# Supplementary material for: New insights into the molecular biology of Alzheimer’s-like cerebral amyloidosis achieved through multi‐omics approaches
Source: PLoS One. 2025 Sep 3;20(9):e0330859. doi: 10.1371/journal.pone.0330859 (PMC12407441; doi:10.1371/journal.pone.0330859)
Supplement: S1 Table — Sample: Type of sample from which the metabolite was detected. (XLSX) [file pone.0330859.s004.xlsx]

## Sheet: Sheet1
Metabolite_detected	Sample
mevalonate	Plasma
S-1-pyrroline-5-carboxylate	Plasma
putrescine	Plasma
spermidine	Plasma
1-methylnicotinamide	Plasma
5-hydroxyindoleacetate	Plasma
2-oxoadipate	Plasma
alpha-ketoglutarate	Plasma
kynurenate	Plasma
3-hydroxyisobutyrate	Plasma
3-hydroxy-3-methylglutarate	Plasma
3-phosphoglycerate	Plasma
cholate	Plasma
linoleate (18:2n6)	Plasma
laurate (12:0)	Plasma
quinolinate	Plasma
N6,N6,N6-trimethyllysine	Plasma
N-acetylputrescine	Plasma
N-formylmethionine	Plasma
AMP	Plasma
5-methylthioadenosine (MTA)	Plasma
allantoic acid	Plasma
arachidonate (20:4n6)	Plasma
arginine	Plasma
argininosuccinate	Plasma
aspartate	Plasma
3-(4-hydroxyphenyl)lactate (HPLA)	Plasma
phenylpyruvate	Plasma
carnosine	Plasma
biliverdin	Plasma
succinate	Plasma
3-hydroxybutyrate (BHBA)	Plasma
cholesterol	Plasma
phosphocholine	Plasma
corticosterone	Plasma
creatinine	Plasma
cystine	Plasma
sphingosine	Plasma
deoxycholate	Plasma
cystathionine	Plasma
sphinganine	Plasma
fumarate	Plasma
gamma-glutamylglutamate	Plasma
gluconate	Plasma
glutarate (C5-DC)	Plasma
glycine	Plasma
glycocholate	Plasma
guanidinoacetate	Plasma
histamine	Plasma
histidine	Plasma
hypotaurine	Plasma
inosine	Plasma
myo-inositol	Plasma
isoleucine	Plasma
2-aminoadipate	Plasma
citrulline	Plasma
leucine	Plasma
lysine	Plasma
malate	Plasma
methionine	Plasma
methylmalonate (MMA)	Plasma
palmitate (16:0)	Plasma
nicotinamide	Plasma
stearate (18:0)	Plasma
ornithine	Plasma
orotate	Plasma
glutathione, oxidized (GSSG)	Plasma
palmitoleate (16:1n7)	Plasma
phenylalanine	Plasma
phosphate	Plasma
proline	Plasma
lactate	Plasma
pyridoxal	Plasma
retinol (vitamin A)	Plasma
serine	Plasma
serotonin	Plasma
spermine	Plasma
taurine	Plasma
myristate (14:0)	Plasma
urea	Plasma
uridine	Plasma
2'-deoxyuridine	Plasma
trans-urocanate	Plasma
glutamate	Plasma
glutamine	Plasma
threonine	Plasma
tryptophan	Plasma
valine	Plasma
pyridoxamine	Plasma
glucose	Plasma
adenosine	Plasma
betaine	Plasma
cysteine	Plasma
mannose	Plasma
dimethylglycine	Plasma
alanine	Plasma
tyrosine	Plasma
malonate	Plasma
pseudouridine	Plasma
pyruvate	Plasma
uracil	Plasma
xylose	Plasma
cytidine	Plasma
arabinose	Plasma
thymidine	Plasma
fructose	Plasma
adenine	Plasma
cytosine	Plasma
thymine	Plasma
caprate (10:0)	Plasma
margarate (17:0)	Plasma
nonadecanoate (19:0)	Plasma
arachidate (20:0)	Plasma
maltose	Plasma
ribose	Plasma
asparagine	Plasma
dihydroorotate	Plasma
heptanoate (7:0)	Plasma
caproate (6:0)	Plasma
sucrose	Plasma
pentadecanoate (15:0)	Plasma
hydroxyproline	Plasma
allantoin	Plasma
5-oxoproline	Plasma
picolinate	Plasma
sarcosine	Plasma
pantothenate (Vitamin B5)	Plasma
pipecolate	Plasma
phosphoethanolamine (PE)	Plasma
glycerate	Plasma
3-ureidopropionate	Plasma
N-acetylleucine	Plasma
N-acetylmethionine	Plasma
N-acetylvaline	Plasma
erucate (22:1n9)	Plasma
bilirubin	Plasma
guanosine	Plasma
gamma-glutamyltyrosine	Plasma
methyl indole-3-acetate	Plasma
alpha-tocopherol	Plasma
N-acetylalanine	Plasma
4-acetamidobutanoate	Plasma
chenodeoxycholate	Plasma
citrate	Plasma
2-aminobutyrate	Plasma
urate	Plasma
oleoyl ethanolamide	Plasma
gamma-glutamylglutamine	Plasma
4-hydroxyphenylpyruvate	Plasma
butyrate/isobutyrate (4:0)	Plasma
tigloylglycine	Plasma
N-acetylneuraminate	Plasma
isocitrate	Plasma
N-acetylglucosaminylasparagine	Plasma
creatine	Plasma
dihomolinoleate (20:2n6)	Plasma
gamma-glutamylhistidine	Plasma
2-hydroxystearate	Plasma
1-methyladenosine	Plasma
glycerol	Plasma
choline	Plasma
anthranilate	Plasma
gamma-glutamylleucine	Plasma
3-methoxytyrosine	Plasma
beta-hydroxyisovalerate	Plasma
N-palmitoyl-sphingosine (d18:1/16:0)	Plasma
1-palmitoyl-2-oleoyl-GPE (16:0/18:1)	Plasma
1-palmitoyl-2-linoleoyl-GPI (16:0/18:2)	Plasma
1-palmitoyl-2-linoleoyl-GPC (16:0/18:2)	Plasma
stearoyl sphingomyelin (d18:1/18:0)	Plasma
1-palmitoyl-2-oleoyl-GPC (16:0/18:1)	Plasma
N-stearoyl-sphingosine (d18:1/18:0)*	Plasma
glycochenodeoxycholate	Plasma
taurochenodeoxycholate	Plasma
taurocholate	Plasma
taurodeoxycholate	Plasma
azelate (C9-DC)	Plasma
eicosapentaenoate (EPA; 20:5n3)	Plasma
methylsuccinate	Plasma
ethylmalonate	Plasma
carnitine	Plasma
benzoate	Plasma
hippurate	Plasma
xanthurenate	Plasma
suberate (C8-DC)	Plasma
3-methyl-2-oxovalerate	Plasma
methionine sulfoxide	Plasma
3-methylhistidine	Plasma
anserine	Plasma
5-hydroxylysine	Plasma
2-ketogulonate	Plasma
4-guanidinobutanoate	Plasma
creatine phosphate	Plasma
2'-deoxycytidine	Plasma
glucuronate	Plasma
glycerol 3-phosphate	Plasma
imidazole lactate	Plasma
kynurenine	Plasma
glycerophosphorylcholine (GPC)	Plasma
N-acetylglutamate	Plasma
protoporphyrin IX	Plasma
xanthosine	Plasma
ribitol	Plasma
glycodeoxycholate	Plasma
quinate	Plasma
indolelactate	Plasma
3-indoxyl sulfate	Plasma
gamma-glutamylphenylalanine	Plasma
4-methyl-2-oxopentanoate	Plasma
1,5-anhydroglucitol (1,5-AG)	Plasma
2-arachidonoylglycerol (20:4)	Plasma
1-stearoyl-2-arachidonoyl-GPI (18:0/20:4)	Plasma
sphingosine 1-phosphate	Plasma
1-stearoyl-GPI (18:0)	Plasma
1,2-dipalmitoyl-GPC (16:0/16:0)	Plasma
1,2-distearoyl-GPC (18:0/18:0)	Plasma
docosahexaenoate (DHA; 22:6n3)	Plasma
1-myristoyl-2-palmitoyl-GPC (14:0/16:0)	Plasma
alpha-hydroxyisocaproate	Plasma
maleate	Plasma
isovalerate (C5)	Plasma
5-methylcytidine	Plasma
3-hydroxyoctanoate	Plasma
phenyllactate (PLA)	Plasma
palmitoylcarnitine (C16)	Plasma
hexanoylcarnitine (C6)	Plasma
N-acetylaspartate (NAA)	Plasma
acetylcarnitine (C2)	Plasma
cysteine s-sulfate	Plasma
1-palmitoylglycerol (16:0)	Plasma
tartronate (hydroxymalonate)	Plasma
oxalate (ethanedioate)	Plasma
HEPES	Plasma
erythritol	Plasma
trizma acetate	Plasma
4-hydroxybenzoate	Plasma
adipate	Plasma
1-oleoylglycerol (18:1)	Plasma
3-methyl-2-oxobutyrate	Plasma
2-oleoylglycerol (18:1)	Plasma
homoarginine	Plasma
homocitrulline	Plasma
2-linoleoylglycerol (18:2)	Plasma
3-hydroxydecanoate	Plasma
N-acetylglycine	Plasma
ribonate	Plasma
threonate	Plasma
beta-sitosterol	Plasma
indoleacetate	Plasma
1-linoleoylglycerol (18:2)	Plasma
2-palmitoylglycerol (16:0)	Plasma
1-methylhistidine	Plasma
butyrylcarnitine (C4)	Plasma
isobutyrylcarnitine (C4)	Plasma
7-ketodeoxycholate	Plasma
beta-muricholate	Plasma
indolepropionate	Plasma
trigonelline (N'-methylnicotinate)	Plasma
dodecanedioate (C12)	Plasma
N-acetyltyrosine	Plasma
3-hydroxylaurate	Plasma
pyridoxate	Plasma
gamma-glutamylvaline	Plasma
5-hydroxyhexanoate	Plasma
3-methylcrotonylglycine	Plasma
propionylglycine (C3)	Plasma
butyrylglycine (C4)	Plasma
2-methylbutyrylglycine (C5)	Plasma
propionylcarnitine (C3)	Plasma
prolylhydroxyproline	Plasma
3-hydroxy-2-ethylpropionate	Plasma
docosapentaenoate (DPA; 22:5n3)	Plasma
docosadienoate (22:2n6)	Plasma
adrenate (22:4n6)	Plasma
myristoleate (14:1n5)	Plasma
4-imidazoleacetate	Plasma
1-methyl-4-imidazoleacetate	Plasma
sebacate (C10-DC)	Plasma
stearidonate (18:4n3)	Plasma
octanoylcarnitine (C8)	Plasma
tauro-beta-muricholate	Plasma
decanoylcarnitine (C10)	Plasma
N-acetylglutamine	Plasma
N-acetyltryptophan	Plasma
N-acetylphenylalanine	Plasma
N-acetylasparagine	Plasma
gamma-glutamyl-epsilon-lysine	Plasma
1-palmitoyl-GPC (16:0)	Plasma
N-acetylarginine	Plasma
campesterol	Plasma
myristoylcarnitine (C14)	Plasma
1-stearoyl-GPC (18:0)	Plasma
1-oleoyl-GPC (18:1)	Plasma
N-acetylthreonine	Plasma
phenylacetylglycine	Plasma
N-acetylisoleucine	Plasma
10-nonadecenoate (19:1n9)	Plasma
10-heptadecenoate (17:1n7)	Plasma
hyocholate	Plasma
alpha-muricholate	Plasma
N-acetylhistidine	Plasma
gamma-glutamylglycine	Plasma
gamma-glutamyltryptophan	Plasma
stachydrine	Plasma
alpha-hydroxyisovalerate	Plasma
nicotinamide riboside	Plasma
ophthalmate	Plasma
gamma-glutamylmethionine	Plasma
gamma-glutamylthreonine	Plasma
p-cresol sulfate	Plasma
nicotinate ribonucleoside	Plasma
erythronate*	Plasma
eicosenoate (20:1n9 or 1n11)	Plasma
linolenate (18:3n3 or 3n6)	Plasma
aconitate [cis or trans]	Plasma
heme	Plasma
stearoylcarnitine (C18)	Plasma
laurylcarnitine (C12)	Plasma
isovalerylcarnitine (C5)	Plasma
1-linoleoyl-GPC (18:2)	Plasma
N1-methylinosine	Plasma
N2,N2-dimethylguanosine	Plasma
N4-acetylcytidine	Plasma
N6-carbamoylthreonyladenosine	Plasma
orotidine	Plasma
phenylacetylglutamine	Plasma
taurocyamine	Plasma
4-hydroxyhippurate	Plasma
5,6-dihydrouridine	Plasma
1-pentadecanoylglycerol (15:0)	Plasma
1-arachidonylglycerol (20:4)	Plasma
1-linolenoylglycerol (18:3)	Plasma
cysteine-glutathione disulfide	Plasma
1-palmitoyl-GPA (16:0)	Plasma
5-methyluridine (ribothymidine)	Plasma
isovalerylglycine	Plasma
7-methylguanine	Plasma
1-stearoyl-GPE (18:0)	Plasma
N1-methyl-2-pyridone-5-carboxamide	Plasma
mead acid (20:3n9)	Plasma
1-docosahexaenoylglycerol (22:6)	Plasma
1-dihomo-linoleoylglycerol (20:2)	Plasma
gamma-glutamylisoleucine*	Plasma
N-glycolylneuraminate	Plasma
oleoylcarnitine (C18:1)	Plasma
4-hydroxybutyrate (GHB)	Plasma
2-methylbutyrylcarnitine (C5)	Plasma
phenol sulfate	Plasma
1-palmitoleoyl-GPC* (16:1)*	Plasma
malonylcarnitine	Plasma
hexanoylglycine (C6)	Plasma
glutamine_degradant*	Plasma
2-hydroxy-3-methylvalerate	Plasma
homostachydrine*	Plasma
1-arachidonoyl-GPC* (20:4)*	Plasma
2-palmitoleoyl-GPC* (16:1)*	Plasma
2-palmitoyl-GPC* (16:0)*	Plasma
1-palmitoyl-GPE (16:0)	Plasma
1-oleoyl-GPE (18:1)	Plasma
1-linoleoyl-GPE (18:2)*	Plasma
1-arachidonoyl-GPE (20:4n6)*	Plasma
N-acetylcitrulline	Plasma
2-hydroxypalmitate	Plasma
docosapentaenoate (n6 DPA; 22:5n6)	Plasma
gulonate*	Plasma
isobutyrylglycine (C4)	Plasma
beta-hydroxyisovaleroylcarnitine	Plasma
tiglyl carnitine (C5)	Plasma
hydroquinone sulfate	Plasma
catechol sulfate	Plasma
cholesterol sulfate	Plasma
7-HOCA	Plasma
N-acetyl-aspartyl-glutamate (NAAG)	Plasma
hexadecanedioate (C16)	Plasma
octadecanedioate (C18)	Plasma
undecanedioate (C11-DC)	Plasma
1-myristoylglycerol (14:0)	Plasma
glycerophosphoglycerol	Plasma
glycerophosphoethanolamine	Plasma
glycerophosphoinositol*	Plasma
1-arachidonoyl-GPI* (20:4)*	Plasma
1-palmitoyl-GPI* (16:0)	Plasma
deoxycarnitine	Plasma
N6-succinyladenosine	Plasma
1-ribosyl-imidazoleacetate*	Plasma
3,4-dihydroxybutyrate	Plasma
N6-acetyllysine	Plasma
dihomolinolenate (20:3n3 or 3n6)	Plasma
mannitol/sorbitol	Plasma
4-ethylphenyl sulfate	Plasma
N6-carboxymethyllysine	Plasma
1-oleoyl-GPI (18:1)	Plasma
1-linoleoyl-GPI* (18:2)*	Plasma
dimethylarginine (ADMA + SDMA)	Plasma
N-methylalanine	Plasma
gamma-glutamylalanine	Plasma
N-acetylserine	Plasma
1-stearoyl-2-oleoyl-GPE (18:0/18:1)	Plasma
4-allylphenol sulfate	Plasma
1-stearoyl-2-arachidonoyl-GPC (18:0/20:4)	Plasma
1-palmitoyl-2-linoleoyl-GPE (16:0/18:2)	Plasma
1-stearoyl-2-arachidonoyl-GPS (18:0/20:4)	Plasma
sphinganine-1-phosphate	Plasma
cyclo(leu-pro)	Plasma
succinylcarnitine (C4-DC)	Plasma
bilirubin (E,E)*	Plasma
N-methylproline	Plasma
taurocholenate sulfate*	Plasma
5-methylthioribose**	Plasma
sphingomyelin (d18:1/18:1, d18:2/18:0)	Plasma
palmitoyl sphingomyelin (d18:1/16:0)	Plasma
cysteine sulfinic acid	Plasma
ergothioneine	Plasma
indole-3-carboxylate	Plasma
13-HODE + 9-HODE	Plasma
N-acetyl-3-methylhistidine*	Plasma
alpha-CEHC	Plasma
4-cholesten-3-one	Plasma
cis-4-decenoylcarnitine (C10:1)	Plasma
2S,3R-dihydroxybutyrate	Plasma
5-methyl-2'-deoxycytidine	Plasma
(12 or 13)-methylmyristate (a15:0 or i15:0)	Plasma
(16 or 17)-methylstearate (a19:0 or i19:0)	Plasma
2R,3R-dihydroxybutyrate	Plasma
dexpanthenol	Plasma
alpha-ketoglutaramate*	Plasma
2,3-dihydroxyisovalerate	Plasma
3-methylglutaconate	Plasma
5-(galactosylhydroxy)-lysine	Plasma
cysteinylglycine disulfide*	Plasma
formiminoglutamate	Plasma
hydantoin-5-propionate	Plasma
sulfate*	Plasma
4-hydroxyglutamate	Plasma
sedoheptulose	Plasma
S-methylcysteine	Plasma
nicotinamide N-oxide	Plasma
2-oxoarginine*	Plasma
1-lignoceroyl-GPC (24:0)	Plasma
1-(1-enyl-palmitoyl)-GPC (P-16:0)*	Plasma
1-methyl-5-imidazoleacetate	Plasma
tauroursodeoxycholate	Plasma
S-methylcysteine sulfoxide	Plasma
(14 or 15)-methylpalmitate (a17:0 or i17:0)	Plasma
16-hydroxypalmitate	Plasma
oleoyl-linoleoyl-glycerol (18:1/18:2) [1]	Plasma
oleoyl-linoleoyl-glycerol (18:1/18:2) [2]	Plasma
1-(1-enyl-palmitoyl)-GPE (P-16:0)*	Plasma
1-(1-enyl-stearoyl)-GPE (P-18:0)*	Plasma
N-oleoyltaurine	Plasma
linoleoylcarnitine (C18:2)*	Plasma
N-palmitoyltaurine	Plasma
N-stearoyltaurine	Plasma
2-O-methylascorbic acid	Plasma
carboxyethyl-GABA	Plasma
2-oxo-1-pyrrolidinepropionate	Plasma
trimethylamine N-oxide	Plasma
N6-methyllysine	Plasma
equol sulfate	Plasma
imidazole propionate	Plasma
prolylglycine	Plasma
mannonate*	Plasma
glycohyodeoxycholate	Plasma
taurohyodeoxycholic acid	Plasma
equol glucuronide	Plasma
2-stearoyl-GPE (18:0)*	Plasma
N-acetylcarnosine	Plasma
margaroylcarnitine (C17)*	Plasma
tauro-alpha-muricholate	Plasma
2-hydroxydecanoate	Plasma
4-methylcatechol sulfate	Plasma
guaiacol sulfate	Plasma
dimethylmalonic acid	Plasma
N-acetyl-1-methylhistidine*	Plasma
indolin-2-one	Plasma
1-stearoyl-GPS (18:0)*	Plasma
sphingomyelin (d18:1/14:0, d16:1/16:0)*	Plasma
sphingomyelin (d18:2/16:0, d18:1/16:1)*	Plasma
3-hydroxyadipate	Plasma
1-arachidonoyl-GPA (20:4)	Plasma
N-monomethylarginine	Plasma
N-delta-acetylornithine	Plasma
2-aminoheptanoate	Plasma
N-formylanthranilic acid	Plasma
N2,N5-diacetylornithine	Plasma
methionine sulfone	Plasma
1-methylhypoxanthine	Plasma
1-linolenoyl-GPC (18:3)*	Plasma
1-(1-enyl-oleoyl)-GPE (P-18:1)*	Plasma
fructosyllysine	Plasma
O-sulfo-tyrosine	Plasma
ferulic acid 4-sulfate	Plasma
N-acetyltaurine	Plasma
N-linoleoyltaurine*	Plasma
2-keto-3-deoxy-gluconate	Plasma
alpha-CEHC sulfate	Plasma
sphingomyelin (d18:2/14:0, d18:1/14:1)*	Plasma
sphingomyelin (d18:1/24:1, d18:2/24:0)*	Plasma
octadecenedioylcarnitine (C18:1-DC)*	Plasma
myristoleoylcarnitine (C14:1)*	Plasma
N-formylphenylalanine	Plasma
3-hydroxypyridine sulfate	Plasma
arabonate/xylonate	Plasma
methyl-4-hydroxybenzoate sulfate	Plasma
1-dihomo-linolenylglycerol (20:3)	Plasma
N-acetylhistamine	Plasma
p-cresol glucuronide*	Plasma
6-hydroxyindole sulfate	Plasma
4-methoxyphenol sulfate	Plasma
propyl 4-hydroxybenzoate sulfate	Plasma
sphingomyelin (d18:1/20:0, d16:1/22:0)*	Plasma
sphingomyelin (d18:1/20:1, d18:2/20:0)*	Plasma
sphingomyelin (d18:1/20:2, d18:2/20:1, d16:1/22:2)*	Plasma
behenoyl sphingomyelin (d18:1/22:0)*	Plasma
sphingomyelin (d18:1/22:1, d18:2/22:0, d16:1/24:1)*	Plasma
sphingomyelin (d18:1/22:2, d18:2/22:1, d16:1/24:2)*	Plasma
lignoceroyl sphingomyelin (d18:1/24:0)	Plasma
sphingomyelin (d17:1/16:0, d18:1/15:0, d16:1/17:0)*	Plasma
3-hydroxyhexanoate	Plasma
N-acetylkynurenine (2)	Plasma
C-glycosyltryptophan	Plasma
arabitol/xylitol	Plasma
N-acetylglucosamine/N-acetylgalactosamine	Plasma
maleoylcarnitine	Plasma
phenol glucuronide	Plasma
indoleacetylglycine	Plasma
1,2-dilinoleoyl-GPC (18:2/18:2)	Plasma
1-stearoyl-2-oleoyl-GPC (18:0/18:1)	Plasma
1-palmitoyl-2-arachidonoyl-GPC (16:0/20:4n6)	Plasma
1-palmitoyl-2-docosahexaenoyl-GPC (16:0/22:6)	Plasma
1-stearoyl-2-docosahexaenoyl-GPC (18:0/22:6)	Plasma
1-(1-enyl-stearoyl)-2-oleoyl-GPE (P-18:0/18:1)	Plasma
sphingomyelin (d18:1/17:0, d17:1/18:0, d19:1/16:0)	Plasma
1-palmitoyl-2-stearoyl-GPC (16:0/18:0)	Plasma
2-hydroxybutyrate/2-hydroxyisobutyrate	Plasma
oleate/vaccenate (18:1)	Plasma
1-palmitoleoylglycerol (16:1)*	Plasma
2-palmitoleoylglycerol (16:1)*	Plasma
palmitoyl dihydrosphingomyelin (d18:0/16:0)*	Plasma
tricosanoyl sphingomyelin (d18:1/23:0)*	Plasma
sphingomyelin (d18:2/23:0, d18:1/23:1, d17:1/24:1)*	Plasma
sphingomyelin (d18:2/24:1, d18:1/24:2)*	Plasma
1-stearoyl-2-linoleoyl-GPE (18:0/18:2)*	Plasma
1-stearoyl-2-arachidonoyl-GPE (18:0/20:4)	Plasma
1-stearoyl-2-linoleoyl-GPC (18:0/18:2)*	Plasma
1-oleoyl-2-linoleoyl-GPC (18:1/18:2)*	Plasma
1-palmitoyl-2-palmitoleoyl-GPC (16:0/16:1)*	Plasma
1-palmitoyl-2-dihomo-linolenoyl-GPC (16:0/20:3n3 or 6)*	Plasma
1-palmitoyl-2-arachidonoyl-GPE (16:0/20:4)*	Plasma
1-palmitoyl-2-docosahexaenoyl-GPE (16:0/22:6)*	Plasma
1-stearoyl-2-docosahexaenoyl-GPE (18:0/22:6)*	Plasma
1-palmitoyl-2-arachidonoyl-GPI (16:0/20:4)*	Plasma
1-stearoyl-2-linoleoyl-GPI (18:0/18:2)	Plasma
gamma-tocopherol/beta-tocopherol	Plasma
1-(1-enyl-stearoyl)-2-arachidonoyl-GPE (P-18:0/20:4)*	Plasma
1-(1-enyl-palmitoyl)-2-arachidonoyl-GPE (P-16:0/20:4)*	Plasma
1-(1-enyl-palmitoyl)-2-oleoyl-GPE (P-16:0/18:1)*	Plasma
1-(1-enyl-palmitoyl)-2-oleoyl-GPC (P-16:0/18:1)*	Plasma
sphingomyelin (d18:1/21:0, d17:1/22:0, d16:1/23:0)*	Plasma
behenoyl dihydrosphingomyelin (d18:0/22:0)*	Plasma
sphingomyelin (d18:0/18:0, d19:0/17:0)*	Plasma
N-palmitoyl-sphinganine (d18:0/16:0)	Plasma
myristoyl dihydrosphingomyelin (d18:0/14:0)*	Plasma
4-ethylphenol glucuronide	Plasma
1-palmitoleoyl-2-linoleoyl-GPC (16:1/18:2)*	Plasma
1-linoleoyl-GPA (18:2)*	Plasma
1-oleoyl-2-docosahexaenoyl-GPC (18:1/22:6)*	Plasma
1-linoleoyl-2-arachidonoyl-GPC (18:2/20:4n6)*	Plasma
1-myristoyl-2-arachidonoyl-GPC (14:0/20:4)*	Plasma
1-(1-enyl-palmitoyl)-2-palmitoyl-GPC (P-16:0/16:0)*	Plasma
1-oleoyl-2-arachidonoyl-GPE (18:1/20:4)*	Plasma
1-linoleoyl-2-arachidonoyl-GPE (18:2/20:4)*	Plasma
1-linoleoyl-GPG (18:2)*	Plasma
thioproline	Plasma
palmitoylcholine	Plasma
isocitric lactone	Plasma
(S)-3-hydroxybutyrylcarnitine	Plasma
glycosyl-N-palmitoyl-sphingosine (d18:1/16:0)	Plasma
ascorbic acid 2-sulfate	Plasma
oleoylcholine	Plasma
arachidonoylcholine	Plasma
1-linoleoyl-2-linolenoyl-GPC (18:2/18:3)*	Plasma
1-palmitoleoyl-2-linolenoyl-GPC (16:1/18:3)*	Plasma
hexadecatrienoate (16:3n3)	Plasma
hexadecadienoate (16:2n6)	Plasma
palmitoleoylcarnitine (C16:1)*	Plasma
3-methylglutarate/2-methylglutarate	Plasma
trans-3,4-methyleneheptanoylglycine	Plasma
2,3-dihydroxy-2-methylbutyrate	Plasma
4-aminophenol sulfate (2)	Plasma
2'-O-methylcytidine	Plasma
2'-O-methyluridine	Plasma
gamma-glutamyl-alpha-lysine	Plasma
linoleoyl-arachidonoyl-glycerol (18:2/20:4) [1]*	Plasma
linoleoyl-arachidonoyl-glycerol (18:2/20:4) [2]*	Plasma
linoleoyl-docosahexaenoyl-glycerol (18:2/22:6) [1]*	Plasma
linoleoyl-docosahexaenoyl-glycerol (18:2/22:6) [2]*	Plasma
linoleoyl-linoleoyl-glycerol (18:2/18:2) [1]*	Plasma
linoleoyl-linoleoyl-glycerol (18:2/18:2) [2]*	Plasma
1-oleoyl-2-arachidonoyl-GPI (18:1/20:4)*	Plasma
N-behenoyl-sphingadienine (d18:2/22:0)*	Plasma
sphingadienine	Plasma
glycerophosphoserine*	Plasma
ceramide (d16:1/24:1, d18:1/22:1)*	Plasma
ceramide (d18:2/24:1, d18:1/24:2)*	Plasma
ceramide (d18:1/20:0, d16:1/22:0, d20:1/18:0)*	Plasma
linoleoylcholine*	Plasma
docosatrienoate (22:3n6)*	Plasma
sphingomyelin (d18:1/19:0, d19:1/18:0)*	Plasma
sphingomyelin (d18:2/18:1)*	Plasma
sphingomyelin (d18:2/24:2)*	Plasma
sphingomyelin (d18:2/21:0, d16:2/23:0)*	Plasma
sphingomyelin (d18:2/23:1)*	Plasma
sphingomyelin (d18:1/25:0, d19:0/24:1, d20:1/23:0, d19:1/24:0)*	Plasma
linolenoylcarnitine (C18:3)*	Plasma
behenoylcarnitine (C22)*	Plasma
arachidoylcarnitine (C20)*	Plasma
lignoceroylcarnitine (C24)*	Plasma
arachidonoylcarnitine (C20:4)	Plasma
eicosenoylcarnitine (C20:1)*	Plasma
dihomo-linoleoylcarnitine (C20:2)*	Plasma
dihomo-linolenoylcarnitine (C20:3n3 or 6)*	Plasma
pentadecanoylcarnitine (C15)*	Plasma
nervonoylcarnitine (C24:1)*	Plasma
N,N,N-trimethyl-5-aminovalerate	Plasma
(N(1) + N(8))-acetylspermidine	Plasma
isocaproylcarnitine	Plasma
5-dodecenoylcarnitine (C12:1)	Plasma
3-hydroxypalmitoylcarnitine	Plasma
3-hydroxyoleoylcarnitine	Plasma
18-methylnonadecanoate (i20:0)	Plasma
lyxonate	Plasma
hexadecenedioate (C16:1-DC)*	Plasma
octadecenedioate (C18:1-DC)	Plasma
heptenedioate (C7:1-DC)*	Plasma
octadecadienedioate (C18:2-DC)*	Plasma
N-acetyl-2-aminooctanoate*	Plasma
hydroxyasparagine**	Plasma
glyco-alpha-muricholate**	Plasma
glyco-beta-muricholate**	Plasma
N,N,N-trimethyl-alanylproline betaine (TMAP)	Plasma
3-formylindole	Plasma
gamma-glutamylcitrulline*	Plasma
dihydroferulic acid sulfate	Plasma
tetradecadienoate (14:2)*	Plasma
3-amino-2-piperidone	Plasma
N,N-dimethylalanine	Plasma
3-indoleglyoxylic acid	Plasma
2-hydroxysebacate	Plasma
ascorbic acid 3-sulfate*	Plasma
6-bromotryptophan	Plasma
N6,N6-dimethyllysine	Plasma
dodecadienoate (12:2)*	Plasma
gamma-CEHC sulfate	Plasma
N-acetyl-isoputreanine	Plasma
N-acetylhomocitrulline	Plasma
4-ethylcatechol sulfate	Plasma
methyl vanillate sulfate	Plasma
1-meadoylglycerol (20:3n9)*	Plasma
2,3-dihydroxy-5-methylthio-4-pentenoate (DMTPA)*	Plasma
hydroxypalmitoyl sphingomyelin (d18:1/16:0(OH))**	Plasma
tetradecadienedioate (C14:2-DC)*	Plasma
hydroxy-N6,N6,N6-trimethyllysine*	Plasma
undecenoylcarnitine (C11:1)	Plasma
3-hydroxydecanoylcarnitine	Plasma
succinoyltaurine	Plasma
hexanoyltaurine	Plasma
leucylhydroxyproline*	Plasma
isoleucylhydroxyproline*	Plasma
6-acetylglucose	Plasma
2-hydroxy-4-(methylthio)butanoic acid	Plasma
1-methyl-5-imidazolelactate	Plasma
(2 or 3)-decenoate (10:1n7 or n8)	Plasma
branched-chain, straight-chain, or cyclopropyl 10:1 fatty acid (2)*	Plasma
decadienedioic acid (C10:2-DC)**	Plasma
cis-3,4-methyleneheptanoylcarnitine	Plasma
4-chlorobenzoic acid	Plasma
2,4-di-tert-butylphenol	Plasma
cis-3,4-methyleneheptanoylglycine	Plasma
bilirubin degradation product, C17H18N2O4 (2)**	Plasma
bilirubin degradation product, C17H18N2O4 (3)**	Plasma
bilirubin degradation product, C17H20N2O5 (1)**	Plasma
bilirubin degradation product, C17H20N2O5 (2)**	Plasma
N,N-dimethyl-pro-pro	Plasma
oxindolylalanine	Plasma
putrescine	Feces
spermidine	Feces
1-methyladenine	Feces
1-methylnicotinamide	Feces
5-hydroxyindoleacetate	Feces
alpha-ketoglutarate	Feces
kynurenate	Feces
3-hydroxy-3-methylglutarate	Feces
cholate	Feces
4-hydroxyphenylacetate	Feces
hypoxanthine	Feces
guanine	Feces
linoleate (18:2n6)	Feces
laurate (12:0)	Feces
quinolinate	Feces
N6,N6,N6-trimethyllysine	Feces
N-acetylputrescine	Feces
N-formylmethionine	Feces
2'-deoxyadenosine	Feces
5-methylthioadenosine (MTA)	Feces
arachidonate (20:4n6)	Feces
arginine	Feces
aspartate	Feces
2-hydroxyphenylacetate	Feces
phenylpyruvate	Feces
beta-alanine	Feces
biliverdin	Feces
succinate	Feces
3-hydroxybutyrate (BHBA)	Feces
cholesterol	Feces
phosphocholine	Feces
creatinine	Feces
sphingosine	Feces
dCMP	Feces
deoxycholate	Feces
sphinganine	Feces
behenate (22:0)*	Feces
fumarate	Feces
gluconate	Feces
glutarate (C5-DC)	Feces
glycine	Feces
glycocholate	Feces
guanidinoacetate	Feces
2'-deoxyguanosine	Feces
histamine	Feces
histidine	Feces
hypotaurine	Feces
inosine	Feces
myo-inositol	Feces
isoleucine	Feces
3-sulfo-alanine	Feces
citrulline	Feces
lanosterol	Feces
leucine	Feces
lithocholate	Feces
lysine	Feces
malate	Feces
methionine	Feces
methylmalonate (MMA)	Feces
palmitate (16:0)	Feces
nicotinamide	Feces
stearate (18:0)	Feces
ornithine	Feces
orotate	Feces
palmitoleate (16:1n7)	Feces
phenylalanine	Feces
phosphate	Feces
phytosphingosine	Feces
proline	Feces
lactate	Feces
pyridoxal	Feces
riboflavin (vitamin B2)	Feces
salicylate	Feces
serine	Feces
serotonin	Feces
spermine	Feces
taurine	Feces
myristate (14:0)	Feces
uridine	Feces
2'-deoxyuridine	Feces
trans-urocanate	Feces
glutamate	Feces
glutamine	Feces
threonine	Feces
tryptophan	Feces
valine	Feces
nicotinate	Feces
pyridoxamine	Feces
glucose	Feces
adenosine	Feces
betaine	Feces
cysteine	Feces
mannose	Feces
dimethylglycine	Feces
alanine	Feces
tyrosine	Feces
malonate	Feces
pseudouridine	Feces
pyruvate	Feces
uracil	Feces
xylose	Feces
cytidine	Feces
arabinose	Feces
thymidine	Feces
thiamin (vitamin B1)	Feces
fructose	Feces
adenine	Feces
cytosine	Feces
thymine	Feces
caprate (10:0)	Feces
margarate (17:0)	Feces
nonadecanoate (19:0)	Feces
arachidate (20:0)	Feces
maltose	Feces
ribose	Feces
asparagine	Feces
fucose	Feces
N-stearoyl-sphinganine (d18:0/18:0)*	Feces
heptanoate (7:0)	Feces
caproate (6:0)	Feces
caprylate (8:0)	Feces
sucrose	Feces
pentadecanoate (15:0)	Feces
hydroxyproline	Feces
allantoin	Feces
galactitol (dulcitol)	Feces
xanthine	Feces
5-oxoproline	Feces
picolinate	Feces
sarcosine	Feces
pantothenate (Vitamin B5)	Feces
pipecolate	Feces
phosphoethanolamine (PE)	Feces
5-methylcytosine	Feces
glycerate	Feces
3-ureidopropionate	Feces
N-acetylleucine	Feces
N-acetylmethionine	Feces
N-acetylvaline	Feces
erucate (22:1n9)	Feces
bilirubin	Feces
tryptamine	Feces
guanosine	Feces
methyl indole-3-acetate	Feces
alpha-tocopherol	Feces
N-acetylalanine	Feces
4-acetamidobutanoate	Feces
3-aminoisobutyrate	Feces
citrate	Feces
tyramine	Feces
urate	Feces
valerate (5:0)	Feces
oleoyl ethanolamide	Feces
4-hydroxyphenylpyruvate	Feces
butyrate/isobutyrate (4:0)	Feces
N-acetylneuraminate	Feces
N(1)-acetylspermine	Feces
phenethylamine	Feces
N-acetylglucosaminylasparagine	Feces
N-acetyl-beta-glucosaminylamine	Feces
creatine	Feces
dihomolinoleate (20:2n6)	Feces
2-hydroxystearate	Feces
1-methyladenosine	Feces
glycerol	Feces
choline	Feces
anthranilate	Feces
N-acetylsphingosine	Feces
4-acetamidophenol	Feces
beta-hydroxyisovalerate	Feces
palmitoyl ethanolamide	Feces
N-palmitoyl-sphingosine (d18:1/16:0)	Feces
1-palmitoyl-2-oleoyl-GPE (16:0/18:1)	Feces
1-palmitoyl-2-linoleoyl-GPC (16:0/18:2)	Feces
stearoyl sphingomyelin (d18:1/18:0)	Feces
1-palmitoyl-2-oleoyl-GPC (16:0/18:1)	Feces
N-stearoyl-sphingosine (d18:1/18:0)*	Feces
glycochenodeoxycholate	Feces
taurochenodeoxycholate	Feces
taurocholate	Feces
taurodeoxycholate	Feces
azelate (C9-DC)	Feces
3-(N-acetyl-cystein-S-yl) acetaminophen	Feces
4-acetaminophen sulfate	Feces
methylsuccinate	Feces
tricarballylate	Feces
ethylmalonate	Feces
carnitine	Feces
benzoate	Feces
3-phenylpropionate (hydrocinnamate)	Feces
phenylacetate	Feces
3-hydroxybenzoate	Feces
xanthurenate	Feces
suberate (C8-DC)	Feces
methionine sulfoxide	Feces
3-methylhistidine	Feces
anserine	Feces
5-hydroxylysine	Feces
4-guanidinobutanoate	Feces
5-(2-hydroxyethyl)-4-methylthiazole	Feces
agmatine	Feces
cadaverine	Feces
diaminopimelate	Feces
2'-deoxycytidine	Feces
2'-deoxyinosine	Feces
glucuronate	Feces
glycerol 3-phosphate	Feces
imidazole lactate	Feces
kynurenine	Feces
glycerophosphorylcholine (GPC)	Feces
maltotriose	Feces
N-acetylglutamate	Feces
N-acetylmuramate	Feces
N-alpha-acetylornithine	Feces
protoporphyrin IX	Feces
tartarate	Feces
xanthosine	Feces
ribitol	Feces
2-isopropylmalate	Feces
glycodeoxycholate	Feces
quinate	Feces
3,4-dihydroxyphenylacetate	Feces
5-aminovalerate	Feces
homoserine	Feces
indolelactate	Feces
2'-deoxyadenosine 5'-monophosphate	Feces
glycylvaline	Feces
gamma-glutamylphenylalanine	Feces
4-methyl-2-oxopentanoate	Feces
1,5-anhydroglucitol (1,5-AG)	Feces
2-arachidonoylglycerol (20:4)	Feces
N-oleoyl-sphingosine (d18:1/18:1)*	Feces
1-palmitoyl-2-oleoyl-GPG (16:0/18:1)	Feces
1-stearoyl-GPI (18:0)	Feces
1,2-dipalmitoyl-GPC (16:0/16:0)	Feces
docosahexaenoate (DHA; 22:6n3)	Feces
1-myristoyl-2-palmitoyl-GPC (14:0/16:0)	Feces
N-acetylglucosamine 6-sulfate	Feces
alpha-hydroxyisocaproate	Feces
isovalerate (C5)	Feces
1-methylguanidine	Feces
phenyllactate (PLA)	Feces
palmitoylcarnitine (C16)	Feces
N-acetylaspartate (NAA)	Feces
acetylcarnitine (C2)	Feces
cysteine s-sulfate	Feces
1-palmitoylglycerol (16:0)	Feces
oxalate (ethanedioate)	Feces
2,3-dimethylsuccinate	Feces
4-hydroxybenzoate	Feces
adipate	Feces
saccharin	Feces
caffeate	Feces
stigmasterol	Feces
1-oleoylglycerol (18:1)	Feces
2-oleoylglycerol (18:1)	Feces
8-hydroxyoctanoate	Feces
homocitrulline	Feces
2-linoleoylglycerol (18:2)	Feces
triethanolamine	Feces
ribonate	Feces
threonate	Feces
galactonate	Feces
beta-sitosterol	Feces
indoleacetate	Feces
1-linoleoylglycerol (18:2)	Feces
2-palmitoylglycerol (16:0)	Feces
1-methylhistidine	Feces
butyrylcarnitine (C4)	Feces
isobutyrylcarnitine (C4)	Feces
nicotinic acid mononucleotide (NaMN)	Feces
3-dehydrocholate	Feces
7-ketodeoxycholate	Feces
taurolithocholate	Feces
beta-muricholate	Feces
dehydrolithocholate	Feces
6-oxolithocholate	Feces
7,12-diketolithocholate	Feces
12-dehydrocholate	Feces
indolepropionate	Feces
trigonelline (N'-methylnicotinate)	Feces
dodecanedioate (C12)	Feces
glutamate, gamma-methyl ester	Feces
N-acetyltyrosine	Feces
isopimaric acid	Feces
pyridoxate	Feces
threonylphenylalanine	Feces
gamma-glutamylvaline	Feces
3-hydroxysebacate	Feces
5-hydroxyhexanoate	Feces
propionylcarnitine (C3)	Feces
2-hydroxymyristate	Feces
docosadienoate (22:2n6)	Feces
myristoleate (14:1n5)	Feces
1-methylhistamine	Feces
4-imidazoleacetate	Feces
1-methyl-4-imidazoleacetate	Feces
sebacate (C10-DC)	Feces
delta-tocopherol	Feces
daidzein	Feces
nervonate (24:1n9)*	Feces
octanoylcarnitine (C8)	Feces
tauro-beta-muricholate	Feces
N-acetylglutamine	Feces
N-acetyltryptophan	Feces
N-acetylphenylalanine	Feces
N-acetylasparagine	Feces
glycylleucine	Feces
gamma-glutamyl-epsilon-lysine	Feces
1-palmitoyl-GPC (16:0)	Feces
N-acetylarginine	Feces
campesterol	Feces
myristoylcarnitine (C14)	Feces
1-stearoyl-GPC (18:0)	Feces
1-oleoyl-GPC (18:1)	Feces
N-acetylthreonine	Feces
N-acetylisoleucine	Feces
10-heptadecenoate (17:1n7)	Feces
hyocholate	Feces
N-acetylhistidine	Feces
stachydrine	Feces
alpha-hydroxyisovalerate	Feces
nicotinamide riboside	Feces
gamma-glutamylthreonine	Feces
p-cresol sulfate	Feces
nicotinate ribonucleoside	Feces
erythronate*	Feces
N-acetylproline	Feces
eicosenoate (20:1n9 or 1n11)	Feces
linolenate (18:3n3 or 3n6)	Feces
stearoylcarnitine (C18)	Feces
laurylcarnitine (C12)	Feces
isovalerylcarnitine (C5)	Feces
valerylcarnitine (C5)	Feces
1-linoleoyl-GPC (18:2)	Feces
1-methylurate	Feces
1-methylxanthine	Feces
N1-methylinosine	Feces
beta-guanidinopropanoate	Feces
N2,N2-dimethylguanosine	Feces
orotidine	Feces
5,6-dihydrouridine	Feces
1-arachidonylglycerol (20:4)	Feces
3-ketosphinganine	Feces
5-methyluridine (ribothymidine)	Feces
isovalerylglycine	Feces
7-methylguanine	Feces
1-stearoyl-GPE (18:0)	Feces
1-stearoyl-GPG (18:0)	Feces
3-methylcytidine	Feces
N1-methyl-2-pyridone-5-carboxamide	Feces
N1-methyl-4-pyridone-3-carboxamide	Feces
gamma-glutamylisoleucine*	Feces
N-glycolylneuraminate	Feces
oleoylcarnitine (C18:1)	Feces
4-hydroxybutyrate (GHB)	Feces
2-methylbutyrylcarnitine (C5)	Feces
phenol sulfate	Feces
1-palmitoleoyl-GPC* (16:1)*	Feces
malonylcarnitine	Feces
3-ureidoisobutyrate	Feces
glutamine_degradant*	Feces
2-hydroxy-3-methylvalerate	Feces
ferulate	Feces
1-palmitoyl-GPE (16:0)	Feces
1-oleoyl-GPE (18:1)	Feces
1-linoleoyl-GPE (18:2)*	Feces
1-arachidonoyl-GPE (20:4n6)*	Feces
N-acetylcitrulline	Feces
2-hydroxypalmitate	Feces
gulonate*	Feces
isobutyrylglycine (C4)	Feces
glutarylcarnitine (C5-DC)	Feces
beta-hydroxyisovaleroylcarnitine	Feces
2-methylmalonylcarnitine (C4-DC)	Feces
cholesterol sulfate	Feces
tetradecanedioate (C14)	Feces
hexadecanedioate (C16)	Feces
octadecanedioate (C18)	Feces
undecanedioate (C11-DC)	Feces
1-myristoylglycerol (14:0)	Feces
glycerophosphoglycerol	Feces
glycerophosphoethanolamine	Feces
glycerophosphoinositol*	Feces
3-(3-hydroxyphenyl)propionate	Feces
6beta-hydroxylithocholate	Feces
deoxycarnitine	Feces
N6-succinyladenosine	Feces
4-hydroxycinnamate	Feces
2,4,6-trihydroxybenzoate	Feces
N2-acetyllysine	Feces
equol	Feces
3,4-dihydroxybutyrate	Feces
N6-acetyllysine	Feces
dihomolinolenate (20:3n3 or 3n6)	Feces
mannitol/sorbitol	Feces
N6-carboxymethyllysine	Feces
glycylisoleucine	Feces
methylphosphate	Feces
dimethylarginine (ADMA + SDMA)	Feces
dihydrokaempferol	Feces
N-methylalanine	Feces
N-acetylserine	Feces
1-stearoyl-2-arachidonoyl-GPC (18:0/20:4)	Feces
1-palmitoyl-2-linoleoyl-GPE (16:0/18:2)	Feces
glycosyl-N-stearoyl-sphingosine (d18:1/18:0)	Feces
alanylleucine	Feces
succinylcarnitine (C4-DC)	Feces
bilirubin (E,E)*	Feces
N-methylproline	Feces
alpha-tocotrienol	Feces
gamma-tocotrienol	Feces
glycocholenate sulfate*	Feces
taurocholenate sulfate*	Feces
2-hydroxyglutarate	Feces
O-methyltyrosine	Feces
gamma-CEHC	Feces
N-acetyl-beta-alanine	Feces
palmitoyl sphingomyelin (d18:1/16:0)	Feces
cysteine sulfinic acid	Feces
N1,N12-diacetylspermine	Feces
5-HETE	Feces
matairesinol	Feces
ergothioneine	Feces
N-acetyl-3-methylhistidine*	Feces
alpha-CEHC	Feces
4-cholesten-3-one	Feces
dihydroquercetin	Feces
N-acetyl-cadaverine	Feces
stearoyl ethanolamide	Feces
2S,3R-dihydroxybutyrate	Feces
2,4-dihydroxybutyrate	Feces
5-methyl-2'-deoxycytidine	Feces
alpha-tocopherol acetate	Feces
(12 or 13)-methylmyristate (a15:0 or i15:0)	Feces
(16 or 17)-methylstearate (a19:0 or i19:0)	Feces
2R,3R-dihydroxybutyrate	Feces
2-aminophenol	Feces
piperidine	Feces
2,3-dihydroxyisovalerate	Feces
dihydrocaffeate	Feces
formiminoglutamate	Feces
sulfate*	Feces
L-urobilin	Feces
D-urobilin	Feces
N-carbamoylsarcosine	Feces
pantoate	Feces
sedoheptulose	Feces
S-methylcysteine	Feces
argininate*	Feces
2-oxoarginine*	Feces
m-tyramine	Feces
1-lignoceroyl-GPC (24:0)	Feces
1-methyl-5-imidazoleacetate	Feces
glycoursodeoxycholate	Feces
tauroursodeoxycholate	Feces
3-(4-hydroxyphenyl)propionate	Feces
(14 or 15)-methylpalmitate (a17:0 or i17:0)	Feces
chrysin	Feces
1-(1-enyl-palmitoyl)-GPE (P-16:0)*	Feces
1-(1-enyl-stearoyl)-GPE (P-18:0)*	Feces
enterolactone	Feces
2-oxindole-3-acetate	Feces
N-oleoyltaurine	Feces
linoleoylcarnitine (C18:2)*	Feces
N-methyl-GABA	Feces
glutaminylleucine	Feces
isoleucylglycine	Feces
leucylalanine	Feces
leucylglutamine*	Feces
leucylglycine	Feces
lysylleucine	Feces
valylleucine	Feces
pinosylvin	Feces
pinosylvin monomethylether	Feces
N-palmitoyltaurine	Feces
N-stearoyltaurine	Feces
2-O-methylascorbic acid	Feces
carboxyethyl-GABA	Feces
1-(3-aminopropyl)-2-pyrrolidone	Feces
2-oxo-1-pyrrolidinepropionate	Feces
hydroxymethylpyrimidine	Feces
trimethylamine N-oxide	Feces
N6-methyllysine	Feces
cis-urocanate	Feces
equol sulfate	Feces
imidazole propionate	Feces
tyrosol	Feces
histidylalanine	Feces
phenylalanylglycine	Feces
phenylalanylalanine	Feces
tyrosylglycine	Feces
tryptophylglycine	Feces
valylglutamine	Feces
valylglycine	Feces
prolylglycine	Feces
N-palmitoylglycine	Feces
mannonate*	Feces
glycohyodeoxycholate	Feces
taurohyodeoxycholic acid	Feces
dehydroabietic acid	Feces
2-stearoyl-GPE (18:0)*	Feces
(R)-3-hydroxybutyrylcarnitine	Feces
margaroylcarnitine (C17)*	Feces
4-methylcatechol sulfate	Feces
3beta-hydroxy-5-cholenoate	Feces
2,8-quinolinediol	Feces
pterin	Feces
tryptophol	Feces
2-piperidinone	Feces
N-acetyl-1-methylhistidine*	Feces
indolin-2-one	Feces
1-stearoyl-GPS (18:0)*	Feces
sphingomyelin (d18:1/14:0, d16:1/16:0)*	Feces
sphingomyelin (d18:2/16:0, d18:1/16:1)*	Feces
N-monomethylarginine	Feces
6-oxopiperidine-2-carboxylate	Feces
N-delta-acetylornithine	Feces
acisoga	Feces
N-formylanthranilic acid	Feces
methionine sulfone	Feces
1-methylhypoxanthine	Feces
coprostanol	Feces
1-(1-enyl-oleoyl)-GPE (P-18:1)*	Feces
fructosyllysine	Feces
O-sulfo-tyrosine	Feces
N-acetylmethionine sulfoxide	Feces
N-acetyltaurine	Feces
1-oleoyl-GPG (18:1)*	Feces
1-palmitoyl-GPG (16:0)*	Feces
N-myristoyltaurine*	Feces
10-hydroxystearate	Feces
alpha-CEHC sulfate	Feces
sphingomyelin (d18:1/24:1, d18:2/24:0)*	Feces
octadecenedioylcarnitine (C18:1-DC)*	Feces
octadecanedioylcarnitine (C18-DC)*	Feces
myristoleoylcarnitine (C14:1)*	Feces
N-formylphenylalanine	Feces
arabonate/xylonate	Feces
1-dihomo-linolenylglycerol (20:3)	Feces
ribulose/xylulose	Feces
N-acetylhistamine	Feces
sphingomyelin (d18:1/20:0, d16:1/22:0)*	Feces
behenoyl sphingomyelin (d18:1/22:0)*	Feces
lignoceroyl sphingomyelin (d18:1/24:0)	Feces
sphingomyelin (d17:1/16:0, d18:1/15:0, d16:1/17:0)*	Feces
N-carbamoylalanine	Feces
3beta-hydroxy-5-cholestenoate	Feces
N-acetylglucosamine/N-acetylgalactosamine	Feces
2-pyrrolidineacetic acid	Feces
cholate sulfate	Feces
deoxycholic acid 3-sulfate	Feces
linoleoyl ethanolamide	Feces
1,2-dilinoleoyl-GPC (18:2/18:2)	Feces
1-stearoyl-2-oleoyl-GPC (18:0/18:1)	Feces
1-palmitoyl-2-arachidonoyl-GPC (16:0/20:4n6)	Feces
1-palmitoyl-2-docosahexaenoyl-GPC (16:0/22:6)	Feces
1-stearoyl-2-docosahexaenoyl-GPC (18:0/22:6)	Feces
sphingomyelin (d18:1/17:0, d17:1/18:0, d19:1/16:0)	Feces
1-palmitoyl-2-stearoyl-GPC (16:0/18:0)	Feces
2-hydroxybutyrate/2-hydroxyisobutyrate	Feces
2-methylcitrate/homocitrate	Feces
oleate/vaccenate (18:1)	Feces
3-hydroxystearate	Feces
1-palmitoleoylglycerol (16:1)*	Feces
2-palmitoleoylglycerol (16:1)*	Feces
palmitoyl dihydrosphingomyelin (d18:0/16:0)*	Feces
sphingomyelin (d18:2/24:1, d18:1/24:2)*	Feces
1-stearoyl-2-arachidonoyl-GPE (18:0/20:4)	Feces
1-oleoyl-2-linoleoyl-GPC (18:1/18:2)*	Feces
1-palmitoyl-2-palmitoleoyl-GPC (16:0/16:1)*	Feces
1-palmitoyl-2-dihomo-linolenoyl-GPC (16:0/20:3n3 or 6)*	Feces
1-palmitoyl-2-arachidonoyl-GPE (16:0/20:4)*	Feces
1-palmitoyl-2-docosahexaenoyl-GPE (16:0/22:6)*	Feces
gamma-tocopherol/beta-tocopherol	Feces
1-(1-enyl-stearoyl)-2-arachidonoyl-GPE (P-18:0/20:4)*	Feces
1-(1-enyl-palmitoyl)-2-arachidonoyl-GPE (P-16:0/20:4)*	Feces
1-(1-enyl-palmitoyl)-2-oleoyl-GPE (P-16:0/18:1)*	Feces
1-(1-enyl-palmitoyl)-2-arachidonoyl-GPC (P-16:0/20:4)*	Feces
sphingomyelin (d18:0/18:0, d19:0/17:0)*	Feces
N-palmitoyl-sphinganine (d18:0/16:0)	Feces
lactosyl-N-palmitoyl-sphingosine (d18:1/16:0)	Feces
(3'-5')-adenylyluridine	Feces
(3'-5')-adenylylcytidine	Feces
1-oleoyl-2-linoleoyl-GPE (18:1/18:2)*	Feces
1-linoleoyl-2-arachidonoyl-GPC (18:2/20:4n6)*	Feces
1-myristoyl-2-arachidonoyl-GPC (14:0/20:4)*	Feces
1,2-dipalmitoyl-GPE (16:0/16:0)*	Feces
1,2-dilinoleoyl-GPE (18:2/18:2)*	Feces
thioproline	Feces
2-methylserine	Feces
(S)-3-hydroxybutyrylcarnitine	Feces
glycosyl-N-palmitoyl-sphingosine (d18:1/16:0)	Feces
ascorbic acid 2-sulfate	Feces
palmitoleoylcarnitine (C16:1)*	Feces
3-methylglutarate/2-methylglutarate	Feces
propionylglutamine	Feces
succinylglutamine	Feces
1-palmitoyl-2-linoleoyl-digalactosylglycerol (16:0/18:2)*	Feces
1-palmitoyl-galactosylglycerol (16:0)*	Feces
1-palmitoyl-2-linoleoyl-galactosylglycerol (16:0/18:2)*	Feces
2'-O-methylcytidine	Feces
gamma-glutamyl-alpha-lysine	Feces
linoleoyl-arachidonoyl-glycerol (18:2/20:4) [1]*	Feces
linoleoyl-arachidonoyl-glycerol (18:2/20:4) [2]*	Feces
oleoyl-arachidonoyl-glycerol (18:1/20:4) [2]*	Feces
linoleoyl-linoleoyl-glycerol (18:2/18:2) [1]*	Feces
linoleoyl-linoleoyl-glycerol (18:2/18:2) [2]*	Feces
N-palmitoyl-sphingadienine (d18:2/16:0)*	Feces
2-hydroxybehenate	Feces
2-hydroxynervonate*	Feces
N-(2-hydroxypalmitoyl)-sphingosine (d18:1/16:0(2OH))	Feces
glycerophosphoserine*	Feces
hexadecasphingosine (d16:1)*	Feces
ceramide (d16:1/24:1, d18:1/22:1)*	Feces
ceramide (d18:1/14:0, d16:1/16:0)*	Feces
ceramide (d18:1/17:0, d17:1/18:0)*	Feces
ceramide (d18:2/24:1, d18:1/24:2)*	Feces
ceramide (d18:1/20:0, d16:1/22:0, d20:1/18:0)*	Feces
linolenoylcarnitine (C18:3)*	Feces
behenoylcarnitine (C22)*	Feces
arachidoylcarnitine (C20)*	Feces
lignoceroylcarnitine (C24)*	Feces
ximenoylcarnitine (C26:1)*	Feces
arachidonoylcarnitine (C20:4)	Feces
eicosenoylcarnitine (C20:1)*	Feces
dihomo-linolenoylcarnitine (C20:3n3 or 6)*	Feces
erucoylcarnitine (C22:1)*	Feces
nervonoylcarnitine (C24:1)*	Feces
arachidoyl ethanolamide (20:0)*	Feces
behenoyl ethanolamide (22:0)*	Feces
lignoceroyl ethanolamide (24:0)*	Feces
nervonoyl ethanolamide (24:1)*	Feces
hexadecasphinganine (d16:0)*	Feces
eicosanoylsphingosine (d20:1)*	Feces
glycosyl ceramide (d18:1/20:0, d16:1/22:0)*	Feces
N,N,N-trimethyl-5-aminovalerate	Feces
carotene diol (1)	Feces
carotene diol (2)	Feces
carotene diol (3)	Feces
isohyodeoxycholate	Feces
(N(1) + N(8))-acetylspermidine	Feces
5-dodecenoylcarnitine (C12:1)	Feces
N-palmitoyl-phytosphingosine (t18:0/16:0)	Feces
3-hydroxypalmitoylcarnitine	Feces
3-hydroxyoleoylcarnitine	Feces
2-hydroxyarachidate*	Feces
2-hydroxylignocerate*	Feces
18-methylnonadecanoate (i20:0)	Feces
lyxonate	Feces
dodecenedioate (C12:1-DC)*	Feces
hexadecenedioate (C16:1-DC)*	Feces
octadecenedioate (C18:1-DC)	Feces
heptenedioate (C7:1-DC)*	Feces
octadecadienedioate (C18:2-DC)*	Feces
glyco-beta-muricholate**	Feces
N-methylhydroxyproline**	Feces
N,N,N-trimethyl-alanylproline betaine (TMAP)	Feces
3-formylindole	Feces
diacetylspermidine*	Feces
3-amino-2-piperidone	Feces
N,N-dimethylalanine	Feces
3-indoleglyoxylic acid	Feces
2-hydroxysebacate	Feces
enterolactone sulfate	Feces
ascorbic acid 3-sulfate*	Feces
N6,N6-dimethyllysine	Feces
N-acetyl-isoputreanine	Feces
2-palmitoyl-galactosylglycerol (16:0)*	Feces
(3'-5')-adenylyladenosine*	Feces
lithocholic acid sulfate (2)	Feces
2,6-dihydroxybenzoic acid	Feces
N,N-dimethyl-5-aminovalerate	Feces
12-ketolithocholate	Feces
3-dehydrodeoxycholate	Feces
hydroxypalmitoyl sphingomyelin (d18:1/16:0(OH))**	Feces
vitamin D3 sulfate	Feces
stigmastadienone	Feces
succinoyltaurine	Feces
hexanoyltaurine	Feces
N-stearoyl-phytosphingosine (t18:0/18:0)*	Feces
2-hydroxy-4-(methylthio)butanoic acid	Feces
N-succinyl-phenylalanine	Feces
N-succinyl-leucine	Feces
N-succinyl-isoleucine	Feces
1-methyl-5-imidazolelactate	Feces
N-carbamoylputrescine	Feces
25-hydroxycholesterol sulfate	Feces
isoursodeoxycholate sulfate (1)	Feces
chenodeoxycholic acid sulfate (1)	Feces
2,4-di-tert-butylphenol	Feces
butyrylputrescine/isobutyrylputrescine	Feces
bilirubin degradation product, C16H18N2O5 (1)**	Feces
bilirubin degradation product, C16H18N2O5 (2)**	Feces
bilirubin degradation product, C17H18N2O4 (1)**	Feces
bilirubin degradation product, C17H18N2O4 (2)**	Feces
bilirubin degradation product, C17H18N2O4 (3)**	Feces
bilirubin degradation product, C17H20N2O5 (1)**	Feces
bilirubin degradation product, C17H20N2O5 (2)**	Feces
bilirubin degradation product, C16H18N2O5 (3)**	Feces
N,N-dimethyl-pro-pro	Feces
oxindolylalanine	Feces
