# Supplementary material for: New insights into the molecular biology of Alzheimer’s-like cerebral amyloidosis achieved through multi‐omics approaches
Source: PLoS One. 2025 Sep 3;20(9):e0330859. doi: 10.1371/journal.pone.0330859 (PMC12407441; doi:10.1371/journal.pone.0330859)
Supplement: S2 Table — (XLSX) [file pone.0330859.s005.xlsx]

## Sheet: Sheet1
Genus_Bacteria
Bacteroides
Alloprevotella
Blautia
UCG-005
Helicobacter
Ruminococcus
Romboutsia
Parabacteroides
Muribaculaceae
Marvinbryantia
Allobaculum
Clostridia_UCG-014
[Ruminococcus]_gauvreauii_group
[Ruminococcus]_torques_group
Coprococcus
NK4A214_group
Dubosiella
Escherichia-Shigella
[Eubacterium]_coprostanoligenes_group
Prevotellaceae_Ga6A1_group
Christensenellaceae_R-7_group
Turicibacter
Parasutterella
Phascolarctobacterium
Gastranaerophilales
Oscillibacter
Lachnospiraceae_UCG-010
Roseburia
Faecalitalea
Ligilactobacillus
Faecalibaculum
Lactobacillus
Colidextribacter
Negativibacillus
Clostridium_sensu_stricto_1
[Eubacterium]_nodatum_group
Collinsella
Bilophila
Mucispirillum
Odoribacter
Lachnospiraceae_NK4A136_group
HT002
Paludicola
[Eubacterium]_ruminantium_group
Prevotella_7
Ruminococcaceae
Alistipes
Candidatus_Saccharimonas
Butyricimonas
Family_XIII_AD3011_group
Bifidobacterium
Barnesiella
Frisingicoccus
[Eubacterium]_xylanophilum_group
UBA1819
Erysipelotrichaceae_UCG-003
Incertae_Sedis
Dorea
Streptococcus
[Eubacterium]_hallii_group
Prevotellaceae_UCG-001
Erysipelatoclostridiaceae
Holdemania
Lachnoclostridium
GCA-900066575
Candidatus_Stoquefichus
Acetitomaculum
Anaerostipes
Robinsoniella
A2
Enterococcus
Veillonella
Desulfovibrio
Flavonifractor
Elusimicrobium
Rodentibacter
Intestinimonas
Anaerotruncus
Coriobacteriaceae_UCG-002
UCG-010
Paludibacter
Butyricicoccus
Fournierella
Rothia
Agathobacter
CM1G08
ASF356
UCG-008
[Eubacterium]_brachy_group
Adlercreutzia
Peptococcus
Proteus
[Ruminococcus]_gnavus_group
UCG-009
Lactococcus
Morganella
Treponema
Akkermansia
Erysipelatoclostridium
Phocea
RF39
Methanosphaera
Pseudomonas
Pygmaiobacter
Lachnospiraceae_UCG-004
[Eubacterium]_siraeum_group
Tuzzerella
Globicatella
Candidatus_Arthromitus
Ruminiclostridium
Anaerovorax
Candidatus_Soleaferrea
Mogibacterium
Lachnospiraceae_ND3007_group
Clostridia_vadinBB60_group
Faecalibacterium
[Eubacterium]_oxidoreducens_group
Hydrogenoanaerobacterium
Asaccharospora
Anaerofilum
