# Supplementary material for: New insights into the molecular biology of Alzheimer’s-like cerebral amyloidosis achieved through multi‐omics approaches
Source: PLoS One. 2025 Sep 3;20(9):e0330859. doi: 10.1371/journal.pone.0330859 (PMC12407441; doi:10.1371/journal.pone.0330859)
Supplement: S3 Table — (XLSX) [file pone.0330859.s006.xlsx]

## Sheet: Sheet1
Metabolite	Pathway	Subathway
fructosyllysine	Amino Acid	Lysine Metabolism
lysine	Amino Acid	Lysine Metabolism
N-acetylhomocitrulline	Amino Acid	Urea cycle; Arginine and Proline Metabolism
pantothenate	Cofactors and Vitamins	Pantothenate and CoA Metabolism
3-hydroxypalmitoylcarnitine	Lipid	Fatty Acid Metabolism (Acyl Carnitine, Hydroxy)
malonylcarnitine	Lipid	Fatty Acid Synthesis
trimethylamineN-oxide	Lipid	Phospholipid Metabolism
heptenedioate(C7:1-DC)*	Lipid	Fatty Acid, Dicarboxylate
erucate(22:1n9)	Lipid	Long Chain Monounsaturated Fatty Acid
7-ketodeoxycholate	Lipid	Secondary Bile Acid Metabolism
(14or15)-methylpalmitate(a17:0ori17:0)	Lipid	Fatty Acid, Branched
myristoleate(14:1n5)	Lipid	Long Chain Monounsaturated Fatty Acid
margarate(17:0)	Lipid	Long Chain Saturated Fatty Acid
myristate(14:0)	Lipid	Long Chain Saturated Fatty Acid
palmitate(16:0)	Lipid	Long Chain Saturated Fatty Acid
caprate(10:0)	Lipid	Medium Chain Fatty Acid
laurate(12:0)	Lipid	Medium Chain Fatty Acid
N-acetylserine	Amino Acid	Glycine, Serine and Threonine Metabolism
histidine	Amino Acid	Histidine Metabolism
homoarginine	Amino Acid	Urea cycle; Arginine and Proline Metabolism
homocitrulline	Amino Acid	Urea cycle; Arginine and Proline Metabolism
ascorbicacid2-sulfate	Cofactors and Vitamins	Ascorbate and Aldarate Metabolism
myristoylcarnitine(C14)	Lipid	Fatty Acid Metabolism (Acyl Carnitine, Long Chain Saturated)
sphinganine	Lipid	Sphingolipid Synthesis
sphingomyelin(d18:1/17:0,d17:1/18:0,d19:1/16:0)	Lipid	Sphingomyelins
adenine	Nucleotide	Purine Metabolism, Adenine containing
N2,N2-dimethylguanosine	Nucleotide	Purine Metabolism, Guanine containing
gamma-glutamylalanine	Peptide	Gamma-glutamyl Amino Acid
gamma-glutamylmethionine	Peptide	Gamma-glutamyl Amino Acid
delta-tocopherol	Cofactors and Vitamins	Tocopherol Metabolism
carotenediol(1)	Cofactors and Vitamins	Vitamin A Metabolism
uracil	Nucleotide	Pyrimidine Metabolism, Uracil containing
N,N-dimethyl-5-aminovalerate	Amino Acid	Lysine Metabolism
N2,N5-diacetylornithine	Amino Acid	Urea cycle; Arginine and Proline Metabolism
N-acetylarginine	Amino Acid	Urea cycle; Arginine and Proline Metabolism
N-delta-acetylornithine	Amino Acid	Urea cycle; Arginine and Proline Metabolism
arabitol/xylitol	Carbohydrate	Pentose Metabolism
linoleoyl-arachidonoyl-glycerol(18:2/20:4)[2]*	Lipid	Diacylglycerol
linoleoyl-linoleoyl-glycerol(18:2/18:2)[1]*	Lipid	Diacylglycerol
linoleoyl-linoleoyl-glycerol(18:2/18:2)[2]*	Lipid	Diacylglycerol
cis-3,4-methyleneheptanoylcarnitine	Lipid	Fatty Acid Metabolism (Acyl Carnitine, Medium Chain)
cis-4-decenoylcarnitine(C10:1)	Lipid	Fatty Acid Metabolism (Acyl Carnitine, Monounsaturated)
arachidonoylcarnitine(C20:4)	Lipid	Fatty Acid Metabolism (Acyl Carnitine, Polyunsaturated)
linoleoylcarnitine(C18:2)*	Lipid	Fatty Acid Metabolism (Acyl Carnitine, Polyunsaturated)
N1-methylinosine	Nucleotide	Purine Metabolism, (Hypo)Xanthine/Inosine containing
N-acetylasparagine	Amino Acid	Alanine and Aspartate Metabolism
2-aminobutyrate	Amino Acid	Glutathione Metabolism
N-acetyl-1-methylhistidine*	Amino Acid	Histidine Metabolism
cysteine	Amino Acid	Methionine, Cysteine, SAM and Taurine Metabolism
spermidine	Amino Acid	Polyamine Metabolism
D-urobilin	Cofactors and Vitamins	Hemoglobin and Porphyrin Metabolism
L-urobilin	Cofactors and Vitamins	Hemoglobin and Porphyrin Metabolism
aconitate[cisortrans]	Energy	TCA Cycle
isocitrate	Energy	TCA Cycle
(S)-3-hydroxybutyrylcarnitine	Lipid	Fatty Acid Metabolism (Acyl Carnitine, Hydroxy)
3-hydroxydecanoylcarnitine	Lipid	Fatty Acid Metabolism (Acyl Carnitine, Hydroxy)
3-hydroxyoleoylcarnitine	Lipid	Fatty Acid Metabolism (Acyl Carnitine, Hydroxy)
behenoylcarnitine(C22)*	Lipid	Fatty Acid Metabolism (Acyl Carnitine, Long Chain Saturated)
lignoceroylcarnitine(C24)*	Lipid	Fatty Acid Metabolism (Acyl Carnitine, Long Chain Saturated)
nervonoylcarnitine(C24:1)*	Lipid	Fatty Acid Metabolism (Acyl Carnitine, Monounsaturated)
ximenoylcarnitine(C26:1)*	Lipid	Fatty Acid Metabolism (Acyl Carnitine, Monounsaturated)
acetylcarnitine(C2)	Lipid	Fatty Acid Metabolism (Acyl Carnitine, Short Chain)
2-hydroxysebacate	Lipid	Fatty Acid, Dicarboxylate
dodecenedioate(C12:1-DC)*	Lipid	Fatty Acid, Dicarboxylate
2S,3R-dihydroxybutyrate	Lipid	Fatty Acid, Dihydroxy
3-hydroxylaurate	Lipid	Fatty Acid, Monohydroxy
3-hydroxybutyrate(BHBA)	Lipid	Ketone Bodies
1-palmitoyl-2-arachidonoyl-GPE(16:0/20:4)*	Lipid	Phosphatidylethanolamine (PE)
1-(1-enyl-palmitoyl)-2-oleoyl-GPC(P-16:0/18:1)*	Lipid	Plasmalogen
taurocholenatesulfate*	Lipid	Secondary Bile Acid Metabolism
sphingadienine	Lipid	Sphingolipid Synthesis
inosine	Nucleotide	Purine Metabolism, (Hypo)Xanthine/Inosine containing
guanosine	Nucleotide	Purine Metabolism, Guanine containing
2'-deoxycytidine	Nucleotide	Pyrimidine Metabolism, Cytidine containing
3-methylcytidine	Nucleotide	Pyrimidine Metabolism, Cytidine containing
5-methylcytidine	Nucleotide	Pyrimidine Metabolism, Cytidine containing
uridine	Nucleotide	Pyrimidine Metabolism, Uracil containing
glutamine_degradant*	Partially Characterized Molecules	Partially Characterized Molecules
N,N-dimethyl-pro-pro	Peptide	Modified Peptides
