# Supplementary material for: New insights into the molecular biology of Alzheimer’s-like cerebral amyloidosis achieved through multi‐omics approaches
Source: PLoS One. 2025 Sep 3;20(9):e0330859. doi: 10.1371/journal.pone.0330859 (PMC12407441; doi:10.1371/journal.pone.0330859)
Supplement: S4 Table — Effect: Effect of de variable over the component in sPLS-DA model; Component: The component where the variable is part of in sPLS-DA model. (XLSX) [file pone.0330859.s007.xlsx]

## Sheet: Sheet1
Table S2
Metabolite	Efect	Component	Dataset
acetylcarnitine (C2)	0.489084	1	Plasma
3-hydroxydecanoylcarnitine	0.395393	1	Plasma
taurocholenate sulfate*	0.307985	1	Plasma
(S)-3-hydroxybutyrylcarnitine	0.287715	1	Plasma
3-hydroxyoleoylcarnitine	0.261904	1	Plasma
N2,N2-dimethylguanosine	-0.238978	1	Plasma
2S,3R-dihydroxybutyrate	0.226977	1	Plasma
gamma-glutamylmethionine	-0.211012	1	Plasma
homocitrulline	-0.178549	1	Plasma
5-methylcytidine	0.171537	1	Plasma
homoarginine	-0.167213	1	Plasma
ascorbic acid 2-sulfate	-0.165725	1	Plasma
sphinganine	0.149257	1	Plasma
2'-deoxycytidine	0.132961	1	Plasma
histidine	-0.122295	1	Plasma
3-hydroxybutyrate (BHBA)	0.105724	1	Plasma
isocitrate	0.0784929	1	Plasma
N-acetylasparagine	0.0739334	1	Plasma
N,N-dimethyl-pro-pro	0.0655455	1	Plasma
aconitate [cis or trans]	0.0535859	1	Plasma
spermidine	0.0456521	1	Plasma
gamma-glutamylalanine	-0.0276887	1	Plasma
1-(1-enyl-palmitoyl)-2-oleoyl-GPC (P-16:0/18:1)*	0.0197554	1	Plasma
sphingadienine	0.0147691	1	Plasma
2-aminobutyrate	0.0020836	1	Plasma
linoleoyl-linoleoyl-glycerol (18:2/18:2) [2]*	-0.31175	2	Plasma
cis-3,4-methyleneheptanoylcarnitine	-0.29949	2	Plasma
linoleoyl-arachidonoyl-glycerol (18:2/20:4) [2]*	-0.284356	2	Plasma
laurate (12:0)	0.276385	2	Plasma
linoleoyl-linoleoyl-glycerol (18:2/18:2) [1]*	-0.273539	2	Plasma
sphingomyelin (d18:1/17:0, d17:1/18:0, d19:1/16:0)	0.258221	2	Plasma
cis-4-decenoylcarnitine (C10:1)	-0.246642	2	Plasma
heptenedioate (C7:1-DC)*	0.240948	2	Plasma
arachidonoylcarnitine (C20:4)	-0.235728	2	Plasma
N-delta-acetylornithine	-0.226585	2	Plasma
uracil	-0.209168	2	Plasma
myristate (14:0)	0.203625	2	Plasma
caprate (10:0)	0.200495	2	Plasma
N2,N5-diacetylornithine	-0.167414	2	Plasma
arabitol/xylitol	-0.166465	2	Plasma
(14 or 15)-methylpalmitate (a17:0 or i17:0)	0.166105	2	Plasma
myristoleate (14:1n5)	0.162189	2	Plasma
linoleoylcarnitine (C18:2)*	-0.152599	2	Plasma
margarate (17:0)	0.116134	2	Plasma
3-hydroxylaurate	0.100526	2	Plasma
2-aminobutyrate	-0.0703612	2	Plasma
N-acetyl-1-methylhistidine*	-0.0287803	2	Plasma
histidine	-0.0242325	2	Plasma
N1-methylinosine	-0.0164559	2	Plasma
N-acetylserine	-0.00293118	2	Plasma
N1-methylinosine	0.326453	1	Feces
glutamine_degradant*	0.28118	1	Feces
3-hydroxybutyrate (BHBA)	0.273554	1	Feces
inosine	0.264495	1	Feces
2-hydroxysebacate	0.258361	1	Feces
ximenoylcarnitine (C26:1)*	0.234304	1	Feces
dodecenedioate (C12:1-DC)*	0.230381	1	Feces
lignoceroylcarnitine (C24)*	0.223496	1	Feces
behenoylcarnitine (C22)*	0.217484	1	Feces
N-acetylserine	-0.216239	1	Feces
guanosine	0.216239	1	Feces
nervonoylcarnitine (C24:1)*	0.209342	1	Feces
cysteine	0.202565	1	Feces
adenine	-0.192061	1	Feces
N-acetyl-1-methylhistidine*	0.188865	1	Feces
myristoylcarnitine (C14)	-0.183185	1	Feces
3-methylcytidine	0.179974	1	Feces
D-urobilin	0.173114	1	Feces
L-urobilin	0.151414	1	Feces
1-palmitoyl-2-arachidonoyl-GPE (16:0/20:4)*	0.111467	1	Feces
uridine	0.108955	1	Feces
7-ketodeoxycholate	0.0591118	1	Feces
taurocholenate sulfate*	0.00578579	1	Feces
(14 or 15)-methylpalmitate (a17:0 or i17:0)	-0.00197035	1	Feces
myristate (14:0)	0.320348	2	Feces
delta-tocopherol	-0.317228	2	Feces
caprate (10:0)	0.315113	2	Feces
laurate (12:0)	0.307516	2	Feces
N,N-dimethyl-5-aminovalerate	-0.296244	2	Feces
myristoleate (14:1n5)	0.293587	2	Feces
palmitate (16:0)	0.286301	2	Feces
carotene diol (1)	-0.280952	2	Feces
(14 or 15)-methylpalmitate (a17:0 or i17:0)	0.261074	2	Feces
margarate (17:0)	0.249047	2	Feces
N-delta-acetylornithine	-0.205363	2	Feces
homocitrulline	-0.190779	2	Feces
7-ketodeoxycholate	0.17439	2	Feces
myristoylcarnitine (C14)	0.109732	2	Feces
N-acetylarginine	-0.0839366	2	Feces
sphinganine	-0.0665434	2	Feces
adenine	-0.0457451	2	Feces
sphingomyelin (d18:1/17:0, d17:1/18:0, d19:1/16:0)	-0.0393562	2	Feces
nervonoylcarnitine (C24:1)*	-0.0341913	2	Feces
erucate (22:1n9)	0.0193286	2	Feces
ximenoylcarnitine (C26:1)*	-0.0102537	2	Feces
N1-methylinosine	0.00571367	2	Feces
1-palmitoyl-2-arachidonoyl-GPE (16:0/20:4)*	-0.00467719	2	Feces
guanosine	0.000808482	2	Feces
Prevotellaceae_Ga6A1_group	0.420008	1	Microbiota
Turicibacter	-0.370226	1	Microbiota
Gastranaerophilales	0.346853	1	Microbiota
Muribaculaceae	0.335868	1	Microbiota
Lactobacillus	-0.291682	1	Microbiota
Alloprevotella	0.290107	1	Microbiota
Odoribacter	0.237679	1	Microbiota
Family_XIII_AD3011_group	-0.233783	1	Microbiota
Marvinbryantia	0.215131	1	Microbiota
Ligilactobacillus	-0.204536	1	Microbiota
Parabacteroides	0.193026	1	Microbiota
Alistipes	0.150491	1	Microbiota
Colidextribacter	0.109347	1	Microbiota
Dubosiella	-0.0865019	1	Microbiota
Bacteroides	0.0745849	1	Microbiota
Frisingicoccus	-0.631183	2	Microbiota
Faecalibaculum	-0.410556	2	Microbiota
[Eubacterium]_nodatum_group	0.400535	2	Microbiota
Phascolarctobacterium	0.324583	2	Microbiota
Christensenellaceae_R-7_group	0.272437	2	Microbiota
Coprococcus	-0.198176	2	Microbiota
Negativibacillus	0.160051	2	Microbiota
Dubosiella	-0.134243	2	Microbiota
Paludicola	0.0788604	2	Microbiota
[Ruminococcus]_gauvreauii_group	0.0625849	2	Microbiota
