# Supplementary material for: New insights into the molecular biology of Alzheimer’s-like cerebral amyloidosis achieved through multi‐omics approaches
Source: PLoS One. 2025 Sep 3;20(9):e0330859. doi: 10.1371/journal.pone.0330859 (PMC12407441; doi:10.1371/journal.pone.0330859)
Supplement: S5 Table — Link: Reference ID of metabolite-origin source of information. (XLSX) [file pone.0330859.s008.xlsx]

## Sheet: (Table_S3)_Metabolites_Origin
HMDBID	KEGGID	Name	Origin	Links
HMDB0000201	C02571	acetylcarnitine(C2)	Microbiota; Food related; Drug related	Microbiota(BIGG:acrn ChEBI:15960,57589); Food related(FooDB:FDB093666 HMDB:HMDB0000201); Drug related(DrugBank:DB08842)
NA	NA	3-hydroxydecanoylcarnitine	Unknown	NA
NA	NA	taurocholenatesulfate*	Unknown	NA
HMDB0013127	NA	(S)-3-hydroxybutyrylcarnitine	Food related	Food related(FooDB:FDB029300 HMDB:HMDB0013127)
HMDB0240761	NA	3-hydroxyoleoylcarnitine	Unknown	NA
HMDB0004824	NA	N2,N2-dimethylguanosine	Food related	Food related(FooDB:FDB023432)
NA	NA	2S,3R-dihydroxybutyrate	Unknown	NA
HMDB0034367	NA	gamma-glutamylmethionine	Food related	Food related(FooDB:FDB012741 HMDB:HMDB0034367)
HMDB0000679	C02427	homocitrulline	Food related	Food related(FooDB:FDB022178)
HMDB0000982	NA	5-methylcytidine	Food related	Food related(FooDB:FDB022351)
HMDB0000670	C01924	homoarginine	Microbiota; Food related; Drug related	Microbiota(ChEBI:27747); Food related(FooDB:FDB001490 HMDB:HMDB0000670); Drug related(DrugBank:DB03974)
NA	NA	ascorbicacid2-sulfate	Unknown	NA
HMDB0000269	C00836	sphinganine	Host; Microbiota; Food related	Microbiota(BIGG:sphgn KEGG:C00836); Food related(FooDB:FDB030824 HMDB:HMDB0000269)
HMDB0000014	C00881	2-deoxycytidine	Host; Microbiota; Food related; Drug related	Microbiota(BIGG:dcyt ChEBI:15698 KEGG:C00881,D12465); Food related(FooDB:FDB021871 HMDB:HMDB0000014); Drug related(DrugBank:DB02594 KEGG:C00881,D12465)
HMDB0000177	C00135	histidine	Host; Microbiota; Food related; Drug related; Environment	Microbiota(BIGG:his__L ChEBI:15971 KEGG:C00135,D00032); Food related(FooDB:FDB011856 HMDB:HMDB0000177 T3DB:T3D4363); Drug related(DrugBank:DB00117 KEGG:C00135,D00032 T3DB:T3D4363); Environment(HMDB:HMDB0000177 T3DB:T3D4363)
HMDB0000442	C03197	3-hydroxybutyrate(BHBA)	Food related	Food related(FooDB:FDB022048)
HMDB0001874	C00451	isocitrate	Food related	Food related(FooDB:FDB012771 HMDB:HMDB0001874)
HMDB0006028	NA	N-acetylasparagine	Food related	Food related(FooDB:FDB023807)
NA	NA	N,N-dimethyl-pro-pro	Unknown	NA
HMDB0000958	C02341	aconitate[cisortrans	Microbiota; Food related	Microbiota(BIGG:acon_T ChEBI:15708,32806 KEGG:C02341); Food related(FooDB:FDB008305 HMDB:HMDB0000958)
HMDB0001257	C00315	spermidine	Host; Microbiota; Food related; Drug related	Microbiota(BIGG:spmd ChEBI:16610 KEGG:C00315); Food related(FooDB:FDB012039 HMDB:HMDB0001257 T3DB:T3D4167); Drug related(DrugBank:DB03566)
HMDB0036301	C03738	gamma-glutamylalanine	Food related	Food related(FooDB:FDB015169 HMDB:HMDB0036301)
NA	NA	1-(1-enyl-palmitoyl)-2-oleoyl-GPC(P-16:0/18:1)*	Unknown	NA
NA	NA	sphingadienine	Unknown	NA
HMDB0000452	C02356	2-aminobutyrate	Host; Microbiota; Food related; Drug related	Microbiota(KEGG:C02356); Food related(FooDB:FDB012537 HMDB:HMDB0000452); Drug related(DrugBank:DB04454)
NA	NA	linoleoyl-linoleoyl-glycerol(18:2/18:2)[2*	Unknown	NA
NA	NA	cis-3,4-methyleneheptanoylcarnitine	Unknown	NA
NA	NA	linoleoyl-arachidonoyl-glycerol(18:2/20:4)[2*	Unknown	NA
HMDB0000638	C02679	laurate(12:0)	Host; Microbiota; Food related; Drug related; Environment	Microbiota(ChEBI:18262,30805 KEGG:C02679,D10714); Food related(FooDB:FDB003010 HMDB:HMDB0000638 T3DB:T3D4596); Drug related(DrugBank:DB03017 KEGG:C02679,D10714); Environment(HMDB:HMDB0000638 T3DB:T3D4596)
NA	NA	linoleoyl-linoleoyl-glycerol(18:2/18:2)[1*	Unknown	NA
NA	NA	sphingomyelin(d18:1/17:0,d17:1/18:0,d19:1/16:0)	Unknown	NA
NA	NA	cis-4-decenoylcarnitine(C10:1)	Unknown	NA
NA	NA	heptenedioate(C7:1-DC)*	Unknown	NA
NA	NA	arachidonoylcarnitine(C20:4)	Unknown	NA
HMDB0003357	C00437	N-delta-acetylornithine	Host; Microbiota; Food related	Microbiota(BIGG:acorn ChEBI:16543,181895 KEGG:C00437); Food related(FooDB:FDB031020 HMDB:HMDB0003357)
HMDB0000300	C00106	uracil	Host; Microbiota; Food related; Drug related	Microbiota(BIGG:ura ChEBI:17568 KEGG:C00106,D00027); Food related(FooDB:FDB006426 HMDB:HMDB0000300); Drug related(DrugBank:DB03419 KEGG:C00106,D00027)
HMDB0000806	C06424	myristate(14:0)	Host; Microbiota; Food related; Drug related	Microbiota(ChEBI:28875,30807 KEGG:C06424); Food related(FooDB:FDB031009 HMDB:HMDB0000806 T3DB:T3D4599); Drug related(DrugBank:DB08231)
HMDB0000511	C01571	caprate(10:0)	Host; Microbiota; Food related; Drug related	Microbiota(ChEBI:27689,30813); Food related(FooDB:FDB012027 HMDB:HMDB0000511 T3DB:T3D4773); Drug related(DrugBank:DB03600)
HMDB0240345	NA	N2,N5-diacetylornithine	Unknown	NA
HMDB0002917	C00379	arabitol/xylitol	Host; Microbiota; Food related; Drug related	Microbiota(BIGG:xylt ChEBI:17151 KEGG:C00379,D00061); Food related(FooDB:FDB001134 HMDB:HMDB0002917); Drug related(DrugBank:DB11195 KEGG:C00379,D00061)
HMDB0061859	C16995	(14or15)-methylpalmitate(a17:0ori17:0)	Food related	Food related(FooDB:FDB003050 HMDB:HMDB0061859)
HMDB0002000	C08322	myristoleate(14:1n5)	Food related	Food related(FooDB:FDB012633 HMDB:HMDB0002000)
NA	NA	linoleoylcarnitine(C18:2)*	Unknown	NA
NA	NA	margarate(17:0)	Unknown	NA
HMDB0000387	NA	3-hydroxylaurate	Microbiota; Food related	Microbiota(HMDB:HMDB0000387); Food related(FooDB:FDB022005 HMDB:HMDB0000387)
NA	NA	N-acetyl-1-methylhistidine*	Unknown	NA
HMDB0002721	NA	N1-methylinosine	Food related	Food related(FooDB:FDB023053)
HMDB0002931	NA	N-acetylserine	Food related; Drug related	Food related(FooDB:FDB000970 HMDB:HMDB0002931); Drug related(DrugBank:DB02340)
NA	NA	glutamine_degradant*	Unknown	NA
HMDB0000195	C00294	inosine	Host; Microbiota; Food related; Drug related	Microbiota(BIGG:ins ChEBI:17596 KEGG:C00294,D00054); Food related(FooDB:FDB011802 HMDB:HMDB0000195); Drug related(DrugBank:DB04335 KEGG:C00294,D00054)
HMDB0000424	NA	2-hydroxysebacate	Food related	Food related(FooDB:FDB022037)
NA	NA	ximenoylcarnitine(C26:1)*	Unknown	NA
NA	NA	dodecenedioate(C12:1-DC)*	Unknown	NA
NA	NA	lignoceroylcarnitine(C24)*	Unknown	NA
NA	NA	behenoylcarnitine(C22)*	Unknown	NA
HMDB0000133	C00387	guanosine	Host; Microbiota; Food related; Drug related	Microbiota(BIGG:gsn ChEBI:16750 KEGG:C00387); Food related(FooDB:FDB003632 HMDB:HMDB0000133); Drug related(DrugBank:DB02857)
NA	NA	nervonoylcarnitine(C24:1)*	Unknown	NA
HMDB0000574	C00097	cysteine	Host; Microbiota; Food related; Drug related; Environment	Microbiota(BIGG:cys__L ChEBI:17561 KEGG:C00097,D00026); Food related(FooDB:FDB012678 HMDB:HMDB0000574 T3DB:T3D4156); Drug related(DrugBank:DB00151 KEGG:C00097,D00026 T3DB:T3D4156); Environment(HMDB:HMDB0000574 T3DB:T3D4156)
HMDB0000034	C00147	adenine	Host; Microbiota; Food related; Drug related	Microbiota(BIGG:ade ChEBI:16708 KEGG:C00147,D00034); Food related(FooDB:FDB012266 HMDB:HMDB0000034 T3DB:T3D4279); Drug related(DrugBank:DB00173 KEGG:C00147,D00034 T3DB:T3D4279)
NA	NA	myristoylcarnitine(C14)	Unknown	NA
HMDB0240577	NA	3-methylcytidine	Unknown	NA
HMDB0004160	C05795	D-urobilin	Food related	Food related(FooDB:FDB111639)
HMDB0004160	C05793	L-urobilin	Food related	Food related(FooDB:FDB111639)
NA	C05210	1-palmitoyl-2-arachidonoyl-GPE(16:0/20:4)*	Unknown	NA
HMDB0000296	C00299	uridine	Host; Microbiota; Food related; Drug related	Microbiota(BIGG:uri ChEBI:16704 KEGG:C00299); Food related(FooDB:FDB007411 HMDB:HMDB0000296); Drug related(DrugBank:DB02745)
HMDB0000391	C04643	7-ketodeoxycholate	Food related	Food related(FooDB:FDB022009 HMDB:HMDB0000391)
HMDB0002902	C14151	delta-tocopherol	Microbiota; Food related	Microbiota(BIGG:dtocophe KEGG:C14151); Food related(FooDB:FDB002432 HMDB:HMDB0002902)
NA	NA	N,N-dimethyl-5-aminovalerate	Unknown	NA
HMDB0000220	C00249	palmitate(16:0)	Host; Microbiota; Food related; Drug related; Environment	Microbiota(BIGG:hdca ChEBI:15756 KEGG:C00249,D05341); Food related(FooDB:FDB031084 HMDB:HMDB0000220 T3DB:T3D4797); Drug related(DrugBank:DB03796 KEGG:C00249,D05341); Environment(HMDB:HMDB0000220 T3DB:T3D4797)
NA	NA	carotenediol(1)	Unknown	NA
NA	C02562	N-acetylarginine	Unknown	NA
HMDB0002068	C08316	erucate(22:1n9)	Food related	Food related(FooDB:FDB004287 HMDB:HMDB0002068)
