# Supplementary material for: New insights into the molecular biology of Alzheimer’s-like cerebral amyloidosis achieved through multi‐omics approaches
Source: PLoS One. 2025 Sep 3;20(9):e0330859. doi: 10.1371/journal.pone.0330859 (PMC12407441; doi:10.1371/journal.pone.0330859)
Supplement: S6 Table — (XLSX) [file pone.0330859.s009.xlsx]

## Sheet: Hoja 1
Metabolites identified with proteins
(14 or 15)-methylpalmitate (a17:0 or i17:0)
(S)-3-hydroxybutyrylcarnitine
1-(1-enyl-palmitoyl)-2-oleoyl-GPC (P-16:0/18:1)*
1-palmitoyl-2-arachidonoyl-GPE (16:0/20:4)*
2-aminobutyrate
2'-deoxycytidine
3-hydroxybutyrate (BHBA)
5-methylcytidine
7-ketodeoxycholate
acetylcarnitine
acetylcarnitine (C2)
aconitate
aconitate [cis or trans]
adenine
arabitol/xylitol
caprate (10:0)
cysteine
delta-tocopherol
guanosine
histidine
homoarginine
inosine
isocitrate
laurate (12:0)
linoleoyl-arachidonoyl-glycerol (18:2/20:4) [2]*
linoleoyl-linoleoyl-glycerol (18:2/18:2) [1]*
lysine
margarate (17:0)
myristate (14:0)
myristoleate (14:1n5)
myristoylcarnitine (C14)
N-acetylarginine
N-acetylserine
N-delta-acetylornithine
octanoylcarnitine
palmitate (16:0)
pantothenate
spermidine
sphinganine
sphingomyelin (d18:1/17:0, d17:1/18:0, d19:1/16:0)
trimethylamine N-oxide
uracil
uridine
