# Supplementary material for: New insights into the molecular biology of Alzheimer’s-like cerebral amyloidosis achieved through multi‐omics approaches
Source: PLoS One. 2025 Sep 3;20(9):e0330859. doi: 10.1371/journal.pone.0330859 (PMC12407441; doi:10.1371/journal.pone.0330859)
Supplement: S7 Table — (XLSX) [file pone.0330859.s010.xlsx]

## Sheet: Sheet1
Metabolite	UniProtID	Entry Name
cysteine	P08195	4F2_HUMAN
histidine	P08195	4F2_HUMAN
2'-deoxycytidine	Q9BXI3	5NT1A_HUMAN
guanosine	Q9BXI3	5NT1A_HUMAN
inosine	Q9BXI3	5NT1A_HUMAN
sphingomyelin (d18:1/17:0, d17:1/18:0, d19:1/16:0)	Q9BXI3	5NT1A_HUMAN
uridine	Q9BXI3	5NT1A_HUMAN
2'-deoxycytidine	Q96P26	5NT1B_HUMAN
guanosine	Q96P26	5NT1B_HUMAN
sphingomyelin (d18:1/17:0, d17:1/18:0, d19:1/16:0)	Q96P26	5NT1B_HUMAN
uridine	Q96P26	5NT1B_HUMAN
2'-deoxycytidine	Q9H0P0	5NT3A_HUMAN
guanosine	Q9H0P0	5NT3A_HUMAN
sphingomyelin (d18:1/17:0, d17:1/18:0, d19:1/16:0)	Q9H0P0	5NT3A_HUMAN
uridine	Q9H0P0	5NT3A_HUMAN
2'-deoxycytidine	P49902	5NTC_HUMAN
guanosine	P49902	5NTC_HUMAN
inosine	P49902	5NTC_HUMAN
sphingomyelin (d18:1/17:0, d17:1/18:0, d19:1/16:0)	P49902	5NTC_HUMAN
uridine	P49902	5NTC_HUMAN
2'-deoxycytidine	P21589	5NTD_HUMAN
guanosine	P21589	5NTD_HUMAN
inosine	P21589	5NTD_HUMAN
sphingomyelin (d18:1/17:0, d17:1/18:0, d19:1/16:0)	P21589	5NTD_HUMAN
uridine	P21589	5NTD_HUMAN
margarate (17:0)	A2RRE8	A2RRE8_HUMAN
myristate (14:0)	A2RRE8	A2RRE8_HUMAN
palmitate (16:0)	A2RRE8	A2RRE8_HUMAN
margarate (17:0)	A5PLL0	A5PLL0_HUMAN
myristate (14:0)	A5PLL0	A5PLL0_HUMAN
palmitate (16:0)	A5PLL0	A5PLL0_HUMAN
5-methylcytidine	P0DMS8	AA3R_HUMAN
linoleoyl-arachidonoyl-glycerol (18:2/20:4) [2]*	P22760	AAAD_HUMAN
linoleoyl-linoleoyl-glycerol (18:2/18:2) [1]*	P22760	AAAD_HUMAN
lysine	Q9UDR5	AASS_HUMAN
cysteine	P17174	AATC_HUMAN
cysteine	P00505	AATM_HUMAN
palmitate (16:0)	Q96GS6	AB17A_HUMAN
palmitate (16:0)	Q5VST6	AB17B_HUMAN
palmitate (16:0)	Q6PCB6	AB17C_HUMAN
uridine	P31941	ABC3A_HUMAN
uridine	Q9UH17	ABC3B_HUMAN
uridine	Q9NRW3	ABC3C_HUMAN
uridine	Q96AK3	ABC3D_HUMAN
uridine	Q8IUX4	ABC3F_HUMAN
2'-deoxycytidine	Q9HC16	ABC3G_HUMAN
uridine	Q6NTF7	ABC3H_HUMAN
7-ketodeoxycholate	O95342	ABCBB_HUMAN
caprate (10:0)	Q8N2K0	ABD12_HUMAN
laurate (12:0)	Q8N2K0	ABD12_HUMAN
myristate (14:0)	Q8N2K0	ABD12_HUMAN
palmitate (16:0)	Q8N2K0	ABD12_HUMAN
palmitate (16:0)	P08910	ABHD2_HUMAN
myristate (14:0)	Q8WU67	ABHD3_HUMAN
caprate (10:0)	Q9BV23	ABHD6_HUMAN
myristate (14:0)	Q9BV23	ABHD6_HUMAN
palmitate (16:0)	Q9BV23	ABHD6_HUMAN
palmitate (16:0)	Q9NUJ1	ABHDA_HUMAN
myristate (14:0)	O95870	ABHGA_HUMAN
palmitate (16:0)	O95870	ABHGA_HUMAN
octanoylcarnitine	P11310	ACADM_HUMAN
octanoylcarnitine	P49748	ACADV_HUMAN
palmitate (16:0)	Q96GR2	ACBG1_HUMAN
palmitate (16:0)	Q5FVE4	ACBG2_HUMAN
margarate (17:0)	Q8TDN7	ACER1_HUMAN
myristate (14:0)	Q8TDN7	ACER1_HUMAN
palmitate (16:0)	Q8TDN7	ACER1_HUMAN
sphinganine	Q8TDN7	ACER1_HUMAN
margarate (17:0)	Q5QJU3	ACER2_HUMAN
myristate (14:0)	Q5QJU3	ACER2_HUMAN
palmitate (16:0)	Q5QJU3	ACER2_HUMAN
sphinganine	Q9NUN7	ACER3_HUMAN
myristate (14:0)	Q8WXI4	ACO11_HUMAN
palmitate (16:0)	Q8WXI4	ACO11_HUMAN
caprate (10:0)	Q9NPJ3	ACO13_HUMAN
myristate (14:0)	Q9NPJ3	ACO13_HUMAN
palmitate (16:0)	Q9NPJ3	ACO13_HUMAN
caprate (10:0)	Q86TX2	ACOT1_HUMAN
myristate (14:0)	Q86TX2	ACOT1_HUMAN
palmitate (16:0)	Q86TX2	ACOT1_HUMAN
caprate (10:0)	P49753	ACOT2_HUMAN
myristate (14:0)	P49753	ACOT2_HUMAN
palmitate (16:0)	P49753	ACOT2_HUMAN
caprate (10:0)	Q8N9L9	ACOT4_HUMAN
myristate (14:0)	Q8N9L9	ACOT4_HUMAN
palmitate (16:0)	Q8N9L9	ACOT4_HUMAN
caprate (10:0)	O14734	ACOT8_HUMAN
myristate (14:0)	O14734	ACOT8_HUMAN
myristoleate (14:1n5)	O14734	ACOT8_HUMAN
palmitate (16:0)	O14734	ACOT8_HUMAN
caprate (10:0)	Q08AH3	ACS2A_HUMAN
caprate (10:0)	Q68CK6	ACS2B_HUMAN
palmitate (16:0)	P33121	ACSL1_HUMAN
myristate (14:0)	O95573	ACSL3_HUMAN
palmitate (16:0)	O95573	ACSL3_HUMAN
palmitate (16:0)	O60488	ACSL4_HUMAN
palmitate (16:0)	Q9ULC5	ACSL5_HUMAN
palmitate (16:0)	Q9UKU0	ACSL6_HUMAN
caprate (10:0)	Q08AH1	ACSM1_HUMAN
myristate (14:0)	Q08AH1	ACSM1_HUMAN
palmitate (16:0)	Q08AH1	ACSM1_HUMAN
caprate (10:0)	P0C7M7	ACSM4_HUMAN
margarate (17:0)	Q03154	ACY1_HUMAN
myristate (14:0)	Q03154	ACY1_HUMAN
palmitate (16:0)	Q03154	ACY1_HUMAN
margarate (17:0)	P45381	ACY2_HUMAN
myristate (14:0)	P45381	ACY2_HUMAN
palmitate (16:0)	P45381	ACY2_HUMAN
margarate (17:0)	Q96HD9	ACY3_HUMAN
myristate (14:0)	Q96HD9	ACY3_HUMAN
palmitate (16:0)	Q96HD9	ACY3_HUMAN
margarate (17:0)	P07311	ACYP1_HUMAN
myristate (14:0)	P07311	ACYP1_HUMAN
palmitate (16:0)	P07311	ACYP1_HUMAN
margarate (17:0)	P14621	ACYP2_HUMAN
myristate (14:0)	P14621	ACYP2_HUMAN
palmitate (16:0)	P14621	ACYP2_HUMAN
inosine	P00813	ADA_HUMAN
sphingomyelin (d18:1/17:0, d17:1/18:0, d19:1/16:0)	P00813	ADA_HUMAN
inosine	Q9NZK5	ADA2_HUMAN
sphingomyelin (d18:1/17:0, d17:1/18:0, d19:1/16:0)	Q9NZK5	ADA2_HUMAN
palmitate (16:0)	O00116	ADAS_HUMAN
sphingomyelin (d18:1/17:0, d17:1/18:0, d19:1/16:0)	Q9BUB4	ADAT1_HUMAN
laurate (12:0)	P11766	ADHX_HUMAN
palmitate (16:0)	Q96IZ2	ADTRP_HUMAN
linoleoyl-arachidonoyl-glycerol (18:2/20:4) [2]*	Q53H12	AGK_HUMAN
linoleoyl-linoleoyl-glycerol (18:2/18:2) [1]*	Q53H12	AGK_HUMAN
uridine	Q9GZX7	AICDA_HUMAN
palmitate (16:0)	Q9NVV5	AIG1_HUMAN
linoleoyl-arachidonoyl-glycerol (18:2/20:4) [2]*	Q12802	AKP13_HUMAN
linoleoyl-linoleoyl-glycerol (18:2/18:2) [1]*	Q12802	AKP13_HUMAN
laurate (12:0)	P00352	AL1A1_HUMAN
caprate (10:0)	P51648	AL3A2_HUMAN
myristate (14:0)	P51648	AL3A2_HUMAN
palmitate (16:0)	P51648	AL3A2_HUMAN
palmitate (16:0)	P43353	AL3B1_HUMAN
palmitate (16:0)	P48448	AL3B2_HUMAN
cysteine	P28838	AMPL_HUMAN
cysteine	P15144	AMPN_HUMAN
caprate (10:0)	P10275	ANDR_HUMAN
laurate (12:0)	P10275	ANDR_HUMAN
histidine	O60678	ANM3_HUMAN
myristate (14:0)	O95445	APOM_HUMAN
adenine	P07741	APT_HUMAN
linoleoyl-arachidonoyl-glycerol (18:2/20:4) [2]*	P10398	ARAF_HUMAN
linoleoyl-linoleoyl-glycerol (18:2/18:2) [1]*	P10398	ARAF_HUMAN
linoleoyl-arachidonoyl-glycerol (18:2/20:4) [2]*	Q8N1W1	ARG28_HUMAN
linoleoyl-linoleoyl-glycerol (18:2/18:2) [1]*	Q8N1W1	ARG28_HUMAN
linoleoyl-arachidonoyl-glycerol (18:2/20:4) [2]*	Q92974	ARHG2_HUMAN
linoleoyl-linoleoyl-glycerol (18:2/18:2) [1]*	Q92974	ARHG2_HUMAN
myristate (14:0)	P0C7U2	ASA2C_HUMAN
margarate (17:0)	P0C7U2	ASA2C_HUMAN
palmitate (16:0)	P0C7U2	ASA2C_HUMAN
margarate (17:0)	Q13510	ASAH1_HUMAN
myristate (14:0)	Q13510	ASAH1_HUMAN
palmitate (16:0)	Q13510	ASAH1_HUMAN
margarate (17:0)	Q9NR71	ASAH2_HUMAN
myristate (14:0)	Q9NR71	ASAH2_HUMAN
palmitate (16:0)	Q9NR71	ASAH2_HUMAN
sphinganine	Q9NR71	ASAH2_HUMAN
histidine	Q96QE3	ATAD5_HUMAN
linoleoyl-arachidonoyl-glycerol (18:2/20:4) [2]*	Q58HT5	AWAT1_HUMAN
linoleoyl-linoleoyl-glycerol (18:2/18:2) [1]*	Q58HT5	AWAT1_HUMAN
linoleoyl-arachidonoyl-glycerol (18:2/20:4) [2]*	Q6E213	AWAT2_HUMAN
linoleoyl-linoleoyl-glycerol (18:2/18:2) [1]*	Q6E213	AWAT2_HUMAN
linoleoyl-arachidonoyl-glycerol (18:2/20:4) [2]*	B1AM27	B1AM27_HUMAN
linoleoyl-linoleoyl-glycerol (18:2/18:2) [1]*	B1AM27	B1AM27_HUMAN
myristate (14:0)	Q14032	BAAT_HUMAN
palmitate (16:0)	Q14032	BAAT_HUMAN
caprate (10:0)	O00154	BACH_HUMAN
myristate (14:0)	O00154	BACH_HUMAN
palmitate (16:0)	O00154	BACH_HUMAN
palmitate (16:0)	Q6ZUV0	BACHL_HUMAN
histidine	P82251	BAT1_HUMAN
3-hydroxybutyrate (BHBA)	Q02338	BDH_HUMAN
linoleoyl-arachidonoyl-glycerol (18:2/20:4) [2]*	P15056	BRAF_HUMAN
linoleoyl-linoleoyl-glycerol (18:2/18:2) [1]*	P15056	BRAF_HUMAN
histidine	O43709	BUD23_HUMAN
(S)-3-hydroxybutyrylcarnitine	P43155	CACP_HUMAN
acetylcarnitine	P43155	CACP_HUMAN
acetylcarnitine (C2)	P43155	CACP_HUMAN
sphingomyelin (d18:1/17:0, d17:1/18:0, d19:1/16:0)	P43155	CACP_HUMAN
histidine	P00915	CAH1_HUMAN
histidine	O43570	CAH12_HUMAN
spermidine	O43570	CAH12_HUMAN
histidine	Q8N1Q1	CAH13_HUMAN
histidine	Q9ULX7	CAH14_HUMAN
spermidine	Q9ULX7	CAH14_HUMAN
histidine	P00918	CAH2_HUMAN
histidine	P07451	CAH3_HUMAN
histidine	P22748	CAH4_HUMAN
histidine	P35218	CAH5A_HUMAN
histidine	Q9Y2D0	CAH5B_HUMAN
spermidine	Q9Y2D0	CAH5B_HUMAN
histidine	P23280	CAH6_HUMAN
spermidine	P23280	CAH6_HUMAN
histidine	P43166	CAH7_HUMAN
histidine	Q16790	CAH9_HUMAN
cysteine	P35520	CBS_HUMAN
laurate (12:0)	P83916	CBX1_HUMAN
myristate (14:0)	P16671	CD36_HUMAN
palmitate (16:0)	P16671	CD36_HUMAN
histidine	Q08722	CD47_HUMAN
2'-deoxycytidine	P32320	CDD_HUMAN
uridine	P32320	CDD_HUMAN
linoleoyl-arachidonoyl-glycerol (18:2/20:4) [2]*	O14735	CDIPT_HUMAN
linoleoyl-linoleoyl-glycerol (18:2/18:2) [1]*	O14735	CDIPT_HUMAN
cysteine	Q16878	CDO1_HUMAN
linoleoyl-arachidonoyl-glycerol (18:2/20:4) [2]*	Q92903	CDS1_HUMAN
linoleoyl-linoleoyl-glycerol (18:2/18:2) [1]*	Q92903	CDS1_HUMAN
linoleoyl-arachidonoyl-glycerol (18:2/20:4) [2]*	O95674	CDS2_HUMAN
linoleoyl-linoleoyl-glycerol (18:2/18:2) [1]*	O95674	CDS2_HUMAN
linoleoyl-arachidonoyl-glycerol (18:2/20:4) [2]*	P19835	CEL_HUMAN
linoleoyl-linoleoyl-glycerol (18:2/18:2) [1]*	P19835	CEL_HUMAN
margarate (17:0)	P19835	CEL_HUMAN
myristate (14:0)	P19835	CEL_HUMAN
palmitate (16:0)	P19835	CEL_HUMAN
sphinganine	Q96G23	CERS2_HUMAN
sphinganine	Q8IU89	CERS3_HUMAN
sphinganine	Q6ZMG9	CERS6_HUMAN
cysteine	P32929	CGL_HUMAN
linoleoyl-arachidonoyl-glycerol (18:2/20:4) [2]*	P15882	CHIN_HUMAN
linoleoyl-linoleoyl-glycerol (18:2/18:2) [1]*	P15882	CHIN_HUMAN
linoleoyl-arachidonoyl-glycerol (18:2/20:4) [2]*	P52757	CHIO_HUMAN
linoleoyl-linoleoyl-glycerol (18:2/18:2) [1]*	P52757	CHIO_HUMAN
margarate (17:0)	P06276	CHLE_HUMAN
myristate (14:0)	P06276	CHLE_HUMAN
palmitate (16:0)	P06276	CHLE_HUMAN
linoleoyl-arachidonoyl-glycerol (18:2/20:4) [2]*	Q8WUD6	CHPT1_HUMAN
linoleoyl-linoleoyl-glycerol (18:2/18:2) [1]*	Q8WUD6	CHPT1_HUMAN
acetylcarnitine	P28329	CLAT_HUMAN
histidine	Q96KN2	CNDP1_HUMAN
(14 or 15)-methylpalmitate (a17:0 or i17:0)	P21554	CNR1_HUMAN
(14 or 15)-methylpalmitate (a17:0 or i17:0)	P34972	CNR2_HUMAN
histidine	P21964	COMT_HUMAN
histidine	P05177	CP1A2_HUMAN
myristate (14:0)	P05177	CP1A2_HUMAN
palmitate (16:0)	P05177	CP1A2_HUMAN
caprate (10:0)	P11712	CP2C9_HUMAN
histidine	P11712	CP2C9_HUMAN
histidine	P33261	CP2CJ_HUMAN
laurate (12:0)	P33261	CP2CJ_HUMAN
palmitate (16:0)	P33261	CP2CJ_HUMAN
histidine	P10635	CP2D6_HUMAN
laurate (12:0)	P05181	CP2E1_HUMAN
myristate (14:0)	P05181	CP2E1_HUMAN
histidine	P08684	CP3A4_HUMAN
myristate (14:0)	Q02928	CP4AB_HUMAN
palmitate (16:0)	Q02928	CP4AB_HUMAN
palmitate (16:0)	Q9HBI6	CP4FB_HUMAN
myristate (14:0)	Q6ZWL3	CP4V2_HUMAN
palmitate (16:0)	Q6ZWL3	CP4V2_HUMAN
myristate (14:0)	Q86W10	CP4Z1_HUMAN
laurate (12:0)	P23786	CPT2_HUMAN
myristoylcarnitine (C14)	P23786	CPT2_HUMAN
sphingomyelin (d18:1/17:0, d17:1/18:0, d19:1/16:0)	P23786	CPT2_HUMAN
histidine	A5YM72	CRNS1_HUMAN
cysteine	Q9Y600	CSAD_HUMAN
homoarginine	P30825	CTR1_HUMAN
lysine	P52569	CTR2_HUMAN
lysine	Q8WY07	CTR3_HUMAN
linoleoyl-arachidonoyl-glycerol (18:2/20:4) [2]*	O14578	CTRO_HUMAN
linoleoyl-linoleoyl-glycerol (18:2/18:2) [1]*	O14578	CTRO_HUMAN
histidine	P19113	DCHS_HUMAN
2'-deoxycytidine	P27707	DCK_HUMAN
histidine	P20711	DDC_HUMAN
palmitate (16:0)	Q8NEL9	DDHD1_HUMAN
palmitate (16:0)	O94830	DDHD2_HUMAN
linoleoyl-arachidonoyl-glycerol (18:2/20:4) [2]*	Q6ZN54	DEFI8_HUMAN
linoleoyl-linoleoyl-glycerol (18:2/18:2) [1]*	Q6ZN54	DEFI8_HUMAN
linoleoyl-arachidonoyl-glycerol (18:2/20:4) [2]*	Q6ZPD8	DG2L6_HUMAN
linoleoyl-linoleoyl-glycerol (18:2/18:2) [1]*	Q6ZPD8	DG2L6_HUMAN
linoleoyl-arachidonoyl-glycerol (18:2/20:4) [2]*	Q6IED9	DG2L7_HUMAN
linoleoyl-linoleoyl-glycerol (18:2/18:2) [1]*	Q6IED9	DG2L7_HUMAN
linoleoyl-arachidonoyl-glycerol (18:2/20:4) [2]*	O75907	DGAT1_HUMAN
linoleoyl-linoleoyl-glycerol (18:2/18:2) [1]*	O75907	DGAT1_HUMAN
linoleoyl-arachidonoyl-glycerol (18:2/20:4) [2]*	Q96PD7	DGAT2_HUMAN
linoleoyl-linoleoyl-glycerol (18:2/18:2) [1]*	Q96PD7	DGAT2_HUMAN
linoleoyl-arachidonoyl-glycerol (18:2/20:4) [2]*	P23743	DGKA_HUMAN
linoleoyl-linoleoyl-glycerol (18:2/18:2) [1]*	P23743	DGKA_HUMAN
linoleoyl-arachidonoyl-glycerol (18:2/20:4) [2]*	Q9Y6T7	DGKB_HUMAN
linoleoyl-linoleoyl-glycerol (18:2/18:2) [1]*	Q9Y6T7	DGKB_HUMAN
linoleoyl-arachidonoyl-glycerol (18:2/20:4) [2]*	Q16760	DGKD_HUMAN
linoleoyl-linoleoyl-glycerol (18:2/18:2) [1]*	Q16760	DGKD_HUMAN
linoleoyl-arachidonoyl-glycerol (18:2/20:4) [2]*	P52429	DGKE_HUMAN
linoleoyl-linoleoyl-glycerol (18:2/18:2) [1]*	P52429	DGKE_HUMAN
linoleoyl-arachidonoyl-glycerol (18:2/20:4) [2]*	P49619	DGKG_HUMAN
linoleoyl-linoleoyl-glycerol (18:2/18:2) [1]*	P49619	DGKG_HUMAN
linoleoyl-arachidonoyl-glycerol (18:2/20:4) [2]*	Q86XP1	DGKH_HUMAN
linoleoyl-linoleoyl-glycerol (18:2/18:2) [1]*	Q86XP1	DGKH_HUMAN
linoleoyl-arachidonoyl-glycerol (18:2/20:4) [2]*	O75912	DGKI_HUMAN
linoleoyl-linoleoyl-glycerol (18:2/18:2) [1]*	O75912	DGKI_HUMAN
linoleoyl-arachidonoyl-glycerol (18:2/20:4) [2]*	Q5KSL6	DGKK_HUMAN
linoleoyl-linoleoyl-glycerol (18:2/18:2) [1]*	Q5KSL6	DGKK_HUMAN
linoleoyl-arachidonoyl-glycerol (18:2/20:4) [2]*	P52824	DGKQ_HUMAN
linoleoyl-linoleoyl-glycerol (18:2/18:2) [1]*	P52824	DGKQ_HUMAN
linoleoyl-arachidonoyl-glycerol (18:2/20:4) [2]*	Q13574	DGKZ_HUMAN
linoleoyl-linoleoyl-glycerol (18:2/18:2) [1]*	Q13574	DGKZ_HUMAN
linoleoyl-arachidonoyl-glycerol (18:2/20:4) [2]*	Q9Y4D2	DGLA_HUMAN
linoleoyl-linoleoyl-glycerol (18:2/18:2) [1]*	Q9Y4D2	DGLA_HUMAN
linoleoyl-arachidonoyl-glycerol (18:2/20:4) [2]*	Q8NCG7	DGLB_HUMAN
linoleoyl-linoleoyl-glycerol (18:2/18:2) [1]*	Q8NCG7	DGLB_HUMAN
myristate (14:0)	Q9BTZ2	DHRS4_HUMAN
3-hydroxybutyrate (BHBA)	Q9BUT1	DHRS6_HUMAN
uridine	O60832	DKC1_HUMAN
laurate (12:0)	Q9UGP5	DPOLL_HUMAN
uracil	Q12882	DPYD_HUMAN
histidine	Q96KQ7	EHMT2_HUMAN
margarate (17:0)	P11474	ERR1_HUMAN
laurate (12:0)	P03372	ESR1_HUMAN
palmitate (16:0)	P03372	ESR1_HUMAN
margarate (17:0)	P23141	EST1_HUMAN
myristate (14:0)	P23141	EST1_HUMAN
palmitate (16:0)	P23141	EST1_HUMAN
margarate (17:0)	O00748	EST2_HUMAN
myristate (14:0)	O00748	EST2_HUMAN
palmitate (16:0)	O00748	EST2_HUMAN
margarate (17:0)	Q6UWW8	EST3_HUMAN
myristate (14:0)	Q6UWW8	EST3_HUMAN
palmitate (16:0)	Q6UWW8	EST3_HUMAN
margarate (17:0)	Q6NT32	EST5A_HUMAN
myristate (14:0)	Q6NT32	EST5A_HUMAN
palmitate (16:0)	Q6NT32	EST5A_HUMAN
N-acetylserine	P00488	F13A_HUMAN
palmitate (16:0)	Q7L5A8	FA2H_HUMAN
myristoleate (14:1n5)	P08709	FA7_HUMAN
myristate (14:0)	O00519	FAAH1_HUMAN
palmitate (16:0)	O00519	FAAH1_HUMAN
palmitate (16:0)	Q6GMR7	FAAH2_HUMAN
palmitate (16:0)	P15090	FABP4_HUMAN
palmitate (16:0)	Q01469	FABP5_HUMAN
7-ketodeoxycholate	P51161	FABP6_HUMAN
palmitate (16:0)	P05413	FABPH_HUMAN
myristate (14:0)	P12104	FABPI_HUMAN
palmitate (16:0)	P12104	FABPI_HUMAN
margarate (17:0)	P49327	FAS_HUMAN
myristate (14:0)	P49327	FAS_HUMAN
palmitate (16:0)	P49327	FAS_HUMAN
histidine	P39748	FEN1_HUMAN
laurate (12:0)	O14842	FFAR1_HUMAN
myristate (14:0)	O14842	FFAR1_HUMAN
palmitate (16:0)	O14842	FFAR1_HUMAN
3-hydroxybutyrate (BHBA)	O14843	FFAR3_HUMAN
laurate (12:0)	Q5NUL3	FFAR4_HUMAN
myristate (14:0)	Q5NUL3	FFAR4_HUMAN
laurate (12:0)	Q16595	FRDA_HUMAN
sphingomyelin (d18:1/17:0, d17:1/18:0, d19:1/16:0)	P09958	FURIN_HUMAN
palmitate (16:0)	Q9H461	FZD8_HUMAN
linoleoyl-arachidonoyl-glycerol (18:2/20:4) [2]*	Q99999	G3ST1_HUMAN
linoleoyl-linoleoyl-glycerol (18:2/18:2) [1]*	Q99999	G3ST1_HUMAN
histidine	Q14353	GAMT_HUMAN
caprate (10:0)	P04150	GCR_HUMAN
palmitate (16:0)	Q7L5L3	GDPD3_HUMAN
caprate (10:0)	O75496	GEMI_HUMAN
cysteine	O75223	GGCT_HUMAN
laurate (12:0)	P43220	GLP1R_HUMAN
laurate (12:0)	Q9NZD2	GLTP_HUMAN
sphingomyelin (d18:1/17:0, d17:1/18:0, d19:1/16:0)	Q9NZD2	GLTP_HUMAN
linoleoyl-arachidonoyl-glycerol (18:2/20:4) [2]*	Q9P107	GMIP_HUMAN
linoleoyl-linoleoyl-glycerol (18:2/18:2) [1]*	Q9P107	GMIP_HUMAN
laurate (12:0)	P63092	GNAS2_HUMAN
histidine	Q14749	GNMT_HUMAN
3-hydroxybutyrate (BHBA)	Q14330	GPR18_HUMAN
caprate (10:0)	Q9NQS5	GPR84_HUMAN
laurate (12:0)	Q9NQS5	GPR84_HUMAN
myristate (14:0)	Q9NQS5	GPR84_HUMAN
linoleoyl-arachidonoyl-glycerol (18:2/20:4) [2]*	O95267	GRP1_HUMAN
linoleoyl-linoleoyl-glycerol (18:2/18:2) [1]*	O95267	GRP1_HUMAN
linoleoyl-arachidonoyl-glycerol (18:2/20:4) [2]*	Q7LDG7	GRP2_HUMAN
linoleoyl-linoleoyl-glycerol (18:2/18:2) [1]*	Q7LDG7	GRP2_HUMAN
linoleoyl-arachidonoyl-glycerol (18:2/20:4) [2]*	Q8IV61	GRP3_HUMAN
linoleoyl-linoleoyl-glycerol (18:2/18:2) [1]*	Q8IV61	GRP3_HUMAN
linoleoyl-arachidonoyl-glycerol (18:2/20:4) [2]*	Q8TDF6	GRP4_HUMAN
linoleoyl-linoleoyl-glycerol (18:2/18:2) [1]*	Q8TDF6	GRP4_HUMAN
cysteine	P48507	GSH0_HUMAN
cysteine	P48506	GSH1_HUMAN
cysteine	P48637	GSHB_HUMAN
histidine	P12081	HARS1_HUMAN
3-hydroxybutyrate (BHBA)	Q9BXC0	HCAR1_HUMAN
3-hydroxybutyrate (BHBA)	Q8TDS4	HCAR2_HUMAN
3-hydroxybutyrate (BHBA)	P49019	HCAR3_HUMAN
histidine	Q9Y5R4	HEMK1_HUMAN
margarate (17:0)	Q86Z02	HIPK1_HUMAN
myristate (14:0)	Q86Z02	HIPK1_HUMAN
palmitate (16:0)	Q86Z02	HIPK1_HUMAN
linoleoyl-arachidonoyl-glycerol (18:2/20:4) [2]*	Q92619	HMHA1_HUMAN
linoleoyl-linoleoyl-glycerol (18:2/18:2) [1]*	Q92619	HMHA1_HUMAN
histidine	P50135	HNMT_HUMAN
3-hydroxybutyrate (BHBA)	Q8IWW8	HOT_HUMAN
adenine	P00492	HPRT_HUMAN
aconitate [cis or trans]	A6NK06	HUMAN
spermidine	O15244	HUMAN
spermidine	O15245	HUMAN
spermidine	O75751	HUMAN
N-acetylarginine	O76041	HUMAN
pantothenate	P00403	HUMAN
lysine	P00747	HUMAN
trimethylamine N-oxide	P02489	HUMAN
1-palmitoyl-2-arachidonoyl-GPE (16:0/20:4)*	P04180	HUMAN
N-acetylarginine	P05089	HUMAN
trimethylamine N-oxide	P07998	HUMAN
arabitol/xylitol	P08236	HUMAN
1-palmitoyl-2-arachidonoyl-GPE (16:0/20:4)*	P0C869	HUMAN
trimethylamine N-oxide	P11142	HUMAN
spermidine	P11926	HUMAN
uracil	P13051	HUMAN
1-palmitoyl-2-arachidonoyl-GPE (16:0/20:4)*	P14555	HUMAN
spermidine	P19623	HUMAN
uracil	P19971	HUMAN
aconitate	P21399	HUMAN
spermidine	P21673	HUMAN
sphinganine	P27544	HUMAN
lysine	P30825	HUMAN
trimethylamine N-oxide	P31513	HUMAN
trimethylamine N-oxide	P34932	HUMAN
1-palmitoyl-2-arachidonoyl-GPE (16:0/20:4)*	P39877	HUMAN
lysine	P43251	HUMAN
aconitate	P48200	HUMAN
spermidine	P49366	HUMAN
spermidine	P52788	HUMAN
aconitate [cis or trans]	P53007	HUMAN
1-palmitoyl-2-arachidonoyl-GPE (16:0/20:4)*	P53816	HUMAN
trimethylamine N-oxide	P54652	HUMAN
1-palmitoyl-2-arachidonoyl-GPE (16:0/20:4)*	P55058	HUMAN
2-aminobutyrate	P60866	HUMAN
lysine	P62805	HUMAN
spermidine	P63241	HUMAN
2-aminobutyrate	P69892	HUMAN
N-acetylarginine	P78540	HUMAN
aconitate	P78543	HUMAN
lysine	P82251	HUMAN
lysine	P84243	HUMAN
arabitol/xylitol	Q00796	HUMAN
trimethylamine N-oxide	Q01740	HUMAN
isocitrate	Q02086	HUMAN
sphinganine	Q06136	HUMAN
sphinganine	Q13510	HUMAN
uracil	Q13569	HUMAN
uracil	Q14117	HUMAN
uracil	Q14542	HUMAN
lysine	Q15046	HUMAN
pantothenate	Q16635	HUMAN
uracil	Q16831	HUMAN
sphinganine	Q5QJU3	HUMAN
1-palmitoyl-2-arachidonoyl-GPE (16:0/20:4)*	Q68DD2	HUMAN
spermidine	Q6NT16	HUMAN
1-palmitoyl-2-arachidonoyl-GPE (16:0/20:4)*	Q6P1A2	HUMAN
spermidine	Q86VW1	HUMAN
lysine	Q8IYS1	HUMAN
isocitrate	Q8N4T0	HUMAN
sphinganine	Q8N5B7	HUMAN
lysine	Q8N8R3	HUMAN
1-palmitoyl-2-arachidonoyl-GPE (16:0/20:4)*	Q8NCC3	HUMAN
lysine	Q92536	HUMAN
spermidine	Q92831	HUMAN
spermidine	Q969S8	HUMAN
uracil	Q96BW1	HUMAN
isocitrate	Q96CD2	HUMAN
uracil	Q99808	HUMAN
spermidine	Q9BU89	HUMAN
lysine	Q9BVM4	HUMAN
sphinganine	Q9BX95	HUMAN
lysine	Q9BXI2	HUMAN
lysine	Q9BYF1	HUMAN
2-aminobutyrate	Q9BYV1	HUMAN
pantothenate	Q9BZ23	HUMAN
uracil	Q9BZD2	HUMAN
2-aminobutyrate	Q9BZG8	HUMAN
2-aminobutyrate	Q9H2P9	HUMAN
sphinganine	Q9HA82	HUMAN
isocitrate	Q9HAB8	HUMAN
pantothenate	Q9HAB8	HUMAN
1-(1-enyl-palmitoyl)-2-oleoyl-GPC (P-16:0/18:1)*	Q9NP80	HUMAN
1-palmitoyl-2-arachidonoyl-GPE (16:0/20:4)*	Q9NP80	HUMAN
spermidine	Q9NQ11	HUMAN
sphinganine	Q9NRA0	HUMAN
spermidine	Q9NWM0	HUMAN
1-palmitoyl-2-arachidonoyl-GPE (16:0/20:4)*	Q9NWW9	HUMAN
trimethylamine N-oxide	Q9UH73	HUMAN
lysine	Q9UM01	HUMAN
lysine	Q9UN76	HUMAN
pantothenate	Q9Y289	HUMAN
spermidine	P05177	HUMAN
spermidine	P07451	HUMAN
spermidine	P40225	HUMAN
spermidine	P00488	HUMAN
spermidine	P00915	HUMAN
spermidine	P16050	HUMAN
spermidine	Q9UBT6	HUMAN
spermidine	Q92830	HUMAN
spermidine	P11388	HUMAN
spermidine	P27695	HUMAN
spermidine	Q16790	HUMAN
spermidine	Q9H015	HUMAN
spermidine	P16473	HUMAN
spermidine	P33261	HUMAN
spermidine	Q9NUW8	HUMAN
spermidine	Q96QE3	HUMAN
spermidine	P35218	HUMAN
spermidine	P14618	HUMAN
spermidine	P08684	HUMAN
spermidine	Q16637	HUMAN
spermidine	P43166	HUMAN
spermidine	P00918	HUMAN
spermidine	P11712	HUMAN
spermidine	P10635	HUMAN
spermidine	P22748	HUMAN
spermidine	P42345	HUMAN
pantothenate	P41145	HUMAN
pantothenate	P00734	HUMAN
pantothenate	P23975	HUMAN
pantothenate	P46098	HUMAN
pantothenate	P23219	HUMAN
pantothenate	P41595	HUMAN
pantothenate	P03372	HUMAN
pantothenate	P35348	HUMAN
pantothenate	P41143	HUMAN
pantothenate	P25021	HUMAN
pantothenate	Q12809	HUMAN
pantothenate	P28223	HUMAN
pantothenate	P21554	HUMAN
1-(1-enyl-palmitoyl)-2-oleoyl-GPC (P-16:0/18:1)*	Q8NCC3	HUMAN
1-(1-enyl-palmitoyl)-2-oleoyl-GPC (P-16:0/18:1)*	P39877	HUMAN
1-(1-enyl-palmitoyl)-2-oleoyl-GPC (P-16:0/18:1)*	Q9BZM2	HUMAN
1-(1-enyl-palmitoyl)-2-oleoyl-GPC (P-16:0/18:1)*	P47712	HUMAN
1-(1-enyl-palmitoyl)-2-oleoyl-GPC (P-16:0/18:1)*	P04054	HUMAN
1-(1-enyl-palmitoyl)-2-oleoyl-GPC (P-16:0/18:1)*	Q9BX93	HUMAN
1-(1-enyl-palmitoyl)-2-oleoyl-GPC (P-16:0/18:1)*	O15496	HUMAN
1-(1-enyl-palmitoyl)-2-oleoyl-GPC (P-16:0/18:1)*	Q9NZK7	HUMAN
1-(1-enyl-palmitoyl)-2-oleoyl-GPC (P-16:0/18:1)*	O95372	HUMAN
1-(1-enyl-palmitoyl)-2-oleoyl-GPC (P-16:0/18:1)*	Q9BZM1	HUMAN
1-(1-enyl-palmitoyl)-2-oleoyl-GPC (P-16:0/18:1)*	O60733	HUMAN
1-(1-enyl-palmitoyl)-2-oleoyl-GPC (P-16:0/18:1)*	P04180	HUMAN
1-(1-enyl-palmitoyl)-2-oleoyl-GPC (P-16:0/18:1)*	Q05315	HUMAN
1-(1-enyl-palmitoyl)-2-oleoyl-GPC (P-16:0/18:1)*	P14555	HUMAN
1-(1-enyl-palmitoyl)-2-oleoyl-GPC (P-16:0/18:1)*	Q9UNK4	HUMAN
1-(1-enyl-palmitoyl)-2-oleoyl-GPC (P-16:0/18:1)*	O14939	HUMAN
1-(1-enyl-palmitoyl)-2-oleoyl-GPC (P-16:0/18:1)*	Q9UBM1	HUMAN
1-(1-enyl-palmitoyl)-2-oleoyl-GPC (P-16:0/18:1)*	Q13393	HUMAN
1-(1-enyl-palmitoyl)-2-oleoyl-GPC (P-16:0/18:1)*	Q9UP65	HUMAN
1-(1-enyl-palmitoyl)-2-oleoyl-GPC (P-16:0/18:1)*	Q9NZ20	HUMAN
1-(1-enyl-palmitoyl)-2-oleoyl-GPC (P-16:0/18:1)*	Q02338	HUMAN
1-(1-enyl-palmitoyl)-2-oleoyl-GPC (P-16:0/18:1)*	Q9Y5K3	HUMAN
1-(1-enyl-palmitoyl)-2-oleoyl-GPC (P-16:0/18:1)*	P49585	HUMAN
1-(1-enyl-palmitoyl)-2-oleoyl-GPC (P-16:0/18:1)*	Q8NHU3	HUMAN
1-(1-enyl-palmitoyl)-2-oleoyl-GPC (P-16:0/18:1)*	Q86VZ5	HUMAN
1-(1-enyl-palmitoyl)-2-oleoyl-GPC (P-16:0/18:1)*	P35790	HUMAN
1-(1-enyl-palmitoyl)-2-oleoyl-GPC (P-16:0/18:1)*	Q8NB49	HUMAN
1-(1-enyl-palmitoyl)-2-oleoyl-GPC (P-16:0/18:1)*	P98196	HUMAN
1-(1-enyl-palmitoyl)-2-oleoyl-GPC (P-16:0/18:1)*	O60312	HUMAN
1-(1-enyl-palmitoyl)-2-oleoyl-GPC (P-16:0/18:1)*	O43520	HUMAN
1-(1-enyl-palmitoyl)-2-oleoyl-GPC (P-16:0/18:1)*	O75110	HUMAN
1-(1-enyl-palmitoyl)-2-oleoyl-GPC (P-16:0/18:1)*	Q9P241	HUMAN
1-(1-enyl-palmitoyl)-2-oleoyl-GPC (P-16:0/18:1)*	Q9NTI2	HUMAN
1-(1-enyl-palmitoyl)-2-oleoyl-GPC (P-16:0/18:1)*	Q9Y2Q0	HUMAN
1-(1-enyl-palmitoyl)-2-oleoyl-GPC (P-16:0/18:1)*	Q8TF62	HUMAN
1-(1-enyl-palmitoyl)-2-oleoyl-GPC (P-16:0/18:1)*	Q9Y2G3	HUMAN
1-(1-enyl-palmitoyl)-2-oleoyl-GPC (P-16:0/18:1)*	O60423	HUMAN
1-(1-enyl-palmitoyl)-2-oleoyl-GPC (P-16:0/18:1)*	P48739	HUMAN
1-(1-enyl-palmitoyl)-2-oleoyl-GPC (P-16:0/18:1)*	P21439	HUMAN
1-(1-enyl-palmitoyl)-2-oleoyl-GPC (P-16:0/18:1)*	O95237	HUMAN
1-(1-enyl-palmitoyl)-2-oleoyl-GPC (P-16:0/18:1)*	O15162	HUMAN
1-(1-enyl-palmitoyl)-2-oleoyl-GPC (P-16:0/18:1)*	P48651	HUMAN
1-(1-enyl-palmitoyl)-2-oleoyl-GPC (P-16:0/18:1)*	Q00169	HUMAN
1-(1-enyl-palmitoyl)-2-oleoyl-GPC (P-16:0/18:1)*	P55058	HUMAN
1-(1-enyl-palmitoyl)-2-oleoyl-GPC (P-16:0/18:1)*	Q8WUD6	HUMAN
1-(1-enyl-palmitoyl)-2-oleoyl-GPC (P-16:0/18:1)*	Q3SYC2	HUMAN
1-(1-enyl-palmitoyl)-2-oleoyl-GPC (P-16:0/18:1)*	Q9Y6K0	HUMAN
1-(1-enyl-palmitoyl)-2-oleoyl-GPC (P-16:0/18:1)*	Q8N3E9	HUMAN
1-(1-enyl-palmitoyl)-2-oleoyl-GPC (P-16:0/18:1)*	Q6P1A2	HUMAN
1-(1-enyl-palmitoyl)-2-oleoyl-GPC (P-16:0/18:1)*	Q5R387	HUMAN
1-(1-enyl-palmitoyl)-2-oleoyl-GPC (P-16:0/18:1)*	Q8NF37	HUMAN
1-(1-enyl-palmitoyl)-2-oleoyl-GPC (P-16:0/18:1)*	Q7L5N7	HUMAN
1-(1-enyl-palmitoyl)-2-oleoyl-GPC (P-16:0/18:1)*	Q8IV08	HUMAN
1-(1-enyl-palmitoyl)-2-oleoyl-GPC (P-16:0/18:1)*	Q96BZ4	HUMAN
1-(1-enyl-palmitoyl)-2-oleoyl-GPC (P-16:0/18:1)*	Q9UKL6	HUMAN
1-(1-enyl-palmitoyl)-2-oleoyl-GPC (P-16:0/18:1)*	Q9NRY7	HUMAN
1-(1-enyl-palmitoyl)-2-oleoyl-GPC (P-16:0/18:1)*	Q9NRY6	HUMAN
1-(1-enyl-palmitoyl)-2-oleoyl-GPC (P-16:0/18:1)*	Q9NRQ2	HUMAN
1-(1-enyl-palmitoyl)-2-oleoyl-GPC (P-16:0/18:1)*	A0PG75	HUMAN
1-(1-enyl-palmitoyl)-2-oleoyl-GPC (P-16:0/18:1)*	O94823	HUMAN
1-(1-enyl-palmitoyl)-2-oleoyl-GPC (P-16:0/18:1)*	P98198	HUMAN
1-(1-enyl-palmitoyl)-2-oleoyl-GPC (P-16:0/18:1)*	Q6P1J6	HUMAN
1-(1-enyl-palmitoyl)-2-oleoyl-GPC (P-16:0/18:1)*	P30086	HUMAN
1-(1-enyl-palmitoyl)-2-oleoyl-GPC (P-16:0/18:1)*	Q96S96	HUMAN
1-(1-enyl-palmitoyl)-2-oleoyl-GPC (P-16:0/18:1)*	O00562	HUMAN
1-(1-enyl-palmitoyl)-2-oleoyl-GPC (P-16:0/18:1)*	Q9BZ72	HUMAN
1-(1-enyl-palmitoyl)-2-oleoyl-GPC (P-16:0/18:1)*	Q9BZ71	HUMAN
1-(1-enyl-palmitoyl)-2-oleoyl-GPC (P-16:0/18:1)*	Q86XP0	HUMAN
1-(1-enyl-palmitoyl)-2-oleoyl-GPC (P-16:0/18:1)*	Q3MJ16	HUMAN
1-(1-enyl-palmitoyl)-2-oleoyl-GPC (P-16:0/18:1)*	Q68DD2	HUMAN
1-(1-enyl-palmitoyl)-2-oleoyl-GPC (P-16:0/18:1)*	Q8N6T3	HUMAN
1-(1-enyl-palmitoyl)-2-oleoyl-GPC (P-16:0/18:1)*	P0C869	HUMAN
1-(1-enyl-palmitoyl)-2-oleoyl-GPC (P-16:0/18:1)*	Q8N2A8	HUMAN
1-(1-enyl-palmitoyl)-2-oleoyl-GPC (P-16:0/18:1)*	Q8IY17	HUMAN
1-(1-enyl-palmitoyl)-2-oleoyl-GPC (P-16:0/18:1)*	Q6Q788	HUMAN
1-(1-enyl-palmitoyl)-2-oleoyl-GPC (P-16:0/18:1)*	P11684	HUMAN
spermidine	P42765	HUMAN
spermidine	Q6QHF9	HUMAN
spermidine	Q16881	HUMAN
spermidine	Q8NE62	HUMAN
spermidine	Q9UI17	HUMAN
spermidine	P52788	HUMAN
spermidine	P19623	HUMAN
spermidine	P49366	HUMAN
spermidine	P05165	HUMAN
spermidine	P49189	HUMAN
spermidine	O75936	HUMAN
spermidine	Q13126	HUMAN
spermidine	P17707	HUMAN
spermidine	P50440	HUMAN
spermidine	Q93088	HUMAN
spermidine	Q9UL12	HUMAN
spermidine	P19113	HUMAN
spermidine	P11926	HUMAN
spermidine	Q9H015	HUMAN
spermidine	O15245	HUMAN
spermidine	Q9NWM0	HUMAN
spermidine	Q9BSE5	HUMAN
spermidine	Q9NVH6	HUMAN
spermidine	Q9H2M3	HUMAN
spermidine	Q8NCN5	HUMAN
spermidine	P54368	HUMAN
spermidine	Q6P1K2	HUMAN
uracil	P00491	HUMAN
uracil	P19971	HUMAN
uracil	Q16831	HUMAN
uracil	O95045	HUMAN
uracil	Q9NWZ5	HUMAN
uracil	Q96BW1	HUMAN
uracil	Q13304	HUMAN
pantothenate	Q9NVE7	HUMAN
pantothenate	Q9BZ23	HUMAN
pantothenate	Q8TE04	HUMAN
pantothenate	Q9H999	HUMAN
pantothenate	O95497	HUMAN
pantothenate	O95498	HUMAN
trimethylamine N-oxide	P49326	HUMAN
trimethylamine N-oxide	Q99518	HUMAN
trimethylamine N-oxide	P31512	HUMAN
trimethylamine N-oxide	P31513	HUMAN
trimethylamine N-oxide	Q01740	HUMAN
arabitol/xylitol	P15121	HUMAN
arabitol/xylitol	Q7Z4W1	HUMAN
arabitol/xylitol	O60218	HUMAN
2-aminobutyrate	P50440	HUMAN
2-aminobutyrate	P01133	HUMAN
N-delta-acetylornithine	Q03154	HUMAN
sphinganine	O00488	HUMAN
histidine	P42357	HUTH_HUMAN
laurate (12:0)	P10145	IL8_HUMAN
histidine	Q92830	KAT2A_HUMAN
2'-deoxycytidine	P04183	KITH_HUMAN
2'-deoxycytidine	Q03164	KMT2A_HUMAN
linoleoyl-arachidonoyl-glycerol (18:2/20:4) [2]*	P17252	KPCA_HUMAN
linoleoyl-linoleoyl-glycerol (18:2/18:2) [1]*	P17252	KPCA_HUMAN
linoleoyl-arachidonoyl-glycerol (18:2/20:4) [2]*	P05771	KPCB_HUMAN
linoleoyl-linoleoyl-glycerol (18:2/18:2) [1]*	P05771	KPCB_HUMAN
linoleoyl-arachidonoyl-glycerol (18:2/20:4) [2]*	Q05655	KPCD_HUMAN
linoleoyl-linoleoyl-glycerol (18:2/18:2) [1]*	Q05655	KPCD_HUMAN
linoleoyl-arachidonoyl-glycerol (18:2/20:4) [2]*	Q15139	KPCD1_HUMAN
linoleoyl-linoleoyl-glycerol (18:2/18:2) [1]*	Q15139	KPCD1_HUMAN
linoleoyl-arachidonoyl-glycerol (18:2/20:4) [2]*	Q9BZL6	KPCD2_HUMAN
linoleoyl-linoleoyl-glycerol (18:2/18:2) [1]*	Q9BZL6	KPCD2_HUMAN
linoleoyl-arachidonoyl-glycerol (18:2/20:4) [2]*	O94806	KPCD3_HUMAN
linoleoyl-linoleoyl-glycerol (18:2/18:2) [1]*	O94806	KPCD3_HUMAN
linoleoyl-arachidonoyl-glycerol (18:2/20:4) [2]*	Q02156	KPCE_HUMAN
linoleoyl-linoleoyl-glycerol (18:2/18:2) [1]*	Q02156	KPCE_HUMAN
linoleoyl-arachidonoyl-glycerol (18:2/20:4) [2]*	P05129	KPCG_HUMAN
linoleoyl-linoleoyl-glycerol (18:2/18:2) [1]*	P05129	KPCG_HUMAN
linoleoyl-arachidonoyl-glycerol (18:2/20:4) [2]*	P41743	KPCI_HUMAN
linoleoyl-linoleoyl-glycerol (18:2/18:2) [1]*	P41743	KPCI_HUMAN
linoleoyl-arachidonoyl-glycerol (18:2/20:4) [2]*	P24723	KPCL_HUMAN
linoleoyl-linoleoyl-glycerol (18:2/18:2) [1]*	P24723	KPCL_HUMAN
linoleoyl-arachidonoyl-glycerol (18:2/20:4) [2]*	Q04759	KPCT_HUMAN
linoleoyl-linoleoyl-glycerol (18:2/18:2) [1]*	Q04759	KPCT_HUMAN
linoleoyl-arachidonoyl-glycerol (18:2/20:4) [2]*	Q05513	KPCZ_HUMAN
linoleoyl-linoleoyl-glycerol (18:2/18:2) [1]*	Q05513	KPCZ_HUMAN
linoleoyl-arachidonoyl-glycerol (18:2/20:4) [2]*	Q8IVT5	KSR1_HUMAN
linoleoyl-linoleoyl-glycerol (18:2/18:2) [1]*	Q8IVT5	KSR1_HUMAN
linoleoyl-arachidonoyl-glycerol (18:2/20:4) [2]*	Q6VAB6	KSR2_HUMAN
linoleoyl-linoleoyl-glycerol (18:2/18:2) [1]*	Q6VAB6	KSR2_HUMAN
inosine	Q8IV20	LACC1_HUMAN
histidine	Q01650	LAT1_HUMAN
cysteine	Q9UHI5	LAT2_HUMAN
margarate (17:0)	Q05315	LEG10_HUMAN
myristate (14:0)	Q05315	LEG10_HUMAN
palmitate (16:0)	Q05315	LEG10_HUMAN
linoleoyl-arachidonoyl-glycerol (18:2/20:4) [2]*	P38571	LICH_HUMAN
linoleoyl-linoleoyl-glycerol (18:2/18:2) [1]*	P38571	LICH_HUMAN
linoleoyl-arachidonoyl-glycerol (18:2/20:4) [2]*	P11150	LIPC_HUMAN
linoleoyl-linoleoyl-glycerol (18:2/18:2) [1]*	P11150	LIPC_HUMAN
margarate (17:0)	P11150	LIPC_HUMAN
myristate (14:0)	P11150	LIPC_HUMAN
palmitate (16:0)	P11150	LIPC_HUMAN
linoleoyl-arachidonoyl-glycerol (18:2/20:4) [2]*	Q9Y5X9	LIPE_HUMAN
linoleoyl-linoleoyl-glycerol (18:2/18:2) [1]*	Q9Y5X9	LIPE_HUMAN
margarate (17:0)	Q9Y5X9	LIPE_HUMAN
myristate (14:0)	Q9Y5X9	LIPE_HUMAN
palmitate (16:0)	Q9Y5X9	LIPE_HUMAN
linoleoyl-arachidonoyl-glycerol (18:2/20:4) [2]*	P07098	LIPG_HUMAN
linoleoyl-linoleoyl-glycerol (18:2/18:2) [1]*	P07098	LIPG_HUMAN
margarate (17:0)	P07098	LIPG_HUMAN
myristate (14:0)	P07098	LIPG_HUMAN
palmitate (16:0)	P07098	LIPG_HUMAN
palmitate (16:0)	Q8WWY8	LIPH_HUMAN
palmitate (16:0)	Q6XZB0	LIPI_HUMAN
linoleoyl-arachidonoyl-glycerol (18:2/20:4) [2]*	P06858	LIPL_HUMAN
linoleoyl-linoleoyl-glycerol (18:2/18:2) [1]*	P06858	LIPL_HUMAN
margarate (17:0)	P06858	LIPL_HUMAN
myristate (14:0)	P06858	LIPL_HUMAN
palmitate (16:0)	P06858	LIPL_HUMAN
linoleoyl-arachidonoyl-glycerol (18:2/20:4) [2]*	P16233	LIPP_HUMAN
linoleoyl-linoleoyl-glycerol (18:2/18:2) [1]*	P16233	LIPP_HUMAN
margarate (17:0)	P16233	LIPP_HUMAN
myristate (14:0)	P16233	LIPP_HUMAN
palmitate (16:0)	P16233	LIPP_HUMAN
linoleoyl-arachidonoyl-glycerol (18:2/20:4) [2]*	P54315	LIPR1_HUMAN
linoleoyl-linoleoyl-glycerol (18:2/18:2) [1]*	P54315	LIPR1_HUMAN
margarate (17:0)	P54315	LIPR1_HUMAN
myristate (14:0)	P54315	LIPR1_HUMAN
palmitate (16:0)	P54315	LIPR1_HUMAN
caprate (10:0)	P54317	LIPR2_HUMAN
linoleoyl-arachidonoyl-glycerol (18:2/20:4) [2]*	P54317	LIPR2_HUMAN
linoleoyl-linoleoyl-glycerol (18:2/18:2) [1]*	P54317	LIPR2_HUMAN
margarate (17:0)	P54317	LIPR2_HUMAN
myristate (14:0)	P54317	LIPR2_HUMAN
palmitate (16:0)	P54317	LIPR2_HUMAN
linoleoyl-arachidonoyl-glycerol (18:2/20:4) [2]*	Q17RR3	LIPR3_HUMAN
linoleoyl-linoleoyl-glycerol (18:2/18:2) [1]*	Q17RR3	LIPR3_HUMAN
margarate (17:0)	Q17RR3	LIPR3_HUMAN
myristate (14:0)	Q17RR3	LIPR3_HUMAN
palmitate (16:0)	Q17RR3	LIPR3_HUMAN
linoleoyl-arachidonoyl-glycerol (18:2/20:4) [2]*	Q05469	LIPS_HUMAN
linoleoyl-linoleoyl-glycerol (18:2/18:2) [1]*	Q05469	LIPS_HUMAN
margarate (17:0)	Q05469	LIPS_HUMAN
myristate (14:0)	Q05469	LIPS_HUMAN
palmitate (16:0)	Q05469	LIPS_HUMAN
delta-tocopherol	P02545	LMNA_HUMAN
spermidine	P02545	LMNA_HUMAN
margarate (17:0)	Q86U10	LPP60_HUMAN
myristate (14:0)	Q86U10	LPP60_HUMAN
palmitate (16:0)	Q86U10	LPP60_HUMAN
palmitate (16:0)	O75608	LYPA1_HUMAN
palmitate (16:0)	O95372	LYPA2_HUMAN
palmitate (16:0)	Q5VWZ2	LYPL1_HUMAN
myristate (14:0)	Q68D91	MBLC2_HUMAN
palmitate (16:0)	Q68D91	MBLC2_HUMAN
acetylcarnitine (C2)	O43772	MCAT_HUMAN
laurate (12:0)	O43772	MCAT_HUMAN
sphingomyelin (d18:1/17:0, d17:1/18:0, d19:1/16:0)	O43772	MCAT_HUMAN
2'-deoxycytidine	O00255	MEN1_HUMAN
histidine	Q6P1Q9	MET2B_HUMAN
histidine	Q8TCB7	METL6_HUMAN
caprate (10:0)	Q99685	MGLL_HUMAN
myristate (14:0)	Q99685	MGLL_HUMAN
palmitate (16:0)	Q99685	MGLL_HUMAN
cysteine	P16455	MGMT_HUMAN
cysteine	Q96EN8	MOCOS_HUMAN
linoleoyl-arachidonoyl-glycerol (18:2/20:4) [2]*	Q96PD6	MOGT1_HUMAN
linoleoyl-linoleoyl-glycerol (18:2/18:2) [1]*	Q96PD6	MOGT1_HUMAN
linoleoyl-arachidonoyl-glycerol (18:2/20:4) [2]*	Q3SYC2	MOGT2_HUMAN
linoleoyl-linoleoyl-glycerol (18:2/18:2) [1]*	Q3SYC2	MOGT2_HUMAN
linoleoyl-arachidonoyl-glycerol (18:2/20:4) [2]*	Q86VF5	MOGT3_HUMAN
linoleoyl-linoleoyl-glycerol (18:2/18:2) [1]*	Q86VF5	MOGT3_HUMAN
3-hydroxybutyrate (BHBA)	P53985	MOT1_HUMAN
cysteine	Q8TF71	MOT10_HUMAN
histidine	Q8TF71	MOT10_HUMAN
3-hydroxybutyrate (BHBA)	O60669	MOT2_HUMAN
linoleoyl-arachidonoyl-glycerol (18:2/20:4) [2]*	Q5VT25	MRCKA_HUMAN
linoleoyl-linoleoyl-glycerol (18:2/18:2) [1]*	Q5VT25	MRCKA_HUMAN
linoleoyl-arachidonoyl-glycerol (18:2/20:4) [2]*	Q9Y5S2	MRCKB_HUMAN
linoleoyl-linoleoyl-glycerol (18:2/18:2) [1]*	Q9Y5S2	MRCKB_HUMAN
linoleoyl-arachidonoyl-glycerol (18:2/20:4) [2]*	Q6DT37	MRCKG_HUMAN
linoleoyl-linoleoyl-glycerol (18:2/18:2) [1]*	Q6DT37	MRCKG_HUMAN
7-ketodeoxycholate	O15438	MRP3_HUMAN
adenine	Q13126	MTAP_HUMAN
linoleoyl-arachidonoyl-glycerol (18:2/20:4) [2]*	B2RTY4	MYO9A_HUMAN
linoleoyl-linoleoyl-glycerol (18:2/18:2) [1]*	B2RTY4	MYO9A_HUMAN
linoleoyl-arachidonoyl-glycerol (18:2/20:4) [2]*	Q13459	MYO9B_HUMAN
linoleoyl-linoleoyl-glycerol (18:2/18:2) [1]*	Q13459	MYO9B_HUMAN
palmitate (16:0)	P02689	MYP2_HUMAN
myristate (14:0)	Q02083	NAAA_HUMAN
palmitate (16:0)	Q02083	NAAA_HUMAN
cysteine	Q9Y697	NFS1_HUMAN
histidine	P40261	NNMT_HUMAN
homoarginine	P29474	NOS3_HUMAN
laurate (12:0)	Q96RI1	NR1H4_HUMAN
2'-deoxycytidine	Q8TCD5	NT5C_HUMAN
guanosine	Q8TCD5	NT5C_HUMAN
sphingomyelin (d18:1/17:0, d17:1/18:0, d19:1/16:0)	Q8TCD5	NT5C_HUMAN
uridine	Q8TCD5	NT5C_HUMAN
2'-deoxycytidine	Q9NPB1	NT5M_HUMAN
guanosine	Q9NPB1	NT5M_HUMAN
sphingomyelin (d18:1/17:0, d17:1/18:0, d19:1/16:0)	Q9NPB1	NT5M_HUMAN
uridine	Q9NPB1	NT5M_HUMAN
7-ketodeoxycholate	Q14973	NTCP_HUMAN
7-ketodeoxycholate	Q12908	NTCP2_HUMAN
palmitate (16:0)	Q9H255	O51E2_HUMAN
laurate (12:0)	Q9UKG9	OCTC_HUMAN
sphingomyelin (d18:1/17:0, d17:1/18:0, d19:1/16:0)	Q9UKG9	OCTC_HUMAN
acetylcarnitine (C2)	O76082	OCTN2_HUMAN
lysine	Q9Y619	ORNT1_HUMAN
histidine	Q9BXI2	ORNT2_HUMAN
homoarginine	Q9BXI2	ORNT2_HUMAN
palmitate (16:0)	Q6GTS8	P20D1_HUMAN
lysine	Q6GTS8	P20D1_HUMAN
laurate (12:0)	P68402	PA1B2_HUMAN
myristate (14:0)	P68402	PA1B2_HUMAN
margarate (17:0)	P04054	PA21B_HUMAN
myristate (14:0)	P04054	PA21B_HUMAN
palmitate (16:0)	P04054	PA21B_HUMAN
margarate (17:0)	P47712	PA24A_HUMAN
myristate (14:0)	P47712	PA24A_HUMAN
palmitate (16:0)	P47712	PA24A_HUMAN
margarate (17:0)	P0C869	PA24B_HUMAN
myristate (14:0)	P0C869	PA24B_HUMAN
palmitate (16:0)	P0C869	PA24B_HUMAN
margarate (17:0)	Q9UP65	PA24C_HUMAN
myristate (14:0)	Q9UP65	PA24C_HUMAN
palmitate (16:0)	Q9UP65	PA24C_HUMAN
margarate (17:0)	Q86XP0	PA24D_HUMAN
myristate (14:0)	Q86XP0	PA24D_HUMAN
palmitate (16:0)	Q86XP0	PA24D_HUMAN
1-palmitoyl-2-arachidonoyl-GPE (16:0/20:4)*	Q86XP0	PA24D_HUMAN
margarate (17:0)	Q3MJ16	PA24E_HUMAN
myristate (14:0)	Q3MJ16	PA24E_HUMAN
palmitate (16:0)	Q3MJ16	PA24E_HUMAN
margarate (17:0)	Q68DD2	PA24F_HUMAN
myristate (14:0)	Q68DD2	PA24F_HUMAN
palmitate (16:0)	Q68DD2	PA24F_HUMAN
margarate (17:0)	Q9NZ20	PA2G3_HUMAN
myristate (14:0)	Q9NZ20	PA2G3_HUMAN
palmitate (16:0)	Q9NZ20	PA2G3_HUMAN
1-palmitoyl-2-arachidonoyl-GPE (16:0/20:4)*	Q9NZ20	PA2G3_HUMAN
margarate (17:0)	P39877	PA2G5_HUMAN
myristate (14:0)	P39877	PA2G5_HUMAN
palmitate (16:0)	P39877	PA2G5_HUMAN
laurate (12:0)	P14555	PA2GA_HUMAN
margarate (17:0)	P14555	PA2GA_HUMAN
myristate (14:0)	P14555	PA2GA_HUMAN
palmitate (16:0)	P14555	PA2GA_HUMAN
laurate (12:0)	Q9UNK4	PA2GD_HUMAN
margarate (17:0)	Q9UNK4	PA2GD_HUMAN
myristate (14:0)	Q9UNK4	PA2GD_HUMAN
palmitate (16:0)	Q9UNK4	PA2GD_HUMAN
margarate (17:0)	Q9NZK7	PA2GE_HUMAN
myristate (14:0)	Q9NZK7	PA2GE_HUMAN
palmitate (16:0)	Q9NZK7	PA2GE_HUMAN
1-palmitoyl-2-arachidonoyl-GPE (16:0/20:4)*	Q9NZK7	PA2GE_HUMAN
margarate (17:0)	Q9BZM2	PA2GF_HUMAN
myristate (14:0)	Q9BZM2	PA2GF_HUMAN
palmitate (16:0)	Q9BZM2	PA2GF_HUMAN
1-palmitoyl-2-arachidonoyl-GPE (16:0/20:4)*	Q9BZM2	PA2GF_HUMAN
margarate (17:0)	O15496	PA2GX_HUMAN
myristate (14:0)	O15496	PA2GX_HUMAN
palmitate (16:0)	O15496	PA2GX_HUMAN
palmitate (16:0)	Q8NCC3	PAG15_HUMAN
3-hydroxybutyrate (BHBA)	P01298	PAHO_HUMAN
spermidine	Q96RD7	PANX1_HUMAN
spermidine	Q6QHF9	PAOX_HUMAN
linoleoyl-arachidonoyl-glycerol (18:2/20:4) [2]*	P49585	PCY1A_HUMAN
linoleoyl-linoleoyl-glycerol (18:2/18:2) [1]*	P49585	PCY1A_HUMAN
cysteine	Q9UHG3	PCYOX_HUMAN
linoleoyl-arachidonoyl-glycerol (18:2/20:4) [2]*	Q8NEN9	PDZD8_HUMAN
linoleoyl-linoleoyl-glycerol (18:2/18:2) [1]*	Q8NEN9	PDZD8_HUMAN
adenine	Q9BY49	PECR_HUMAN
margarate (17:0)	Q9BZM1	PG12A_HUMAN
myristate (14:0)	Q9BZM1	PG12A_HUMAN
palmitate (16:0)	Q9BZM1	PG12A_HUMAN
linoleoyl-arachidonoyl-glycerol (18:2/20:4) [2]*	Q32NB8	PGPS1_HUMAN
linoleoyl-linoleoyl-glycerol (18:2/18:2) [1]*	Q32NB8	PGPS1_HUMAN
linoleoyl-arachidonoyl-glycerol (18:2/20:4) [2]*	O00562	PITM1_HUMAN
linoleoyl-linoleoyl-glycerol (18:2/18:2) [1]*	O00562	PITM1_HUMAN
linoleoyl-arachidonoyl-glycerol (18:2/20:4) [2]*	Q9Y4G2	PKHM1_HUMAN
linoleoyl-linoleoyl-glycerol (18:2/18:2) [1]*	Q9Y4G2	PKHM1_HUMAN
linoleoyl-arachidonoyl-glycerol (18:2/20:4) [2]*	Q6ZWE6	PKHM3_HUMAN
linoleoyl-linoleoyl-glycerol (18:2/18:2) [1]*	Q6ZWE6	PKHM3_HUMAN
linoleoyl-arachidonoyl-glycerol (18:2/20:4) [2]*	Q69YJ1	PKHMP_HUMAN
linoleoyl-linoleoyl-glycerol (18:2/18:2) [1]*	Q69YJ1	PKHMP_HUMAN
palmitate (16:0)	Q53H76	PLA1A_HUMAN
homoarginine	Q9Y263	PLAP_HUMAN
palmitate (16:0)	Q9HDD0	PLAT1_HUMAN
1-palmitoyl-2-arachidonoyl-GPE (16:0/20:4)*	Q9HDD0	PLAT1_HUMAN
palmitate (16:0)	Q9NWW9	PLAT2_HUMAN
palmitate (16:0)	P53816	PLAT3_HUMAN
palmitate (16:0)	Q9UL19	PLAT4_HUMAN
1-palmitoyl-2-arachidonoyl-GPE (16:0/20:4)*	Q9UL19	PLAT4_HUMAN
margarate (17:0)	Q6P1J6	PLB1_HUMAN
myristate (14:0)	Q6P1J6	PLB1_HUMAN
palmitate (16:0)	Q6P1J6	PLB1_HUMAN
linoleoyl-arachidonoyl-glycerol (18:2/20:4) [2]*	Q9NQ66	PLCB1_HUMAN
linoleoyl-linoleoyl-glycerol (18:2/18:2) [1]*	Q9NQ66	PLCB1_HUMAN
linoleoyl-arachidonoyl-glycerol (18:2/20:4) [2]*	Q00722	PLCB2_HUMAN
linoleoyl-linoleoyl-glycerol (18:2/18:2) [1]*	Q00722	PLCB2_HUMAN
linoleoyl-arachidonoyl-glycerol (18:2/20:4) [2]*	Q01970	PLCB3_HUMAN
linoleoyl-linoleoyl-glycerol (18:2/18:2) [1]*	Q01970	PLCB3_HUMAN
linoleoyl-arachidonoyl-glycerol (18:2/20:4) [2]*	Q15147	PLCB4_HUMAN
linoleoyl-linoleoyl-glycerol (18:2/18:2) [1]*	Q15147	PLCB4_HUMAN
linoleoyl-arachidonoyl-glycerol (18:2/20:4) [2]*	P51178	PLCD1_HUMAN
linoleoyl-linoleoyl-glycerol (18:2/18:2) [1]*	P51178	PLCD1_HUMAN
linoleoyl-arachidonoyl-glycerol (18:2/20:4) [2]*	Q8N3E9	PLCD3_HUMAN
linoleoyl-linoleoyl-glycerol (18:2/18:2) [1]*	Q8N3E9	PLCD3_HUMAN
linoleoyl-arachidonoyl-glycerol (18:2/20:4) [2]*	Q9BRC7	PLCD4_HUMAN
linoleoyl-linoleoyl-glycerol (18:2/18:2) [1]*	Q9BRC7	PLCD4_HUMAN
linoleoyl-arachidonoyl-glycerol (18:2/20:4) [2]*	Q9P212	PLCE1_HUMAN
linoleoyl-linoleoyl-glycerol (18:2/18:2) [1]*	Q9P212	PLCE1_HUMAN
linoleoyl-arachidonoyl-glycerol (18:2/20:4) [2]*	P19174	PLCG1_HUMAN
linoleoyl-linoleoyl-glycerol (18:2/18:2) [1]*	P19174	PLCG1_HUMAN
linoleoyl-arachidonoyl-glycerol (18:2/20:4) [2]*	P16885	PLCG2_HUMAN
linoleoyl-linoleoyl-glycerol (18:2/18:2) [1]*	P16885	PLCG2_HUMAN
linoleoyl-arachidonoyl-glycerol (18:2/20:4) [2]*	Q4KWH8	PLCH1_HUMAN
linoleoyl-linoleoyl-glycerol (18:2/18:2) [1]*	Q4KWH8	PLCH1_HUMAN
linoleoyl-arachidonoyl-glycerol (18:2/20:4) [2]*	O75038	PLCH2_HUMAN
linoleoyl-linoleoyl-glycerol (18:2/18:2) [1]*	O75038	PLCH2_HUMAN
linoleoyl-arachidonoyl-glycerol (18:2/20:4) [2]*	Q86YW0	PLCZ1_HUMAN
linoleoyl-linoleoyl-glycerol (18:2/18:2) [1]*	Q86YW0	PLCZ1_HUMAN
linoleoyl-arachidonoyl-glycerol (18:2/20:4) [2]*	Q96AD5	PLPL2_HUMAN
linoleoyl-linoleoyl-glycerol (18:2/18:2) [1]*	Q96AD5	PLPL2_HUMAN
margarate (17:0)	Q96AD5	PLPL2_HUMAN
myristate (14:0)	Q96AD5	PLPL2_HUMAN
palmitate (16:0)	Q96AD5	PLPL2_HUMAN
linoleoyl-arachidonoyl-glycerol (18:2/20:4) [2]*	Q9NST1	PLPL3_HUMAN
linoleoyl-linoleoyl-glycerol (18:2/18:2) [1]*	Q9NST1	PLPL3_HUMAN
margarate (17:0)	Q9NST1	PLPL3_HUMAN
myristate (14:0)	Q9NST1	PLPL3_HUMAN
palmitate (16:0)	Q9NST1	PLPL3_HUMAN
linoleoyl-arachidonoyl-glycerol (18:2/20:4) [2]*	P41247	PLPL4_HUMAN
linoleoyl-linoleoyl-glycerol (18:2/18:2) [1]*	P41247	PLPL4_HUMAN
margarate (17:0)	P41247	PLPL4_HUMAN
myristate (14:0)	P41247	PLPL4_HUMAN
palmitate (16:0)	P41247	PLPL4_HUMAN
margarate (17:0)	Q8IY17	PLPL6_HUMAN
myristate (14:0)	Q8IY17	PLPL6_HUMAN
palmitate (16:0)	Q8IY17	PLPL6_HUMAN
palmitate (16:0)	Q6ZV29	PLPL7_HUMAN
margarate (17:0)	Q9NP80	PLPL8_HUMAN
myristate (14:0)	Q9NP80	PLPL8_HUMAN
palmitate (16:0)	Q9NP80	PLPL8_HUMAN
margarate (17:0)	O60733	PLPL9_HUMAN
myristate (14:0)	O60733	PLPL9_HUMAN
palmitate (16:0)	O60733	PLPL9_HUMAN
1-palmitoyl-2-arachidonoyl-GPE (16:0/20:4)*	O60733	PLPL9_HUMAN
linoleoyl-arachidonoyl-glycerol (18:2/20:4) [2]*	O14494	PLPP1_HUMAN
linoleoyl-linoleoyl-glycerol (18:2/18:2) [1]*	O14494	PLPP1_HUMAN
linoleoyl-arachidonoyl-glycerol (18:2/20:4) [2]*	O43688	PLPP2_HUMAN
linoleoyl-linoleoyl-glycerol (18:2/18:2) [1]*	O43688	PLPP2_HUMAN
linoleoyl-arachidonoyl-glycerol (18:2/20:4) [2]*	O14495	PLPP3_HUMAN
linoleoyl-linoleoyl-glycerol (18:2/18:2) [1]*	O14495	PLPP3_HUMAN
adenine	P11086	PNMT_HUMAN
histidine	P11086	PNMT_HUMAN
adenine	P00491	PNPH_HUMAN
guanosine	P00491	PNPH_HUMAN
inosine	P00491	PNPH_HUMAN
sphingomyelin (d18:1/17:0, d17:1/18:0, d19:1/16:0)	P00491	PNPH_HUMAN
laurate (12:0)	Q9UBT6	POLK_HUMAN
margarate (17:0)	Q9UHV8	PP13_HUMAN
myristate (14:0)	Q9UHV8	PP13_HUMAN
palmitate (16:0)	Q9UHV8	PP13_HUMAN
caprate (10:0)	Q07869	PPARA_HUMAN
laurate (12:0)	Q07869	PPARA_HUMAN
myristate (14:0)	Q07869	PPARA_HUMAN
palmitate (16:0)	Q07869	PPARA_HUMAN
caprate (10:0)	Q03181	PPARD_HUMAN
laurate (12:0)	Q03181	PPARD_HUMAN
myristate (14:0)	Q03181	PPARD_HUMAN
palmitate (16:0)	Q03181	PPARD_HUMAN
caprate (10:0)	P37231	PPARG_HUMAN
laurate (12:0)	P37231	PPARG_HUMAN
margarate (17:0)	P37231	PPARG_HUMAN
myristate (14:0)	P37231	PPARG_HUMAN
palmitate (16:0)	P37231	PPARG_HUMAN
homoarginine	P09923	PPBI_HUMAN
homoarginine	P05186	PPBT_HUMAN
cysteine	Q9HAB8	PPCS_HUMAN
palmitate (16:0)	P50897	PPT1_HUMAN
myristate (14:0)	Q9UMR5	PPT2_HUMAN
palmitate (16:0)	Q9UMR5	PPT2_HUMAN
palmitate (16:0)	P30041	PRDX6_HUMAN
palmitate (16:0)	P18031	PTN1_HUMAN
uridine	Q9Y606	PUS1_HUMAN
uridine	Q3MIT2	PUS10_HUMAN
uridine	Q9BZE2	PUS3_HUMAN
uridine	Q8N0Z8	PUSL1_HUMAN
3-hydroxybutyrate (BHBA)	P10082	PYY_HUMAN
histidine	Q05BR4	Q05BR4_HUMAN
cysteine	Q16857	Q16857_HUMAN
linoleoyl-arachidonoyl-glycerol (18:2/20:4) [2]*	Q2TSD3	Q2TSD3_HUMAN
linoleoyl-linoleoyl-glycerol (18:2/18:2) [1]*	Q2TSD3	Q2TSD3_HUMAN
linoleoyl-arachidonoyl-glycerol (18:2/20:4) [2]*	Q4LE73	Q4LE73_HUMAN
linoleoyl-linoleoyl-glycerol (18:2/18:2) [1]*	Q4LE73	Q4LE73_HUMAN
margarate (17:0)	Q53EW1	Q53EW1_HUMAN
myristate (14:0)	Q53EW1	Q53EW1_HUMAN
palmitate (16:0)	Q53EW1	Q53EW1_HUMAN
margarate (17:0)	Q53FV7	Q53FV7_HUMAN
myristate (14:0)	Q53FV7	Q53FV7_HUMAN
palmitate (16:0)	Q53FV7	Q53FV7_HUMAN
2'-deoxycytidine	Q546Y9	Q546Y9_HUMAN
uridine	Q546Y9	Q546Y9_HUMAN
linoleoyl-arachidonoyl-glycerol (18:2/20:4) [2]*	Q59EZ0	Q59EZ0_HUMAN
linoleoyl-linoleoyl-glycerol (18:2/18:2) [1]*	Q59EZ0	Q59EZ0_HUMAN
linoleoyl-arachidonoyl-glycerol (18:2/20:4) [2]*	Q59FI5	Q59FI5_HUMAN
linoleoyl-linoleoyl-glycerol (18:2/18:2) [1]*	Q59FI5	Q59FI5_HUMAN
margarate (17:0)	Q6FHZ7	Q6FHZ7_HUMAN
myristate (14:0)	Q6FHZ7	Q6FHZ7_HUMAN
palmitate (16:0)	Q6FHZ7	Q6FHZ7_HUMAN
margarate (17:0)	Q6L9M1	Q6L9M1_HUMAN
myristate (14:0)	Q6L9M1	Q6L9M1_HUMAN
palmitate (16:0)	Q6L9M1	Q6L9M1_HUMAN
linoleoyl-arachidonoyl-glycerol (18:2/20:4) [2]*	Q7Z727	Q7Z727_HUMAN
linoleoyl-linoleoyl-glycerol (18:2/18:2) [1]*	Q7Z727	Q7Z727_HUMAN
margarate (17:0)	Q86WD1	Q86WD1_HUMAN
myristate (14:0)	Q86WD1	Q86WD1_HUMAN
palmitate (16:0)	Q86WD1	Q86WD1_HUMAN
linoleoyl-arachidonoyl-glycerol (18:2/20:4) [2]*	Q8IWQ7	Q8IWQ7_HUMAN
linoleoyl-linoleoyl-glycerol (18:2/18:2) [1]*	Q8IWQ7	Q8IWQ7_HUMAN
3-hydroxybutyrate (BHBA)	Q9NT06	Q9NT06_HUMAN
margarate (17:0)	Q9UEF6	Q9UEF6_HUMAN
myristate (14:0)	Q9UEF6	Q9UEF6_HUMAN
palmitate (16:0)	Q9UEF6	Q9UEF6_HUMAN
cysteine	Q16769	QPCT_HUMAN
linoleoyl-arachidonoyl-glycerol (18:2/20:4) [2]*	P04049	RAF1_HUMAN
linoleoyl-linoleoyl-glycerol (18:2/18:2) [1]*	P04049	RAF1_HUMAN
linoleoyl-arachidonoyl-glycerol (18:2/20:4) [2]*	Q9NS23	RASF1_HUMAN
linoleoyl-linoleoyl-glycerol (18:2/18:2) [1]*	Q9NS23	RASF1_HUMAN
linoleoyl-arachidonoyl-glycerol (18:2/20:4) [2]*	Q8WWW0	RASF5_HUMAN
linoleoyl-linoleoyl-glycerol (18:2/18:2) [1]*	Q8WWW0	RASF5_HUMAN
linoleoyl-arachidonoyl-glycerol (18:2/20:4) [2]*	Q9H0H5	RGAP1_HUMAN
linoleoyl-linoleoyl-glycerol (18:2/18:2) [1]*	Q9H0H5	RGAP1_HUMAN
linoleoyl-arachidonoyl-glycerol (18:2/20:4) [2]*	Q52LW3	RHG29_HUMAN
linoleoyl-linoleoyl-glycerol (18:2/18:2) [1]*	Q52LW3	RHG29_HUMAN
linoleoyl-arachidonoyl-glycerol (18:2/20:4) [2]*	Q13464	ROCK1_HUMAN
linoleoyl-linoleoyl-glycerol (18:2/18:2) [1]*	Q13464	ROCK1_HUMAN
linoleoyl-arachidonoyl-glycerol (18:2/20:4) [2]*	O75116	ROCK2_HUMAN
linoleoyl-linoleoyl-glycerol (18:2/18:2) [1]*	O75116	ROCK2_HUMAN
caprate (10:0)	P51449	RORG_HUMAN
laurate (12:0)	P51449	RORG_HUMAN
palmitate (16:0)	Q16518	RPE65_HUMAN
linoleoyl-arachidonoyl-glycerol (18:2/20:4) [2]*	Q9Y4G8	RPGF2_HUMAN
linoleoyl-linoleoyl-glycerol (18:2/18:2) [1]*	Q9Y4G8	RPGF2_HUMAN
laurate (12:0)	Q8WZA2	RPGF4_HUMAN
caprate (10:0)	P19793	RXRA_HUMAN
laurate (12:0)	P19793	RXRA_HUMAN
histidine	Q8IY34	S15A3_HUMAN
histidine	Q8N697	S15A4_HUMAN
cysteine	Q9BZV2	S19A3_HUMAN
histidine	Q8N8R3	S2529_HUMAN
homoarginine	Q8N8R3	S2529_HUMAN
linoleoyl-arachidonoyl-glycerol (18:2/20:4) [2]*	Q6PCB7	S27A1_HUMAN
linoleoyl-linoleoyl-glycerol (18:2/18:2) [1]*	Q6PCB7	S27A1_HUMAN
margarate (17:0)	Q6PCB7	S27A1_HUMAN
myristate (14:0)	Q6PCB7	S27A1_HUMAN
palmitate (16:0)	Q6PCB7	S27A1_HUMAN
palmitate (16:0)	O14975	S27A2_HUMAN
margarate (17:0)	Q5K4L6	S27A3_HUMAN
myristate (14:0)	Q5K4L6	S27A3_HUMAN
palmitate (16:0)	Q5K4L6	S27A3_HUMAN
margarate (17:0)	Q6P1M0	S27A4_HUMAN
myristate (14:0)	Q6P1M0	S27A4_HUMAN
palmitate (16:0)	Q6P1M0	S27A4_HUMAN
margarate (17:0)	Q9Y2P4	S27A6_HUMAN
myristate (14:0)	Q9Y2P4	S27A6_HUMAN
palmitate (16:0)	Q9Y2P4	S27A6_HUMAN
inosine	O43868	S28A2_HUMAN
inosine	Q9HAS3	S28A3_HUMAN
inosine	Q99808	S29A1_HUMAN
adenine	Q14542	S29A2_HUMAN
inosine	Q14542	S29A2_HUMAN
adenine	Q9BZD2	S29A3_HUMAN
inosine	Q9BZD2	S29A3_HUMAN
sphingomyelin (d18:1/17:0, d17:1/18:0, d19:1/16:0)	Q7RTT9	S29A4_HUMAN
histidine	Q9H2H9	S38A1_HUMAN
histidine	Q96QD8	S38A2_HUMAN
histidine	Q99624	S38A3_HUMAN
histidine	Q969I6	S38A4_HUMAN
histidine	Q8WUX1	S38A5_HUMAN
histidine	Q9UN76	S6A14_HUMAN
laurate (12:0)	P17900	SAP3_HUMAN
caprate (10:0)	Q9NV23	SAST_HUMAN
laurate (12:0)	Q9NV23	SAST_HUMAN
myristate (14:0)	Q9NV23	SAST_HUMAN
palmitate (16:0)	Q9NV23	SAST_HUMAN
3-hydroxybutyrate (BHBA)	Q8N695	SC5A8_HUMAN
sphinganine	Q8IWX5	SGPP2_HUMAN
histidine	P78324	SHPS1_HUMAN
linoleoyl-arachidonoyl-glycerol (18:2/20:4) [2]*	Q86VZ5	SMS1_HUMAN
linoleoyl-linoleoyl-glycerol (18:2/18:2) [1]*	Q86VZ5	SMS1_HUMAN
linoleoyl-arachidonoyl-glycerol (18:2/20:4) [2]*	Q8NHU3	SMS2_HUMAN
linoleoyl-linoleoyl-glycerol (18:2/18:2) [1]*	Q8NHU3	SMS2_HUMAN
linoleoyl-arachidonoyl-glycerol (18:2/20:4) [2]*	Q9NSN8	SNTG1_HUMAN
linoleoyl-linoleoyl-glycerol (18:2/18:2) [1]*	Q9NSN8	SNTG1_HUMAN
7-ketodeoxycholate	P46721	SO1A2_HUMAN
7-ketodeoxycholate	Q9Y6L6	SO1B1_HUMAN
7-ketodeoxycholate	Q9NPD5	SO1B3_HUMAN
7-ketodeoxycholate	Q96BD0	SO4A1_HUMAN
homoarginine	Q6ZQN7	SO4C1_HUMAN
sphinganine	Q9NYA1	SPHK1_HUMAN
3-hydroxybutyrate (BHBA)	O00204	ST2B1_HUMAN
linoleoyl-arachidonoyl-glycerol (18:2/20:4) [2]*	Q99469	STAC_HUMAN
linoleoyl-linoleoyl-glycerol (18:2/18:2) [1]*	Q99469	STAC_HUMAN
linoleoyl-arachidonoyl-glycerol (18:2/20:4) [2]*	Q6ZMT1	STAC2_HUMAN
linoleoyl-linoleoyl-glycerol (18:2/18:2) [1]*	Q6ZMT1	STAC2_HUMAN
linoleoyl-arachidonoyl-glycerol (18:2/20:4) [2]*	Q96MF2	STAC3_HUMAN
linoleoyl-linoleoyl-glycerol (18:2/18:2) [1]*	Q96MF2	STAC3_HUMAN
cysteine	P49589	SYCC_HUMAN
cysteine	Q9HA77	SYCM_HUMAN
histidine	P49590	SYHM_HUMAN
linoleoyl-arachidonoyl-glycerol (18:2/20:4) [2]*	Q63HR2	TENS2_HUMAN
linoleoyl-linoleoyl-glycerol (18:2/18:2) [1]*	Q63HR2	TENS2_HUMAN
myristoleate (14:1n5)	P13726	TF_HUMAN
laurate (12:0)	P10828	THB_HUMAN
caprate (10:0)	Q5T1C6	THEM4_HUMAN
myristate (14:0)	Q5T1C6	THEM4_HUMAN
palmitate (16:0)	Q5T1C6	THEM4_HUMAN
myristate (14:0)	Q8N1Q8	THEM5_HUMAN
palmitate (16:0)	Q8N1Q8	THEM5_HUMAN
caprate (10:0)	P42765	THIM_HUMAN
myristate (14:0)	P42765	THIM_HUMAN
palmitate (16:0)	P42765	THIM_HUMAN
myristate (14:0)	O60603	TLR2_HUMAN
palmitate (16:0)	O60603	TLR2_HUMAN
laurate (12:0)	O00206	TLR4_HUMAN
3-hydroxybutyrate (BHBA)	P63316	TNNC1_HUMAN
3-hydroxybutyrate (BHBA)	P19429	TNNI3_HUMAN
3-hydroxybutyrate (BHBA)	P45379	TNNT2_HUMAN
acetylcarnitine	P08138	TNR16_HUMAN
laurate (12:0)	P02788	TRFL_HUMAN
(14 or 15)-methylpalmitate (a17:0 or i17:0)	O75762	TRPA1_HUMAN
linoleoyl-arachidonoyl-glycerol (18:2/20:4) [2]*	Q13507	TRPC3_HUMAN
linoleoyl-linoleoyl-glycerol (18:2/18:2) [1]*	Q13507	TRPC3_HUMAN
linoleoyl-arachidonoyl-glycerol (18:2/20:4) [2]*	Q9Y210	TRPC6_HUMAN
linoleoyl-linoleoyl-glycerol (18:2/18:2) [1]*	Q9Y210	TRPC6_HUMAN
linoleoyl-arachidonoyl-glycerol (18:2/20:4) [2]*	Q9HCX4	TRPC7_HUMAN
linoleoyl-linoleoyl-glycerol (18:2/18:2) [1]*	Q9HCX4	TRPC7_HUMAN
caprate (10:0)	P16473	TSHR_HUMAN
laurate (12:0)	P16473	TSHR_HUMAN
caprate (10:0)	Q9NUW8	TYDP1_HUMAN
myristate (14:0)	Q13432	U119A_HUMAN
myristate (14:0)	A6NIH7	U119B_HUMAN
2'-deoxycytidine	Q9HA47	UCK1_HUMAN
uridine	Q9HA47	UCK1_HUMAN
uridine	Q9BZX2	UCK2_HUMAN
2'-deoxycytidine	Q9NWZ5	UCKL1_HUMAN
uridine	Q9NWZ5	UCKL1_HUMAN
uracil	Q9NWZ5	UCKL1_HUMAN
3-hydroxybutyrate (BHBA)	P22309	UD11_HUMAN
caprate (10:0)	Q9HAW8	UD110_HUMAN
laurate (12:0)	Q9HAW8	UD110_HUMAN
caprate (10:0)	P35503	UD13_HUMAN
laurate (12:0)	P35503	UD13_HUMAN
caprate (10:0)	Q9HAW9	UD18_HUMAN
laurate (12:0)	Q9HAW9	UD18_HUMAN
linoleoyl-arachidonoyl-glycerol (18:2/20:4) [2]*	Q9UPW8	UN13A_HUMAN
linoleoyl-linoleoyl-glycerol (18:2/18:2) [1]*	Q9UPW8	UN13A_HUMAN
linoleoyl-arachidonoyl-glycerol (18:2/20:4) [2]*	O14795	UN13B_HUMAN
linoleoyl-linoleoyl-glycerol (18:2/18:2) [1]*	O14795	UN13B_HUMAN
linoleoyl-arachidonoyl-glycerol (18:2/20:4) [2]*	Q8NB66	UN13C_HUMAN
linoleoyl-linoleoyl-glycerol (18:2/18:2) [1]*	Q8NB66	UN13C_HUMAN
uridine	Q16831	UPP1_HUMAN
uridine	O95045	UPP2_HUMAN
uracil	O95045	UPP2_HUMAN
linoleoyl-arachidonoyl-glycerol (18:2/20:4) [2]*	P15498	VAV_HUMAN
linoleoyl-linoleoyl-glycerol (18:2/18:2) [1]*	P15498	VAV_HUMAN
linoleoyl-arachidonoyl-glycerol (18:2/20:4) [2]*	P52735	VAV2_HUMAN
linoleoyl-linoleoyl-glycerol (18:2/18:2) [1]*	P52735	VAV2_HUMAN
linoleoyl-arachidonoyl-glycerol (18:2/20:4) [2]*	Q9UKW4	VAV3_HUMAN
linoleoyl-linoleoyl-glycerol (18:2/18:2) [1]*	Q9UKW4	VAV3_HUMAN
adenine	P47989	XDH_HUMAN
sphingomyelin (d18:1/17:0, d17:1/18:0, d19:1/16:0)	P47989	XDH_HUMAN
histidine	Q92536	YLAT2_HUMAN
