# Supplementary material for: New insights into the molecular biology of Alzheimer’s-like cerebral amyloidosis achieved through multi‐omics approaches
Source: PLoS One. 2025 Sep 3;20(9):e0330859. doi: 10.1371/journal.pone.0330859 (PMC12407441; doi:10.1371/journal.pone.0330859)
Supplement: S1 Appendix — (ZIP) [file pone.0330859.s011.zip]

Archive with 2 entries (2 files):
- Annotation_ASVs.xlsx
- metadata_raw_seq_counts.tsv
