# Supplementary material for: New insights into the molecular biology of Alzheimer’s-like cerebral amyloidosis achieved through multi‐omics approaches
Source: PLoS One. 2025 Sep 3;20(9):e0330859. doi: 10.1371/journal.pone.0330859 (PMC12407441; doi:10.1371/journal.pone.0330859)
Supplement: S1 Appendix — (ZIP) [file pone.0330859.s011.zip › Annotation_ASVs.xlsx]

## Sheet: Sheet1
Taxonomic level	Number of distinct taxa
Phylum	11
Class	15
Order	27
Family	46
Genus	120
