# Supplementary material for: New insights into the molecular biology of Alzheimer’s-like cerebral amyloidosis achieved through multi‐omics approaches
Source: PLoS One. 2025 Sep 3;20(9):e0330859. doi: 10.1371/journal.pone.0330859 (PMC12407441; doi:10.1371/journal.pone.0330859)
Supplement: S1 Appendix — (ZIP) [file pone.0330859.s011.zip › metadata_raw_seq_counts.tsv]

sample-id	input	filtered	percentage of input passed filter	denoised	merged	percentage of input merged	non-chimeric	percentage of input non-chimeric
#q2:types	numeric	numeric	numeric	numeric	numeric	numeric	numeric	numeric
rat-16	32654	6083	18.63	5796	5115	15.66	5115	15.66
rat-17	34826	9621	27.63	9245	8772	25.19	8772	25.19
rat-18	32183	8097	25.16	7815	7127	22.15	7127	22.15
rat-19	34918	10625	30.43	10290	9735	27.88	9731	27.87
rat-20	34766	7830	22.52	7577	7049	20.28	7039	20.25
rat-21	40262	7951	19.75	7590	6872	17.07	6854	17.02
rat-22	36470	7340	20.13	7053	6318	17.32	6314	17.31
rat-23	26526	5356	20.19	5061	4496	16.95	4496	16.95
rat-24	29392	8227	27.99	7924	7266	24.72	7251	24.67
rat-26	29505	7156	24.25	6762	6323	21.43	6318	21.41
rat-27	79855	17225	21.57	16772	15673	19.63	15640	19.59
rat-28	64253	14854	23.12	14318	13406	20.86	13403	20.86
rat-29	129365	25091	19.4	24359	22952	17.74	22866	17.68
rat-30	22436	6271	27.95	5895	5259	23.44	5259	23.44
rat-31	49307	11391	23.1	11009	9749	19.77	9735	19.74
rat-32	40948	11556	28.22	11173	10296	25.14	10296	25.14
rat-33	35422	8526	24.07	8138	7570	21.37	7552	21.32
rat-34	80227	15745	19.63	15332	14578	18.17	14552	18.14
rat-35	36992	7476	20.21	7180	6545	17.69	6545	17.69
rat-36	39440	7229	18.33	6878	5617	14.24	5617	14.24
rat-37	38009	9169	24.12	8771	7727	20.33	7727	20.33
rat-38	27296	6093	22.32	5784	5178	18.97	5165	18.92
rat-39	38737	7092	18.31	6669	5925	15.3	5915	15.27
rat-40	33725	7195	21.33	6830	6143	18.21	6139	18.2
rat-41	34408	5496	15.97	5187	4688	13.62	4688	13.62
rat-42	29882	7702	25.77	7360	6411	21.45	6405	21.43
rat-43	42039	8991	21.39	8621	7596	18.07	7594	18.06
rat-45	40300	11489	28.51	11150	10308	25.58	10292	25.54
rat-46	43517	10144	23.31	9747	9078	20.86	9078	20.86
rat-48	57320	10441	18.22	10104	9287	16.2	9287	16.2
rat-50	38269	7226	18.88	6918	6249	16.33	6249	16.33
rat-51	36138	6415	17.75	6056	5199	14.39	5199	14.39
rat-52	40922	9839	24.04	9414	8328	20.35	8325	20.34
rat-56	43529	10171	23.37	9743	8305	19.08	8303	19.07
rat-58	49525	9462	19.11	9141	8495	17.15	8493	17.15
rat-59	45281	9931	21.93	9515	8774	19.38	8771	19.37
rat-61	51088	8924	17.47	8544	7937	15.54	7925	15.51
rat-62	63420	18408	29.03	17893	16703	26.34	16642	26.24
rat-63	43374	10549	24.32	10169	9512	21.93	9512	21.93
rat-64	43485	12507	28.76	12092	11054	25.42	11039	25.39
rat-65	48660	12402	25.49	11997	11233	23.08	11233	23.08
rat-66	61432	12209	19.87	11810	10921	17.78	10905	17.75
rat-67	49820	10500	21.08	10106	9383	18.83	9371	18.81
rat-68	74659	14686	19.67	14220	12959	17.36	12945	17.34
