# Supplementary material for: New insights into the molecular biology of Alzheimer’s-like cerebral amyloidosis achieved through multi‐omics approaches
Source: PLoS One. 2025 Sep 3;20(9):e0330859. doi: 10.1371/journal.pone.0330859 (PMC12407441; doi:10.1371/journal.pone.0330859)
Supplement: S2 Appendix — (XLSX) [file pone.0330859.s012.xlsx]

## Sheet: AD-Core_Networks
Networks				Annotations
				Disease Ontology
				Acrofacial dysostosis		Acute erythroid leukemia		Acute leukemia		Acute lymphoblastic leukemia		Acute myeloid leukemia		Acute promyelocytic leukemia		Adenocarcinoma		Adenoid cystic carcinoma		Adenoma		Adenosarcoma		Adrenal cortex cancer		Adrenal gland cancer		Adrenocortical carcinoma		Adult-onset autosomal dominant demyelinating leukodystrophy		Agnosia		Alpha thalassemia		Amyotrophic lateral sclerosis		Anemia		Angiosarcoma		Aplastic anemia		Apocrine adenocarcinoma		Apocrine sweat gland cancer		Apraxia
Network group	Network name	Proteins	Interactions	p-value	enrichment	p-value	enrichment	p-value	enrichment	p-value	enrichment	p-value	enrichment	p-value	enrichment	p-value	enrichment	p-value	enrichment	p-value	enrichment	p-value	enrichment	p-value	enrichment	p-value	enrichment	p-value	enrichment	p-value	enrichment	p-value	enrichment	p-value	enrichment	p-value	enrichment	p-value	enrichment	p-value	enrichment	p-value	enrichment	p-value	enrichment	p-value	enrichment	p-value	enrichment
AD-Core	c2_4_623	863	17134	0.0023159	10.1422	3.82577e-06	4.59174	5.65068e-09	2.62283	3.89325e-08	2.62946	4.90793e-27	4.07308	3.24808e-11	5.33625	3.71393e-14	2.47979	0.00710728	3.46319	0.000449028	2.05098	0.00721898	7.09954	0.00124863	3.71218	0.00359628	3.15535	0.00297924	3.60121	0.00178361	23.6651	1.62259e-05	7.88837	0.00679703	4.08019	0.00106048	2.26581	3.7497e-19	3.5525	0.00679703	4.08019	7.04639e-25	5.52534	0.0029748	6.3107	0.0029748	6.3107	6.70842e-05	7.88837
AD-Core	c1_3_246	884	14483	0.0339975	6.60084	0.000131025	3.79302	4.3507e-06	2.21136	2.63244e-05	2.17207	2.07234e-09	2.51666	0.00151416	2.71799	2.25996e-16	2.6002	5.14197e-05	5.07138	2.61439e-06	2.46431	0.0005938	9.24118	5.57496e-05	4.52999	0.000231406	3.85049	0.0138322	3.01343	1	0	0.0115799	4.40056	0.000187976	5.57657	4.1705e-14	4.42397	6.90712e-05	1.97415	0.128795	2.38996	0.000141541	2.34083	2.31206e-05	9.24118	2.31206e-05	9.24118	0.0405926	3.85049
AD-Core	c1_3_249	617	8660	0.0173002	9.45728	0.0517608	2.47019	0.851116	0.750389	0.83574	0.754427	0.0231153	1.58652	0.81792	0.649029	0.0673343	1.32745	0.126186	2.42199	0.421082	1.10335	0.0349164	6.6201	0.0676834	2.59612	0.107481	2.2067	0.0496109	2.8783	1	0	0.131353	3.15243	0.589446	1.1414	0.000196932	2.81706	4.68847e-08	2.752	1	0	1.37766e-09	3.93706	0.073809	4.4134	0.073809	4.4134	0.424442	1.83892
AD-Core	c2_4_591	603	7829	1	0	5.35851e-07	6.06609	2.71569e-09	3.07124	2.12751e-07	2.89479	3.83673e-23	4.50111	2.02575e-14	7.63712	5.52113e-17	3.06705	2.22752e-05	6.60858	0.00157749	2.14504	0.000137113	13.5476	0.0169609	3.32049	0.0318457	2.82242	0.0111534	3.68141	1	0	0.467241	1.61281	0.210684	2.33579	0.000482855	2.70231	0.000536036	2.0337	0.0530264	3.50369	0.00121459	2.38724	2.57669e-06	13.5476	2.57669e-06	13.5476	0.417072	1.88161
AD-Core	c2_4_456	603	7829	1	0	5.35851e-07	6.06609	2.71569e-09	3.07124	2.12751e-07	2.89479	3.83673e-23	4.50111	2.02575e-14	7.63712	5.52113e-17	3.06705	2.22752e-05	6.60858	0.00157749	2.14504	0.000137113	13.5476	0.0169609	3.32049	0.0318457	2.82242	0.0111534	3.68141	1	0	0.467241	1.61281	0.210684	2.33579	0.000482855	2.70231	0.000536036	2.0337	0.0530264	3.50369	0.00121459	2.38724	2.57669e-06	13.5476	2.57669e-06	13.5476	0.417072	1.88161
AD-Core	c2_4_474	334	3507	0.109028	8.73524	0.000110164	6.38846	1.14057e-13	4.9287	3.02692e-11	4.70359	1.32224e-29	7.06051	4.02671e-15	11.3901	3.98652e-21	4.42977	0.00441735	5.96553	5.74656e-07	3.87262	1.36508e-05	24.4587	0.00959851	4.79582	0.0167146	4.07645	0.00667881	5.3171	1	0	0.292803	2.91175	0.00120804	8.43403	0.00109693	3.25248	3.18984e-09	3.81284	0.00120804	8.43403	6.97526e-09	5.11801	0.00170442	12.2293	0.00170442	12.2293	0.256906	3.39704
AD-Core	c1_3_70	193	2129	1	0	0.00372583	6.31753	6.88486e-14	6.66364	2.64531e-12	6.63251	4.71552e-10	5.07192	0.0028434	5.18719	8.65544e-19	5.47574	0.000595583	10.3238	0.0022773	3.17456	1	0	1	0	0.434776	1.76364	1	0	1	0	1	0	1	0	0.00211194	3.94006	0.000885562	2.93262	0.000152597	14.5957	0.0647213	2.33081	0.132791	7.05458	0.132791	7.05458	1	0
AD-Core	c1_3_248	221	1960	0.0733432	13.2017	0.0361062	4.13784	0.000114918	3.25885	0.00046594	3.15938	6.62218e-07	3.82532	0.302635	1.812	5.67793e-09	3.46694	0.00984719	6.76184	0.000447849	3.38843	0.004954	18.4824	0.00223959	7.24798	0.00405226	6.16078	0.00152529	8.03581	1	0	0.0014396	13.2017	0.0390794	6.37323	6.68966e-24	13.7635	0.0992494	1.70738	0.270752	3.18661	0.0373925	2.4426	1.65872e-05	24.6431	1.65872e-05	24.6431	0.000904628	15.402
AD-Core	c2_4_590	69	918	1	0	1	0	0.150688	2.23667	0.115632	2.52979	0.202468	1.93455	0.292525	2.90182	2.4643e-07	5.36067	0.00847296	14.4383	0.26926	1.97324	1	0	1	0	1	0	1	0	1	0	1	0	1	0	0.472274	1.57439	1	0	1	0	1	0	0.0495136	19.7324	0.0495136	19.7324	1	0
AD-Core	c2_4_586	45	449	1	0	1	0	1	0	1	0	1	0	1	0	0.824165	0.587121	1	0	1	0	1	0	1	0	1	0	1	0	1	0	1	0	1	0	1	0	0.619162	1.04814	1	0	1	0	1	0	1	0	1	0
AD-Core	c2_4_457	112	540	1	0	0.0523276	5.44323	0.0222226	2.75589	0.0128981	3.11706	0.00096337	3.57546	0.107964	3.57546	1.16853e-09	4.95383	0.202031	4.44752	6.0837e-06	6.07827	1	0	1	0	1	0	1	0	1	0	1	0	1	0	0.0847283	2.90981	1	0	1	0	1	0	0.0792023	12.1565	0.0792023	12.1565	1	0
AD-Core	c2_4_464	38	135	1	0	1	0	1	0	1	0	0.053302	3.51273	1	0	0.00282733	4.17165	1	0	0.107143	3.58298	1	0	1	0	1	0	1	0	1	0	1	0	1	0	0.047725	5.71753	1	0	1	0	1	0	1	0	1	0	1	0
AD-Core	c1_3_116	66	265	1	0	2.49918e-06	23.0925	0.000288819	5.45611	0.000136066	6.17116	2.04105e-06	6.7416	0.281782	3.03372	9.47014e-07	5.20403	1	0	0.0731105	3.09439	1	0	0.0118436	12.1349	0.0161388	10.3146	0.00971422	13.4539	1	0	1	0	1	0	0.022997	4.93786	0.0027262	4.28784	0.0896573	10.6703	0.0371751	4.08951	1	0	1	0	1	0
AD-Core	c1_3_115	80	322	1	0	0.0284299	7.62052	0.462585	1.28608	0.400852	1.45463	0.0341579	2.78091	1	0	4.50016e-05	3.96307	1	0	1	0	1	0	1	0	1	0	1	0	1	0	1	0	1	0	0.167936	2.71582	0.820526	0.589579	1	0	1	0	1	0	1	0	1	0
AD-Core	c2_4_406	56	418	1	0	1	0	0.000742667	5.51178	0.0003887	6.23413	0.131302	2.38364	0.031938	7.15091	0.0187852	2.83076	1	0	1	0	1	0	1	0	1	0	1	0	1	0	1	0	1	0	0.0148881	5.81962	0.699315	0.842255	1	0	1	0	1	0	1	0	1	0
AD-Core	c1_3_67	82	243	1	0	0.00248377	11.152	0.0756972	2.50943	0.0528418	2.8383	0.00246757	3.79832	0.337267	2.44177	3.84451e-07	4.83301	0.152201	6.07466	0.0326934	3.32081	1	0	0.185706	4.88355	0.21474	4.15102	0.16912	5.41437	0.00801424	124.53	1	0	1	0	0.532261	1.32479	0.096548	2.30079	1	0	0.23144	2.19437	1	0	1	0	1	0
AD-Core	c1_3_113	50	303	1	0	0.0117353	12.1928	4.48386e-07	9.2598	1.59051e-07	10.4733	0.0257261	3.55956	1	0	0.0400078	2.64204	1	0	1	0	1	0	1	0	1	0	1	0	1	0	1	0	1	0	1	0	0.286572	1.88665	1	0	0.428524	1.79938	1	0	1	0	1	0
AD-Core	c2_4_415	20	109	1	0	1	0	1	0	1	0	1	0	1	0	1	0	1	0	1	0	1	0	1	0	1	0	1	0	1	0	1	0	1	0	1	0	0.348705	2.35831	1	0	1	0	1	0	1	0	1	0
AD-Core	c1_3_109	36	134	1	0	0.00621576	16.9345	0.154591	2.85796	0.126864	3.23251	0.0466011	3.70788	1	0	4.79221e-05	5.87121	1	0	0.00185619	7.56407	1	0	1	0	1	0	1	0	1	0	1	0	1	0	0.00438398	9.05275	1	0	0.0499105	19.5623	1	0	1	0	1	0	1	0
AD-Core	c1_3_157	10	23	1	0	1	0	1	0	1	0	0.203367	4.44946	1	0	0.0526301	5.28409	1	0	0.137582	6.80767	1	0	1	0	1	0	1	0	1	0	1	0	1	0	1	0	1	0	1	0	1	0	1	0	1	0	1	0
AD-Core	c1_3_107	13	37	1	0	0.0418306	23.4478	1	0	1	0	0.255909	3.42266	1	0	1	0	1	0	1	0	1	0	1	0	1	0	1	0	1	0	1	0	1	0	1	0	1	0	1	0	1	0	1	0	1	0	1	0
AD-Core	c1_3_173	16	32	1	0	1	0	1	0	1	0	0.0491329	5.56182	1	0	0.0209263	4.95383	1	0	0.210898	4.25479	1	0	1	0	1	0	1	0	1	0	1	0	1	0	1	0	1	0	1	0	1	0	1	0	1	0	1	0
AD-Core	c1_3_211	23	117	1	0	1	0	1	0	1	0	1	0	1	0	1	0	1	0	0.288618	2.95986	1	0	1	0	1	0	1	0	1	0	1	0	1	0	1	0	1	0	1	0	1	0	1	0	1	0	1	0
AD-Core	c1_3_106	11	38	1	0	0.0355092	27.711	1	0	1	0	0.22128	4.04496	1	0	1	0	1	0	1	0	1	0	1	0	1	0	1	0	1	0	1	0	1	0	1	0	1	0	1	0	1	0	1	0	1	0	1	0
AD-Core	c1_3_42	48	189	1	0	0.000525183	19.0513	0.0663883	3.21521	0.0493452	3.63657	0.000688122	5.56182	1	0	0.00206174	3.85298	1	0	0.508917	1.41826	1	0	0.113215	8.34273	0.131848	7.09132	0.102696	9.24955	0.00469517	212.74	1	0	1	0	1	0	0.270798	1.96526	1	0	0.415574	1.87436	1	0	1	0	1	0
[truncated: 4,714 more columns]

## Sheet: Exploratory_Networks
Networks				Annotations
				Disease Ontology
				Acanthosis nigricans		Achondroplasia		Acquired metabolic disease		Acquired polycythemia		Acrocephalosyndactylia		Acute biphenotypic leukemia		Acute endophthalmitis		Acute erythroid leukemia		Acute leukemia		Acute lymphoblastic leukemia		Acute monocytic leukemia		Acute myeloid leukemia		Acute promyelocytic leukemia		Adenocarcinoma		Adenoid cystic carcinoma		Adenoma		Adenosquamous carcinoma		Adult acute lymphocytic leukemia		Agammaglobulinemia		Agammaglobulinemia 4		Aggressive NK-cell leukemia		Aggressive systemic mastocytosis		Agranulocytosis
Network group	Network name	Proteins	Interactions	p-value	enrichment	p-value	enrichment	p-value	enrichment	p-value	enrichment	p-value	enrichment	p-value	enrichment	p-value	enrichment	p-value	enrichment	p-value	enrichment	p-value	enrichment	p-value	enrichment	p-value	enrichment	p-value	enrichment	p-value	enrichment	p-value	enrichment	p-value	enrichment	p-value	enrichment	p-value	enrichment	p-value	enrichment	p-value	enrichment	p-value	enrichment	p-value	enrichment	p-value	enrichment
Exploratory	c1_3_70	193	2129	0.000424963	19.841	4.87731e-09	39.682	1.60222e-09	3.88722	8.30992e-07	105.819	9.72679e-06	28.2183	0.000974782	15.117	0.00945013	105.819	0.00372583	6.31753	6.88486e-14	6.66364	2.64531e-12	6.63251	0.0027956	10.5819	4.71552e-10	5.07192	0.0028434	5.18719	8.65544e-19	5.47574	0.000595583	10.3238	0.0022773	3.17456	0.00205635	11.7576	0.00092508	9.20162	1.62354e-10	12.8265	0.00945013	105.819	0.000512445	18.6739	0.000871962	42.3275	5.24925e-06	8.38168
Exploratory	c2_4_461	60	1395	1	0	1	0	0.00132598	3.70485	1	0	1	0	1	0	1	0	1	0	0.692579	0.857389	0.647136	0.969753	1	0	0.744839	0.741576	0.25981	3.33709	0.397716	1.32102	1	0	2.7293e-05	7.94228	1	0	1	0	1	0	1	0	1	0	1	0	0.00327487	10.1104
Exploratory	c1_3_43	57	1389	1	0	1	0	0.000941137	3.89984	1	0	1	0	1	0	1	0	1	0	0.673876	0.902514	0.628243	1.02079	1	0	0.726778	0.780606	0.248576	3.51273	0.366688	1.39055	1	0	1.93994e-05	8.36029	1	0	1	0	1	0	1	0	1	0	1	0	0.0324037	7.09501
Exploratory	c2_4_457	112	540	1	0	1	0	0.109482	1.73665	1	0	1	0	1	0	1	0	0.0523276	5.44323	0.0222226	2.75589	0.0128981	3.11706	0.152183	6.07827	0.00096337	3.57546	0.107964	3.57546	1.16853e-09	4.95383	0.202031	4.44752	6.0837e-06	6.07827	3.32395e-07	33.7682	1	0	1	0	1	0	1	0	1	0	0.106213	3.61086
Exploratory	c1_3_71	95	765	1	0	1	0	6.90808e-09	5.26479	1	0	1	0	1	0	1	0	0.268672	3.20864	1.59905e-05	5.41509	0.00126373	4.28733	1	0	3.10739e-13	8.89891	1.11157e-09	18.9687	5.89364e-05	3.61543	1	0	1.09873e-05	6.44937	1	0	1	0	0.370417	2.1715	1	0	1	0	1	0	1	0
Exploratory	c1_3_116	66	265	0.00119873	38.6799	1	0	0.00246542	3.36805	0.00966413	103.146	1	0	0.0657469	14.7352	1	0	2.49918e-06	23.0925	0.000288819	5.45611	0.000136066	6.17116	1	0	2.04105e-06	6.7416	0.281782	3.03372	9.47014e-07	5.20403	1	0	0.0731105	3.09439	1	0	0.138484	6.72694	0.0408258	6.2513	1	0	1	0	1	0	1	0
Exploratory	c1_3_67	82	243	1	0	1	0	0.173	1.69429	1	0	1	0	1	0	1	0	0.00248377	11.152	0.0756972	2.50943	0.0528418	2.8383	1	0	0.00246757	3.79832	0.337267	2.44177	3.84451e-07	4.83301	0.152201	6.07466	0.0326934	3.32081	0.102996	9.22448	0.16912	5.41437	0.0601621	5.03153	1	0	0.0661324	14.6506	1	0	0.062313	4.9319
Exploratory	c2_4_464	38	135	1	0	1	0	0.751938	0.731221	1	0	1	0	1	0	1	0	1	0	1	0	1	0	1	0	0.053302	3.51273	1	0	0.00282733	4.17165	1	0	0.107143	3.58298	0.0490714	19.9055	1	0	1	0	1	0	1	0	1	0	0.171852	5.32126
Exploratory	c1_3_14	105	343	1	0	1	0	2.39905e-12	6.08654	1	0	1	0	1	0	1	0	0.292427	2.90306	1	0	1	0	1	0	0.908638	0.423758	1	0	0.00646456	2.51623	1	0	4.45528e-10	9.07689	1	0	1	0	0.400422	1.96469	1	0	1	0	1	0	1	0
Exploratory	c1_3_112	24	99	1	0	1	0	0.000164371	6.9466	1	0	1	0	1	0	1	0	1	0	0.00109805	8.57389	0.00069426	9.69753	1	0	6.87758e-07	12.9776	5.77032e-06	33.3709	0.00178951	5.50426	0.0471108	20.7551	2.23579e-05	14.1826	1	0	1	0	1	0	1	0	1	0	1	0	1	0
Exploratory	c2_4_463	9	10	1	0	1	0	6.65311e-06	15.4369	1	0	1	0	1	0	1	0	1	0	1	0	1	0	1	0	0.185043	4.94384	1	0	1	0	1	0	1	0	1	0	1	0	1	0	1	0	1	0	1	0	1	0
Exploratory	c2_4_552	8	11	1	0	1	0	1	0	1	0	1	0	1	0	1	0	1	0	1	0	1	0	1	0	1	0	1	0	1	0	1	0	1	0	1	0	1	0	1	0	1	0	1	0	1	0	1	0
Exploratory	c2_4_418	10	9	1	0	1	0	0.048055	5.55728	1	0	1	0	1	0	1	0	1	0	1	0	1	0	1	0	1	0	1	0	1	0	1	0	1	0	1	0	1	0	1	0	1	0	1	0	1	0	1	0
Exploratory	c1_3_117	29	127	1	0	1	0	5.93246e-05	6.70706	1	0	1	0	1	0	1	0	1	0	1	0	1	0	1	0	0.000426633	7.67147	1.26526e-05	27.6173	0.673632	0.91105	1	0	0.000811238	9.38989	1	0	1	0	1	0	1	0	1	0	1	0	1	0
Exploratory	c1_3_111	5	4	1	0	1	0	1	0	1	0	1	0	1	0	1	0	1	0	1	0	1	0	1	0	1	0	1	0	1	0	1	0	1	0	1	0	1	0	1	0	1	0	1	0	1	0	1	0
Exploratory	c1_3_65	14	49	1	0	1	0	0.0012479	7.93897	1	0	1	0	1	0	1	0	1	0	0.240361	3.67452	0.215556	4.15608	0.00018775	97.2524	0.0383688	6.35636	0.0677169	14.3018	1	0	1	0	1	0	1	0	1	0	0.00203793	29.4704	1	0	1	0	1	0	0.0670742	14.4434
Exploratory	c1_3_63	5	4	1	0	1	0	0.167465	5.55728	1	0	1	0	1	0	1	0	1	0	1	0	1	0	1	0	1	0	1	0	1	0	1	0	1	0	1	0	1	0	1	0	1	0	1	0	1	0	1	0
Exploratory	c1_3_91	13	13	1	0	1	0	0.0101342	6.41224	1	0	0.00950888	104.733	1	0	1	0	1	0	1	0	1	0	1	0	1	0	1	0	0.394528	2.03234	1	0	1	0	1	0	1	0	1	0	1	0	1	0	1	0	1	0
Exploratory	c1_3_62	6	6	1	0	1	0	1	0	1	0	1	0	1	0	1	0	1	0	1	0	1	0	1	0	1	0	1	0	0.206685	4.40341	1	0	1	0	1	0	1	0	1	0	1	0	1	0	1	0	1	0
Exploratory	c1_3_80	19	140	1	0	1	0	1	0	1	0	1	0	1	0	1	0	1	0	1	0	1	0	1	0	1	0	1	0	1	0	1	0	1	0	1	0	1	0	1	0	1	0	1	0	1	0	0.000107391	31.9276
[truncated: 3,780 more columns]
