# Supplementary material for: New insights into the molecular biology of Alzheimer’s-like cerebral amyloidosis achieved through multi‐omics approaches
Source: PLoS One. 2025 Sep 3;20(9):e0330859. doi: 10.1371/journal.pone.0330859 (PMC12407441; doi:10.1371/journal.pone.0330859)
Supplement: S3 Appendix — (XLSX) [file pone.0330859.s013.xlsx]

## Sheet: Quantitative network features
Network Name	Num Nodes	Num Edges	Average Degree	Density	Num Connected Components	Largest Component Size	Network File
c1_3_111	5	4	1.6	0.4	1	5	c1_3_111.xgmml
c1_3_112	24	99	8.25	0.358696	1	24	c1_3_112.xgmml
c1_3_116	66	265	8.0303	0.123543	1	66	c1_3_116.xgmml
c1_3_117	29	127	8.75862	0.312808	1	29	c1_3_117.xgmml
c1_3_14	105	343	6.53333	0.0628205	1	105	c1_3_14.xgmml
c1_3_43	57	1389	48.7368	0.870301	1	57	c1_3_43.xgmml
c1_3_62	6	6	2	0.4	1	6	c1_3_62.xgmml
c1_3_63	5	4	1.6	0.4	1	5	c1_3_63.xgmml
c1_3_65	14	49	7	0.538462	1	14	c1_3_65.xgmml
c1_3_67	82	243	5.92683	0.0731707	1	82	c1_3_67.xgmml
c1_3_70	193	2129	22.0622	0.114907	1	193	c1_3_70.xgmml
c1_3_71	95	765	16.1053	0.171333	1	95	c1_3_71.xgmml
c1_3_80	19	140	14.7368	0.818713	1	19	c1_3_80.xgmml
c1_3_91	13	13	2	0.166667	1	13	c1_3_91.xgmml
c2_4_418	10	9	1.8	0.2	1	10	c2_4_418.xgmml
c2_4_457	112	540	9.64286	0.0868726	1	112	c2_4_457.xgmml
c2_4_461	60	1395	46.5	0.788136	1	60	c2_4_461.xgmml
c2_4_463	9	10	2.22222	0.277778	1	9	c2_4_463.xgmml
c2_4_464	38	135	7.10526	0.192034	1	38	c2_4_464.xgmml
c2_4_552	8	11	2.75	0.392857	1	8	c2_4_552.xgmml

## Sheet: Definition of features
Number of Nodes: Total number of unique proteins (nodes) in the network.
Number of Edges: Total number of interactions (edges) between nodes.
Average Degree: Mean number of connections per node. Formula: = 2 * [Num Edges] / [Num Nodes]
Network Density: Proportion of actual edges out of all possible edges. Formula: = 2 * [Num Edges] / ([Num Nodes] * ([Num Nodes] - 1))
Number of Connected Components: Count of disconnected subnetworks in the graph.
Largest Component Size: Number of nodes in the largest connected subnetwork.

## Sheet: Network Overlap
	c1_3_91.xgmml	c2_4_418.xgmml	c2_4_457.xgmml	c1_3_63.xgmml	c2_4_464.xgmml	c1_3_80.xgmml	c1_3_70.xgmml	c1_3_111.xgmml	c1_3_117.xgmml	c1_3_112.xgmml	c2_4_552.xgmml	c2_4_463.xgmml	c1_3_71.xgmml	c1_3_67.xgmml	c1_3_43.xgmml	c2_4_461.xgmml	c1_3_14.xgmml	c1_3_62.xgmml	c1_3_116.xgmml	c1_3_65.xgmml
c1_3_91.xgmml	13	0	0	0	0	0	0	0	0	0	0	0	0	0	0	0	0	0	0	0
c2_4_418.xgmml	0	10	0	0	0	0	0	0	0	0	0	0	0	0	0	0	0	0	0	0
c2_4_457.xgmml	0	0	112	0	24	0	12	0	1	0	0	0	0	6	0	0	2	0	6	0
c1_3_63.xgmml	0	0	0	5	0	0	0	0	0	0	0	1	0	0	0	0	0	0	0	0
c2_4_464.xgmml	0	0	24	0	38	0	3	0	1	0	0	0	0	4	0	0	0	0	2	0
c1_3_80.xgmml	0	0	0	0	0	19	0	0	0	0	0	0	0	0	0	3	0	0	0	0
c1_3_70.xgmml	0	0	12	0	3	0	193	0	0	0	0	0	0	5	0	0	1	0	8	1
c1_3_111.xgmml	0	0	0	0	0	0	0	5	0	0	0	0	0	0	0	0	0	0	0	0
c1_3_117.xgmml	0	0	1	0	1	0	0	0	29	16	0	0	20	0	0	0	0	0	0	0
c1_3_112.xgmml	0	0	0	0	0	0	0	0	16	24	0	0	14	0	0	0	0	0	0	0
c2_4_552.xgmml	0	0	0	0	0	0	0	0	0	0	8	0	0	0	0	0	0	0	0	0
c2_4_463.xgmml	0	0	0	1	0	0	0	0	0	0	0	9	0	0	0	0	0	0	0	3
c1_3_71.xgmml	0	0	0	0	0	0	0	0	20	14	0	0	95	1	0	0	0	0	1	0
c1_3_67.xgmml	0	0	6	0	4	0	5	0	0	0	0	0	1	82	0	0	1	0	23	0
c1_3_43.xgmml	0	0	0	0	0	0	0	0	0	0	0	0	0	0	57	57	0	0	0	0
c2_4_461.xgmml	0	0	0	0	0	3	0	0	0	0	0	0	0	0	57	60	0	0	0	0
c1_3_14.xgmml	0	0	2	0	0	0	1	0	0	0	0	0	0	1	0	0	105	0	0	0
c1_3_62.xgmml	0	0	0	0	0	0	0	0	0	0	0	0	0	0	0	0	0	6	0	0
c1_3_116.xgmml	0	0	6	0	2	0	8	0	0	0	0	0	1	23	0	0	0	0	66	0
c1_3_65.xgmml	0	0	0	0	0	0	1	0	0	0	0	3	0	0	0	0	0	0	0	14
