# Supplementary material for: New insights into the molecular biology of Alzheimer’s-like cerebral amyloidosis achieved through multi‐omics approaches
Source: PLoS One. 2025 Sep 3;20(9):e0330859. doi: 10.1371/journal.pone.0330859 (PMC12407441; doi:10.1371/journal.pone.0330859)
Supplement: S4 Appendix — (ZIP) [file pone.0330859.s014.zip]

Archive with 657 entries (657 files):
- cNA_1003.xgmml
- cNA_1004.xgmml
- cNA_1005.xgmml
- cNA_1006.xgmml
- cNA_1007.xgmml
- cNA_1008.xgmml
- cNA_1009.xgmml
- c1_3_1.xgmml
- c1_3_2.xgmml
- c1_3_3.xgmml
- c1_3_4.xgmml
- c1_3_5.xgmml
- c1_3_6.xgmml
- c1_3_7.xgmml
- c1_3_8.xgmml
- c1_3_9.xgmml
- c1_3_10.xgmml
- c1_3_11.xgmml
- c1_3_12.xgmml
- c1_3_13.xgmml
- c1_3_14.xgmml
- c1_3_15.xgmml
- c1_3_16.xgmml
- c1_3_17.xgmml
- c1_3_18.xgmml
- c1_3_19.xgmml
- c1_3_20.xgmml
- c1_3_21.xgmml
- c1_3_22.xgmml
- c1_3_23.xgmml
- c1_3_24.xgmml
- c1_3_25.xgmml
- c1_3_26.xgmml
- c1_3_27.xgmml
- c1_3_28.xgmml
- c1_3_29.xgmml
- c1_3_30.xgmml
- c1_3_31.xgmml
- c1_3_32.xgmml
- c1_3_33.xgmml
- c1_3_34.xgmml
- c1_3_35.xgmml
- c1_3_36.xgmml
- c1_3_37.xgmml
- c1_3_38.xgmml
- c1_3_39.xgmml
- c1_3_40.xgmml
- c1_3_41.xgmml
- c1_3_42.xgmml
- c1_3_43.xgmml
- c1_3_44.xgmml
- c1_3_45.xgmml
- c1_3_46.xgmml
- c1_3_47.xgmml
- c1_3_48.xgmml
- c1_3_49.xgmml
- c1_3_50.xgmml
- c1_3_51.xgmml
- c1_3_52.xgmml
- c1_3_53.xgmml
- c1_3_54.xgmml
- c1_3_55.xgmml
- c1_3_56.xgmml
- c1_3_57.xgmml
- c1_3_58.xgmml
- c1_3_59.xgmml
- c1_3_60.xgmml
- c1_3_61.xgmml
- c1_3_62.xgmml
- c1_3_63.xgmml
- c1_3_64.xgmml
- c1_3_65.xgmml
- c1_3_66.xgmml
- c1_3_67.xgmml
- c1_3_68.xgmml
- c1_3_69.xgmml
- c1_3_70.xgmml
- c1_3_71.xgmml
- c1_3_72.xgmml
- c1_3_73.xgmml
- c1_3_74.xgmml
- c1_3_75.xgmml
- c1_3_76.xgmml
- c1_3_77.xgmml
- c1_3_78.xgmml
- c1_3_79.xgmml
- c1_3_80.xgmml
- c1_3_81.xgmml
- c1_3_82.xgmml
- c1_3_83.xgmml
- c1_3_84.xgmml
- c1_3_85.xgmml
- c1_3_86.xgmml
- c1_3_87.xgmml
- c1_3_88.xgmml
- c1_3_89.xgmml
- c1_3_90.xgmml
- c1_3_91.xgmml
- c1_3_92.xgmml
- c1_3_93.xgmml
- c1_3_94.xgmml
- c1_3_95.xgmml
- c1_3_96.xgmml
- c1_3_97.xgmml
- c1_3_98.xgmml
- c1_3_99.xgmml
- c1_3_100.xgmml
- c1_3_101.xgmml
- c1_3_102.xgmml
- c1_3_103.xgmml
- c1_3_104.xgmml
- c1_3_105.xgmml
- c1_3_106.xgmml
- c1_3_107.xgmml
- c1_3_108.xgmml
- c1_3_109.xgmml
- c1_3_110.xgmml
- c1_3_111.xgmml
- c1_3_112.xgmml
- c1_3_113.xgmml
- c1_3_114.xgmml
- c1_3_115.xgmml
- c1_3_116.xgmml
- c1_3_117.xgmml
- c1_3_118.xgmml
- c1_3_119.xgmml
- c1_3_120.xgmml
- c1_3_121.xgmml
- c1_3_122.xgmml
- c1_3_123.xgmml
- c1_3_124.xgmml
- c1_3_125.xgmml
- c1_3_126.xgmml
- c1_3_127.xgmml
- c1_3_128.xgmml
- c1_3_129.xgmml
- c1_3_130.xgmml
- c1_3_131.xgmml
- c1_3_132.xgmml
- c1_3_133.xgmml
- c1_3_134.xgmml
- c1_3_135.xgmml
- c1_3_136.xgmml
- c1_3_137.xgmml
- c1_3_138.xgmml
- c1_3_139.xgmml
- c1_3_140.xgmml
- c1_3_141.xgmml
- c1_3_142.xgmml
- c1_3_143.xgmml
- c1_3_144.xgmml
- c1_3_145.xgmml
- c1_3_146.xgmml
- c1_3_147.xgmml
- c1_3_148.xgmml
- c1_3_149.xgmml
- c1_3_150.xgmml
- c1_3_151.xgmml
- c1_3_152.xgmml
- c1_3_153.xgmml
- c1_3_154.xgmml
- c1_3_155.xgmml
- c1_3_156.xgmml
- c1_3_157.xgmml
- c1_3_158.xgmml
- c1_3_159.xgmml
- c1_3_160.xgmml
- c1_3_161.xgmml
- c1_3_162.xgmml
- c1_3_163.xgmml
- c1_3_164.xgmml
- c1_3_165.xgmml
- c1_3_166.xgmml
- c1_3_167.xgmml
- c1_3_168.xgmml
- c1_3_169.xgmml
- c1_3_170.xgmml
- c1_3_171.xgmml
- c1_3_172.xgmml
- c1_3_173.xgmml
- c1_3_174.xgmml
- c1_3_175.xgmml
- c1_3_176.xgmml
- c1_3_177.xgmml
- c1_3_178.xgmml
- c1_3_179.xgmml
- c1_3_180.xgmml
- c1_3_181.xgmml
- c1_3_182.xgmml
- c1_3_183.xgmml
- c1_3_184.xgmml
- c1_3_185.xgmml
- c1_3_186.xgmml
- c1_3_187.xgmml
- c1_3_188.xgmml
- c1_3_189.xgmml
- c1_3_190.xgmml
- c1_3_191.xgmml
- c1_3_192.xgmml
- c1_3_193.xgmml
- c1_3_194.xgmml
- c1_3_195.xgmml
- c1_3_196.xgmml
- c1_3_197.xgmml
- c1_3_198.xgmml
- c1_3_199.xgmml
- c1_3_200.xgmml
- c1_3_201.xgmml
- c1_3_202.xgmml
- c1_3_203.xgmml
- c1_3_204.xgmml
- c1_3_205.xgmml
- c1_3_206.xgmml
- c1_3_207.xgmml
- c1_3_208.xgmml
- c1_3_209.xgmml
- c1_3_210.xgmml
- c1_3_211.xgmml
- c1_3_212.xgmml
- c1_3_213.xgmml
- c1_3_214.xgmml
- c1_3_215.xgmml
- c1_3_216.xgmml
- c1_3_217.xgmml
- c1_3_218.xgmml
- c1_3_219.xgmml
- c1_3_220.xgmml
- c1_3_221.xgmml
- c1_3_222.xgmml
- c1_3_223.xgmml
- c1_3_224.xgmml
- c1_3_225.xgmml
- c1_3_226.xgmml
- c1_3_227.xgmml
- c1_3_228.xgmml
- c1_3_229.xgmml
- c1_3_230.xgmml
- c1_3_231.xgmml
- c1_3_232.xgmml
- c1_3_233.xgmml
- c1_3_234.xgmml
- c1_3_235.xgmml
- c1_3_236.xgmml
- c1_3_237.xgmml
- c1_3_238.xgmml
- c1_3_239.xgmml
- c1_3_241.xgmml
- c1_3_242.xgmml
- c1_3_243.xgmml
- c1_3_244.xgmml
- c1_3_245.xgmml
- c1_3_246.xgmml
- c1_3_247.xgmml
- c1_3_248.xgmml
- c1_3_249.xgmml
- c1_3_250.xgmml
- c1_3_251.xgmml
- c1_3_252.xgmml
- c1_3_253.xgmml
- c2_4_400.xgmml
- c2_4_401.xgmml
- c2_4_402.xgmml
- c2_4_403.xgmml
- c2_4_404.xgmml
- c2_4_405.xgmml
- c2_4_406.xgmml
- c2_4_407.xgmml
- c2_4_408.xgmml
- c2_4_409.xgmml
- c2_4_410.xgmml
- c2_4_411.xgmml
- c2_4_412.xgmml
- c2_4_413.xgmml
- c2_4_414.xgmml
- c2_4_415.xgmml
- c2_4_416.xgmml
- c2_4_417.xgmml
- c2_4_418.xgmml
- c2_4_419.xgmml
- c2_4_420.xgmml
- c2_4_421.xgmml
- c2_4_422.xgmml
- c2_4_423.xgmml
- c2_4_424.xgmml
- c2_4_425.xgmml
- c2_4_426.xgmml
- c2_4_427.xgmml
- c2_4_428.xgmml
- c2_4_429.xgmml
- c2_4_430.xgmml
- c2_4_431.xgmml
- c2_4_432.xgmml
- c2_4_433.xgmml
- c2_4_434.xgmml
- c2_4_435.xgmml
- c2_4_436.xgmml
- c2_4_437.xgmml
- c2_4_438.xgmml
- c2_4_439.xgmml
- c2_4_440.xgmml
[truncated: 357 more entries]
