# Supplementary material for: New insights into the molecular biology of Alzheimer’s-like cerebral amyloidosis achieved through multi‐omics approaches
Source: PLoS One. 2025 Sep 3;20(9):e0330859. doi: 10.1371/journal.pone.0330859 (PMC12407441; doi:10.1371/journal.pone.0330859)
Supplement: S4 Appendix — (ZIP) [file pone.0330859.s014.zip › cNA_1004.xgmml]

<?xml version='1.0' encoding='utf-8'?>
<graph xmlns="http://www.cs.rpi.edu/XGMML" xmlns:dc="http://purl.org/dc/elements/1.1/" xmlns:rdf="http://www.w3.org/1999/02/22-rdf-syntax-ns#" label="[cNA_1004]@0.1" directed="0" vendor="Intomics A/S">
  <att name="layoutAlgorithm" value="Edge-weighted Spring Embedded" type="string" />
  <att name="networkMetadata"><rdf:RDF><rdf:Description rdf:about="https://www.intomics.com/"><dc:type>Protein-Protein Interaction</dc:type><dc:description>https://www.intomics.com/inbiomap/</dc:description><dc:identifier>[Q9UBT6]@0.1</dc:identifier><dc:date>2024-07-04 23:15:50 UTC</dc:date><dc:title>inBio Map network</dc:title><dc:source>/unity/intomics/inhouse/software/inBio_Command_2023_08/share/data/interactions/network_0/inBio_Map_2023_08_10</dc:source><dc:format>Cytoscape-XGMML</dc:format></rdf:Description></rdf:RDF></att>
  <att name="_inBio_interactomeVersion" value="2023_08_10" type="string" />
  <att name="_inBio_formatVersion" value="1" type="integer" />
  <att name="_inBio_formatVersion" value="1" type="integer" />
  <att name="_inBio_interactomeVersion" value="2023_08_10" type="string" />
  <att name="layoutAlgorithm" value="Edge-weighted Spring Embedded" type="string" />
  <att name="order" value="1" type="integer" />
  <node id="O14933" label="UB2L6_HUMAN">
    <att name="ac" value="O14933" type="string" />
    <att name="description" value="Ubiquitin/ISG15-conjugating enzyme E2 L6" type="string" />
    <att name="gene" value="UBE2L6" type="string" />
    <att name="localization" value="Enzyme" type="string" />
    <att name="order" value="1" type="integer" />
    <att name="relevance_score" value="0.21428571428571427" type="real" />
    <att name="localization" value="Enzyme" type="string" />
    <att name="description" value="Ubiquitin/ISG15-conjugating enzyme E2 L6" type="string" />
  </node>
  <node id="O60673" label="REV3L_HUMAN">
    <att name="ac" value="O60673" type="string" />
    <att name="description" value="DNA polymerase zeta catalytic subunit" type="string" />
    <att name="gene" value="REV3L" type="string" />
    <att name="localization" value="Enzyme" type="string" />
    <att name="order" value="1" type="integer" />
    <att name="relevance_score" value="0.7647058823529411" type="real" />
    <att name="localization" value="Enzyme" type="string" />
    <att name="description" value="DNA polymerase zeta catalytic subunit" type="string" />
  </node>
  <node id="P07992" label="ERCC1_HUMAN">
    <att name="ac" value="P07992" type="string" />
    <att name="description" value="DNA excision repair protein ERCC-1" type="string" />
    <att name="gene" value="ERCC1" type="string" />
    <att name="localization" value="" type="string" />
    <att name="order" value="1" type="integer" />
    <att name="relevance_score" value="0.4576271186440678" type="real" />
    <att name="localization" value="" type="string" />
    <att name="description" value="DNA excision repair protein ERCC-1" type="string" />
  </node>
  <node id="P12004" label="PCNA_HUMAN">
    <att name="ac" value="P12004" type="string" />
    <att name="description" value="Proliferating cell nuclear antigen" type="string" />
    <att name="gene" value="PCNA" type="string" />
    <att name="localization" value="" type="string" />
    <att name="order" value="1" type="integer" />
    <att name="relevance_score" value="0.1423841059602649" type="real" />
    <att name="localization" value="" type="string" />
    <att name="description" value="Proliferating cell nuclear antigen" type="string" />
  </node>
  <node id="P15927" label="RFA2_HUMAN">
    <att name="ac" value="P15927" type="string" />
    <att name="description" value="Replication protein A 32 kDa subunit" type="string" />
    <att name="gene" value="RPA2" type="string" />
    <att name="localization" value="" type="string" />
    <att name="order" value="1" type="integer" />
    <att name="relevance_score" value="0.23163841807909605" type="real" />
    <att name="localization" value="" type="string" />
    <att name="description" value="Replication protein A 32 kDa subunit" type="string" />
  </node>
  <node id="P18074" label="ERCC2_HUMAN">
    <att name="ac" value="P18074" type="string" />
    <att name="description" value="General transcription and DNA repair factor IIH helicase subunit XPD" type="string" />
    <att name="gene" value="ERCC2" type="string" />
    <att name="localization" value="Transcription factor" type="string" />
    <att name="order" value="1" type="integer" />
    <att name="relevance_score" value="0.2616822429906542" type="real" />
    <att name="localization" value="Transcription factor" type="string" />
    <att name="description" value="General transcription and DNA repair factor IIH helicase subunit XPD" type="string" />
  </node>
  <node id="P18858" label="DNLI1_HUMAN">
    <att name="ac" value="P18858" type="string" />
    <att name="description" value="DNA ligase 1" type="string" />
    <att name="gene" value="LIG1" type="string" />
    <att name="localization" value="Enzyme" type="string" />
    <att name="order" value="1" type="integer" />
    <att name="relevance_score" value="0.25" type="real" />
    <att name="localization" value="Enzyme" type="string" />
    <att name="description" value="DNA ligase 1" type="string" />
  </node>
  <node id="P18887" label="XRCC1_HUMAN">
    <att name="ac" value="P18887" type="string" />
    <att name="description" value="DNA repair protein XRCC1" type="string" />
    <att name="gene" value="XRCC1" type="string" />
    <att name="localization" value="" type="string" />
    <att name="order" value="1" type="integer" />
    <att name="relevance_score" value="0.2222222222222222" type="real" />
    <att name="localization" value="" type="string" />
    <att name="description" value="DNA repair protein XRCC1" type="string" />
  </node>
  <node id="P19447" label="ERCC3_HUMAN">
    <att name="ac" value="P19447" type="string" />
    <att name="description" value="General transcription and DNA repair factor IIH helicase subunit XPB" type="string" />
    <att name="gene" value="ERCC3" type="string" />
    <att name="localization" value="Transcription factor" type="string" />
    <att name="order" value="1" type="integer" />
    <att name="relevance_score" value="0.21875" type="real" />
    <att name="localization" value="Transcription factor" type="string" />
    <att name="description" value="General transcription and DNA repair factor IIH helicase subunit XPB" type="string" />
  </node>
  <node id="P23025" label="XPA_HUMAN">
    <att name="ac" value="P23025" type="string" />
    <att name="description" value="DNA repair protein complementing XP-A cells" type="string" />
    <att name="gene" value="XPA" type="string" />
    <att name="localization" value="" type="string" />
    <att name="order" value="1" type="integer" />
    <att name="relevance_score" value="0.375" type="real" />
    <att name="localization" value="" type="string" />
    <att name="description" value="DNA repair protein complementing XP-A cells" type="string" />
  </node>
  <node id="P27694" label="RFA1_HUMAN">
    <att name="ac" value="P27694" type="string" />
    <att name="description" value="Replication protein A 70 kDa DNA-binding subunit" type="string" />
    <att name="gene" value="RPA1" type="string" />
    <att name="localization" value="" type="string" />
    <att name="order" value="1" type="integer" />
    <att name="relevance_score" value="0.175" type="real" />
    <att name="localization" value="" type="string" />
    <att name="description" value="Replication protein A 70 kDa DNA-binding subunit" type="string" />
  </node>
  <node id="P28715" label="ERCC5_HUMAN">
    <att name="ac" value="P28715" type="string" />
    <att name="description" value="DNA excision repair protein ERCC-5" type="string" />
    <att name="gene" value="ERCC5" type="string" />
    <att name="localization" value="Enzyme" type="string" />
    <att name="order" value="1" type="integer" />
    <att name="relevance_score" value="0.6136363636363636" type="real" />
    <att name="localization" value="Enzyme" type="string" />
    <att name="description" value="DNA excision repair protein ERCC-5" type="string" />
  </node>
  <node id="P32780" label="TF2H1_HUMAN">
    <att name="ac" value="P32780" type="string" />
    <att name="description" value="General transcription factor IIH subunit 1" type="string" />
    <att name="gene" value="GTF2H1" type="string" />
    <att name="localization" value="" type="string" />
    <att name="order" value="1" type="integer" />
    <att name="relevance_score" value="0.23140495867768596" type="real" />
    <att name="localization" value="" type="string" />
    <att name="description" value="General transcription factor IIH subunit 1" type="string" />
  </node>
  <node id="P35244" label="RFA3_HUMAN">
    <att name="ac" value="P35244" type="string" />
    <att name="description" value="Replication protein A 14 kDa subunit" type="string" />
    <att name="gene" value="RPA3" type="string" />
    <att name="localization" value="" type="string" />
    <att name="order" value="1" type="integer" />
    <att name="relevance_score" value="0.2789115646258503" type="real" />
    <att name="localization" value="" type="string" />
    <att name="description" value="Replication protein A 14 kDa subunit" type="string" />
  </node>
  <node id="P35249" label="RFC4_HUMAN">
    <att name="ac" value="P35249" type="string" />
    <att name="description" value="Replication factor C subunit 4" type="string" />
    <att name="gene" value="RFC4" type="string" />
    <att name="localization" value="" type="string" />
    <att name="order" value="1" type="integer" />
    <att name="relevance_score" value="0.2916666666666667" type="real" />
    <att name="localization" value="" type="string" />
    <att name="description" value="Replication factor C subunit 4" type="string" />
  </node>
  <node id="P35250" label="RFC2_HUMAN">
    <att name="ac" value="P35250" type="string" />
    <att name="description" value="Replication factor C subunit 2" type="string" />
    <att name="gene" value="RFC2" type="string" />
    <att name="localization" value="" type="string" />
    <att name="order" value="1" type="integer" />
    <att name="relevance_score" value="0.3394495412844037" type="real" />
    <att name="localization" value="" type="string" />
    <att name="description" value="Replication factor C subunit 2" type="string" />
  </node>
  <node id="P35251" label="RFC1_HUMAN">
    <att name="ac" value="P35251" type="string" />
    <att name="description" value="Replication factor C subunit 1" type="string" />
    <att name="gene" value="RFC1" type="string" />
    <att name="localization" value="Transcription factor" type="string" />
    <att name="order" value="1" type="integer" />
    <att name="relevance_score" value="0.4722222222222222" type="real" />
    <att name="localization" value="Transcription factor" type="string" />
    <att name="description" value="Replication factor C subunit 1" type="string" />
  </node>
  <node id="P40937" label="RFC5_HUMAN">
    <att name="ac" value="P40937" type="string" />
    <att name="description" value="Replication factor C subunit 5" type="string" />
    <att name="gene" value="RFC5" type="string" />
    <att name="localization" value="" type="string" />
    <att name="order" value="1" type="integer" />
    <att name="relevance_score" value="0.3177570093457944" type="real" />
    <att name="localization" value="" type="string" />
    <att name="description" value="Replication factor C subunit 5" type="string" />
  </node>
  <node id="P40938" label="RFC3_HUMAN">
    <att name="ac" value="P40938" type="string" />
    <att name="description" value="Replication factor C subunit 3" type="string" />
    <att name="gene" value="RFC3" type="string" />
    <att name="localization" value="" type="string" />
    <att name="order" value="1" type="integer" />
    <att name="relevance_score" value="0.32075471698113206" type="real" />
    <att name="localization" value="" type="string" />
    <att name="description" value="Replication factor C subunit 3" type="string" />
  </node>
  <node id="P41226" label="UBA7_HUMAN">
    <att name="ac" value="P41226" type="string" />
    <att name="description" value="Ubiquitin-like modifier-activating enzyme 7" type="string" />
    <att name="gene" value="UBA7" type="string" />
    <att name="localization" value="" type="string" />
    <att name="order" value="1" type="integer" />
    <att name="relevance_score" value="0.6666666666666666" type="real" />
    <att name="localization" value="" type="string" />
    <att name="description" value="Ubiquitin-like modifier-activating enzyme 7" type="string" />
  </node>
  <node id="P49916" label="DNLI3_HUMAN">
    <att name="ac" value="P49916" type="string" />
    <att name="description" value="DNA ligase 3" type="string" />
    <att name="gene" value="LIG3" type="string" />
    <att name="localization" value="Enzyme" type="string" />
    <att name="order" value="1" type="integer" />
    <att name="relevance_score" value="0.1951219512195122" type="real" />
    <att name="localization" value="Enzyme" type="string" />
    <att name="description" value="DNA ligase 3" type="string" />
  </node>
  <node id="P62877" label="RBX1_HUMAN">
    <att name="ac" value="P62877" type="string" />
    <att name="description" value="E3 ubiquitin-protein ligase RBX1" type="string" />
    <att name="gene" value="RBX1" type="string" />
    <att name="localization" value="Enzyme" type="string" />
    <att name="order" value="1" type="integer" />
    <att name="relevance_score" value="0.12195121951219512" type="real" />
    <att name="localization" value="Enzyme" type="string" />
    <att name="description" value="E3 ubiquitin-protein ligase RBX1" type="string" />
  </node>
  <node id="Q13619" label="CUL4A_HUMAN">
    <att name="ac" value="Q13619" type="string" />
    <att name="description" value="Cullin-4A" type="string" />
    <att name="gene" value="CUL4A" type="string" />
    <att name="localization" value="" type="string" />
    <att name="order" value="1" type="integer" />
    <att name="relevance_score" value="0.13725490196078433" type="real" />
    <att name="localization" value="" type="string" />
    <att name="description" value="Cullin-4A" type="string" />
  </node>
  <node id="Q13620" label="CUL4B_HUMAN">
    <att name="ac" value="Q13620" type="string" />
    <att name="description" value="Cullin-4B" type="string" />
    <att name="gene" value="CUL4B" type="string" />
    <att name="localization" value="" type="string" />
    <att name="order" value="1" type="integer" />
    <att name="relevance_score" value="0.12844036697247707" type="real" />
    <att name="localization" value="" type="string" />
    <att name="description" value="Cullin-4B" type="string" />
  </node>
  <node id="Q13888" label="TF2H2_HUMAN">
    <att name="ac" value="Q13888" type="string" />
    <att name="description" value="General transcription factor IIH subunit 2" type="string" />
    <att name="gene" value="GTF2H2" type="string" />
    <att name="localization" value="" type="string" />
    <att name="order" value="1" type="integer" />
    <att name="relevance_score" value="0.24107142857142858" type="real" />
    <att name="localization" value="" type="string" />
    <att name="description" value="General transcription factor IIH subunit 2" type="string" />
  </node>
  <node id="Q13889" label="TF2H3_HUMAN">
    <att name="ac" value="Q13889" type="string" />
    <att name="description" value="General transcription factor IIH subunit 3" type="string" />
    <att name="gene" value="GTF2H3" type="string" />
    <att name="localization" value="" type="string" />
    <att name="order" value="1" type="integer" />
    <att name="relevance_score" value="0.26732673267326734" type="real" />
    <att name="localization" value="" type="string" />
    <att name="description" value="General transcription factor IIH subunit 3" type="string" />
  </node>
  <node id="Q14191" label="WRN_HUMAN">
    <att name="ac" value="Q14191" type="string" />
    <att name="description" value="Bifunctional 3'-5' exonuclease/ATP-dependent helicase WRN" type="string" />
    <att name="gene" value="WRN" type="string" />
    <att name="localization" value="Enzyme" type="string" />
    <att name="order" value="1" type="integer" />
    <att name="relevance_score" value="0.13580246913580246" type="real" />
    <att name="localization" value="Enzyme" type="string" />
    <att name="description" value="Bifunctional 3'-5' exonuclease/ATP-dependent helicase WRN" type="string" />
  </node>
  <node id="Q16531" label="DDB1_HUMAN">
    <att name="ac" value="Q16531" type="string" />
    <att name="description" value="DNA damage-binding protein 1" type="string" />
    <att name="gene" value="DDB1" type="string" />
    <att name="localization" value="" type="string" />
    <att name="order" value="1" type="integer" />
    <att name="relevance_score" value="0.10810810810810811" type="real" />
    <att name="localization" value="" type="string" />
    <att name="description" value="DNA damage-binding protein 1" type="string" />
  </node>
  <node id="Q6ZYL4" label="TF2H5_HUMAN">
    <att name="ac" value="Q6ZYL4" type="string" />
    <att name="description" value="General transcription factor IIH subunit 5" type="string" />
    <att name="gene" value="GTF2H5" type="string" />
    <att name="localization" value="" type="string" />
    <att name="order" value="1" type="integer" />
    <att name="relevance_score" value="0.2903225806451613" type="real" />
    <att name="localization" value="" type="string" />
    <att name="description" value="General transcription factor IIH subunit 5" type="string" />
  </node>
  <node id="Q86WJ1" label="CHD1L_HUMAN">
    <att name="ac" value="Q86WJ1" type="string" />
    <att name="description" value="Chromodomain-helicase-DNA-binding protein 1-like" type="string" />
    <att name="gene" value="CHD1L" type="string" />
    <att name="localization" value="Enzyme" type="string" />
    <att name="order" value="1" type="integer" />
    <att name="relevance_score" value="0.45901639344262296" type="real" />
    <att name="localization" value="Enzyme" type="string" />
    <att name="description" value="Chromodomain-helicase-DNA-binding protein 1-like" type="string" />
  </node>
  <node id="Q92466" label="DDB2_HUMAN">
    <att name="ac" value="Q92466" type="string" />
    <att name="description" value="DNA damage-binding protein 2" type="string" />
    <att name="gene" value="DDB2" type="string" />
    <att name="localization" value="" type="string" />
    <att name="order" value="1" type="integer" />
    <att name="relevance_score" value="0.26732673267326734" type="real" />
    <att name="localization" value="" type="string" />
    <att name="description" value="DNA damage-binding protein 2" type="string" />
  </node>
  <node id="Q92759" label="TF2H4_HUMAN">
    <att name="ac" value="Q92759" type="string" />
    <att name="description" value="General transcription factor IIH subunit 4" type="string" />
    <att name="gene" value="GTF2H4" type="string" />
    <att name="localization" value="" type="string" />
    <att name="order" value="1" type="integer" />
    <att name="relevance_score" value="0.25925925925925924" type="real" />
    <att name="localization" value="" type="string" />
    <att name="description" value="General transcription factor IIH subunit 4" type="string" />
  </node>
  <node id="Q92889" label="XPF_HUMAN">
    <att name="ac" value="Q92889" type="string" />
    <att name="description" value="DNA repair endonuclease XPF" type="string" />
    <att name="gene" value="ERCC4" type="string" />
    <att name="localization" value="Enzyme" type="string" />
    <att name="order" value="1" type="integer" />
    <att name="relevance_score" value="0.28421052631578947" type="real" />
    <att name="localization" value="Enzyme" type="string" />
    <att name="description" value="DNA repair endonuclease XPF" type="string" />
  </node>
  <node id="Q9BWF2" label="TRAIP_HUMAN">
    <att name="ac" value="Q9BWF2" type="string" />
    <att name="description" value="E3 ubiquitin-protein ligase TRAIP" type="string" />
    <att name="gene" value="TRAIP" type="string" />
    <att name="localization" value="Enzyme" type="string" />
    <att name="order" value="1" type="integer" />
    <att name="relevance_score" value="0.13043478260869565" type="real" />
    <att name="localization" value="Enzyme" type="string" />
    <att name="description" value="E3 ubiquitin-protein ligase TRAIP" type="string" />
  </node>
  <node id="Q9NS91" label="RAD18_HUMAN">
    <att name="ac" value="Q9NS91" type="string" />
    <att name="description" value="E3 ubiquitin-protein ligase RAD18" type="string" />
    <att name="gene" value="RAD18" type="string" />
    <att name="localization" value="Enzyme" type="string" />
    <att name="order" value="1" type="integer" />
    <att name="relevance_score" value="0.11235955056179775" type="real" />
    <att name="localization" value="Enzyme" type="string" />
    <att name="description" value="E3 ubiquitin-protein ligase RAD18" type="string" />
  </node>
  <node id="Q9UBT6" label="POLK_HUMAN">
    <att name="ac" value="Q9UBT6" type="string" />
    <att name="description" value="DNA polymerase kappa" type="string" />
    <att name="gene" value="POLK" type="string" />
    <att name="localization" value="Enzyme" type="string" />
    <att name="order" value="0" type="integer" />
    <att name="relevance_score" value="1.0" type="real" />
    <att name="localization" value="Enzyme" type="string" />
    <att name="description" value="DNA polymerase kappa" type="string" />
  </node>
  <node id="Q9UBZ9" label="REV1_HUMAN">
    <att name="ac" value="Q9UBZ9" type="string" />
    <att name="description" value="DNA repair protein REV1" type="string" />
    <att name="gene" value="REV1" type="string" />
    <att name="localization" value="Enzyme" type="string" />
    <att name="order" value="1" type="integer" />
    <att name="relevance_score" value="0.7241379310344828" type="real" />
    <att name="localization" value="Enzyme" type="string" />
    <att name="description" value="DNA repair protein REV1" type="string" />
  </node>
  <node id="Q9UI95" label="MD2L2_HUMAN">
    <att name="ac" value="Q9UI95" type="string" />
    <att name="description" value="Mitotic spindle assembly checkpoint protein MAD2B" type="string" />
    <att name="gene" value="MAD2L2" type="string" />
    <att name="localization" value="" type="string" />
    <att name="order" value="1" type="integer" />
    <att name="relevance_score" value="0.16129032258064516" type="real" />
    <att name="localization" value="" type="string" />
    <att name="description" value="Mitotic spindle assembly checkpoint protein MAD2B" type="string" />
  </node>
  <node id="Q9UNA4" label="POLI_HUMAN">
    <att name="ac" value="Q9UNA4" type="string" />
    <att name="description" value="DNA polymerase iota" type="string" />
    <att name="gene" value="POLI" type="string" />
    <att name="localization" value="Enzyme" type="string" />
    <att name="order" value="1" type="integer" />
    <att name="relevance_score" value="0.7407407407407407" type="real" />
    <att name="localization" value="Enzyme" type="string" />
    <att name="description" value="DNA polymerase iota" type="string" />
  </node>
  <node id="Q9Y253" label="POLH_HUMAN">
    <att name="ac" value="Q9Y253" type="string" />
    <att name="description" value="DNA polymerase eta" type="string" />
    <att name="gene" value="POLH" type="string" />
    <att name="localization" value="Enzyme" type="string" />
    <att name="order" value="1" type="integer" />
    <att name="relevance_score" value="0.4523809523809524" type="real" />
    <att name="localization" value="Enzyme" type="string" />
    <att name="description" value="DNA polymerase eta" type="string" />
  </node>
  <edge id="O14933 (pp) P12004" label="UB2L6_HUMAN (pp) PCNA_HUMAN" source="O14933" target="P12004">
    <att name="confidence_score" value="1.0" type="real" />
    <att name="confidence_score_old" value="1.0" type="real" />
    <att name="initial_score" value="0.0831" type="real" />
    <att name="relevance_score" value="0.1423841059602649" type="real" />
  </edge>
  <edge id="O14933 (pp) P15927" label="UB2L6_HUMAN (pp) RFA2_HUMAN" source="O14933" target="P15927">
    <att name="confidence_score" value="1.0" type="real" />
    <att name="confidence_score_old" value="1.0" type="real" />
    <att name="initial_score" value="0.0843" type="real" />
    <att name="relevance_score" value="0.21428571428571427" type="real" />
  </edge>
  <edge id="O14933 (pp) P27694" label="UB2L6_HUMAN (pp) RFA1_HUMAN" source="O14933" target="P27694">
    <att name="confidence_score" value="1.0" type="real" />
    <att name="confidence_score_old" value="1.0" type="real" />
    <att name="initial_score" value="0.0836" type="real" />
    <att name="relevance_score" value="0.175" type="real" />
  </edge>
  <edge id="O14933 (pp) P35244" label="UB2L6_HUMAN (pp) RFA3_HUMAN" source="O14933" target="P35244">
    <att name="confidence_score" value="1.0" type="real" />
    <att name="confidence_score_old" value="1.0" type="real" />
    <att name="initial_score" value="0.0843" type="real" />
    <att name="relevance_score" value="0.21428571428571427" type="real" />
  </edge>
  <edge id="O14933 (pp) P41226" label="UB2L6_HUMAN (pp) UBA7_HUMAN" source="O14933" target="P41226">
    <att name="confidence_score" value="1.0" type="real" />
    <att name="confidence_score_old" value="1.0" type="real" />
    <att name="initial_score" value="0.6413" type="real" />
    <att name="relevance_score" value="0.21428571428571427" type="real" />
  </edge>
  <edge id="O14933 (pp) P62877" label="UB2L6_HUMAN (pp) RBX1_HUMAN" source="O14933" target="P62877">
    <att name="confidence_score" value="1.0" type="real" />
    <att name="confidence_score_old" value="0.2747" type="real" />
    <att name="initial_score" value="0.3162" type="real" />
    <att name="relevance_score" value="0.12195121951219512" type="real" />
  </edge>
  <edge id="O14933 (pp) Q9UBT6" label="UB2L6_HUMAN (pp) POLK_HUMAN" source="O14933" target="Q9UBT6">
    <att name="confidence_score" value="1.0" type="real" />
    <att name="confidence_score_old" value="1.0" type="real" />
    <att name="initial_score" value="0.0873" type="real" />
    <att name="relevance_score" value="0.21428571428571427" type="real" />
  </edge>
  <edge id="O14933 (pp) Q9UBZ9" label="UB2L6_HUMAN (pp) REV1_HUMAN" source="O14933" target="Q9UBZ9">
    <att name="confidence_score" value="1.0" type="real" />
    <att name="confidence_score_old" value="1.0" type="real" />
    <att name="initial_score" value="0.0864" type="real" />
    <att name="relevance_score" value="0.21428571428571427" type="real" />
  </edge>
  <edge id="O14933 (pp) Q9UNA4" label="UB2L6_HUMAN (pp) POLI_HUMAN" source="O14933" target="Q9UNA4">
    <att name="confidence_score" value="1.0" type="real" />
    <att name="confidence_score_old" value="1.0" type="real" />
    <att name="initial_score" value="0.0858" type="real" />
    <att name="relevance_score" value="0.21428571428571427" type="real" />
  </edge>
  <edge id="O14933 (pp) Q9Y253" label="UB2L6_HUMAN (pp) POLH_HUMAN" source="O14933" target="Q9Y253">
    <att name="confidence_score" value="1.0" type="real" />
    <att name="confidence_score_old" value="1.0" type="real" />
    <att name="initial_score" value="0.0858" type="real" />
    <att name="relevance_score" value="0.21428571428571427" type="real" />
  </edge>
  <edge id="O60673 (pp) P12004" label="REV3L_HUMAN (pp) PCNA_HUMAN" source="O60673" target="P12004">
    <att name="confidence_score" value="1.0" type="real" />
    <att name="confidence_score_old" value="1.0" type="real" />
    <att name="initial_score" value="0.2343" type="real" />
    <att name="relevance_score" value="0.1423841059602649" type="real" />
  </edge>
  <edge id="O60673 (pp) P15927" label="REV3L_HUMAN (pp) RFA2_HUMAN" source="O60673" target="P15927">
    <att name="confidence_score" value="1.0" type="real" />
    <att name="confidence_score_old" value="1.0" type="real" />
    <att name="initial_score" value="0.2372" type="real" />
    <att name="relevance_score" value="0.23163841807909605" type="real" />
  </edge>
  <edge id="O60673 (pp) P27694" label="REV3L_HUMAN (pp) RFA1_HUMAN" source="O60673" target="P27694">
    <att name="confidence_score" value="1.0" type="real" />
    <att name="confidence_score_old" value="1.0" type="real" />
    <att name="initial_score" value="0.2353" type="real" />
    <att name="relevance_score" value="0.175" type="real" />
  </edge>
  <edge id="O60673 (pp) P35244" label="REV3L_HUMAN (pp) RFA3_HUMAN" source="O60673" target="P35244">
    <att name="confidence_score" value="1.0" type="real" />
    <att name="confidence_score_old" value="1.0" type="real" />
    <att name="initial_score" value="0.2372" type="real" />
    <att name="relevance_score" value="0.2789115646258503" type="real" />
  </edge>
  <edge id="O60673 (pp) P35249" label="REV3L_HUMAN (pp) RFC4_HUMAN" source="O60673" target="P35249">
    <att name="confidence_score" value="1.0" type="real" />
    <att name="confidence_score_old" value="0.2328" type="real" />
    <att name="initial_score" value="0.2363" type="real" />
    <att name="relevance_score" value="0.2916666666666667" type="real" />
  </edge>
  <edge id="O60673 (pp) P35250" label="REV3L_HUMAN (pp) RFC2_HUMAN" source="O60673" target="P35250">
    <att name="confidence_score" value="1.0" type="real" />
    <att name="confidence_score_old" value="0.2332" type="real" />
    <att name="initial_score" value="0.2372" type="real" />
    <att name="relevance_score" value="0.3394495412844037" type="real" />
  </edge>
  <edge id="O60673 (pp) P35251" label="REV3L_HUMAN (pp) RFC1_HUMAN" source="O60673" target="P35251">
    <att name="confidence_score" value="1.0" type="real" />
    <att name="confidence_score_old" value="0.2357" type="real" />
    <att name="initial_score" value="0.2422" type="real" />
    <att name="relevance_score" value="0.4722222222222222" type="real" />
  </edge>
  <edge id="O60673 (pp) P40937" label="REV3L_HUMAN (pp) RFC5_HUMAN" source="O60673" target="P40937">
    <att name="confidence_score" value="1.0" type="real" />
    <att name="confidence_score_old" value="0.2336" type="real" />
    <att name="initial_score" value="0.238" type="real" />
    <att name="relevance_score" value="0.3177570093457944" type="real" />
  </edge>
  <edge id="O60673 (pp) P40938" label="REV3L_HUMAN (pp) RFC3_HUMAN" source="O60673" target="P40938">
    <att name="confidence_score" value="1.0" type="real" />
    <att name="confidence_score_old" value="0.2332" type="real" />
    <att name="initial_score" value="0.2371" type="real" />
    <att name="relevance_score" value="0.32075471698113206" type="real" />
  </edge>
  <edge id="O60673 (pp) Q9UBT6" label="REV3L_HUMAN (pp) POLK_HUMAN" source="O60673" target="Q9UBT6">
    <att name="confidence_score" value="1.0" type="real" />
    <att name="confidence_score_old" value="1.0" type="real" />
    <att name="initial_score" value="0.1967" type="real" />
    <att name="relevance_score" value="0.7647058823529411" type="real" />
  </edge>
  <edge id="O60673 (pp) Q9UBZ9" label="REV3L_HUMAN (pp) REV1_HUMAN" source="O60673" target="Q9UBZ9">
    <att name="confidence_score" value="1.0" type="real" />
    <att name="confidence_score_old" value="1.0" type="real" />
    <att name="initial_score" value="0.4617" type="real" />
    <att name="relevance_score" value="0.7241379310344828" type="real" />
  </edge>
  <edge id="O60673 (pp) Q9UI95" label="REV3L_HUMAN (pp) MD2L2_HUMAN" source="O60673" target="Q9UI95">
    <att name="confidence_score" value="1.0" type="real" />
    <att name="confidence_score_old" value="1.0" type="real" />
    <att name="initial_score" value="0.8074" type="real" />
    <att name="relevance_score" value="0.16129032258064516" type="real" />
  </edge>
  <edge id="O60673 (pp) Q9UNA4" label="REV3L_HUMAN (pp) POLI_HUMAN" source="O60673" target="Q9UNA4">
    <att name="confidence_score" value="1.0" type="real" />
    <att name="confidence_score_old" value="1.0" type="real" />
    <att name="initial_score" value="0.1931" type="real" />
    <att name="relevance_score" value="0.7407407407407407" type="real" />
  </edge>
  <edge id="P07992 (pp) P12004" label="ERCC1_HUMAN (pp) PCNA_HUMAN" source="P07992" target="P12004">
    <att name="confidence_score" value="1.0" type="real" />
    <att name="confidence_score_old" value="0.1797" type="real" />
    <att name="initial_score" value="0.1111" type="real" />
    <att name="relevance_score" value="0.1423841059602649" type="real" />
  </edge>
  <edge id="P07992 (pp) P15927" label="ERCC1_HUMAN (pp) RFA2_HUMAN" source="P07992" target="P15927">
    <att name="confidence_score" value="1.0" type="real" />
    <att name="confidence_score_old" value="1.0" type="real" />
    <att name="initial_score" value="0.2503" type="real" />
    <att name="relevance_score" value="0.23163841807909605" type="real" />
  </edge>
  <edge id="P07992 (pp) P18074" label="ERCC1_HUMAN (pp) ERCC2_HUMAN" source="P07992" target="P18074">
    <att name="confidence_score" value="1.0" type="real" />
    <att name="confidence_score_old" value="1.0" type="real" />
    <att name="initial_score" value="0.1398" type="real" />
    <att name="relevance_score" value="0.2616822429906542" type="real" />
  </edge>
  <edge id="P07992 (pp) P19447" label="ERCC1_HUMAN (pp) ERCC3_HUMAN" source="P07992" target="P19447">
    <att name="confidence_score" value="1.0" type="real" />
    <att name="confidence_score_old" value="1.0" type="real" />
    <att name="initial_score" value="0.1395" type="real" />
    <att name="relevance_score" value="0.21875" type="real" />
  </edge>
  <edge id="P07992 (pp) P23025" label="ERCC1_HUMAN (pp) XPA_HUMAN" source="P07992" target="P23025">
    <att name="confidence_score" value="1.0" type="real" />
    <att name="confidence_score_old" value="0.7441" type="real" />
    <att name="initial_score" value="0.7977" type="real" />
    <att name="relevance_score" value="0.375" type="real" />
  </edge>
  <edge id="P07992 (pp) P27694" label="ERCC1_HUMAN (pp) RFA1_HUMAN" source="P07992" target="P27694">
    <att name="confidence_score" value="1.0" type="real" />
    <att name="confidence_score_old" value="1.0" type="real" />
    <att name="initial_score" value="0.2493" type="real" />
    <att name="relevance_score" value="0.175" type="real" />
  </edge>
  <edge id="P07992 (pp) P28715" label="ERCC1_HUMAN (pp) ERCC5_HUMAN" source="P07992" target="P28715">
    <att name="confidence_score" value="1.0" type="real" />
    <att name="confidence_score_old" value="1.0" type="real" />
    <att name="initial_score" value="0.1462" type="real" />
    <att name="relevance_score" value="0.4576271186440678" type="real" />
  </edge>
  <edge id="P07992 (pp) P32780" label="ERCC1_HUMAN (pp) TF2H1_HUMAN" source="P07992" target="P32780">
    <att name="confidence_score" value="1.0" type="real" />
    <att name="confidence_score_old" value="0.2122" type="real" />
    <att name="initial_score" value="0.1915" type="real" />
    <att name="relevance_score" value="0.23140495867768596" type="real" />
  </edge>
  <edge id="P07992 (pp) P35244" label="ERCC1_HUMAN (pp) RFA3_HUMAN" source="P07992" target="P35244">
    <att name="confidence_score" value="1.0" type="real" />
    <att name="confidence_score_old" value="1.0" type="real" />
    <att name="initial_score" value="0.2506" type="real" />
    <att name="relevance_score" value="0.2789115646258503" type="real" />
  </edge>
  <edge id="P07992 (pp) P35249" label="ERCC1_HUMAN (pp) RFC4_HUMAN" source="P07992" target="P35249">
    <att name="confidence_score" value="1.0" type="real" />
    <att name="confidence_score_old" value="0.1978" type="real" />
    <att name="initial_score" value="0.1575" type="real" />
    <att name="relevance_score" value="0.2916666666666667" type="real" />
  </edge>
  <edge id="P07992 (pp) P35250" label="ERCC1_HUMAN (pp) RFC2_HUMAN" source="P07992" target="P35250">
    <att name="confidence_score" value="1.0" type="real" />
    <att name="confidence_score_old" value="0.1979" type="real" />
    <att name="initial_score" value="0.1577" type="real" />
    <att name="relevance_score" value="0.3394495412844037" type="real" />
  </edge>
  <edge id="P07992 (pp) P35251" label="ERCC1_HUMAN (pp) RFC1_HUMAN" source="P07992" target="P35251">
    <att name="confidence_score" value="1.0" type="real" />
    <att name="confidence_score_old" value="0.1808" type="real" />
    <att name="initial_score" value="0.1143" type="real" />
    <att name="relevance_score" value="0.4576271186440678" type="real" />
  </edge>
  <edge id="P07992 (pp) P40937" label="ERCC1_HUMAN (pp) RFC5_HUMAN" source="P07992" target="P40937">
    <att name="confidence_score" value="1.0" type="real" />
    <att name="confidence_score_old" value="0.1981" type="real" />
    <att name="initial_score" value="0.1582" type="real" />
    <att name="relevance_score" value="0.3177570093457944" type="real" />
  </edge>
  <edge id="P07992 (pp) P40938" label="ERCC1_HUMAN (pp) RFC3_HUMAN" source="P07992" target="P40938">
    <att name="confidence_score" value="1.0" type="real" />
    <att name="confidence_score_old" value="0.1979" type="real" />
    <att name="initial_score" value="0.1578" type="real" />
    <att name="relevance_score" value="0.32075471698113206" type="real" />
  </edge>
  <edge id="P07992 (pp) P62877" label="ERCC1_HUMAN (pp) RBX1_HUMAN" source="P07992" target="P62877">
    <att name="confidence_score" value="1.0" type="real" />
    <att name="confidence_score_old" value="0.19" type="real" />
    <att name="initial_score" value="0.1382" type="real" />
    <att name="relevance_score" value="0.12195121951219512" type="real" />
  </edge>
  <edge id="P07992 (pp) Q13619" label="ERCC1_HUMAN (pp) CUL4A_HUMAN" source="P07992" target="Q13619">
    <att name="confidence_score" value="1.0" type="real" />
    <att name="confidence_score_old" value="0.1896" type="real" />
    <att name="initial_score" value="0.1372" type="real" />
    <att name="relevance_score" value="0.13725490196078433" type="real" />
  </edge>
  <edge id="P07992 (pp) Q13620" label="ERCC1_HUMAN (pp) CUL4B_HUMAN" source="P07992" target="Q13620">
    <att name="confidence_score" value="1.0" type="real" />
    <att name="confidence_score_old" value="0.1898" type="real" />
    <att name="initial_score" value="0.1376" type="real" />
    <att name="relevance_score" value="0.12844036697247707" type="real" />
  </edge>
  <edge id="P07992 (pp) Q13888" label="ERCC1_HUMAN (pp) TF2H2_HUMAN" source="P07992" target="Q13888">
    <att name="confidence_score" value="1.0" type="real" />
    <att name="confidence_score_old" value="0.1902" type="real" />
    <att name="initial_score" value="0.1386" type="real" />
    <att name="relevance_score" value="0.24107142857142858" type="real" />
  </edge>
  <edge id="P07992 (pp) Q13889" label="ERCC1_HUMAN (pp) TF2H3_HUMAN" source="P07992" target="Q13889">
    <att name="confidence_score" value="1.0" type="real" />
    <att name="confidence_score_old" value="0.1909" type="real" />
    <att name="initial_score" value="0.1405" type="real" />
    <att name="relevance_score" value="0.26732673267326734" type="real" />
  </edge>
  <edge id="P07992 (pp) Q16531" label="ERCC1_HUMAN (pp) DDB1_HUMAN" source="P07992" target="Q16531">
    <att name="confidence_score" value="1.0" type="real" />
    <att name="confidence_score_old" value="0.1899" type="real" />
    <att name="initial_score" value="0.138" type="real" />
    <att name="relevance_score" value="0.10810810810810811" type="real" />
  </edge>
  <edge id="P07992 (pp) Q6ZYL4" label="ERCC1_HUMAN (pp) TF2H5_HUMAN" source="P07992" target="Q6ZYL4">
    <att name="confidence_score" value="1.0" type="real" />
    <att name="confidence_score_old" value="0.1919" type="real" />
    <att name="initial_score" value="0.1428" type="real" />
    <att name="relevance_score" value="0.2903225806451613" type="real" />
  </edge>
  <edge id="P07992 (pp) Q86WJ1" label="ERCC1_HUMAN (pp) CHD1L_HUMAN" source="P07992" target="Q86WJ1">
    <att name="confidence_score" value="1.0" type="real" />
    <att name="confidence_score_old" value="0.1915" type="real" />
    <att name="initial_score" value="0.142" type="real" />
    <att name="relevance_score" value="0.4576271186440678" type="real" />
  </edge>
  <edge id="P07992 (pp) Q92466" label="ERCC1_HUMAN (pp) DDB2_HUMAN" source="P07992" target="Q92466">
    <att name="confidence_score" value="1.0" type="real" />
    <att name="confidence_score_old" value="0.1916" type="real" />
    <att name="initial_score" value="0.1422" type="real" />
    <att name="relevance_score" value="0.26732673267326734" type="real" />
  </edge>
  <edge id="P07992 (pp) Q92759" label="ERCC1_HUMAN (pp) TF2H4_HUMAN" source="P07992" target="Q92759">
    <att name="confidence_score" value="1.0" type="real" />
    <att name="confidence_score_old" value="0.1907" type="real" />
    <att name="initial_score" value="0.14" type="real" />
    <att name="relevance_score" value="0.25925925925925924" type="real" />
  </edge>
  <edge id="P07992 (pp) Q92889" label="ERCC1_HUMAN (pp) XPF_HUMAN" source="P07992" target="Q92889">
    <att name="confidence_score" value="1.0" type="real" />
    <att name="confidence_score_old" value="1.0" type="real" />
    <att name="initial_score" value="0.8035" type="real" />
    <att name="relevance_score" value="0.28421052631578947" type="real" />
  </edge>
  <edge id="P07992 (pp) Q9UBT6" label="ERCC1_HUMAN (pp) POLK_HUMAN" source="P07992" target="Q9UBT6">
    <att name="confidence_score" value="1.0" type="real" />
    <att name="confidence_score_old" value="0.1817" type="real" />
    <att name="initial_score" value="0.1167" type="real" />
    <att name="relevance_score" value="0.4576271186440678" type="real" />
  </edge>
  <edge id="P12004 (pp) P15927" label="PCNA_HUMAN (pp) RFA2_HUMAN" source="P12004" target="P15927">
    <att name="confidence_score" value="1.0" type="real" />
    <att name="confidence_score_old" value="1.0" type="real" />
    <att name="initial_score" value="0.3022" type="real" />
    <att name="relevance_score" value="0.1423841059602649" type="real" />
  </edge>
  <edge id="P12004 (pp) P18074" label="PCNA_HUMAN (pp) ERCC2_HUMAN" source="P12004" target="P18074">
    <att name="confidence_score" value="1.0" type="real" />
    <att name="confidence_score_old" value="0.1795" type="real" />
    <att name="initial_score" value="0.1107" type="real" />
    <att name="relevance_score" value="0.1423841059602649" type="real" />
  </edge>
  <edge id="P12004 (pp) P18858" label="PCNA_HUMAN (pp) DNLI1_HUMAN" source="P12004" target="P18858">
    <att name="confidence_score" value="1.0" type="real" />
    <att name="confidence_score_old" value="1.0" type="real" />
    <att name="initial_score" value="0.767" type="real" />
    <att name="relevance_score" value="0.1423841059602649" type="real" />
  </edge>
  <edge id="P12004 (pp) P18887" label="PCNA_HUMAN (pp) XRCC1_HUMAN" source="P12004" target="P18887">
    <att name="confidence_score" value="1.0" type="real" />
    <att name="confidence_score_old" value="1.0" type="real" />
    <att name="initial_score" value="0.634" type="real" />
    <att name="relevance_score" value="0.1423841059602649" type="real" />
  </edge>
  <edge id="P12004 (pp) P19447" label="PCNA_HUMAN (pp) ERCC3_HUMAN" source="P12004" target="P19447">
    <att name="confidence_score" value="1.0" type="real" />
    <att name="confidence_score_old" value="0.1793" type="real" />
    <att name="initial_score" value="0.1101" type="real" />
    <att name="relevance_score" value="0.1423841059602649" type="real" />
  </edge>
  <edge id="P12004 (pp) P23025" label="PCNA_HUMAN (pp) XPA_HUMAN" source="P12004" target="P23025">
    <att name="confidence_score" value="1.0" type="real" />
    <att name="confidence_score_old" value="0.4998" type="real" />
    <att name="initial_score" value="0.6054" type="real" />
    <att name="relevance_score" value="0.1423841059602649" type="real" />
  </edge>
  <edge id="P12004 (pp) P27694" label="PCNA_HUMAN (pp) RFA1_HUMAN" source="P12004" target="P27694">
    <att name="confidence_score" value="1.0" type="real" />
    <att name="confidence_score_old" value="1.0" type="real" />
    <att name="initial_score" value="0.5783" type="real" />
    <att name="relevance_score" value="0.1423841059602649" type="real" />
  </edge>
  <edge id="P12004 (pp) P28715" label="PCNA_HUMAN (pp) ERCC5_HUMAN" source="P12004" target="P28715">
    <att name="confidence_score" value="1.0" type="real" />
    <att name="confidence_score_old" value="0.371" type="real" />
    <att name="initial_score" value="0.4615" type="real" />
    <att name="relevance_score" value="0.1423841059602649" type="real" />
  </edge>
  <edge id="P12004 (pp) P32780" label="PCNA_HUMAN (pp) TF2H1_HUMAN" source="P12004" target="P32780">
    <att name="confidence_score" value="1.0" type="real" />
    <att name="confidence_score_old" value="0.1789" type="real" />
    <att name="initial_score" value="0.109" type="real" />
    <att name="relevance_score" value="0.1423841059602649" type="real" />
  </edge>
  <edge id="P12004 (pp) P35244" label="PCNA_HUMAN (pp) RFA3_HUMAN" source="P12004" target="P35244">
    <att name="confidence_score" value="1.0" type="real" />
    <att name="confidence_score_old" value="1.0" type="real" />
    <att name="initial_score" value="0.3027" type="real" />
    <att name="relevance_score" value="0.1423841059602649" type="real" />
  </edge>
  <edge id="P12004 (pp) P35249" label="PCNA_HUMAN (pp) RFC4_HUMAN" source="P12004" target="P35249">
    <att name="confidence_score" value="1.0" type="real" />
    <att name="confidence_score_old" value="1.0" type="real" />
    <att name="initial_score" value="0.769" type="real" />
    <att name="relevance_score" value="0.1423841059602649" type="real" />
  </edge>
  <edge id="P12004 (pp) P35250" label="PCNA_HUMAN (pp) RFC2_HUMAN" source="P12004" target="P35250">
    <att name="confidence_score" value="1.0" type="real" />
    <att name="confidence_score_old" value="1.0" type="real" />
    <att name="initial_score" value="0.7731" type="real" />
    <att name="relevance_score" value="0.1423841059602649" type="real" />
  </edge>
  <edge id="P12004 (pp) P35251" label="PCNA_HUMAN (pp) RFC1_HUMAN" source="P12004" target="P35251">
    <att name="confidence_score" value="1.0" type="real" />
    <att name="confidence_score_old" value="1.0" type="real" />
    <att name="initial_score" value="0.7853" type="real" />
    <att name="relevance_score" value="0.1423841059602649" type="real" />
  </edge>
  <edge id="P12004 (pp) P40937" label="PCNA_HUMAN (pp) RFC5_HUMAN" source="P12004" target="P40937">
    <att name="confidence_score" value="1.0" type="real" />
    <att name="confidence_score_old" value="1.0" type="real" />
    <att name="initial_score" value="0.7762" type="real" />
    <att name="relevance_score" value="0.1423841059602649" type="real" />
  </edge>
  <edge id="P12004 (pp) P40938" label="PCNA_HUMAN (pp) RFC3_HUMAN" source="P12004" target="P40938">
    <att name="confidence_score" value="1.0" type="real" />
    <att name="confidence_score_old" value="1.0" type="real" />
    <att name="initial_score" value="0.7758" type="real" />
    <att name="relevance_score" value="0.1423841059602649" type="real" />
  </edge>
  <edge id="P12004 (pp) P41226" label="PCNA_HUMAN (pp) UBA7_HUMAN" source="P12004" target="P41226">
    <att name="confidence_score" value="1.0" type="real" />
    <att name="confidence_score_old" value="1.0" type="real" />
    <att name="initial_score" value="0.0821" type="real" />
    <att name="relevance_score" value="0.1423841059602649" type="real" />
  </edge>
  <edge id="P12004 (pp) P49916" label="PCNA_HUMAN (pp) DNLI3_HUMAN" source="P12004" target="P49916">
    <att name="confidence_score" value="1.0" type="real" />
    <att name="confidence_score_old" value="1.0" type="real" />
    <att name="initial_score" value="0.0973" type="real" />
    <att name="relevance_score" value="0.1423841059602649" type="real" />
  </edge>
  <edge id="P12004 (pp) P62877" label="PCNA_HUMAN (pp) RBX1_HUMAN" source="P12004" target="P62877">
    <att name="confidence_score" value="1.0" type="real" />
    <att name="confidence_score_old" value="1.0" type="real" />
    <att name="initial_score" value="0.1471" type="real" />
    <att name="relevance_score" value="0.12195121951219512" type="real" />
  </edge>
  <edge id="P12004 (pp) Q13619" label="PCNA_HUMAN (pp) CUL4A_HUMAN" source="P12004" target="Q13619">
    <att name="confidence_score" value="1.0" type="real" />
    <att name="confidence_score_old" value="1.0" type="real" />
    <att name="initial_score" value="0.6153" type="real" />
    <att name="relevance_score" value="0.13725490196078433" type="real" />
  </edge>
  <edge id="P12004 (pp) Q13620" label="PCNA_HUMAN (pp) CUL4B_HUMAN" source="P12004" target="Q13620">
    <att name="confidence_score" value="1.0" type="real" />
    <att name="confidence_score_old" value="1.0" type="real" />
    <att name="initial_score" value="0.1633" type="real" />
    <att name="relevance_score" value="0.12844036697247707" type="real" />
  </edge>
  <edge id="P12004 (pp) Q13888" label="PCNA_HUMAN (pp) TF2H2_HUMAN" source="P12004" target="Q13888">
    <att name="confidence_score" value="1.0" type="real" />
    <att name="confidence_score_old" value="0.179" type="real" />
    <att name="initial_score" value="0.1094" type="real" />
    <att name="relevance_score" value="0.1423841059602649" type="real" />
  </edge>
  <edge id="P12004 (pp) Q13889" label="PCNA_HUMAN (pp) TF2H3_HUMAN" source="P12004" target="Q13889">
    <att name="confidence_score" value="1.0" type="real" />
    <att name="confidence_score_old" value="0.1796" type="real" />
    <att name="initial_score" value="0.1108" type="real" />
    <att name="relevance_score" value="0.1423841059602649" type="real" />
  </edge>
  <edge id="P12004 (pp) Q14191" label="PCNA_HUMAN (pp) WRN_HUMAN" source="P12004" target="Q14191">
    <att name="confidence_score" value="1.0" type="real" />
    <att name="confidence_score_old" value="0.6372" type="real" />
    <att name="initial_score" value="0.7227" type="real" />
    <att name="relevance_score" value="0.13580246913580246" type="real" />
  </edge>
  <edge id="P12004 (pp) Q16531" label="PCNA_HUMAN (pp) DDB1_HUMAN" source="P12004" target="Q16531">
    <att name="confidence_score" value="1.0" type="real" />
    <att name="confidence_score_old" value="1.0" type="real" />
    <att name="initial_score" value="0.1602" type="real" />
    <att name="relevance_score" value="0.10810810810810811" type="real" />
  </edge>
  <edge id="P12004 (pp) Q6ZYL4" label="PCNA_HUMAN (pp) TF2H5_HUMAN" source="P12004" target="Q6ZYL4">
    <att name="confidence_score" value="1.0" type="real" />
    <att name="confidence_score_old" value="0.1803" type="real" />
    <att name="initial_score" value="0.1128" type="real" />
    <att name="relevance_score" value="0.1423841059602649" type="real" />
  </edge>
  <edge id="P12004 (pp) Q86WJ1" label="PCNA_HUMAN (pp) CHD1L_HUMAN" source="P12004" target="Q86WJ1">
    <att name="confidence_score" value="1.0" type="real" />
    <att name="confidence_score_old" value="0.1803" type="real" />
    <att name="initial_score" value="0.1129" type="real" />
    <att name="relevance_score" value="0.1423841059602649" type="real" />
  </edge>
  <edge id="P12004 (pp) Q92466" label="PCNA_HUMAN (pp) DDB2_HUMAN" source="P12004" target="Q92466">
    <att name="confidence_score" value="1.0" type="real" />
    <att name="confidence_score_old" value="0.3655" type="real" />
    <att name="initial_score" value="0.4542" type="real" />
    <att name="relevance_score" value="0.1423841059602649" type="real" />
  </edge>
  <edge id="P12004 (pp) Q92759" label="PCNA_HUMAN (pp) TF2H4_HUMAN" source="P12004" target="Q92759">
    <att name="confidence_score" value="1.0" type="real" />
    <att name="confidence_score_old" value="0.1794" type="real" />
    <att name="initial_score" value="0.1105" type="real" />
    <att name="relevance_score" value="0.1423841059602649" type="real" />
  </edge>
  <edge id="P12004 (pp) Q92889" label="PCNA_HUMAN (pp) XPF_HUMAN" source="P12004" target="Q92889">
    <att name="confidence_score" value="1.0" type="real" />
    <att name="confidence_score_old" value="0.359" type="real" />
    <att name="initial_score" value="0.4455" type="real" />
    <att name="relevance_score" value="0.1423841059602649" type="real" />
  </edge>
  <edge id="P12004 (pp) Q9BWF2" label="PCNA_HUMAN (pp) TRAIP_HUMAN" source="P12004" target="Q9BWF2">
    <att name="confidence_score" value="1.0" type="real" />
    <att name="confidence_score_old" value="0.5276" type="real" />
    <att name="initial_score" value="0.6316" type="real" />
    <att name="relevance_score" value="0.13043478260869565" type="real" />
  </edge>
  <edge id="P12004 (pp) Q9NS91" label="PCNA_HUMAN (pp) RAD18_HUMAN" source="P12004" target="Q9NS91">
    <att name="confidence_score" value="1.0" type="real" />
    <att name="confidence_score_old" value="1.0" type="real" />
    <att name="initial_score" value="0.7681" type="real" />
    <att name="relevance_score" value="0.11235955056179775" type="real" />
  </edge>
  <edge id="P12004 (pp) Q9UBT6" label="PCNA_HUMAN (pp) POLK_HUMAN" source="P12004" target="Q9UBT6">
    <att name="confidence_score" value="1.0" type="real" />
    <att name="confidence_score_old" value="1.0" type="real" />
    <att name="initial_score" value="0.7903" type="real" />
    <att name="relevance_score" value="0.1423841059602649" type="real" />
  </edge>
  <edge id="P12004 (pp) Q9UBZ9" label="PCNA_HUMAN (pp) REV1_HUMAN" source="P12004" target="Q9UBZ9">
    <att name="confidence_score" value="1.0" type="real" />
    <att name="confidence_score_old" value="1.0" type="real" />
    <att name="initial_score" value="0.7905" type="real" />
    <att name="relevance_score" value="0.1423841059602649" type="real" />
  </edge>
  <edge id="P12004 (pp) Q9UI95" label="PCNA_HUMAN (pp) MD2L2_HUMAN" source="P12004" target="Q9UI95">
    <att name="confidence_score" value="1.0" type="real" />
    <att name="confidence_score_old" value="1.0" type="real" />
    <att name="initial_score" value="0.2246" type="real" />
    <att name="relevance_score" value="0.1423841059602649" type="real" />
  </edge>
  <edge id="P12004 (pp) Q9UNA4" label="PCNA_HUMAN (pp) POLI_HUMAN" source="P12004" target="Q9UNA4">
    <att name="confidence_score" value="1.0" type="real" />
    <att name="confidence_score_old" value="1.0" type="real" />
    <att name="initial_score" value="0.7845" type="real" />
    <att name="relevance_score" value="0.1423841059602649" type="real" />
  </edge>
  <edge id="P12004 (pp) Q9Y253" label="PCNA_HUMAN (pp) POLH_HUMAN" source="P12004" target="Q9Y253">
    <att name="confidence_score" value="1.0" type="real" />
    <att name="confidence_score_old" value="1.0" type="real" />
    <att name="initial_score" value="0.7874" type="real" />
    <att name="relevance_score" value="0.1423841059602649" type="real" />
  </edge>
  <edge id="P15927 (pp) P18074" label="RFA2_HUMAN (pp) ERCC2_HUMAN" source="P15927" target="P18074">
    <att name="confidence_score" value="1.0" type="real" />
    <att name="confidence_score_old" value="0.1853" type="real" />
    <att name="initial_score" value="0.1261" type="real" />
    <att name="relevance_score" value="0.23163841807909605" type="real" />
  </edge>
  <edge id="P15927 (pp) P18858" label="RFA2_HUMAN (pp) DNLI1_HUMAN" source="P15927" target="P18858">
    <att name="confidence_score" value="1.0" type="real" />
    <att name="confidence_score_old" value="1.0" type="real" />
    <att name="initial_score" value="0.2548" type="real" />
    <att name="relevance_score" value="0.23163841807909605" type="real" />
  </edge>
  <edge id="P15927 (pp) P18887" label="RFA2_HUMAN (pp) XRCC1_HUMAN" source="P15927" target="P18887">
    <att name="confidence_score" value="1.0" type="real" />
    <att name="confidence_score_old" value="1.0" type="real" />
    <att name="initial_score" value="0.1107" type="real" />
    <att name="relevance_score" value="0.2222222222222222" type="real" />
  </edge>
  <edge id="P15927 (pp) P19447" label="RFA2_HUMAN (pp) ERCC3_HUMAN" source="P15927" target="P19447">
    <att name="confidence_score" value="1.0" type="real" />
    <att name="confidence_score_old" value="0.1853" type="real" />
    <att name="initial_score" value="0.1261" type="real" />
    <att name="relevance_score" value="0.21875" type="real" />
  </edge>
  <edge id="P15927 (pp) P23025" label="RFA2_HUMAN (pp) XPA_HUMAN" source="P15927" target="P23025">
    <att name="confidence_score" value="1.0" type="real" />
    <att name="confidence_score_old" value="1.0" type="real" />
    <att name="initial_score" value="0.7752" type="real" />
    <att name="relevance_score" value="0.23163841807909605" type="real" />
  </edge>
  <edge id="P15927 (pp) P27694" label="RFA2_HUMAN (pp) RFA1_HUMAN" source="P15927" target="P27694">
    <att name="confidence_score" value="1.0" type="real" />
    <att name="confidence_score_old" value="1.0" type="real" />
    <att name="initial_score" value="0.8065" type="real" />
    <att name="relevance_score" value="0.175" type="real" />
  </edge>
  <edge id="P15927 (pp) P28715" label="RFA2_HUMAN (pp) ERCC5_HUMAN" source="P15927" target="P28715">
    <att name="confidence_score" value="1.0" type="real" />
    <att name="confidence_score_old" value="1.0" type="real" />
    <att name="initial_score" value="0.1334" type="real" />
    <att name="relevance_score" value="0.23163841807909605" type="real" />
  </edge>
  <edge id="P15927 (pp) P32780" label="RFA2_HUMAN (pp) TF2H1_HUMAN" source="P15927" target="P32780">
    <att name="confidence_score" value="1.0" type="real" />
    <att name="confidence_score_old" value="0.2082" type="real" />
    <att name="initial_score" value="0.1824" type="real" />
    <att name="relevance_score" value="0.23140495867768596" type="real" />
  </edge>
  <edge id="P15927 (pp) P35244" label="RFA2_HUMAN (pp) RFA3_HUMAN" source="P15927" target="P35244">
    <att name="confidence_score" value="1.0" type="real" />
    <att name="confidence_score_old" value="1.0" type="real" />
    <att name="initial_score" value="0.8369" type="real" />
    <att name="relevance_score" value="0.23163841807909605" type="real" />
  </edge>
  <edge id="P15927 (pp) P35249" label="RFA2_HUMAN (pp) RFC4_HUMAN" source="P15927" target="P35249">
    <att name="confidence_score" value="1.0" type="real" />
    <att name="confidence_score_old" value="0.2253" type="real" />
    <att name="initial_score" value="0.2204" type="real" />
    <att name="relevance_score" value="0.23163841807909605" type="real" />
  </edge>
  <edge id="P15927 (pp) P35250" label="RFA2_HUMAN (pp) RFC2_HUMAN" source="P15927" target="P35250">
    <att name="confidence_score" value="1.0" type="real" />
    <att name="confidence_score_old" value="0.2258" type="real" />
    <att name="initial_score" value="0.2216" type="real" />
    <att name="relevance_score" value="0.23163841807909605" type="real" />
  </edge>
  <edge id="P15927 (pp) P35251" label="RFA2_HUMAN (pp) RFC1_HUMAN" source="P15927" target="P35251">
    <att name="confidence_score" value="1.0" type="real" />
    <att name="confidence_score_old" value="0.2155" type="real" />
    <att name="initial_score" value="0.1989" type="real" />
    <att name="relevance_score" value="0.23163841807909605" type="real" />
  </edge>
  <edge id="P15927 (pp) P40937" label="RFA2_HUMAN (pp) RFC5_HUMAN" source="P15927" target="P40937">
    <att name="confidence_score" value="1.0" type="real" />
    <att name="confidence_score_old" value="0.2264" type="real" />
    <att name="initial_score" value="0.2228" type="real" />
    <att name="relevance_score" value="0.23163841807909605" type="real" />
  </edge>
  <edge id="P15927 (pp) P40938" label="RFA2_HUMAN (pp) RFC3_HUMAN" source="P15927" target="P40938">
    <att name="confidence_score" value="1.0" type="real" />
    <att name="confidence_score_old" value="0.2259" type="real" />
    <att name="initial_score" value="0.2217" type="real" />
    <att name="relevance_score" value="0.23163841807909605" type="real" />
  </edge>
  <edge id="P15927 (pp) P41226" label="RFA2_HUMAN (pp) UBA7_HUMAN" source="P15927" target="P41226">
    <att name="confidence_score" value="1.0" type="real" />
    <att name="confidence_score_old" value="1.0" type="real" />
    <att name="initial_score" value="0.083" type="real" />
    <att name="relevance_score" value="0.23163841807909605" type="real" />
  </edge>
  <edge id="P15927 (pp) P49916" label="RFA2_HUMAN (pp) DNLI3_HUMAN" source="P15927" target="P49916">
    <att name="confidence_score" value="1.0" type="real" />
    <att name="confidence_score_old" value="1.0" type="real" />
    <att name="initial_score" value="0.1173" type="real" />
    <att name="relevance_score" value="0.1951219512195122" type="real" />
  </edge>
  <edge id="P15927 (pp) P62877" label="RFA2_HUMAN (pp) RBX1_HUMAN" source="P15927" target="P62877">
    <att name="confidence_score" value="1.0" type="real" />
    <att name="confidence_score_old" value="1.0" type="real" />
    <att name="initial_score" value="0.1569" type="real" />
    <att name="relevance_score" value="0.12195121951219512" type="real" />
  </edge>
  <edge id="P15927 (pp) Q13619" label="RFA2_HUMAN (pp) CUL4A_HUMAN" source="P15927" target="Q13619">
    <att name="confidence_score" value="1.0" type="real" />
    <att name="confidence_score_old" value="1.0" type="real" />
    <att name="initial_score" value="0.1558" type="real" />
    <att name="relevance_score" value="0.13725490196078433" type="real" />
  </edge>
  <edge id="P15927 (pp) Q13620" label="RFA2_HUMAN (pp) CUL4B_HUMAN" source="P15927" target="Q13620">
    <att name="confidence_score" value="1.0" type="real" />
    <att name="confidence_score_old" value="1.0" type="real" />
    <att name="initial_score" value="0.1566" type="real" />
    <att name="relevance_score" value="0.12844036697247707" type="real" />
  </edge>
  <edge id="P15927 (pp) Q13888" label="RFA2_HUMAN (pp) TF2H2_HUMAN" source="P15927" target="Q13888">
    <att name="confidence_score" value="1.0" type="real" />
    <att name="confidence_score_old" value="0.1849" type="real" />
    <att name="initial_score" value="0.125" type="real" />
    <att name="relevance_score" value="0.23163841807909605" type="real" />
  </edge>
  <edge id="P15927 (pp) Q13889" label="RFA2_HUMAN (pp) TF2H3_HUMAN" source="P15927" target="Q13889">
    <att name="confidence_score" value="1.0" type="real" />
    <att name="confidence_score_old" value="0.1906" type="real" />
    <att name="initial_score" value="0.1398" type="real" />
    <att name="relevance_score" value="0.23163841807909605" type="real" />
  </edge>
  <edge id="P15927 (pp) Q14191" label="RFA2_HUMAN (pp) WRN_HUMAN" source="P15927" target="Q14191">
    <att name="confidence_score" value="1.0" type="real" />
    <att name="confidence_score_old" value="1.0" type="real" />
    <att name="initial_score" value="0.6568" type="real" />
    <att name="relevance_score" value="0.13580246913580246" type="real" />
  </edge>
  <edge id="P15927 (pp) Q16531" label="RFA2_HUMAN (pp) DDB1_HUMAN" source="P15927" target="Q16531">
    <att name="confidence_score" value="1.0" type="real" />
    <att name="confidence_score_old" value="1.0" type="real" />
    <att name="initial_score" value="0.1612" type="real" />
    <att name="relevance_score" value="0.10810810810810811" type="real" />
  </edge>
  <edge id="P15927 (pp) Q6ZYL4" label="RFA2_HUMAN (pp) TF2H5_HUMAN" source="P15927" target="Q6ZYL4">
    <att name="confidence_score" value="1.0" type="real" />
    <att name="confidence_score_old" value="0.1866" type="real" />
    <att name="initial_score" value="0.1294" type="real" />
    <att name="relevance_score" value="0.23163841807909605" type="real" />
  </edge>
  <edge id="P15927 (pp) Q86WJ1" label="RFA2_HUMAN (pp) CHD1L_HUMAN" source="P15927" target="Q86WJ1">
    <att name="confidence_score" value="1.0" type="real" />
    <att name="confidence_score_old" value="0.2088" type="real" />
    <att name="initial_score" value="0.1837" type="real" />
    <att name="relevance_score" value="0.23163841807909605" type="real" />
  </edge>
  <edge id="P15927 (pp) Q92466" label="RFA2_HUMAN (pp) DDB2_HUMAN" source="P15927" target="Q92466">
    <att name="confidence_score" value="1.0" type="real" />
    <att name="confidence_score_old" value="0.1865" type="real" />
    <att name="initial_score" value="0.1292" type="real" />
    <att name="relevance_score" value="0.23163841807909605" type="real" />
  </edge>
  <edge id="P15927 (pp) Q92759" label="RFA2_HUMAN (pp) TF2H4_HUMAN" source="P15927" target="Q92759">
    <att name="confidence_score" value="1.0" type="real" />
    <att name="confidence_score_old" value="0.1855" type="real" />
    <att name="initial_score" value="0.1265" type="real" />
    <att name="relevance_score" value="0.23163841807909605" type="real" />
  </edge>
  <edge id="P15927 (pp) Q92889" label="RFA2_HUMAN (pp) XPF_HUMAN" source="P15927" target="Q92889">
    <att name="confidence_score" value="1.0" type="real" />
    <att name="confidence_score_old" value="1.0" type="real" />
    <att name="initial_score" value="0.245" type="real" />
    <att name="relevance_score" value="0.23163841807909605" type="real" />
  </edge>
  <edge id="P15927 (pp) Q9NS91" label="RFA2_HUMAN (pp) RAD18_HUMAN" source="P15927" target="Q9NS91">
    <att name="confidence_score" value="1.0" type="real" />
    <att name="confidence_score_old" value="1.0" type="real" />
    <att name="initial_score" value="0.0935" type="real" />
    <att name="relevance_score" value="0.11235955056179775" type="real" />
  </edge>
  <edge id="P15927 (pp) Q9UBT6" label="RFA2_HUMAN (pp) POLK_HUMAN" source="P15927" target="Q9UBT6">
    <att name="confidence_score" value="1.0" type="real" />
    <att name="confidence_score_old" value="1.0" type="real" />
    <att name="initial_score" value="0.5206" type="real" />
    <att name="relevance_score" value="0.23163841807909605" type="real" />
  </edge>
  <edge id="P15927 (pp) Q9UBZ9" label="RFA2_HUMAN (pp) REV1_HUMAN" source="P15927" target="Q9UBZ9">
    <att name="confidence_score" value="1.0" type="real" />
    <att name="confidence_score_old" value="1.0" type="real" />
    <att name="initial_score" value="0.7072" type="real" />
    <att name="relevance_score" value="0.23163841807909605" type="real" />
  </edge>
  <edge id="P15927 (pp) Q9UI95" label="RFA2_HUMAN (pp) MD2L2_HUMAN" source="P15927" target="Q9UI95">
    <att name="confidence_score" value="1.0" type="real" />
    <att name="confidence_score_old" value="1.0" type="real" />
    <att name="initial_score" value="0.2241" type="real" />
    <att name="relevance_score" value="0.16129032258064516" type="real" />
  </edge>
  <edge id="P15927 (pp) Q9UNA4" label="RFA2_HUMAN (pp) POLI_HUMAN" source="P15927" target="Q9UNA4">
    <att name="confidence_score" value="1.0" type="real" />
    <att name="confidence_score_old" value="1.0" type="real" />
    <att name="initial_score" value="0.2099" type="real" />
    <att name="relevance_score" value="0.23163841807909605" type="real" />
  </edge>
  <edge id="P15927 (pp) Q9Y253" label="RFA2_HUMAN (pp) POLH_HUMAN" source="P15927" target="Q9Y253">
    <att name="confidence_score" value="1.0" type="real" />
    <att name="confidence_score_old" value="1.0" type="real" />
    <att name="initial_score" value="0.4507" type="real" />
    <att name="relevance_score" value="0.23163841807909605" type="real" />
  </edge>
  <edge id="P18074 (pp) P19447" label="ERCC2_HUMAN (pp) ERCC3_HUMAN" source="P18074" target="P19447">
    <att name="confidence_score" value="1.0" type="real" />
    <att name="confidence_score_old" value="1.0" type="real" />
    <att name="initial_score" value="0.7887" type="real" />
    <att name="relevance_score" value="0.21875" type="real" />
  </edge>
  <edge id="P18074 (pp) P23025" label="ERCC2_HUMAN (pp) XPA_HUMAN" source="P18074" target="P23025">
    <att name="confidence_score" value="1.0" type="real" />
    <att name="confidence_score_old" value="0.4175" type="real" />
    <att name="initial_score" value="0.5185" type="real" />
    <att name="relevance_score" value="0.2616822429906542" type="real" />
  </edge>
  <edge id="P18074 (pp) P27694" label="ERCC2_HUMAN (pp) RFA1_HUMAN" source="P18074" target="P27694">
    <att name="confidence_score" value="1.0" type="real" />
    <att name="confidence_score_old" value="0.1852" type="real" />
    <att name="initial_score" value="0.1258" type="real" />
    <att name="relevance_score" value="0.175" type="real" />
  </edge>
  <edge id="P18074 (pp) P28715" label="ERCC2_HUMAN (pp) ERCC5_HUMAN" source="P18074" target="P28715">
    <att name="confidence_score" value="1.0" type="real" />
    <att name="confidence_score_old" value="1.0" type="real" />
    <att name="initial_score" value="0.6535" type="real" />
    <att name="relevance_score" value="0.2616822429906542" type="real" />
  </edge>
  <edge id="P18074 (pp) P32780" label="ERCC2_HUMAN (pp) TF2H1_HUMAN" source="P18074" target="P32780">
    <att name="confidence_score" value="1.0" type="real" />
    <att name="confidence_score_old" value="1.0" type="real" />
    <att name="initial_score" value="0.6483" type="real" />
    <att name="relevance_score" value="0.23140495867768596" type="real" />
  </edge>
  <edge id="P18074 (pp) P35244" label="ERCC2_HUMAN (pp) RFA3_HUMAN" source="P18074" target="P35244">
    <att name="confidence_score" value="1.0" type="real" />
    <att name="confidence_score_old" value="0.1854" type="real" />
    <att name="initial_score" value="0.1263" type="real" />
    <att name="relevance_score" value="0.2616822429906542" type="real" />
  </edge>
  <edge id="P18074 (pp) P35249" label="ERCC2_HUMAN (pp) RFC4_HUMAN" source="P18074" target="P35249">
    <att name="confidence_score" value="1.0" type="real" />
    <att name="confidence_score_old" value="0.18" type="real" />
    <att name="initial_score" value="0.1119" type="real" />
    <att name="relevance_score" value="0.2616822429906542" type="real" />
  </edge>
  <edge id="P18074 (pp) P35250" label="ERCC2_HUMAN (pp) RFC2_HUMAN" source="P18074" target="P35250">
    <att name="confidence_score" value="1.0" type="real" />
    <att name="confidence_score_old" value="0.1802" type="real" />
    <att name="initial_score" value="0.1125" type="real" />
    <att name="relevance_score" value="0.2616822429906542" type="real" />
  </edge>
  <edge id="P18074 (pp) P35251" label="ERCC2_HUMAN (pp) RFC1_HUMAN" source="P18074" target="P35251">
    <att name="confidence_score" value="1.0" type="real" />
    <att name="confidence_score_old" value="0.1805" type="real" />
    <att name="initial_score" value="0.1134" type="real" />
    <att name="relevance_score" value="0.2616822429906542" type="real" />
  </edge>
  <edge id="P18074 (pp) P40937" label="ERCC2_HUMAN (pp) RFC5_HUMAN" source="P18074" target="P40937">
    <att name="confidence_score" value="1.0" type="real" />
    <att name="confidence_score_old" value="0.1802" type="real" />
    <att name="initial_score" value="0.1127" type="real" />
    <att name="relevance_score" value="0.2616822429906542" type="real" />
  </edge>
  <edge id="P18074 (pp) P40938" label="ERCC2_HUMAN (pp) RFC3_HUMAN" source="P18074" target="P40938">
    <att name="confidence_score" value="1.0" type="real" />
    <att name="confidence_score_old" value="0.1801" type="real" />
    <att name="initial_score" value="0.1123" type="real" />
    <att name="relevance_score" value="0.2616822429906542" type="real" />
  </edge>
  <edge id="P18074 (pp) P62877" label="ERCC2_HUMAN (pp) RBX1_HUMAN" source="P18074" target="P62877">
    <att name="confidence_score" value="1.0" type="real" />
    <att name="confidence_score_old" value="0.2094" type="real" />
    <att name="initial_score" value="0.1851" type="real" />
    <att name="relevance_score" value="0.12195121951219512" type="real" />
  </edge>
  <edge id="P18074 (pp) Q13619" label="ERCC2_HUMAN (pp) CUL4A_HUMAN" source="P18074" target="Q13619">
    <att name="confidence_score" value="1.0" type="real" />
    <att name="confidence_score_old" value="0.2089" type="real" />
    <att name="initial_score" value="0.184" type="real" />
    <att name="relevance_score" value="0.13725490196078433" type="real" />
  </edge>
  <edge id="P18074 (pp) Q13620" label="ERCC2_HUMAN (pp) CUL4B_HUMAN" source="P18074" target="Q13620">
    <att name="confidence_score" value="1.0" type="real" />
    <att name="confidence_score_old" value="0.2091" type="real" />
    <att name="initial_score" value="0.1845" type="real" />
    <att name="relevance_score" value="0.12844036697247707" type="real" />
  </edge>
  <edge id="P18074 (pp) Q13888" label="ERCC2_HUMAN (pp) TF2H2_HUMAN" source="P18074" target="Q13888">
    <att name="confidence_score" value="1.0" type="real" />
    <att name="confidence_score_old" value="1.0" type="real" />
    <att name="initial_score" value="0.7297" type="real" />
    <att name="relevance_score" value="0.24107142857142858" type="real" />
  </edge>
  <edge id="P18074 (pp) Q13889" label="ERCC2_HUMAN (pp) TF2H3_HUMAN" source="P18074" target="Q13889">
    <att name="confidence_score" value="1.0" type="real" />
    <att name="confidence_score_old" value="1.0" type="real" />
    <att name="initial_score" value="0.2142" type="real" />
    <att name="relevance_score" value="0.2616822429906542" type="real" />
  </edge>
  <edge id="P18074 (pp) Q16531" label="ERCC2_HUMAN (pp) DDB1_HUMAN" source="P18074" target="Q16531">
    <att name="confidence_score" value="1.0" type="real" />
    <att name="confidence_score_old" value="0.2091" type="real" />
    <att name="initial_score" value="0.1844" type="real" />
    <att name="relevance_score" value="0.10810810810810811" type="real" />
  </edge>
  <edge id="P18074 (pp) Q6ZYL4" label="ERCC2_HUMAN (pp) TF2H5_HUMAN" source="P18074" target="Q6ZYL4">
    <att name="confidence_score" value="1.0" type="real" />
    <att name="confidence_score_old" value="1.0" type="real" />
    <att name="initial_score" value="0.2277" type="real" />
    <att name="relevance_score" value="0.2616822429906542" type="real" />
  </edge>
  <edge id="P18074 (pp) Q86WJ1" label="ERCC2_HUMAN (pp) CHD1L_HUMAN" source="P18074" target="Q86WJ1">
    <att name="confidence_score" value="1.0" type="real" />
    <att name="confidence_score_old" value="0.2508" type="real" />
    <att name="initial_score" value="0.2722" type="real" />
    <att name="relevance_score" value="0.2616822429906542" type="real" />
  </edge>
  <edge id="P18074 (pp) Q92466" label="ERCC2_HUMAN (pp) DDB2_HUMAN" source="P18074" target="Q92466">
    <att name="confidence_score" value="1.0" type="real" />
    <att name="confidence_score_old" value="0.2091" type="real" />
    <att name="initial_score" value="0.1844" type="real" />
    <att name="relevance_score" value="0.2616822429906542" type="real" />
  </edge>
  <edge id="P18074 (pp) Q92759" label="ERCC2_HUMAN (pp) TF2H4_HUMAN" source="P18074" target="Q92759">
    <att name="confidence_score" value="1.0" type="real" />
    <att name="confidence_score_old" value="1.0" type="real" />
    <att name="initial_score" value="0.2193" type="real" />
    <att name="relevance_score" value="0.25925925925925924" type="real" />
  </edge>
  <edge id="P18074 (pp) Q92889" label="ERCC2_HUMAN (pp) XPF_HUMAN" source="P18074" target="Q92889">
    <att name="confidence_score" value="1.0" type="real" />
    <att name="confidence_score_old" value="1.0" type="real" />
    <att name="initial_score" value="0.1374" type="real" />
    <att name="relevance_score" value="0.2616822429906542" type="real" />
  </edge>
  <edge id="P18074 (pp) Q9UBT6" label="ERCC2_HUMAN (pp) POLK_HUMAN" source="P18074" target="Q9UBT6">
    <att name="confidence_score" value="1.0" type="real" />
    <att name="confidence_score_old" value="0.1814" type="real" />
    <att name="initial_score" value="0.1158" type="real" />
    <att name="relevance_score" value="0.2616822429906542" type="real" />
  </edge>
  <edge id="P18858 (pp) P27694" label="DNLI1_HUMAN (pp) RFA1_HUMAN" source="P18858" target="P27694">
    <att name="confidence_score" value="1.0" type="real" />
    <att name="confidence_score_old" value="1.0" type="real" />
    <att name="initial_score" value="0.2581" type="real" />
    <att name="relevance_score" value="0.175" type="real" />
  </edge>
  <edge id="P18858 (pp) P35244" label="DNLI1_HUMAN (pp) RFA3_HUMAN" source="P18858" target="P35244">
    <att name="confidence_score" value="1.0" type="real" />
    <att name="confidence_score_old" value="1.0" type="real" />
    <att name="initial_score" value="0.2552" type="real" />
    <att name="relevance_score" value="0.25" type="real" />
  </edge>
  <edge id="P18858 (pp) P35249" label="DNLI1_HUMAN (pp) RFC4_HUMAN" source="P18858" target="P35249">
    <att name="confidence_score" value="1.0" type="real" />
    <att name="confidence_score_old" value="0.421" type="real" />
    <att name="initial_score" value="0.5226" type="real" />
    <att name="relevance_score" value="0.25" type="real" />
  </edge>
  <edge id="P18858 (pp) P35250" label="DNLI1_HUMAN (pp) RFC2_HUMAN" source="P18858" target="P35250">
    <att name="confidence_score" value="1.0" type="real" />
    <att name="confidence_score_old" value="0.4209" type="real" />
    <att name="initial_score" value="0.5224" type="real" />
    <att name="relevance_score" value="0.25" type="real" />
  </edge>
  <edge id="P18858 (pp) P35251" label="DNLI1_HUMAN (pp) RFC1_HUMAN" source="P18858" target="P35251">
    <att name="confidence_score" value="1.0" type="real" />
    <att name="confidence_score_old" value="0.2444" type="real" />
    <att name="initial_score" value="0.2597" type="real" />
    <att name="relevance_score" value="0.25" type="real" />
  </edge>
  <edge id="P18858 (pp) P40937" label="DNLI1_HUMAN (pp) RFC5_HUMAN" source="P18858" target="P40937">
    <att name="confidence_score" value="1.0" type="real" />
    <att name="confidence_score_old" value="0.4196" type="real" />
    <att name="initial_score" value="0.5209" type="real" />
    <att name="relevance_score" value="0.25" type="real" />
  </edge>
  <edge id="P18858 (pp) P40938" label="DNLI1_HUMAN (pp) RFC3_HUMAN" source="P18858" target="P40938">
    <att name="confidence_score" value="1.0" type="real" />
    <att name="confidence_score_old" value="0.4233" type="real" />
    <att name="initial_score" value="0.5251" type="real" />
    <att name="relevance_score" value="0.25" type="real" />
  </edge>
  <edge id="P18858 (pp) P49916" label="DNLI1_HUMAN (pp) DNLI3_HUMAN" source="P18858" target="P49916">
    <att name="confidence_score" value="1.0" type="real" />
    <att name="confidence_score_old" value="1.0" type="real" />
    <att name="relevance_score" value="0.1951219512195122" type="real" />
  </edge>
  <edge id="P18858 (pp) Q9UBT6" label="DNLI1_HUMAN (pp) POLK_HUMAN" source="P18858" target="Q9UBT6">
    <att name="confidence_score" value="1.0" type="real" />
    <att name="confidence_score_old" value="1.0" type="real" />
    <att name="initial_score" value="0.0746" type="real" />
    <att name="relevance_score" value="0.25" type="real" />
  </edge>
  <edge id="P18887 (pp) P27694" label="XRCC1_HUMAN (pp) RFA1_HUMAN" source="P18887" target="P27694">
    <att name="confidence_score" value="1.0" type="real" />
    <att name="confidence_score_old" value="1.0" type="real" />
    <att name="initial_score" value="0.1882" type="real" />
    <att name="relevance_score" value="0.175" type="real" />
  </edge>
  <edge id="P18887 (pp) P35244" label="XRCC1_HUMAN (pp) RFA3_HUMAN" source="P18887" target="P35244">
    <att name="confidence_score" value="1.0" type="real" />
    <att name="confidence_score_old" value="1.0" type="real" />
    <att name="initial_score" value="0.1015" type="real" />
    <att name="relevance_score" value="0.2222222222222222" type="real" />
  </edge>
  <edge id="P18887 (pp) P49916" label="XRCC1_HUMAN (pp) DNLI3_HUMAN" source="P18887" target="P49916">
    <att name="confidence_score" value="1.0" type="real" />
    <att name="confidence_score_old" value="1.0" type="real" />
    <att name="initial_score" value="0.8296" type="real" />
    <att name="relevance_score" value="0.1951219512195122" type="real" />
  </edge>
  <edge id="P18887 (pp) Q86WJ1" label="XRCC1_HUMAN (pp) CHD1L_HUMAN" source="P18887" target="Q86WJ1">
    <att name="confidence_score" value="1.0" type="real" />
    <att name="confidence_score_old" value="0.2313" type="real" />
    <att name="initial_score" value="0.2332" type="real" />
    <att name="relevance_score" value="0.2222222222222222" type="real" />
  </edge>
  <edge id="P18887 (pp) Q9UBT6" label="XRCC1_HUMAN (pp) POLK_HUMAN" source="P18887" target="Q9UBT6">
    <att name="confidence_score" value="1.0" type="real" />
    <att name="confidence_score_old" value="1.0" type="real" />
    <att name="initial_score" value="0.1175" type="real" />
    <att name="relevance_score" value="0.2222222222222222" type="real" />
  </edge>
  <edge id="P18887 (pp) Q9UBZ9" label="XRCC1_HUMAN (pp) REV1_HUMAN" source="P18887" target="Q9UBZ9">
    <att name="confidence_score" value="1.0" type="real" />
    <att name="confidence_score_old" value="0.3326" type="real" />
    <att name="initial_score" value="0.4087" type="real" />
    <att name="relevance_score" value="0.2222222222222222" type="real" />
  </edge>
  <edge id="P18887 (pp) Q9UNA4" label="XRCC1_HUMAN (pp) POLI_HUMAN" source="P18887" target="Q9UNA4">
    <att name="confidence_score" value="1.0" type="real" />
    <att name="confidence_score_old" value="0.331" type="real" />
    <att name="initial_score" value="0.4063" type="real" />
    <att name="relevance_score" value="0.2222222222222222" type="real" />
  </edge>
  <edge id="P19447 (pp) P23025" label="ERCC3_HUMAN (pp) XPA_HUMAN" source="P19447" target="P23025">
    <att name="confidence_score" value="1.0" type="real" />
    <att name="confidence_score_old" value="0.2382" type="real" />
    <att name="initial_score" value="0.2473" type="real" />
    <att name="relevance_score" value="0.21875" type="real" />
  </edge>
  <edge id="P19447 (pp) P27694" label="ERCC3_HUMAN (pp) RFA1_HUMAN" source="P19447" target="P27694">
    <att name="confidence_score" value="1.0" type="real" />
    <att name="confidence_score_old" value="0.1851" type="real" />
    <att name="initial_score" value="0.1254" type="real" />
    <att name="relevance_score" value="0.175" type="real" />
  </edge>
  <edge id="P19447 (pp) P28715" label="ERCC3_HUMAN (pp) ERCC5_HUMAN" source="P19447" target="P28715">
    <att name="confidence_score" value="1.0" type="real" />
    <att name="confidence_score_old" value="1.0" type="real" />
    <att name="initial_score" value="0.1546" type="real" />
    <att name="relevance_score" value="0.21875" type="real" />
  </edge>
  <edge id="P19447 (pp) P32780" label="ERCC3_HUMAN (pp) TF2H1_HUMAN" source="P19447" target="P32780">
    <att name="confidence_score" value="1.0" type="real" />
    <att name="confidence_score_old" value="1.0" type="real" />
    <att name="initial_score" value="0.5414" type="real" />
    <att name="relevance_score" value="0.21875" type="real" />
  </edge>
  <edge id="P19447 (pp) P35244" label="ERCC3_HUMAN (pp) RFA3_HUMAN" source="P19447" target="P35244">
    <att name="confidence_score" value="1.0" type="real" />
    <att name="confidence_score_old" value="0.1854" type="real" />
    <att name="initial_score" value="0.1263" type="real" />
    <att name="relevance_score" value="0.21875" type="real" />
  </edge>
  <edge id="P19447 (pp) P35249" label="ERCC3_HUMAN (pp) RFC4_HUMAN" source="P19447" target="P35249">
    <att name="confidence_score" value="1.0" type="real" />
    <att name="confidence_score_old" value="0.1798" type="real" />
    <att name="initial_score" value="0.1114" type="real" />
    <att name="relevance_score" value="0.21875" type="real" />
  </edge>
  <edge id="P19447 (pp) P35250" label="ERCC3_HUMAN (pp) RFC2_HUMAN" source="P19447" target="P35250">
    <att name="confidence_score" value="1.0" type="real" />
    <att name="confidence_score_old" value="0.1799" type="real" />
    <att name="initial_score" value="0.1116" type="real" />
    <att name="relevance_score" value="0.21875" type="real" />
  </edge>
  <edge id="P19447 (pp) P35251" label="ERCC3_HUMAN (pp) RFC1_HUMAN" source="P19447" target="P35251">
    <att name="confidence_score" value="1.0" type="real" />
    <att name="confidence_score_old" value="0.1805" type="real" />
    <att name="initial_score" value="0.1135" type="real" />
    <att name="relevance_score" value="0.21875" type="real" />
  </edge>
  <edge id="P19447 (pp) P40937" label="ERCC3_HUMAN (pp) RFC5_HUMAN" source="P19447" target="P40937">
    <att name="confidence_score" value="1.0" type="real" />
    <att name="confidence_score_old" value="0.18" type="real" />
    <att name="initial_score" value="0.1121" type="real" />
    <att name="relevance_score" value="0.21875" type="real" />
  </edge>
  <edge id="P19447 (pp) P40938" label="ERCC3_HUMAN (pp) RFC3_HUMAN" source="P19447" target="P40938">
    <att name="confidence_score" value="1.0" type="real" />
    <att name="confidence_score_old" value="0.1799" type="real" />
    <att name="initial_score" value="0.1117" type="real" />
    <att name="relevance_score" value="0.21875" type="real" />
  </edge>
  <edge id="P19447 (pp) P62877" label="ERCC3_HUMAN (pp) RBX1_HUMAN" source="P19447" target="P62877">
    <att name="confidence_score" value="1.0" type="real" />
    <att name="confidence_score_old" value="0.2095" type="real" />
    <att name="initial_score" value="0.1853" type="real" />
    <att name="relevance_score" value="0.12195121951219512" type="real" />
  </edge>
  <edge id="P19447 (pp) Q13619" label="ERCC3_HUMAN (pp) CUL4A_HUMAN" source="P19447" target="Q13619">
    <att name="confidence_score" value="1.0" type="real" />
    <att name="confidence_score_old" value="0.2089" type="real" />
    <att name="initial_score" value="0.184" type="real" />
    <att name="relevance_score" value="0.13725490196078433" type="real" />
  </edge>
  <edge id="P19447 (pp) Q13620" label="ERCC3_HUMAN (pp) CUL4B_HUMAN" source="P19447" target="Q13620">
    <att name="confidence_score" value="1.0" type="real" />
    <att name="confidence_score_old" value="0.2092" type="real" />
    <att name="initial_score" value="0.1846" type="real" />
    <att name="relevance_score" value="0.12844036697247707" type="real" />
  </edge>
  <edge id="P19447 (pp) Q13888" label="ERCC3_HUMAN (pp) TF2H2_HUMAN" source="P19447" target="Q13888">
    <att name="confidence_score" value="1.0" type="real" />
    <att name="confidence_score_old" value="1.0" type="real" />
    <att name="initial_score" value="0.5096" type="real" />
    <att name="relevance_score" value="0.21875" type="real" />
  </edge>
  <edge id="P19447 (pp) Q13889" label="ERCC3_HUMAN (pp) TF2H3_HUMAN" source="P19447" target="Q13889">
    <att name="confidence_score" value="1.0" type="real" />
    <att name="confidence_score_old" value="1.0" type="real" />
    <att name="initial_score" value="0.5777" type="real" />
    <att name="relevance_score" value="0.21875" type="real" />
  </edge>
  <edge id="P19447 (pp) Q16531" label="ERCC3_HUMAN (pp) DDB1_HUMAN" source="P19447" target="Q16531">
    <att name="confidence_score" value="1.0" type="real" />
    <att name="confidence_score_old" value="0.2087" type="real" />
    <att name="initial_score" value="0.1834" type="real" />
    <att name="relevance_score" value="0.10810810810810811" type="real" />
  </edge>
  <edge id="P19447 (pp) Q6ZYL4" label="ERCC3_HUMAN (pp) TF2H5_HUMAN" source="P19447" target="Q6ZYL4">
    <att name="confidence_score" value="1.0" type="real" />
    <att name="confidence_score_old" value="1.0" type="real" />
    <att name="initial_score" value="0.7613" type="real" />
    <att name="relevance_score" value="0.21875" type="real" />
  </edge>
  <edge id="P19447 (pp) Q86WJ1" label="ERCC3_HUMAN (pp) CHD1L_HUMAN" source="P19447" target="Q86WJ1">
    <att name="confidence_score" value="1.0" type="real" />
    <att name="confidence_score_old" value="0.2509" type="real" />
    <att name="initial_score" value="0.2725" type="real" />
    <att name="relevance_score" value="0.21875" type="real" />
  </edge>
  <edge id="P19447 (pp) Q92466" label="ERCC3_HUMAN (pp) DDB2_HUMAN" source="P19447" target="Q92466">
    <att name="confidence_score" value="1.0" type="real" />
    <att name="confidence_score_old" value="0.2092" type="real" />
    <att name="initial_score" value="0.1846" type="real" />
    <att name="relevance_score" value="0.21875" type="real" />
  </edge>
  <edge id="P19447 (pp) Q92759" label="ERCC3_HUMAN (pp) TF2H4_HUMAN" source="P19447" target="Q92759">
    <att name="confidence_score" value="1.0" type="real" />
    <att name="confidence_score_old" value="1.0" type="real" />
    <att name="initial_score" value="0.6738" type="real" />
    <att name="relevance_score" value="0.21875" type="real" />
  </edge>
  <edge id="P19447 (pp) Q92889" label="ERCC3_HUMAN (pp) XPF_HUMAN" source="P19447" target="Q92889">
    <att name="confidence_score" value="1.0" type="real" />
    <att name="confidence_score_old" value="1.0" type="real" />
    <att name="initial_score" value="0.1366" type="real" />
    <att name="relevance_score" value="0.21875" type="real" />
  </edge>
  <edge id="P19447 (pp) Q9UBT6" label="ERCC3_HUMAN (pp) POLK_HUMAN" source="P19447" target="Q9UBT6">
    <att name="confidence_score" value="1.0" type="real" />
    <att name="confidence_score_old" value="0.1814" type="real" />
    <att name="initial_score" value="0.1157" type="real" />
    <att name="relevance_score" value="0.21875" type="real" />
  </edge>
  <edge id="P23025 (pp) P27694" label="XPA_HUMAN (pp) RFA1_HUMAN" source="P23025" target="P27694">
    <att name="confidence_score" value="1.0" type="real" />
    <att name="confidence_score_old" value="1.0" type="real" />
    <att name="initial_score" value="0.7679" type="real" />
    <att name="relevance_score" value="0.175" type="real" />
  </edge>
  <edge id="P23025 (pp) P28715" label="XPA_HUMAN (pp) ERCC5_HUMAN" source="P23025" target="P28715">
    <att name="confidence_score" value="1.0" type="real" />
    <att name="confidence_score_old" value="1.0" type="real" />
    <att name="initial_score" value="0.1328" type="real" />
    <att name="relevance_score" value="0.375" type="real" />
  </edge>
  <edge id="P23025 (pp) P32780" label="XPA_HUMAN (pp) TF2H1_HUMAN" source="P23025" target="P32780">
    <att name="confidence_score" value="1.0" type="real" />
    <att name="confidence_score_old" value="0.2444" type="real" />
    <att name="initial_score" value="0.2598" type="real" />
    <att name="relevance_score" value="0.23140495867768596" type="real" />
  </edge>
  <edge id="P23025 (pp) P35244" label="XPA_HUMAN (pp) RFA3_HUMAN" source="P23025" target="P35244">
    <att name="confidence_score" value="1.0" type="real" />
    <att name="confidence_score_old" value="1.0" type="real" />
    <att name="initial_score" value="0.1338" type="real" />
    <att name="relevance_score" value="0.2789115646258503" type="real" />
  </edge>
  <edge id="P23025 (pp) P35249" label="XPA_HUMAN (pp) RFC4_HUMAN" source="P23025" target="P35249">
    <att name="confidence_score" value="1.0" type="real" />
    <att name="confidence_score_old" value="0.1795" type="real" />
    <att name="initial_score" value="0.1107" type="real" />
    <att name="relevance_score" value="0.2916666666666667" type="real" />
  </edge>
  <edge id="P23025 (pp) P35250" label="XPA_HUMAN (pp) RFC2_HUMAN" source="P23025" target="P35250">
    <att name="confidence_score" value="1.0" type="real" />
    <att name="confidence_score_old" value="0.1796" type="real" />
    <att name="initial_score" value="0.111" type="real" />
    <att name="relevance_score" value="0.3394495412844037" type="real" />
  </edge>
  <edge id="P23025 (pp) P35251" label="XPA_HUMAN (pp) RFC1_HUMAN" source="P23025" target="P35251">
    <att name="confidence_score" value="1.0" type="real" />
    <att name="confidence_score_old" value="0.1802" type="real" />
    <att name="initial_score" value="0.1127" type="real" />
    <att name="relevance_score" value="0.375" type="real" />
  </edge>
  <edge id="P23025 (pp) P40937" label="XPA_HUMAN (pp) RFC5_HUMAN" source="P23025" target="P40937">
    <att name="confidence_score" value="1.0" type="real" />
    <att name="confidence_score_old" value="0.1798" type="real" />
    <att name="initial_score" value="0.1114" type="real" />
    <att name="relevance_score" value="0.3177570093457944" type="real" />
  </edge>
  <edge id="P23025 (pp) P40938" label="XPA_HUMAN (pp) RFC3_HUMAN" source="P23025" target="P40938">
    <att name="confidence_score" value="1.0" type="real" />
    <att name="confidence_score_old" value="0.1796" type="real" />
    <att name="initial_score" value="0.1111" type="real" />
    <att name="relevance_score" value="0.32075471698113206" type="real" />
  </edge>
  <edge id="P23025 (pp) P62877" label="XPA_HUMAN (pp) RBX1_HUMAN" source="P23025" target="P62877">
    <att name="confidence_score" value="1.0" type="real" />
    <att name="confidence_score_old" value="1.0" type="real" />
    <att name="initial_score" value="0.2453" type="real" />
    <att name="relevance_score" value="0.12195121951219512" type="real" />
  </edge>
  <edge id="P23025 (pp) Q13619" label="XPA_HUMAN (pp) CUL4A_HUMAN" source="P23025" target="Q13619">
    <att name="confidence_score" value="1.0" type="real" />
    <att name="confidence_score_old" value="1.0" type="real" />
    <att name="initial_score" value="0.2436" type="real" />
    <att name="relevance_score" value="0.13725490196078433" type="real" />
  </edge>
  <edge id="P23025 (pp) Q13620" label="XPA_HUMAN (pp) CUL4B_HUMAN" source="P23025" target="Q13620">
    <att name="confidence_score" value="1.0" type="real" />
    <att name="confidence_score_old" value="1.0" type="real" />
    <att name="initial_score" value="0.2444" type="real" />
    <att name="relevance_score" value="0.12844036697247707" type="real" />
  </edge>
  <edge id="P23025 (pp) Q13888" label="XPA_HUMAN (pp) TF2H2_HUMAN" source="P23025" target="Q13888">
    <att name="confidence_score" value="1.0" type="real" />
    <att name="confidence_score_old" value="0.2377" type="real" />
    <att name="initial_score" value="0.2463" type="real" />
    <att name="relevance_score" value="0.24107142857142858" type="real" />
  </edge>
  <edge id="P23025 (pp) Q13889" label="XPA_HUMAN (pp) TF2H3_HUMAN" source="P23025" target="Q13889">
    <att name="confidence_score" value="1.0" type="real" />
    <att name="confidence_score_old" value="0.2389" type="real" />
    <att name="initial_score" value="0.2488" type="real" />
    <att name="relevance_score" value="0.26732673267326734" type="real" />
  </edge>
  <edge id="P23025 (pp) Q16531" label="XPA_HUMAN (pp) DDB1_HUMAN" source="P23025" target="Q16531">
    <att name="confidence_score" value="1.0" type="real" />
    <att name="confidence_score_old" value="1.0" type="real" />
    <att name="initial_score" value="0.5091" type="real" />
    <att name="relevance_score" value="0.10810810810810811" type="real" />
  </edge>
  <edge id="P23025 (pp) Q6ZYL4" label="XPA_HUMAN (pp) TF2H5_HUMAN" source="P23025" target="Q6ZYL4">
    <att name="confidence_score" value="1.0" type="real" />
    <att name="confidence_score_old" value="0.2416" type="real" />
    <att name="initial_score" value="0.2542" type="real" />
    <att name="relevance_score" value="0.2903225806451613" type="real" />
  </edge>
  <edge id="P23025 (pp) Q86WJ1" label="XPA_HUMAN (pp) CHD1L_HUMAN" source="P23025" target="Q86WJ1">
    <att name="confidence_score" value="1.0" type="real" />
    <att name="confidence_score_old" value="1.0" type="real" />
    <att name="initial_score" value="0.2706" type="real" />
    <att name="relevance_score" value="0.375" type="real" />
  </edge>
  <edge id="P23025 (pp) Q92466" label="XPA_HUMAN (pp) DDB2_HUMAN" source="P23025" target="Q92466">
    <att name="confidence_score" value="1.0" type="real" />
    <att name="confidence_score_old" value="1.0" type="real" />
    <att name="initial_score" value="0.5269" type="real" />
    <att name="relevance_score" value="0.26732673267326734" type="real" />
  </edge>
  <edge id="P23025 (pp) Q92759" label="XPA_HUMAN (pp) TF2H4_HUMAN" source="P23025" target="Q92759">
    <att name="confidence_score" value="1.0" type="real" />
    <att name="confidence_score_old" value="0.2386" type="real" />
    <att name="initial_score" value="0.2482" type="real" />
    <att name="relevance_score" value="0.25925925925925924" type="real" />
  </edge>
  <edge id="P23025 (pp) Q92889" label="XPA_HUMAN (pp) XPF_HUMAN" source="P23025" target="Q92889">
    <att name="confidence_score" value="1.0" type="real" />
    <att name="confidence_score_old" value="0.2396" type="real" />
    <att name="initial_score" value="0.2502" type="real" />
    <att name="relevance_score" value="0.28421052631578947" type="real" />
  </edge>
  <edge id="P23025 (pp) Q9UBT6" label="XPA_HUMAN (pp) POLK_HUMAN" source="P23025" target="Q9UBT6">
    <att name="confidence_score" value="1.0" type="real" />
    <att name="confidence_score_old" value="0.1812" type="real" />
    <att name="initial_score" value="0.1152" type="real" />
    <att name="relevance_score" value="0.375" type="real" />
  </edge>
  <edge id="P27694 (pp) P28715" label="RFA1_HUMAN (pp) ERCC5_HUMAN" source="P27694" target="P28715">
    <att name="confidence_score" value="1.0" type="real" />
    <att name="confidence_score_old" value="1.0" type="real" />
    <att name="initial_score" value="0.1324" type="real" />
    <att name="relevance_score" value="0.175" type="real" />
  </edge>
  <edge id="P27694 (pp) P32780" label="RFA1_HUMAN (pp) TF2H1_HUMAN" source="P27694" target="P32780">
    <att name="confidence_score" value="1.0" type="real" />
    <att name="confidence_score_old" value="0.208" type="real" />
    <att name="initial_score" value="0.1819" type="real" />
    <att name="relevance_score" value="0.175" type="real" />
  </edge>
  <edge id="P27694 (pp) P35244" label="RFA1_HUMAN (pp) RFA3_HUMAN" source="P27694" target="P35244">
    <att name="confidence_score" value="1.0" type="real" />
    <att name="confidence_score_old" value="1.0" type="real" />
    <att name="initial_score" value="0.8051" type="real" />
    <att name="relevance_score" value="0.175" type="real" />
  </edge>
  <edge id="P27694 (pp) P35249" label="RFA1_HUMAN (pp) RFC4_HUMAN" source="P27694" target="P35249">
    <att name="confidence_score" value="1.0" type="real" />
    <att name="confidence_score_old" value="0.2365" type="real" />
    <att name="initial_score" value="0.2438" type="real" />
    <att name="relevance_score" value="0.175" type="real" />
  </edge>
  <edge id="P27694 (pp) P35250" label="RFA1_HUMAN (pp) RFC2_HUMAN" source="P27694" target="P35250">
    <att name="confidence_score" value="1.0" type="real" />
    <att name="confidence_score_old" value="0.4126" type="real" />
    <att name="initial_score" value="0.5129" type="real" />
    <att name="relevance_score" value="0.175" type="real" />
  </edge>
  <edge id="P27694 (pp) P35251" label="RFA1_HUMAN (pp) RFC1_HUMAN" source="P27694" target="P35251">
    <att name="confidence_score" value="1.0" type="real" />
    <att name="confidence_score_old" value="0.2326" type="real" />
    <att name="initial_score" value="0.2358" type="real" />
    <att name="relevance_score" value="0.175" type="real" />
  </edge>
  <edge id="P27694 (pp) P40937" label="RFA1_HUMAN (pp) RFC5_HUMAN" source="P27694" target="P40937">
    <att name="confidence_score" value="1.0" type="real" />
    <att name="confidence_score_old" value="0.2376" type="real" />
    <att name="initial_score" value="0.2461" type="real" />
    <att name="relevance_score" value="0.175" type="real" />
  </edge>
  <edge id="P27694 (pp) P40938" label="RFA1_HUMAN (pp) RFC3_HUMAN" source="P27694" target="P40938">
    <att name="confidence_score" value="1.0" type="real" />
    <att name="confidence_score_old" value="0.2256" type="real" />
    <att name="initial_score" value="0.2211" type="real" />
    <att name="relevance_score" value="0.175" type="real" />
  </edge>
  <edge id="P27694 (pp) P41226" label="RFA1_HUMAN (pp) UBA7_HUMAN" source="P27694" target="P41226">
    <att name="confidence_score" value="1.0" type="real" />
    <att name="confidence_score_old" value="1.0" type="real" />
    <att name="initial_score" value="0.0826" type="real" />
    <att name="relevance_score" value="0.175" type="real" />
  </edge>
  <edge id="P27694 (pp) P49916" label="RFA1_HUMAN (pp) DNLI3_HUMAN" source="P27694" target="P49916">
    <att name="confidence_score" value="1.0" type="real" />
    <att name="confidence_score_old" value="1.0" type="real" />
    <att name="initial_score" value="0.188" type="real" />
    <att name="relevance_score" value="0.175" type="real" />
  </edge>
  <edge id="P27694 (pp) P62877" label="RFA1_HUMAN (pp) RBX1_HUMAN" source="P27694" target="P62877">
    <att name="confidence_score" value="1.0" type="real" />
    <att name="confidence_score_old" value="1.0" type="real" />
    <att name="initial_score" value="0.1553" type="real" />
    <att name="relevance_score" value="0.12195121951219512" type="real" />
  </edge>
  <edge id="P27694 (pp) Q13619" label="RFA1_HUMAN (pp) CUL4A_HUMAN" source="P27694" target="Q13619">
    <att name="confidence_score" value="1.0" type="real" />
    <att name="confidence_score_old" value="1.0" type="real" />
    <att name="initial_score" value="0.1543" type="real" />
    <att name="relevance_score" value="0.13725490196078433" type="real" />
  </edge>
  <edge id="P27694 (pp) Q13620" label="RFA1_HUMAN (pp) CUL4B_HUMAN" source="P27694" target="Q13620">
    <att name="confidence_score" value="1.0" type="real" />
    <att name="confidence_score_old" value="1.0" type="real" />
    <att name="initial_score" value="0.1549" type="real" />
    <att name="relevance_score" value="0.12844036697247707" type="real" />
  </edge>
  <edge id="P27694 (pp) Q13888" label="RFA1_HUMAN (pp) TF2H2_HUMAN" source="P27694" target="Q13888">
    <att name="confidence_score" value="1.0" type="real" />
    <att name="confidence_score_old" value="0.1847" type="real" />
    <att name="initial_score" value="0.1244" type="real" />
    <att name="relevance_score" value="0.175" type="real" />
  </edge>
  <edge id="P27694 (pp) Q13889" label="RFA1_HUMAN (pp) TF2H3_HUMAN" source="P27694" target="Q13889">
    <att name="confidence_score" value="1.0" type="real" />
    <att name="confidence_score_old" value="0.1925" type="real" />
    <att name="initial_score" value="0.1445" type="real" />
    <att name="relevance_score" value="0.175" type="real" />
  </edge>
  <edge id="P27694 (pp) Q14191" label="RFA1_HUMAN (pp) WRN_HUMAN" source="P27694" target="Q14191">
    <att name="confidence_score" value="1.0" type="real" />
    <att name="confidence_score_old" value="1.0" type="real" />
    <att name="initial_score" value="0.8032" type="real" />
    <att name="relevance_score" value="0.13580246913580246" type="real" />
  </edge>
  <edge id="P27694 (pp) Q16531" label="RFA1_HUMAN (pp) DDB1_HUMAN" source="P27694" target="Q16531">
    <att name="confidence_score" value="1.0" type="real" />
    <att name="confidence_score_old" value="1.0" type="real" />
    <att name="initial_score" value="0.1601" type="real" />
    <att name="relevance_score" value="0.10810810810810811" type="real" />
  </edge>
  <edge id="P27694 (pp) Q6ZYL4" label="RFA1_HUMAN (pp) TF2H5_HUMAN" source="P27694" target="Q6ZYL4">
    <att name="confidence_score" value="1.0" type="real" />
    <att name="confidence_score_old" value="0.1862" type="real" />
    <att name="initial_score" value="0.1285" type="real" />
    <att name="relevance_score" value="0.175" type="real" />
  </edge>
  <edge id="P27694 (pp) Q86WJ1" label="RFA1_HUMAN (pp) CHD1L_HUMAN" source="P27694" target="Q86WJ1">
    <att name="confidence_score" value="1.0" type="real" />
    <att name="confidence_score_old" value="0.2008" type="real" />
    <att name="initial_score" value="0.1648" type="real" />
    <att name="relevance_score" value="0.175" type="real" />
  </edge>
  <edge id="P27694 (pp) Q92466" label="RFA1_HUMAN (pp) DDB2_HUMAN" source="P27694" target="Q92466">
    <att name="confidence_score" value="1.0" type="real" />
    <att name="confidence_score_old" value="0.1862" type="real" />
    <att name="initial_score" value="0.1283" type="real" />
    <att name="relevance_score" value="0.175" type="real" />
  </edge>
  <edge id="P27694 (pp) Q92759" label="RFA1_HUMAN (pp) TF2H4_HUMAN" source="P27694" target="Q92759">
    <att name="confidence_score" value="1.0" type="real" />
    <att name="confidence_score_old" value="0.1852" type="real" />
    <att name="initial_score" value="0.1259" type="real" />
    <att name="relevance_score" value="0.175" type="real" />
  </edge>
  <edge id="P27694 (pp) Q92889" label="RFA1_HUMAN (pp) XPF_HUMAN" source="P27694" target="Q92889">
    <att name="confidence_score" value="1.0" type="real" />
    <att name="confidence_score_old" value="1.0" type="real" />
    <att name="initial_score" value="0.7362" type="real" />
    <att name="relevance_score" value="0.175" type="real" />
  </edge>
  <edge id="P27694 (pp) Q9NS91" label="RFA1_HUMAN (pp) RAD18_HUMAN" source="P27694" target="Q9NS91">
    <att name="confidence_score" value="1.0" type="real" />
    <att name="confidence_score_old" value="1.0" type="real" />
    <att name="initial_score" value="0.1882" type="real" />
    <att name="relevance_score" value="0.11235955056179775" type="real" />
  </edge>
  <edge id="P27694 (pp) Q9UBT6" label="RFA1_HUMAN (pp) POLK_HUMAN" source="P27694" target="Q9UBT6">
    <att name="confidence_score" value="1.0" type="real" />
    <att name="confidence_score_old" value="1.0" type="real" />
    <att name="initial_score" value="0.516" type="real" />
    <att name="relevance_score" value="0.175" type="real" />
  </edge>
  <edge id="P27694 (pp) Q9UBZ9" label="RFA1_HUMAN (pp) REV1_HUMAN" source="P27694" target="Q9UBZ9">
    <att name="confidence_score" value="1.0" type="real" />
    <att name="confidence_score_old" value="1.0" type="real" />
    <att name="initial_score" value="0.7043" type="real" />
    <att name="relevance_score" value="0.175" type="real" />
  </edge>
  <edge id="P27694 (pp) Q9UI95" label="RFA1_HUMAN (pp) MD2L2_HUMAN" source="P27694" target="Q9UI95">
    <att name="confidence_score" value="1.0" type="real" />
    <att name="confidence_score_old" value="1.0" type="real" />
    <att name="initial_score" value="0.2226" type="real" />
    <att name="relevance_score" value="0.16129032258064516" type="real" />
  </edge>
  <edge id="P27694 (pp) Q9UNA4" label="RFA1_HUMAN (pp) POLI_HUMAN" source="P27694" target="Q9UNA4">
    <att name="confidence_score" value="1.0" type="real" />
    <att name="confidence_score_old" value="1.0" type="real" />
    <att name="initial_score" value="0.2091" type="real" />
    <att name="relevance_score" value="0.175" type="real" />
  </edge>
  <edge id="P27694 (pp) Q9Y253" label="RFA1_HUMAN (pp) POLH_HUMAN" source="P27694" target="Q9Y253">
    <att name="confidence_score" value="1.0" type="real" />
    <att name="confidence_score_old" value="1.0" type="real" />
    <att name="initial_score" value="0.4482" type="real" />
    <att name="relevance_score" value="0.175" type="real" />
  </edge>
  <edge id="P28715 (pp) P32780" label="ERCC5_HUMAN (pp) TF2H1_HUMAN" source="P28715" target="P32780">
    <att name="confidence_score" value="1.0" type="real" />
    <att name="confidence_score_old" value="0.4079" type="real" />
    <att name="initial_score" value="0.5073" type="real" />
    <att name="relevance_score" value="0.23140495867768596" type="real" />
  </edge>
  <edge id="P28715 (pp) P35244" label="ERCC5_HUMAN (pp) RFA3_HUMAN" source="P28715" target="P35244">
    <att name="confidence_score" value="1.0" type="real" />
    <att name="confidence_score_old" value="1.0" type="real" />
    <att name="initial_score" value="0.1332" type="real" />
    <att name="relevance_score" value="0.2789115646258503" type="real" />
  </edge>
  <edge id="P28715 (pp) P35249" label="ERCC5_HUMAN (pp) RFC4_HUMAN" source="P28715" target="P35249">
    <att name="confidence_score" value="1.0" type="real" />
    <att name="confidence_score_old" value="0.1814" type="real" />
    <att name="initial_score" value="0.1158" type="real" />
    <att name="relevance_score" value="0.2916666666666667" type="real" />
  </edge>
  <edge id="P28715 (pp) P35250" label="ERCC5_HUMAN (pp) RFC2_HUMAN" source="P28715" target="P35250">
    <att name="confidence_score" value="1.0" type="real" />
    <att name="confidence_score_old" value="0.1816" type="real" />
    <att name="initial_score" value="0.1162" type="real" />
    <att name="relevance_score" value="0.3394495412844037" type="real" />
  </edge>
  <edge id="P28715 (pp) P35251" label="ERCC5_HUMAN (pp) RFC1_HUMAN" source="P28715" target="P35251">
    <att name="confidence_score" value="1.0" type="real" />
    <att name="confidence_score_old" value="0.1823" type="real" />
    <att name="initial_score" value="0.1182" type="real" />
    <att name="relevance_score" value="0.4722222222222222" type="real" />
  </edge>
  <edge id="P28715 (pp) P40937" label="ERCC5_HUMAN (pp) RFC5_HUMAN" source="P28715" target="P40937">
    <att name="confidence_score" value="1.0" type="real" />
    <att name="confidence_score_old" value="0.1817" type="real" />
    <att name="initial_score" value="0.1165" type="real" />
    <att name="relevance_score" value="0.3177570093457944" type="real" />
  </edge>
  <edge id="P28715 (pp) P40938" label="ERCC5_HUMAN (pp) RFC3_HUMAN" source="P28715" target="P40938">
    <att name="confidence_score" value="1.0" type="real" />
    <att name="confidence_score_old" value="0.1816" type="real" />
    <att name="initial_score" value="0.1162" type="real" />
    <att name="relevance_score" value="0.32075471698113206" type="real" />
  </edge>
  <edge id="P28715 (pp) P62877" label="ERCC5_HUMAN (pp) RBX1_HUMAN" source="P28715" target="P62877">
    <att name="confidence_score" value="1.0" type="real" />
    <att name="confidence_score_old" value="0.1877" type="real" />
    <att name="initial_score" value="0.1323" type="real" />
    <att name="relevance_score" value="0.12195121951219512" type="real" />
  </edge>
  <edge id="P28715 (pp) Q13619" label="ERCC5_HUMAN (pp) CUL4A_HUMAN" source="P28715" target="Q13619">
    <att name="confidence_score" value="1.0" type="real" />
    <att name="confidence_score_old" value="0.1875" type="real" />
    <att name="initial_score" value="0.1317" type="real" />
    <att name="relevance_score" value="0.13725490196078433" type="real" />
  </edge>
  <edge id="P28715 (pp) Q13620" label="ERCC5_HUMAN (pp) CUL4B_HUMAN" source="P28715" target="Q13620">
    <att name="confidence_score" value="1.0" type="real" />
    <att name="confidence_score_old" value="0.1876" type="real" />
    <att name="initial_score" value="0.1321" type="real" />
    <att name="relevance_score" value="0.12844036697247707" type="real" />
  </edge>
  <edge id="P28715 (pp) Q13888" label="ERCC5_HUMAN (pp) TF2H2_HUMAN" source="P28715" target="Q13888">
    <att name="confidence_score" value="1.0" type="real" />
    <att name="confidence_score_old" value="0.191" type="real" />
    <att name="initial_score" value="0.1406" type="real" />
    <att name="relevance_score" value="0.24107142857142858" type="real" />
  </edge>
  <edge id="P28715 (pp) Q13889" label="ERCC5_HUMAN (pp) TF2H3_HUMAN" source="P28715" target="Q13889">
    <att name="confidence_score" value="1.0" type="real" />
    <att name="confidence_score_old" value="0.1916" type="real" />
    <att name="initial_score" value="0.1421" type="real" />
    <att name="relevance_score" value="0.26732673267326734" type="real" />
  </edge>
  <edge id="P28715 (pp) Q16531" label="ERCC5_HUMAN (pp) DDB1_HUMAN" source="P28715" target="Q16531">
    <att name="confidence_score" value="1.0" type="real" />
    <att name="confidence_score_old" value="0.1873" type="real" />
    <att name="initial_score" value="0.1312" type="real" />
    <att name="relevance_score" value="0.10810810810810811" type="real" />
  </edge>
  <edge id="P28715 (pp) Q6ZYL4" label="ERCC5_HUMAN (pp) TF2H5_HUMAN" source="P28715" target="Q6ZYL4">
    <att name="confidence_score" value="1.0" type="real" />
    <att name="confidence_score_old" value="0.1933" type="real" />
    <att name="initial_score" value="0.1465" type="real" />
    <att name="relevance_score" value="0.2903225806451613" type="real" />
  </edge>
  <edge id="P28715 (pp) Q86WJ1" label="ERCC5_HUMAN (pp) CHD1L_HUMAN" source="P28715" target="Q86WJ1">
    <att name="confidence_score" value="1.0" type="real" />
    <att name="confidence_score_old" value="0.1888" type="real" />
    <att name="initial_score" value="0.135" type="real" />
    <att name="relevance_score" value="0.45901639344262296" type="real" />
  </edge>
  <edge id="P28715 (pp) Q92466" label="ERCC5_HUMAN (pp) DDB2_HUMAN" source="P28715" target="Q92466">
    <att name="confidence_score" value="1.0" type="real" />
    <att name="confidence_score_old" value="0.1889" type="real" />
    <att name="initial_score" value="0.1354" type="real" />
    <att name="relevance_score" value="0.26732673267326734" type="real" />
  </edge>
  <edge id="P28715 (pp) Q92759" label="ERCC5_HUMAN (pp) TF2H4_HUMAN" source="P28715" target="Q92759">
    <att name="confidence_score" value="1.0" type="real" />
    <att name="confidence_score_old" value="0.1916" type="real" />
    <att name="initial_score" value="0.1421" type="real" />
    <att name="relevance_score" value="0.25925925925925924" type="real" />
  </edge>
  <edge id="P28715 (pp) Q92889" label="ERCC5_HUMAN (pp) XPF_HUMAN" source="P28715" target="Q92889">
    <att name="confidence_score" value="1.0" type="real" />
    <att name="confidence_score_old" value="1.0" type="real" />
    <att name="initial_score" value="0.1435" type="real" />
    <att name="relevance_score" value="0.28421052631578947" type="real" />
  </edge>
  <edge id="P28715 (pp) Q9UBT6" label="ERCC5_HUMAN (pp) POLK_HUMAN" source="P28715" target="Q9UBT6">
    <att name="confidence_score" value="1.0" type="real" />
    <att name="confidence_score_old" value="0.1831" type="real" />
    <att name="initial_score" value="0.1203" type="real" />
    <att name="relevance_score" value="0.6136363636363636" type="real" />
  </edge>
  <edge id="P32780 (pp) P35244" label="TF2H1_HUMAN (pp) RFA3_HUMAN" source="P32780" target="P35244">
    <att name="confidence_score" value="1.0" type="real" />
    <att name="confidence_score_old" value="0.1847" type="real" />
    <att name="initial_score" value="0.1245" type="real" />
    <att name="relevance_score" value="0.23140495867768596" type="real" />
  </edge>
  <edge id="P32780 (pp) P35249" label="TF2H1_HUMAN (pp) RFC4_HUMAN" source="P32780" target="P35249">
    <att name="confidence_score" value="1.0" type="real" />
    <att name="confidence_score_old" value="0.1793" type="real" />
    <att name="initial_score" value="0.1102" type="real" />
    <att name="relevance_score" value="0.23140495867768596" type="real" />
  </edge>
  <edge id="P32780 (pp) P35250" label="TF2H1_HUMAN (pp) RFC2_HUMAN" source="P32780" target="P35250">
    <att name="confidence_score" value="1.0" type="real" />
    <att name="confidence_score_old" value="0.1795" type="real" />
    <att name="initial_score" value="0.1106" type="real" />
    <att name="relevance_score" value="0.23140495867768596" type="real" />
  </edge>
  <edge id="P32780 (pp) P35251" label="TF2H1_HUMAN (pp) RFC1_HUMAN" source="P32780" target="P35251">
    <att name="confidence_score" value="1.0" type="real" />
    <att name="confidence_score_old" value="0.1799" type="real" />
    <att name="initial_score" value="0.1117" type="real" />
    <att name="relevance_score" value="0.23140495867768596" type="real" />
  </edge>
  <edge id="P32780 (pp) P40937" label="TF2H1_HUMAN (pp) RFC5_HUMAN" source="P32780" target="P40937">
    <att name="confidence_score" value="1.0" type="real" />
    <att name="confidence_score_old" value="0.1794" type="real" />
    <att name="initial_score" value="0.1103" type="real" />
    <att name="relevance_score" value="0.23140495867768596" type="real" />
  </edge>
  <edge id="P32780 (pp) P40938" label="TF2H1_HUMAN (pp) RFC3_HUMAN" source="P32780" target="P40938">
    <att name="confidence_score" value="1.0" type="real" />
    <att name="confidence_score_old" value="0.1794" type="real" />
    <att name="initial_score" value="0.1105" type="real" />
    <att name="relevance_score" value="0.23140495867768596" type="real" />
  </edge>
  <edge id="P32780 (pp) P62877" label="TF2H1_HUMAN (pp) RBX1_HUMAN" source="P32780" target="P62877">
    <att name="confidence_score" value="1.0" type="real" />
    <att name="confidence_score_old" value="0.2082" type="real" />
    <att name="initial_score" value="0.1823" type="real" />
    <att name="relevance_score" value="0.12195121951219512" type="real" />
  </edge>
  <edge id="P32780 (pp) Q13619" label="TF2H1_HUMAN (pp) CUL4A_HUMAN" source="P32780" target="Q13619">
    <att name="confidence_score" value="1.0" type="real" />
    <att name="confidence_score_old" value="0.2078" type="real" />
    <att name="initial_score" value="0.1813" type="real" />
    <att name="relevance_score" value="0.13725490196078433" type="real" />
  </edge>
  <edge id="P32780 (pp) Q13620" label="TF2H1_HUMAN (pp) CUL4B_HUMAN" source="P32780" target="Q13620">
    <att name="confidence_score" value="1.0" type="real" />
    <att name="confidence_score_old" value="0.2079" type="real" />
    <att name="initial_score" value="0.1817" type="real" />
    <att name="relevance_score" value="0.12844036697247707" type="real" />
  </edge>
  <edge id="P32780 (pp) Q13888" label="TF2H1_HUMAN (pp) TF2H2_HUMAN" source="P32780" target="Q13888">
    <att name="confidence_score" value="1.0" type="real" />
    <att name="confidence_score_old" value="1.0" type="real" />
    <att name="initial_score" value="0.5428" type="real" />
    <att name="relevance_score" value="0.23140495867768596" type="real" />
  </edge>
  <edge id="P32780 (pp) Q13889" label="TF2H1_HUMAN (pp) TF2H3_HUMAN" source="P32780" target="Q13889">
    <att name="confidence_score" value="1.0" type="real" />
    <att name="confidence_score_old" value="1.0" type="real" />
    <att name="initial_score" value="0.4586" type="real" />
    <att name="relevance_score" value="0.23140495867768596" type="real" />
  </edge>
  <edge id="P32780 (pp) Q16531" label="TF2H1_HUMAN (pp) DDB1_HUMAN" source="P32780" target="Q16531">
    <att name="confidence_score" value="1.0" type="real" />
    <att name="confidence_score_old" value="0.2078" type="real" />
    <att name="initial_score" value="0.1814" type="real" />
    <att name="relevance_score" value="0.10810810810810811" type="real" />
  </edge>
  <edge id="P32780 (pp) Q6ZYL4" label="TF2H1_HUMAN (pp) TF2H5_HUMAN" source="P32780" target="Q6ZYL4">
    <att name="confidence_score" value="1.0" type="real" />
    <att name="confidence_score_old" value="1.0" type="real" />
    <att name="initial_score" value="0.2201" type="real" />
    <att name="relevance_score" value="0.23140495867768596" type="real" />
  </edge>
  <edge id="P32780 (pp) Q86WJ1" label="TF2H1_HUMAN (pp) CHD1L_HUMAN" source="P32780" target="Q86WJ1">
    <att name="confidence_score" value="1.0" type="real" />
    <att name="confidence_score_old" value="0.2488" type="real" />
    <att name="initial_score" value="0.2683" type="real" />
    <att name="relevance_score" value="0.23140495867768596" type="real" />
  </edge>
  <edge id="P32780 (pp) Q92466" label="TF2H1_HUMAN (pp) DDB2_HUMAN" source="P32780" target="Q92466">
    <att name="confidence_score" value="1.0" type="real" />
    <att name="confidence_score_old" value="0.2079" type="real" />
    <att name="initial_score" value="0.1817" type="real" />
    <att name="relevance_score" value="0.23140495867768596" type="real" />
  </edge>
  <edge id="P32780 (pp) Q92759" label="TF2H1_HUMAN (pp) TF2H4_HUMAN" source="P32780" target="Q92759">
    <att name="confidence_score" value="1.0" type="real" />
    <att name="confidence_score_old" value="1.0" type="real" />
    <att name="initial_score" value="0.217" type="real" />
    <att name="relevance_score" value="0.23140495867768596" type="real" />
  </edge>
  <edge id="P32780 (pp) Q92889" label="TF2H1_HUMAN (pp) XPF_HUMAN" source="P32780" target="Q92889">
    <att name="confidence_score" value="1.0" type="real" />
    <att name="confidence_score_old" value="0.2107" type="real" />
    <att name="initial_score" value="0.1881" type="real" />
    <att name="relevance_score" value="0.23140495867768596" type="real" />
  </edge>
  <edge id="P32780 (pp) Q9UBT6" label="TF2H1_HUMAN (pp) POLK_HUMAN" source="P32780" target="Q9UBT6">
    <att name="confidence_score" value="1.0" type="real" />
    <att name="confidence_score_old" value="0.1808" type="real" />
    <att name="initial_score" value="0.114" type="real" />
    <att name="relevance_score" value="0.23140495867768596" type="real" />
  </edge>
  <edge id="P35244 (pp) P35249" label="RFA3_HUMAN (pp) RFC4_HUMAN" source="P35244" target="P35249">
    <att name="confidence_score" value="1.0" type="real" />
    <att name="confidence_score_old" value="0.2256" type="real" />
    <att name="initial_score" value="0.2211" type="real" />
    <att name="relevance_score" value="0.2789115646258503" type="real" />
  </edge>
  <edge id="P35244 (pp) P35250" label="RFA3_HUMAN (pp) RFC2_HUMAN" source="P35244" target="P35250">
    <att name="confidence_score" value="1.0" type="real" />
    <att name="confidence_score_old" value="0.226" type="real" />
    <att name="initial_score" value="0.222" type="real" />
    <att name="relevance_score" value="0.2789115646258503" type="real" />
  </edge>
  <edge id="P35244 (pp) P35251" label="RFA3_HUMAN (pp) RFC1_HUMAN" source="P35244" target="P35251">
    <att name="confidence_score" value="1.0" type="real" />
    <att name="confidence_score_old" value="0.2159" type="real" />
    <att name="initial_score" value="0.1998" type="real" />
    <att name="relevance_score" value="0.2789115646258503" type="real" />
  </edge>
  <edge id="P35244 (pp) P40937" label="RFA3_HUMAN (pp) RFC5_HUMAN" source="P35244" target="P40937">
    <att name="confidence_score" value="1.0" type="real" />
    <att name="confidence_score_old" value="0.2265" type="real" />
    <att name="initial_score" value="0.223" type="real" />
    <att name="relevance_score" value="0.2789115646258503" type="real" />
  </edge>
  <edge id="P35244 (pp) P40938" label="RFA3_HUMAN (pp) RFC3_HUMAN" source="P35244" target="P40938">
    <att name="confidence_score" value="1.0" type="real" />
    <att name="confidence_score_old" value="0.226" type="real" />
    <att name="initial_score" value="0.222" type="real" />
    <att name="relevance_score" value="0.2789115646258503" type="real" />
  </edge>
  <edge id="P35244 (pp) P41226" label="RFA3_HUMAN (pp) UBA7_HUMAN" source="P35244" target="P41226">
    <att name="confidence_score" value="1.0" type="real" />
    <att name="confidence_score_old" value="1.0" type="real" />
    <att name="initial_score" value="0.0832" type="real" />
    <att name="relevance_score" value="0.2789115646258503" type="real" />
  </edge>
  <edge id="P35244 (pp) P49916" label="RFA3_HUMAN (pp) DNLI3_HUMAN" source="P35244" target="P49916">
    <att name="confidence_score" value="1.0" type="real" />
    <att name="confidence_score_old" value="1.0" type="real" />
    <att name="initial_score" value="0.101" type="real" />
    <att name="relevance_score" value="0.1951219512195122" type="real" />
  </edge>
  <edge id="P35244 (pp) P62877" label="RFA3_HUMAN (pp) RBX1_HUMAN" source="P35244" target="P62877">
    <att name="confidence_score" value="1.0" type="real" />
    <att name="confidence_score_old" value="1.0" type="real" />
    <att name="initial_score" value="0.1572" type="real" />
    <att name="relevance_score" value="0.12195121951219512" type="real" />
  </edge>
  <edge id="P35244 (pp) Q13619" label="RFA3_HUMAN (pp) CUL4A_HUMAN" source="P35244" target="Q13619">
    <att name="confidence_score" value="1.0" type="real" />
    <att name="confidence_score_old" value="1.0" type="real" />
    <att name="initial_score" value="0.1561" type="real" />
    <att name="relevance_score" value="0.13725490196078433" type="real" />
  </edge>
  <edge id="P35244 (pp) Q13620" label="RFA3_HUMAN (pp) CUL4B_HUMAN" source="P35244" target="Q13620">
    <att name="confidence_score" value="1.0" type="real" />
    <att name="confidence_score_old" value="1.0" type="real" />
    <att name="initial_score" value="0.1568" type="real" />
    <att name="relevance_score" value="0.12844036697247707" type="real" />
  </edge>
  <edge id="P35244 (pp) Q13888" label="RFA3_HUMAN (pp) TF2H2_HUMAN" source="P35244" target="Q13888">
    <att name="confidence_score" value="1.0" type="real" />
    <att name="confidence_score_old" value="0.185" type="real" />
    <att name="initial_score" value="0.1252" type="real" />
    <att name="relevance_score" value="0.24107142857142858" type="real" />
  </edge>
  <edge id="P35244 (pp) Q13889" label="RFA3_HUMAN (pp) TF2H3_HUMAN" source="P35244" target="Q13889">
    <att name="confidence_score" value="1.0" type="real" />
    <att name="confidence_score_old" value="0.1907" type="real" />
    <att name="initial_score" value="0.14" type="real" />
    <att name="relevance_score" value="0.26732673267326734" type="real" />
  </edge>
  <edge id="P35244 (pp) Q14191" label="RFA3_HUMAN (pp) WRN_HUMAN" source="P35244" target="Q14191">
    <att name="confidence_score" value="1.0" type="real" />
    <att name="confidence_score_old" value="1.0" type="real" />
    <att name="initial_score" value="0.1945" type="real" />
    <att name="relevance_score" value="0.13580246913580246" type="real" />
  </edge>
  <edge id="P35244 (pp) Q16531" label="RFA3_HUMAN (pp) DDB1_HUMAN" source="P35244" target="Q16531">
    <att name="confidence_score" value="1.0" type="real" />
    <att name="confidence_score_old" value="1.0" type="real" />
    <att name="initial_score" value="0.1614" type="real" />
    <att name="relevance_score" value="0.10810810810810811" type="real" />
  </edge>
  <edge id="P35244 (pp) Q6ZYL4" label="RFA3_HUMAN (pp) TF2H5_HUMAN" source="P35244" target="Q6ZYL4">
    <att name="confidence_score" value="1.0" type="real" />
    <att name="confidence_score_old" value="0.1867" type="real" />
    <att name="initial_score" value="0.1297" type="real" />
    <att name="relevance_score" value="0.2789115646258503" type="real" />
  </edge>
  <edge id="P35244 (pp) Q86WJ1" label="RFA3_HUMAN (pp) CHD1L_HUMAN" source="P35244" target="Q86WJ1">
    <att name="confidence_score" value="1.0" type="real" />
    <att name="confidence_score_old" value="0.2006" type="real" />
    <att name="initial_score" value="0.1644" type="real" />
    <att name="relevance_score" value="0.2789115646258503" type="real" />
  </edge>
  <edge id="P35244 (pp) Q92466" label="RFA3_HUMAN (pp) DDB2_HUMAN" source="P35244" target="Q92466">
    <att name="confidence_score" value="1.0" type="real" />
    <att name="confidence_score_old" value="0.1866" type="real" />
    <att name="initial_score" value="0.1293" type="real" />
    <att name="relevance_score" value="0.26732673267326734" type="real" />
  </edge>
  <edge id="P35244 (pp) Q92759" label="RFA3_HUMAN (pp) TF2H4_HUMAN" source="P35244" target="Q92759">
    <att name="confidence_score" value="1.0" type="real" />
    <att name="confidence_score_old" value="0.1855" type="real" />
    <att name="initial_score" value="0.1267" type="real" />
    <att name="relevance_score" value="0.25925925925925924" type="real" />
  </edge>
  <edge id="P35244 (pp) Q92889" label="RFA3_HUMAN (pp) XPF_HUMAN" source="P35244" target="Q92889">
    <att name="confidence_score" value="1.0" type="real" />
    <att name="confidence_score_old" value="1.0" type="real" />
    <att name="initial_score" value="0.1674" type="real" />
    <att name="relevance_score" value="0.2789115646258503" type="real" />
  </edge>
  <edge id="P35244 (pp) Q9NS91" label="RFA3_HUMAN (pp) RAD18_HUMAN" source="P35244" target="Q9NS91">
    <att name="confidence_score" value="1.0" type="real" />
    <att name="confidence_score_old" value="1.0" type="real" />
    <att name="initial_score" value="0.0937" type="real" />
    <att name="relevance_score" value="0.11235955056179775" type="real" />
  </edge>
  <edge id="P35244 (pp) Q9UBT6" label="RFA3_HUMAN (pp) POLK_HUMAN" source="P35244" target="Q9UBT6">
    <att name="confidence_score" value="1.0" type="real" />
    <att name="confidence_score_old" value="1.0" type="real" />
    <att name="initial_score" value="0.5208" type="real" />
    <att name="relevance_score" value="0.2789115646258503" type="real" />
  </edge>
  <edge id="P35244 (pp) Q9UBZ9" label="RFA3_HUMAN (pp) REV1_HUMAN" source="P35244" target="Q9UBZ9">
    <att name="confidence_score" value="1.0" type="real" />
    <att name="confidence_score_old" value="1.0" type="real" />
    <att name="initial_score" value="0.7078" type="real" />
    <att name="relevance_score" value="0.2789115646258503" type="real" />
  </edge>
  <edge id="P35244 (pp) Q9UI95" label="RFA3_HUMAN (pp) MD2L2_HUMAN" source="P35244" target="Q9UI95">
    <att name="confidence_score" value="1.0" type="real" />
    <att name="confidence_score_old" value="1.0" type="real" />
    <att name="initial_score" value="0.2245" type="real" />
    <att name="relevance_score" value="0.16129032258064516" type="real" />
  </edge>
  <edge id="P35244 (pp) Q9UNA4" label="RFA3_HUMAN (pp) POLI_HUMAN" source="P35244" target="Q9UNA4">
    <att name="confidence_score" value="1.0" type="real" />
    <att name="confidence_score_old" value="1.0" type="real" />
    <att name="initial_score" value="0.2102" type="real" />
    <att name="relevance_score" value="0.2789115646258503" type="real" />
  </edge>
  <edge id="P35244 (pp) Q9Y253" label="RFA3_HUMAN (pp) POLH_HUMAN" source="P35244" target="Q9Y253">
    <att name="confidence_score" value="1.0" type="real" />
    <att name="confidence_score_old" value="1.0" type="real" />
    <att name="initial_score" value="0.4508" type="real" />
    <att name="relevance_score" value="0.2789115646258503" type="real" />
  </edge>
  <edge id="P35249 (pp) P35250" label="RFC4_HUMAN (pp) RFC2_HUMAN" source="P35249" target="P35250">
    <att name="confidence_score" value="1.0" type="real" />
    <att name="confidence_score_old" value="1.0" type="real" />
    <att name="initial_score" value="0.7933" type="real" />
    <att name="relevance_score" value="0.2916666666666667" type="real" />
  </edge>
  <edge id="P35249 (pp) P35251" label="RFC4_HUMAN (pp) RFC1_HUMAN" source="P35249" target="P35251">
    <att name="confidence_score" value="1.0" type="real" />
    <att name="confidence_score_old" value="1.0" type="real" />
    <att name="initial_score" value="0.6099" type="real" />
    <att name="relevance_score" value="0.2916666666666667" type="real" />
  </edge>
  <edge id="P35249 (pp) P40937" label="RFC4_HUMAN (pp) RFC5_HUMAN" source="P35249" target="P40937">
    <att name="confidence_score" value="1.0" type="real" />
    <att name="confidence_score_old" value="1.0" type="real" />
    <att name="initial_score" value="0.7943" type="real" />
    <att name="relevance_score" value="0.2916666666666667" type="real" />
  </edge>
  <edge id="P35249 (pp) P40938" label="RFC4_HUMAN (pp) RFC3_HUMAN" source="P35249" target="P40938">
    <att name="confidence_score" value="1.0" type="real" />
    <att name="confidence_score_old" value="1.0" type="real" />
    <att name="initial_score" value="0.7913" type="real" />
    <att name="relevance_score" value="0.2916666666666667" type="real" />
  </edge>
  <edge id="P35249 (pp) P62877" label="RFC4_HUMAN (pp) RBX1_HUMAN" source="P35249" target="P62877">
    <att name="confidence_score" value="1.0" type="real" />
    <att name="confidence_score_old" value="0.1941" type="real" />
    <att name="initial_score" value="0.1485" type="real" />
    <att name="relevance_score" value="0.12195121951219512" type="real" />
  </edge>
  <edge id="P35249 (pp) Q13619" label="RFC4_HUMAN (pp) CUL4A_HUMAN" source="P35249" target="Q13619">
    <att name="confidence_score" value="1.0" type="real" />
    <att name="confidence_score_old" value="0.1938" type="real" />
    <att name="initial_score" value="0.1477" type="real" />
    <att name="relevance_score" value="0.13725490196078433" type="real" />
  </edge>
  <edge id="P35249 (pp) Q13620" label="RFC4_HUMAN (pp) CUL4B_HUMAN" source="P35249" target="Q13620">
    <att name="confidence_score" value="1.0" type="real" />
    <att name="confidence_score_old" value="0.1939" type="real" />
    <att name="initial_score" value="0.148" type="real" />
    <att name="relevance_score" value="0.12844036697247707" type="real" />
  </edge>
  <edge id="P35249 (pp) Q13888" label="RFC4_HUMAN (pp) TF2H2_HUMAN" source="P35249" target="Q13888">
    <att name="confidence_score" value="1.0" type="real" />
    <att name="confidence_score_old" value="0.1796" type="real" />
    <att name="initial_score" value="0.1109" type="real" />
    <att name="relevance_score" value="0.24107142857142858" type="real" />
  </edge>
  <edge id="P35249 (pp) Q13889" label="RFC4_HUMAN (pp) TF2H3_HUMAN" source="P35249" target="Q13889">
    <att name="confidence_score" value="1.0" type="real" />
    <att name="confidence_score_old" value="0.1799" type="real" />
    <att name="initial_score" value="0.1117" type="real" />
    <att name="relevance_score" value="0.26732673267326734" type="real" />
  </edge>
  <edge id="P35249 (pp) Q14191" label="RFC4_HUMAN (pp) WRN_HUMAN" source="P35249" target="Q14191">
    <att name="confidence_score" value="1.0" type="real" />
    <att name="confidence_score_old" value="0.1883" type="real" />
    <att name="initial_score" value="0.1338" type="real" />
    <att name="relevance_score" value="0.13580246913580246" type="real" />
  </edge>
  <edge id="P35249 (pp) Q16531" label="RFC4_HUMAN (pp) DDB1_HUMAN" source="P35249" target="Q16531">
    <att name="confidence_score" value="1.0" type="real" />
    <att name="confidence_score_old" value="0.1939" type="real" />
    <att name="initial_score" value="0.148" type="real" />
    <att name="relevance_score" value="0.10810810810810811" type="real" />
  </edge>
  <edge id="P35249 (pp) Q6ZYL4" label="RFC4_HUMAN (pp) TF2H5_HUMAN" source="P35249" target="Q6ZYL4">
    <att name="confidence_score" value="1.0" type="real" />
    <att name="confidence_score_old" value="0.1806" type="real" />
    <att name="initial_score" value="0.1136" type="real" />
    <att name="relevance_score" value="0.2903225806451613" type="real" />
  </edge>
  <edge id="P35249 (pp) Q86WJ1" label="RFC4_HUMAN (pp) CHD1L_HUMAN" source="P35249" target="Q86WJ1">
    <att name="confidence_score" value="1.0" type="real" />
    <att name="confidence_score_old" value="0.1807" type="real" />
    <att name="initial_score" value="0.1138" type="real" />
    <att name="relevance_score" value="0.2916666666666667" type="real" />
  </edge>
  <edge id="P35249 (pp) Q92466" label="RFC4_HUMAN (pp) DDB2_HUMAN" source="P35249" target="Q92466">
    <att name="confidence_score" value="1.0" type="real" />
    <att name="confidence_score_old" value="0.1807" type="real" />
    <att name="initial_score" value="0.1138" type="real" />
    <att name="relevance_score" value="0.26732673267326734" type="real" />
  </edge>
  <edge id="P35249 (pp) Q92759" label="RFC4_HUMAN (pp) TF2H4_HUMAN" source="P35249" target="Q92759">
    <att name="confidence_score" value="1.0" type="real" />
    <att name="confidence_score_old" value="0.1798" type="real" />
    <att name="initial_score" value="0.1115" type="real" />
    <att name="relevance_score" value="0.25925925925925924" type="real" />
  </edge>
  <edge id="P35249 (pp) Q92889" label="RFC4_HUMAN (pp) XPF_HUMAN" source="P35249" target="Q92889">
    <att name="confidence_score" value="1.0" type="real" />
    <att name="confidence_score_old" value="0.1966" type="real" />
    <att name="initial_score" value="0.1546" type="real" />
    <att name="relevance_score" value="0.28421052631578947" type="real" />
  </edge>
  <edge id="P35249 (pp) Q9UBT6" label="RFC4_HUMAN (pp) POLK_HUMAN" source="P35249" target="Q9UBT6">
    <att name="confidence_score" value="1.0" type="real" />
    <att name="confidence_score_old" value="0.4245" type="real" />
    <att name="initial_score" value="0.5265" type="real" />
    <att name="relevance_score" value="0.2916666666666667" type="real" />
  </edge>
  <edge id="P35249 (pp) Q9UBZ9" label="RFC4_HUMAN (pp) REV1_HUMAN" source="P35249" target="Q9UBZ9">
    <att name="confidence_score" value="1.0" type="real" />
    <att name="confidence_score_old" value="0.6159" type="real" />
    <att name="initial_score" value="0.7063" type="real" />
    <att name="relevance_score" value="0.2916666666666667" type="real" />
  </edge>
  <edge id="P35249 (pp) Q9UI95" label="RFC4_HUMAN (pp) MD2L2_HUMAN" source="P35249" target="Q9UI95">
    <att name="confidence_score" value="1.0" type="real" />
    <att name="confidence_score_old" value="0.227" type="real" />
    <att name="initial_score" value="0.2241" type="real" />
    <att name="relevance_score" value="0.16129032258064516" type="real" />
  </edge>
  <edge id="P35249 (pp) Q9UNA4" label="RFC4_HUMAN (pp) POLI_HUMAN" source="P35249" target="Q9UNA4">
    <att name="confidence_score" value="1.0" type="real" />
    <att name="confidence_score_old" value="0.221" type="real" />
    <att name="initial_score" value="0.2111" type="real" />
    <att name="relevance_score" value="0.2916666666666667" type="real" />
  </edge>
  <edge id="P35249 (pp) Q9Y253" label="RFC4_HUMAN (pp) POLH_HUMAN" source="P35249" target="Q9Y253">
    <att name="confidence_score" value="1.0" type="real" />
    <att name="confidence_score_old" value="0.362" type="real" />
    <att name="initial_score" value="0.4496" type="real" />
    <att name="relevance_score" value="0.2916666666666667" type="real" />
  </edge>
  <edge id="P35250 (pp) P35251" label="RFC2_HUMAN (pp) RFC1_HUMAN" source="P35250" target="P35251">
    <att name="confidence_score" value="1.0" type="real" />
    <att name="confidence_score_old" value="1.0" type="real" />
    <att name="initial_score" value="0.6025" type="real" />
    <att name="relevance_score" value="0.3394495412844037" type="real" />
  </edge>
  <edge id="P35250 (pp) P40937" label="RFC2_HUMAN (pp) RFC5_HUMAN" source="P35250" target="P40937">
    <att name="confidence_score" value="1.0" type="real" />
    <att name="confidence_score_old" value="1.0" type="real" />
    <att name="initial_score" value="0.6514" type="real" />
    <att name="relevance_score" value="0.3177570093457944" type="real" />
  </edge>
  <edge id="P35250 (pp) P40938" label="RFC2_HUMAN (pp) RFC3_HUMAN" source="P35250" target="P40938">
    <att name="confidence_score" value="1.0" type="real" />
    <att name="confidence_score_old" value="1.0" type="real" />
    <att name="initial_score" value="0.3933" type="real" />
    <att name="relevance_score" value="0.32075471698113206" type="real" />
  </edge>
  <edge id="P35250 (pp) P41226" label="RFC2_HUMAN (pp) UBA7_HUMAN" source="P35250" target="P41226">
    <att name="confidence_score" value="1.0" type="real" />
    <att name="confidence_score_old" value="0.1696" type="real" />
    <att name="initial_score" value="0.0833" type="real" />
    <att name="relevance_score" value="0.3394495412844037" type="real" />
  </edge>
  <edge id="P35250 (pp) P62877" label="RFC2_HUMAN (pp) RBX1_HUMAN" source="P35250" target="P62877">
    <att name="confidence_score" value="1.0" type="real" />
    <att name="confidence_score_old" value="0.1943" type="real" />
    <att name="initial_score" value="0.1491" type="real" />
    <att name="relevance_score" value="0.12195121951219512" type="real" />
  </edge>
  <edge id="P35250 (pp) Q13619" label="RFC2_HUMAN (pp) CUL4A_HUMAN" source="P35250" target="Q13619">
    <att name="confidence_score" value="1.0" type="real" />
    <att name="confidence_score_old" value="0.1941" type="real" />
    <att name="initial_score" value="0.1484" type="real" />
    <att name="relevance_score" value="0.13725490196078433" type="real" />
  </edge>
  <edge id="P35250 (pp) Q13620" label="RFC2_HUMAN (pp) CUL4B_HUMAN" source="P35250" target="Q13620">
    <att name="confidence_score" value="1.0" type="real" />
    <att name="confidence_score_old" value="0.1941" type="real" />
    <att name="initial_score" value="0.1486" type="real" />
    <att name="relevance_score" value="0.12844036697247707" type="real" />
  </edge>
  <edge id="P35250 (pp) Q13888" label="RFC2_HUMAN (pp) TF2H2_HUMAN" source="P35250" target="Q13888">
    <att name="confidence_score" value="1.0" type="real" />
    <att name="confidence_score_old" value="0.1797" type="real" />
    <att name="initial_score" value="0.1111" type="real" />
    <att name="relevance_score" value="0.24107142857142858" type="real" />
  </edge>
  <edge id="P35250 (pp) Q13889" label="RFC2_HUMAN (pp) TF2H3_HUMAN" source="P35250" target="Q13889">
    <att name="confidence_score" value="1.0" type="real" />
    <att name="confidence_score_old" value="0.18" type="real" />
    <att name="initial_score" value="0.1121" type="real" />
    <att name="relevance_score" value="0.26732673267326734" type="real" />
  </edge>
  <edge id="P35250 (pp) Q14191" label="RFC2_HUMAN (pp) WRN_HUMAN" source="P35250" target="Q14191">
    <att name="confidence_score" value="1.0" type="real" />
    <att name="confidence_score_old" value="0.1886" type="real" />
    <att name="initial_score" value="0.1345" type="real" />
    <att name="relevance_score" value="0.13580246913580246" type="real" />
  </edge>
  <edge id="P35250 (pp) Q16531" label="RFC2_HUMAN (pp) DDB1_HUMAN" source="P35250" target="Q16531">
    <att name="confidence_score" value="1.0" type="real" />
    <att name="confidence_score_old" value="0.1941" type="real" />
    <att name="initial_score" value="0.1485" type="real" />
    <att name="relevance_score" value="0.10810810810810811" type="real" />
  </edge>
  <edge id="P35250 (pp) Q6ZYL4" label="RFC2_HUMAN (pp) TF2H5_HUMAN" source="P35250" target="Q6ZYL4">
    <att name="confidence_score" value="1.0" type="real" />
    <att name="confidence_score_old" value="0.1808" type="real" />
    <att name="initial_score" value="0.1141" type="real" />
    <att name="relevance_score" value="0.2903225806451613" type="real" />
  </edge>
  <edge id="P35250 (pp) Q86WJ1" label="RFC2_HUMAN (pp) CHD1L_HUMAN" source="P35250" target="Q86WJ1">
    <att name="confidence_score" value="1.0" type="real" />
    <att name="confidence_score_old" value="0.1982" type="real" />
    <att name="initial_score" value="0.1586" type="real" />
    <att name="relevance_score" value="0.3394495412844037" type="real" />
  </edge>
  <edge id="P35250 (pp) Q92466" label="RFC2_HUMAN (pp) DDB2_HUMAN" source="P35250" target="Q92466">
    <att name="confidence_score" value="1.0" type="real" />
    <att name="confidence_score_old" value="0.1808" type="real" />
    <att name="initial_score" value="0.1142" type="real" />
    <att name="relevance_score" value="0.26732673267326734" type="real" />
  </edge>
  <edge id="P35250 (pp) Q92759" label="RFC2_HUMAN (pp) TF2H4_HUMAN" source="P35250" target="Q92759">
    <att name="confidence_score" value="1.0" type="real" />
    <att name="confidence_score_old" value="0.18" type="real" />
    <att name="initial_score" value="0.1119" type="real" />
    <att name="relevance_score" value="0.25925925925925924" type="real" />
  </edge>
  <edge id="P35250 (pp) Q92889" label="RFC2_HUMAN (pp) XPF_HUMAN" source="P35250" target="Q92889">
    <att name="confidence_score" value="1.0" type="real" />
    <att name="confidence_score_old" value="0.1967" type="real" />
    <att name="initial_score" value="0.1549" type="real" />
    <att name="relevance_score" value="0.28421052631578947" type="real" />
  </edge>
  <edge id="P35250 (pp) Q9NS91" label="RFC2_HUMAN (pp) RAD18_HUMAN" source="P35250" target="Q9NS91">
    <att name="confidence_score" value="1.0" type="real" />
    <att name="confidence_score_old" value="0.2355" type="real" />
    <att name="initial_score" value="0.2419" type="real" />
    <att name="relevance_score" value="0.11235955056179775" type="real" />
  </edge>
  <edge id="P35250 (pp) Q9UBT6" label="RFC2_HUMAN (pp) POLK_HUMAN" source="P35250" target="Q9UBT6">
    <att name="confidence_score" value="1.0" type="real" />
    <att name="confidence_score_old" value="0.4273" type="real" />
    <att name="initial_score" value="0.5297" type="real" />
    <att name="relevance_score" value="0.3394495412844037" type="real" />
  </edge>
  <edge id="P35250 (pp) Q9UBZ9" label="RFC2_HUMAN (pp) REV1_HUMAN" source="P35250" target="Q9UBZ9">
    <att name="confidence_score" value="1.0" type="real" />
    <att name="confidence_score_old" value="0.6187" type="real" />
    <att name="initial_score" value="0.7085" type="real" />
    <att name="relevance_score" value="0.3394495412844037" type="real" />
  </edge>
  <edge id="P35250 (pp) Q9UI95" label="RFC2_HUMAN (pp) MD2L2_HUMAN" source="P35250" target="Q9UI95">
    <att name="confidence_score" value="1.0" type="real" />
    <att name="confidence_score_old" value="0.2272" type="real" />
    <att name="initial_score" value="0.2246" type="real" />
    <att name="relevance_score" value="0.16129032258064516" type="real" />
  </edge>
  <edge id="P35250 (pp) Q9UNA4" label="RFC2_HUMAN (pp) POLI_HUMAN" source="P35250" target="Q9UNA4">
    <att name="confidence_score" value="1.0" type="real" />
    <att name="confidence_score_old" value="0.221" type="real" />
    <att name="initial_score" value="0.2111" type="real" />
    <att name="relevance_score" value="0.3394495412844037" type="real" />
  </edge>
  <edge id="P35250 (pp) Q9Y253" label="RFC2_HUMAN (pp) POLH_HUMAN" source="P35250" target="Q9Y253">
    <att name="confidence_score" value="1.0" type="real" />
    <att name="confidence_score_old" value="0.3632" type="real" />
    <att name="initial_score" value="0.4512" type="real" />
    <att name="relevance_score" value="0.3394495412844037" type="real" />
  </edge>
  <edge id="P35251 (pp) P40937" label="RFC1_HUMAN (pp) RFC5_HUMAN" source="P35251" target="P40937">
    <att name="confidence_score" value="1.0" type="real" />
    <att name="confidence_score_old" value="1.0" type="real" />
    <att name="initial_score" value="0.4089" type="real" />
    <att name="relevance_score" value="0.3177570093457944" type="real" />
  </edge>
  <edge id="P35251 (pp) P40938" label="RFC1_HUMAN (pp) RFC3_HUMAN" source="P35251" target="P40938">
    <att name="confidence_score" value="1.0" type="real" />
    <att name="confidence_score_old" value="1.0" type="real" />
    <att name="initial_score" value="0.6031" type="real" />
    <att name="relevance_score" value="0.32075471698113206" type="real" />
  </edge>
  <edge id="P35251 (pp) P62877" label="RFC1_HUMAN (pp) RBX1_HUMAN" source="P35251" target="P62877">
    <att name="confidence_score" value="1.0" type="real" />
    <att name="confidence_score_old" value="0.1955" type="real" />
    <att name="initial_score" value="0.1519" type="real" />
    <att name="relevance_score" value="0.12195121951219512" type="real" />
  </edge>
  <edge id="P35251 (pp) Q13619" label="RFC1_HUMAN (pp) CUL4A_HUMAN" source="P35251" target="Q13619">
    <att name="confidence_score" value="1.0" type="real" />
    <att name="confidence_score_old" value="0.1952" type="real" />
    <att name="initial_score" value="0.1512" type="real" />
    <att name="relevance_score" value="0.13725490196078433" type="real" />
  </edge>
  <edge id="P35251 (pp) Q13620" label="RFC1_HUMAN (pp) CUL4B_HUMAN" source="P35251" target="Q13620">
    <att name="confidence_score" value="1.0" type="real" />
    <att name="confidence_score_old" value="0.1954" type="real" />
    <att name="initial_score" value="0.1517" type="real" />
    <att name="relevance_score" value="0.12844036697247707" type="real" />
  </edge>
  <edge id="P35251 (pp) Q13888" label="RFC1_HUMAN (pp) TF2H2_HUMAN" source="P35251" target="Q13888">
    <att name="confidence_score" value="1.0" type="real" />
    <att name="confidence_score_old" value="0.1801" type="real" />
    <att name="initial_score" value="0.1123" type="real" />
    <att name="relevance_score" value="0.24107142857142858" type="real" />
  </edge>
  <edge id="P35251 (pp) Q13889" label="RFC1_HUMAN (pp) TF2H3_HUMAN" source="P35251" target="Q13889">
    <att name="confidence_score" value="1.0" type="real" />
    <att name="confidence_score_old" value="0.1806" type="real" />
    <att name="initial_score" value="0.1137" type="real" />
    <att name="relevance_score" value="0.26732673267326734" type="real" />
  </edge>
  <edge id="P35251 (pp) Q16531" label="RFC1_HUMAN (pp) DDB1_HUMAN" source="P35251" target="Q16531">
    <att name="confidence_score" value="1.0" type="real" />
    <att name="confidence_score_old" value="0.1951" type="real" />
    <att name="initial_score" value="0.1509" type="real" />
    <att name="relevance_score" value="0.10810810810810811" type="real" />
  </edge>
  <edge id="P35251 (pp) Q6ZYL4" label="RFC1_HUMAN (pp) TF2H5_HUMAN" source="P35251" target="Q6ZYL4">
    <att name="confidence_score" value="1.0" type="real" />
    <att name="confidence_score_old" value="0.1815" type="real" />
    <att name="initial_score" value="0.1159" type="real" />
    <att name="relevance_score" value="0.2903225806451613" type="real" />
  </edge>
  <edge id="P35251 (pp) Q86WJ1" label="RFC1_HUMAN (pp) CHD1L_HUMAN" source="P35251" target="Q86WJ1">
    <att name="confidence_score" value="1.0" type="real" />
    <att name="confidence_score_old" value="0.1818" type="real" />
    <att name="initial_score" value="0.1167" type="real" />
    <att name="relevance_score" value="0.45901639344262296" type="real" />
  </edge>
  <edge id="P35251 (pp) Q92466" label="RFC1_HUMAN (pp) DDB2_HUMAN" source="P35251" target="Q92466">
    <att name="confidence_score" value="1.0" type="real" />
    <att name="confidence_score_old" value="0.1816" type="real" />
    <att name="initial_score" value="0.1164" type="real" />
    <att name="relevance_score" value="0.26732673267326734" type="real" />
  </edge>
  <edge id="P35251 (pp) Q92759" label="RFC1_HUMAN (pp) TF2H4_HUMAN" source="P35251" target="Q92759">
    <att name="confidence_score" value="1.0" type="real" />
    <att name="confidence_score_old" value="0.1806" type="real" />
    <att name="initial_score" value="0.1137" type="real" />
    <att name="relevance_score" value="0.25925925925925924" type="real" />
  </edge>
  <edge id="P35251 (pp) Q92889" label="RFC1_HUMAN (pp) XPF_HUMAN" source="P35251" target="Q92889">
    <att name="confidence_score" value="1.0" type="real" />
    <att name="confidence_score_old" value="0.18" type="real" />
    <att name="initial_score" value="0.1121" type="real" />
    <att name="relevance_score" value="0.28421052631578947" type="real" />
  </edge>
  <edge id="P35251 (pp) Q9UBT6" label="RFC1_HUMAN (pp) POLK_HUMAN" source="P35251" target="Q9UBT6">
    <att name="confidence_score" value="1.0" type="real" />
    <att name="confidence_score_old" value="0.4359" type="real" />
    <att name="initial_score" value="0.5394" type="real" />
    <att name="relevance_score" value="0.4722222222222222" type="real" />
  </edge>
  <edge id="P35251 (pp) Q9UBZ9" label="RFC1_HUMAN (pp) REV1_HUMAN" source="P35251" target="Q9UBZ9">
    <att name="confidence_score" value="1.0" type="real" />
    <att name="confidence_score_old" value="0.6339" type="real" />
    <att name="initial_score" value="0.7203" type="real" />
    <att name="relevance_score" value="0.4722222222222222" type="real" />
  </edge>
  <edge id="P35251 (pp) Q9UI95" label="RFC1_HUMAN (pp) MD2L2_HUMAN" source="P35251" target="Q9UI95">
    <att name="confidence_score" value="1.0" type="real" />
    <att name="confidence_score_old" value="0.2318" type="real" />
    <att name="initial_score" value="0.2343" type="real" />
    <att name="relevance_score" value="0.16129032258064516" type="real" />
  </edge>
  <edge id="P35251 (pp) Q9UNA4" label="RFC1_HUMAN (pp) POLI_HUMAN" source="P35251" target="Q9UNA4">
    <att name="confidence_score" value="1.0" type="real" />
    <att name="confidence_score_old" value="0.222" type="real" />
    <att name="initial_score" value="0.2133" type="real" />
    <att name="relevance_score" value="0.4722222222222222" type="real" />
  </edge>
  <edge id="P35251 (pp) Q9Y253" label="RFC1_HUMAN (pp) POLH_HUMAN" source="P35251" target="Q9Y253">
    <att name="confidence_score" value="1.0" type="real" />
    <att name="confidence_score_old" value="0.369" type="real" />
    <att name="initial_score" value="0.4588" type="real" />
    <att name="relevance_score" value="0.4523809523809524" type="real" />
  </edge>
  <edge id="P40937 (pp) P40938" label="RFC5_HUMAN (pp) RFC3_HUMAN" source="P40937" target="P40938">
    <att name="confidence_score" value="1.0" type="real" />
    <att name="confidence_score_old" value="1.0" type="real" />
    <att name="initial_score" value="0.2666" type="real" />
    <att name="relevance_score" value="0.3177570093457944" type="real" />
  </edge>
  <edge id="P40937 (pp) P62877" label="RFC5_HUMAN (pp) RBX1_HUMAN" source="P40937" target="P62877">
    <att name="confidence_score" value="1.0" type="real" />
    <att name="confidence_score_old" value="0.1946" type="real" />
    <att name="initial_score" value="0.1497" type="real" />
    <att name="relevance_score" value="0.12195121951219512" type="real" />
  </edge>
  <edge id="P40937 (pp) Q13619" label="RFC5_HUMAN (pp) CUL4A_HUMAN" source="P40937" target="Q13619">
    <att name="confidence_score" value="1.0" type="real" />
    <att name="confidence_score_old" value="0.1942" type="real" />
    <att name="initial_score" value="0.1488" type="real" />
    <att name="relevance_score" value="0.13725490196078433" type="real" />
  </edge>
  <edge id="P40937 (pp) Q13620" label="RFC5_HUMAN (pp) CUL4B_HUMAN" source="P40937" target="Q13620">
    <att name="confidence_score" value="1.0" type="real" />
    <att name="confidence_score_old" value="0.1944" type="real" />
    <att name="initial_score" value="0.1492" type="real" />
    <att name="relevance_score" value="0.12844036697247707" type="real" />
  </edge>
  <edge id="P40937 (pp) Q13888" label="RFC5_HUMAN (pp) TF2H2_HUMAN" source="P40937" target="Q13888">
    <att name="confidence_score" value="1.0" type="real" />
    <att name="confidence_score_old" value="0.1796" type="real" />
    <att name="initial_score" value="0.1111" type="real" />
    <att name="relevance_score" value="0.24107142857142858" type="real" />
  </edge>
  <edge id="P40937 (pp) Q13889" label="RFC5_HUMAN (pp) TF2H3_HUMAN" source="P40937" target="Q13889">
    <att name="confidence_score" value="1.0" type="real" />
    <att name="confidence_score_old" value="0.1802" type="real" />
    <att name="initial_score" value="0.1124" type="real" />
    <att name="relevance_score" value="0.26732673267326734" type="real" />
  </edge>
  <edge id="P40937 (pp) Q14191" label="RFC5_HUMAN (pp) WRN_HUMAN" source="P40937" target="Q14191">
    <att name="confidence_score" value="1.0" type="real" />
    <att name="confidence_score_old" value="0.1888" type="real" />
    <att name="initial_score" value="0.135" type="real" />
    <att name="relevance_score" value="0.13580246913580246" type="real" />
  </edge>
  <edge id="P40937 (pp) Q16531" label="RFC5_HUMAN (pp) DDB1_HUMAN" source="P40937" target="Q16531">
    <att name="confidence_score" value="1.0" type="real" />
    <att name="confidence_score_old" value="0.1943" type="real" />
    <att name="initial_score" value="0.149" type="real" />
    <att name="relevance_score" value="0.10810810810810811" type="real" />
  </edge>
  <edge id="P40937 (pp) Q6ZYL4" label="RFC5_HUMAN (pp) TF2H5_HUMAN" source="P40937" target="Q6ZYL4">
    <att name="confidence_score" value="1.0" type="real" />
    <att name="confidence_score_old" value="0.1809" type="real" />
    <att name="initial_score" value="0.1144" type="real" />
    <att name="relevance_score" value="0.2903225806451613" type="real" />
  </edge>
  <edge id="P40937 (pp) Q86WJ1" label="RFC5_HUMAN (pp) CHD1L_HUMAN" source="P40937" target="Q86WJ1">
    <att name="confidence_score" value="1.0" type="real" />
    <att name="confidence_score_old" value="0.181" type="real" />
    <att name="initial_score" value="0.1148" type="real" />
    <att name="relevance_score" value="0.3177570093457944" type="real" />
  </edge>
  <edge id="P40937 (pp) Q92466" label="RFC5_HUMAN (pp) DDB2_HUMAN" source="P40937" target="Q92466">
    <att name="confidence_score" value="1.0" type="real" />
    <att name="confidence_score_old" value="0.181" type="real" />
    <att name="initial_score" value="0.1147" type="real" />
    <att name="relevance_score" value="0.26732673267326734" type="real" />
  </edge>
  <edge id="P40937 (pp) Q92759" label="RFC5_HUMAN (pp) TF2H4_HUMAN" source="P40937" target="Q92759">
    <att name="confidence_score" value="1.0" type="real" />
    <att name="confidence_score_old" value="0.1801" type="real" />
    <att name="initial_score" value="0.1123" type="real" />
    <att name="relevance_score" value="0.25925925925925924" type="real" />
  </edge>
  <edge id="P40937 (pp) Q92889" label="RFC5_HUMAN (pp) XPF_HUMAN" source="P40937" target="Q92889">
    <att name="confidence_score" value="1.0" type="real" />
    <att name="confidence_score_old" value="0.1969" type="real" />
    <att name="initial_score" value="0.1554" type="real" />
    <att name="relevance_score" value="0.28421052631578947" type="real" />
  </edge>
  <edge id="P40937 (pp) Q9UBT6" label="RFC5_HUMAN (pp) POLK_HUMAN" source="P40937" target="Q9UBT6">
    <att name="confidence_score" value="1.0" type="real" />
    <att name="confidence_score_old" value="0.4286" type="real" />
    <att name="initial_score" value="0.5312" type="real" />
    <att name="relevance_score" value="0.3177570093457944" type="real" />
  </edge>
  <edge id="P40937 (pp) Q9UBZ9" label="RFC5_HUMAN (pp) REV1_HUMAN" source="P40937" target="Q9UBZ9">
    <att name="confidence_score" value="1.0" type="real" />
    <att name="confidence_score_old" value="0.6217" type="real" />
    <att name="initial_score" value="0.7109" type="real" />
    <att name="relevance_score" value="0.3177570093457944" type="real" />
  </edge>
  <edge id="P40937 (pp) Q9UI95" label="RFC5_HUMAN (pp) MD2L2_HUMAN" source="P40937" target="Q9UI95">
    <att name="confidence_score" value="1.0" type="real" />
    <att name="confidence_score_old" value="0.2274" type="real" />
    <att name="initial_score" value="0.225" type="real" />
    <att name="relevance_score" value="0.16129032258064516" type="real" />
  </edge>
  <edge id="P40937 (pp) Q9UNA4" label="RFC5_HUMAN (pp) POLI_HUMAN" source="P40937" target="Q9UNA4">
    <att name="confidence_score" value="1.0" type="real" />
    <att name="confidence_score_old" value="0.2209" type="real" />
    <att name="initial_score" value="0.2109" type="real" />
    <att name="relevance_score" value="0.3177570093457944" type="real" />
  </edge>
  <edge id="P40937 (pp) Q9Y253" label="RFC5_HUMAN (pp) POLH_HUMAN" source="P40937" target="Q9Y253">
    <att name="confidence_score" value="1.0" type="real" />
    <att name="confidence_score_old" value="0.3647" type="real" />
    <att name="initial_score" value="0.4531" type="real" />
    <att name="relevance_score" value="0.3177570093457944" type="real" />
  </edge>
  <edge id="P40938 (pp) P62877" label="RFC3_HUMAN (pp) RBX1_HUMAN" source="P40938" target="P62877">
    <att name="confidence_score" value="1.0" type="real" />
    <att name="confidence_score_old" value="0.1943" type="real" />
    <att name="initial_score" value="0.149" type="real" />
    <att name="relevance_score" value="0.12195121951219512" type="real" />
  </edge>
  <edge id="P40938 (pp) Q13619" label="RFC3_HUMAN (pp) CUL4A_HUMAN" source="P40938" target="Q13619">
    <att name="confidence_score" value="1.0" type="real" />
    <att name="confidence_score_old" value="0.194" type="real" />
    <att name="initial_score" value="0.1482" type="real" />
    <att name="relevance_score" value="0.13725490196078433" type="real" />
  </edge>
  <edge id="P40938 (pp) Q13620" label="RFC3_HUMAN (pp) CUL4B_HUMAN" source="P40938" target="Q13620">
    <att name="confidence_score" value="1.0" type="real" />
    <att name="confidence_score_old" value="0.1941" type="real" />
    <att name="initial_score" value="0.1485" type="real" />
    <att name="relevance_score" value="0.12844036697247707" type="real" />
  </edge>
  <edge id="P40938 (pp) Q13888" label="RFC3_HUMAN (pp) TF2H2_HUMAN" source="P40938" target="Q13888">
    <att name="confidence_score" value="1.0" type="real" />
    <att name="confidence_score_old" value="0.1796" type="real" />
    <att name="initial_score" value="0.1109" type="real" />
    <att name="relevance_score" value="0.24107142857142858" type="real" />
  </edge>
  <edge id="P40938 (pp) Q13889" label="RFC3_HUMAN (pp) TF2H3_HUMAN" source="P40938" target="Q13889">
    <att name="confidence_score" value="1.0" type="real" />
    <att name="confidence_score_old" value="0.1801" type="real" />
    <att name="initial_score" value="0.1123" type="real" />
    <att name="relevance_score" value="0.26732673267326734" type="real" />
  </edge>
  <edge id="P40938 (pp) Q14191" label="RFC3_HUMAN (pp) WRN_HUMAN" source="P40938" target="Q14191">
    <att name="confidence_score" value="1.0" type="real" />
    <att name="confidence_score_old" value="0.1886" type="real" />
    <att name="initial_score" value="0.1345" type="real" />
    <att name="relevance_score" value="0.13580246913580246" type="real" />
  </edge>
  <edge id="P40938 (pp) Q16531" label="RFC3_HUMAN (pp) DDB1_HUMAN" source="P40938" target="Q16531">
    <att name="confidence_score" value="1.0" type="real" />
    <att name="confidence_score_old" value="0.1942" type="real" />
    <att name="initial_score" value="0.1486" type="real" />
    <att name="relevance_score" value="0.10810810810810811" type="real" />
  </edge>
  <edge id="P40938 (pp) Q6ZYL4" label="RFC3_HUMAN (pp) TF2H5_HUMAN" source="P40938" target="Q6ZYL4">
    <att name="confidence_score" value="1.0" type="real" />
    <att name="confidence_score_old" value="0.1808" type="real" />
    <att name="initial_score" value="0.1141" type="real" />
    <att name="relevance_score" value="0.2903225806451613" type="real" />
  </edge>
  <edge id="P40938 (pp) Q86WJ1" label="RFC3_HUMAN (pp) CHD1L_HUMAN" source="P40938" target="Q86WJ1">
    <att name="confidence_score" value="1.0" type="real" />
    <att name="confidence_score_old" value="0.1808" type="real" />
    <att name="initial_score" value="0.1142" type="real" />
    <att name="relevance_score" value="0.32075471698113206" type="real" />
  </edge>
  <edge id="P40938 (pp) Q92466" label="RFC3_HUMAN (pp) DDB2_HUMAN" source="P40938" target="Q92466">
    <att name="confidence_score" value="1.0" type="real" />
    <att name="confidence_score_old" value="0.1809" type="real" />
    <att name="initial_score" value="0.1144" type="real" />
    <att name="relevance_score" value="0.26732673267326734" type="real" />
  </edge>
  <edge id="P40938 (pp) Q92759" label="RFC3_HUMAN (pp) TF2H4_HUMAN" source="P40938" target="Q92759">
    <att name="confidence_score" value="1.0" type="real" />
    <att name="confidence_score_old" value="0.18" type="real" />
    <att name="initial_score" value="0.112" type="real" />
    <att name="relevance_score" value="0.25925925925925924" type="real" />
  </edge>
  <edge id="P40938 (pp) Q92889" label="RFC3_HUMAN (pp) XPF_HUMAN" source="P40938" target="Q92889">
    <att name="confidence_score" value="1.0" type="real" />
    <att name="confidence_score_old" value="0.1968" type="real" />
    <att name="initial_score" value="0.155" type="real" />
    <att name="relevance_score" value="0.28421052631578947" type="real" />
  </edge>
  <edge id="P40938 (pp) Q9UBT6" label="RFC3_HUMAN (pp) POLK_HUMAN" source="P40938" target="Q9UBT6">
    <att name="confidence_score" value="1.0" type="real" />
    <att name="confidence_score_old" value="0.427" type="real" />
    <att name="initial_score" value="0.5293" type="real" />
    <att name="relevance_score" value="0.32075471698113206" type="real" />
  </edge>
  <edge id="P40938 (pp) Q9UBZ9" label="RFC3_HUMAN (pp) REV1_HUMAN" source="P40938" target="Q9UBZ9">
    <att name="confidence_score" value="1.0" type="real" />
    <att name="confidence_score_old" value="0.62" type="real" />
    <att name="initial_score" value="0.7096" type="real" />
    <att name="relevance_score" value="0.32075471698113206" type="real" />
  </edge>
  <edge id="P40938 (pp) Q9UI95" label="RFC3_HUMAN (pp) MD2L2_HUMAN" source="P40938" target="Q9UI95">
    <att name="confidence_score" value="1.0" type="real" />
    <att name="confidence_score_old" value="0.2275" type="real" />
    <att name="initial_score" value="0.2251" type="real" />
    <att name="relevance_score" value="0.16129032258064516" type="real" />
  </edge>
  <edge id="P40938 (pp) Q9UNA4" label="RFC3_HUMAN (pp) POLI_HUMAN" source="P40938" target="Q9UNA4">
    <att name="confidence_score" value="1.0" type="real" />
    <att name="confidence_score_old" value="0.2213" type="real" />
    <att name="initial_score" value="0.2119" type="real" />
    <att name="relevance_score" value="0.32075471698113206" type="real" />
  </edge>
  <edge id="P40938 (pp) Q9Y253" label="RFC3_HUMAN (pp) POLH_HUMAN" source="P40938" target="Q9Y253">
    <att name="confidence_score" value="1.0" type="real" />
    <att name="confidence_score_old" value="0.3636" type="real" />
    <att name="initial_score" value="0.4517" type="real" />
    <att name="relevance_score" value="0.32075471698113206" type="real" />
  </edge>
  <edge id="P41226 (pp) Q9UBT6" label="UBA7_HUMAN (pp) POLK_HUMAN" source="P41226" target="Q9UBT6">
    <att name="confidence_score" value="1.0" type="real" />
    <att name="confidence_score_old" value="1.0" type="real" />
    <att name="initial_score" value="0.0862" type="real" />
    <att name="relevance_score" value="0.6666666666666666" type="real" />
  </edge>
  <edge id="P41226 (pp) Q9UBZ9" label="UBA7_HUMAN (pp) REV1_HUMAN" source="P41226" target="Q9UBZ9">
    <att name="confidence_score" value="1.0" type="real" />
    <att name="confidence_score_old" value="1.0" type="real" />
    <att name="initial_score" value="0.0855" type="real" />
    <att name="relevance_score" value="0.6666666666666666" type="real" />
  </edge>
  <edge id="P41226 (pp) Q9UNA4" label="UBA7_HUMAN (pp) POLI_HUMAN" source="P41226" target="Q9UNA4">
    <att name="confidence_score" value="1.0" type="real" />
    <att name="confidence_score_old" value="1.0" type="real" />
    <att name="initial_score" value="0.0852" type="real" />
    <att name="relevance_score" value="0.6666666666666666" type="real" />
  </edge>
  <edge id="P41226 (pp) Q9Y253" label="UBA7_HUMAN (pp) POLH_HUMAN" source="P41226" target="Q9Y253">
    <att name="confidence_score" value="1.0" type="real" />
    <att name="confidence_score_old" value="1.0" type="real" />
    <att name="initial_score" value="0.0851" type="real" />
    <att name="relevance_score" value="0.4523809523809524" type="real" />
  </edge>
  <edge id="P49916 (pp) Q9UBT6" label="DNLI3_HUMAN (pp) POLK_HUMAN" source="P49916" target="Q9UBT6">
    <att name="confidence_score" value="1.0" type="real" />
    <att name="confidence_score_old" value="1.0" type="real" />
    <att name="initial_score" value="0.0762" type="real" />
    <att name="relevance_score" value="0.1951219512195122" type="real" />
  </edge>
  <edge id="P62877 (pp) Q13619" label="RBX1_HUMAN (pp) CUL4A_HUMAN" source="P62877" target="Q13619">
    <att name="confidence_score" value="1.0" type="real" />
    <att name="confidence_score_old" value="1.0" type="real" />
    <att name="initial_score" value="0.7499" type="real" />
    <att name="relevance_score" value="0.12195121951219512" type="real" />
  </edge>
  <edge id="P62877 (pp) Q13620" label="RBX1_HUMAN (pp) CUL4B_HUMAN" source="P62877" target="Q13620">
    <att name="confidence_score" value="1.0" type="real" />
    <att name="confidence_score_old" value="1.0" type="real" />
    <att name="initial_score" value="0.715" type="real" />
    <att name="relevance_score" value="0.12195121951219512" type="real" />
  </edge>
  <edge id="P62877 (pp) Q13888" label="RBX1_HUMAN (pp) TF2H2_HUMAN" source="P62877" target="Q13888">
    <att name="confidence_score" value="1.0" type="real" />
    <att name="confidence_score_old" value="0.2087" type="real" />
    <att name="initial_score" value="0.1836" type="real" />
    <att name="relevance_score" value="0.12195121951219512" type="real" />
  </edge>
  <edge id="P62877 (pp) Q13889" label="RBX1_HUMAN (pp) TF2H3_HUMAN" source="P62877" target="Q13889">
    <att name="confidence_score" value="1.0" type="real" />
    <att name="confidence_score_old" value="0.2098" type="real" />
    <att name="initial_score" value="0.186" type="real" />
    <att name="relevance_score" value="0.12195121951219512" type="real" />
  </edge>
  <edge id="P62877 (pp) Q16531" label="RBX1_HUMAN (pp) DDB1_HUMAN" source="P62877" target="Q16531">
    <att name="confidence_score" value="1.0" type="real" />
    <att name="confidence_score_old" value="1.0" type="real" />
    <att name="initial_score" value="0.7123" type="real" />
    <att name="relevance_score" value="0.10810810810810811" type="real" />
  </edge>
  <edge id="P62877 (pp) Q6ZYL4" label="RBX1_HUMAN (pp) TF2H5_HUMAN" source="P62877" target="Q6ZYL4">
    <att name="confidence_score" value="1.0" type="real" />
    <att name="confidence_score_old" value="0.2118" type="real" />
    <att name="initial_score" value="0.1906" type="real" />
    <att name="relevance_score" value="0.12195121951219512" type="real" />
  </edge>
  <edge id="P62877 (pp) Q86WJ1" label="RBX1_HUMAN (pp) CHD1L_HUMAN" source="P62877" target="Q86WJ1">
    <att name="confidence_score" value="1.0" type="real" />
    <att name="confidence_score_old" value="1.0" type="real" />
    <att name="initial_score" value="0.2709" type="real" />
    <att name="relevance_score" value="0.12195121951219512" type="real" />
  </edge>
  <edge id="P62877 (pp) Q92466" label="RBX1_HUMAN (pp) DDB2_HUMAN" source="P62877" target="Q92466">
    <att name="confidence_score" value="1.0" type="real" />
    <att name="confidence_score_old" value="1.0" type="real" />
    <att name="initial_score" value="0.742" type="real" />
    <att name="relevance_score" value="0.12195121951219512" type="real" />
  </edge>
  <edge id="P62877 (pp) Q92759" label="RBX1_HUMAN (pp) TF2H4_HUMAN" source="P62877" target="Q92759">
    <att name="confidence_score" value="1.0" type="real" />
    <att name="confidence_score_old" value="0.2097" type="real" />
    <att name="initial_score" value="0.1858" type="real" />
    <att name="relevance_score" value="0.12195121951219512" type="real" />
  </edge>
  <edge id="P62877 (pp) Q92889" label="RBX1_HUMAN (pp) XPF_HUMAN" source="P62877" target="Q92889">
    <att name="confidence_score" value="1.0" type="real" />
    <att name="confidence_score_old" value="0.189" type="real" />
    <att name="initial_score" value="0.1355" type="real" />
    <att name="relevance_score" value="0.12195121951219512" type="real" />
  </edge>
  <edge id="P62877 (pp) Q9UBT6" label="RBX1_HUMAN (pp) POLK_HUMAN" source="P62877" target="Q9UBT6">
    <att name="confidence_score" value="1.0" type="real" />
    <att name="confidence_score_old" value="0.1811" type="real" />
    <att name="initial_score" value="0.1151" type="real" />
    <att name="relevance_score" value="0.12195121951219512" type="real" />
  </edge>
  <edge id="Q13619 (pp) Q13620" label="CUL4A_HUMAN (pp) CUL4B_HUMAN" source="Q13619" target="Q13620">
    <att name="confidence_score" value="1.0" type="real" />
    <att name="confidence_score_old" value="1.0" type="real" />
    <att name="initial_score" value="0.3251" type="real" />
    <att name="relevance_score" value="0.12844036697247707" type="real" />
  </edge>
  <edge id="Q13619 (pp) Q13888" label="CUL4A_HUMAN (pp) TF2H2_HUMAN" source="Q13619" target="Q13888">
    <att name="confidence_score" value="1.0" type="real" />
    <att name="confidence_score_old" value="0.2082" type="real" />
    <att name="initial_score" value="0.1823" type="real" />
    <att name="relevance_score" value="0.13725490196078433" type="real" />
  </edge>
  <edge id="Q13619 (pp) Q13889" label="CUL4A_HUMAN (pp) TF2H3_HUMAN" source="Q13619" target="Q13889">
    <att name="confidence_score" value="1.0" type="real" />
    <att name="confidence_score_old" value="0.2092" type="real" />
    <att name="initial_score" value="0.1846" type="real" />
    <att name="relevance_score" value="0.13725490196078433" type="real" />
  </edge>
  <edge id="Q13619 (pp) Q16531" label="CUL4A_HUMAN (pp) DDB1_HUMAN" source="Q13619" target="Q16531">
    <att name="confidence_score" value="1.0" type="real" />
    <att name="confidence_score_old" value="1.0" type="real" />
    <att name="initial_score" value="0.7703" type="real" />
    <att name="relevance_score" value="0.10810810810810811" type="real" />
  </edge>
  <edge id="Q13619 (pp) Q6ZYL4" label="CUL4A_HUMAN (pp) TF2H5_HUMAN" source="Q13619" target="Q6ZYL4">
    <att name="confidence_score" value="1.0" type="real" />
    <att name="confidence_score_old" value="0.2113" type="real" />
    <att name="initial_score" value="0.1894" type="real" />
    <att name="relevance_score" value="0.13725490196078433" type="real" />
  </edge>
  <edge id="Q13619 (pp) Q86WJ1" label="CUL4A_HUMAN (pp) CHD1L_HUMAN" source="Q13619" target="Q86WJ1">
    <att name="confidence_score" value="1.0" type="real" />
    <att name="confidence_score_old" value="1.0" type="real" />
    <att name="initial_score" value="0.2691" type="real" />
    <att name="relevance_score" value="0.13725490196078433" type="real" />
  </edge>
  <edge id="Q13619 (pp) Q92466" label="CUL4A_HUMAN (pp) DDB2_HUMAN" source="Q13619" target="Q92466">
    <att name="confidence_score" value="1.0" type="real" />
    <att name="confidence_score_old" value="1.0" type="real" />
    <att name="initial_score" value="0.8036" type="real" />
    <att name="relevance_score" value="0.13725490196078433" type="real" />
  </edge>
  <edge id="Q13619 (pp) Q92759" label="CUL4A_HUMAN (pp) TF2H4_HUMAN" source="Q13619" target="Q92759">
    <att name="confidence_score" value="1.0" type="real" />
    <att name="confidence_score_old" value="0.2091" type="real" />
    <att name="initial_score" value="0.1844" type="real" />
    <att name="relevance_score" value="0.13725490196078433" type="real" />
  </edge>
  <edge id="Q13619 (pp) Q92889" label="CUL4A_HUMAN (pp) XPF_HUMAN" source="Q13619" target="Q92889">
    <att name="confidence_score" value="1.0" type="real" />
    <att name="confidence_score_old" value="0.1886" type="real" />
    <att name="initial_score" value="0.1345" type="real" />
    <att name="relevance_score" value="0.13725490196078433" type="real" />
  </edge>
  <edge id="Q13619 (pp) Q9UBT6" label="CUL4A_HUMAN (pp) POLK_HUMAN" source="Q13619" target="Q9UBT6">
    <att name="confidence_score" value="1.0" type="real" />
    <att name="confidence_score_old" value="0.1809" type="real" />
    <att name="initial_score" value="0.1143" type="real" />
    <att name="relevance_score" value="0.13725490196078433" type="real" />
  </edge>
  <edge id="Q13620 (pp) Q13888" label="CUL4B_HUMAN (pp) TF2H2_HUMAN" source="Q13620" target="Q13888">
    <att name="confidence_score" value="1.0" type="real" />
    <att name="confidence_score_old" value="0.2084" type="real" />
    <att name="initial_score" value="0.1828" type="real" />
    <att name="relevance_score" value="0.12844036697247707" type="real" />
  </edge>
  <edge id="Q13620 (pp) Q13889" label="CUL4B_HUMAN (pp) TF2H3_HUMAN" source="Q13620" target="Q13889">
    <att name="confidence_score" value="1.0" type="real" />
    <att name="confidence_score_old" value="0.2094" type="real" />
    <att name="initial_score" value="0.1851" type="real" />
    <att name="relevance_score" value="0.12844036697247707" type="real" />
  </edge>
  <edge id="Q13620 (pp) Q16531" label="CUL4B_HUMAN (pp) DDB1_HUMAN" source="Q13620" target="Q16531">
    <att name="confidence_score" value="1.0" type="real" />
    <att name="confidence_score_old" value="1.0" type="real" />
    <att name="initial_score" value="0.7421" type="real" />
    <att name="relevance_score" value="0.10810810810810811" type="real" />
  </edge>
  <edge id="Q13620 (pp) Q6ZYL4" label="CUL4B_HUMAN (pp) TF2H5_HUMAN" source="Q13620" target="Q6ZYL4">
    <att name="confidence_score" value="1.0" type="real" />
    <att name="confidence_score_old" value="0.2114" type="real" />
    <att name="initial_score" value="0.1897" type="real" />
    <att name="relevance_score" value="0.12844036697247707" type="real" />
  </edge>
  <edge id="Q13620 (pp) Q86WJ1" label="CUL4B_HUMAN (pp) CHD1L_HUMAN" source="Q13620" target="Q86WJ1">
    <att name="confidence_score" value="1.0" type="real" />
    <att name="confidence_score_old" value="1.0" type="real" />
    <att name="initial_score" value="0.2703" type="real" />
    <att name="relevance_score" value="0.12844036697247707" type="real" />
  </edge>
  <edge id="Q13620 (pp) Q92466" label="CUL4B_HUMAN (pp) DDB2_HUMAN" source="Q13620" target="Q92466">
    <att name="confidence_score" value="1.0" type="real" />
    <att name="confidence_score_old" value="1.0" type="real" />
    <att name="initial_score" value="0.6756" type="real" />
    <att name="relevance_score" value="0.12844036697247707" type="real" />
  </edge>
  <edge id="Q13620 (pp) Q92759" label="CUL4B_HUMAN (pp) TF2H4_HUMAN" source="Q13620" target="Q92759">
    <att name="confidence_score" value="1.0" type="real" />
    <att name="confidence_score_old" value="0.2094" type="real" />
    <att name="initial_score" value="0.1851" type="real" />
    <att name="relevance_score" value="0.12844036697247707" type="real" />
  </edge>
  <edge id="Q13620 (pp) Q92889" label="CUL4B_HUMAN (pp) XPF_HUMAN" source="Q13620" target="Q92889">
    <att name="confidence_score" value="1.0" type="real" />
    <att name="confidence_score_old" value="0.1887" type="real" />
    <att name="initial_score" value="0.1349" type="real" />
    <att name="relevance_score" value="0.12844036697247707" type="real" />
  </edge>
  <edge id="Q13620 (pp) Q9UBT6" label="CUL4B_HUMAN (pp) POLK_HUMAN" source="Q13620" target="Q9UBT6">
    <att name="confidence_score" value="1.0" type="real" />
    <att name="confidence_score_old" value="0.1809" type="real" />
    <att name="initial_score" value="0.1145" type="real" />
    <att name="relevance_score" value="0.12844036697247707" type="real" />
  </edge>
  <edge id="Q13888 (pp) Q13889" label="TF2H2_HUMAN (pp) TF2H3_HUMAN" source="Q13888" target="Q13889">
    <att name="confidence_score" value="1.0" type="real" />
    <att name="confidence_score_old" value="1.0" type="real" />
    <att name="initial_score" value="0.6225" type="real" />
    <att name="relevance_score" value="0.24107142857142858" type="real" />
  </edge>
  <edge id="Q13888 (pp) Q16531" label="TF2H2_HUMAN (pp) DDB1_HUMAN" source="Q13888" target="Q16531">
    <att name="confidence_score" value="1.0" type="real" />
    <att name="confidence_score_old" value="0.2084" type="real" />
    <att name="initial_score" value="0.1829" type="real" />
    <att name="relevance_score" value="0.10810810810810811" type="real" />
  </edge>
  <edge id="Q13888 (pp) Q6ZYL4" label="TF2H2_HUMAN (pp) TF2H5_HUMAN" source="Q13888" target="Q6ZYL4">
    <att name="confidence_score" value="1.0" type="real" />
    <att name="confidence_score_old" value="1.0" type="real" />
    <att name="initial_score" value="0.7219" type="real" />
    <att name="relevance_score" value="0.24107142857142858" type="real" />
  </edge>
  <edge id="Q13888 (pp) Q86WJ1" label="TF2H2_HUMAN (pp) CHD1L_HUMAN" source="Q13888" target="Q86WJ1">
    <att name="confidence_score" value="1.0" type="real" />
    <att name="confidence_score_old" value="0.2497" type="real" />
    <att name="initial_score" value="0.2701" type="real" />
    <att name="relevance_score" value="0.24107142857142858" type="real" />
  </edge>
  <edge id="Q13888 (pp) Q92466" label="TF2H2_HUMAN (pp) DDB2_HUMAN" source="Q13888" target="Q92466">
    <att name="confidence_score" value="1.0" type="real" />
    <att name="confidence_score_old" value="0.2084" type="real" />
    <att name="initial_score" value="0.1829" type="real" />
    <att name="relevance_score" value="0.24107142857142858" type="real" />
  </edge>
  <edge id="Q13888 (pp) Q92759" label="TF2H2_HUMAN (pp) TF2H4_HUMAN" source="Q13888" target="Q92759">
    <att name="confidence_score" value="1.0" type="real" />
    <att name="confidence_score_old" value="1.0" type="real" />
    <att name="initial_score" value="0.5108" type="real" />
    <att name="relevance_score" value="0.24107142857142858" type="real" />
  </edge>
  <edge id="Q13888 (pp) Q92889" label="TF2H2_HUMAN (pp) XPF_HUMAN" source="Q13888" target="Q92889">
    <att name="confidence_score" value="1.0" type="real" />
    <att name="confidence_score_old" value="0.1892" type="real" />
    <att name="initial_score" value="0.1361" type="real" />
    <att name="relevance_score" value="0.24107142857142858" type="real" />
  </edge>
  <edge id="Q13888 (pp) Q9UBT6" label="TF2H2_HUMAN (pp) POLK_HUMAN" source="Q13888" target="Q9UBT6">
    <att name="confidence_score" value="1.0" type="real" />
    <att name="confidence_score_old" value="0.181" type="real" />
    <att name="initial_score" value="0.1147" type="real" />
    <att name="relevance_score" value="0.24107142857142858" type="real" />
  </edge>
  <edge id="Q13889 (pp) Q16531" label="TF2H3_HUMAN (pp) DDB1_HUMAN" source="Q13889" target="Q16531">
    <att name="confidence_score" value="1.0" type="real" />
    <att name="confidence_score_old" value="0.2092" type="real" />
    <att name="initial_score" value="0.1847" type="real" />
    <att name="relevance_score" value="0.10810810810810811" type="real" />
  </edge>
  <edge id="Q13889 (pp) Q6ZYL4" label="TF2H3_HUMAN (pp) TF2H5_HUMAN" source="Q13889" target="Q6ZYL4">
    <att name="confidence_score" value="1.0" type="real" />
    <att name="confidence_score_old" value="1.0" type="real" />
    <att name="initial_score" value="0.2297" type="real" />
    <att name="relevance_score" value="0.26732673267326734" type="real" />
  </edge>
  <edge id="Q13889 (pp) Q86WJ1" label="TF2H3_HUMAN (pp) CHD1L_HUMAN" source="Q13889" target="Q86WJ1">
    <att name="confidence_score" value="1.0" type="real" />
    <att name="confidence_score_old" value="0.2512" type="real" />
    <att name="initial_score" value="0.2731" type="real" />
    <att name="relevance_score" value="0.26732673267326734" type="real" />
  </edge>
  <edge id="Q13889 (pp) Q92466" label="TF2H3_HUMAN (pp) DDB2_HUMAN" source="Q13889" target="Q92466">
    <att name="confidence_score" value="1.0" type="real" />
    <att name="confidence_score_old" value="0.2094" type="real" />
    <att name="initial_score" value="0.1851" type="real" />
    <att name="relevance_score" value="0.26732673267326734" type="real" />
  </edge>
  <edge id="Q13889 (pp) Q92759" label="TF2H3_HUMAN (pp) TF2H4_HUMAN" source="Q13889" target="Q92759">
    <att name="confidence_score" value="1.0" type="real" />
    <att name="confidence_score_old" value="1.0" type="real" />
    <att name="initial_score" value="0.6437" type="real" />
    <att name="relevance_score" value="0.25925925925925924" type="real" />
  </edge>
  <edge id="Q13889 (pp) Q92889" label="TF2H3_HUMAN (pp) XPF_HUMAN" source="Q13889" target="Q92889">
    <att name="confidence_score" value="1.0" type="real" />
    <att name="confidence_score_old" value="0.1898" type="real" />
    <att name="initial_score" value="0.1376" type="real" />
    <att name="relevance_score" value="0.26732673267326734" type="real" />
  </edge>
  <edge id="Q13889 (pp) Q9UBT6" label="TF2H3_HUMAN (pp) POLK_HUMAN" source="Q13889" target="Q9UBT6">
    <att name="confidence_score" value="1.0" type="real" />
    <att name="confidence_score_old" value="0.1815" type="real" />
    <att name="initial_score" value="0.1161" type="real" />
    <att name="relevance_score" value="0.26732673267326734" type="real" />
  </edge>
  <edge id="Q14191 (pp) Q9UBT6" label="WRN_HUMAN (pp) POLK_HUMAN" source="Q14191" target="Q9UBT6">
    <att name="confidence_score" value="1.0" type="real" />
    <att name="confidence_score_old" value="0.3365" type="real" />
    <att name="initial_score" value="0.4142" type="real" />
    <att name="relevance_score" value="0.13580246913580246" type="real" />
  </edge>
  <edge id="Q16531 (pp) Q6ZYL4" label="DDB1_HUMAN (pp) TF2H5_HUMAN" source="Q16531" target="Q6ZYL4">
    <att name="confidence_score" value="1.0" type="real" />
    <att name="confidence_score_old" value="0.211" type="real" />
    <att name="initial_score" value="0.1888" type="real" />
    <att name="relevance_score" value="0.10810810810810811" type="real" />
  </edge>
  <edge id="Q16531 (pp) Q86WJ1" label="DDB1_HUMAN (pp) CHD1L_HUMAN" source="Q16531" target="Q86WJ1">
    <att name="confidence_score" value="1.0" type="real" />
    <att name="confidence_score_old" value="1.0" type="real" />
    <att name="initial_score" value="0.2683" type="real" />
    <att name="relevance_score" value="0.10810810810810811" type="real" />
  </edge>
  <edge id="Q16531 (pp) Q92466" label="DDB1_HUMAN (pp) DDB2_HUMAN" source="Q16531" target="Q92466">
    <att name="confidence_score" value="1.0" type="real" />
    <att name="confidence_score_old" value="1.0" type="real" />
    <att name="initial_score" value="0.8028" type="real" />
    <att name="relevance_score" value="0.10810810810810811" type="real" />
  </edge>
  <edge id="Q16531 (pp) Q92759" label="DDB1_HUMAN (pp) TF2H4_HUMAN" source="Q16531" target="Q92759">
    <att name="confidence_score" value="1.0" type="real" />
    <att name="confidence_score_old" value="0.2092" type="real" />
    <att name="initial_score" value="0.1846" type="real" />
    <att name="relevance_score" value="0.10810810810810811" type="real" />
  </edge>
  <edge id="Q16531 (pp) Q92889" label="DDB1_HUMAN (pp) XPF_HUMAN" source="Q16531" target="Q92889">
    <att name="confidence_score" value="1.0" type="real" />
    <att name="confidence_score_old" value="0.1923" type="real" />
    <att name="initial_score" value="0.1441" type="real" />
    <att name="relevance_score" value="0.10810810810810811" type="real" />
  </edge>
  <edge id="Q16531 (pp) Q9UBT6" label="DDB1_HUMAN (pp) POLK_HUMAN" source="Q16531" target="Q9UBT6">
    <att name="confidence_score" value="1.0" type="real" />
    <att name="confidence_score_old" value="0.1806" type="real" />
    <att name="initial_score" value="0.1137" type="real" />
    <att name="relevance_score" value="0.10810810810810811" type="real" />
  </edge>
  <edge id="Q6ZYL4 (pp) Q86WJ1" label="TF2H5_HUMAN (pp) CHD1L_HUMAN" source="Q6ZYL4" target="Q86WJ1">
    <att name="confidence_score" value="1.0" type="real" />
    <att name="confidence_score_old" value="0.2543" type="real" />
    <att name="initial_score" value="0.279" type="real" />
    <att name="relevance_score" value="0.2903225806451613" type="real" />
  </edge>
  <edge id="Q6ZYL4 (pp) Q92466" label="TF2H5_HUMAN (pp) DDB2_HUMAN" source="Q6ZYL4" target="Q92466">
    <att name="confidence_score" value="1.0" type="real" />
    <att name="confidence_score_old" value="0.2112" type="real" />
    <att name="initial_score" value="0.1893" type="real" />
    <att name="relevance_score" value="0.26732673267326734" type="real" />
  </edge>
  <edge id="Q6ZYL4 (pp) Q92759" label="TF2H5_HUMAN (pp) TF2H4_HUMAN" source="Q6ZYL4" target="Q92759">
    <att name="confidence_score" value="1.0" type="real" />
    <att name="confidence_score_old" value="1.0" type="real" />
    <att name="initial_score" value="0.7661" type="real" />
    <att name="relevance_score" value="0.25925925925925924" type="real" />
  </edge>
  <edge id="Q6ZYL4 (pp) Q92889" label="TF2H5_HUMAN (pp) XPF_HUMAN" source="Q6ZYL4" target="Q92889">
    <att name="confidence_score" value="1.0" type="real" />
    <att name="confidence_score_old" value="0.1907" type="real" />
    <att name="initial_score" value="0.1399" type="real" />
    <att name="relevance_score" value="0.28421052631578947" type="real" />
  </edge>
  <edge id="Q6ZYL4 (pp) Q9UBT6" label="TF2H5_HUMAN (pp) POLK_HUMAN" source="Q6ZYL4" target="Q9UBT6">
    <att name="confidence_score" value="1.0" type="real" />
    <att name="confidence_score_old" value="0.1824" type="real" />
    <att name="initial_score" value="0.1184" type="real" />
    <att name="relevance_score" value="0.2903225806451613" type="real" />
  </edge>
  <edge id="Q86WJ1 (pp) Q92466" label="CHD1L_HUMAN (pp) DDB2_HUMAN" source="Q86WJ1" target="Q92466">
    <att name="confidence_score" value="1.0" type="real" />
    <att name="confidence_score_old" value="1.0" type="real" />
    <att name="initial_score" value="0.2793" type="real" />
    <att name="relevance_score" value="0.26732673267326734" type="real" />
  </edge>
  <edge id="Q86WJ1 (pp) Q92759" label="CHD1L_HUMAN (pp) TF2H4_HUMAN" source="Q86WJ1" target="Q92759">
    <att name="confidence_score" value="1.0" type="real" />
    <att name="confidence_score_old" value="0.2511" type="real" />
    <att name="initial_score" value="0.2729" type="real" />
    <att name="relevance_score" value="0.25925925925925924" type="real" />
  </edge>
  <edge id="Q86WJ1 (pp) Q92889" label="CHD1L_HUMAN (pp) XPF_HUMAN" source="Q86WJ1" target="Q92889">
    <att name="confidence_score" value="1.0" type="real" />
    <att name="confidence_score_old" value="0.1905" type="real" />
    <att name="initial_score" value="0.1394" type="real" />
    <att name="relevance_score" value="0.28421052631578947" type="real" />
  </edge>
  <edge id="Q86WJ1 (pp) Q9UBT6" label="CHD1L_HUMAN (pp) POLK_HUMAN" source="Q86WJ1" target="Q9UBT6">
    <att name="confidence_score" value="1.0" type="real" />
    <att name="confidence_score_old" value="0.1824" type="real" />
    <att name="initial_score" value="0.1184" type="real" />
    <att name="relevance_score" value="0.45901639344262296" type="real" />
  </edge>
  <edge id="Q92466 (pp) Q92759" label="DDB2_HUMAN (pp) TF2H4_HUMAN" source="Q92466" target="Q92759">
    <att name="confidence_score" value="1.0" type="real" />
    <att name="confidence_score_old" value="0.2094" type="real" />
    <att name="initial_score" value="0.1851" type="real" />
    <att name="relevance_score" value="0.25925925925925924" type="real" />
  </edge>
  <edge id="Q92466 (pp) Q92889" label="DDB2_HUMAN (pp) XPF_HUMAN" source="Q92466" target="Q92889">
    <att name="confidence_score" value="1.0" type="real" />
    <att name="confidence_score_old" value="0.1906" type="real" />
    <att name="initial_score" value="0.1396" type="real" />
    <att name="relevance_score" value="0.26732673267326734" type="real" />
  </edge>
  <edge id="Q92466 (pp) Q9UBT6" label="DDB2_HUMAN (pp) POLK_HUMAN" source="Q92466" target="Q9UBT6">
    <att name="confidence_score" value="1.0" type="real" />
    <att name="confidence_score_old" value="0.1824" type="real" />
    <att name="initial_score" value="0.1184" type="real" />
    <att name="relevance_score" value="0.26732673267326734" type="real" />
  </edge>
  <edge id="Q92759 (pp) Q92889" label="TF2H4_HUMAN (pp) XPF_HUMAN" source="Q92759" target="Q92889">
    <att name="confidence_score" value="1.0" type="real" />
    <att name="confidence_score_old" value="0.1896" type="real" />
    <att name="initial_score" value="0.137" type="real" />
    <att name="relevance_score" value="0.25925925925925924" type="real" />
  </edge>
  <edge id="Q92759 (pp) Q9UBT6" label="TF2H4_HUMAN (pp) POLK_HUMAN" source="Q92759" target="Q9UBT6">
    <att name="confidence_score" value="1.0" type="real" />
    <att name="confidence_score_old" value="0.1815" type="real" />
    <att name="initial_score" value="0.1159" type="real" />
    <att name="relevance_score" value="0.25925925925925924" type="real" />
  </edge>
  <edge id="Q92889 (pp) Q9UBT6" label="XPF_HUMAN (pp) POLK_HUMAN" source="Q92889" target="Q9UBT6">
    <att name="confidence_score" value="1.0" type="real" />
    <att name="confidence_score_old" value="0.181" type="real" />
    <att name="initial_score" value="0.1146" type="real" />
    <att name="relevance_score" value="0.28421052631578947" type="real" />
  </edge>
  <edge id="Q9BWF2 (pp) Q9UBT6" label="TRAIP_HUMAN (pp) POLK_HUMAN" source="Q9BWF2" target="Q9UBT6">
    <att name="confidence_score" value="1.0" type="real" />
    <att name="confidence_score_old" value="0.2259" type="real" />
    <att name="initial_score" value="0.2217" type="real" />
    <att name="relevance_score" value="0.13043478260869565" type="real" />
  </edge>
  <edge id="Q9BWF2 (pp) Q9Y253" label="TRAIP_HUMAN (pp) POLH_HUMAN" source="Q9BWF2" target="Q9Y253">
    <att name="confidence_score" value="1.0" type="real" />
    <att name="confidence_score_old" value="0.2811" type="real" />
    <att name="initial_score" value="0.3273" type="real" />
    <att name="relevance_score" value="0.13043478260869565" type="real" />
  </edge>
  <edge id="Q9NS91 (pp) Q9UBT6" label="RAD18_HUMAN (pp) POLK_HUMAN" source="Q9NS91" target="Q9UBT6">
    <att name="confidence_score" value="1.0" type="real" />
    <att name="confidence_score_old" value="0.379" type="real" />
    <att name="initial_score" value="0.4718" type="real" />
    <att name="relevance_score" value="0.11235955056179775" type="real" />
  </edge>
  <edge id="Q9NS91 (pp) Q9UBZ9" label="RAD18_HUMAN (pp) REV1_HUMAN" source="Q9NS91" target="Q9UBZ9">
    <att name="confidence_score" value="1.0" type="real" />
    <att name="confidence_score_old" value="0.3252" type="real" />
    <att name="initial_score" value="0.3978" type="real" />
    <att name="relevance_score" value="0.11235955056179775" type="real" />
  </edge>
  <edge id="Q9NS91 (pp) Q9Y253" label="RAD18_HUMAN (pp) POLH_HUMAN" source="Q9NS91" target="Q9Y253">
    <att name="confidence_score" value="1.0" type="real" />
    <att name="confidence_score_old" value="0.6979" type="real" />
    <att name="initial_score" value="0.7667" type="real" />
    <att name="relevance_score" value="0.11235955056179775" type="real" />
  </edge>
  <edge id="Q9UBT6 (pp) Q9UBZ9" label="POLK_HUMAN (pp) REV1_HUMAN" source="Q9UBT6" target="Q9UBZ9">
    <att name="confidence_score" value="1.0" type="real" />
    <att name="confidence_score_old" value="1.0" type="real" />
    <att name="initial_score" value="0.7815" type="real" />
    <att name="relevance_score" value="0.7241379310344828" type="real" />
  </edge>
  <edge id="Q9UBT6 (pp) Q9UI95" label="POLK_HUMAN (pp) MD2L2_HUMAN" source="Q9UBT6" target="Q9UI95">
    <att name="confidence_score" value="1.0" type="real" />
    <att name="confidence_score_old" value="1.0" type="real" />
    <att name="initial_score" value="0.2352" type="real" />
    <att name="relevance_score" value="0.16129032258064516" type="real" />
  </edge>
  <edge id="Q9UBT6 (pp) Q9UNA4" label="POLK_HUMAN (pp) POLI_HUMAN" source="Q9UBT6" target="Q9UNA4">
    <att name="confidence_score" value="1.0" type="real" />
    <att name="confidence_score_old" value="1.0" type="real" />
    <att name="relevance_score" value="0.7407407407407407" type="real" />
  </edge>
  <edge id="Q9UBT6 (pp) Q9Y253" label="POLK_HUMAN (pp) POLH_HUMAN" source="Q9UBT6" target="Q9Y253">
    <att name="confidence_score" value="1.0" type="real" />
    <att name="confidence_score_old" value="1.0" type="real" />
    <att name="relevance_score" value="0.4523809523809524" type="real" />
  </edge>
  <edge id="Q9UBZ9 (pp) Q9UI95" label="REV1_HUMAN (pp) MD2L2_HUMAN" source="Q9UBZ9" target="Q9UI95">
    <att name="confidence_score" value="1.0" type="real" />
    <att name="confidence_score_old" value="1.0" type="real" />
    <att name="initial_score" value="0.7954" type="real" />
    <att name="relevance_score" value="0.16129032258064516" type="real" />
  </edge>
  <edge id="Q9UBZ9 (pp) Q9UNA4" label="REV1_HUMAN (pp) POLI_HUMAN" source="Q9UBZ9" target="Q9UNA4">
    <att name="confidence_score" value="1.0" type="real" />
    <att name="confidence_score_old" value="1.0" type="real" />
    <att name="initial_score" value="0.7607" type="real" />
    <att name="relevance_score" value="0.7241379310344828" type="real" />
  </edge>
  <edge id="Q9UBZ9 (pp) Q9Y253" label="REV1_HUMAN (pp) POLH_HUMAN" source="Q9UBZ9" target="Q9Y253">
    <att name="confidence_score" value="1.0" type="real" />
    <att name="confidence_score_old" value="0.7765" type="real" />
    <att name="initial_score" value="0.8183" type="real" />
    <att name="relevance_score" value="0.4523809523809524" type="real" />
  </edge>
  <edge id="Q9UI95 (pp) Q9UNA4" label="MD2L2_HUMAN (pp) POLI_HUMAN" source="Q9UI95" target="Q9UNA4">
    <att name="confidence_score" value="1.0" type="real" />
    <att name="confidence_score_old" value="1.0" type="real" />
    <att name="initial_score" value="0.1838" type="real" />
    <att name="relevance_score" value="0.16129032258064516" type="real" />
  </edge>
  <edge id="Q9UI95 (pp) Q9Y253" label="MD2L2_HUMAN (pp) POLH_HUMAN" source="Q9UI95" target="Q9Y253">
    <att name="confidence_score" value="1.0" type="real" />
    <att name="confidence_score_old" value="0.2356" type="real" />
    <att name="initial_score" value="0.242" type="real" />
    <att name="relevance_score" value="0.16129032258064516" type="real" />
  </edge>
  <edge id="Q9UNA4 (pp) Q9Y253" label="POLI_HUMAN (pp) POLH_HUMAN" source="Q9UNA4" target="Q9Y253">
    <att name="confidence_score" value="1.0" type="real" />
    <att name="confidence_score_old" value="1.0" type="real" />
    <att name="initial_score" value="0.7847" type="real" />
    <att name="relevance_score" value="0.4523809523809524" type="real" />
  </edge>
</graph>
