# Supplementary material for: New insights into the molecular biology of Alzheimer’s-like cerebral amyloidosis achieved through multi‐omics approaches
Source: PLoS One. 2025 Sep 3;20(9):e0330859. doi: 10.1371/journal.pone.0330859 (PMC12407441; doi:10.1371/journal.pone.0330859)
Supplement: S4 Appendix — (ZIP) [file pone.0330859.s014.zip › cNA_1008.xgmml]

<?xml version='1.0' encoding='utf-8'?>
<graph xmlns="http://www.cs.rpi.edu/XGMML" xmlns:dc="http://purl.org/dc/elements/1.1/" xmlns:rdf="http://www.w3.org/1999/02/22-rdf-syntax-ns#" label="[cNA_1008]@0.1" directed="0" vendor="Intomics A/S">
  <att name="layoutAlgorithm" value="Edge-weighted Spring Embedded" type="string" />
  <att name="networkMetadata"><rdf:RDF><rdf:Description rdf:about="https://www.intomics.com/"><dc:type>Protein-Protein Interaction</dc:type><dc:description>https://www.intomics.com/inbiomap/</dc:description><dc:identifier>[Q9ULX7]@0.1</dc:identifier><dc:date>2024-07-04 23:15:50 UTC</dc:date><dc:title>inBio Map network</dc:title><dc:source>/unity/intomics/inhouse/software/inBio_Command_2023_08/share/data/interactions/network_0/inBio_Map_2023_08_10</dc:source><dc:format>Cytoscape-XGMML</dc:format></rdf:Description></rdf:RDF></att>
  <att name="_inBio_interactomeVersion" value="2023_08_10" type="string" />
  <att name="_inBio_formatVersion" value="1" type="integer" />
  <att name="_inBio_formatVersion" value="1" type="integer" />
  <att name="_inBio_interactomeVersion" value="2023_08_10" type="string" />
  <att name="layoutAlgorithm" value="Edge-weighted Spring Embedded" type="string" />
  <att name="order" value="1" type="integer" />
  <node id="O00471" label="EXOC5_HUMAN">
    <att name="ac" value="O00471" type="string" />
    <att name="description" value="Exocyst complex component 5" type="string" />
    <att name="gene" value="EXOC5" type="string" />
    <att name="localization" value="" type="string" />
    <att name="order" value="1" type="integer" />
    <att name="relevance_score" value="0.15217391304347827" type="real" />
    <att name="localization" value="" type="string" />
    <att name="description" value="Exocyst complex component 5" type="string" />
  </node>
  <node id="P83436" label="COG7_HUMAN">
    <att name="ac" value="P83436" type="string" />
    <att name="description" value="Conserved oligomeric Golgi complex subunit 7" type="string" />
    <att name="gene" value="COG7" type="string" />
    <att name="localization" value="" type="string" />
    <att name="order" value="1" type="integer" />
    <att name="relevance_score" value="0.11428571428571428" type="real" />
    <att name="localization" value="" type="string" />
    <att name="description" value="Conserved oligomeric Golgi complex subunit 7" type="string" />
  </node>
  <node id="Q13144" label="EI2BE_HUMAN">
    <att name="ac" value="Q13144" type="string" />
    <att name="description" value="Translation initiation factor eIF-2B subunit epsilon" type="string" />
    <att name="gene" value="EIF2B5" type="string" />
    <att name="localization" value="" type="string" />
    <att name="order" value="1" type="integer" />
    <att name="relevance_score" value="0.11904761904761904" type="real" />
    <att name="localization" value="" type="string" />
    <att name="description" value="Translation initiation factor eIF-2B subunit epsilon" type="string" />
  </node>
  <node id="Q14232" label="EI2BA_HUMAN">
    <att name="ac" value="Q14232" type="string" />
    <att name="description" value="Translation initiation factor eIF-2B subunit alpha" type="string" />
    <att name="gene" value="EIF2B1" type="string" />
    <att name="localization" value="" type="string" />
    <att name="order" value="1" type="integer" />
    <att name="relevance_score" value="0.13953488372093023" type="real" />
    <att name="localization" value="" type="string" />
    <att name="description" value="Translation initiation factor eIF-2B subunit alpha" type="string" />
  </node>
  <node id="Q14746" label="COG2_HUMAN">
    <att name="ac" value="Q14746" type="string" />
    <att name="description" value="Conserved oligomeric Golgi complex subunit 2" type="string" />
    <att name="gene" value="COG2" type="string" />
    <att name="localization" value="" type="string" />
    <att name="order" value="1" type="integer" />
    <att name="relevance_score" value="0.11764705882352941" type="real" />
    <att name="localization" value="" type="string" />
    <att name="description" value="Conserved oligomeric Golgi complex subunit 2" type="string" />
  </node>
  <node id="Q7Z3U7" label="MON2_HUMAN">
    <att name="ac" value="Q7Z3U7" type="string" />
    <att name="description" value="Protein MON2 homolog" type="string" />
    <att name="gene" value="MON2" type="string" />
    <att name="localization" value="" type="string" />
    <att name="order" value="1" type="integer" />
    <att name="relevance_score" value="0.125" type="real" />
    <att name="localization" value="" type="string" />
    <att name="description" value="Protein MON2 homolog" type="string" />
  </node>
  <node id="Q8IYI6" label="EXOC8_HUMAN">
    <att name="ac" value="Q8IYI6" type="string" />
    <att name="description" value="Exocyst complex component 8" type="string" />
    <att name="gene" value="EXOC8" type="string" />
    <att name="localization" value="" type="string" />
    <att name="order" value="1" type="integer" />
    <att name="relevance_score" value="0.13513513513513514" type="real" />
    <att name="localization" value="" type="string" />
    <att name="description" value="Exocyst complex component 8" type="string" />
  </node>
  <node id="Q8TAG9" label="EXOC6_HUMAN">
    <att name="ac" value="Q8TAG9" type="string" />
    <att name="description" value="Exocyst complex component 6" type="string" />
    <att name="gene" value="EXOC6" type="string" />
    <att name="localization" value="" type="string" />
    <att name="order" value="1" type="integer" />
    <att name="relevance_score" value="0.1724137931034483" type="real" />
    <att name="localization" value="" type="string" />
    <att name="description" value="Exocyst complex component 6" type="string" />
  </node>
  <node id="Q96BI1" label="S22AI_HUMAN">
    <att name="ac" value="Q96BI1" type="string" />
    <att name="description" value="Solute carrier family 22 member 18" type="string" />
    <att name="gene" value="SLC22A18" type="string" />
    <att name="localization" value="Plasma membrane bound" type="string" />
    <att name="order" value="1" type="integer" />
    <att name="relevance_score" value="0.125" type="real" />
    <att name="localization" value="Plasma membrane bound" type="string" />
    <att name="description" value="Solute carrier family 22 member 18" type="string" />
  </node>
  <node id="Q9H9E3" label="COG4_HUMAN">
    <att name="ac" value="Q9H9E3" type="string" />
    <att name="description" value="Conserved oligomeric Golgi complex subunit 4" type="string" />
    <att name="gene" value="COG4" type="string" />
    <att name="localization" value="" type="string" />
    <att name="order" value="1" type="integer" />
    <att name="relevance_score" value="0.11428571428571428" type="real" />
    <att name="localization" value="" type="string" />
    <att name="description" value="Conserved oligomeric Golgi complex subunit 4" type="string" />
  </node>
  <node id="Q9NR50" label="EI2BG_HUMAN">
    <att name="ac" value="Q9NR50" type="string" />
    <att name="description" value="Translation initiation factor eIF-2B subunit gamma" type="string" />
    <att name="gene" value="EIF2B3" type="string" />
    <att name="localization" value="" type="string" />
    <att name="order" value="1" type="integer" />
    <att name="relevance_score" value="0.16666666666666666" type="real" />
    <att name="localization" value="" type="string" />
    <att name="description" value="Translation initiation factor eIF-2B subunit gamma" type="string" />
  </node>
  <node id="Q9NVC3" label="S38A7_HUMAN">
    <att name="ac" value="Q9NVC3" type="string" />
    <att name="description" value="Sodium-coupled neutral amino acid transporter 7" type="string" />
    <att name="gene" value="SLC38A7" type="string" />
    <att name="localization" value="" type="string" />
    <att name="order" value="1" type="integer" />
    <att name="relevance_score" value="0.16666666666666666" type="real" />
    <att name="localization" value="" type="string" />
    <att name="description" value="Sodium-coupled neutral amino acid transporter 7" type="string" />
  </node>
  <node id="Q9NVM1" label="EVA1B_HUMAN">
    <att name="ac" value="Q9NVM1" type="string" />
    <att name="description" value="Protein eva-1 homolog B" type="string" />
    <att name="gene" value="EVA1B" type="string" />
    <att name="localization" value="" type="string" />
    <att name="order" value="1" type="integer" />
    <att name="relevance_score" value="0.3333333333333333" type="real" />
    <att name="localization" value="" type="string" />
    <att name="description" value="Protein eva-1 homolog B" type="string" />
  </node>
  <node id="Q9UI10" label="EI2BD_HUMAN">
    <att name="ac" value="Q9UI10" type="string" />
    <att name="description" value="Translation initiation factor eIF-2B subunit delta" type="string" />
    <att name="gene" value="EIF2B4" type="string" />
    <att name="localization" value="" type="string" />
    <att name="order" value="1" type="integer" />
    <att name="relevance_score" value="0.14285714285714285" type="real" />
    <att name="localization" value="" type="string" />
    <att name="description" value="Translation initiation factor eIF-2B subunit delta" type="string" />
  </node>
  <node id="Q9ULX7" label="CAH14_HUMAN">
    <att name="ac" value="Q9ULX7" type="string" />
    <att name="description" value="Carbonic anhydrase 14" type="string" />
    <att name="gene" value="CA14" type="string" />
    <att name="localization" value="Plasma membrane bound" type="string" />
    <att name="order" value="0" type="integer" />
    <att name="relevance_score" value="1.0" type="real" />
    <att name="localization" value="Plasma membrane bound" type="string" />
    <att name="description" value="Carbonic anhydrase 14" type="string" />
  </node>
  <node id="Q9Y2D4" label="EXC6B_HUMAN">
    <att name="ac" value="Q9Y2D4" type="string" />
    <att name="description" value="Exocyst complex component 6B" type="string" />
    <att name="gene" value="EXOC6B" type="string" />
    <att name="localization" value="" type="string" />
    <att name="order" value="1" type="integer" />
    <att name="relevance_score" value="0.3333333333333333" type="real" />
    <att name="localization" value="" type="string" />
    <att name="description" value="Exocyst complex component 6B" type="string" />
  </node>
  <edge id="O00471 (pp) Q8IYI6" label="EXOC5_HUMAN (pp) EXOC8_HUMAN" source="O00471" target="Q8IYI6">
    <att name="confidence_score" value="1.0" type="real" />
    <att name="confidence_score_old" value="1.0" type="real" />
    <att name="initial_score" value="0.179" type="real" />
    <att name="relevance_score" value="0.13513513513513514" type="real" />
  </edge>
  <edge id="O00471 (pp) Q8TAG9" label="EXOC5_HUMAN (pp) EXOC6_HUMAN" source="O00471" target="Q8TAG9">
    <att name="confidence_score" value="1.0" type="real" />
    <att name="confidence_score_old" value="1.0" type="real" />
    <att name="initial_score" value="0.1836" type="real" />
    <att name="relevance_score" value="0.15217391304347827" type="real" />
  </edge>
  <edge id="O00471 (pp) Q9ULX7" label="EXOC5_HUMAN (pp) CAH14_HUMAN" source="O00471" target="Q9ULX7">
    <att name="confidence_score" value="1.0" type="real" />
    <att name="confidence_score_old" value="0.1635" type="real" />
    <att name="initial_score" value="0.0656" type="real" />
    <att name="relevance_score" value="0.15217391304347827" type="real" />
  </edge>
  <edge id="O00471 (pp) Q9Y2D4" label="EXOC5_HUMAN (pp) EXC6B_HUMAN" source="O00471" target="Q9Y2D4">
    <att name="confidence_score" value="1.0" type="real" />
    <att name="confidence_score_old" value="1.0" type="real" />
    <att name="initial_score" value="0.0785" type="real" />
    <att name="relevance_score" value="0.15217391304347827" type="real" />
  </edge>
  <edge id="P83436 (pp) Q14746" label="COG7_HUMAN (pp) COG2_HUMAN" source="P83436" target="Q14746">
    <att name="confidence_score" value="1.0" type="real" />
    <att name="confidence_score_old" value="0.2138" type="real" />
    <att name="initial_score" value="0.1951" type="real" />
    <att name="relevance_score" value="0.11428571428571428" type="real" />
  </edge>
  <edge id="P83436 (pp) Q9H9E3" label="COG7_HUMAN (pp) COG4_HUMAN" source="P83436" target="Q9H9E3">
    <att name="confidence_score" value="1.0" type="real" />
    <att name="confidence_score_old" value="0.385" type="real" />
    <att name="initial_score" value="0.4794" type="real" />
    <att name="relevance_score" value="0.11428571428571428" type="real" />
  </edge>
  <edge id="P83436 (pp) Q9ULX7" label="COG7_HUMAN (pp) CAH14_HUMAN" source="P83436" target="Q9ULX7">
    <att name="confidence_score" value="1.0" type="real" />
    <att name="confidence_score_old" value="0.1641" type="real" />
    <att name="initial_score" value="0.0674" type="real" />
    <att name="relevance_score" value="0.11428571428571428" type="real" />
  </edge>
  <edge id="Q13144 (pp) Q14232" label="EI2BE_HUMAN (pp) EI2BA_HUMAN" source="Q13144" target="Q14232">
    <att name="confidence_score" value="1.0" type="real" />
    <att name="confidence_score_old" value="0.7433" type="real" />
    <att name="initial_score" value="0.7972" type="real" />
    <att name="relevance_score" value="0.11904761904761904" type="real" />
  </edge>
  <edge id="Q13144 (pp) Q9NR50" label="EI2BE_HUMAN (pp) EI2BG_HUMAN" source="Q13144" target="Q9NR50">
    <att name="confidence_score" value="1.0" type="real" />
    <att name="confidence_score_old" value="0.4727" type="real" />
    <att name="initial_score" value="0.5785" type="real" />
    <att name="relevance_score" value="0.11904761904761904" type="real" />
  </edge>
  <edge id="Q13144 (pp) Q9UI10" label="EI2BE_HUMAN (pp) EI2BD_HUMAN" source="Q13144" target="Q9UI10">
    <att name="confidence_score" value="1.0" type="real" />
    <att name="confidence_score_old" value="0.738" type="real" />
    <att name="initial_score" value="0.7937" type="real" />
    <att name="relevance_score" value="0.11904761904761904" type="real" />
  </edge>
  <edge id="Q13144 (pp) Q9ULX7" label="EI2BE_HUMAN (pp) CAH14_HUMAN" source="Q13144" target="Q9ULX7">
    <att name="confidence_score" value="1.0" type="real" />
    <att name="confidence_score_old" value="0.1637" type="real" />
    <att name="initial_score" value="0.0661" type="real" />
    <att name="relevance_score" value="0.11904761904761904" type="real" />
  </edge>
  <edge id="Q14232 (pp) Q9NR50" label="EI2BA_HUMAN (pp) EI2BG_HUMAN" source="Q14232" target="Q9NR50">
    <att name="confidence_score" value="1.0" type="real" />
    <att name="confidence_score_old" value="0.5361" type="real" />
    <att name="initial_score" value="0.6393" type="real" />
    <att name="relevance_score" value="0.13953488372093023" type="real" />
  </edge>
  <edge id="Q14232 (pp) Q9UI10" label="EI2BA_HUMAN (pp) EI2BD_HUMAN" source="Q14232" target="Q9UI10">
    <att name="confidence_score" value="1.0" type="real" />
    <att name="confidence_score_old" value="0.7437" type="real" />
    <att name="initial_score" value="0.7975" type="real" />
    <att name="relevance_score" value="0.13953488372093023" type="real" />
  </edge>
  <edge id="Q14232 (pp) Q9ULX7" label="EI2BA_HUMAN (pp) CAH14_HUMAN" source="Q14232" target="Q9ULX7">
    <att name="confidence_score" value="1.0" type="real" />
    <att name="confidence_score_old" value="0.1636" type="real" />
    <att name="initial_score" value="0.0659" type="real" />
    <att name="relevance_score" value="0.13953488372093023" type="real" />
  </edge>
  <edge id="Q14746 (pp) Q9H9E3" label="COG2_HUMAN (pp) COG4_HUMAN" source="Q14746" target="Q9H9E3">
    <att name="confidence_score" value="1.0" type="real" />
    <att name="confidence_score_old" value="0.2569" type="real" />
    <att name="initial_score" value="0.2838" type="real" />
    <att name="relevance_score" value="0.11428571428571428" type="real" />
  </edge>
  <edge id="Q14746 (pp) Q9ULX7" label="COG2_HUMAN (pp) CAH14_HUMAN" source="Q14746" target="Q9ULX7">
    <att name="confidence_score" value="1.0" type="real" />
    <att name="confidence_score_old" value="0.1641" type="real" />
    <att name="initial_score" value="0.0674" type="real" />
    <att name="relevance_score" value="0.11764705882352941" type="real" />
  </edge>
  <edge id="Q7Z3U7 (pp) Q9ULX7" label="MON2_HUMAN (pp) CAH14_HUMAN" source="Q7Z3U7" target="Q9ULX7">
    <att name="confidence_score" value="1.0" type="real" />
    <att name="confidence_score_old" value="0.1602" type="real" />
    <att name="initial_score" value="0.0558" type="real" />
    <att name="relevance_score" value="0.125" type="real" />
  </edge>
  <edge id="Q8IYI6 (pp) Q8TAG9" label="EXOC8_HUMAN (pp) EXOC6_HUMAN" source="Q8IYI6" target="Q8TAG9">
    <att name="confidence_score" value="1.0" type="real" />
    <att name="confidence_score_old" value="1.0" type="real" />
    <att name="initial_score" value="0.181" type="real" />
    <att name="relevance_score" value="0.13513513513513514" type="real" />
  </edge>
  <edge id="Q8IYI6 (pp) Q9ULX7" label="EXOC8_HUMAN (pp) CAH14_HUMAN" source="Q8IYI6" target="Q9ULX7">
    <att name="confidence_score" value="1.0" type="real" />
    <att name="confidence_score_old" value="0.1603" type="real" />
    <att name="initial_score" value="0.0561" type="real" />
    <att name="relevance_score" value="0.13513513513513514" type="real" />
  </edge>
  <edge id="Q8IYI6 (pp) Q9Y2D4" label="EXOC8_HUMAN (pp) EXC6B_HUMAN" source="Q8IYI6" target="Q9Y2D4">
    <att name="confidence_score" value="1.0" type="real" />
    <att name="confidence_score_old" value="1.0" type="real" />
    <att name="initial_score" value="0.0705" type="real" />
    <att name="relevance_score" value="0.13513513513513514" type="real" />
  </edge>
  <edge id="Q8TAG9 (pp) Q9ULX7" label="EXOC6_HUMAN (pp) CAH14_HUMAN" source="Q8TAG9" target="Q9ULX7">
    <att name="confidence_score" value="1.0" type="real" />
    <att name="confidence_score_old" value="0.1604" type="real" />
    <att name="initial_score" value="0.0564" type="real" />
    <att name="relevance_score" value="0.1724137931034483" type="real" />
  </edge>
  <edge id="Q8TAG9 (pp) Q9Y2D4" label="EXOC6_HUMAN (pp) EXC6B_HUMAN" source="Q8TAG9" target="Q9Y2D4">
    <att name="confidence_score" value="1.0" type="real" />
    <att name="confidence_score_old" value="1.0" type="real" />
    <att name="initial_score" value="0.0662" type="real" />
    <att name="relevance_score" value="0.1724137931034483" type="real" />
  </edge>
  <edge id="Q96BI1 (pp) Q9ULX7" label="S22AI_HUMAN (pp) CAH14_HUMAN" source="Q96BI1" target="Q9ULX7">
    <att name="confidence_score" value="1.0" type="real" />
    <att name="confidence_score_old" value="0.1647" type="real" />
    <att name="initial_score" value="0.0691" type="real" />
    <att name="relevance_score" value="0.125" type="real" />
  </edge>
  <edge id="Q9H9E3 (pp) Q9ULX7" label="COG4_HUMAN (pp) CAH14_HUMAN" source="Q9H9E3" target="Q9ULX7">
    <att name="confidence_score" value="1.0" type="real" />
    <att name="confidence_score_old" value="0.1641" type="real" />
    <att name="initial_score" value="0.0672" type="real" />
    <att name="relevance_score" value="0.11428571428571428" type="real" />
  </edge>
  <edge id="Q9NR50 (pp) Q9UI10" label="EI2BG_HUMAN (pp) EI2BD_HUMAN" source="Q9NR50" target="Q9UI10">
    <att name="confidence_score" value="1.0" type="real" />
    <att name="confidence_score_old" value="0.1992" type="real" />
    <att name="initial_score" value="0.161" type="real" />
    <att name="relevance_score" value="0.14285714285714285" type="real" />
  </edge>
  <edge id="Q9NR50 (pp) Q9ULX7" label="EI2BG_HUMAN (pp) CAH14_HUMAN" source="Q9NR50" target="Q9ULX7">
    <att name="confidence_score" value="1.0" type="real" />
    <att name="confidence_score_old" value="0.1635" type="real" />
    <att name="initial_score" value="0.0657" type="real" />
    <att name="relevance_score" value="0.16666666666666666" type="real" />
  </edge>
  <edge id="Q9NVC3 (pp) Q9ULX7" label="S38A7_HUMAN (pp) CAH14_HUMAN" source="Q9NVC3" target="Q9ULX7">
    <att name="confidence_score" value="1.0" type="real" />
    <att name="confidence_score_old" value="0.1594" type="real" />
    <att name="initial_score" value="0.0534" type="real" />
    <att name="relevance_score" value="0.16666666666666666" type="real" />
  </edge>
  <edge id="Q9NVM1 (pp) Q9ULX7" label="EVA1B_HUMAN (pp) CAH14_HUMAN" source="Q9NVM1" target="Q9ULX7">
    <att name="confidence_score" value="1.0" type="real" />
    <att name="confidence_score_old" value="0.1601" type="real" />
    <att name="initial_score" value="0.0555" type="real" />
    <att name="relevance_score" value="0.3333333333333333" type="real" />
  </edge>
  <edge id="Q9UI10 (pp) Q9ULX7" label="EI2BD_HUMAN (pp) CAH14_HUMAN" source="Q9UI10" target="Q9ULX7">
    <att name="confidence_score" value="1.0" type="real" />
    <att name="confidence_score_old" value="0.1637" type="real" />
    <att name="initial_score" value="0.0662" type="real" />
    <att name="relevance_score" value="0.14285714285714285" type="real" />
  </edge>
  <edge id="Q9ULX7 (pp) Q9Y2D4" label="CAH14_HUMAN (pp) EXC6B_HUMAN" source="Q9ULX7" target="Q9Y2D4">
    <att name="confidence_score" value="1.0" type="real" />
    <att name="confidence_score_old" value="0.1638" type="real" />
    <att name="initial_score" value="0.0664" type="real" />
    <att name="relevance_score" value="0.3333333333333333" type="real" />
  </edge>
</graph>
