# Supplementary material for: New insights into the molecular biology of Alzheimer’s-like cerebral amyloidosis achieved through multi‐omics approaches
Source: PLoS One. 2025 Sep 3;20(9):e0330859. doi: 10.1371/journal.pone.0330859 (PMC12407441; doi:10.1371/journal.pone.0330859)
Supplement: S4 Appendix — (ZIP) [file pone.0330859.s014.zip › c1_3_1.xgmml]

<?xml version='1.0' encoding='utf-8'?>
<graph xmlns="http://www.cs.rpi.edu/XGMML" xmlns:dc="http://purl.org/dc/elements/1.1/" xmlns:rdf="http://www.w3.org/1999/02/22-rdf-syntax-ns#" label="[c1_3_1]@0.1" directed="0" vendor="Intomics A/S">
  <att name="layoutAlgorithm" value="Edge-weighted Spring Embedded" type="string" />
  <att name="networkMetadata"><rdf:RDF><rdf:Description rdf:about="https://www.intomics.com/"><dc:type>Protein-Protein Interaction</dc:type><dc:description>https://www.intomics.com/inbiomap/</dc:description><dc:identifier>([A6NIH7]@0.1+[Q13432]@0.1)</dc:identifier><dc:date>2024-01-31 21:21:58 UTC</dc:date><dc:title>inBio Map network</dc:title><dc:source>/unity/intomics/inhouse/software/inBio_Command_2023_08/share/data/interactions/network_0/inBio_Map_2023_08_10</dc:source><dc:format>Cytoscape-XGMML</dc:format></rdf:Description></rdf:RDF></att>
  <att name="_inBio_interactomeVersion" value="2023_08_10" type="string" />
  <att name="_inBio_formatVersion" value="1" type="integer" />
  <att name="order" value="1" type="integer" />
  <node id="A6NIH7" label="U119B_HUMAN">
    <att name="ac" value="A6NIH7" type="string" />
    <att name="gene" value="UNC119B" type="string" />
    <att name="multiplicity" value="2" type="integer" />
    <att name="order" value="0" type="integer" />
    <att name="relevance_score" value="1.0" type="real" />
    <att name="localization" value="" type="string" />
    <att name="description" value="Protein unc-119 homolog B" type="string" />
  </node>
  <node id="O60658" label="PDE8A_HUMAN">
    <att name="ac" value="O60658" type="string" />
    <att name="gene" value="PDE8A" type="string" />
    <att name="multiplicity" value="1" type="integer" />
    <att name="order" value="1" type="integer" />
    <att name="relevance_score" value="1.0" type="real" />
    <att name="localization" value="Enzyme" type="string" />
    <att name="description" value="High affinity cAMP-specific and IBMX-insensitive 3',5'-cyclic phosphodiesterase 8A" type="string" />
  </node>
  <node id="O75808" label="CAN15_HUMAN">
    <att name="ac" value="O75808" type="string" />
    <att name="gene" value="CAPN15" type="string" />
    <att name="multiplicity" value="1" type="integer" />
    <att name="order" value="1" type="integer" />
    <att name="relevance_score" value="1.0" type="real" />
    <att name="localization" value="Enzyme" type="string" />
    <att name="description" value="Calpain-15" type="string" />
  </node>
  <node id="O95238" label="SPDEF_HUMAN">
    <att name="ac" value="O95238" type="string" />
    <att name="gene" value="SPDEF" type="string" />
    <att name="multiplicity" value="1" type="integer" />
    <att name="order" value="1" type="integer" />
    <att name="relevance_score" value="1.0" type="real" />
    <att name="localization" value="Transcription factor" type="string" />
    <att name="description" value="SAM pointed domain-containing Ets transcription factor" type="string" />
  </node>
  <node id="P11488" label="GNAT1_HUMAN">
    <att name="ac" value="P11488" type="string" />
    <att name="gene" value="GNAT1" type="string" />
    <att name="multiplicity" value="2" type="integer" />
    <att name="order" value="1" type="integer" />
    <att name="relevance_score" value="1.0" type="real" />
    <att name="localization" value="" type="string" />
    <att name="description" value="Guanine nucleotide-binding protein G(t) subunit alpha-1" type="string" />
  </node>
  <node id="P11801" label="KPSH1_HUMAN">
    <att name="ac" value="P11801" type="string" />
    <att name="gene" value="PSKH1" type="string" />
    <att name="multiplicity" value="1" type="integer" />
    <att name="order" value="1" type="integer" />
    <att name="relevance_score" value="1.0" type="real" />
    <att name="localization" value="Kinase" type="string" />
    <att name="description" value="Serine/threonine-protein kinase H1" type="string" />
  </node>
  <node id="P36405" label="ARL3_HUMAN">
    <att name="ac" value="P36405" type="string" />
    <att name="gene" value="ARL3" type="string" />
    <att name="multiplicity" value="2" type="integer" />
    <att name="order" value="1" type="integer" />
    <att name="relevance_score" value="1.0" type="real" />
    <att name="localization" value="" type="string" />
    <att name="description" value="ADP-ribosylation factor-like protein 3" type="string" />
  </node>
  <node id="Q13432" label="U119A_HUMAN">
    <att name="ac" value="Q13432" type="string" />
    <att name="gene" value="UNC119" type="string" />
    <att name="multiplicity" value="2" type="integer" />
    <att name="order" value="0" type="integer" />
    <att name="relevance_score" value="1.0" type="real" />
    <att name="localization" value="" type="string" />
    <att name="description" value="Protein unc-119 homolog A" type="string" />
  </node>
  <node id="Q14699" label="RFTN1_HUMAN">
    <att name="ac" value="Q14699" type="string" />
    <att name="gene" value="RFTN1" type="string" />
    <att name="multiplicity" value="1" type="integer" />
    <att name="order" value="1" type="integer" />
    <att name="relevance_score" value="1.0" type="real" />
    <att name="localization" value="" type="string" />
    <att name="description" value="Raftlin" type="string" />
  </node>
  <node id="Q717R9" label="CYS1_HUMAN">
    <att name="ac" value="Q717R9" type="string" />
    <att name="gene" value="CYS1" type="string" />
    <att name="multiplicity" value="1" type="integer" />
    <att name="order" value="1" type="integer" />
    <att name="relevance_score" value="1.0" type="real" />
    <att name="localization" value="" type="string" />
    <att name="description" value="Cystin-1" type="string" />
  </node>
  <node id="Q7Z494" label="NPHP3_HUMAN">
    <att name="ac" value="Q7Z494" type="string" />
    <att name="gene" value="NPHP3" type="string" />
    <att name="multiplicity" value="2" type="integer" />
    <att name="order" value="1" type="integer" />
    <att name="relevance_score" value="1.0" type="real" />
    <att name="localization" value="" type="string" />
    <att name="description" value="Nephrocystin-3" type="string" />
  </node>
  <node id="Q8TAD7" label="OCC1_HUMAN">
    <att name="ac" value="Q8TAD7" type="string" />
    <att name="gene" value="OCC1" type="string" />
    <att name="multiplicity" value="1" type="integer" />
    <att name="order" value="1" type="integer" />
    <att name="relevance_score" value="1.0" type="real" />
    <att name="localization" value="" type="string" />
    <att name="description" value="Overexpressed in colon carcinoma 1 protein" type="string" />
  </node>
  <node id="Q96GV9" label="MACIR_HUMAN">
    <att name="ac" value="Q96GV9" type="string" />
    <att name="gene" value="MACIR" type="string" />
    <att name="multiplicity" value="1" type="integer" />
    <att name="order" value="1" type="integer" />
    <att name="relevance_score" value="1.0" type="real" />
    <att name="localization" value="" type="string" />
    <att name="description" value="Macrophage immunometabolism regulator" type="string" />
  </node>
  <node id="Q96GX8" label="CP074_HUMAN">
    <att name="ac" value="Q96GX8" type="string" />
    <att name="gene" value="C16orf74" type="string" />
    <att name="multiplicity" value="1" type="integer" />
    <att name="order" value="1" type="integer" />
    <att name="relevance_score" value="1.0" type="real" />
    <att name="localization" value="" type="string" />
    <att name="description" value="Uncharacterized protein C16orf74" type="string" />
  </node>
  <node id="Q96QS6" label="KPSH2_HUMAN">
    <att name="ac" value="Q96QS6" type="string" />
    <att name="gene" value="PSKH2" type="string" />
    <att name="multiplicity" value="2" type="integer" />
    <att name="order" value="1" type="integer" />
    <att name="relevance_score" value="1.0" type="real" />
    <att name="localization" value="Kinase" type="string" />
    <att name="description" value="Serine/threonine-protein kinase H2" type="string" />
  </node>
  <node id="Q9ULE6" label="PALD_HUMAN">
    <att name="ac" value="Q9ULE6" type="string" />
    <att name="gene" value="PALD1" type="string" />
    <att name="multiplicity" value="1" type="integer" />
    <att name="order" value="1" type="integer" />
    <att name="relevance_score" value="1.0" type="real" />
    <att name="localization" value="" type="string" />
    <att name="description" value="Paladin" type="string" />
  </node>
  <node id="Q9Y250" label="LZTS1_HUMAN">
    <att name="ac" value="Q9Y250" type="string" />
    <att name="gene" value="LZTS1" type="string" />
    <att name="multiplicity" value="1" type="integer" />
    <att name="order" value="1" type="integer" />
    <att name="relevance_score" value="1.0" type="real" />
    <att name="localization" value="" type="string" />
    <att name="description" value="Leucine zipper putative tumor suppressor 1" type="string" />
  </node>
  <edge id="A6NIH7 (pp) P11488" label="U119B_HUMAN (pp) GNAT1_HUMAN" source="A6NIH7" target="P11488">
    <att name="confidence_score" value="1.0" type="real" />
    <att name="confidence_score_old" value="0.3449" type="real" />
    <att name="initial_score" value="0.4262" type="real" />
    <att name="relevance_score" value="1.0" type="real" />
  </edge>
  <edge id="A6NIH7 (pp) P36405" label="U119B_HUMAN (pp) ARL3_HUMAN" source="A6NIH7" target="P36405">
    <att name="confidence_score" value="1.0" type="real" />
    <att name="confidence_score_old" value="1.0" type="real" />
    <att name="initial_score" value="0.8126" type="real" />
    <att name="relevance_score" value="1.0" type="real" />
  </edge>
  <edge id="A6NIH7 (pp) Q13432" label="U119B_HUMAN (pp) U119A_HUMAN" source="A6NIH7" target="Q13432">
    <att name="confidence_score" value="1.0" type="real" />
    <att name="confidence_score_old" value="0.1795" type="real" />
    <att name="initial_score" value="0.1106" type="real" />
    <att name="relevance_score" value="1.0" type="real" />
  </edge>
  <edge id="A6NIH7 (pp) Q717R9" label="U119B_HUMAN (pp) CYS1_HUMAN" source="A6NIH7" target="Q717R9">
    <att name="confidence_score" value="1.0" type="real" />
    <att name="confidence_score_old" value="1.0" type="real" />
    <att name="initial_score" value="0.6573" type="real" />
    <att name="relevance_score" value="1.0" type="real" />
  </edge>
  <edge id="A6NIH7 (pp) Q7Z494" label="U119B_HUMAN (pp) NPHP3_HUMAN" source="A6NIH7" target="Q7Z494">
    <att name="confidence_score" value="1.0" type="real" />
    <att name="confidence_score_old" value="1.0" type="real" />
    <att name="initial_score" value="0.7538" type="real" />
    <att name="relevance_score" value="1.0" type="real" />
  </edge>
  <edge id="A6NIH7 (pp) Q96QS6" label="U119B_HUMAN (pp) KPSH2_HUMAN" source="A6NIH7" target="Q96QS6">
    <att name="confidence_score" value="1.0" type="real" />
    <att name="confidence_score_old" value="0.1646" type="real" />
    <att name="initial_score" value="0.0689" type="real" />
    <att name="relevance_score" value="1.0" type="real" />
  </edge>
  <edge id="O60658 (pp) Q13432" label="PDE8A_HUMAN (pp) U119A_HUMAN" source="O60658" target="Q13432">
    <att name="confidence_score" value="1.0" type="real" />
    <att name="confidence_score_old" value="0.1647" type="real" />
    <att name="initial_score" value="0.0692" type="real" />
    <att name="relevance_score" value="1.0" type="real" />
  </edge>
  <edge id="O75808 (pp) Q13432" label="CAN15_HUMAN (pp) U119A_HUMAN" source="O75808" target="Q13432">
    <att name="confidence_score" value="1.0" type="real" />
    <att name="confidence_score_old" value="0.1597" type="real" />
    <att name="initial_score" value="0.0541" type="real" />
    <att name="relevance_score" value="1.0" type="real" />
  </edge>
  <edge id="O95238 (pp) Q13432" label="SPDEF_HUMAN (pp) U119A_HUMAN" source="O95238" target="Q13432">
    <att name="confidence_score" value="1.0" type="real" />
    <att name="confidence_score_old" value="0.1643" type="real" />
    <att name="initial_score" value="0.0678" type="real" />
    <att name="relevance_score" value="1.0" type="real" />
  </edge>
  <edge id="O95238 (pp) Q96GV9" label="SPDEF_HUMAN (pp) MACIR_HUMAN" source="O95238" target="Q96GV9">
    <att name="confidence_score" value="1.0" type="real" />
    <att name="confidence_score_old" value="0.1651" type="real" />
    <att name="initial_score" value="0.0701" type="real" />
    <att name="relevance_score" value="1.0" type="real" />
  </edge>
  <edge id="P11488 (pp) P36405" label="GNAT1_HUMAN (pp) ARL3_HUMAN" source="P11488" target="P36405">
    <att name="confidence_score" value="1.0" type="real" />
    <att name="confidence_score_old" value="0.3434" type="real" />
    <att name="initial_score" value="0.4241" type="real" />
    <att name="relevance_score" value="1.0" type="real" />
  </edge>
  <edge id="P11488 (pp) Q13432" label="GNAT1_HUMAN (pp) U119A_HUMAN" source="P11488" target="Q13432">
    <att name="confidence_score" value="1.0" type="real" />
    <att name="confidence_score_old" value="0.3387" type="real" />
    <att name="initial_score" value="0.4174" type="real" />
    <att name="relevance_score" value="1.0" type="real" />
  </edge>
  <edge id="P11801 (pp) Q13432" label="KPSH1_HUMAN (pp) U119A_HUMAN" source="P11801" target="Q13432">
    <att name="confidence_score" value="1.0" type="real" />
    <att name="confidence_score_old" value="0.1599" type="real" />
    <att name="initial_score" value="0.0548" type="real" />
    <att name="relevance_score" value="1.0" type="real" />
  </edge>
  <edge id="P36405 (pp) Q13432" label="ARL3_HUMAN (pp) U119A_HUMAN" source="P36405" target="Q13432">
    <att name="confidence_score" value="1.0" type="real" />
    <att name="confidence_score_old" value="1.0" type="real" />
    <att name="initial_score" value="0.7649" type="real" />
    <att name="relevance_score" value="1.0" type="real" />
  </edge>
  <edge id="P36405 (pp) Q717R9" label="ARL3_HUMAN (pp) CYS1_HUMAN" source="P36405" target="Q717R9">
    <att name="confidence_score" value="1.0" type="real" />
    <att name="confidence_score_old" value="1.0" type="real" />
    <att name="initial_score" value="0.6451" type="real" />
    <att name="relevance_score" value="1.0" type="real" />
  </edge>
  <edge id="P36405 (pp) Q7Z494" label="ARL3_HUMAN (pp) NPHP3_HUMAN" source="P36405" target="Q7Z494">
    <att name="confidence_score" value="1.0" type="real" />
    <att name="confidence_score_old" value="1.0" type="real" />
    <att name="initial_score" value="0.6501" type="real" />
    <att name="relevance_score" value="1.0" type="real" />
  </edge>
  <edge id="Q13432 (pp) Q14699" label="U119A_HUMAN (pp) RFTN1_HUMAN" source="Q13432" target="Q14699">
    <att name="confidence_score" value="1.0" type="real" />
    <att name="confidence_score_old" value="0.1645" type="real" />
    <att name="initial_score" value="0.0686" type="real" />
    <att name="relevance_score" value="1.0" type="real" />
  </edge>
  <edge id="Q13432 (pp) Q7Z494" label="U119A_HUMAN (pp) NPHP3_HUMAN" source="Q13432" target="Q7Z494">
    <att name="confidence_score" value="1.0" type="real" />
    <att name="confidence_score_old" value="0.37" type="real" />
    <att name="initial_score" value="0.4601" type="real" />
    <att name="relevance_score" value="1.0" type="real" />
  </edge>
  <edge id="Q13432 (pp) Q8TAD7" label="U119A_HUMAN (pp) OCC1_HUMAN" source="Q13432" target="Q8TAD7">
    <att name="confidence_score" value="1.0" type="real" />
    <att name="confidence_score_old" value="0.1647" type="real" />
    <att name="initial_score" value="0.0691" type="real" />
    <att name="relevance_score" value="1.0" type="real" />
  </edge>
  <edge id="Q13432 (pp) Q96GV9" label="U119A_HUMAN (pp) MACIR_HUMAN" source="Q13432" target="Q96GV9">
    <att name="confidence_score" value="1.0" type="real" />
    <att name="confidence_score_old" value="0.1647" type="real" />
    <att name="initial_score" value="0.0692" type="real" />
    <att name="relevance_score" value="1.0" type="real" />
  </edge>
  <edge id="Q13432 (pp) Q96GX8" label="U119A_HUMAN (pp) CP074_HUMAN" source="Q13432" target="Q96GX8">
    <att name="confidence_score" value="1.0" type="real" />
    <att name="confidence_score_old" value="0.1743" type="real" />
    <att name="initial_score" value="0.0966" type="real" />
    <att name="relevance_score" value="1.0" type="real" />
  </edge>
  <edge id="Q13432 (pp) Q96QS6" label="U119A_HUMAN (pp) KPSH2_HUMAN" source="Q13432" target="Q96QS6">
    <att name="confidence_score" value="1.0" type="real" />
    <att name="confidence_score_old" value="0.1642" type="real" />
    <att name="initial_score" value="0.0676" type="real" />
    <att name="relevance_score" value="1.0" type="real" />
  </edge>
  <edge id="Q13432 (pp) Q9ULE6" label="U119A_HUMAN (pp) PALD_HUMAN" source="Q13432" target="Q9ULE6">
    <att name="confidence_score" value="1.0" type="real" />
    <att name="confidence_score_old" value="0.1641" type="real" />
    <att name="initial_score" value="0.0675" type="real" />
    <att name="relevance_score" value="1.0" type="real" />
  </edge>
  <edge id="Q13432 (pp) Q9Y250" label="U119A_HUMAN (pp) LZTS1_HUMAN" source="Q13432" target="Q9Y250">
    <att name="confidence_score" value="1.0" type="real" />
    <att name="confidence_score_old" value="0.1596" type="real" />
    <att name="initial_score" value="0.0538" type="real" />
    <att name="relevance_score" value="1.0" type="real" />
  </edge>
</graph>
