# Supplementary material for: New insights into the molecular biology of Alzheimer’s-like cerebral amyloidosis achieved through multi‐omics approaches
Source: PLoS One. 2025 Sep 3;20(9):e0330859. doi: 10.1371/journal.pone.0330859 (PMC12407441; doi:10.1371/journal.pone.0330859)
Supplement: S4 Appendix — (ZIP) [file pone.0330859.s014.zip › c1_3_3.xgmml]

<?xml version='1.0' encoding='utf-8'?>
<graph xmlns="http://www.cs.rpi.edu/XGMML" xmlns:dc="http://purl.org/dc/elements/1.1/" xmlns:rdf="http://www.w3.org/1999/02/22-rdf-syntax-ns#" label="[c1_3_3]@0.1" directed="0" vendor="Intomics A/S">
  <att name="layoutAlgorithm" value="Edge-weighted Spring Embedded" type="string" />
  <att name="networkMetadata"><rdf:RDF><rdf:Description rdf:about="https://www.intomics.com/"><dc:type>Protein-Protein Interaction</dc:type><dc:description>https://www.intomics.com/inbiomap/</dc:description><dc:identifier>[O00116]@0.1</dc:identifier><dc:date>2024-01-31 21:21:57 UTC</dc:date><dc:title>inBio Map network</dc:title><dc:source>/unity/intomics/inhouse/software/inBio_Command_2023_08/share/data/interactions/network_0/inBio_Map_2023_08_10</dc:source><dc:format>Cytoscape-XGMML</dc:format></rdf:Description></rdf:RDF></att>
  <att name="_inBio_interactomeVersion" value="2023_08_10" type="string" />
  <att name="_inBio_formatVersion" value="1" type="integer" />
  <att name="_inBio_formatVersion" value="1" type="integer" />
  <att name="_inBio_interactomeVersion" value="2023_08_10" type="string" />
  <att name="layoutAlgorithm" value="Edge-weighted Spring Embedded" type="string" />
  <att name="order" value="1" type="integer" />
  <node id="O00116" label="ADAS_HUMAN">
    <att name="ac" value="O00116" type="string" />
    <att name="description" value="Alkyldihydroxyacetonephosphate synthase, peroxisomal" type="string" />
    <att name="gene" value="AGPS" type="string" />
    <att name="localization" value="Enzyme" type="string" />
    <att name="order" value="0" type="integer" />
    <att name="relevance_score" value="1.0" type="real" />
    <att name="localization" value="Enzyme" type="string" />
    <att name="description" value="Alkyldihydroxyacetonephosphate synthase, peroxisomal" type="string" />
  </node>
  <node id="O00623" label="PEX12_HUMAN">
    <att name="ac" value="O00623" type="string" />
    <att name="description" value="Peroxisome assembly protein 12" type="string" />
    <att name="gene" value="PEX12" type="string" />
    <att name="localization" value="" type="string" />
    <att name="order" value="1" type="integer" />
    <att name="relevance_score" value="0.4117647058823529" type="real" />
    <att name="localization" value="" type="string" />
    <att name="description" value="Peroxisome assembly protein 12" type="string" />
  </node>
  <node id="O00628" label="PEX7_HUMAN">
    <att name="ac" value="O00628" type="string" />
    <att name="description" value="Peroxisomal targeting signal 2 receptor" type="string" />
    <att name="gene" value="PEX7" type="string" />
    <att name="localization" value="" type="string" />
    <att name="order" value="1" type="integer" />
    <att name="relevance_score" value="0.1891891891891892" type="real" />
    <att name="localization" value="" type="string" />
    <att name="description" value="Peroxisomal targeting signal 2 receptor" type="string" />
  </node>
  <node id="O15228" label="GNPAT_HUMAN">
    <att name="ac" value="O15228" type="string" />
    <att name="description" value="Dihydroxyacetone phosphate acyltransferase" type="string" />
    <att name="gene" value="GNPAT" type="string" />
    <att name="localization" value="Enzyme" type="string" />
    <att name="order" value="1" type="integer" />
    <att name="relevance_score" value="0.125" type="real" />
    <att name="localization" value="Enzyme" type="string" />
    <att name="description" value="Dihydroxyacetone phosphate acyltransferase" type="string" />
  </node>
  <node id="O60683" label="PEX10_HUMAN">
    <att name="ac" value="O60683" type="string" />
    <att name="description" value="Peroxisome biogenesis factor 10" type="string" />
    <att name="gene" value="PEX10" type="string" />
    <att name="localization" value="Enzyme" type="string" />
    <att name="order" value="1" type="integer" />
    <att name="relevance_score" value="0.3684210526315789" type="real" />
    <att name="localization" value="Enzyme" type="string" />
    <att name="description" value="Peroxisome biogenesis factor 10" type="string" />
  </node>
  <node id="O75381" label="PEX14_HUMAN">
    <att name="ac" value="O75381" type="string" />
    <att name="description" value="Peroxisomal membrane protein PEX14" type="string" />
    <att name="gene" value="PEX14" type="string" />
    <att name="localization" value="" type="string" />
    <att name="order" value="1" type="integer" />
    <att name="relevance_score" value="0.12698412698412698" type="real" />
    <att name="localization" value="" type="string" />
    <att name="description" value="Peroxisomal membrane protein PEX14" type="string" />
  </node>
  <node id="P04040" label="CATA_HUMAN">
    <att name="ac" value="P04040" type="string" />
    <att name="description" value="Catalase" type="string" />
    <att name="gene" value="CAT" type="string" />
    <att name="localization" value="Enzyme" type="string" />
    <att name="order" value="1" type="integer" />
    <att name="relevance_score" value="0.16666666666666666" type="real" />
    <att name="localization" value="Enzyme" type="string" />
    <att name="description" value="Catalase" type="string" />
  </node>
  <node id="P28328" label="PEX2_HUMAN">
    <att name="ac" value="P28328" type="string" />
    <att name="description" value="Peroxisome biogenesis factor 2" type="string" />
    <att name="gene" value="PEX2" type="string" />
    <att name="localization" value="Enzyme" type="string" />
    <att name="order" value="1" type="integer" />
    <att name="relevance_score" value="0.3888888888888889" type="real" />
    <att name="localization" value="Enzyme" type="string" />
    <att name="description" value="Peroxisome biogenesis factor 2" type="string" />
  </node>
  <node id="P50542" label="PEX5_HUMAN">
    <att name="ac" value="P50542" type="string" />
    <att name="description" value="Peroxisomal targeting signal 1 receptor" type="string" />
    <att name="gene" value="PEX5" type="string" />
    <att name="localization" value="" type="string" />
    <att name="order" value="1" type="integer" />
    <att name="relevance_score" value="0.14705882352941177" type="real" />
    <att name="localization" value="" type="string" />
    <att name="description" value="Peroxisomal targeting signal 1 receptor" type="string" />
  </node>
  <node id="Q2T9J0" label="TYSD1_HUMAN">
    <att name="ac" value="Q2T9J0" type="string" />
    <att name="description" value="Peroxisomal leader peptide-processing protease" type="string" />
    <att name="gene" value="TYSND1" type="string" />
    <att name="localization" value="Enzyme" type="string" />
    <att name="order" value="1" type="integer" />
    <att name="relevance_score" value="0.25" type="real" />
    <att name="localization" value="Enzyme" type="string" />
    <att name="description" value="Peroxisomal leader peptide-processing protease" type="string" />
  </node>
  <node id="Q92968" label="PEX13_HUMAN">
    <att name="ac" value="Q92968" type="string" />
    <att name="description" value="Peroxisomal membrane protein PEX13" type="string" />
    <att name="gene" value="PEX13" type="string" />
    <att name="localization" value="" type="string" />
    <att name="order" value="1" type="integer" />
    <att name="relevance_score" value="0.30434782608695654" type="real" />
    <att name="localization" value="" type="string" />
    <att name="description" value="Peroxisomal membrane protein PEX13" type="string" />
  </node>
  <edge id="O00116 (pp) O00623" label="ADAS_HUMAN (pp) PEX12_HUMAN" source="O00116" target="O00623">
    <att name="confidence_score" value="1.0" type="real" />
    <att name="confidence_score_old" value="1.0" type="real" />
    <att name="initial_score" value="0.2201" type="real" />
    <att name="relevance_score" value="0.4117647058823529" type="real" />
  </edge>
  <edge id="O00116 (pp) O00628" label="ADAS_HUMAN (pp) PEX7_HUMAN" source="O00116" target="O00628">
    <att name="confidence_score" value="1.0" type="real" />
    <att name="confidence_score_old" value="1.0" type="real" />
    <att name="initial_score" value="0.4062" type="real" />
    <att name="relevance_score" value="0.1891891891891892" type="real" />
  </edge>
  <edge id="O00116 (pp) O15228" label="ADAS_HUMAN (pp) GNPAT_HUMAN" source="O00116" target="O15228">
    <att name="confidence_score" value="1.0" type="real" />
    <att name="confidence_score_old" value="1.0" type="real" />
    <att name="initial_score" value="0.4501" type="real" />
    <att name="relevance_score" value="0.125" type="real" />
  </edge>
  <edge id="O00116 (pp) O60683" label="ADAS_HUMAN (pp) PEX10_HUMAN" source="O00116" target="O60683">
    <att name="confidence_score" value="1.0" type="real" />
    <att name="confidence_score_old" value="1.0" type="real" />
    <att name="initial_score" value="0.2213" type="real" />
    <att name="relevance_score" value="0.3684210526315789" type="real" />
  </edge>
  <edge id="O00116 (pp) O75381" label="ADAS_HUMAN (pp) PEX14_HUMAN" source="O00116" target="O75381">
    <att name="confidence_score" value="1.0" type="real" />
    <att name="confidence_score_old" value="1.0" type="real" />
    <att name="initial_score" value="0.2471" type="real" />
    <att name="relevance_score" value="0.12698412698412698" type="real" />
  </edge>
  <edge id="O00116 (pp) P04040" label="ADAS_HUMAN (pp) CATA_HUMAN" source="O00116" target="P04040">
    <att name="confidence_score" value="1.0" type="real" />
    <att name="confidence_score_old" value="0.1677" type="real" />
    <att name="initial_score" value="0.0779" type="real" />
    <att name="relevance_score" value="0.16666666666666666" type="real" />
  </edge>
  <edge id="O00116 (pp) P28328" label="ADAS_HUMAN (pp) PEX2_HUMAN" source="O00116" target="P28328">
    <att name="confidence_score" value="1.0" type="real" />
    <att name="confidence_score_old" value="1.0" type="real" />
    <att name="initial_score" value="0.2329" type="real" />
    <att name="relevance_score" value="0.3888888888888889" type="real" />
  </edge>
  <edge id="O00116 (pp) P50542" label="ADAS_HUMAN (pp) PEX5_HUMAN" source="O00116" target="P50542">
    <att name="confidence_score" value="1.0" type="real" />
    <att name="confidence_score_old" value="1.0" type="real" />
    <att name="initial_score" value="0.4729" type="real" />
    <att name="relevance_score" value="0.14705882352941177" type="real" />
  </edge>
  <edge id="O00116 (pp) Q2T9J0" label="ADAS_HUMAN (pp) TYSD1_HUMAN" source="O00116" target="Q2T9J0">
    <att name="confidence_score" value="1.0" type="real" />
    <att name="confidence_score_old" value="1.0" type="real" />
    <att name="initial_score" value="0.0685" type="real" />
    <att name="relevance_score" value="0.25" type="real" />
  </edge>
  <edge id="O00116 (pp) Q92968" label="ADAS_HUMAN (pp) PEX13_HUMAN" source="O00116" target="Q92968">
    <att name="confidence_score" value="1.0" type="real" />
    <att name="confidence_score_old" value="1.0" type="real" />
    <att name="initial_score" value="0.2291" type="real" />
    <att name="relevance_score" value="0.30434782608695654" type="real" />
  </edge>
  <edge id="O00623 (pp) O00628" label="PEX12_HUMAN (pp) PEX7_HUMAN" source="O00623" target="O00628">
    <att name="confidence_score" value="1.0" type="real" />
    <att name="confidence_score_old" value="1.0" type="real" />
    <att name="initial_score" value="0.331" type="real" />
    <att name="relevance_score" value="0.1891891891891892" type="real" />
  </edge>
  <edge id="O00623 (pp) O60683" label="PEX12_HUMAN (pp) PEX10_HUMAN" source="O00623" target="O60683">
    <att name="confidence_score" value="1.0" type="real" />
    <att name="confidence_score_old" value="1.0" type="real" />
    <att name="initial_score" value="0.273" type="real" />
    <att name="relevance_score" value="0.3684210526315789" type="real" />
  </edge>
  <edge id="O00623 (pp) O75381" label="PEX12_HUMAN (pp) PEX14_HUMAN" source="O00623" target="O75381">
    <att name="confidence_score" value="1.0" type="real" />
    <att name="confidence_score_old" value="1.0" type="real" />
    <att name="initial_score" value="0.6051" type="real" />
    <att name="relevance_score" value="0.12698412698412698" type="real" />
  </edge>
  <edge id="O00623 (pp) P28328" label="PEX12_HUMAN (pp) PEX2_HUMAN" source="O00623" target="P28328">
    <att name="confidence_score" value="1.0" type="real" />
    <att name="confidence_score_old" value="1.0" type="real" />
    <att name="initial_score" value="0.0655" type="real" />
    <att name="relevance_score" value="0.3888888888888889" type="real" />
  </edge>
  <edge id="O00623 (pp) P50542" label="PEX12_HUMAN (pp) PEX5_HUMAN" source="O00623" target="P50542">
    <att name="confidence_score" value="1.0" type="real" />
    <att name="confidence_score_old" value="1.0" type="real" />
    <att name="initial_score" value="0.7016" type="real" />
    <att name="relevance_score" value="0.14705882352941177" type="real" />
  </edge>
  <edge id="O00623 (pp) Q92968" label="PEX12_HUMAN (pp) PEX13_HUMAN" source="O00623" target="Q92968">
    <att name="confidence_score" value="1.0" type="real" />
    <att name="confidence_score_old" value="1.0" type="real" />
    <att name="initial_score" value="0.6077" type="real" />
    <att name="relevance_score" value="0.30434782608695654" type="real" />
  </edge>
  <edge id="O00628 (pp) O60683" label="PEX7_HUMAN (pp) PEX10_HUMAN" source="O00628" target="O60683">
    <att name="confidence_score" value="1.0" type="real" />
    <att name="confidence_score_old" value="1.0" type="real" />
    <att name="initial_score" value="0.3324" type="real" />
    <att name="relevance_score" value="0.1891891891891892" type="real" />
  </edge>
  <edge id="O00628 (pp) O75381" label="PEX7_HUMAN (pp) PEX14_HUMAN" source="O00628" target="O75381">
    <att name="confidence_score" value="1.0" type="real" />
    <att name="confidence_score_old" value="1.0" type="real" />
    <att name="initial_score" value="0.6342" type="real" />
    <att name="relevance_score" value="0.12698412698412698" type="real" />
  </edge>
  <edge id="O00628 (pp) P28328" label="PEX7_HUMAN (pp) PEX2_HUMAN" source="O00628" target="P28328">
    <att name="confidence_score" value="1.0" type="real" />
    <att name="confidence_score_old" value="1.0" type="real" />
    <att name="initial_score" value="0.3497" type="real" />
    <att name="relevance_score" value="0.1891891891891892" type="real" />
  </edge>
  <edge id="O00628 (pp) P50542" label="PEX7_HUMAN (pp) PEX5_HUMAN" source="O00628" target="P50542">
    <att name="confidence_score" value="1.0" type="real" />
    <att name="confidence_score_old" value="1.0" type="real" />
    <att name="initial_score" value="0.6807" type="real" />
    <att name="relevance_score" value="0.14705882352941177" type="real" />
  </edge>
  <edge id="O00628 (pp) Q92968" label="PEX7_HUMAN (pp) PEX13_HUMAN" source="O00628" target="Q92968">
    <att name="confidence_score" value="1.0" type="real" />
    <att name="confidence_score_old" value="1.0" type="real" />
    <att name="initial_score" value="0.3387" type="real" />
    <att name="relevance_score" value="0.1891891891891892" type="real" />
  </edge>
  <edge id="O15228 (pp) P50542" label="GNPAT_HUMAN (pp) PEX5_HUMAN" source="O15228" target="P50542">
    <att name="confidence_score" value="1.0" type="real" />
    <att name="confidence_score_old" value="0.1945" type="real" />
    <att name="initial_score" value="0.1495" type="real" />
    <att name="relevance_score" value="0.125" type="real" />
  </edge>
  <edge id="O60683 (pp) O75381" label="PEX10_HUMAN (pp) PEX14_HUMAN" source="O60683" target="O75381">
    <att name="confidence_score" value="1.0" type="real" />
    <att name="confidence_score_old" value="1.0" type="real" />
    <att name="initial_score" value="0.6092" type="real" />
    <att name="relevance_score" value="0.12698412698412698" type="real" />
  </edge>
  <edge id="O60683 (pp) P28328" label="PEX10_HUMAN (pp) PEX2_HUMAN" source="O60683" target="P28328">
    <att name="confidence_score" value="1.0" type="real" />
    <att name="confidence_score_old" value="1.0" type="real" />
    <att name="initial_score" value="0.1543" type="real" />
    <att name="relevance_score" value="0.3684210526315789" type="real" />
  </edge>
  <edge id="O60683 (pp) P50542" label="PEX10_HUMAN (pp) PEX5_HUMAN" source="O60683" target="P50542">
    <att name="confidence_score" value="1.0" type="real" />
    <att name="confidence_score_old" value="1.0" type="real" />
    <att name="initial_score" value="0.6203" type="real" />
    <att name="relevance_score" value="0.14705882352941177" type="real" />
  </edge>
  <edge id="O60683 (pp) Q92968" label="PEX10_HUMAN (pp) PEX13_HUMAN" source="O60683" target="Q92968">
    <att name="confidence_score" value="1.0" type="real" />
    <att name="confidence_score_old" value="1.0" type="real" />
    <att name="initial_score" value="0.6086" type="real" />
    <att name="relevance_score" value="0.30434782608695654" type="real" />
  </edge>
  <edge id="O75381 (pp) P04040" label="PEX14_HUMAN (pp) CATA_HUMAN" source="O75381" target="P04040">
    <att name="confidence_score" value="1.0" type="real" />
    <att name="confidence_score_old" value="0.1564" type="real" />
    <att name="initial_score" value="0.0441" type="real" />
    <att name="relevance_score" value="0.12698412698412698" type="real" />
  </edge>
  <edge id="O75381 (pp) P28328" label="PEX14_HUMAN (pp) PEX2_HUMAN" source="O75381" target="P28328">
    <att name="confidence_score" value="1.0" type="real" />
    <att name="confidence_score_old" value="1.0" type="real" />
    <att name="initial_score" value="0.6376" type="real" />
    <att name="relevance_score" value="0.12698412698412698" type="real" />
  </edge>
  <edge id="O75381 (pp) P50542" label="PEX14_HUMAN (pp) PEX5_HUMAN" source="O75381" target="P50542">
    <att name="confidence_score" value="1.0" type="real" />
    <att name="confidence_score_old" value="1.0" type="real" />
    <att name="initial_score" value="0.7805" type="real" />
    <att name="relevance_score" value="0.12698412698412698" type="real" />
  </edge>
  <edge id="O75381 (pp) Q92968" label="PEX14_HUMAN (pp) PEX13_HUMAN" source="O75381" target="Q92968">
    <att name="confidence_score" value="1.0" type="real" />
    <att name="confidence_score_old" value="1.0" type="real" />
    <att name="initial_score" value="0.5126" type="real" />
    <att name="relevance_score" value="0.12698412698412698" type="real" />
  </edge>
  <edge id="P04040 (pp) P50542" label="CATA_HUMAN (pp) PEX5_HUMAN" source="P04040" target="P50542">
    <att name="confidence_score" value="1.0" type="real" />
    <att name="confidence_score_old" value="0.2243" type="real" />
    <att name="initial_score" value="0.2184" type="real" />
    <att name="relevance_score" value="0.14705882352941177" type="real" />
  </edge>
  <edge id="P28328 (pp) P50542" label="PEX2_HUMAN (pp) PEX5_HUMAN" source="P28328" target="P50542">
    <att name="confidence_score" value="1.0" type="real" />
    <att name="confidence_score_old" value="1.0" type="real" />
    <att name="initial_score" value="0.6483" type="real" />
    <att name="relevance_score" value="0.14705882352941177" type="real" />
  </edge>
  <edge id="P28328 (pp) Q92968" label="PEX2_HUMAN (pp) PEX13_HUMAN" source="P28328" target="Q92968">
    <att name="confidence_score" value="1.0" type="real" />
    <att name="confidence_score_old" value="1.0" type="real" />
    <att name="initial_score" value="0.6365" type="real" />
    <att name="relevance_score" value="0.30434782608695654" type="real" />
  </edge>
  <edge id="P50542 (pp) Q2T9J0" label="PEX5_HUMAN (pp) TYSD1_HUMAN" source="P50542" target="Q2T9J0">
    <att name="confidence_score" value="1.0" type="real" />
    <att name="confidence_score_old" value="0.1925" type="real" />
    <att name="initial_score" value="0.1445" type="real" />
    <att name="relevance_score" value="0.14705882352941177" type="real" />
  </edge>
  <edge id="P50542 (pp) Q92968" label="PEX5_HUMAN (pp) PEX13_HUMAN" source="P50542" target="Q92968">
    <att name="confidence_score" value="1.0" type="real" />
    <att name="confidence_score_old" value="1.0" type="real" />
    <att name="initial_score" value="0.6156" type="real" />
    <att name="relevance_score" value="0.14705882352941177" type="real" />
  </edge>
</graph>
