# Supplementary material for: New insights into the molecular biology of Alzheimer’s-like cerebral amyloidosis achieved through multi‐omics approaches
Source: PLoS One. 2025 Sep 3;20(9):e0330859. doi: 10.1371/journal.pone.0330859 (PMC12407441; doi:10.1371/journal.pone.0330859)
Supplement: S4 Appendix — (ZIP) [file pone.0330859.s014.zip › c1_3_5.xgmml]

<?xml version='1.0' encoding='utf-8'?>
<graph xmlns="http://www.cs.rpi.edu/XGMML" xmlns:dc="http://purl.org/dc/elements/1.1/" xmlns:rdf="http://www.w3.org/1999/02/22-rdf-syntax-ns#" label="[c1_3_5]@0.1" directed="0" vendor="Intomics A/S">
  <att name="layoutAlgorithm" value="Edge-weighted Spring Embedded" type="string" />
  <att name="networkMetadata"><rdf:RDF><rdf:Description rdf:about="https://www.intomics.com/"><dc:type>Protein-Protein Interaction</dc:type><dc:description>https://www.intomics.com/inbiomap/</dc:description><dc:identifier>([O00206]@0.1+[O60603]@0.1)</dc:identifier><dc:date>2024-01-31 21:21:58 UTC</dc:date><dc:title>inBio Map network</dc:title><dc:source>/unity/intomics/inhouse/software/inBio_Command_2023_08/share/data/interactions/network_0/inBio_Map_2023_08_10</dc:source><dc:format>Cytoscape-XGMML</dc:format></rdf:Description></rdf:RDF></att>
  <att name="_inBio_interactomeVersion" value="2023_08_10" type="string" />
  <att name="_inBio_formatVersion" value="1" type="integer" />
  <att name="order" value="1" type="integer" />
  <node id="O00206" label="TLR4_HUMAN">
    <att name="ac" value="O00206" type="string" />
    <att name="gene" value="TLR4" type="string" />
    <att name="multiplicity" value="1" type="integer" />
    <att name="order" value="0" type="integer" />
    <att name="relevance_score" value="1.0" type="real" />
    <att name="_Receptor" value="true" type="boolean" />
    <att name="localization" value="Receptor" type="string" />
    <att name="description" value="Toll-like receptor 4" type="string" />
  </node>
  <node id="O14920" label="IKKB_HUMAN">
    <att name="ac" value="O14920" type="string" />
    <att name="gene" value="IKBKB" type="string" />
    <att name="multiplicity" value="1" type="integer" />
    <att name="order" value="1" type="integer" />
    <att name="relevance_score" value="1.0" type="real" />
    <att name="localization" value="Kinase" type="string" />
    <att name="description" value="Inhibitor of nuclear factor kappa-B kinase subunit beta" type="string" />
  </node>
  <node id="O15111" label="IKKA_HUMAN">
    <att name="ac" value="O15111" type="string" />
    <att name="gene" value="CHUK" type="string" />
    <att name="multiplicity" value="1" type="integer" />
    <att name="order" value="1" type="integer" />
    <att name="relevance_score" value="1.0" type="real" />
    <att name="localization" value="Kinase" type="string" />
    <att name="description" value="Inhibitor of nuclear factor kappa-B kinase subunit alpha" type="string" />
  </node>
  <node id="O43187" label="IRAK2_HUMAN">
    <att name="ac" value="O43187" type="string" />
    <att name="gene" value="IRAK2" type="string" />
    <att name="multiplicity" value="2" type="integer" />
    <att name="order" value="1" type="integer" />
    <att name="relevance_score" value="1.0" type="real" />
    <att name="localization" value="" type="string" />
    <att name="description" value="Interleukin-1 receptor-associated kinase-like 2" type="string" />
  </node>
  <node id="O43318" label="M3K7_HUMAN">
    <att name="ac" value="O43318" type="string" />
    <att name="gene" value="MAP3K7" type="string" />
    <att name="multiplicity" value="1" type="integer" />
    <att name="order" value="1" type="integer" />
    <att name="relevance_score" value="1.0" type="real" />
    <att name="localization" value="Kinase" type="string" />
    <att name="description" value="Mitogen-activated protein kinase kinase kinase 7" type="string" />
  </node>
  <node id="O60603" label="TLR2_HUMAN">
    <att name="ac" value="O60603" type="string" />
    <att name="gene" value="TLR2" type="string" />
    <att name="multiplicity" value="1" type="integer" />
    <att name="order" value="0" type="integer" />
    <att name="relevance_score" value="1.0" type="real" />
    <att name="_Receptor" value="true" type="boolean" />
    <att name="localization" value="Receptor" type="string" />
    <att name="description" value="Toll-like receptor 2" type="string" />
  </node>
  <node id="O95999" label="BCL10_HUMAN">
    <att name="ac" value="O95999" type="string" />
    <att name="gene" value="BCL10" type="string" />
    <att name="multiplicity" value="1" type="integer" />
    <att name="order" value="1" type="integer" />
    <att name="relevance_score" value="1.0" type="real" />
    <att name="localization" value="" type="string" />
    <att name="description" value="B-cell lymphoma/leukemia 10" type="string" />
  </node>
  <node id="P02671" label="FIBA_HUMAN">
    <att name="ac" value="P02671" type="string" />
    <att name="gene" value="FGA" type="string" />
    <att name="multiplicity" value="1" type="integer" />
    <att name="order" value="1" type="integer" />
    <att name="relevance_score" value="1.0" type="real" />
    <att name="localization" value="" type="string" />
    <att name="description" value="Fibrinogen alpha chain" type="string" />
  </node>
  <node id="P02675" label="FIBB_HUMAN">
    <att name="ac" value="P02675" type="string" />
    <att name="gene" value="FGB" type="string" />
    <att name="multiplicity" value="1" type="integer" />
    <att name="order" value="1" type="integer" />
    <att name="relevance_score" value="1.0" type="real" />
    <att name="localization" value="" type="string" />
    <att name="description" value="Fibrinogen beta chain" type="string" />
  </node>
  <node id="P02679" label="FIBG_HUMAN">
    <att name="ac" value="P02679" type="string" />
    <att name="gene" value="FGG" type="string" />
    <att name="multiplicity" value="1" type="integer" />
    <att name="order" value="1" type="integer" />
    <att name="relevance_score" value="1.0" type="real" />
    <att name="localization" value="" type="string" />
    <att name="description" value="Fibrinogen gamma chain" type="string" />
  </node>
  <node id="P05109" label="S10A8_HUMAN">
    <att name="ac" value="P05109" type="string" />
    <att name="gene" value="S100A8" type="string" />
    <att name="multiplicity" value="1" type="integer" />
    <att name="order" value="1" type="integer" />
    <att name="relevance_score" value="1.0" type="real" />
    <att name="localization" value="" type="string" />
    <att name="description" value="Protein S100-A8" type="string" />
  </node>
  <node id="P06702" label="S10A9_HUMAN">
    <att name="ac" value="P06702" type="string" />
    <att name="gene" value="S100A9" type="string" />
    <att name="multiplicity" value="1" type="integer" />
    <att name="order" value="1" type="integer" />
    <att name="relevance_score" value="1.0" type="real" />
    <att name="localization" value="" type="string" />
    <att name="description" value="Protein S100-A9" type="string" />
  </node>
  <node id="P08571" label="CD14_HUMAN">
    <att name="ac" value="P08571" type="string" />
    <att name="gene" value="CD14" type="string" />
    <att name="multiplicity" value="2" type="integer" />
    <att name="order" value="1" type="integer" />
    <att name="relevance_score" value="1.0" type="real" />
    <att name="localization" value="" type="string" />
    <att name="description" value="Monocyte differentiation antigen CD14" type="string" />
  </node>
  <node id="P09429" label="HMGB1_HUMAN">
    <att name="ac" value="P09429" type="string" />
    <att name="gene" value="HMGB1" type="string" />
    <att name="multiplicity" value="1" type="integer" />
    <att name="order" value="1" type="integer" />
    <att name="relevance_score" value="1.0" type="real" />
    <att name="localization" value="" type="string" />
    <att name="description" value="High mobility group protein B1" type="string" />
  </node>
  <node id="P16671" label="CD36_HUMAN">
    <att name="ac" value="P16671" type="string" />
    <att name="gene" value="CD36" type="string" />
    <att name="multiplicity" value="2" type="integer" />
    <att name="order" value="1" type="integer" />
    <att name="relevance_score" value="1.0" type="real" />
    <att name="_Receptor" value="true" type="boolean" />
    <att name="localization" value="Receptor" type="string" />
    <att name="description" value="Platelet glycoprotein 4" type="string" />
  </node>
  <node id="P18428" label="LBP_HUMAN">
    <att name="ac" value="P18428" type="string" />
    <att name="gene" value="LBP" type="string" />
    <att name="multiplicity" value="1" type="integer" />
    <att name="order" value="1" type="integer" />
    <att name="relevance_score" value="1.0" type="real" />
    <att name="localization" value="" type="string" />
    <att name="description" value="Lipopolysaccharide-binding protein" type="string" />
  </node>
  <node id="P23297" label="S10A1_HUMAN">
    <att name="ac" value="P23297" type="string" />
    <att name="gene" value="S100A1" type="string" />
    <att name="multiplicity" value="1" type="integer" />
    <att name="order" value="1" type="integer" />
    <att name="relevance_score" value="1.0" type="real" />
    <att name="localization" value="" type="string" />
    <att name="description" value="Protein S100-A1" type="string" />
  </node>
  <node id="P35247" label="SFTPD_HUMAN">
    <att name="ac" value="P35247" type="string" />
    <att name="gene" value="SFTPD" type="string" />
    <att name="multiplicity" value="2" type="integer" />
    <att name="order" value="1" type="integer" />
    <att name="relevance_score" value="1.0" type="real" />
    <att name="localization" value="" type="string" />
    <att name="description" value="Pulmonary surfactant-associated protein D" type="string" />
  </node>
  <node id="P51617" label="IRAK1_HUMAN">
    <att name="ac" value="P51617" type="string" />
    <att name="gene" value="IRAK1" type="string" />
    <att name="multiplicity" value="2" type="integer" />
    <att name="order" value="1" type="integer" />
    <att name="relevance_score" value="1.0" type="real" />
    <att name="localization" value="Kinase" type="string" />
    <att name="description" value="Interleukin-1 receptor-associated kinase 1" type="string" />
  </node>
  <node id="P58753" label="TIRAP_HUMAN">
    <att name="ac" value="P58753" type="string" />
    <att name="gene" value="TIRAP" type="string" />
    <att name="multiplicity" value="2" type="integer" />
    <att name="order" value="1" type="integer" />
    <att name="relevance_score" value="1.0" type="real" />
    <att name="localization" value="" type="string" />
    <att name="description" value="Toll/interleukin-1 receptor domain-containing adapter protein" type="string" />
  </node>
  <node id="P81534" label="D103A_HUMAN">
    <att name="ac" value="P81534" type="string" />
    <att name="gene" value="DEFB103A,DEFB103B" type="string" />
    <att name="multiplicity" value="1" type="integer" />
    <att name="order" value="1" type="integer" />
    <att name="relevance_score" value="1.0" type="real" />
    <att name="localization" value="" type="string" />
    <att name="description" value="Beta-defensin 103" type="string" />
  </node>
  <node id="Q06187" label="BTK_HUMAN">
    <att name="ac" value="Q06187" type="string" />
    <att name="gene" value="BTK" type="string" />
    <att name="multiplicity" value="2" type="integer" />
    <att name="order" value="1" type="integer" />
    <att name="relevance_score" value="1.0" type="real" />
    <att name="localization" value="Kinase" type="string" />
    <att name="description" value="Tyrosine-protein kinase BTK" type="string" />
  </node>
  <node id="Q13114" label="TRAF3_HUMAN">
    <att name="ac" value="Q13114" type="string" />
    <att name="gene" value="TRAF3" type="string" />
    <att name="multiplicity" value="1" type="integer" />
    <att name="order" value="1" type="integer" />
    <att name="relevance_score" value="1.0" type="real" />
    <att name="localization" value="Enzyme" type="string" />
    <att name="description" value="TNF receptor-associated factor 3" type="string" />
  </node>
  <node id="Q13158" label="FADD_HUMAN">
    <att name="ac" value="Q13158" type="string" />
    <att name="gene" value="FADD" type="string" />
    <att name="multiplicity" value="1" type="integer" />
    <att name="order" value="1" type="integer" />
    <att name="relevance_score" value="1.0" type="real" />
    <att name="localization" value="" type="string" />
    <att name="description" value="FAS-associated death domain protein" type="string" />
  </node>
  <node id="Q13546" label="RIPK1_HUMAN">
    <att name="ac" value="Q13546" type="string" />
    <att name="gene" value="RIPK1" type="string" />
    <att name="multiplicity" value="1" type="integer" />
    <att name="order" value="1" type="integer" />
    <att name="relevance_score" value="1.0" type="real" />
    <att name="localization" value="Kinase" type="string" />
    <att name="description" value="Receptor-interacting serine/threonine-protein kinase 1" type="string" />
  </node>
  <node id="Q14164" label="IKKE_HUMAN">
    <att name="ac" value="Q14164" type="string" />
    <att name="gene" value="IKBKE" type="string" />
    <att name="multiplicity" value="1" type="integer" />
    <att name="order" value="1" type="integer" />
    <att name="relevance_score" value="1.0" type="real" />
    <att name="localization" value="Kinase" type="string" />
    <att name="description" value="Inhibitor of nuclear factor kappa-B kinase subunit epsilon" type="string" />
  </node>
  <node id="Q14653" label="IRF3_HUMAN">
    <att name="ac" value="Q14653" type="string" />
    <att name="gene" value="IRF3" type="string" />
    <att name="multiplicity" value="1" type="integer" />
    <att name="order" value="1" type="integer" />
    <att name="relevance_score" value="1.0" type="real" />
    <att name="localization" value="Transcription factor" type="string" />
    <att name="description" value="Interferon regulatory factor 3" type="string" />
  </node>
  <node id="Q14790" label="CASP8_HUMAN">
    <att name="ac" value="Q14790" type="string" />
    <att name="gene" value="CASP8" type="string" />
    <att name="multiplicity" value="1" type="integer" />
    <att name="order" value="1" type="integer" />
    <att name="relevance_score" value="1.0" type="real" />
    <att name="localization" value="Enzyme" type="string" />
    <att name="description" value="Caspase-8" type="string" />
  </node>
  <node id="Q15399" label="TLR1_HUMAN">
    <att name="ac" value="Q15399" type="string" />
    <att name="gene" value="TLR1" type="string" />
    <att name="multiplicity" value="2" type="integer" />
    <att name="order" value="1" type="integer" />
    <att name="relevance_score" value="1.0" type="real" />
    <att name="_Receptor" value="true" type="boolean" />
    <att name="localization" value="Receptor" type="string" />
    <att name="description" value="Toll-like receptor 1" type="string" />
  </node>
  <node id="Q15629" label="TRAM1_HUMAN">
    <att name="ac" value="Q15629" type="string" />
    <att name="gene" value="TRAM1" type="string" />
    <att name="multiplicity" value="1" type="integer" />
    <att name="order" value="1" type="integer" />
    <att name="relevance_score" value="1.0" type="real" />
    <att name="localization" value="" type="string" />
    <att name="description" value="Translocating chain-associated membrane protein 1" type="string" />
  </node>
  <node id="Q15750" label="TAB1_HUMAN">
    <att name="ac" value="Q15750" type="string" />
    <att name="gene" value="TAB1" type="string" />
    <att name="multiplicity" value="1" type="integer" />
    <att name="order" value="1" type="integer" />
    <att name="relevance_score" value="1.0" type="real" />
    <att name="localization" value="" type="string" />
    <att name="description" value="TGF-beta-activated kinase 1 and MAP3K7-binding protein 1" type="string" />
  </node>
  <node id="Q6IA17" label="SIGIR_HUMAN">
    <att name="ac" value="Q6IA17" type="string" />
    <att name="gene" value="SIGIRR" type="string" />
    <att name="multiplicity" value="1" type="integer" />
    <att name="order" value="1" type="integer" />
    <att name="relevance_score" value="1.0" type="real" />
    <att name="localization" value="Plasma membrane bound" type="string" />
    <att name="description" value="Single Ig IL-1-related receptor" type="string" />
  </node>
  <node id="Q6SZW1" label="SARM1_HUMAN">
    <att name="ac" value="Q6SZW1" type="string" />
    <att name="gene" value="SARM1" type="string" />
    <att name="multiplicity" value="1" type="integer" />
    <att name="order" value="1" type="integer" />
    <att name="relevance_score" value="1.0" type="real" />
    <att name="localization" value="Enzyme" type="string" />
    <att name="description" value="NAD(+) hydrolase SARM1" type="string" />
  </node>
  <node id="Q7L0X0" label="TRIL_HUMAN">
    <att name="ac" value="Q7L0X0" type="string" />
    <att name="gene" value="TRIL" type="string" />
    <att name="multiplicity" value="1" type="integer" />
    <att name="order" value="1" type="integer" />
    <att name="relevance_score" value="1.0" type="real" />
    <att name="localization" value="" type="string" />
    <att name="description" value="TLR4 interactor with leucine rich repeats" type="string" />
  </node>
  <node id="Q86XR7" label="TCAM2_HUMAN">
    <att name="ac" value="Q86XR7" type="string" />
    <att name="gene" value="TICAM2" type="string" />
    <att name="multiplicity" value="1" type="integer" />
    <att name="order" value="1" type="integer" />
    <att name="relevance_score" value="1.0" type="real" />
    <att name="localization" value="" type="string" />
    <att name="description" value="TIR domain-containing adapter molecule 2" type="string" />
  </node>
  <node id="Q8IUC6" label="TCAM1_HUMAN">
    <att name="ac" value="Q8IUC6" type="string" />
    <att name="gene" value="TICAM1" type="string" />
    <att name="multiplicity" value="1" type="integer" />
    <att name="order" value="1" type="integer" />
    <att name="relevance_score" value="1.0" type="real" />
    <att name="localization" value="" type="string" />
    <att name="description" value="TIR domain-containing adapter molecule 1" type="string" />
  </node>
  <node id="Q8IWL1" label="SFPA2_HUMAN">
    <att name="ac" value="Q8IWL1" type="string" />
    <att name="gene" value="SFTPA2" type="string" />
    <att name="multiplicity" value="2" type="integer" />
    <att name="order" value="1" type="integer" />
    <att name="relevance_score" value="1.0" type="real" />
    <att name="localization" value="" type="string" />
    <att name="description" value="Pulmonary surfactant-associated protein A2" type="string" />
  </node>
  <node id="Q8IWL2" label="SFTA1_HUMAN">
    <att name="ac" value="Q8IWL2" type="string" />
    <att name="gene" value="SFTPA1" type="string" />
    <att name="multiplicity" value="2" type="integer" />
    <att name="order" value="1" type="integer" />
    <att name="relevance_score" value="1.0" type="real" />
    <att name="localization" value="" type="string" />
    <att name="description" value="Pulmonary surfactant-associated protein A1" type="string" />
  </node>
  <node id="Q8N129" label="CNPY4_HUMAN">
    <att name="ac" value="Q8N129" type="string" />
    <att name="gene" value="CNPY4" type="string" />
    <att name="multiplicity" value="1" type="integer" />
    <att name="order" value="1" type="integer" />
    <att name="relevance_score" value="1.0" type="real" />
    <att name="localization" value="" type="string" />
    <att name="description" value="Protein canopy homolog 4" type="string" />
  </node>
  <node id="Q8N5C8" label="TAB3_HUMAN">
    <att name="ac" value="Q8N5C8" type="string" />
    <att name="gene" value="TAB3" type="string" />
    <att name="multiplicity" value="1" type="integer" />
    <att name="order" value="1" type="integer" />
    <att name="relevance_score" value="1.0" type="real" />
    <att name="localization" value="" type="string" />
    <att name="description" value="TGF-beta-activated kinase 1 and MAP3K7-binding protein 3" type="string" />
  </node>
  <node id="Q92752" label="TENR_HUMAN">
    <att name="ac" value="Q92752" type="string" />
    <att name="gene" value="TNR" type="string" />
    <att name="multiplicity" value="1" type="integer" />
    <att name="order" value="1" type="integer" />
    <att name="relevance_score" value="1.0" type="real" />
    <att name="localization" value="" type="string" />
    <att name="description" value="Tenascin-R" type="string" />
  </node>
  <node id="Q92844" label="TANK_HUMAN">
    <att name="ac" value="Q92844" type="string" />
    <att name="gene" value="TANK" type="string" />
    <att name="multiplicity" value="1" type="integer" />
    <att name="order" value="1" type="integer" />
    <att name="relevance_score" value="1.0" type="real" />
    <att name="localization" value="" type="string" />
    <att name="description" value="TRAF family member-associated NF-kappa-B activator" type="string" />
  </node>
  <node id="Q92985" label="IRF7_HUMAN">
    <att name="ac" value="Q92985" type="string" />
    <att name="gene" value="IRF7" type="string" />
    <att name="multiplicity" value="1" type="integer" />
    <att name="order" value="1" type="integer" />
    <att name="relevance_score" value="1.0" type="real" />
    <att name="localization" value="Transcription factor" type="string" />
    <att name="description" value="Interferon regulatory factor 7" type="string" />
  </node>
  <node id="Q99836" label="MYD88_HUMAN">
    <att name="ac" value="Q99836" type="string" />
    <att name="gene" value="MYD88" type="string" />
    <att name="multiplicity" value="2" type="integer" />
    <att name="order" value="1" type="integer" />
    <att name="relevance_score" value="1.0" type="real" />
    <att name="localization" value="" type="string" />
    <att name="description" value="Myeloid differentiation primary response protein MyD88" type="string" />
  </node>
  <node id="Q9BXR5" label="TLR10_HUMAN">
    <att name="ac" value="Q9BXR5" type="string" />
    <att name="gene" value="TLR10" type="string" />
    <att name="multiplicity" value="1" type="integer" />
    <att name="order" value="1" type="integer" />
    <att name="relevance_score" value="1.0" type="real" />
    <att name="_Receptor" value="true" type="boolean" />
    <att name="localization" value="Receptor" type="string" />
    <att name="description" value="Toll-like receptor 10" type="string" />
  </node>
  <node id="Q9NPH5" label="NOX4_HUMAN">
    <att name="ac" value="Q9NPH5" type="string" />
    <att name="gene" value="NOX4" type="string" />
    <att name="multiplicity" value="1" type="integer" />
    <att name="order" value="1" type="integer" />
    <att name="relevance_score" value="1.0" type="real" />
    <att name="localization" value="Plasma membrane bound" type="string" />
    <att name="description" value="NADPH oxidase 4" type="string" />
  </node>
  <node id="Q9NWF9" label="RN216_HUMAN">
    <att name="ac" value="Q9NWF9" type="string" />
    <att name="gene" value="RNF216" type="string" />
    <att name="multiplicity" value="1" type="integer" />
    <att name="order" value="1" type="integer" />
    <att name="relevance_score" value="1.0" type="real" />
    <att name="localization" value="Enzyme" type="string" />
    <att name="description" value="E3 ubiquitin-protein ligase RNF216" type="string" />
  </node>
  <node id="Q9NWZ3" label="IRAK4_HUMAN">
    <att name="ac" value="Q9NWZ3" type="string" />
    <att name="gene" value="IRAK4" type="string" />
    <att name="multiplicity" value="2" type="integer" />
    <att name="order" value="1" type="integer" />
    <att name="relevance_score" value="1.0" type="real" />
    <att name="localization" value="Kinase" type="string" />
    <att name="description" value="Interleukin-1 receptor-associated kinase 4" type="string" />
  </node>
  <node id="Q9NYJ8" label="TAB2_HUMAN">
    <att name="ac" value="Q9NYJ8" type="string" />
    <att name="gene" value="TAB2" type="string" />
    <att name="multiplicity" value="1" type="integer" />
    <att name="order" value="1" type="integer" />
    <att name="relevance_score" value="1.0" type="real" />
    <att name="localization" value="" type="string" />
    <att name="description" value="TGF-beta-activated kinase 1 and MAP3K7-binding protein 2" type="string" />
  </node>
  <node id="Q9UHD2" label="TBK1_HUMAN">
    <att name="ac" value="Q9UHD2" type="string" />
    <att name="gene" value="TBK1" type="string" />
    <att name="multiplicity" value="1" type="integer" />
    <att name="order" value="1" type="integer" />
    <att name="relevance_score" value="1.0" type="real" />
    <att name="localization" value="Kinase" type="string" />
    <att name="description" value="Serine/threonine-protein kinase TBK1" type="string" />
  </node>
  <node id="Q9UQP3" label="TENN_HUMAN">
    <att name="ac" value="Q9UQP3" type="string" />
    <att name="gene" value="TNN" type="string" />
    <att name="multiplicity" value="1" type="integer" />
    <att name="order" value="1" type="integer" />
    <att name="relevance_score" value="1.0" type="real" />
    <att name="localization" value="" type="string" />
    <att name="description" value="Tenascin-N" type="string" />
  </node>
  <node id="Q9Y2C9" label="TLR6_HUMAN">
    <att name="ac" value="Q9Y2C9" type="string" />
    <att name="gene" value="TLR6" type="string" />
    <att name="multiplicity" value="2" type="integer" />
    <att name="order" value="1" type="integer" />
    <att name="relevance_score" value="1.0" type="real" />
    <att name="_Receptor" value="true" type="boolean" />
    <att name="localization" value="Receptor" type="string" />
    <att name="description" value="Toll-like receptor 6" type="string" />
  </node>
  <node id="Q9Y4K3" label="TRAF6_HUMAN">
    <att name="ac" value="Q9Y4K3" type="string" />
    <att name="gene" value="TRAF6" type="string" />
    <att name="multiplicity" value="1" type="integer" />
    <att name="order" value="1" type="integer" />
    <att name="relevance_score" value="1.0" type="real" />
    <att name="localization" value="Enzyme" type="string" />
    <att name="description" value="TNF receptor-associated factor 6" type="string" />
  </node>
  <node id="Q9Y572" label="RIPK3_HUMAN">
    <att name="ac" value="Q9Y572" type="string" />
    <att name="gene" value="RIPK3" type="string" />
    <att name="multiplicity" value="1" type="integer" />
    <att name="order" value="1" type="integer" />
    <att name="relevance_score" value="1.0" type="real" />
    <att name="localization" value="Kinase" type="string" />
    <att name="description" value="Receptor-interacting serine/threonine-protein kinase 3" type="string" />
  </node>
  <node id="Q9Y6K9" label="NEMO_HUMAN">
    <att name="ac" value="Q9Y6K9" type="string" />
    <att name="gene" value="IKBKG" type="string" />
    <att name="multiplicity" value="1" type="integer" />
    <att name="order" value="1" type="integer" />
    <att name="relevance_score" value="1.0" type="real" />
    <att name="localization" value="" type="string" />
    <att name="description" value="NF-kappa-B essential modulator" type="string" />
  </node>
  <node id="Q9Y6Y9" label="LY96_HUMAN">
    <att name="ac" value="Q9Y6Y9" type="string" />
    <att name="gene" value="LY96" type="string" />
    <att name="multiplicity" value="2" type="integer" />
    <att name="order" value="1" type="integer" />
    <att name="relevance_score" value="1.0" type="real" />
    <att name="localization" value="" type="string" />
    <att name="description" value="Lymphocyte antigen 96" type="string" />
  </node>
  <edge id="O00206 (pp) O14920" label="TLR4_HUMAN (pp) IKKB_HUMAN" source="O00206" target="O14920">
    <att name="confidence_score" value="1.0" type="real" />
    <att name="confidence_score_old" value="1.0" type="real" />
    <att name="initial_score" value="0.1507" type="real" />
    <att name="relevance_score" value="1.0" type="real" />
  </edge>
  <edge id="O00206 (pp) O15111" label="TLR4_HUMAN (pp) IKKA_HUMAN" source="O00206" target="O15111">
    <att name="confidence_score" value="1.0" type="real" />
    <att name="confidence_score_old" value="1.0" type="real" />
    <att name="initial_score" value="0.1507" type="real" />
    <att name="relevance_score" value="1.0" type="real" />
  </edge>
  <edge id="O00206 (pp) O43187" label="TLR4_HUMAN (pp) IRAK2_HUMAN" source="O00206" target="O43187">
    <att name="confidence_score" value="1.0" type="real" />
    <att name="confidence_score_old" value="1.0" type="real" />
    <att name="initial_score" value="0.2655" type="real" />
    <att name="relevance_score" value="1.0" type="real" />
  </edge>
  <edge id="O00206 (pp) O43318" label="TLR4_HUMAN (pp) M3K7_HUMAN" source="O00206" target="O43318">
    <att name="confidence_score" value="1.0" type="real" />
    <att name="confidence_score_old" value="1.0" type="real" />
    <att name="initial_score" value="0.2133" type="real" />
    <att name="relevance_score" value="1.0" type="real" />
  </edge>
  <edge id="O00206 (pp) O95999" label="TLR4_HUMAN (pp) BCL10_HUMAN" source="O00206" target="O95999">
    <att name="confidence_score" value="1.0" type="real" />
    <att name="confidence_score_old" value="0.3203" type="real" />
    <att name="initial_score" value="0.3904" type="real" />
    <att name="relevance_score" value="1.0" type="real" />
  </edge>
  <edge id="O00206 (pp) P02671" label="TLR4_HUMAN (pp) FIBA_HUMAN" source="O00206" target="P02671">
    <att name="confidence_score" value="1.0" type="real" />
    <att name="confidence_score_old" value="1.0" type="real" />
    <att name="initial_score" value="0.4152" type="real" />
    <att name="relevance_score" value="1.0" type="real" />
  </edge>
  <edge id="O00206 (pp) P02675" label="TLR4_HUMAN (pp) FIBB_HUMAN" source="O00206" target="P02675">
    <att name="confidence_score" value="1.0" type="real" />
    <att name="confidence_score_old" value="1.0" type="real" />
    <att name="initial_score" value="0.4101" type="real" />
    <att name="relevance_score" value="1.0" type="real" />
  </edge>
  <edge id="O00206 (pp) P02679" label="TLR4_HUMAN (pp) FIBG_HUMAN" source="O00206" target="P02679">
    <att name="confidence_score" value="1.0" type="real" />
    <att name="confidence_score_old" value="1.0" type="real" />
    <att name="initial_score" value="0.6229" type="real" />
    <att name="relevance_score" value="1.0" type="real" />
  </edge>
  <edge id="O00206 (pp) P05109" label="TLR4_HUMAN (pp) S10A8_HUMAN" source="O00206" target="P05109">
    <att name="confidence_score" value="1.0" type="real" />
    <att name="confidence_score_old" value="1.0" type="real" />
    <att name="initial_score" value="0.6159" type="real" />
    <att name="relevance_score" value="1.0" type="real" />
  </edge>
  <edge id="O00206 (pp) P06702" label="TLR4_HUMAN (pp) S10A9_HUMAN" source="O00206" target="P06702">
    <att name="confidence_score" value="1.0" type="real" />
    <att name="confidence_score_old" value="1.0" type="real" />
    <att name="initial_score" value="0.6134" type="real" />
    <att name="relevance_score" value="1.0" type="real" />
  </edge>
  <edge id="O00206 (pp) P08571" label="TLR4_HUMAN (pp) CD14_HUMAN" source="O00206" target="P08571">
    <att name="confidence_score" value="1.0" type="real" />
    <att name="confidence_score_old" value="1.0" type="real" />
    <att name="initial_score" value="0.742" type="real" />
    <att name="relevance_score" value="1.0" type="real" />
  </edge>
  <edge id="O00206 (pp) P09429" label="TLR4_HUMAN (pp) HMGB1_HUMAN" source="O00206" target="P09429">
    <att name="confidence_score" value="1.0" type="real" />
    <att name="confidence_score_old" value="1.0" type="real" />
    <att name="initial_score" value="0.7815" type="real" />
    <att name="relevance_score" value="1.0" type="real" />
  </edge>
  <edge id="O00206 (pp) P16671" label="TLR4_HUMAN (pp) CD36_HUMAN" source="O00206" target="P16671">
    <att name="confidence_score" value="1.0" type="real" />
    <att name="confidence_score_old" value="1.0" type="real" />
    <att name="initial_score" value="0.6285" type="real" />
    <att name="relevance_score" value="1.0" type="real" />
  </edge>
  <edge id="O00206 (pp) P18428" label="TLR4_HUMAN (pp) LBP_HUMAN" source="O00206" target="P18428">
    <att name="confidence_score" value="1.0" type="real" />
    <att name="confidence_score_old" value="1.0" type="real" />
    <att name="relevance_score" value="1.0" type="real" />
  </edge>
  <edge id="O00206 (pp) P23297" label="TLR4_HUMAN (pp) S10A1_HUMAN" source="O00206" target="P23297">
    <att name="confidence_score" value="1.0" type="real" />
    <att name="confidence_score_old" value="1.0" type="real" />
    <att name="initial_score" value="0.4216" type="real" />
    <att name="relevance_score" value="1.0" type="real" />
  </edge>
  <edge id="O00206 (pp) P35247" label="TLR4_HUMAN (pp) SFTPD_HUMAN" source="O00206" target="P35247">
    <att name="confidence_score" value="1.0" type="real" />
    <att name="confidence_score_old" value="1.0" type="real" />
    <att name="initial_score" value="0.6457" type="real" />
    <att name="relevance_score" value="1.0" type="real" />
  </edge>
  <edge id="O00206 (pp) P51617" label="TLR4_HUMAN (pp) IRAK1_HUMAN" source="O00206" target="P51617">
    <att name="confidence_score" value="1.0" type="real" />
    <att name="confidence_score_old" value="1.0" type="real" />
    <att name="initial_score" value="0.2836" type="real" />
    <att name="relevance_score" value="1.0" type="real" />
  </edge>
  <edge id="O00206 (pp) P58753" label="TLR4_HUMAN (pp) TIRAP_HUMAN" source="O00206" target="P58753">
    <att name="confidence_score" value="1.0" type="real" />
    <att name="confidence_score_old" value="1.0" type="real" />
    <att name="initial_score" value="0.7372" type="real" />
    <att name="relevance_score" value="1.0" type="real" />
  </edge>
  <edge id="O00206 (pp) Q06187" label="TLR4_HUMAN (pp) BTK_HUMAN" source="O00206" target="Q06187">
    <att name="confidence_score" value="1.0" type="real" />
    <att name="confidence_score_old" value="1.0" type="real" />
    <att name="initial_score" value="0.2212" type="real" />
    <att name="relevance_score" value="1.0" type="real" />
  </edge>
  <edge id="O00206 (pp) Q13114" label="TLR4_HUMAN (pp) TRAF3_HUMAN" source="O00206" target="Q13114">
    <att name="confidence_score" value="1.0" type="real" />
    <att name="confidence_score_old" value="1.0" type="real" />
    <att name="initial_score" value="0.529" type="real" />
    <att name="relevance_score" value="1.0" type="real" />
  </edge>
  <edge id="O00206 (pp) Q13158" label="TLR4_HUMAN (pp) FADD_HUMAN" source="O00206" target="Q13158">
    <att name="confidence_score" value="1.0" type="real" />
    <att name="confidence_score_old" value="1.0" type="real" />
    <att name="initial_score" value="0.1943" type="real" />
    <att name="relevance_score" value="1.0" type="real" />
  </edge>
  <edge id="O00206 (pp) Q13546" label="TLR4_HUMAN (pp) RIPK1_HUMAN" source="O00206" target="Q13546">
    <att name="confidence_score" value="1.0" type="real" />
    <att name="confidence_score_old" value="1.0" type="real" />
    <att name="initial_score" value="0.2678" type="real" />
    <att name="relevance_score" value="1.0" type="real" />
  </edge>
  <edge id="O00206 (pp) Q14164" label="TLR4_HUMAN (pp) IKKE_HUMAN" source="O00206" target="Q14164">
    <att name="confidence_score" value="1.0" type="real" />
    <att name="confidence_score_old" value="1.0" type="real" />
    <att name="initial_score" value="0.2241" type="real" />
    <att name="relevance_score" value="1.0" type="real" />
  </edge>
  <edge id="O00206 (pp) Q14653" label="TLR4_HUMAN (pp) IRF3_HUMAN" source="O00206" target="Q14653">
    <att name="confidence_score" value="1.0" type="real" />
    <att name="confidence_score_old" value="1.0" type="real" />
    <att name="initial_score" value="0.1962" type="real" />
    <att name="relevance_score" value="1.0" type="real" />
  </edge>
  <edge id="O00206 (pp) Q14790" label="TLR4_HUMAN (pp) CASP8_HUMAN" source="O00206" target="Q14790">
    <att name="confidence_score" value="1.0" type="real" />
    <att name="confidence_score_old" value="1.0" type="real" />
    <att name="initial_score" value="0.1894" type="real" />
    <att name="relevance_score" value="1.0" type="real" />
  </edge>
  <edge id="O00206 (pp) Q15399" label="TLR4_HUMAN (pp) TLR1_HUMAN" source="O00206" target="Q15399">
    <att name="confidence_score" value="1.0" type="real" />
    <att name="confidence_score_old" value="0.3484" type="real" />
    <att name="initial_score" value="0.4311" type="real" />
    <att name="relevance_score" value="1.0" type="real" />
  </edge>
  <edge id="O00206 (pp) Q15629" label="TLR4_HUMAN (pp) TRAM1_HUMAN" source="O00206" target="Q15629">
    <att name="confidence_score" value="1.0" type="real" />
    <att name="confidence_score_old" value="1.0" type="real" />
    <att name="relevance_score" value="1.0" type="real" />
  </edge>
  <edge id="O00206 (pp) Q15750" label="TLR4_HUMAN (pp) TAB1_HUMAN" source="O00206" target="Q15750">
    <att name="confidence_score" value="1.0" type="real" />
    <att name="confidence_score_old" value="1.0" type="real" />
    <att name="initial_score" value="0.2004" type="real" />
    <att name="relevance_score" value="1.0" type="real" />
  </edge>
  <edge id="O00206 (pp) Q6IA17" label="TLR4_HUMAN (pp) SIGIR_HUMAN" source="O00206" target="Q6IA17">
    <att name="confidence_score" value="1.0" type="real" />
    <att name="confidence_score_old" value="0.2232" type="real" />
    <att name="initial_score" value="0.216" type="real" />
    <att name="relevance_score" value="1.0" type="real" />
  </edge>
  <edge id="O00206 (pp) Q6SZW1" label="TLR4_HUMAN (pp) SARM1_HUMAN" source="O00206" target="Q6SZW1">
    <att name="confidence_score" value="1.0" type="real" />
    <att name="confidence_score_old" value="1.0" type="real" />
    <att name="initial_score" value="0.4844" type="real" />
    <att name="relevance_score" value="1.0" type="real" />
  </edge>
  <edge id="O00206 (pp) Q7L0X0" label="TLR4_HUMAN (pp) TRIL_HUMAN" source="O00206" target="Q7L0X0">
    <att name="confidence_score" value="1.0" type="real" />
    <att name="confidence_score_old" value="0.3454" type="real" />
    <att name="initial_score" value="0.4268" type="real" />
    <att name="relevance_score" value="1.0" type="real" />
  </edge>
  <edge id="O00206 (pp) Q86XR7" label="TLR4_HUMAN (pp) TCAM2_HUMAN" source="O00206" target="Q86XR7">
    <att name="confidence_score" value="1.0" type="real" />
    <att name="confidence_score_old" value="1.0" type="real" />
    <att name="initial_score" value="0.771" type="real" />
    <att name="relevance_score" value="1.0" type="real" />
  </edge>
  <edge id="O00206 (pp) Q8IUC6" label="TLR4_HUMAN (pp) TCAM1_HUMAN" source="O00206" target="Q8IUC6">
    <att name="confidence_score" value="1.0" type="real" />
    <att name="confidence_score_old" value="1.0" type="real" />
    <att name="initial_score" value="0.6776" type="real" />
    <att name="relevance_score" value="1.0" type="real" />
  </edge>
  <edge id="O00206 (pp) Q8IWL1" label="TLR4_HUMAN (pp) SFPA2_HUMAN" source="O00206" target="Q8IWL1">
    <att name="confidence_score" value="1.0" type="real" />
    <att name="confidence_score_old" value="1.0" type="real" />
    <att name="initial_score" value="0.6338" type="real" />
    <att name="relevance_score" value="1.0" type="real" />
  </edge>
  <edge id="O00206 (pp) Q8IWL2" label="TLR4_HUMAN (pp) SFTA1_HUMAN" source="O00206" target="Q8IWL2">
    <att name="confidence_score" value="1.0" type="real" />
    <att name="confidence_score_old" value="1.0" type="real" />
    <att name="initial_score" value="0.6526" type="real" />
    <att name="relevance_score" value="1.0" type="real" />
  </edge>
  <edge id="O00206 (pp) Q8N129" label="TLR4_HUMAN (pp) CNPY4_HUMAN" source="O00206" target="Q8N129">
    <att name="confidence_score" value="1.0" type="real" />
    <att name="confidence_score_old" value="0.3456" type="real" />
    <att name="initial_score" value="0.4272" type="real" />
    <att name="relevance_score" value="1.0" type="real" />
  </edge>
  <edge id="O00206 (pp) Q8N5C8" label="TLR4_HUMAN (pp) TAB3_HUMAN" source="O00206" target="Q8N5C8">
    <att name="confidence_score" value="1.0" type="real" />
    <att name="confidence_score_old" value="1.0" type="real" />
    <att name="initial_score" value="0.2078" type="real" />
    <att name="relevance_score" value="1.0" type="real" />
  </edge>
  <edge id="O00206 (pp) Q92752" label="TLR4_HUMAN (pp) TENR_HUMAN" source="O00206" target="Q92752">
    <att name="confidence_score" value="1.0" type="real" />
    <att name="confidence_score_old" value="0.3432" type="real" />
    <att name="initial_score" value="0.4238" type="real" />
    <att name="relevance_score" value="1.0" type="real" />
  </edge>
  <edge id="O00206 (pp) Q92844" label="TLR4_HUMAN (pp) TANK_HUMAN" source="O00206" target="Q92844">
    <att name="confidence_score" value="1.0" type="real" />
    <att name="confidence_score_old" value="1.0" type="real" />
    <att name="initial_score" value="0.1068" type="real" />
    <att name="relevance_score" value="1.0" type="real" />
  </edge>
  <edge id="O00206 (pp) Q92985" label="TLR4_HUMAN (pp) IRF7_HUMAN" source="O00206" target="Q92985">
    <att name="confidence_score" value="1.0" type="real" />
    <att name="confidence_score_old" value="1.0" type="real" />
    <att name="initial_score" value="0.1982" type="real" />
    <att name="relevance_score" value="1.0" type="real" />
  </edge>
  <edge id="O00206 (pp) Q99836" label="TLR4_HUMAN (pp) MYD88_HUMAN" source="O00206" target="Q99836">
    <att name="confidence_score" value="1.0" type="real" />
    <att name="confidence_score_old" value="1.0" type="real" />
    <att name="initial_score" value="0.8332" type="real" />
    <att name="relevance_score" value="1.0" type="real" />
  </edge>
  <edge id="O00206 (pp) Q9NPH5" label="TLR4_HUMAN (pp) NOX4_HUMAN" source="O00206" target="Q9NPH5">
    <att name="confidence_score" value="1.0" type="real" />
    <att name="confidence_score_old" value="0.7074" type="real" />
    <att name="initial_score" value="0.7732" type="real" />
    <att name="relevance_score" value="1.0" type="real" />
  </edge>
  <edge id="O00206 (pp) Q9NWF9" label="TLR4_HUMAN (pp) RN216_HUMAN" source="O00206" target="Q9NWF9">
    <att name="confidence_score" value="1.0" type="real" />
    <att name="confidence_score_old" value="0.3865" type="real" />
    <att name="initial_score" value="0.4812" type="real" />
    <att name="relevance_score" value="1.0" type="real" />
  </edge>
  <edge id="O00206 (pp) Q9NWZ3" label="TLR4_HUMAN (pp) IRAK4_HUMAN" source="O00206" target="Q9NWZ3">
    <att name="confidence_score" value="1.0" type="real" />
    <att name="confidence_score_old" value="1.0" type="real" />
    <att name="initial_score" value="0.3667" type="real" />
    <att name="relevance_score" value="1.0" type="real" />
  </edge>
  <edge id="O00206 (pp) Q9NYJ8" label="TLR4_HUMAN (pp) TAB2_HUMAN" source="O00206" target="Q9NYJ8">
    <att name="confidence_score" value="1.0" type="real" />
    <att name="confidence_score_old" value="1.0" type="real" />
    <att name="initial_score" value="0.2038" type="real" />
    <att name="relevance_score" value="1.0" type="real" />
  </edge>
  <edge id="O00206 (pp) Q9UHD2" label="TLR4_HUMAN (pp) TBK1_HUMAN" source="O00206" target="Q9UHD2">
    <att name="confidence_score" value="1.0" type="real" />
    <att name="confidence_score_old" value="1.0" type="real" />
    <att name="initial_score" value="0.2545" type="real" />
    <att name="relevance_score" value="1.0" type="real" />
  </edge>
  <edge id="O00206 (pp) Q9UQP3" label="TLR4_HUMAN (pp) TENN_HUMAN" source="O00206" target="Q9UQP3">
    <att name="confidence_score" value="1.0" type="real" />
    <att name="confidence_score_old" value="0.3588" type="real" />
    <att name="initial_score" value="0.4453" type="real" />
    <att name="relevance_score" value="1.0" type="real" />
  </edge>
  <edge id="O00206 (pp) Q9Y2C9" label="TLR4_HUMAN (pp) TLR6_HUMAN" source="O00206" target="Q9Y2C9">
    <att name="confidence_score" value="1.0" type="real" />
    <att name="confidence_score_old" value="1.0" type="real" />
    <att name="initial_score" value="0.37" type="real" />
    <att name="relevance_score" value="1.0" type="real" />
  </edge>
  <edge id="O00206 (pp) Q9Y4K3" label="TLR4_HUMAN (pp) TRAF6_HUMAN" source="O00206" target="Q9Y4K3">
    <att name="confidence_score" value="1.0" type="real" />
    <att name="confidence_score_old" value="1.0" type="real" />
    <att name="initial_score" value="0.5722" type="real" />
    <att name="relevance_score" value="1.0" type="real" />
  </edge>
  <edge id="O00206 (pp) Q9Y572" label="TLR4_HUMAN (pp) RIPK3_HUMAN" source="O00206" target="Q9Y572">
    <att name="confidence_score" value="1.0" type="real" />
    <att name="confidence_score_old" value="1.0" type="real" />
    <att name="initial_score" value="0.1664" type="real" />
    <att name="relevance_score" value="1.0" type="real" />
  </edge>
  <edge id="O00206 (pp) Q9Y6K9" label="TLR4_HUMAN (pp) NEMO_HUMAN" source="O00206" target="Q9Y6K9">
    <att name="confidence_score" value="1.0" type="real" />
    <att name="confidence_score_old" value="1.0" type="real" />
    <att name="initial_score" value="0.1746" type="real" />
    <att name="relevance_score" value="1.0" type="real" />
  </edge>
  <edge id="O00206 (pp) Q9Y6Y9" label="TLR4_HUMAN (pp) LY96_HUMAN" source="O00206" target="Q9Y6Y9">
    <att name="confidence_score" value="1.0" type="real" />
    <att name="confidence_score_old" value="1.0" type="real" />
    <att name="initial_score" value="0.8755" type="real" />
    <att name="relevance_score" value="1.0" type="real" />
  </edge>
  <edge id="O14920 (pp) O15111" label="IKKB_HUMAN (pp) IKKA_HUMAN" source="O14920" target="O15111">
    <att name="confidence_score" value="1.0" type="real" />
    <att name="confidence_score_old" value="1.0" type="real" />
    <att name="initial_score" value="0.8307" type="real" />
    <att name="relevance_score" value="1.0" type="real" />
  </edge>
  <edge id="O14920 (pp) O43318" label="IKKB_HUMAN (pp) M3K7_HUMAN" source="O14920" target="O43318">
    <att name="confidence_score" value="1.0" type="real" />
    <att name="confidence_score_old" value="1.0" type="real" />
    <att name="initial_score" value="0.7906" type="real" />
    <att name="relevance_score" value="1.0" type="real" />
  </edge>
  <edge id="O14920 (pp) O95999" label="IKKB_HUMAN (pp) BCL10_HUMAN" source="O14920" target="O95999">
    <att name="confidence_score" value="1.0" type="real" />
    <att name="confidence_score_old" value="1.0" type="real" />
    <att name="initial_score" value="0.3748" type="real" />
    <att name="relevance_score" value="1.0" type="real" />
  </edge>
  <edge id="O14920 (pp) P08571" label="IKKB_HUMAN (pp) CD14_HUMAN" source="O14920" target="P08571">
    <att name="confidence_score" value="1.0" type="real" />
    <att name="confidence_score_old" value="1.0" type="real" />
    <att name="initial_score" value="0.1513" type="real" />
    <att name="relevance_score" value="1.0" type="real" />
  </edge>
  <edge id="O14920 (pp) P51617" label="IKKB_HUMAN (pp) IRAK1_HUMAN" source="O14920" target="P51617">
    <att name="confidence_score" value="1.0" type="real" />
    <att name="confidence_score_old" value="1.0" type="real" />
    <att name="initial_score" value="0.671" type="real" />
    <att name="relevance_score" value="1.0" type="real" />
  </edge>
  <edge id="O14920 (pp) Q13158" label="IKKB_HUMAN (pp) FADD_HUMAN" source="O14920" target="Q13158">
    <att name="confidence_score" value="1.0" type="real" />
    <att name="confidence_score_old" value="1.0" type="real" />
    <att name="initial_score" value="0.1024" type="real" />
    <att name="relevance_score" value="1.0" type="real" />
  </edge>
  <edge id="O14920 (pp) Q13546" label="IKKB_HUMAN (pp) RIPK1_HUMAN" source="O14920" target="Q13546">
    <att name="confidence_score" value="1.0" type="real" />
    <att name="confidence_score_old" value="1.0" type="real" />
    <att name="initial_score" value="0.3233" type="real" />
    <att name="relevance_score" value="1.0" type="real" />
  </edge>
  <edge id="O14920 (pp) Q14164" label="IKKB_HUMAN (pp) IKKE_HUMAN" source="O14920" target="Q14164">
    <att name="confidence_score" value="1.0" type="real" />
    <att name="confidence_score_old" value="0.3124" type="real" />
    <att name="initial_score" value="0.3784" type="real" />
    <att name="relevance_score" value="1.0" type="real" />
  </edge>
  <edge id="O14920 (pp) Q14790" label="IKKB_HUMAN (pp) CASP8_HUMAN" source="O14920" target="Q14790">
    <att name="confidence_score" value="1.0" type="real" />
    <att name="confidence_score_old" value="1.0" type="real" />
    <att name="initial_score" value="0.1496" type="real" />
    <att name="relevance_score" value="1.0" type="real" />
  </edge>
  <edge id="O14920 (pp) Q15750" label="IKKB_HUMAN (pp) TAB1_HUMAN" source="O14920" target="Q15750">
    <att name="confidence_score" value="1.0" type="real" />
    <att name="confidence_score_old" value="0.3217" type="real" />
    <att name="initial_score" value="0.3926" type="real" />
    <att name="relevance_score" value="1.0" type="real" />
  </edge>
  <edge id="O14920 (pp) Q86XR7" label="IKKB_HUMAN (pp) TCAM2_HUMAN" source="O14920" target="Q86XR7">
    <att name="confidence_score" value="1.0" type="real" />
    <att name="confidence_score_old" value="1.0" type="real" />
    <att name="initial_score" value="0.1532" type="real" />
    <att name="relevance_score" value="1.0" type="real" />
  </edge>
  <edge id="O14920 (pp) Q8IUC6" label="IKKB_HUMAN (pp) TCAM1_HUMAN" source="O14920" target="Q8IUC6">
    <att name="confidence_score" value="1.0" type="real" />
    <att name="confidence_score_old" value="1.0" type="real" />
    <att name="initial_score" value="0.1527" type="real" />
    <att name="relevance_score" value="1.0" type="real" />
  </edge>
  <edge id="O14920 (pp) Q8N5C8" label="IKKB_HUMAN (pp) TAB3_HUMAN" source="O14920" target="Q8N5C8">
    <att name="confidence_score" value="1.0" type="real" />
    <att name="confidence_score_old" value="0.2542" type="real" />
    <att name="initial_score" value="0.2788" type="real" />
    <att name="relevance_score" value="1.0" type="real" />
  </edge>
  <edge id="O14920 (pp) Q92985" label="IKKB_HUMAN (pp) IRF7_HUMAN" source="O14920" target="Q92985">
    <att name="confidence_score" value="1.0" type="real" />
    <att name="confidence_score_old" value="0.3301" type="real" />
    <att name="initial_score" value="0.4049" type="real" />
    <att name="relevance_score" value="1.0" type="real" />
  </edge>
  <edge id="O14920 (pp) Q99836" label="IKKB_HUMAN (pp) MYD88_HUMAN" source="O14920" target="Q99836">
    <att name="confidence_score" value="1.0" type="real" />
    <att name="confidence_score_old" value="0.3282" type="real" />
    <att name="initial_score" value="0.4022" type="real" />
    <att name="relevance_score" value="1.0" type="real" />
  </edge>
  <edge id="O14920 (pp) Q9NYJ8" label="IKKB_HUMAN (pp) TAB2_HUMAN" source="O14920" target="Q9NYJ8">
    <att name="confidence_score" value="1.0" type="real" />
    <att name="confidence_score_old" value="0.2596" type="real" />
    <att name="initial_score" value="0.2889" type="real" />
    <att name="relevance_score" value="1.0" type="real" />
  </edge>
  <edge id="O14920 (pp) Q9Y4K3" label="IKKB_HUMAN (pp) TRAF6_HUMAN" source="O14920" target="Q9Y4K3">
    <att name="confidence_score" value="1.0" type="real" />
    <att name="confidence_score_old" value="1.0" type="real" />
    <att name="initial_score" value="0.7184" type="real" />
    <att name="relevance_score" value="1.0" type="real" />
  </edge>
  <edge id="O14920 (pp) Q9Y6K9" label="IKKB_HUMAN (pp) NEMO_HUMAN" source="O14920" target="Q9Y6K9">
    <att name="confidence_score" value="1.0" type="real" />
    <att name="confidence_score_old" value="1.0" type="real" />
    <att name="initial_score" value="0.7897" type="real" />
    <att name="relevance_score" value="1.0" type="real" />
  </edge>
  <edge id="O14920 (pp) Q9Y6Y9" label="IKKB_HUMAN (pp) LY96_HUMAN" source="O14920" target="Q9Y6Y9">
    <att name="confidence_score" value="1.0" type="real" />
    <att name="confidence_score_old" value="1.0" type="real" />
    <att name="initial_score" value="0.1538" type="real" />
    <att name="relevance_score" value="1.0" type="real" />
  </edge>
  <edge id="O15111 (pp) O43318" label="IKKA_HUMAN (pp) M3K7_HUMAN" source="O15111" target="O43318">
    <att name="confidence_score" value="1.0" type="real" />
    <att name="confidence_score_old" value="1.0" type="real" />
    <att name="initial_score" value="0.785" type="real" />
    <att name="relevance_score" value="1.0" type="real" />
  </edge>
  <edge id="O15111 (pp) O95999" label="IKKA_HUMAN (pp) BCL10_HUMAN" source="O15111" target="O95999">
    <att name="confidence_score" value="1.0" type="real" />
    <att name="confidence_score_old" value="1.0" type="real" />
    <att name="initial_score" value="0.3927" type="real" />
    <att name="relevance_score" value="1.0" type="real" />
  </edge>
  <edge id="O15111 (pp) P08571" label="IKKA_HUMAN (pp) CD14_HUMAN" source="O15111" target="P08571">
    <att name="confidence_score" value="1.0" type="real" />
    <att name="confidence_score_old" value="1.0" type="real" />
    <att name="initial_score" value="0.1514" type="real" />
    <att name="relevance_score" value="1.0" type="real" />
  </edge>
  <edge id="O15111 (pp) P51617" label="IKKA_HUMAN (pp) IRAK1_HUMAN" source="O15111" target="P51617">
    <att name="confidence_score" value="1.0" type="real" />
    <att name="confidence_score_old" value="1.0" type="real" />
    <att name="initial_score" value="0.5578" type="real" />
    <att name="relevance_score" value="1.0" type="real" />
  </edge>
  <edge id="O15111 (pp) Q13158" label="IKKA_HUMAN (pp) FADD_HUMAN" source="O15111" target="Q13158">
    <att name="confidence_score" value="1.0" type="real" />
    <att name="confidence_score_old" value="1.0" type="real" />
    <att name="initial_score" value="0.1454" type="real" />
    <att name="relevance_score" value="1.0" type="real" />
  </edge>
  <edge id="O15111 (pp) Q13546" label="IKKA_HUMAN (pp) RIPK1_HUMAN" source="O15111" target="Q13546">
    <att name="confidence_score" value="1.0" type="real" />
    <att name="confidence_score_old" value="1.0" type="real" />
    <att name="initial_score" value="0.2204" type="real" />
    <att name="relevance_score" value="1.0" type="real" />
  </edge>
  <edge id="O15111 (pp) Q14164" label="IKKA_HUMAN (pp) IKKE_HUMAN" source="O15111" target="Q14164">
    <att name="confidence_score" value="1.0" type="real" />
    <att name="confidence_score_old" value="0.2728" type="real" />
    <att name="initial_score" value="0.3129" type="real" />
    <att name="relevance_score" value="1.0" type="real" />
  </edge>
  <edge id="O15111 (pp) Q14790" label="IKKA_HUMAN (pp) CASP8_HUMAN" source="O15111" target="Q14790">
    <att name="confidence_score" value="1.0" type="real" />
    <att name="confidence_score_old" value="1.0" type="real" />
    <att name="initial_score" value="0.1496" type="real" />
    <att name="relevance_score" value="1.0" type="real" />
  </edge>
  <edge id="O15111 (pp) Q86XR7" label="IKKA_HUMAN (pp) TCAM2_HUMAN" source="O15111" target="Q86XR7">
    <att name="confidence_score" value="1.0" type="real" />
    <att name="confidence_score_old" value="1.0" type="real" />
    <att name="initial_score" value="0.153" type="real" />
    <att name="relevance_score" value="1.0" type="real" />
  </edge>
  <edge id="O15111 (pp) Q8IUC6" label="IKKA_HUMAN (pp) TCAM1_HUMAN" source="O15111" target="Q8IUC6">
    <att name="confidence_score" value="1.0" type="real" />
    <att name="confidence_score_old" value="1.0" type="real" />
    <att name="initial_score" value="0.1527" type="real" />
    <att name="relevance_score" value="1.0" type="real" />
  </edge>
  <edge id="O15111 (pp) Q92844" label="IKKA_HUMAN (pp) TANK_HUMAN" source="O15111" target="Q92844">
    <att name="confidence_score" value="1.0" type="real" />
    <att name="confidence_score_old" value="0.2482" type="real" />
    <att name="initial_score" value="0.2673" type="real" />
    <att name="relevance_score" value="1.0" type="real" />
  </edge>
  <edge id="O15111 (pp) Q92985" label="IKKA_HUMAN (pp) IRF7_HUMAN" source="O15111" target="Q92985">
    <att name="confidence_score" value="1.0" type="real" />
    <att name="confidence_score_old" value="0.3301" type="real" />
    <att name="initial_score" value="0.4049" type="real" />
    <att name="relevance_score" value="1.0" type="real" />
  </edge>
  <edge id="O15111 (pp) Q9NYJ8" label="IKKA_HUMAN (pp) TAB2_HUMAN" source="O15111" target="Q9NYJ8">
    <att name="confidence_score" value="1.0" type="real" />
    <att name="confidence_score_old" value="1.0" type="real" />
    <att name="initial_score" value="0.4764" type="real" />
    <att name="relevance_score" value="1.0" type="real" />
  </edge>
  <edge id="O15111 (pp) Q9Y4K3" label="IKKA_HUMAN (pp) TRAF6_HUMAN" source="O15111" target="Q9Y4K3">
    <att name="confidence_score" value="1.0" type="real" />
    <att name="confidence_score_old" value="1.0" type="real" />
    <att name="initial_score" value="0.5274" type="real" />
    <att name="relevance_score" value="1.0" type="real" />
  </edge>
  <edge id="O15111 (pp) Q9Y6K9" label="IKKA_HUMAN (pp) NEMO_HUMAN" source="O15111" target="Q9Y6K9">
    <att name="confidence_score" value="1.0" type="real" />
    <att name="confidence_score_old" value="1.0" type="real" />
    <att name="initial_score" value="0.7901" type="real" />
    <att name="relevance_score" value="1.0" type="real" />
  </edge>
  <edge id="O15111 (pp) Q9Y6Y9" label="IKKA_HUMAN (pp) LY96_HUMAN" source="O15111" target="Q9Y6Y9">
    <att name="confidence_score" value="1.0" type="real" />
    <att name="confidence_score_old" value="1.0" type="real" />
    <att name="initial_score" value="0.1536" type="real" />
    <att name="relevance_score" value="1.0" type="real" />
  </edge>
  <edge id="O43187 (pp) O43318" label="IRAK2_HUMAN (pp) M3K7_HUMAN" source="O43187" target="O43318">
    <att name="confidence_score" value="1.0" type="real" />
    <att name="confidence_score_old" value="1.0" type="real" />
    <att name="initial_score" value="0.2077" type="real" />
    <att name="relevance_score" value="1.0" type="real" />
  </edge>
  <edge id="O43187 (pp) O60603" label="IRAK2_HUMAN (pp) TLR2_HUMAN" source="O43187" target="O60603">
    <att name="confidence_score" value="1.0" type="real" />
    <att name="confidence_score_old" value="1.0" type="real" />
    <att name="initial_score" value="0.2686" type="real" />
    <att name="relevance_score" value="1.0" type="real" />
  </edge>
  <edge id="O43187 (pp) P02671" label="IRAK2_HUMAN (pp) FIBA_HUMAN" source="O43187" target="P02671">
    <att name="confidence_score" value="1.0" type="real" />
    <att name="confidence_score_old" value="1.0" type="real" />
    <att name="initial_score" value="0.2634" type="real" />
    <att name="relevance_score" value="1.0" type="real" />
  </edge>
  <edge id="O43187 (pp) P02675" label="IRAK2_HUMAN (pp) FIBB_HUMAN" source="O43187" target="P02675">
    <att name="confidence_score" value="1.0" type="real" />
    <att name="confidence_score_old" value="1.0" type="real" />
    <att name="initial_score" value="0.2601" type="real" />
    <att name="relevance_score" value="1.0" type="real" />
  </edge>
  <edge id="O43187 (pp) P02679" label="IRAK2_HUMAN (pp) FIBG_HUMAN" source="O43187" target="P02679">
    <att name="confidence_score" value="1.0" type="real" />
    <att name="confidence_score_old" value="1.0" type="real" />
    <att name="initial_score" value="0.2633" type="real" />
    <att name="relevance_score" value="1.0" type="real" />
  </edge>
  <edge id="O43187 (pp) P05109" label="IRAK2_HUMAN (pp) S10A8_HUMAN" source="O43187" target="P05109">
    <att name="confidence_score" value="1.0" type="real" />
    <att name="confidence_score_old" value="1.0" type="real" />
    <att name="initial_score" value="0.2609" type="real" />
    <att name="relevance_score" value="1.0" type="real" />
  </edge>
  <edge id="O43187 (pp) P06702" label="IRAK2_HUMAN (pp) S10A9_HUMAN" source="O43187" target="P06702">
    <att name="confidence_score" value="1.0" type="real" />
    <att name="confidence_score_old" value="1.0" type="real" />
    <att name="initial_score" value="0.2594" type="real" />
    <att name="relevance_score" value="1.0" type="real" />
  </edge>
  <edge id="O43187 (pp) P08571" label="IRAK2_HUMAN (pp) CD14_HUMAN" source="O43187" target="P08571">
    <att name="confidence_score" value="1.0" type="real" />
    <att name="confidence_score_old" value="1.0" type="real" />
    <att name="initial_score" value="0.2668" type="real" />
    <att name="relevance_score" value="1.0" type="real" />
  </edge>
  <edge id="O43187 (pp) P09429" label="IRAK2_HUMAN (pp) HMGB1_HUMAN" source="O43187" target="P09429">
    <att name="confidence_score" value="1.0" type="real" />
    <att name="confidence_score_old" value="1.0" type="real" />
    <att name="initial_score" value="0.256" type="real" />
    <att name="relevance_score" value="1.0" type="real" />
  </edge>
  <edge id="O43187 (pp) P16671" label="IRAK2_HUMAN (pp) CD36_HUMAN" source="O43187" target="P16671">
    <att name="confidence_score" value="1.0" type="real" />
    <att name="confidence_score_old" value="1.0" type="real" />
    <att name="initial_score" value="0.2672" type="real" />
    <att name="relevance_score" value="1.0" type="real" />
  </edge>
  <edge id="O43187 (pp) P23297" label="IRAK2_HUMAN (pp) S10A1_HUMAN" source="O43187" target="P23297">
    <att name="confidence_score" value="1.0" type="real" />
    <att name="confidence_score_old" value="1.0" type="real" />
    <att name="initial_score" value="0.2687" type="real" />
    <att name="relevance_score" value="1.0" type="real" />
  </edge>
  <edge id="O43187 (pp) P51617" label="IRAK2_HUMAN (pp) IRAK1_HUMAN" source="O43187" target="P51617">
    <att name="confidence_score" value="1.0" type="real" />
    <att name="confidence_score_old" value="1.0" type="real" />
    <att name="initial_score" value="0.3625" type="real" />
    <att name="relevance_score" value="1.0" type="real" />
  </edge>
  <edge id="O43187 (pp) P58753" label="IRAK2_HUMAN (pp) TIRAP_HUMAN" source="O43187" target="P58753">
    <att name="confidence_score" value="1.0" type="real" />
    <att name="confidence_score_old" value="1.0" type="real" />
    <att name="initial_score" value="0.2794" type="real" />
    <att name="relevance_score" value="1.0" type="real" />
  </edge>
  <edge id="O43187 (pp) Q06187" label="IRAK2_HUMAN (pp) BTK_HUMAN" source="O43187" target="Q06187">
    <att name="confidence_score" value="1.0" type="real" />
    <att name="confidence_score_old" value="1.0" type="real" />
    <att name="initial_score" value="0.262" type="real" />
    <att name="relevance_score" value="1.0" type="real" />
  </edge>
  <edge id="O43187 (pp) Q15399" label="IRAK2_HUMAN (pp) TLR1_HUMAN" source="O43187" target="Q15399">
    <att name="confidence_score" value="1.0" type="real" />
    <att name="confidence_score_old" value="1.0" type="real" />
    <att name="initial_score" value="0.2717" type="real" />
    <att name="relevance_score" value="1.0" type="real" />
  </edge>
  <edge id="O43187 (pp) Q15750" label="IRAK2_HUMAN (pp) TAB1_HUMAN" source="O43187" target="Q15750">
    <att name="confidence_score" value="1.0" type="real" />
    <att name="confidence_score_old" value="1.0" type="real" />
    <att name="initial_score" value="0.2019" type="real" />
    <att name="relevance_score" value="1.0" type="real" />
  </edge>
  <edge id="O43187 (pp) Q86XR7" label="IRAK2_HUMAN (pp) TCAM2_HUMAN" source="O43187" target="Q86XR7">
    <att name="confidence_score" value="1.0" type="real" />
    <att name="confidence_score_old" value="0.2805" type="real" />
    <att name="initial_score" value="0.3264" type="real" />
    <att name="relevance_score" value="1.0" type="real" />
  </edge>
  <edge id="O43187 (pp) Q8N5C8" label="IRAK2_HUMAN (pp) TAB3_HUMAN" source="O43187" target="Q8N5C8">
    <att name="confidence_score" value="1.0" type="real" />
    <att name="confidence_score_old" value="1.0" type="real" />
    <att name="initial_score" value="0.2083" type="real" />
    <att name="relevance_score" value="1.0" type="real" />
  </edge>
  <edge id="O43187 (pp) Q99836" label="IRAK2_HUMAN (pp) MYD88_HUMAN" source="O43187" target="Q99836">
    <att name="confidence_score" value="1.0" type="real" />
    <att name="confidence_score_old" value="1.0" type="real" />
    <att name="initial_score" value="0.6982" type="real" />
    <att name="relevance_score" value="1.0" type="real" />
  </edge>
  <edge id="O43187 (pp) Q9BXR5" label="IRAK2_HUMAN (pp) TLR10_HUMAN" source="O43187" target="Q9BXR5">
    <att name="confidence_score" value="1.0" type="real" />
    <att name="confidence_score_old" value="1.0" type="real" />
    <att name="initial_score" value="0.5406" type="real" />
    <att name="relevance_score" value="1.0" type="real" />
  </edge>
  <edge id="O43187 (pp) Q9NWZ3" label="IRAK2_HUMAN (pp) IRAK4_HUMAN" source="O43187" target="Q9NWZ3">
    <att name="confidence_score" value="1.0" type="real" />
    <att name="confidence_score_old" value="1.0" type="real" />
    <att name="initial_score" value="0.71" type="real" />
    <att name="relevance_score" value="1.0" type="real" />
  </edge>
  <edge id="O43187 (pp) Q9NYJ8" label="IRAK2_HUMAN (pp) TAB2_HUMAN" source="O43187" target="Q9NYJ8">
    <att name="confidence_score" value="1.0" type="real" />
    <att name="confidence_score_old" value="1.0" type="real" />
    <att name="initial_score" value="0.2047" type="real" />
    <att name="relevance_score" value="1.0" type="real" />
  </edge>
  <edge id="O43187 (pp) Q9Y2C9" label="IRAK2_HUMAN (pp) TLR6_HUMAN" source="O43187" target="Q9Y2C9">
    <att name="confidence_score" value="1.0" type="real" />
    <att name="confidence_score_old" value="1.0" type="real" />
    <att name="initial_score" value="0.2759" type="real" />
    <att name="relevance_score" value="1.0" type="real" />
  </edge>
  <edge id="O43187 (pp) Q9Y4K3" label="IRAK2_HUMAN (pp) TRAF6_HUMAN" source="O43187" target="Q9Y4K3">
    <att name="confidence_score" value="1.0" type="real" />
    <att name="confidence_score_old" value="1.0" type="real" />
    <att name="initial_score" value="0.6684" type="real" />
    <att name="relevance_score" value="1.0" type="real" />
  </edge>
  <edge id="O43187 (pp) Q9Y6Y9" label="IRAK2_HUMAN (pp) LY96_HUMAN" source="O43187" target="Q9Y6Y9">
    <att name="confidence_score" value="1.0" type="real" />
    <att name="confidence_score_old" value="1.0" type="real" />
    <att name="initial_score" value="0.2714" type="real" />
    <att name="relevance_score" value="1.0" type="real" />
  </edge>
  <edge id="O43318 (pp) O95999" label="M3K7_HUMAN (pp) BCL10_HUMAN" source="O43318" target="O95999">
    <att name="confidence_score" value="1.0" type="real" />
    <att name="confidence_score_old" value="1.0" type="real" />
    <att name="initial_score" value="0.4319" type="real" />
    <att name="relevance_score" value="1.0" type="real" />
  </edge>
  <edge id="O43318 (pp) P08571" label="M3K7_HUMAN (pp) CD14_HUMAN" source="O43318" target="P08571">
    <att name="confidence_score" value="1.0" type="real" />
    <att name="confidence_score_old" value="1.0" type="real" />
    <att name="initial_score" value="0.202" type="real" />
    <att name="relevance_score" value="1.0" type="real" />
  </edge>
  <edge id="O43318 (pp) P51617" label="M3K7_HUMAN (pp) IRAK1_HUMAN" source="O43318" target="P51617">
    <att name="confidence_score" value="1.0" type="real" />
    <att name="confidence_score_old" value="1.0" type="real" />
    <att name="initial_score" value="0.6316" type="real" />
    <att name="relevance_score" value="1.0" type="real" />
  </edge>
  <edge id="O43318 (pp) P58753" label="M3K7_HUMAN (pp) TIRAP_HUMAN" source="O43318" target="P58753">
    <att name="confidence_score" value="1.0" type="real" />
    <att name="confidence_score_old" value="0.2173" type="real" />
    <att name="initial_score" value="0.2031" type="real" />
    <att name="relevance_score" value="1.0" type="real" />
  </edge>
  <edge id="O43318 (pp) Q13114" label="M3K7_HUMAN (pp) TRAF3_HUMAN" source="O43318" target="Q13114">
    <att name="confidence_score" value="1.0" type="real" />
    <att name="confidence_score_old" value="0.4911" type="real" />
    <att name="initial_score" value="0.5969" type="real" />
    <att name="relevance_score" value="1.0" type="real" />
  </edge>
  <edge id="O43318 (pp) Q13546" label="M3K7_HUMAN (pp) RIPK1_HUMAN" source="O43318" target="Q13546">
    <att name="confidence_score" value="1.0" type="real" />
    <att name="confidence_score_old" value="0.4717" type="real" />
    <att name="initial_score" value="0.5774" type="real" />
    <att name="relevance_score" value="1.0" type="real" />
  </edge>
  <edge id="O43318 (pp) Q15750" label="M3K7_HUMAN (pp) TAB1_HUMAN" source="O43318" target="Q15750">
    <att name="confidence_score" value="1.0" type="real" />
    <att name="confidence_score_old" value="1.0" type="real" />
    <att name="initial_score" value="0.7954" type="real" />
    <att name="relevance_score" value="1.0" type="real" />
  </edge>
  <edge id="O43318 (pp) Q86XR7" label="M3K7_HUMAN (pp) TCAM2_HUMAN" source="O43318" target="Q86XR7">
    <att name="confidence_score" value="1.0" type="real" />
    <att name="confidence_score_old" value="1.0" type="real" />
    <att name="initial_score" value="0.229" type="real" />
    <att name="relevance_score" value="1.0" type="real" />
  </edge>
  <edge id="O43318 (pp) Q8IUC6" label="M3K7_HUMAN (pp) TCAM1_HUMAN" source="O43318" target="Q8IUC6">
    <att name="confidence_score" value="1.0" type="real" />
    <att name="confidence_score_old" value="1.0" type="real" />
    <att name="initial_score" value="0.2229" type="real" />
    <att name="relevance_score" value="1.0" type="real" />
  </edge>
  <edge id="O43318 (pp) Q8N5C8" label="M3K7_HUMAN (pp) TAB3_HUMAN" source="O43318" target="Q8N5C8">
    <att name="confidence_score" value="1.0" type="real" />
    <att name="confidence_score_old" value="1.0" type="real" />
    <att name="initial_score" value="0.8262" type="real" />
    <att name="relevance_score" value="1.0" type="real" />
  </edge>
  <edge id="O43318 (pp) Q99836" label="M3K7_HUMAN (pp) MYD88_HUMAN" source="O43318" target="Q99836">
    <att name="confidence_score" value="1.0" type="real" />
    <att name="confidence_score_old" value="0.1918" type="real" />
    <att name="initial_score" value="0.1427" type="real" />
    <att name="relevance_score" value="1.0" type="real" />
  </edge>
  <edge id="O43318 (pp) Q9NYJ8" label="M3K7_HUMAN (pp) TAB2_HUMAN" source="O43318" target="Q9NYJ8">
    <att name="confidence_score" value="1.0" type="real" />
    <att name="confidence_score_old" value="1.0" type="real" />
    <att name="initial_score" value="0.8152" type="real" />
    <att name="relevance_score" value="1.0" type="real" />
  </edge>
  <edge id="O43318 (pp) Q9Y4K3" label="M3K7_HUMAN (pp) TRAF6_HUMAN" source="O43318" target="Q9Y4K3">
    <att name="confidence_score" value="1.0" type="real" />
    <att name="confidence_score_old" value="1.0" type="real" />
    <att name="initial_score" value="0.7882" type="real" />
    <att name="relevance_score" value="1.0" type="real" />
  </edge>
  <edge id="O43318 (pp) Q9Y6K9" label="M3K7_HUMAN (pp) NEMO_HUMAN" source="O43318" target="Q9Y6K9">
    <att name="confidence_score" value="1.0" type="real" />
    <att name="confidence_score_old" value="1.0" type="real" />
    <att name="initial_score" value="0.7768" type="real" />
    <att name="relevance_score" value="1.0" type="real" />
  </edge>
  <edge id="O43318 (pp) Q9Y6Y9" label="M3K7_HUMAN (pp) LY96_HUMAN" source="O43318" target="Q9Y6Y9">
    <att name="confidence_score" value="1.0" type="real" />
    <att name="confidence_score_old" value="1.0" type="real" />
    <att name="initial_score" value="0.2053" type="real" />
    <att name="relevance_score" value="1.0" type="real" />
  </edge>
  <edge id="O60603 (pp) P08571" label="TLR2_HUMAN (pp) CD14_HUMAN" source="O60603" target="P08571">
    <att name="confidence_score" value="1.0" type="real" />
    <att name="confidence_score_old" value="1.0" type="real" />
    <att name="initial_score" value="0.8313" type="real" />
    <att name="relevance_score" value="1.0" type="real" />
  </edge>
  <edge id="O60603 (pp) P09429" label="TLR2_HUMAN (pp) HMGB1_HUMAN" source="O60603" target="P09429">
    <att name="confidence_score" value="1.0" type="real" />
    <att name="confidence_score_old" value="0.6285" type="real" />
    <att name="initial_score" value="0.7161" type="real" />
    <att name="relevance_score" value="1.0" type="real" />
  </edge>
  <edge id="O60603 (pp) P16671" label="TLR2_HUMAN (pp) CD36_HUMAN" source="O60603" target="P16671">
    <att name="confidence_score" value="1.0" type="real" />
    <att name="confidence_score_old" value="1.0" type="real" />
    <att name="initial_score" value="0.6397" type="real" />
    <att name="relevance_score" value="1.0" type="real" />
  </edge>
  <edge id="O60603 (pp) P35247" label="TLR2_HUMAN (pp) SFTPD_HUMAN" source="O60603" target="P35247">
    <att name="confidence_score" value="1.0" type="real" />
    <att name="confidence_score_old" value="1.0" type="real" />
    <att name="initial_score" value="0.6543" type="real" />
    <att name="relevance_score" value="1.0" type="real" />
  </edge>
  <edge id="O60603 (pp) P51617" label="TLR2_HUMAN (pp) IRAK1_HUMAN" source="O60603" target="P51617">
    <att name="confidence_score" value="1.0" type="real" />
    <att name="confidence_score_old" value="1.0" type="real" />
    <att name="initial_score" value="0.3296" type="real" />
    <att name="relevance_score" value="1.0" type="real" />
  </edge>
  <edge id="O60603 (pp) P58753" label="TLR2_HUMAN (pp) TIRAP_HUMAN" source="O60603" target="P58753">
    <att name="confidence_score" value="1.0" type="real" />
    <att name="confidence_score_old" value="1.0" type="real" />
    <att name="initial_score" value="0.3258" type="real" />
    <att name="relevance_score" value="1.0" type="real" />
  </edge>
  <edge id="O60603 (pp) P81534" label="TLR2_HUMAN (pp) D103A_HUMAN" source="O60603" target="P81534">
    <att name="confidence_score" value="1.0" type="real" />
    <att name="confidence_score_old" value="1.0" type="real" />
    <att name="initial_score" value="0.4375" type="real" />
    <att name="relevance_score" value="1.0" type="real" />
  </edge>
  <edge id="O60603 (pp) Q06187" label="TLR2_HUMAN (pp) BTK_HUMAN" source="O60603" target="Q06187">
    <att name="confidence_score" value="1.0" type="real" />
    <att name="confidence_score_old" value="1.0" type="real" />
    <att name="initial_score" value="0.1946" type="real" />
    <att name="relevance_score" value="1.0" type="real" />
  </edge>
  <edge id="O60603 (pp) Q15399" label="TLR2_HUMAN (pp) TLR1_HUMAN" source="O60603" target="Q15399">
    <att name="confidence_score" value="1.0" type="real" />
    <att name="confidence_score_old" value="1.0" type="real" />
    <att name="initial_score" value="0.735" type="real" />
    <att name="relevance_score" value="1.0" type="real" />
  </edge>
  <edge id="O60603 (pp) Q8IWL1" label="TLR2_HUMAN (pp) SFPA2_HUMAN" source="O60603" target="Q8IWL1">
    <att name="confidence_score" value="1.0" type="real" />
    <att name="confidence_score_old" value="1.0" type="real" />
    <att name="initial_score" value="0.6423" type="real" />
    <att name="relevance_score" value="1.0" type="real" />
  </edge>
  <edge id="O60603 (pp) Q8IWL2" label="TLR2_HUMAN (pp) SFTA1_HUMAN" source="O60603" target="Q8IWL2">
    <att name="confidence_score" value="1.0" type="real" />
    <att name="confidence_score_old" value="1.0" type="real" />
    <att name="initial_score" value="0.6613" type="real" />
    <att name="relevance_score" value="1.0" type="real" />
  </edge>
  <edge id="O60603 (pp) Q99836" label="TLR2_HUMAN (pp) MYD88_HUMAN" source="O60603" target="Q99836">
    <att name="confidence_score" value="1.0" type="real" />
    <att name="confidence_score_old" value="1.0" type="real" />
    <att name="initial_score" value="0.8373" type="real" />
    <att name="relevance_score" value="1.0" type="real" />
  </edge>
  <edge id="O60603 (pp) Q9BXR5" label="TLR2_HUMAN (pp) TLR10_HUMAN" source="O60603" target="Q9BXR5">
    <att name="confidence_score" value="1.0" type="real" />
    <att name="confidence_score_old" value="0.435" type="real" />
    <att name="initial_score" value="0.5383" type="real" />
    <att name="relevance_score" value="1.0" type="real" />
  </edge>
  <edge id="O60603 (pp) Q9NWZ3" label="TLR2_HUMAN (pp) IRAK4_HUMAN" source="O60603" target="Q9NWZ3">
    <att name="confidence_score" value="1.0" type="real" />
    <att name="confidence_score_old" value="1.0" type="real" />
    <att name="initial_score" value="0.2909" type="real" />
    <att name="relevance_score" value="1.0" type="real" />
  </edge>
  <edge id="O60603 (pp) Q9Y2C9" label="TLR2_HUMAN (pp) TLR6_HUMAN" source="O60603" target="Q9Y2C9">
    <att name="confidence_score" value="1.0" type="real" />
    <att name="confidence_score_old" value="1.0" type="real" />
    <att name="initial_score" value="0.7534" type="real" />
    <att name="relevance_score" value="1.0" type="real" />
  </edge>
  <edge id="O60603 (pp) Q9Y4K3" label="TLR2_HUMAN (pp) TRAF6_HUMAN" source="O60603" target="Q9Y4K3">
    <att name="confidence_score" value="1.0" type="real" />
    <att name="confidence_score_old" value="1.0" type="real" />
    <att name="initial_score" value="0.2577" type="real" />
    <att name="relevance_score" value="1.0" type="real" />
  </edge>
  <edge id="O60603 (pp) Q9Y6Y9" label="TLR2_HUMAN (pp) LY96_HUMAN" source="O60603" target="Q9Y6Y9">
    <att name="confidence_score" value="1.0" type="real" />
    <att name="confidence_score_old" value="0.3484" type="real" />
    <att name="initial_score" value="0.4311" type="real" />
    <att name="relevance_score" value="1.0" type="real" />
  </edge>
  <edge id="O95999 (pp) Q14790" label="BCL10_HUMAN (pp) CASP8_HUMAN" source="O95999" target="Q14790">
    <att name="confidence_score" value="1.0" type="real" />
    <att name="confidence_score_old" value="0.2534" type="real" />
    <att name="initial_score" value="0.2772" type="real" />
    <att name="relevance_score" value="1.0" type="real" />
  </edge>
  <edge id="O95999 (pp) Q15750" label="BCL10_HUMAN (pp) TAB1_HUMAN" source="O95999" target="Q15750">
    <att name="confidence_score" value="1.0" type="real" />
    <att name="confidence_score_old" value="1.0" type="real" />
    <att name="initial_score" value="0.3136" type="real" />
    <att name="relevance_score" value="1.0" type="real" />
  </edge>
  <edge id="O95999 (pp) Q8N5C8" label="BCL10_HUMAN (pp) TAB3_HUMAN" source="O95999" target="Q8N5C8">
    <att name="confidence_score" value="1.0" type="real" />
    <att name="confidence_score_old" value="1.0" type="real" />
    <att name="initial_score" value="0.3265" type="real" />
    <att name="relevance_score" value="1.0" type="real" />
  </edge>
  <edge id="O95999 (pp) Q9NYJ8" label="BCL10_HUMAN (pp) TAB2_HUMAN" source="O95999" target="Q9NYJ8">
    <att name="confidence_score" value="1.0" type="real" />
    <att name="confidence_score_old" value="1.0" type="real" />
    <att name="initial_score" value="0.4132" type="real" />
    <att name="relevance_score" value="1.0" type="real" />
  </edge>
  <edge id="O95999 (pp) Q9Y4K3" label="BCL10_HUMAN (pp) TRAF6_HUMAN" source="O95999" target="Q9Y4K3">
    <att name="confidence_score" value="1.0" type="real" />
    <att name="confidence_score_old" value="1.0" type="real" />
    <att name="initial_score" value="0.6612" type="real" />
    <att name="relevance_score" value="1.0" type="real" />
  </edge>
  <edge id="O95999 (pp) Q9Y6K9" label="BCL10_HUMAN (pp) NEMO_HUMAN" source="O95999" target="Q9Y6K9">
    <att name="confidence_score" value="1.0" type="real" />
    <att name="confidence_score_old" value="1.0" type="real" />
    <att name="initial_score" value="0.7889" type="real" />
    <att name="relevance_score" value="1.0" type="real" />
  </edge>
  <edge id="P02671 (pp) P02675" label="FIBA_HUMAN (pp) FIBB_HUMAN" source="P02671" target="P02675">
    <att name="confidence_score" value="1.0" type="real" />
    <att name="confidence_score_old" value="1.0" type="real" />
    <att name="initial_score" value="0.8382" type="real" />
    <att name="relevance_score" value="1.0" type="real" />
  </edge>
  <edge id="P02671 (pp) P02679" label="FIBA_HUMAN (pp) FIBG_HUMAN" source="P02671" target="P02679">
    <att name="confidence_score" value="1.0" type="real" />
    <att name="confidence_score_old" value="1.0" type="real" />
    <att name="initial_score" value="0.8546" type="real" />
    <att name="relevance_score" value="1.0" type="real" />
  </edge>
  <edge id="P02671 (pp) P51617" label="FIBA_HUMAN (pp) IRAK1_HUMAN" source="P02671" target="P51617">
    <att name="confidence_score" value="1.0" type="real" />
    <att name="confidence_score_old" value="1.0" type="real" />
    <att name="initial_score" value="0.2461" type="real" />
    <att name="relevance_score" value="1.0" type="real" />
  </edge>
  <edge id="P02671 (pp) P58753" label="FIBA_HUMAN (pp) TIRAP_HUMAN" source="P02671" target="P58753">
    <att name="confidence_score" value="1.0" type="real" />
    <att name="confidence_score_old" value="1.0" type="real" />
    <att name="initial_score" value="0.3018" type="real" />
    <att name="relevance_score" value="1.0" type="real" />
  </edge>
  <edge id="P02671 (pp) Q06187" label="FIBA_HUMAN (pp) BTK_HUMAN" source="P02671" target="Q06187">
    <att name="confidence_score" value="1.0" type="real" />
    <att name="confidence_score_old" value="1.0" type="real" />
    <att name="initial_score" value="0.1912" type="real" />
    <att name="relevance_score" value="1.0" type="real" />
  </edge>
  <edge id="P02671 (pp) Q99836" label="FIBA_HUMAN (pp) MYD88_HUMAN" source="P02671" target="Q99836">
    <att name="confidence_score" value="1.0" type="real" />
    <att name="confidence_score_old" value="1.0" type="real" />
    <att name="initial_score" value="0.3251" type="real" />
    <att name="relevance_score" value="1.0" type="real" />
  </edge>
  <edge id="P02671 (pp) Q9NWZ3" label="FIBA_HUMAN (pp) IRAK4_HUMAN" source="P02671" target="Q9NWZ3">
    <att name="confidence_score" value="1.0" type="real" />
    <att name="confidence_score_old" value="1.0" type="real" />
    <att name="initial_score" value="0.2851" type="real" />
    <att name="relevance_score" value="1.0" type="real" />
  </edge>
  <edge id="P02671 (pp) Q9Y4K3" label="FIBA_HUMAN (pp) TRAF6_HUMAN" source="P02671" target="Q9Y4K3">
    <att name="confidence_score" value="1.0" type="real" />
    <att name="confidence_score_old" value="1.0" type="real" />
    <att name="initial_score" value="0.2529" type="real" />
    <att name="relevance_score" value="1.0" type="real" />
  </edge>
  <edge id="P02671 (pp) Q9Y6Y9" label="FIBA_HUMAN (pp) LY96_HUMAN" source="P02671" target="Q9Y6Y9">
    <att name="confidence_score" value="1.0" type="real" />
    <att name="confidence_score_old" value="1.0" type="real" />
    <att name="initial_score" value="0.4223" type="real" />
    <att name="relevance_score" value="1.0" type="real" />
  </edge>
  <edge id="P02675 (pp) P02679" label="FIBB_HUMAN (pp) FIBG_HUMAN" source="P02675" target="P02679">
    <att name="confidence_score" value="1.0" type="real" />
    <att name="confidence_score_old" value="1.0" type="real" />
    <att name="initial_score" value="0.8416" type="real" />
    <att name="relevance_score" value="1.0" type="real" />
  </edge>
  <edge id="P02675 (pp) P51617" label="FIBB_HUMAN (pp) IRAK1_HUMAN" source="P02675" target="P51617">
    <att name="confidence_score" value="1.0" type="real" />
    <att name="confidence_score_old" value="1.0" type="real" />
    <att name="initial_score" value="0.2431" type="real" />
    <att name="relevance_score" value="1.0" type="real" />
  </edge>
  <edge id="P02675 (pp) P58753" label="FIBB_HUMAN (pp) TIRAP_HUMAN" source="P02675" target="P58753">
    <att name="confidence_score" value="1.0" type="real" />
    <att name="confidence_score_old" value="1.0" type="real" />
    <att name="initial_score" value="0.2981" type="real" />
    <att name="relevance_score" value="1.0" type="real" />
  </edge>
  <edge id="P02675 (pp) Q06187" label="FIBB_HUMAN (pp) BTK_HUMAN" source="P02675" target="Q06187">
    <att name="confidence_score" value="1.0" type="real" />
    <att name="confidence_score_old" value="1.0" type="real" />
    <att name="initial_score" value="0.1888" type="real" />
    <att name="relevance_score" value="1.0" type="real" />
  </edge>
  <edge id="P02675 (pp) Q99836" label="FIBB_HUMAN (pp) MYD88_HUMAN" source="P02675" target="Q99836">
    <att name="confidence_score" value="1.0" type="real" />
    <att name="confidence_score_old" value="1.0" type="real" />
    <att name="initial_score" value="0.321" type="real" />
    <att name="relevance_score" value="1.0" type="real" />
  </edge>
  <edge id="P02675 (pp) Q9NWZ3" label="FIBB_HUMAN (pp) IRAK4_HUMAN" source="P02675" target="Q9NWZ3">
    <att name="confidence_score" value="1.0" type="real" />
    <att name="confidence_score_old" value="1.0" type="real" />
    <att name="initial_score" value="0.2815" type="real" />
    <att name="relevance_score" value="1.0" type="real" />
  </edge>
  <edge id="P02675 (pp) Q9Y4K3" label="FIBB_HUMAN (pp) TRAF6_HUMAN" source="P02675" target="Q9Y4K3">
    <att name="confidence_score" value="1.0" type="real" />
    <att name="confidence_score_old" value="1.0" type="real" />
    <att name="initial_score" value="0.2497" type="real" />
    <att name="relevance_score" value="1.0" type="real" />
  </edge>
  <edge id="P02675 (pp) Q9Y6Y9" label="FIBB_HUMAN (pp) LY96_HUMAN" source="P02675" target="Q9Y6Y9">
    <att name="confidence_score" value="1.0" type="real" />
    <att name="confidence_score_old" value="1.0" type="real" />
    <att name="initial_score" value="0.4172" type="real" />
    <att name="relevance_score" value="1.0" type="real" />
  </edge>
  <edge id="P02679 (pp) P51617" label="FIBG_HUMAN (pp) IRAK1_HUMAN" source="P02679" target="P51617">
    <att name="confidence_score" value="1.0" type="real" />
    <att name="confidence_score_old" value="1.0" type="real" />
    <att name="initial_score" value="0.246" type="real" />
    <att name="relevance_score" value="1.0" type="real" />
  </edge>
  <edge id="P02679 (pp) P58753" label="FIBG_HUMAN (pp) TIRAP_HUMAN" source="P02679" target="P58753">
    <att name="confidence_score" value="1.0" type="real" />
    <att name="confidence_score_old" value="1.0" type="real" />
    <att name="initial_score" value="0.3017" type="real" />
    <att name="relevance_score" value="1.0" type="real" />
  </edge>
  <edge id="P02679 (pp) Q06187" label="FIBG_HUMAN (pp) BTK_HUMAN" source="P02679" target="Q06187">
    <att name="confidence_score" value="1.0" type="real" />
    <att name="confidence_score_old" value="1.0" type="real" />
    <att name="initial_score" value="0.191" type="real" />
    <att name="relevance_score" value="1.0" type="real" />
  </edge>
  <edge id="P02679 (pp) Q99836" label="FIBG_HUMAN (pp) MYD88_HUMAN" source="P02679" target="Q99836">
    <att name="confidence_score" value="1.0" type="real" />
    <att name="confidence_score_old" value="1.0" type="real" />
    <att name="initial_score" value="0.3249" type="real" />
    <att name="relevance_score" value="1.0" type="real" />
  </edge>
  <edge id="P02679 (pp) Q9NWZ3" label="FIBG_HUMAN (pp) IRAK4_HUMAN" source="P02679" target="Q9NWZ3">
    <att name="confidence_score" value="1.0" type="real" />
    <att name="confidence_score_old" value="1.0" type="real" />
    <att name="initial_score" value="0.2849" type="real" />
    <att name="relevance_score" value="1.0" type="real" />
  </edge>
  <edge id="P02679 (pp) Q9Y4K3" label="FIBG_HUMAN (pp) TRAF6_HUMAN" source="P02679" target="Q9Y4K3">
    <att name="confidence_score" value="1.0" type="real" />
    <att name="confidence_score_old" value="1.0" type="real" />
    <att name="initial_score" value="0.2569" type="real" />
    <att name="relevance_score" value="1.0" type="real" />
  </edge>
  <edge id="P02679 (pp) Q9Y6Y9" label="FIBG_HUMAN (pp) LY96_HUMAN" source="P02679" target="Q9Y6Y9">
    <att name="confidence_score" value="1.0" type="real" />
    <att name="confidence_score_old" value="1.0" type="real" />
    <att name="initial_score" value="0.4222" type="real" />
    <att name="relevance_score" value="1.0" type="real" />
  </edge>
  <edge id="P05109 (pp) P06702" label="S10A8_HUMAN (pp) S10A9_HUMAN" source="P05109" target="P06702">
    <att name="confidence_score" value="1.0" type="real" />
    <att name="confidence_score_old" value="1.0" type="real" />
    <att name="initial_score" value="0.7257" type="real" />
    <att name="relevance_score" value="1.0" type="real" />
  </edge>
  <edge id="P05109 (pp) P51617" label="S10A8_HUMAN (pp) IRAK1_HUMAN" source="P05109" target="P51617">
    <att name="confidence_score" value="1.0" type="real" />
    <att name="confidence_score_old" value="1.0" type="real" />
    <att name="initial_score" value="0.2439" type="real" />
    <att name="relevance_score" value="1.0" type="real" />
  </edge>
  <edge id="P05109 (pp) P58753" label="S10A8_HUMAN (pp) TIRAP_HUMAN" source="P05109" target="P58753">
    <att name="confidence_score" value="1.0" type="real" />
    <att name="confidence_score_old" value="1.0" type="real" />
    <att name="initial_score" value="0.2988" type="real" />
    <att name="relevance_score" value="1.0" type="real" />
  </edge>
  <edge id="P05109 (pp) Q06187" label="S10A8_HUMAN (pp) BTK_HUMAN" source="P05109" target="Q06187">
    <att name="confidence_score" value="1.0" type="real" />
    <att name="confidence_score_old" value="1.0" type="real" />
    <att name="initial_score" value="0.1894" type="real" />
    <att name="relevance_score" value="1.0" type="real" />
  </edge>
  <edge id="P05109 (pp) Q99836" label="S10A8_HUMAN (pp) MYD88_HUMAN" source="P05109" target="Q99836">
    <att name="confidence_score" value="1.0" type="real" />
    <att name="confidence_score_old" value="1.0" type="real" />
    <att name="initial_score" value="0.322" type="real" />
    <att name="relevance_score" value="1.0" type="real" />
  </edge>
  <edge id="P05109 (pp) Q9NWZ3" label="S10A8_HUMAN (pp) IRAK4_HUMAN" source="P05109" target="Q9NWZ3">
    <att name="confidence_score" value="1.0" type="real" />
    <att name="confidence_score_old" value="1.0" type="real" />
    <att name="initial_score" value="0.2823" type="real" />
    <att name="relevance_score" value="1.0" type="real" />
  </edge>
  <edge id="P05109 (pp) Q9Y4K3" label="S10A8_HUMAN (pp) TRAF6_HUMAN" source="P05109" target="Q9Y4K3">
    <att name="confidence_score" value="1.0" type="real" />
    <att name="confidence_score_old" value="1.0" type="real" />
    <att name="initial_score" value="0.2508" type="real" />
    <att name="relevance_score" value="1.0" type="real" />
  </edge>
  <edge id="P05109 (pp) Q9Y6Y9" label="S10A8_HUMAN (pp) LY96_HUMAN" source="P05109" target="Q9Y6Y9">
    <att name="confidence_score" value="1.0" type="real" />
    <att name="confidence_score_old" value="1.0" type="real" />
    <att name="initial_score" value="0.6266" type="real" />
    <att name="relevance_score" value="1.0" type="real" />
  </edge>
  <edge id="P06702 (pp) P51617" label="S10A9_HUMAN (pp) IRAK1_HUMAN" source="P06702" target="P51617">
    <att name="confidence_score" value="1.0" type="real" />
    <att name="confidence_score_old" value="1.0" type="real" />
    <att name="initial_score" value="0.2426" type="real" />
    <att name="relevance_score" value="1.0" type="real" />
  </edge>
  <edge id="P06702 (pp) P58753" label="S10A9_HUMAN (pp) TIRAP_HUMAN" source="P06702" target="P58753">
    <att name="confidence_score" value="1.0" type="real" />
    <att name="confidence_score_old" value="1.0" type="real" />
    <att name="initial_score" value="0.2971" type="real" />
    <att name="relevance_score" value="1.0" type="real" />
  </edge>
  <edge id="P06702 (pp) Q06187" label="S10A9_HUMAN (pp) BTK_HUMAN" source="P06702" target="Q06187">
    <att name="confidence_score" value="1.0" type="real" />
    <att name="confidence_score_old" value="1.0" type="real" />
    <att name="initial_score" value="0.1884" type="real" />
    <att name="relevance_score" value="1.0" type="real" />
  </edge>
  <edge id="P06702 (pp) Q99836" label="S10A9_HUMAN (pp) MYD88_HUMAN" source="P06702" target="Q99836">
    <att name="confidence_score" value="1.0" type="real" />
    <att name="confidence_score_old" value="1.0" type="real" />
    <att name="initial_score" value="0.3207" type="real" />
    <att name="relevance_score" value="1.0" type="real" />
  </edge>
  <edge id="P06702 (pp) Q9NWZ3" label="S10A9_HUMAN (pp) IRAK4_HUMAN" source="P06702" target="Q9NWZ3">
    <att name="confidence_score" value="1.0" type="real" />
    <att name="confidence_score_old" value="1.0" type="real" />
    <att name="initial_score" value="0.2809" type="real" />
    <att name="relevance_score" value="1.0" type="real" />
  </edge>
  <edge id="P06702 (pp) Q9Y4K3" label="S10A9_HUMAN (pp) TRAF6_HUMAN" source="P06702" target="Q9Y4K3">
    <att name="confidence_score" value="1.0" type="real" />
    <att name="confidence_score_old" value="1.0" type="real" />
    <att name="initial_score" value="0.2493" type="real" />
    <att name="relevance_score" value="1.0" type="real" />
  </edge>
  <edge id="P06702 (pp) Q9Y6Y9" label="S10A9_HUMAN (pp) LY96_HUMAN" source="P06702" target="Q9Y6Y9">
    <att name="confidence_score" value="1.0" type="real" />
    <att name="confidence_score_old" value="1.0" type="real" />
    <att name="initial_score" value="0.6235" type="real" />
    <att name="relevance_score" value="1.0" type="real" />
  </edge>
  <edge id="P08571 (pp) P16671" label="CD14_HUMAN (pp) CD36_HUMAN" source="P08571" target="P16671">
    <att name="confidence_score" value="1.0" type="real" />
    <att name="confidence_score_old" value="1.0" type="real" />
    <att name="initial_score" value="0.6349" type="real" />
    <att name="relevance_score" value="1.0" type="real" />
  </edge>
  <edge id="P08571 (pp) P18428" label="CD14_HUMAN (pp) LBP_HUMAN" source="P08571" target="P18428">
    <att name="confidence_score" value="1.0" type="real" />
    <att name="confidence_score_old" value="1.0" type="real" />
    <att name="initial_score" value="0.7548" type="real" />
    <att name="relevance_score" value="1.0" type="real" />
  </edge>
  <edge id="P08571 (pp) P51617" label="CD14_HUMAN (pp) IRAK1_HUMAN" source="P08571" target="P51617">
    <att name="confidence_score" value="1.0" type="real" />
    <att name="confidence_score_old" value="1.0" type="real" />
    <att name="initial_score" value="0.2496" type="real" />
    <att name="relevance_score" value="1.0" type="real" />
  </edge>
  <edge id="P08571 (pp) P58753" label="CD14_HUMAN (pp) TIRAP_HUMAN" source="P08571" target="P58753">
    <att name="confidence_score" value="1.0" type="real" />
    <att name="confidence_score_old" value="1.0" type="real" />
    <att name="initial_score" value="0.3062" type="real" />
    <att name="relevance_score" value="1.0" type="real" />
  </edge>
  <edge id="P08571 (pp) Q06187" label="CD14_HUMAN (pp) BTK_HUMAN" source="P08571" target="Q06187">
    <att name="confidence_score" value="1.0" type="real" />
    <att name="confidence_score_old" value="1.0" type="real" />
    <att name="initial_score" value="0.1933" type="real" />
    <att name="relevance_score" value="1.0" type="real" />
  </edge>
  <edge id="P08571 (pp) Q13114" label="CD14_HUMAN (pp) TRAF3_HUMAN" source="P08571" target="Q13114">
    <att name="confidence_score" value="1.0" type="real" />
    <att name="confidence_score_old" value="1.0" type="real" />
    <att name="initial_score" value="0.2082" type="real" />
    <att name="relevance_score" value="1.0" type="real" />
  </edge>
  <edge id="P08571 (pp) Q13158" label="CD14_HUMAN (pp) FADD_HUMAN" source="P08571" target="Q13158">
    <att name="confidence_score" value="1.0" type="real" />
    <att name="confidence_score_old" value="1.0" type="real" />
    <att name="initial_score" value="0.1953" type="real" />
    <att name="relevance_score" value="1.0" type="real" />
  </edge>
  <edge id="P08571 (pp) Q13546" label="CD14_HUMAN (pp) RIPK1_HUMAN" source="P08571" target="Q13546">
    <att name="confidence_score" value="1.0" type="real" />
    <att name="confidence_score_old" value="1.0" type="real" />
    <att name="initial_score" value="0.1935" type="real" />
    <att name="relevance_score" value="1.0" type="real" />
  </edge>
  <edge id="P08571 (pp) Q14164" label="CD14_HUMAN (pp) IKKE_HUMAN" source="P08571" target="Q14164">
    <att name="confidence_score" value="1.0" type="real" />
    <att name="confidence_score_old" value="1.0" type="real" />
    <att name="initial_score" value="0.2251" type="real" />
    <att name="relevance_score" value="1.0" type="real" />
  </edge>
  <edge id="P08571 (pp) Q14653" label="CD14_HUMAN (pp) IRF3_HUMAN" source="P08571" target="Q14653">
    <att name="confidence_score" value="1.0" type="real" />
    <att name="confidence_score_old" value="1.0" type="real" />
    <att name="initial_score" value="0.1977" type="real" />
    <att name="relevance_score" value="1.0" type="real" />
  </edge>
  <edge id="P08571 (pp) Q14790" label="CD14_HUMAN (pp) CASP8_HUMAN" source="P08571" target="Q14790">
    <att name="confidence_score" value="1.0" type="real" />
    <att name="confidence_score_old" value="1.0" type="real" />
    <att name="initial_score" value="0.1902" type="real" />
    <att name="relevance_score" value="1.0" type="real" />
  </edge>
  <edge id="P08571 (pp) Q15399" label="CD14_HUMAN (pp) TLR1_HUMAN" source="P08571" target="Q15399">
    <att name="confidence_score" value="1.0" type="real" />
    <att name="confidence_score_old" value="1.0" type="real" />
    <att name="initial_score" value="0.6461" type="real" />
    <att name="relevance_score" value="1.0" type="real" />
  </edge>
  <edge id="P08571 (pp) Q15750" label="CD14_HUMAN (pp) TAB1_HUMAN" source="P08571" target="Q15750">
    <att name="confidence_score" value="1.0" type="real" />
    <att name="confidence_score_old" value="1.0" type="real" />
    <att name="initial_score" value="0.2012" type="real" />
    <att name="relevance_score" value="1.0" type="real" />
  </edge>
  <edge id="P08571 (pp) Q6SZW1" label="CD14_HUMAN (pp) SARM1_HUMAN" source="P08571" target="Q6SZW1">
    <att name="confidence_score" value="1.0" type="real" />
    <att name="confidence_score_old" value="1.0" type="real" />
    <att name="initial_score" value="0.4872" type="real" />
    <att name="relevance_score" value="1.0" type="real" />
  </edge>
  <edge id="P08571 (pp) Q86XR7" label="CD14_HUMAN (pp) TCAM2_HUMAN" source="P08571" target="Q86XR7">
    <att name="confidence_score" value="1.0" type="real" />
    <att name="confidence_score_old" value="1.0" type="real" />
    <att name="initial_score" value="0.431" type="real" />
    <att name="relevance_score" value="1.0" type="real" />
  </edge>
  <edge id="P08571 (pp) Q8IUC6" label="CD14_HUMAN (pp) TCAM1_HUMAN" source="P08571" target="Q8IUC6">
    <att name="confidence_score" value="1.0" type="real" />
    <att name="confidence_score_old" value="1.0" type="real" />
    <att name="initial_score" value="0.4987" type="real" />
    <att name="relevance_score" value="1.0" type="real" />
  </edge>
  <edge id="P08571 (pp) Q8N5C8" label="CD14_HUMAN (pp) TAB3_HUMAN" source="P08571" target="Q8N5C8">
    <att name="confidence_score" value="1.0" type="real" />
    <att name="confidence_score_old" value="1.0" type="real" />
    <att name="initial_score" value="0.2085" type="real" />
    <att name="relevance_score" value="1.0" type="real" />
  </edge>
  <edge id="P08571 (pp) Q92844" label="CD14_HUMAN (pp) TANK_HUMAN" source="P08571" target="Q92844">
    <att name="confidence_score" value="1.0" type="real" />
    <att name="confidence_score_old" value="1.0" type="real" />
    <att name="initial_score" value="0.1074" type="real" />
    <att name="relevance_score" value="1.0" type="real" />
  </edge>
  <edge id="P08571 (pp) Q92985" label="CD14_HUMAN (pp) IRF7_HUMAN" source="P08571" target="Q92985">
    <att name="confidence_score" value="1.0" type="real" />
    <att name="confidence_score_old" value="1.0" type="real" />
    <att name="initial_score" value="0.1995" type="real" />
    <att name="relevance_score" value="1.0" type="real" />
  </edge>
  <edge id="P08571 (pp) Q99836" label="CD14_HUMAN (pp) MYD88_HUMAN" source="P08571" target="Q99836">
    <att name="confidence_score" value="1.0" type="real" />
    <att name="confidence_score_old" value="1.0" type="real" />
    <att name="initial_score" value="0.3304" type="real" />
    <att name="relevance_score" value="1.0" type="real" />
  </edge>
  <edge id="P08571 (pp) Q9NWZ3" label="CD14_HUMAN (pp) IRAK4_HUMAN" source="P08571" target="Q9NWZ3">
    <att name="confidence_score" value="1.0" type="real" />
    <att name="confidence_score_old" value="1.0" type="real" />
    <att name="initial_score" value="0.2887" type="real" />
    <att name="relevance_score" value="1.0" type="real" />
  </edge>
  <edge id="P08571 (pp) Q9NYJ8" label="CD14_HUMAN (pp) TAB2_HUMAN" source="P08571" target="Q9NYJ8">
    <att name="confidence_score" value="1.0" type="real" />
    <att name="confidence_score_old" value="1.0" type="real" />
    <att name="initial_score" value="0.2046" type="real" />
    <att name="relevance_score" value="1.0" type="real" />
  </edge>
  <edge id="P08571 (pp) Q9UHD2" label="CD14_HUMAN (pp) TBK1_HUMAN" source="P08571" target="Q9UHD2">
    <att name="confidence_score" value="1.0" type="real" />
    <att name="confidence_score_old" value="1.0" type="real" />
    <att name="initial_score" value="0.2257" type="real" />
    <att name="relevance_score" value="1.0" type="real" />
  </edge>
  <edge id="P08571 (pp) Q9Y2C9" label="CD14_HUMAN (pp) TLR6_HUMAN" source="P08571" target="Q9Y2C9">
    <att name="confidence_score" value="1.0" type="real" />
    <att name="confidence_score_old" value="1.0" type="real" />
    <att name="initial_score" value="0.6565" type="real" />
    <att name="relevance_score" value="1.0" type="real" />
  </edge>
  <edge id="P08571 (pp) Q9Y4K3" label="CD14_HUMAN (pp) TRAF6_HUMAN" source="P08571" target="Q9Y4K3">
    <att name="confidence_score" value="1.0" type="real" />
    <att name="confidence_score_old" value="1.0" type="real" />
    <att name="initial_score" value="0.3331" type="real" />
    <att name="relevance_score" value="1.0" type="real" />
  </edge>
  <edge id="P08571 (pp) Q9Y572" label="CD14_HUMAN (pp) RIPK3_HUMAN" source="P08571" target="Q9Y572">
    <att name="confidence_score" value="1.0" type="real" />
    <att name="confidence_score_old" value="1.0" type="real" />
    <att name="initial_score" value="0.1671" type="real" />
    <att name="relevance_score" value="1.0" type="real" />
  </edge>
  <edge id="P08571 (pp) Q9Y6K9" label="CD14_HUMAN (pp) NEMO_HUMAN" source="P08571" target="Q9Y6K9">
    <att name="confidence_score" value="1.0" type="real" />
    <att name="confidence_score_old" value="1.0" type="real" />
    <att name="initial_score" value="0.1513" type="real" />
    <att name="relevance_score" value="1.0" type="real" />
  </edge>
  <edge id="P08571 (pp) Q9Y6Y9" label="CD14_HUMAN (pp) LY96_HUMAN" source="P08571" target="Q9Y6Y9">
    <att name="confidence_score" value="1.0" type="real" />
    <att name="confidence_score_old" value="1.0" type="real" />
    <att name="initial_score" value="0.6525" type="real" />
    <att name="relevance_score" value="1.0" type="real" />
  </edge>
  <edge id="P09429 (pp) P51617" label="HMGB1_HUMAN (pp) IRAK1_HUMAN" source="P09429" target="P51617">
    <att name="confidence_score" value="1.0" type="real" />
    <att name="confidence_score_old" value="1.0" type="real" />
    <att name="initial_score" value="0.2394" type="real" />
    <att name="relevance_score" value="1.0" type="real" />
  </edge>
  <edge id="P09429 (pp) P58753" label="HMGB1_HUMAN (pp) TIRAP_HUMAN" source="P09429" target="P58753">
    <att name="confidence_score" value="1.0" type="real" />
    <att name="confidence_score_old" value="1.0" type="real" />
    <att name="initial_score" value="0.2936" type="real" />
    <att name="relevance_score" value="1.0" type="real" />
  </edge>
  <edge id="P09429 (pp) Q06187" label="HMGB1_HUMAN (pp) BTK_HUMAN" source="P09429" target="Q06187">
    <att name="confidence_score" value="1.0" type="real" />
    <att name="confidence_score_old" value="1.0" type="real" />
    <att name="initial_score" value="0.1858" type="real" />
    <att name="relevance_score" value="1.0" type="real" />
  </edge>
  <edge id="P09429 (pp) Q99836" label="HMGB1_HUMAN (pp) MYD88_HUMAN" source="P09429" target="Q99836">
    <att name="confidence_score" value="1.0" type="real" />
    <att name="confidence_score_old" value="1.0" type="real" />
    <att name="initial_score" value="0.3167" type="real" />
    <att name="relevance_score" value="1.0" type="real" />
  </edge>
  <edge id="P09429 (pp) Q9NWZ3" label="HMGB1_HUMAN (pp) IRAK4_HUMAN" source="P09429" target="Q9NWZ3">
    <att name="confidence_score" value="1.0" type="real" />
    <att name="confidence_score_old" value="1.0" type="real" />
    <att name="initial_score" value="0.2771" type="real" />
    <att name="relevance_score" value="1.0" type="real" />
  </edge>
  <edge id="P09429 (pp) Q9Y4K3" label="HMGB1_HUMAN (pp) TRAF6_HUMAN" source="P09429" target="Q9Y4K3">
    <att name="confidence_score" value="1.0" type="real" />
    <att name="confidence_score_old" value="1.0" type="real" />
    <att name="initial_score" value="0.246" type="real" />
    <att name="relevance_score" value="1.0" type="real" />
  </edge>
  <edge id="P09429 (pp) Q9Y6Y9" label="HMGB1_HUMAN (pp) LY96_HUMAN" source="P09429" target="Q9Y6Y9">
    <att name="confidence_score" value="1.0" type="real" />
    <att name="confidence_score_old" value="1.0" type="real" />
    <att name="initial_score" value="0.7178" type="real" />
    <att name="relevance_score" value="1.0" type="real" />
  </edge>
  <edge id="P16671 (pp) P51617" label="CD36_HUMAN (pp) IRAK1_HUMAN" source="P16671" target="P51617">
    <att name="confidence_score" value="1.0" type="real" />
    <att name="confidence_score_old" value="1.0" type="real" />
    <att name="initial_score" value="0.2495" type="real" />
    <att name="relevance_score" value="1.0" type="real" />
  </edge>
  <edge id="P16671 (pp) P58753" label="CD36_HUMAN (pp) TIRAP_HUMAN" source="P16671" target="P58753">
    <att name="confidence_score" value="1.0" type="real" />
    <att name="confidence_score_old" value="1.0" type="real" />
    <att name="initial_score" value="0.3062" type="real" />
    <att name="relevance_score" value="1.0" type="real" />
  </edge>
  <edge id="P16671 (pp) Q06187" label="CD36_HUMAN (pp) BTK_HUMAN" source="P16671" target="Q06187">
    <att name="confidence_score" value="1.0" type="real" />
    <att name="confidence_score_old" value="1.0" type="real" />
    <att name="initial_score" value="0.194" type="real" />
    <att name="relevance_score" value="1.0" type="real" />
  </edge>
  <edge id="P16671 (pp) Q99836" label="CD36_HUMAN (pp) MYD88_HUMAN" source="P16671" target="Q99836">
    <att name="confidence_score" value="1.0" type="real" />
    <att name="confidence_score_old" value="1.0" type="real" />
    <att name="initial_score" value="0.3294" type="real" />
    <att name="relevance_score" value="1.0" type="real" />
  </edge>
  <edge id="P16671 (pp) Q9NWZ3" label="CD36_HUMAN (pp) IRAK4_HUMAN" source="P16671" target="Q9NWZ3">
    <att name="confidence_score" value="1.0" type="real" />
    <att name="confidence_score_old" value="1.0" type="real" />
    <att name="initial_score" value="0.289" type="real" />
    <att name="relevance_score" value="1.0" type="real" />
  </edge>
  <edge id="P16671 (pp) Q9Y2C9" label="CD36_HUMAN (pp) TLR6_HUMAN" source="P16671" target="Q9Y2C9">
    <att name="confidence_score" value="1.0" type="real" />
    <att name="confidence_score_old" value="1.0" type="real" />
    <att name="initial_score" value="0.8146" type="real" />
    <att name="relevance_score" value="1.0" type="real" />
  </edge>
  <edge id="P16671 (pp) Q9Y4K3" label="CD36_HUMAN (pp) TRAF6_HUMAN" source="P16671" target="Q9Y4K3">
    <att name="confidence_score" value="1.0" type="real" />
    <att name="confidence_score_old" value="1.0" type="real" />
    <att name="initial_score" value="0.2568" type="real" />
    <att name="relevance_score" value="1.0" type="real" />
  </edge>
  <edge id="P18428 (pp) P58753" label="LBP_HUMAN (pp) TIRAP_HUMAN" source="P18428" target="P58753">
    <att name="confidence_score" value="1.0" type="real" />
    <att name="confidence_score_old" value="1.0" type="real" />
    <att name="relevance_score" value="1.0" type="real" />
  </edge>
  <edge id="P18428 (pp) Q86XR7" label="LBP_HUMAN (pp) TCAM2_HUMAN" source="P18428" target="Q86XR7">
    <att name="confidence_score" value="1.0" type="real" />
    <att name="confidence_score_old" value="1.0" type="real" />
    <att name="relevance_score" value="1.0" type="real" />
  </edge>
  <edge id="P18428 (pp) Q8IUC6" label="LBP_HUMAN (pp) TCAM1_HUMAN" source="P18428" target="Q8IUC6">
    <att name="confidence_score" value="1.0" type="real" />
    <att name="confidence_score_old" value="1.0" type="real" />
    <att name="relevance_score" value="1.0" type="real" />
  </edge>
  <edge id="P18428 (pp) Q99836" label="LBP_HUMAN (pp) MYD88_HUMAN" source="P18428" target="Q99836">
    <att name="confidence_score" value="1.0" type="real" />
    <att name="confidence_score_old" value="1.0" type="real" />
    <att name="relevance_score" value="1.0" type="real" />
  </edge>
  <edge id="P18428 (pp) Q9Y6Y9" label="LBP_HUMAN (pp) LY96_HUMAN" source="P18428" target="Q9Y6Y9">
    <att name="confidence_score" value="1.0" type="real" />
    <att name="confidence_score_old" value="1.0" type="real" />
    <att name="relevance_score" value="1.0" type="real" />
  </edge>
  <edge id="P23297 (pp) P51617" label="S10A1_HUMAN (pp) IRAK1_HUMAN" source="P23297" target="P51617">
    <att name="confidence_score" value="1.0" type="real" />
    <att name="confidence_score_old" value="1.0" type="real" />
    <att name="initial_score" value="0.2513" type="real" />
    <att name="relevance_score" value="1.0" type="real" />
  </edge>
  <edge id="P23297 (pp) P58753" label="S10A1_HUMAN (pp) TIRAP_HUMAN" source="P23297" target="P58753">
    <att name="confidence_score" value="1.0" type="real" />
    <att name="confidence_score_old" value="1.0" type="real" />
    <att name="initial_score" value="0.3068" type="real" />
    <att name="relevance_score" value="1.0" type="real" />
  </edge>
  <edge id="P23297 (pp) Q06187" label="S10A1_HUMAN (pp) BTK_HUMAN" source="P23297" target="Q06187">
    <att name="confidence_score" value="1.0" type="real" />
    <att name="confidence_score_old" value="1.0" type="real" />
    <att name="initial_score" value="0.1943" type="real" />
    <att name="relevance_score" value="1.0" type="real" />
  </edge>
  <edge id="P23297 (pp) Q99836" label="S10A1_HUMAN (pp) MYD88_HUMAN" source="P23297" target="Q99836">
    <att name="confidence_score" value="1.0" type="real" />
    <att name="confidence_score_old" value="1.0" type="real" />
    <att name="initial_score" value="0.3306" type="real" />
    <att name="relevance_score" value="1.0" type="real" />
  </edge>
  <edge id="P23297 (pp) Q9NWZ3" label="S10A1_HUMAN (pp) IRAK4_HUMAN" source="P23297" target="Q9NWZ3">
    <att name="confidence_score" value="1.0" type="real" />
    <att name="confidence_score_old" value="1.0" type="real" />
    <att name="initial_score" value="0.2898" type="real" />
    <att name="relevance_score" value="1.0" type="real" />
  </edge>
  <edge id="P23297 (pp) Q9Y4K3" label="S10A1_HUMAN (pp) TRAF6_HUMAN" source="P23297" target="Q9Y4K3">
    <att name="confidence_score" value="1.0" type="real" />
    <att name="confidence_score_old" value="1.0" type="real" />
    <att name="initial_score" value="0.2577" type="real" />
    <att name="relevance_score" value="1.0" type="real" />
  </edge>
  <edge id="P23297 (pp) Q9Y6Y9" label="S10A1_HUMAN (pp) LY96_HUMAN" source="P23297" target="Q9Y6Y9">
    <att name="confidence_score" value="1.0" type="real" />
    <att name="confidence_score_old" value="1.0" type="real" />
    <att name="initial_score" value="0.4291" type="real" />
    <att name="relevance_score" value="1.0" type="real" />
  </edge>
  <edge id="P35247 (pp) Q15399" label="SFTPD_HUMAN (pp) TLR1_HUMAN" source="P35247" target="Q15399">
    <att name="confidence_score" value="1.0" type="real" />
    <att name="confidence_score_old" value="1.0" type="real" />
    <att name="initial_score" value="0.6616" type="real" />
    <att name="relevance_score" value="1.0" type="real" />
  </edge>
  <edge id="P35247 (pp) Q8IWL1" label="SFTPD_HUMAN (pp) SFPA2_HUMAN" source="P35247" target="Q8IWL1">
    <att name="confidence_score" value="1.0" type="real" />
    <att name="confidence_score_old" value="0.2621" type="real" />
    <att name="initial_score" value="0.2935" type="real" />
    <att name="relevance_score" value="1.0" type="real" />
  </edge>
  <edge id="P35247 (pp) Q8IWL2" label="SFTPD_HUMAN (pp) SFTA1_HUMAN" source="P35247" target="Q8IWL2">
    <att name="confidence_score" value="1.0" type="real" />
    <att name="confidence_score_old" value="0.3554" type="real" />
    <att name="initial_score" value="0.4406" type="real" />
    <att name="relevance_score" value="1.0" type="real" />
  </edge>
  <edge id="P35247 (pp) Q9Y6Y9" label="SFTPD_HUMAN (pp) LY96_HUMAN" source="P35247" target="Q9Y6Y9">
    <att name="confidence_score" value="1.0" type="real" />
    <att name="confidence_score_old" value="1.0" type="real" />
    <att name="initial_score" value="0.6564" type="real" />
    <att name="relevance_score" value="1.0" type="real" />
  </edge>
  <edge id="P51617 (pp) P58753" label="IRAK1_HUMAN (pp) TIRAP_HUMAN" source="P51617" target="P58753">
    <att name="confidence_score" value="1.0" type="real" />
    <att name="confidence_score_old" value="1.0" type="real" />
    <att name="initial_score" value="0.2645" type="real" />
    <att name="relevance_score" value="1.0" type="real" />
  </edge>
  <edge id="P51617 (pp) Q06187" label="IRAK1_HUMAN (pp) BTK_HUMAN" source="P51617" target="Q06187">
    <att name="confidence_score" value="1.0" type="real" />
    <att name="confidence_score_old" value="1.0" type="real" />
    <att name="initial_score" value="0.261" type="real" />
    <att name="relevance_score" value="1.0" type="real" />
  </edge>
  <edge id="P51617 (pp) Q13114" label="IRAK1_HUMAN (pp) TRAF3_HUMAN" source="P51617" target="Q13114">
    <att name="confidence_score" value="1.0" type="real" />
    <att name="confidence_score_old" value="0.2414" type="real" />
    <att name="initial_score" value="0.2538" type="real" />
    <att name="relevance_score" value="1.0" type="real" />
  </edge>
  <edge id="P51617 (pp) Q15399" label="IRAK1_HUMAN (pp) TLR1_HUMAN" source="P51617" target="Q15399">
    <att name="confidence_score" value="1.0" type="real" />
    <att name="confidence_score_old" value="1.0" type="real" />
    <att name="initial_score" value="0.2538" type="real" />
    <att name="relevance_score" value="1.0" type="real" />
  </edge>
  <edge id="P51617 (pp) Q15750" label="IRAK1_HUMAN (pp) TAB1_HUMAN" source="P51617" target="Q15750">
    <att name="confidence_score" value="1.0" type="real" />
    <att name="confidence_score_old" value="1.0" type="real" />
    <att name="initial_score" value="0.2442" type="real" />
    <att name="relevance_score" value="1.0" type="real" />
  </edge>
  <edge id="P51617 (pp) Q6IA17" label="IRAK1_HUMAN (pp) SIGIR_HUMAN" source="P51617" target="Q6IA17">
    <att name="confidence_score" value="1.0" type="real" />
    <att name="confidence_score_old" value="0.2201" type="real" />
    <att name="initial_score" value="0.2093" type="real" />
    <att name="relevance_score" value="1.0" type="real" />
  </edge>
  <edge id="P51617 (pp) Q8N5C8" label="IRAK1_HUMAN (pp) TAB3_HUMAN" source="P51617" target="Q8N5C8">
    <att name="confidence_score" value="1.0" type="real" />
    <att name="confidence_score_old" value="1.0" type="real" />
    <att name="initial_score" value="0.2119" type="real" />
    <att name="relevance_score" value="1.0" type="real" />
  </edge>
  <edge id="P51617 (pp) Q92985" label="IRAK1_HUMAN (pp) IRF7_HUMAN" source="P51617" target="Q92985">
    <att name="confidence_score" value="1.0" type="real" />
    <att name="confidence_score_old" value="1.0" type="real" />
    <att name="initial_score" value="0.2697" type="real" />
    <att name="relevance_score" value="1.0" type="real" />
  </edge>
  <edge id="P51617 (pp) Q99836" label="IRAK1_HUMAN (pp) MYD88_HUMAN" source="P51617" target="Q99836">
    <att name="confidence_score" value="1.0" type="real" />
    <att name="confidence_score_old" value="1.0" type="real" />
    <att name="initial_score" value="0.7982" type="real" />
    <att name="relevance_score" value="1.0" type="real" />
  </edge>
  <edge id="P51617 (pp) Q9BXR5" label="IRAK1_HUMAN (pp) TLR10_HUMAN" source="P51617" target="Q9BXR5">
    <att name="confidence_score" value="1.0" type="real" />
    <att name="confidence_score_old" value="1.0" type="real" />
    <att name="initial_score" value="0.3296" type="real" />
    <att name="relevance_score" value="1.0" type="real" />
  </edge>
  <edge id="P51617 (pp) Q9NWZ3" label="IRAK1_HUMAN (pp) IRAK4_HUMAN" source="P51617" target="Q9NWZ3">
    <att name="confidence_score" value="1.0" type="real" />
    <att name="confidence_score_old" value="1.0" type="real" />
    <att name="initial_score" value="0.5315" type="real" />
    <att name="relevance_score" value="1.0" type="real" />
  </edge>
  <edge id="P51617 (pp) Q9NYJ8" label="IRAK1_HUMAN (pp) TAB2_HUMAN" source="P51617" target="Q9NYJ8">
    <att name="confidence_score" value="1.0" type="real" />
    <att name="confidence_score_old" value="1.0" type="real" />
    <att name="initial_score" value="0.5697" type="real" />
    <att name="relevance_score" value="1.0" type="real" />
  </edge>
  <edge id="P51617 (pp) Q9Y2C9" label="IRAK1_HUMAN (pp) TLR6_HUMAN" source="P51617" target="Q9Y2C9">
    <att name="confidence_score" value="1.0" type="real" />
    <att name="confidence_score_old" value="1.0" type="real" />
    <att name="initial_score" value="0.2578" type="real" />
    <att name="relevance_score" value="1.0" type="real" />
  </edge>
  <edge id="P51617 (pp) Q9Y4K3" label="IRAK1_HUMAN (pp) TRAF6_HUMAN" source="P51617" target="Q9Y4K3">
    <att name="confidence_score" value="1.0" type="real" />
    <att name="confidence_score_old" value="1.0" type="real" />
    <att name="initial_score" value="0.7748" type="real" />
    <att name="relevance_score" value="1.0" type="real" />
  </edge>
  <edge id="P51617 (pp) Q9Y6K9" label="IRAK1_HUMAN (pp) NEMO_HUMAN" source="P51617" target="Q9Y6K9">
    <att name="confidence_score" value="1.0" type="real" />
    <att name="confidence_score_old" value="1.0" type="real" />
    <att name="initial_score" value="0.5678" type="real" />
    <att name="relevance_score" value="1.0" type="real" />
  </edge>
  <edge id="P51617 (pp) Q9Y6Y9" label="IRAK1_HUMAN (pp) LY96_HUMAN" source="P51617" target="Q9Y6Y9">
    <att name="confidence_score" value="1.0" type="real" />
    <att name="confidence_score_old" value="1.0" type="real" />
    <att name="initial_score" value="0.2539" type="real" />
    <att name="relevance_score" value="1.0" type="real" />
  </edge>
  <edge id="P58753 (pp) Q06187" label="TIRAP_HUMAN (pp) BTK_HUMAN" source="P58753" target="Q06187">
    <att name="confidence_score" value="1.0" type="real" />
    <att name="confidence_score_old" value="1.0" type="real" />
    <att name="initial_score" value="0.2237" type="real" />
    <att name="relevance_score" value="1.0" type="real" />
  </edge>
  <edge id="P58753 (pp) Q15399" label="TIRAP_HUMAN (pp) TLR1_HUMAN" source="P58753" target="Q15399">
    <att name="confidence_score" value="1.0" type="real" />
    <att name="confidence_score_old" value="1.0" type="real" />
    <att name="initial_score" value="0.311" type="real" />
    <att name="relevance_score" value="1.0" type="real" />
  </edge>
  <edge id="P58753 (pp) Q15629" label="TIRAP_HUMAN (pp) TRAM1_HUMAN" source="P58753" target="Q15629">
    <att name="confidence_score" value="1.0" type="real" />
    <att name="confidence_score_old" value="1.0" type="real" />
    <att name="relevance_score" value="1.0" type="real" />
  </edge>
  <edge id="P58753 (pp) Q6SZW1" label="TIRAP_HUMAN (pp) SARM1_HUMAN" source="P58753" target="Q6SZW1">
    <att name="confidence_score" value="1.0" type="real" />
    <att name="confidence_score_old" value="0.341" type="real" />
    <att name="initial_score" value="0.4207" type="real" />
    <att name="relevance_score" value="1.0" type="real" />
  </edge>
  <edge id="P58753 (pp) Q86XR7" label="TIRAP_HUMAN (pp) TCAM2_HUMAN" source="P58753" target="Q86XR7">
    <att name="confidence_score" value="1.0" type="real" />
    <att name="confidence_score_old" value="1.0" type="real" />
    <att name="initial_score" value="0.3395" type="real" />
    <att name="relevance_score" value="1.0" type="real" />
  </edge>
  <edge id="P58753 (pp) Q8IUC6" label="TIRAP_HUMAN (pp) TCAM1_HUMAN" source="P58753" target="Q8IUC6">
    <att name="confidence_score" value="1.0" type="real" />
    <att name="confidence_score_old" value="1.0" type="real" />
    <att name="relevance_score" value="1.0" type="real" />
  </edge>
  <edge id="P58753 (pp) Q99836" label="TIRAP_HUMAN (pp) MYD88_HUMAN" source="P58753" target="Q99836">
    <att name="confidence_score" value="1.0" type="real" />
    <att name="confidence_score_old" value="1.0" type="real" />
    <att name="initial_score" value="0.8299" type="real" />
    <att name="relevance_score" value="1.0" type="real" />
  </edge>
  <edge id="P58753 (pp) Q9NWF9" label="TIRAP_HUMAN (pp) RN216_HUMAN" source="P58753" target="Q9NWF9">
    <att name="confidence_score" value="1.0" type="real" />
    <att name="confidence_score_old" value="0.206" type="real" />
    <att name="initial_score" value="0.1772" type="real" />
    <att name="relevance_score" value="1.0" type="real" />
  </edge>
  <edge id="P58753 (pp) Q9NWZ3" label="TIRAP_HUMAN (pp) IRAK4_HUMAN" source="P58753" target="Q9NWZ3">
    <att name="confidence_score" value="1.0" type="real" />
    <att name="confidence_score_old" value="1.0" type="real" />
    <att name="initial_score" value="0.584" type="real" />
    <att name="relevance_score" value="1.0" type="real" />
  </edge>
  <edge id="P58753 (pp) Q9Y2C9" label="TIRAP_HUMAN (pp) TLR6_HUMAN" source="P58753" target="Q9Y2C9">
    <att name="confidence_score" value="1.0" type="real" />
    <att name="confidence_score_old" value="1.0" type="real" />
    <att name="initial_score" value="0.3157" type="real" />
    <att name="relevance_score" value="1.0" type="real" />
  </edge>
  <edge id="P58753 (pp) Q9Y4K3" label="TIRAP_HUMAN (pp) TRAF6_HUMAN" source="P58753" target="Q9Y4K3">
    <att name="confidence_score" value="1.0" type="real" />
    <att name="confidence_score_old" value="1.0" type="real" />
    <att name="initial_score" value="0.6855" type="real" />
    <att name="relevance_score" value="1.0" type="real" />
  </edge>
  <edge id="P58753 (pp) Q9Y6Y9" label="TIRAP_HUMAN (pp) LY96_HUMAN" source="P58753" target="Q9Y6Y9">
    <att name="confidence_score" value="1.0" type="real" />
    <att name="confidence_score_old" value="1.0" type="real" />
    <att name="initial_score" value="0.3121" type="real" />
    <att name="relevance_score" value="1.0" type="real" />
  </edge>
  <edge id="P81534 (pp) Q15399" label="D103A_HUMAN (pp) TLR1_HUMAN" source="P81534" target="Q15399">
    <att name="confidence_score" value="1.0" type="real" />
    <att name="confidence_score_old" value="1.0" type="real" />
    <att name="initial_score" value="0.442" type="real" />
    <att name="relevance_score" value="1.0" type="real" />
  </edge>
  <edge id="Q06187 (pp) Q15399" label="BTK_HUMAN (pp) TLR1_HUMAN" source="Q06187" target="Q15399">
    <att name="confidence_score" value="1.0" type="real" />
    <att name="confidence_score_old" value="1.0" type="real" />
    <att name="initial_score" value="0.1968" type="real" />
    <att name="relevance_score" value="1.0" type="real" />
  </edge>
  <edge id="Q06187 (pp) Q8IUC6" label="BTK_HUMAN (pp) TCAM1_HUMAN" source="Q06187" target="Q8IUC6">
    <att name="confidence_score" value="1.0" type="real" />
    <att name="confidence_score_old" value="0.5196" type="real" />
    <att name="initial_score" value="0.6242" type="real" />
    <att name="relevance_score" value="1.0" type="real" />
  </edge>
  <edge id="Q06187 (pp) Q99836" label="BTK_HUMAN (pp) MYD88_HUMAN" source="Q06187" target="Q99836">
    <att name="confidence_score" value="1.0" type="real" />
    <att name="confidence_score_old" value="1.0" type="real" />
    <att name="initial_score" value="0.6984" type="real" />
    <att name="relevance_score" value="1.0" type="real" />
  </edge>
  <edge id="Q06187 (pp) Q9NWZ3" label="BTK_HUMAN (pp) IRAK4_HUMAN" source="Q06187" target="Q9NWZ3">
    <att name="confidence_score" value="1.0" type="real" />
    <att name="confidence_score_old" value="1.0" type="real" />
    <att name="initial_score" value="0.2844" type="real" />
    <att name="relevance_score" value="1.0" type="real" />
  </edge>
  <edge id="Q06187 (pp) Q9Y2C9" label="BTK_HUMAN (pp) TLR6_HUMAN" source="Q06187" target="Q9Y2C9">
    <att name="confidence_score" value="1.0" type="real" />
    <att name="confidence_score_old" value="1.0" type="real" />
    <att name="initial_score" value="0.23" type="real" />
    <att name="relevance_score" value="1.0" type="real" />
  </edge>
  <edge id="Q06187 (pp) Q9Y4K3" label="BTK_HUMAN (pp) TRAF6_HUMAN" source="Q06187" target="Q9Y4K3">
    <att name="confidence_score" value="1.0" type="real" />
    <att name="confidence_score_old" value="1.0" type="real" />
    <att name="initial_score" value="0.2519" type="real" />
    <att name="relevance_score" value="1.0" type="real" />
  </edge>
  <edge id="Q06187 (pp) Q9Y6Y9" label="BTK_HUMAN (pp) LY96_HUMAN" source="Q06187" target="Q9Y6Y9">
    <att name="confidence_score" value="1.0" type="real" />
    <att name="confidence_score_old" value="1.0" type="real" />
    <att name="initial_score" value="0.1962" type="real" />
    <att name="relevance_score" value="1.0" type="real" />
  </edge>
  <edge id="Q13114 (pp) Q13546" label="TRAF3_HUMAN (pp) RIPK1_HUMAN" source="Q13114" target="Q13546">
    <att name="confidence_score" value="1.0" type="real" />
    <att name="confidence_score_old" value="0.2253" type="real" />
    <att name="initial_score" value="0.2205" type="real" />
    <att name="relevance_score" value="1.0" type="real" />
  </edge>
  <edge id="Q13114 (pp) Q14164" label="TRAF3_HUMAN (pp) IKKE_HUMAN" source="Q13114" target="Q14164">
    <att name="confidence_score" value="1.0" type="real" />
    <att name="confidence_score_old" value="1.0" type="real" />
    <att name="initial_score" value="0.5678" type="real" />
    <att name="relevance_score" value="1.0" type="real" />
  </edge>
  <edge id="Q13114 (pp) Q14653" label="TRAF3_HUMAN (pp) IRF3_HUMAN" source="Q13114" target="Q14653">
    <att name="confidence_score" value="1.0" type="real" />
    <att name="confidence_score_old" value="1.0" type="real" />
    <att name="initial_score" value="0.2616" type="real" />
    <att name="relevance_score" value="1.0" type="real" />
  </edge>
  <edge id="Q13114 (pp) Q86XR7" label="TRAF3_HUMAN (pp) TCAM2_HUMAN" source="Q13114" target="Q86XR7">
    <att name="confidence_score" value="1.0" type="real" />
    <att name="confidence_score_old" value="1.0" type="real" />
    <att name="initial_score" value="0.2106" type="real" />
    <att name="relevance_score" value="1.0" type="real" />
  </edge>
  <edge id="Q13114 (pp) Q8IUC6" label="TRAF3_HUMAN (pp) TCAM1_HUMAN" source="Q13114" target="Q8IUC6">
    <att name="confidence_score" value="1.0" type="real" />
    <att name="confidence_score_old" value="1.0" type="real" />
    <att name="initial_score" value="0.8093" type="real" />
    <att name="relevance_score" value="1.0" type="real" />
  </edge>
  <edge id="Q13114 (pp) Q92844" label="TRAF3_HUMAN (pp) TANK_HUMAN" source="Q13114" target="Q92844">
    <att name="confidence_score" value="1.0" type="real" />
    <att name="confidence_score_old" value="1.0" type="real" />
    <att name="initial_score" value="0.4697" type="real" />
    <att name="relevance_score" value="1.0" type="real" />
  </edge>
  <edge id="Q13114 (pp) Q92985" label="TRAF3_HUMAN (pp) IRF7_HUMAN" source="Q13114" target="Q92985">
    <att name="confidence_score" value="1.0" type="real" />
    <att name="confidence_score_old" value="1.0" type="real" />
    <att name="initial_score" value="0.2445" type="real" />
    <att name="relevance_score" value="1.0" type="real" />
  </edge>
  <edge id="Q13114 (pp) Q99836" label="TRAF3_HUMAN (pp) MYD88_HUMAN" source="Q13114" target="Q99836">
    <att name="confidence_score" value="1.0" type="real" />
    <att name="confidence_score_old" value="0.2736" type="real" />
    <att name="initial_score" value="0.3143" type="real" />
    <att name="relevance_score" value="1.0" type="real" />
  </edge>
  <edge id="Q13114 (pp) Q9NWF9" label="TRAF3_HUMAN (pp) RN216_HUMAN" source="Q13114" target="Q9NWF9">
    <att name="confidence_score" value="1.0" type="real" />
    <att name="confidence_score_old" value="0.2544" type="real" />
    <att name="initial_score" value="0.2792" type="real" />
    <att name="relevance_score" value="1.0" type="real" />
  </edge>
  <edge id="Q13114 (pp) Q9NWZ3" label="TRAF3_HUMAN (pp) IRAK4_HUMAN" source="Q13114" target="Q9NWZ3">
    <att name="confidence_score" value="1.0" type="real" />
    <att name="confidence_score_old" value="0.2231" type="real" />
    <att name="initial_score" value="0.2157" type="real" />
    <att name="relevance_score" value="1.0" type="real" />
  </edge>
  <edge id="Q13114 (pp) Q9UHD2" label="TRAF3_HUMAN (pp) TBK1_HUMAN" source="Q13114" target="Q9UHD2">
    <att name="confidence_score" value="1.0" type="real" />
    <att name="confidence_score_old" value="1.0" type="real" />
    <att name="initial_score" value="0.7973" type="real" />
    <att name="relevance_score" value="1.0" type="real" />
  </edge>
  <edge id="Q13114 (pp) Q9Y4K3" label="TRAF3_HUMAN (pp) TRAF6_HUMAN" source="Q13114" target="Q9Y4K3">
    <att name="confidence_score" value="1.0" type="real" />
    <att name="confidence_score_old" value="1.0" type="real" />
    <att name="initial_score" value="0.3108" type="real" />
    <att name="relevance_score" value="1.0" type="real" />
  </edge>
  <edge id="Q13114 (pp) Q9Y6K9" label="TRAF3_HUMAN (pp) NEMO_HUMAN" source="Q13114" target="Q9Y6K9">
    <att name="confidence_score" value="1.0" type="real" />
    <att name="confidence_score_old" value="0.3241" type="real" />
    <att name="initial_score" value="0.3961" type="real" />
    <att name="relevance_score" value="1.0" type="real" />
  </edge>
  <edge id="Q13114 (pp) Q9Y6Y9" label="TRAF3_HUMAN (pp) LY96_HUMAN" source="Q13114" target="Q9Y6Y9">
    <att name="confidence_score" value="1.0" type="real" />
    <att name="confidence_score_old" value="1.0" type="real" />
    <att name="initial_score" value="0.211" type="real" />
    <att name="relevance_score" value="1.0" type="real" />
  </edge>
  <edge id="Q13158 (pp) Q13546" label="FADD_HUMAN (pp) RIPK1_HUMAN" source="Q13158" target="Q13546">
    <att name="confidence_score" value="1.0" type="real" />
    <att name="confidence_score_old" value="1.0" type="real" />
    <att name="initial_score" value="0.8246" type="real" />
    <att name="relevance_score" value="1.0" type="real" />
  </edge>
  <edge id="Q13158 (pp) Q14790" label="FADD_HUMAN (pp) CASP8_HUMAN" source="Q13158" target="Q14790">
    <att name="confidence_score" value="1.0" type="real" />
    <att name="confidence_score_old" value="1.0" type="real" />
    <att name="initial_score" value="0.8147" type="real" />
    <att name="relevance_score" value="1.0" type="real" />
  </edge>
  <edge id="Q13158 (pp) Q86XR7" label="FADD_HUMAN (pp) TCAM2_HUMAN" source="Q13158" target="Q86XR7">
    <att name="confidence_score" value="1.0" type="real" />
    <att name="confidence_score_old" value="1.0" type="real" />
    <att name="initial_score" value="0.1975" type="real" />
    <att name="relevance_score" value="1.0" type="real" />
  </edge>
  <edge id="Q13158 (pp) Q8IUC6" label="FADD_HUMAN (pp) TCAM1_HUMAN" source="Q13158" target="Q8IUC6">
    <att name="confidence_score" value="1.0" type="real" />
    <att name="confidence_score_old" value="1.0" type="real" />
    <att name="initial_score" value="0.5199" type="real" />
    <att name="relevance_score" value="1.0" type="real" />
  </edge>
  <edge id="Q13158 (pp) Q92985" label="FADD_HUMAN (pp) IRF7_HUMAN" source="Q13158" target="Q92985">
    <att name="confidence_score" value="1.0" type="real" />
    <att name="confidence_score_old" value="0.2415" type="real" />
    <att name="initial_score" value="0.254" type="real" />
    <att name="relevance_score" value="1.0" type="real" />
  </edge>
  <edge id="Q13158 (pp) Q99836" label="FADD_HUMAN (pp) MYD88_HUMAN" source="Q13158" target="Q99836">
    <att name="confidence_score" value="1.0" type="real" />
    <att name="confidence_score_old" value="0.3519" type="real" />
    <att name="initial_score" value="0.436" type="real" />
    <att name="relevance_score" value="1.0" type="real" />
  </edge>
  <edge id="Q13158 (pp) Q9Y572" label="FADD_HUMAN (pp) RIPK3_HUMAN" source="Q13158" target="Q9Y572">
    <att name="confidence_score" value="1.0" type="real" />
    <att name="confidence_score_old" value="1.0" type="real" />
    <att name="initial_score" value="0.818" type="real" />
    <att name="relevance_score" value="1.0" type="real" />
  </edge>
  <edge id="Q13158 (pp) Q9Y6K9" label="FADD_HUMAN (pp) NEMO_HUMAN" source="Q13158" target="Q9Y6K9">
    <att name="confidence_score" value="1.0" type="real" />
    <att name="confidence_score_old" value="1.0" type="real" />
    <att name="initial_score" value="0.2861" type="real" />
    <att name="relevance_score" value="1.0" type="real" />
  </edge>
  <edge id="Q13158 (pp) Q9Y6Y9" label="FADD_HUMAN (pp) LY96_HUMAN" source="Q13158" target="Q9Y6Y9">
    <att name="confidence_score" value="1.0" type="real" />
    <att name="confidence_score_old" value="1.0" type="real" />
    <att name="initial_score" value="0.1978" type="real" />
    <att name="relevance_score" value="1.0" type="real" />
  </edge>
  <edge id="Q13546 (pp) Q14790" label="RIPK1_HUMAN (pp) CASP8_HUMAN" source="Q13546" target="Q14790">
    <att name="confidence_score" value="1.0" type="real" />
    <att name="confidence_score_old" value="1.0" type="real" />
    <att name="initial_score" value="0.8018" type="real" />
    <att name="relevance_score" value="1.0" type="real" />
  </edge>
  <edge id="Q13546 (pp) Q15750" label="RIPK1_HUMAN (pp) TAB1_HUMAN" source="Q13546" target="Q15750">
    <att name="confidence_score" value="1.0" type="real" />
    <att name="confidence_score_old" value="0.2246" type="real" />
    <att name="initial_score" value="0.2189" type="real" />
    <att name="relevance_score" value="1.0" type="real" />
  </edge>
  <edge id="Q13546 (pp) Q86XR7" label="RIPK1_HUMAN (pp) TCAM2_HUMAN" source="Q13546" target="Q86XR7">
    <att name="confidence_score" value="1.0" type="real" />
    <att name="confidence_score_old" value="1.0" type="real" />
    <att name="initial_score" value="0.1958" type="real" />
    <att name="relevance_score" value="1.0" type="real" />
  </edge>
  <edge id="Q13546 (pp) Q8IUC6" label="RIPK1_HUMAN (pp) TCAM1_HUMAN" source="Q13546" target="Q8IUC6">
    <att name="confidence_score" value="1.0" type="real" />
    <att name="confidence_score_old" value="1.0" type="real" />
    <att name="initial_score" value="0.7918" type="real" />
    <att name="relevance_score" value="1.0" type="real" />
  </edge>
  <edge id="Q13546 (pp) Q9NWF9" label="RIPK1_HUMAN (pp) RN216_HUMAN" source="Q13546" target="Q9NWF9">
    <att name="confidence_score" value="1.0" type="real" />
    <att name="confidence_score_old" value="0.6771" type="real" />
    <att name="initial_score" value="0.7521" type="real" />
    <att name="relevance_score" value="1.0" type="real" />
  </edge>
  <edge id="Q13546 (pp) Q9NYJ8" label="RIPK1_HUMAN (pp) TAB2_HUMAN" source="Q13546" target="Q9NYJ8">
    <att name="confidence_score" value="1.0" type="real" />
    <att name="confidence_score_old" value="1.0" type="real" />
    <att name="initial_score" value="0.3242" type="real" />
    <att name="relevance_score" value="1.0" type="real" />
  </edge>
  <edge id="Q13546 (pp) Q9Y4K3" label="RIPK1_HUMAN (pp) TRAF6_HUMAN" source="Q13546" target="Q9Y4K3">
    <att name="confidence_score" value="1.0" type="real" />
    <att name="confidence_score_old" value="0.2156" type="real" />
    <att name="initial_score" value="0.1993" type="real" />
    <att name="relevance_score" value="1.0" type="real" />
  </edge>
  <edge id="Q13546 (pp) Q9Y572" label="RIPK1_HUMAN (pp) RIPK3_HUMAN" source="Q13546" target="Q9Y572">
    <att name="confidence_score" value="1.0" type="real" />
    <att name="confidence_score_old" value="1.0" type="real" />
    <att name="initial_score" value="0.8214" type="real" />
    <att name="relevance_score" value="1.0" type="real" />
  </edge>
  <edge id="Q13546 (pp) Q9Y6K9" label="RIPK1_HUMAN (pp) NEMO_HUMAN" source="Q13546" target="Q9Y6K9">
    <att name="confidence_score" value="1.0" type="real" />
    <att name="confidence_score_old" value="1.0" type="real" />
    <att name="initial_score" value="0.8023" type="real" />
    <att name="relevance_score" value="1.0" type="real" />
  </edge>
  <edge id="Q13546 (pp) Q9Y6Y9" label="RIPK1_HUMAN (pp) LY96_HUMAN" source="Q13546" target="Q9Y6Y9">
    <att name="confidence_score" value="1.0" type="real" />
    <att name="confidence_score_old" value="1.0" type="real" />
    <att name="initial_score" value="0.1962" type="real" />
    <att name="relevance_score" value="1.0" type="real" />
  </edge>
  <edge id="Q14164 (pp) Q14653" label="IKKE_HUMAN (pp) IRF3_HUMAN" source="Q14164" target="Q14653">
    <att name="confidence_score" value="1.0" type="real" />
    <att name="confidence_score_old" value="1.0" type="real" />
    <att name="initial_score" value="0.6899" type="real" />
    <att name="relevance_score" value="1.0" type="real" />
  </edge>
  <edge id="Q14164 (pp) Q86XR7" label="IKKE_HUMAN (pp) TCAM2_HUMAN" source="Q14164" target="Q86XR7">
    <att name="confidence_score" value="1.0" type="real" />
    <att name="confidence_score_old" value="1.0" type="real" />
    <att name="initial_score" value="0.2278" type="real" />
    <att name="relevance_score" value="1.0" type="real" />
  </edge>
  <edge id="Q14164 (pp) Q8IUC6" label="IKKE_HUMAN (pp) TCAM1_HUMAN" source="Q14164" target="Q8IUC6">
    <att name="confidence_score" value="1.0" type="real" />
    <att name="confidence_score_old" value="1.0" type="real" />
    <att name="initial_score" value="0.2577" type="real" />
    <att name="relevance_score" value="1.0" type="real" />
  </edge>
  <edge id="Q14164 (pp) Q92844" label="IKKE_HUMAN (pp) TANK_HUMAN" source="Q14164" target="Q92844">
    <att name="confidence_score" value="1.0" type="real" />
    <att name="confidence_score_old" value="1.0" type="real" />
    <att name="initial_score" value="0.632" type="real" />
    <att name="relevance_score" value="1.0" type="real" />
  </edge>
  <edge id="Q14164 (pp) Q92985" label="IKKE_HUMAN (pp) IRF7_HUMAN" source="Q14164" target="Q92985">
    <att name="confidence_score" value="1.0" type="real" />
    <att name="confidence_score_old" value="1.0" type="real" />
    <att name="initial_score" value="0.6733" type="real" />
    <att name="relevance_score" value="1.0" type="real" />
  </edge>
  <edge id="Q14164 (pp) Q9UHD2" label="IKKE_HUMAN (pp) TBK1_HUMAN" source="Q14164" target="Q9UHD2">
    <att name="confidence_score" value="1.0" type="real" />
    <att name="confidence_score_old" value="1.0" type="real" />
    <att name="initial_score" value="0.6935" type="real" />
    <att name="relevance_score" value="1.0" type="real" />
  </edge>
  <edge id="Q14164 (pp) Q9Y4K3" label="IKKE_HUMAN (pp) TRAF6_HUMAN" source="Q14164" target="Q9Y4K3">
    <att name="confidence_score" value="1.0" type="real" />
    <att name="confidence_score_old" value="1.0" type="real" />
    <att name="initial_score" value="0.2926" type="real" />
    <att name="relevance_score" value="1.0" type="real" />
  </edge>
  <edge id="Q14164 (pp) Q9Y6K9" label="IKKE_HUMAN (pp) NEMO_HUMAN" source="Q14164" target="Q9Y6K9">
    <att name="confidence_score" value="1.0" type="real" />
    <att name="confidence_score_old" value="1.0" type="real" />
    <att name="initial_score" value="0.3236" type="real" />
    <att name="relevance_score" value="1.0" type="real" />
  </edge>
  <edge id="Q14164 (pp) Q9Y6Y9" label="IKKE_HUMAN (pp) LY96_HUMAN" source="Q14164" target="Q9Y6Y9">
    <att name="confidence_score" value="1.0" type="real" />
    <att name="confidence_score_old" value="1.0" type="real" />
    <att name="initial_score" value="0.2286" type="real" />
    <att name="relevance_score" value="1.0" type="real" />
  </edge>
  <edge id="Q14653 (pp) Q86XR7" label="IRF3_HUMAN (pp) TCAM2_HUMAN" source="Q14653" target="Q86XR7">
    <att name="confidence_score" value="1.0" type="real" />
    <att name="confidence_score_old" value="1.0" type="real" />
    <att name="initial_score" value="0.1998" type="real" />
    <att name="relevance_score" value="1.0" type="real" />
  </edge>
  <edge id="Q14653 (pp) Q8IUC6" label="IRF3_HUMAN (pp) TCAM1_HUMAN" source="Q14653" target="Q8IUC6">
    <att name="confidence_score" value="1.0" type="real" />
    <att name="confidence_score_old" value="1.0" type="real" />
    <att name="initial_score" value="0.2471" type="real" />
    <att name="relevance_score" value="1.0" type="real" />
  </edge>
  <edge id="Q14653 (pp) Q92844" label="IRF3_HUMAN (pp) TANK_HUMAN" source="Q14653" target="Q92844">
    <att name="confidence_score" value="1.0" type="real" />
    <att name="confidence_score_old" value="1.0" type="real" />
    <att name="initial_score" value="0.2411" type="real" />
    <att name="relevance_score" value="1.0" type="real" />
  </edge>
  <edge id="Q14653 (pp) Q92985" label="IRF3_HUMAN (pp) IRF7_HUMAN" source="Q14653" target="Q92985">
    <att name="confidence_score" value="1.0" type="real" />
    <att name="confidence_score_old" value="1.0" type="real" />
    <att name="initial_score" value="0.5846" type="real" />
    <att name="relevance_score" value="1.0" type="real" />
  </edge>
  <edge id="Q14653 (pp) Q9UHD2" label="IRF3_HUMAN (pp) TBK1_HUMAN" source="Q14653" target="Q9UHD2">
    <att name="confidence_score" value="1.0" type="real" />
    <att name="confidence_score_old" value="1.0" type="real" />
    <att name="initial_score" value="0.8088" type="real" />
    <att name="relevance_score" value="1.0" type="real" />
  </edge>
  <edge id="Q14653 (pp) Q9Y6Y9" label="IRF3_HUMAN (pp) LY96_HUMAN" source="Q14653" target="Q9Y6Y9">
    <att name="confidence_score" value="1.0" type="real" />
    <att name="confidence_score_old" value="1.0" type="real" />
    <att name="initial_score" value="0.2" type="real" />
    <att name="relevance_score" value="1.0" type="real" />
  </edge>
  <edge id="Q14790 (pp) Q86XR7" label="CASP8_HUMAN (pp) TCAM2_HUMAN" source="Q14790" target="Q86XR7">
    <att name="confidence_score" value="1.0" type="real" />
    <att name="confidence_score_old" value="1.0" type="real" />
    <att name="initial_score" value="0.1924" type="real" />
    <att name="relevance_score" value="1.0" type="real" />
  </edge>
  <edge id="Q14790 (pp) Q8IUC6" label="CASP8_HUMAN (pp) TCAM1_HUMAN" source="Q14790" target="Q8IUC6">
    <att name="confidence_score" value="1.0" type="real" />
    <att name="confidence_score_old" value="1.0" type="real" />
    <att name="initial_score" value="0.5339" type="real" />
    <att name="relevance_score" value="1.0" type="real" />
  </edge>
  <edge id="Q14790 (pp) Q9Y4K3" label="CASP8_HUMAN (pp) TRAF6_HUMAN" source="Q14790" target="Q9Y4K3">
    <att name="confidence_score" value="1.0" type="real" />
    <att name="confidence_score_old" value="0.702" type="real" />
    <att name="initial_score" value="0.7695" type="real" />
    <att name="relevance_score" value="1.0" type="real" />
  </edge>
  <edge id="Q14790 (pp) Q9Y572" label="CASP8_HUMAN (pp) RIPK3_HUMAN" source="Q14790" target="Q9Y572">
    <att name="confidence_score" value="1.0" type="real" />
    <att name="confidence_score_old" value="1.0" type="real" />
    <att name="initial_score" value="0.5292" type="real" />
    <att name="relevance_score" value="1.0" type="real" />
  </edge>
  <edge id="Q14790 (pp) Q9Y6K9" label="CASP8_HUMAN (pp) NEMO_HUMAN" source="Q14790" target="Q9Y6K9">
    <att name="confidence_score" value="1.0" type="real" />
    <att name="confidence_score_old" value="1.0" type="real" />
    <att name="initial_score" value="0.0996" type="real" />
    <att name="relevance_score" value="1.0" type="real" />
  </edge>
  <edge id="Q14790 (pp) Q9Y6Y9" label="CASP8_HUMAN (pp) LY96_HUMAN" source="Q14790" target="Q9Y6Y9">
    <att name="confidence_score" value="1.0" type="real" />
    <att name="confidence_score_old" value="1.0" type="real" />
    <att name="initial_score" value="0.1926" type="real" />
    <att name="relevance_score" value="1.0" type="real" />
  </edge>
  <edge id="Q15399 (pp) Q8IWL1" label="TLR1_HUMAN (pp) SFPA2_HUMAN" source="Q15399" target="Q8IWL1">
    <att name="confidence_score" value="1.0" type="real" />
    <att name="confidence_score_old" value="1.0" type="real" />
    <att name="initial_score" value="0.6495" type="real" />
    <att name="relevance_score" value="1.0" type="real" />
  </edge>
  <edge id="Q15399 (pp) Q8IWL2" label="TLR1_HUMAN (pp) SFTA1_HUMAN" source="Q15399" target="Q8IWL2">
    <att name="confidence_score" value="1.0" type="real" />
    <att name="confidence_score_old" value="1.0" type="real" />
    <att name="initial_score" value="0.6687" type="real" />
    <att name="relevance_score" value="1.0" type="real" />
  </edge>
  <edge id="Q15399 (pp) Q99836" label="TLR1_HUMAN (pp) MYD88_HUMAN" source="Q15399" target="Q99836">
    <att name="confidence_score" value="1.0" type="real" />
    <att name="confidence_score_old" value="1.0" type="real" />
    <att name="initial_score" value="0.3352" type="real" />
    <att name="relevance_score" value="1.0" type="real" />
  </edge>
  <edge id="Q15399 (pp) Q9BXR5" label="TLR1_HUMAN (pp) TLR10_HUMAN" source="Q15399" target="Q9BXR5">
    <att name="confidence_score" value="1.0" type="real" />
    <att name="confidence_score_old" value="0.4448" type="real" />
    <att name="initial_score" value="0.5491" type="real" />
    <att name="relevance_score" value="1.0" type="real" />
  </edge>
  <edge id="Q15399 (pp) Q9NWZ3" label="TLR1_HUMAN (pp) IRAK4_HUMAN" source="Q15399" target="Q9NWZ3">
    <att name="confidence_score" value="1.0" type="real" />
    <att name="confidence_score_old" value="1.0" type="real" />
    <att name="initial_score" value="0.2942" type="real" />
    <att name="relevance_score" value="1.0" type="real" />
  </edge>
  <edge id="Q15399 (pp) Q9Y2C9" label="TLR1_HUMAN (pp) TLR6_HUMAN" source="Q15399" target="Q9Y2C9">
    <att name="confidence_score" value="1.0" type="real" />
    <att name="confidence_score_old" value="0.2296" type="real" />
    <att name="initial_score" value="0.2295" type="real" />
    <att name="relevance_score" value="1.0" type="real" />
  </edge>
  <edge id="Q15399 (pp) Q9Y4K3" label="TLR1_HUMAN (pp) TRAF6_HUMAN" source="Q15399" target="Q9Y4K3">
    <att name="confidence_score" value="1.0" type="real" />
    <att name="confidence_score_old" value="1.0" type="real" />
    <att name="initial_score" value="0.2607" type="real" />
    <att name="relevance_score" value="1.0" type="real" />
  </edge>
  <edge id="Q15750 (pp) Q86XR7" label="TAB1_HUMAN (pp) TCAM2_HUMAN" source="Q15750" target="Q86XR7">
    <att name="confidence_score" value="1.0" type="real" />
    <att name="confidence_score_old" value="1.0" type="real" />
    <att name="initial_score" value="0.2037" type="real" />
    <att name="relevance_score" value="1.0" type="real" />
  </edge>
  <edge id="Q15750 (pp) Q8IUC6" label="TAB1_HUMAN (pp) TCAM1_HUMAN" source="Q15750" target="Q8IUC6">
    <att name="confidence_score" value="1.0" type="real" />
    <att name="confidence_score_old" value="1.0" type="real" />
    <att name="initial_score" value="0.2212" type="real" />
    <att name="relevance_score" value="1.0" type="real" />
  </edge>
  <edge id="Q15750 (pp) Q8N5C8" label="TAB1_HUMAN (pp) TAB3_HUMAN" source="Q15750" target="Q8N5C8">
    <att name="confidence_score" value="1.0" type="real" />
    <att name="confidence_score_old" value="1.0" type="real" />
    <att name="initial_score" value="0.6006" type="real" />
    <att name="relevance_score" value="1.0" type="real" />
  </edge>
  <edge id="Q15750 (pp) Q9NYJ8" label="TAB1_HUMAN (pp) TAB2_HUMAN" source="Q15750" target="Q9NYJ8">
    <att name="confidence_score" value="1.0" type="real" />
    <att name="confidence_score_old" value="1.0" type="real" />
    <att name="initial_score" value="0.7873" type="real" />
    <att name="relevance_score" value="1.0" type="real" />
  </edge>
  <edge id="Q15750 (pp) Q9Y4K3" label="TAB1_HUMAN (pp) TRAF6_HUMAN" source="Q15750" target="Q9Y4K3">
    <att name="confidence_score" value="1.0" type="real" />
    <att name="confidence_score_old" value="1.0" type="real" />
    <att name="initial_score" value="0.669" type="real" />
    <att name="relevance_score" value="1.0" type="real" />
  </edge>
  <edge id="Q15750 (pp) Q9Y6K9" label="TAB1_HUMAN (pp) NEMO_HUMAN" source="Q15750" target="Q9Y6K9">
    <att name="confidence_score" value="1.0" type="real" />
    <att name="confidence_score_old" value="1.0" type="real" />
    <att name="initial_score" value="0.2159" type="real" />
    <att name="relevance_score" value="1.0" type="real" />
  </edge>
  <edge id="Q15750 (pp) Q9Y6Y9" label="TAB1_HUMAN (pp) LY96_HUMAN" source="Q15750" target="Q9Y6Y9">
    <att name="confidence_score" value="1.0" type="real" />
    <att name="confidence_score_old" value="1.0" type="real" />
    <att name="initial_score" value="0.2042" type="real" />
    <att name="relevance_score" value="1.0" type="real" />
  </edge>
  <edge id="Q6IA17 (pp) Q9Y4K3" label="SIGIR_HUMAN (pp) TRAF6_HUMAN" source="Q6IA17" target="Q9Y4K3">
    <att name="confidence_score" value="1.0" type="real" />
    <att name="confidence_score_old" value="0.2202" type="real" />
    <att name="initial_score" value="0.2094" type="real" />
    <att name="relevance_score" value="1.0" type="real" />
  </edge>
  <edge id="Q6SZW1 (pp) Q86XR7" label="SARM1_HUMAN (pp) TCAM2_HUMAN" source="Q6SZW1" target="Q86XR7">
    <att name="confidence_score" value="1.0" type="real" />
    <att name="confidence_score_old" value="1.0" type="real" />
    <att name="initial_score" value="0.6846" type="real" />
    <att name="relevance_score" value="1.0" type="real" />
  </edge>
  <edge id="Q6SZW1 (pp) Q8IUC6" label="SARM1_HUMAN (pp) TCAM1_HUMAN" source="Q6SZW1" target="Q8IUC6">
    <att name="confidence_score" value="1.0" type="real" />
    <att name="confidence_score_old" value="1.0" type="real" />
    <att name="initial_score" value="0.6646" type="real" />
    <att name="relevance_score" value="1.0" type="real" />
  </edge>
  <edge id="Q6SZW1 (pp) Q99836" label="SARM1_HUMAN (pp) MYD88_HUMAN" source="Q6SZW1" target="Q99836">
    <att name="confidence_score" value="1.0" type="real" />
    <att name="confidence_score_old" value="0.3847" type="real" />
    <att name="initial_score" value="0.479" type="real" />
    <att name="relevance_score" value="1.0" type="real" />
  </edge>
  <edge id="Q6SZW1 (pp) Q9Y6Y9" label="SARM1_HUMAN (pp) LY96_HUMAN" source="Q6SZW1" target="Q9Y6Y9">
    <att name="confidence_score" value="1.0" type="real" />
    <att name="confidence_score_old" value="1.0" type="real" />
    <att name="initial_score" value="0.493" type="real" />
    <att name="relevance_score" value="1.0" type="real" />
  </edge>
  <edge id="Q86XR7 (pp) Q8IUC6" label="TCAM2_HUMAN (pp) TCAM1_HUMAN" source="Q86XR7" target="Q8IUC6">
    <att name="confidence_score" value="1.0" type="real" />
    <att name="confidence_score_old" value="1.0" type="real" />
    <att name="initial_score" value="0.7229" type="real" />
    <att name="relevance_score" value="1.0" type="real" />
  </edge>
  <edge id="Q86XR7 (pp) Q8N5C8" label="TCAM2_HUMAN (pp) TAB3_HUMAN" source="Q86XR7" target="Q8N5C8">
    <att name="confidence_score" value="1.0" type="real" />
    <att name="confidence_score_old" value="1.0" type="real" />
    <att name="initial_score" value="0.2108" type="real" />
    <att name="relevance_score" value="1.0" type="real" />
  </edge>
  <edge id="Q86XR7 (pp) Q92844" label="TCAM2_HUMAN (pp) TANK_HUMAN" source="Q86XR7" target="Q92844">
    <att name="confidence_score" value="1.0" type="real" />
    <att name="confidence_score_old" value="1.0" type="real" />
    <att name="initial_score" value="0.1087" type="real" />
    <att name="relevance_score" value="1.0" type="real" />
  </edge>
  <edge id="Q86XR7 (pp) Q92985" label="TCAM2_HUMAN (pp) IRF7_HUMAN" source="Q86XR7" target="Q92985">
    <att name="confidence_score" value="1.0" type="real" />
    <att name="confidence_score_old" value="1.0" type="real" />
    <att name="initial_score" value="0.2016" type="real" />
    <att name="relevance_score" value="1.0" type="real" />
  </edge>
  <edge id="Q86XR7 (pp) Q99836" label="TCAM2_HUMAN (pp) MYD88_HUMAN" source="Q86XR7" target="Q99836">
    <att name="confidence_score" value="1.0" type="real" />
    <att name="confidence_score_old" value="1.0" type="real" />
    <att name="relevance_score" value="1.0" type="real" />
  </edge>
  <edge id="Q86XR7 (pp) Q9NYJ8" label="TCAM2_HUMAN (pp) TAB2_HUMAN" source="Q86XR7" target="Q9NYJ8">
    <att name="confidence_score" value="1.0" type="real" />
    <att name="confidence_score_old" value="1.0" type="real" />
    <att name="initial_score" value="0.2071" type="real" />
    <att name="relevance_score" value="1.0" type="real" />
  </edge>
  <edge id="Q86XR7 (pp) Q9UHD2" label="TCAM2_HUMAN (pp) TBK1_HUMAN" source="Q86XR7" target="Q9UHD2">
    <att name="confidence_score" value="1.0" type="real" />
    <att name="confidence_score_old" value="1.0" type="real" />
    <att name="initial_score" value="0.2286" type="real" />
    <att name="relevance_score" value="1.0" type="real" />
  </edge>
  <edge id="Q86XR7 (pp) Q9Y4K3" label="TCAM2_HUMAN (pp) TRAF6_HUMAN" source="Q86XR7" target="Q9Y4K3">
    <att name="confidence_score" value="1.0" type="real" />
    <att name="confidence_score_old" value="1.0" type="real" />
    <att name="initial_score" value="0.6938" type="real" />
    <att name="relevance_score" value="1.0" type="real" />
  </edge>
  <edge id="Q86XR7 (pp) Q9Y572" label="TCAM2_HUMAN (pp) RIPK3_HUMAN" source="Q86XR7" target="Q9Y572">
    <att name="confidence_score" value="1.0" type="real" />
    <att name="confidence_score_old" value="1.0" type="real" />
    <att name="initial_score" value="0.1686" type="real" />
    <att name="relevance_score" value="1.0" type="real" />
  </edge>
  <edge id="Q86XR7 (pp) Q9Y6K9" label="TCAM2_HUMAN (pp) NEMO_HUMAN" source="Q86XR7" target="Q9Y6K9">
    <att name="confidence_score" value="1.0" type="real" />
    <att name="confidence_score_old" value="1.0" type="real" />
    <att name="initial_score" value="0.1531" type="real" />
    <att name="relevance_score" value="1.0" type="real" />
  </edge>
  <edge id="Q86XR7 (pp) Q9Y6Y9" label="TCAM2_HUMAN (pp) LY96_HUMAN" source="Q86XR7" target="Q9Y6Y9">
    <att name="confidence_score" value="1.0" type="real" />
    <att name="confidence_score_old" value="1.0" type="real" />
    <att name="initial_score" value="0.4381" type="real" />
    <att name="relevance_score" value="1.0" type="real" />
  </edge>
  <edge id="Q8IUC6 (pp) Q8N5C8" label="TCAM1_HUMAN (pp) TAB3_HUMAN" source="Q8IUC6" target="Q8N5C8">
    <att name="confidence_score" value="1.0" type="real" />
    <att name="confidence_score_old" value="1.0" type="real" />
    <att name="initial_score" value="0.2293" type="real" />
    <att name="relevance_score" value="1.0" type="real" />
  </edge>
  <edge id="Q8IUC6 (pp) Q92844" label="TCAM1_HUMAN (pp) TANK_HUMAN" source="Q8IUC6" target="Q92844">
    <att name="confidence_score" value="1.0" type="real" />
    <att name="confidence_score_old" value="1.0" type="real" />
    <att name="initial_score" value="0.3543" type="real" />
    <att name="relevance_score" value="1.0" type="real" />
  </edge>
  <edge id="Q8IUC6 (pp) Q92985" label="TCAM1_HUMAN (pp) IRF7_HUMAN" source="Q8IUC6" target="Q92985">
    <att name="confidence_score" value="1.0" type="real" />
    <att name="confidence_score_old" value="1.0" type="real" />
    <att name="initial_score" value="0.2368" type="real" />
    <att name="relevance_score" value="1.0" type="real" />
  </edge>
  <edge id="Q8IUC6 (pp) Q99836" label="TCAM1_HUMAN (pp) MYD88_HUMAN" source="Q8IUC6" target="Q99836">
    <att name="confidence_score" value="1.0" type="real" />
    <att name="confidence_score_old" value="1.0" type="real" />
    <att name="relevance_score" value="1.0" type="real" />
  </edge>
  <edge id="Q8IUC6 (pp) Q9NWF9" label="TCAM1_HUMAN (pp) RN216_HUMAN" source="Q8IUC6" target="Q9NWF9">
    <att name="confidence_score" value="1.0" type="real" />
    <att name="confidence_score_old" value="0.2064" type="real" />
    <att name="initial_score" value="0.1781" type="real" />
    <att name="relevance_score" value="1.0" type="real" />
  </edge>
  <edge id="Q8IUC6 (pp) Q9NYJ8" label="TCAM1_HUMAN (pp) TAB2_HUMAN" source="Q8IUC6" target="Q9NYJ8">
    <att name="confidence_score" value="1.0" type="real" />
    <att name="confidence_score_old" value="1.0" type="real" />
    <att name="initial_score" value="0.2254" type="real" />
    <att name="relevance_score" value="1.0" type="real" />
  </edge>
  <edge id="Q8IUC6 (pp) Q9UHD2" label="TCAM1_HUMAN (pp) TBK1_HUMAN" source="Q8IUC6" target="Q9UHD2">
    <att name="confidence_score" value="1.0" type="real" />
    <att name="confidence_score_old" value="1.0" type="real" />
    <att name="initial_score" value="0.8207" type="real" />
    <att name="relevance_score" value="1.0" type="real" />
  </edge>
  <edge id="Q8IUC6 (pp) Q9Y4K3" label="TCAM1_HUMAN (pp) TRAF6_HUMAN" source="Q8IUC6" target="Q9Y4K3">
    <att name="confidence_score" value="1.0" type="real" />
    <att name="confidence_score_old" value="1.0" type="real" />
    <att name="initial_score" value="0.8153" type="real" />
    <att name="relevance_score" value="1.0" type="real" />
  </edge>
  <edge id="Q8IUC6 (pp) Q9Y572" label="TCAM1_HUMAN (pp) RIPK3_HUMAN" source="Q8IUC6" target="Q9Y572">
    <att name="confidence_score" value="1.0" type="real" />
    <att name="confidence_score_old" value="1.0" type="real" />
    <att name="initial_score" value="0.5016" type="real" />
    <att name="relevance_score" value="1.0" type="real" />
  </edge>
  <edge id="Q8IUC6 (pp) Q9Y6K9" label="TCAM1_HUMAN (pp) NEMO_HUMAN" source="Q8IUC6" target="Q9Y6K9">
    <att name="confidence_score" value="1.0" type="real" />
    <att name="confidence_score_old" value="1.0" type="real" />
    <att name="initial_score" value="0.1526" type="real" />
    <att name="relevance_score" value="1.0" type="real" />
  </edge>
  <edge id="Q8IUC6 (pp) Q9Y6Y9" label="TCAM1_HUMAN (pp) LY96_HUMAN" source="Q8IUC6" target="Q9Y6Y9">
    <att name="confidence_score" value="1.0" type="real" />
    <att name="confidence_score_old" value="1.0" type="real" />
    <att name="initial_score" value="0.507" type="real" />
    <att name="relevance_score" value="1.0" type="real" />
  </edge>
  <edge id="Q8IWL1 (pp) Q8IWL2" label="SFPA2_HUMAN (pp) SFTA1_HUMAN" source="Q8IWL1" target="Q8IWL2">
    <att name="confidence_score" value="1.0" type="real" />
    <att name="confidence_score_old" value="1.0" type="real" />
    <att name="initial_score" value="0.0529" type="real" />
    <att name="relevance_score" value="1.0" type="real" />
  </edge>
  <edge id="Q8IWL1 (pp) Q9Y6Y9" label="SFPA2_HUMAN (pp) LY96_HUMAN" source="Q8IWL1" target="Q9Y6Y9">
    <att name="confidence_score" value="1.0" type="real" />
    <att name="confidence_score_old" value="1.0" type="real" />
    <att name="initial_score" value="0.6444" type="real" />
    <att name="relevance_score" value="1.0" type="real" />
  </edge>
  <edge id="Q8IWL2 (pp) Q9Y6Y9" label="SFTA1_HUMAN (pp) LY96_HUMAN" source="Q8IWL2" target="Q9Y6Y9">
    <att name="confidence_score" value="1.0" type="real" />
    <att name="confidence_score_old" value="1.0" type="real" />
    <att name="initial_score" value="0.6634" type="real" />
    <att name="relevance_score" value="1.0" type="real" />
  </edge>
  <edge id="Q8N5C8 (pp) Q9NYJ8" label="TAB3_HUMAN (pp) TAB2_HUMAN" source="Q8N5C8" target="Q9NYJ8">
    <att name="confidence_score" value="1.0" type="real" />
    <att name="confidence_score_old" value="1.0" type="real" />
    <att name="initial_score" value="0.5526" type="real" />
    <att name="relevance_score" value="1.0" type="real" />
  </edge>
  <edge id="Q8N5C8 (pp) Q9Y4K3" label="TAB3_HUMAN (pp) TRAF6_HUMAN" source="Q8N5C8" target="Q9Y4K3">
    <att name="confidence_score" value="1.0" type="real" />
    <att name="confidence_score_old" value="1.0" type="real" />
    <att name="initial_score" value="0.6352" type="real" />
    <att name="relevance_score" value="1.0" type="real" />
  </edge>
  <edge id="Q8N5C8 (pp) Q9Y6K9" label="TAB3_HUMAN (pp) NEMO_HUMAN" source="Q8N5C8" target="Q9Y6K9">
    <att name="confidence_score" value="1.0" type="real" />
    <att name="confidence_score_old" value="1.0" type="real" />
    <att name="initial_score" value="0.2483" type="real" />
    <att name="relevance_score" value="1.0" type="real" />
  </edge>
  <edge id="Q8N5C8 (pp) Q9Y6Y9" label="TAB3_HUMAN (pp) LY96_HUMAN" source="Q8N5C8" target="Q9Y6Y9">
    <att name="confidence_score" value="1.0" type="real" />
    <att name="confidence_score_old" value="1.0" type="real" />
    <att name="initial_score" value="0.2112" type="real" />
    <att name="relevance_score" value="1.0" type="real" />
  </edge>
  <edge id="Q92844 (pp) Q92985" label="TANK_HUMAN (pp) IRF7_HUMAN" source="Q92844" target="Q92985">
    <att name="confidence_score" value="1.0" type="real" />
    <att name="confidence_score_old" value="1.0" type="real" />
    <att name="initial_score" value="0.2625" type="real" />
    <att name="relevance_score" value="1.0" type="real" />
  </edge>
  <edge id="Q92844 (pp) Q9UHD2" label="TANK_HUMAN (pp) TBK1_HUMAN" source="Q92844" target="Q9UHD2">
    <att name="confidence_score" value="1.0" type="real" />
    <att name="confidence_score_old" value="1.0" type="real" />
    <att name="initial_score" value="0.7978" type="real" />
    <att name="relevance_score" value="1.0" type="real" />
  </edge>
  <edge id="Q92844 (pp) Q9Y4K3" label="TANK_HUMAN (pp) TRAF6_HUMAN" source="Q92844" target="Q9Y4K3">
    <att name="confidence_score" value="1.0" type="real" />
    <att name="confidence_score_old" value="1.0" type="real" />
    <att name="initial_score" value="0.203" type="real" />
    <att name="relevance_score" value="1.0" type="real" />
  </edge>
  <edge id="Q92844 (pp) Q9Y6K9" label="TANK_HUMAN (pp) NEMO_HUMAN" source="Q92844" target="Q9Y6K9">
    <att name="confidence_score" value="1.0" type="real" />
    <att name="confidence_score_old" value="0.3889" type="real" />
    <att name="initial_score" value="0.4842" type="real" />
    <att name="relevance_score" value="1.0" type="real" />
  </edge>
  <edge id="Q92844 (pp) Q9Y6Y9" label="TANK_HUMAN (pp) LY96_HUMAN" source="Q92844" target="Q9Y6Y9">
    <att name="confidence_score" value="1.0" type="real" />
    <att name="confidence_score_old" value="1.0" type="real" />
    <att name="initial_score" value="0.109" type="real" />
    <att name="relevance_score" value="1.0" type="real" />
  </edge>
  <edge id="Q92985 (pp) Q99836" label="IRF7_HUMAN (pp) MYD88_HUMAN" source="Q92985" target="Q99836">
    <att name="confidence_score" value="1.0" type="real" />
    <att name="confidence_score_old" value="1.0" type="real" />
    <att name="initial_score" value="0.7027" type="real" />
    <att name="relevance_score" value="1.0" type="real" />
  </edge>
  <edge id="Q92985 (pp) Q9NWZ3" label="IRF7_HUMAN (pp) IRAK4_HUMAN" source="Q92985" target="Q9NWZ3">
    <att name="confidence_score" value="1.0" type="real" />
    <att name="confidence_score_old" value="1.0" type="real" />
    <att name="initial_score" value="0.2115" type="real" />
    <att name="relevance_score" value="1.0" type="real" />
  </edge>
  <edge id="Q92985 (pp) Q9UHD2" label="IRF7_HUMAN (pp) TBK1_HUMAN" source="Q92985" target="Q9UHD2">
    <att name="confidence_score" value="1.0" type="real" />
    <att name="confidence_score_old" value="1.0" type="real" />
    <att name="initial_score" value="0.2784" type="real" />
    <att name="relevance_score" value="1.0" type="real" />
  </edge>
  <edge id="Q92985 (pp) Q9Y4K3" label="IRF7_HUMAN (pp) TRAF6_HUMAN" source="Q92985" target="Q9Y4K3">
    <att name="confidence_score" value="1.0" type="real" />
    <att name="confidence_score_old" value="1.0" type="real" />
    <att name="initial_score" value="0.7928" type="real" />
    <att name="relevance_score" value="1.0" type="real" />
  </edge>
  <edge id="Q92985 (pp) Q9Y6K9" label="IRF7_HUMAN (pp) NEMO_HUMAN" source="Q92985" target="Q9Y6K9">
    <att name="confidence_score" value="1.0" type="real" />
    <att name="confidence_score_old" value="0.3293" type="real" />
    <att name="initial_score" value="0.4039" type="real" />
    <att name="relevance_score" value="1.0" type="real" />
  </edge>
  <edge id="Q92985 (pp) Q9Y6Y9" label="IRF7_HUMAN (pp) LY96_HUMAN" source="Q92985" target="Q9Y6Y9">
    <att name="confidence_score" value="1.0" type="real" />
    <att name="confidence_score_old" value="1.0" type="real" />
    <att name="initial_score" value="0.2022" type="real" />
    <att name="relevance_score" value="1.0" type="real" />
  </edge>
  <edge id="Q99836 (pp) Q9BXR5" label="MYD88_HUMAN (pp) TLR10_HUMAN" source="Q99836" target="Q9BXR5">
    <att name="confidence_score" value="1.0" type="real" />
    <att name="confidence_score_old" value="1.0" type="real" />
    <att name="initial_score" value="0.5108" type="real" />
    <att name="relevance_score" value="1.0" type="real" />
  </edge>
  <edge id="Q99836 (pp) Q9NWZ3" label="MYD88_HUMAN (pp) IRAK4_HUMAN" source="Q99836" target="Q9NWZ3">
    <att name="confidence_score" value="1.0" type="real" />
    <att name="confidence_score_old" value="1.0" type="real" />
    <att name="initial_score" value="0.7343" type="real" />
    <att name="relevance_score" value="1.0" type="real" />
  </edge>
  <edge id="Q99836 (pp) Q9Y2C9" label="MYD88_HUMAN (pp) TLR6_HUMAN" source="Q99836" target="Q9Y2C9">
    <att name="confidence_score" value="1.0" type="real" />
    <att name="confidence_score_old" value="1.0" type="real" />
    <att name="initial_score" value="0.3405" type="real" />
    <att name="relevance_score" value="1.0" type="real" />
  </edge>
  <edge id="Q99836 (pp) Q9Y4K3" label="MYD88_HUMAN (pp) TRAF6_HUMAN" source="Q99836" target="Q9Y4K3">
    <att name="confidence_score" value="1.0" type="real" />
    <att name="confidence_score_old" value="1.0" type="real" />
    <att name="initial_score" value="0.7618" type="real" />
    <att name="relevance_score" value="1.0" type="real" />
  </edge>
  <edge id="Q99836 (pp) Q9Y6Y9" label="MYD88_HUMAN (pp) LY96_HUMAN" source="Q99836" target="Q9Y6Y9">
    <att name="confidence_score" value="1.0" type="real" />
    <att name="confidence_score_old" value="1.0" type="real" />
    <att name="initial_score" value="0.337" type="real" />
    <att name="relevance_score" value="1.0" type="real" />
  </edge>
  <edge id="Q9BXR5 (pp) Q9NWZ3" label="TLR10_HUMAN (pp) IRAK4_HUMAN" source="Q9BXR5" target="Q9NWZ3">
    <att name="confidence_score" value="1.0" type="real" />
    <att name="confidence_score_old" value="1.0" type="real" />
    <att name="initial_score" value="0.5748" type="real" />
    <att name="relevance_score" value="1.0" type="real" />
  </edge>
  <edge id="Q9BXR5 (pp) Q9Y2C9" label="TLR10_HUMAN (pp) TLR6_HUMAN" source="Q9BXR5" target="Q9Y2C9">
    <att name="confidence_score" value="1.0" type="real" />
    <att name="confidence_score_old" value="0.2157" type="real" />
    <att name="initial_score" value="0.1995" type="real" />
    <att name="relevance_score" value="1.0" type="real" />
  </edge>
  <edge id="Q9BXR5 (pp) Q9Y4K3" label="TLR10_HUMAN (pp) TRAF6_HUMAN" source="Q9BXR5" target="Q9Y4K3">
    <att name="confidence_score" value="1.0" type="real" />
    <att name="confidence_score_old" value="1.0" type="real" />
    <att name="initial_score" value="0.1394" type="real" />
    <att name="relevance_score" value="1.0" type="real" />
  </edge>
  <edge id="Q9NWZ3 (pp) Q9Y2C9" label="IRAK4_HUMAN (pp) TLR6_HUMAN" source="Q9NWZ3" target="Q9Y2C9">
    <att name="confidence_score" value="1.0" type="real" />
    <att name="confidence_score_old" value="1.0" type="real" />
    <att name="initial_score" value="0.2989" type="real" />
    <att name="relevance_score" value="1.0" type="real" />
  </edge>
  <edge id="Q9NWZ3 (pp) Q9Y4K3" label="IRAK4_HUMAN (pp) TRAF6_HUMAN" source="Q9NWZ3" target="Q9Y4K3">
    <att name="confidence_score" value="1.0" type="real" />
    <att name="confidence_score_old" value="1.0" type="real" />
    <att name="initial_score" value="0.5742" type="real" />
    <att name="relevance_score" value="1.0" type="real" />
  </edge>
  <edge id="Q9NWZ3 (pp) Q9Y6Y9" label="IRAK4_HUMAN (pp) LY96_HUMAN" source="Q9NWZ3" target="Q9Y6Y9">
    <att name="confidence_score" value="1.0" type="real" />
    <att name="confidence_score_old" value="1.0" type="real" />
    <att name="initial_score" value="0.2935" type="real" />
    <att name="relevance_score" value="1.0" type="real" />
  </edge>
  <edge id="Q9NYJ8 (pp) Q9Y4K3" label="TAB2_HUMAN (pp) TRAF6_HUMAN" source="Q9NYJ8" target="Q9Y4K3">
    <att name="confidence_score" value="1.0" type="real" />
    <att name="confidence_score_old" value="1.0" type="real" />
    <att name="initial_score" value="0.7664" type="real" />
    <att name="relevance_score" value="1.0" type="real" />
  </edge>
  <edge id="Q9NYJ8 (pp) Q9Y6K9" label="TAB2_HUMAN (pp) NEMO_HUMAN" source="Q9NYJ8" target="Q9Y6K9">
    <att name="confidence_score" value="1.0" type="real" />
    <att name="confidence_score_old" value="1.0" type="real" />
    <att name="initial_score" value="0.3533" type="real" />
    <att name="relevance_score" value="1.0" type="real" />
  </edge>
  <edge id="Q9NYJ8 (pp) Q9Y6Y9" label="TAB2_HUMAN (pp) LY96_HUMAN" source="Q9NYJ8" target="Q9Y6Y9">
    <att name="confidence_score" value="1.0" type="real" />
    <att name="confidence_score_old" value="1.0" type="real" />
    <att name="initial_score" value="0.2079" type="real" />
    <att name="relevance_score" value="1.0" type="real" />
  </edge>
  <edge id="Q9UHD2 (pp) Q9Y4K3" label="TBK1_HUMAN (pp) TRAF6_HUMAN" source="Q9UHD2" target="Q9Y4K3">
    <att name="confidence_score" value="1.0" type="real" />
    <att name="confidence_score_old" value="1.0" type="real" />
    <att name="initial_score" value="0.6901" type="real" />
    <att name="relevance_score" value="1.0" type="real" />
  </edge>
  <edge id="Q9UHD2 (pp) Q9Y6K9" label="TBK1_HUMAN (pp) NEMO_HUMAN" source="Q9UHD2" target="Q9Y6K9">
    <att name="confidence_score" value="1.0" type="real" />
    <att name="confidence_score_old" value="1.0" type="real" />
    <att name="initial_score" value="0.4692" type="real" />
    <att name="relevance_score" value="1.0" type="real" />
  </edge>
  <edge id="Q9UHD2 (pp) Q9Y6Y9" label="TBK1_HUMAN (pp) LY96_HUMAN" source="Q9UHD2" target="Q9Y6Y9">
    <att name="confidence_score" value="1.0" type="real" />
    <att name="confidence_score_old" value="1.0" type="real" />
    <att name="initial_score" value="0.2289" type="real" />
    <att name="relevance_score" value="1.0" type="real" />
  </edge>
  <edge id="Q9Y2C9 (pp) Q9Y4K3" label="TLR6_HUMAN (pp) TRAF6_HUMAN" source="Q9Y2C9" target="Q9Y4K3">
    <att name="confidence_score" value="1.0" type="real" />
    <att name="confidence_score_old" value="1.0" type="real" />
    <att name="initial_score" value="0.2648" type="real" />
    <att name="relevance_score" value="1.0" type="real" />
  </edge>
  <edge id="Q9Y4K3 (pp) Q9Y6K9" label="TRAF6_HUMAN (pp) NEMO_HUMAN" source="Q9Y4K3" target="Q9Y6K9">
    <att name="confidence_score" value="1.0" type="real" />
    <att name="confidence_score_old" value="1.0" type="real" />
    <att name="initial_score" value="0.7768" type="real" />
    <att name="relevance_score" value="1.0" type="real" />
  </edge>
  <edge id="Q9Y4K3 (pp) Q9Y6Y9" label="TRAF6_HUMAN (pp) LY96_HUMAN" source="Q9Y4K3" target="Q9Y6Y9">
    <att name="confidence_score" value="1.0" type="real" />
    <att name="confidence_score_old" value="1.0" type="real" />
    <att name="initial_score" value="0.3419" type="real" />
    <att name="relevance_score" value="1.0" type="real" />
  </edge>
  <edge id="Q9Y572 (pp) Q9Y6Y9" label="RIPK3_HUMAN (pp) LY96_HUMAN" source="Q9Y572" target="Q9Y6Y9">
    <att name="confidence_score" value="1.0" type="real" />
    <att name="confidence_score_old" value="1.0" type="real" />
    <att name="initial_score" value="0.1693" type="real" />
    <att name="relevance_score" value="1.0" type="real" />
  </edge>
  <edge id="Q9Y6K9 (pp) Q9Y6Y9" label="NEMO_HUMAN (pp) LY96_HUMAN" source="Q9Y6K9" target="Q9Y6Y9">
    <att name="confidence_score" value="1.0" type="real" />
    <att name="confidence_score_old" value="1.0" type="real" />
    <att name="initial_score" value="0.1539" type="real" />
    <att name="relevance_score" value="1.0" type="real" />
  </edge>
</graph>
