# Supplementary material for: New insights into the molecular biology of Alzheimer’s-like cerebral amyloidosis achieved through multi‐omics approaches
Source: PLoS One. 2025 Sep 3;20(9):e0330859. doi: 10.1371/journal.pone.0330859 (PMC12407441; doi:10.1371/journal.pone.0330859)
Supplement: S4 Appendix — (ZIP) [file pone.0330859.s014.zip › c1_3_10.xgmml]

<?xml version='1.0' encoding='utf-8'?>
<graph xmlns="http://www.cs.rpi.edu/XGMML" xmlns:dc="http://purl.org/dc/elements/1.1/" xmlns:rdf="http://www.w3.org/1999/02/22-rdf-syntax-ns#" label="[c1_3_10]@0.1" directed="0" vendor="Intomics A/S">
  <att name="layoutAlgorithm" value="Edge-weighted Spring Embedded" type="string" />
  <att name="networkMetadata"><rdf:RDF><rdf:Description rdf:about="https://www.intomics.com/"><dc:type>Protein-Protein Interaction</dc:type><dc:description>https://www.intomics.com/inbiomap/</dc:description><dc:identifier>(([O14578]@0.1+[O75116]@0.1)+[Q13464]@0.1)</dc:identifier><dc:date>2024-01-31 21:21:58 UTC</dc:date><dc:title>inBio Map network</dc:title><dc:source>/unity/intomics/inhouse/software/inBio_Command_2023_08/share/data/interactions/network_0/inBio_Map_2023_08_10</dc:source><dc:format>Cytoscape-XGMML</dc:format></rdf:Description></rdf:RDF></att>
  <att name="_inBio_interactomeVersion" value="2023_08_10" type="string" />
  <att name="_inBio_formatVersion" value="1" type="integer" />
  <att name="order" value="1" type="integer" />
  <node id="O14578" label="CTRO_HUMAN">
    <att name="ac" value="O14578" type="string" />
    <att name="gene" value="CIT" type="string" />
    <att name="multiplicity" value="3" type="integer" />
    <att name="order" value="0" type="integer" />
    <att name="relevance_score" value="1.0" type="real" />
    <att name="localization" value="Kinase" type="string" />
    <att name="description" value="Citron Rho-interacting kinase" type="string" />
  </node>
  <node id="O14950" label="ML12B_HUMAN">
    <att name="ac" value="O14950" type="string" />
    <att name="gene" value="MYL12B" type="string" />
    <att name="multiplicity" value="3" type="integer" />
    <att name="order" value="1" type="integer" />
    <att name="relevance_score" value="1.0" type="real" />
    <att name="localization" value="" type="string" />
    <att name="description" value="Myosin regulatory light chain 12B" type="string" />
  </node>
  <node id="O14974" label="MYPT1_HUMAN">
    <att name="ac" value="O14974" type="string" />
    <att name="gene" value="PPP1R12A" type="string" />
    <att name="multiplicity" value="2" type="integer" />
    <att name="order" value="1" type="integer" />
    <att name="relevance_score" value="1.0" type="real" />
    <att name="localization" value="" type="string" />
    <att name="description" value="Protein phosphatase 1 regulatory subunit 12A" type="string" />
  </node>
  <node id="O60237" label="MYPT2_HUMAN">
    <att name="ac" value="O60237" type="string" />
    <att name="gene" value="PPP1R12B" type="string" />
    <att name="multiplicity" value="2" type="integer" />
    <att name="order" value="1" type="integer" />
    <att name="relevance_score" value="1.0" type="real" />
    <att name="localization" value="" type="string" />
    <att name="description" value="Protein phosphatase 1 regulatory subunit 12B" type="string" />
  </node>
  <node id="O60732" label="MAGC1_HUMAN">
    <att name="ac" value="O60732" type="string" />
    <att name="gene" value="MAGEC1" type="string" />
    <att name="multiplicity" value="1" type="integer" />
    <att name="order" value="1" type="integer" />
    <att name="relevance_score" value="1.0" type="real" />
    <att name="localization" value="" type="string" />
    <att name="description" value="Melanoma-associated antigen C1" type="string" />
  </node>
  <node id="O75116" label="ROCK2_HUMAN">
    <att name="ac" value="O75116" type="string" />
    <att name="gene" value="ROCK2" type="string" />
    <att name="multiplicity" value="3" type="integer" />
    <att name="order" value="0" type="integer" />
    <att name="relevance_score" value="1.0" type="real" />
    <att name="localization" value="Kinase" type="string" />
    <att name="description" value="Rho-associated protein kinase 2" type="string" />
  </node>
  <node id="O94844" label="RHBT1_HUMAN">
    <att name="ac" value="O94844" type="string" />
    <att name="gene" value="RHOBTB1" type="string" />
    <att name="multiplicity" value="1" type="integer" />
    <att name="order" value="1" type="integer" />
    <att name="relevance_score" value="1.0" type="real" />
    <att name="localization" value="" type="string" />
    <att name="description" value="Rho-related BTB domain-containing protein 1" type="string" />
  </node>
  <node id="O95257" label="GA45G_HUMAN">
    <att name="ac" value="O95257" type="string" />
    <att name="gene" value="GADD45G" type="string" />
    <att name="multiplicity" value="1" type="integer" />
    <att name="order" value="1" type="integer" />
    <att name="relevance_score" value="1.0" type="real" />
    <att name="localization" value="" type="string" />
    <att name="description" value="Growth arrest and DNA damage-inducible protein GADD45 gamma" type="string" />
  </node>
  <node id="P08134" label="RHOC_HUMAN">
    <att name="ac" value="P08134" type="string" />
    <att name="gene" value="RHOC" type="string" />
    <att name="multiplicity" value="3" type="integer" />
    <att name="order" value="1" type="integer" />
    <att name="relevance_score" value="1.0" type="real" />
    <att name="localization" value="" type="string" />
    <att name="description" value="Rho-related GTP-binding protein RhoC" type="string" />
  </node>
  <node id="P15692" label="VEGFA_HUMAN">
    <att name="ac" value="P15692" type="string" />
    <att name="gene" value="VEGFA" type="string" />
    <att name="multiplicity" value="2" type="integer" />
    <att name="order" value="1" type="integer" />
    <att name="relevance_score" value="1.0" type="real" />
    <att name="_Secreted" value="true" type="boolean" />
    <att name="localization" value="Signaling molecule" type="string" />
    <att name="description" value="Vascular endothelial growth factor A, long form" type="string" />
  </node>
  <node id="P19105" label="ML12A_HUMAN">
    <att name="ac" value="P19105" type="string" />
    <att name="gene" value="MYL12A" type="string" />
    <att name="multiplicity" value="2" type="integer" />
    <att name="order" value="1" type="integer" />
    <att name="relevance_score" value="1.0" type="real" />
    <att name="localization" value="" type="string" />
    <att name="description" value="Myosin regulatory light chain 12A" type="string" />
  </node>
  <node id="P23528" label="COF1_HUMAN">
    <att name="ac" value="P23528" type="string" />
    <att name="gene" value="CFL1" type="string" />
    <att name="multiplicity" value="1" type="integer" />
    <att name="order" value="1" type="integer" />
    <att name="relevance_score" value="1.0" type="real" />
    <att name="localization" value="" type="string" />
    <att name="description" value="Cofilin-1" type="string" />
  </node>
  <node id="P24844" label="MYL9_HUMAN">
    <att name="ac" value="P24844" type="string" />
    <att name="gene" value="MYL9" type="string" />
    <att name="multiplicity" value="3" type="integer" />
    <att name="order" value="1" type="integer" />
    <att name="relevance_score" value="1.0" type="real" />
    <att name="localization" value="" type="string" />
    <att name="description" value="Myosin regulatory light polypeptide 9" type="string" />
  </node>
  <node id="P35579" label="MYH9_HUMAN">
    <att name="ac" value="P35579" type="string" />
    <att name="gene" value="MYH9" type="string" />
    <att name="multiplicity" value="3" type="integer" />
    <att name="order" value="1" type="integer" />
    <att name="relevance_score" value="1.0" type="real" />
    <att name="localization" value="" type="string" />
    <att name="description" value="Myosin-9" type="string" />
  </node>
  <node id="P35580" label="MYH10_HUMAN">
    <att name="ac" value="P35580" type="string" />
    <att name="gene" value="MYH10" type="string" />
    <att name="multiplicity" value="3" type="integer" />
    <att name="order" value="1" type="integer" />
    <att name="relevance_score" value="1.0" type="real" />
    <att name="localization" value="" type="string" />
    <att name="description" value="Myosin-10" type="string" />
  </node>
  <node id="P35612" label="ADDB_HUMAN">
    <att name="ac" value="P35612" type="string" />
    <att name="gene" value="ADD2" type="string" />
    <att name="multiplicity" value="2" type="integer" />
    <att name="order" value="1" type="integer" />
    <att name="relevance_score" value="1.0" type="real" />
    <att name="localization" value="" type="string" />
    <att name="description" value="Beta-adducin" type="string" />
  </node>
  <node id="P35749" label="MYH11_HUMAN">
    <att name="ac" value="P35749" type="string" />
    <att name="gene" value="MYH11" type="string" />
    <att name="multiplicity" value="3" type="integer" />
    <att name="order" value="1" type="integer" />
    <att name="relevance_score" value="1.0" type="real" />
    <att name="localization" value="" type="string" />
    <att name="description" value="Myosin-11" type="string" />
  </node>
  <node id="P53667" label="LIMK1_HUMAN">
    <att name="ac" value="P53667" type="string" />
    <att name="gene" value="LIMK1" type="string" />
    <att name="multiplicity" value="2" type="integer" />
    <att name="order" value="1" type="integer" />
    <att name="relevance_score" value="1.0" type="real" />
    <att name="localization" value="Kinase" type="string" />
    <att name="description" value="LIM domain kinase 1" type="string" />
  </node>
  <node id="P53671" label="LIMK2_HUMAN">
    <att name="ac" value="P53671" type="string" />
    <att name="gene" value="LIMK2" type="string" />
    <att name="multiplicity" value="1" type="integer" />
    <att name="order" value="1" type="integer" />
    <att name="relevance_score" value="1.0" type="real" />
    <att name="localization" value="Kinase" type="string" />
    <att name="description" value="LIM domain kinase 2" type="string" />
  </node>
  <node id="P60660" label="MYL6_HUMAN">
    <att name="ac" value="P60660" type="string" />
    <att name="gene" value="MYL6" type="string" />
    <att name="multiplicity" value="3" type="integer" />
    <att name="order" value="1" type="integer" />
    <att name="relevance_score" value="1.0" type="real" />
    <att name="localization" value="" type="string" />
    <att name="description" value="Myosin light polypeptide 6" type="string" />
  </node>
  <node id="P61586" label="RHOA_HUMAN">
    <att name="ac" value="P61586" type="string" />
    <att name="gene" value="RHOA" type="string" />
    <att name="multiplicity" value="3" type="integer" />
    <att name="order" value="1" type="integer" />
    <att name="relevance_score" value="1.0" type="real" />
    <att name="localization" value="Enzyme" type="string" />
    <att name="description" value="Transforming protein RhoA" type="string" />
  </node>
  <node id="P62140" label="PP1B_HUMAN">
    <att name="ac" value="P62140" type="string" />
    <att name="gene" value="PPP1CB" type="string" />
    <att name="multiplicity" value="2" type="integer" />
    <att name="order" value="1" type="integer" />
    <att name="relevance_score" value="1.0" type="real" />
    <att name="localization" value="Enzyme" type="string" />
    <att name="description" value="Serine/threonine-protein phosphatase PP1-beta catalytic subunit" type="string" />
  </node>
  <node id="Q13203" label="MYBPH_HUMAN">
    <att name="ac" value="Q13203" type="string" />
    <att name="gene" value="MYBPH" type="string" />
    <att name="multiplicity" value="3" type="integer" />
    <att name="order" value="1" type="integer" />
    <att name="relevance_score" value="1.0" type="real" />
    <att name="localization" value="" type="string" />
    <att name="description" value="Myosin-binding protein H" type="string" />
  </node>
  <node id="Q13233" label="M3K1_HUMAN">
    <att name="ac" value="Q13233" type="string" />
    <att name="gene" value="MAP3K1" type="string" />
    <att name="multiplicity" value="1" type="integer" />
    <att name="order" value="1" type="integer" />
    <att name="relevance_score" value="1.0" type="real" />
    <att name="localization" value="Kinase" type="string" />
    <att name="description" value="Mitogen-activated protein kinase kinase kinase 1" type="string" />
  </node>
  <node id="Q13464" label="ROCK1_HUMAN">
    <att name="ac" value="Q13464" type="string" />
    <att name="gene" value="ROCK1" type="string" />
    <att name="multiplicity" value="3" type="integer" />
    <att name="order" value="0" type="integer" />
    <att name="relevance_score" value="1.0" type="real" />
    <att name="localization" value="Kinase" type="string" />
    <att name="description" value="Rho-associated protein kinase 1" type="string" />
  </node>
  <node id="Q15049" label="MLC1_HUMAN">
    <att name="ac" value="Q15049" type="string" />
    <att name="gene" value="MLC1" type="string" />
    <att name="multiplicity" value="1" type="integer" />
    <att name="order" value="1" type="integer" />
    <att name="relevance_score" value="1.0" type="real" />
    <att name="localization" value="Plasma membrane bound" type="string" />
    <att name="description" value="Membrane protein MLC1" type="string" />
  </node>
  <node id="Q15058" label="KIF14_HUMAN">
    <att name="ac" value="Q15058" type="string" />
    <att name="gene" value="KIF14" type="string" />
    <att name="multiplicity" value="1" type="integer" />
    <att name="order" value="1" type="integer" />
    <att name="relevance_score" value="1.0" type="real" />
    <att name="localization" value="" type="string" />
    <att name="description" value="Kinesin-like protein KIF14" type="string" />
  </node>
  <node id="Q15464" label="SHB_HUMAN">
    <att name="ac" value="Q15464" type="string" />
    <att name="gene" value="SHB" type="string" />
    <att name="multiplicity" value="2" type="integer" />
    <att name="order" value="1" type="integer" />
    <att name="relevance_score" value="1.0" type="real" />
    <att name="localization" value="" type="string" />
    <att name="description" value="SH2 domain-containing adapter protein B" type="string" />
  </node>
  <node id="Q16512" label="PKN1_HUMAN">
    <att name="ac" value="Q16512" type="string" />
    <att name="gene" value="PKN1" type="string" />
    <att name="multiplicity" value="3" type="integer" />
    <att name="order" value="1" type="integer" />
    <att name="relevance_score" value="1.0" type="real" />
    <att name="localization" value="Kinase" type="string" />
    <att name="description" value="Serine/threonine-protein kinase N1" type="string" />
  </node>
  <node id="Q16667" label="CDKN3_HUMAN">
    <att name="ac" value="Q16667" type="string" />
    <att name="gene" value="CDKN3" type="string" />
    <att name="multiplicity" value="2" type="integer" />
    <att name="order" value="1" type="integer" />
    <att name="relevance_score" value="1.0" type="real" />
    <att name="localization" value="Enzyme" type="string" />
    <att name="description" value="Cyclin-dependent kinase inhibitor 3" type="string" />
  </node>
  <node id="Q6P9B9" label="INT5_HUMAN">
    <att name="ac" value="Q6P9B9" type="string" />
    <att name="gene" value="INTS5" type="string" />
    <att name="multiplicity" value="1" type="integer" />
    <att name="order" value="1" type="integer" />
    <att name="relevance_score" value="1.0" type="real" />
    <att name="localization" value="" type="string" />
    <att name="description" value="Integrator complex subunit 5" type="string" />
  </node>
  <node id="Q7Z406" label="MYH14_HUMAN">
    <att name="ac" value="Q7Z406" type="string" />
    <att name="gene" value="MYH14" type="string" />
    <att name="multiplicity" value="3" type="integer" />
    <att name="order" value="1" type="integer" />
    <att name="relevance_score" value="1.0" type="real" />
    <att name="localization" value="" type="string" />
    <att name="description" value="Myosin-14" type="string" />
  </node>
  <node id="Q8IUC4" label="RHPN2_HUMAN">
    <att name="ac" value="Q8IUC4" type="string" />
    <att name="gene" value="RHPN2" type="string" />
    <att name="multiplicity" value="3" type="integer" />
    <att name="order" value="1" type="integer" />
    <att name="relevance_score" value="1.0" type="real" />
    <att name="localization" value="" type="string" />
    <att name="description" value="Rhophilin-2" type="string" />
  </node>
  <node id="Q8N264" label="RHG24_HUMAN">
    <att name="ac" value="Q8N264" type="string" />
    <att name="gene" value="ARHGAP24" type="string" />
    <att name="multiplicity" value="1" type="integer" />
    <att name="order" value="1" type="integer" />
    <att name="relevance_score" value="1.0" type="real" />
    <att name="localization" value="" type="string" />
    <att name="description" value="Rho GTPase-activating protein 24" type="string" />
  </node>
  <node id="Q8TF72" label="SHRM3_HUMAN">
    <att name="ac" value="Q8TF72" type="string" />
    <att name="gene" value="SHROOM3" type="string" />
    <att name="multiplicity" value="1" type="integer" />
    <att name="order" value="1" type="integer" />
    <att name="relevance_score" value="1.0" type="real" />
    <att name="localization" value="" type="string" />
    <att name="description" value="Protein Shroom3" type="string" />
  </node>
  <node id="Q96C90" label="PP14B_HUMAN">
    <att name="ac" value="Q96C90" type="string" />
    <att name="gene" value="PPP1R14B" type="string" />
    <att name="multiplicity" value="1" type="integer" />
    <att name="order" value="1" type="integer" />
    <att name="relevance_score" value="1.0" type="real" />
    <att name="localization" value="" type="string" />
    <att name="description" value="Protein phosphatase 1 regulatory subunit 14B" type="string" />
  </node>
  <node id="Q9BST9" label="RTKN_HUMAN">
    <att name="ac" value="Q9BST9" type="string" />
    <att name="gene" value="RTKN" type="string" />
    <att name="multiplicity" value="3" type="integer" />
    <att name="order" value="1" type="integer" />
    <att name="relevance_score" value="1.0" type="real" />
    <att name="localization" value="" type="string" />
    <att name="description" value="Rhotekin" type="string" />
  </node>
  <node id="Q9Y6R4" label="M3K4_HUMAN">
    <att name="ac" value="Q9Y6R4" type="string" />
    <att name="gene" value="MAP3K4" type="string" />
    <att name="multiplicity" value="1" type="integer" />
    <att name="order" value="1" type="integer" />
    <att name="relevance_score" value="1.0" type="real" />
    <att name="localization" value="Kinase" type="string" />
    <att name="description" value="Mitogen-activated protein kinase kinase kinase 4" type="string" />
  </node>
  <edge id="O14578 (pp) O14950" label="CTRO_HUMAN (pp) ML12B_HUMAN" source="O14578" target="O14950">
    <att name="confidence_score" value="1.0" type="real" />
    <att name="confidence_score_old" value="1.0" type="real" />
    <att name="initial_score" value="0.1484" type="real" />
    <att name="relevance_score" value="1.0" type="real" />
  </edge>
  <edge id="O14578 (pp) O75116" label="CTRO_HUMAN (pp) ROCK2_HUMAN" source="O14578" target="O75116">
    <att name="confidence_score" value="1.0" type="real" />
    <att name="confidence_score_old" value="1.0" type="real" />
    <att name="initial_score" value="0.3905" type="real" />
    <att name="relevance_score" value="1.0" type="real" />
  </edge>
  <edge id="O14578 (pp) P08134" label="CTRO_HUMAN (pp) RHOC_HUMAN" source="O14578" target="P08134">
    <att name="confidence_score" value="1.0" type="real" />
    <att name="confidence_score_old" value="1.0" type="real" />
    <att name="initial_score" value="0.5372" type="real" />
    <att name="relevance_score" value="1.0" type="real" />
  </edge>
  <edge id="O14578 (pp) P19105" label="CTRO_HUMAN (pp) ML12A_HUMAN" source="O14578" target="P19105">
    <att name="confidence_score" value="1.0" type="real" />
    <att name="confidence_score_old" value="0.2716" type="real" />
    <att name="initial_score" value="0.3107" type="real" />
    <att name="relevance_score" value="1.0" type="real" />
  </edge>
  <edge id="O14578 (pp) P24844" label="CTRO_HUMAN (pp) MYL9_HUMAN" source="O14578" target="P24844">
    <att name="confidence_score" value="1.0" type="real" />
    <att name="confidence_score_old" value="1.0" type="real" />
    <att name="initial_score" value="0.5458" type="real" />
    <att name="relevance_score" value="1.0" type="real" />
  </edge>
  <edge id="O14578 (pp) P35579" label="CTRO_HUMAN (pp) MYH9_HUMAN" source="O14578" target="P35579">
    <att name="confidence_score" value="1.0" type="real" />
    <att name="confidence_score_old" value="1.0" type="real" />
    <att name="initial_score" value="0.1461" type="real" />
    <att name="relevance_score" value="1.0" type="real" />
  </edge>
  <edge id="O14578 (pp) P35580" label="CTRO_HUMAN (pp) MYH10_HUMAN" source="O14578" target="P35580">
    <att name="confidence_score" value="1.0" type="real" />
    <att name="confidence_score_old" value="1.0" type="real" />
    <att name="initial_score" value="0.1476" type="real" />
    <att name="relevance_score" value="1.0" type="real" />
  </edge>
  <edge id="O14578 (pp) P35749" label="CTRO_HUMAN (pp) MYH11_HUMAN" source="O14578" target="P35749">
    <att name="confidence_score" value="1.0" type="real" />
    <att name="confidence_score_old" value="1.0" type="real" />
    <att name="initial_score" value="0.1503" type="real" />
    <att name="relevance_score" value="1.0" type="real" />
  </edge>
  <edge id="O14578 (pp) P60660" label="CTRO_HUMAN (pp) MYL6_HUMAN" source="O14578" target="P60660">
    <att name="confidence_score" value="1.0" type="real" />
    <att name="confidence_score_old" value="1.0" type="real" />
    <att name="initial_score" value="0.1459" type="real" />
    <att name="relevance_score" value="1.0" type="real" />
  </edge>
  <edge id="O14578 (pp) P61586" label="CTRO_HUMAN (pp) RHOA_HUMAN" source="O14578" target="P61586">
    <att name="confidence_score" value="1.0" type="real" />
    <att name="confidence_score_old" value="1.0" type="real" />
    <att name="initial_score" value="0.6587" type="real" />
    <att name="relevance_score" value="1.0" type="real" />
  </edge>
  <edge id="O14578 (pp) Q13203" label="CTRO_HUMAN (pp) MYBPH_HUMAN" source="O14578" target="Q13203">
    <att name="confidence_score" value="1.0" type="real" />
    <att name="confidence_score_old" value="1.0" type="real" />
    <att name="relevance_score" value="1.0" type="real" />
  </edge>
  <edge id="O14578 (pp) Q13464" label="CTRO_HUMAN (pp) ROCK1_HUMAN" source="O14578" target="Q13464">
    <att name="confidence_score" value="1.0" type="real" />
    <att name="confidence_score_old" value="1.0" type="real" />
    <att name="relevance_score" value="1.0" type="real" />
  </edge>
  <edge id="O14578 (pp) Q15058" label="CTRO_HUMAN (pp) KIF14_HUMAN" source="O14578" target="Q15058">
    <att name="confidence_score" value="1.0" type="real" />
    <att name="confidence_score_old" value="1.0" type="real" />
    <att name="initial_score" value="0.1897" type="real" />
    <att name="relevance_score" value="1.0" type="real" />
  </edge>
  <edge id="O14578 (pp) Q16512" label="CTRO_HUMAN (pp) PKN1_HUMAN" source="O14578" target="Q16512">
    <att name="confidence_score" value="1.0" type="real" />
    <att name="confidence_score_old" value="1.0" type="real" />
    <att name="relevance_score" value="1.0" type="real" />
  </edge>
  <edge id="O14578 (pp) Q6P9B9" label="CTRO_HUMAN (pp) INT5_HUMAN" source="O14578" target="Q6P9B9">
    <att name="confidence_score" value="1.0" type="real" />
    <att name="confidence_score_old" value="0.1646" type="real" />
    <att name="initial_score" value="0.0688" type="real" />
    <att name="relevance_score" value="1.0" type="real" />
  </edge>
  <edge id="O14578 (pp) Q7Z406" label="CTRO_HUMAN (pp) MYH14_HUMAN" source="O14578" target="Q7Z406">
    <att name="confidence_score" value="1.0" type="real" />
    <att name="confidence_score_old" value="1.0" type="real" />
    <att name="initial_score" value="0.1497" type="real" />
    <att name="relevance_score" value="1.0" type="real" />
  </edge>
  <edge id="O14578 (pp) Q8IUC4" label="CTRO_HUMAN (pp) RHPN2_HUMAN" source="O14578" target="Q8IUC4">
    <att name="confidence_score" value="1.0" type="real" />
    <att name="confidence_score_old" value="1.0" type="real" />
    <att name="relevance_score" value="1.0" type="real" />
  </edge>
  <edge id="O14578 (pp) Q9BST9" label="CTRO_HUMAN (pp) RTKN_HUMAN" source="O14578" target="Q9BST9">
    <att name="confidence_score" value="1.0" type="real" />
    <att name="confidence_score_old" value="1.0" type="real" />
    <att name="relevance_score" value="1.0" type="real" />
  </edge>
  <edge id="O14950 (pp) O14974" label="ML12B_HUMAN (pp) MYPT1_HUMAN" source="O14950" target="O14974">
    <att name="confidence_score" value="1.0" type="real" />
    <att name="confidence_score_old" value="1.0" type="real" />
    <att name="initial_score" value="0.108" type="real" />
    <att name="relevance_score" value="1.0" type="real" />
  </edge>
  <edge id="O14950 (pp) O60237" label="ML12B_HUMAN (pp) MYPT2_HUMAN" source="O14950" target="O60237">
    <att name="confidence_score" value="1.0" type="real" />
    <att name="confidence_score_old" value="1.0" type="real" />
    <att name="initial_score" value="0.1085" type="real" />
    <att name="relevance_score" value="1.0" type="real" />
  </edge>
  <edge id="O14950 (pp) O75116" label="ML12B_HUMAN (pp) ROCK2_HUMAN" source="O14950" target="O75116">
    <att name="confidence_score" value="1.0" type="real" />
    <att name="confidence_score_old" value="1.0" type="real" />
    <att name="initial_score" value="0.1543" type="real" />
    <att name="relevance_score" value="1.0" type="real" />
  </edge>
  <edge id="O14950 (pp) P08134" label="ML12B_HUMAN (pp) RHOC_HUMAN" source="O14950" target="P08134">
    <att name="confidence_score" value="1.0" type="real" />
    <att name="confidence_score_old" value="1.0" type="real" />
    <att name="initial_score" value="0.1281" type="real" />
    <att name="relevance_score" value="1.0" type="real" />
  </edge>
  <edge id="O14950 (pp) P19105" label="ML12B_HUMAN (pp) ML12A_HUMAN" source="O14950" target="P19105">
    <att name="confidence_score" value="1.0" type="real" />
    <att name="confidence_score_old" value="0.195" type="real" />
    <att name="initial_score" value="0.1508" type="real" />
    <att name="relevance_score" value="1.0" type="real" />
  </edge>
  <edge id="O14950 (pp) P24844" label="ML12B_HUMAN (pp) MYL9_HUMAN" source="O14950" target="P24844">
    <att name="confidence_score" value="1.0" type="real" />
    <att name="confidence_score_old" value="1.0" type="real" />
    <att name="initial_score" value="0.2403" type="real" />
    <att name="relevance_score" value="1.0" type="real" />
  </edge>
  <edge id="O14950 (pp) P35579" label="ML12B_HUMAN (pp) MYH9_HUMAN" source="O14950" target="P35579">
    <att name="confidence_score" value="1.0" type="real" />
    <att name="confidence_score_old" value="1.0" type="real" />
    <att name="initial_score" value="0.2319" type="real" />
    <att name="relevance_score" value="1.0" type="real" />
  </edge>
  <edge id="O14950 (pp) P35580" label="ML12B_HUMAN (pp) MYH10_HUMAN" source="O14950" target="P35580">
    <att name="confidence_score" value="1.0" type="real" />
    <att name="confidence_score_old" value="1.0" type="real" />
    <att name="initial_score" value="0.2298" type="real" />
    <att name="relevance_score" value="1.0" type="real" />
  </edge>
  <edge id="O14950 (pp) P35749" label="ML12B_HUMAN (pp) MYH11_HUMAN" source="O14950" target="P35749">
    <att name="confidence_score" value="1.0" type="real" />
    <att name="confidence_score_old" value="1.0" type="real" />
    <att name="initial_score" value="0.5339" type="real" />
    <att name="relevance_score" value="1.0" type="real" />
  </edge>
  <edge id="O14950 (pp) P60660" label="ML12B_HUMAN (pp) MYL6_HUMAN" source="O14950" target="P60660">
    <att name="confidence_score" value="1.0" type="real" />
    <att name="confidence_score_old" value="1.0" type="real" />
    <att name="initial_score" value="0.2372" type="real" />
    <att name="relevance_score" value="1.0" type="real" />
  </edge>
  <edge id="O14950 (pp) P61586" label="ML12B_HUMAN (pp) RHOA_HUMAN" source="O14950" target="P61586">
    <att name="confidence_score" value="1.0" type="real" />
    <att name="confidence_score_old" value="1.0" type="real" />
    <att name="initial_score" value="0.1489" type="real" />
    <att name="relevance_score" value="1.0" type="real" />
  </edge>
  <edge id="O14950 (pp) P62140" label="ML12B_HUMAN (pp) PP1B_HUMAN" source="O14950" target="P62140">
    <att name="confidence_score" value="1.0" type="real" />
    <att name="confidence_score_old" value="1.0" type="real" />
    <att name="initial_score" value="0.1046" type="real" />
    <att name="relevance_score" value="1.0" type="real" />
  </edge>
  <edge id="O14950 (pp) Q13464" label="ML12B_HUMAN (pp) ROCK1_HUMAN" source="O14950" target="Q13464">
    <att name="confidence_score" value="1.0" type="real" />
    <att name="confidence_score_old" value="1.0" type="real" />
    <att name="initial_score" value="0.155" type="real" />
    <att name="relevance_score" value="1.0" type="real" />
  </edge>
  <edge id="O14950 (pp) Q7Z406" label="ML12B_HUMAN (pp) MYH14_HUMAN" source="O14950" target="Q7Z406">
    <att name="confidence_score" value="1.0" type="real" />
    <att name="confidence_score_old" value="1.0" type="real" />
    <att name="initial_score" value="0.231" type="real" />
    <att name="relevance_score" value="1.0" type="real" />
  </edge>
  <edge id="O14974 (pp) O60237" label="MYPT1_HUMAN (pp) MYPT2_HUMAN" source="O14974" target="O60237">
    <att name="confidence_score" value="1.0" type="real" />
    <att name="confidence_score_old" value="1.0" type="real" />
    <att name="initial_score" value="0.4873" type="real" />
    <att name="relevance_score" value="1.0" type="real" />
  </edge>
  <edge id="O14974 (pp) O75116" label="MYPT1_HUMAN (pp) ROCK2_HUMAN" source="O14974" target="O75116">
    <att name="confidence_score" value="1.0" type="real" />
    <att name="confidence_score_old" value="1.0" type="real" />
    <att name="initial_score" value="0.5919" type="real" />
    <att name="relevance_score" value="1.0" type="real" />
  </edge>
  <edge id="O14974 (pp) P08134" label="MYPT1_HUMAN (pp) RHOC_HUMAN" source="O14974" target="P08134">
    <att name="confidence_score" value="1.0" type="real" />
    <att name="confidence_score_old" value="1.0" type="real" />
    <att name="initial_score" value="0.1052" type="real" />
    <att name="relevance_score" value="1.0" type="real" />
  </edge>
  <edge id="O14974 (pp) P24844" label="MYPT1_HUMAN (pp) MYL9_HUMAN" source="O14974" target="P24844">
    <att name="confidence_score" value="1.0" type="real" />
    <att name="confidence_score_old" value="1.0" type="real" />
    <att name="initial_score" value="0.4578" type="real" />
    <att name="relevance_score" value="1.0" type="real" />
  </edge>
  <edge id="O14974 (pp) P35579" label="MYPT1_HUMAN (pp) MYH9_HUMAN" source="O14974" target="P35579">
    <att name="confidence_score" value="1.0" type="real" />
    <att name="confidence_score_old" value="1.0" type="real" />
    <att name="initial_score" value="0.1348" type="real" />
    <att name="relevance_score" value="1.0" type="real" />
  </edge>
  <edge id="O14974 (pp) P35580" label="MYPT1_HUMAN (pp) MYH10_HUMAN" source="O14974" target="P35580">
    <att name="confidence_score" value="1.0" type="real" />
    <att name="confidence_score_old" value="1.0" type="real" />
    <att name="initial_score" value="0.1268" type="real" />
    <att name="relevance_score" value="1.0" type="real" />
  </edge>
  <edge id="O14974 (pp) P35749" label="MYPT1_HUMAN (pp) MYH11_HUMAN" source="O14974" target="P35749">
    <att name="confidence_score" value="1.0" type="real" />
    <att name="confidence_score_old" value="1.0" type="real" />
    <att name="initial_score" value="0.1095" type="real" />
    <att name="relevance_score" value="1.0" type="real" />
  </edge>
  <edge id="O14974 (pp) P60660" label="MYPT1_HUMAN (pp) MYL6_HUMAN" source="O14974" target="P60660">
    <att name="confidence_score" value="1.0" type="real" />
    <att name="confidence_score_old" value="1.0" type="real" />
    <att name="initial_score" value="0.1063" type="real" />
    <att name="relevance_score" value="1.0" type="real" />
  </edge>
  <edge id="O14974 (pp) P61586" label="MYPT1_HUMAN (pp) RHOA_HUMAN" source="O14974" target="P61586">
    <att name="confidence_score" value="1.0" type="real" />
    <att name="confidence_score_old" value="1.0" type="real" />
    <att name="initial_score" value="0.4417" type="real" />
    <att name="relevance_score" value="1.0" type="real" />
  </edge>
  <edge id="O14974 (pp) P62140" label="MYPT1_HUMAN (pp) PP1B_HUMAN" source="O14974" target="P62140">
    <att name="confidence_score" value="1.0" type="real" />
    <att name="confidence_score_old" value="1.0" type="real" />
    <att name="initial_score" value="0.7532" type="real" />
    <att name="relevance_score" value="1.0" type="real" />
  </edge>
  <edge id="O14974 (pp) Q13464" label="MYPT1_HUMAN (pp) ROCK1_HUMAN" source="O14974" target="Q13464">
    <att name="confidence_score" value="1.0" type="real" />
    <att name="confidence_score_old" value="1.0" type="real" />
    <att name="initial_score" value="0.1086" type="real" />
    <att name="relevance_score" value="1.0" type="real" />
  </edge>
  <edge id="O14974 (pp) Q16667" label="MYPT1_HUMAN (pp) CDKN3_HUMAN" source="O14974" target="Q16667">
    <att name="confidence_score" value="1.0" type="real" />
    <att name="confidence_score_old" value="0.2041" type="real" />
    <att name="initial_score" value="0.1727" type="real" />
    <att name="relevance_score" value="1.0" type="real" />
  </edge>
  <edge id="O14974 (pp) Q7Z406" label="MYPT1_HUMAN (pp) MYH14_HUMAN" source="O14974" target="Q7Z406">
    <att name="confidence_score" value="1.0" type="real" />
    <att name="confidence_score_old" value="1.0" type="real" />
    <att name="initial_score" value="0.109" type="real" />
    <att name="relevance_score" value="1.0" type="real" />
  </edge>
  <edge id="O60237 (pp) O75116" label="MYPT2_HUMAN (pp) ROCK2_HUMAN" source="O60237" target="O75116">
    <att name="confidence_score" value="1.0" type="real" />
    <att name="confidence_score_old" value="1.0" type="real" />
    <att name="initial_score" value="0.109" type="real" />
    <att name="relevance_score" value="1.0" type="real" />
  </edge>
  <edge id="O60237 (pp) P08134" label="MYPT2_HUMAN (pp) RHOC_HUMAN" source="O60237" target="P08134">
    <att name="confidence_score" value="1.0" type="real" />
    <att name="confidence_score_old" value="1.0" type="real" />
    <att name="initial_score" value="0.1065" type="real" />
    <att name="relevance_score" value="1.0" type="real" />
  </edge>
  <edge id="O60237 (pp) P24844" label="MYPT2_HUMAN (pp) MYL9_HUMAN" source="O60237" target="P24844">
    <att name="confidence_score" value="1.0" type="real" />
    <att name="confidence_score_old" value="1.0" type="real" />
    <att name="initial_score" value="0.1091" type="real" />
    <att name="relevance_score" value="1.0" type="real" />
  </edge>
  <edge id="O60237 (pp) P35579" label="MYPT2_HUMAN (pp) MYH9_HUMAN" source="O60237" target="P35579">
    <att name="confidence_score" value="1.0" type="real" />
    <att name="confidence_score_old" value="1.0" type="real" />
    <att name="initial_score" value="0.135" type="real" />
    <att name="relevance_score" value="1.0" type="real" />
  </edge>
  <edge id="O60237 (pp) P35580" label="MYPT2_HUMAN (pp) MYH10_HUMAN" source="O60237" target="P35580">
    <att name="confidence_score" value="1.0" type="real" />
    <att name="confidence_score_old" value="1.0" type="real" />
    <att name="initial_score" value="0.1267" type="real" />
    <att name="relevance_score" value="1.0" type="real" />
  </edge>
  <edge id="O60237 (pp) P35749" label="MYPT2_HUMAN (pp) MYH11_HUMAN" source="O60237" target="P35749">
    <att name="confidence_score" value="1.0" type="real" />
    <att name="confidence_score_old" value="1.0" type="real" />
    <att name="initial_score" value="0.1099" type="real" />
    <att name="relevance_score" value="1.0" type="real" />
  </edge>
  <edge id="O60237 (pp) P60660" label="MYPT2_HUMAN (pp) MYL6_HUMAN" source="O60237" target="P60660">
    <att name="confidence_score" value="1.0" type="real" />
    <att name="confidence_score_old" value="1.0" type="real" />
    <att name="initial_score" value="0.1068" type="real" />
    <att name="relevance_score" value="1.0" type="real" />
  </edge>
  <edge id="O60237 (pp) P61586" label="MYPT2_HUMAN (pp) RHOA_HUMAN" source="O60237" target="P61586">
    <att name="confidence_score" value="1.0" type="real" />
    <att name="confidence_score_old" value="1.0" type="real" />
    <att name="initial_score" value="0.1055" type="real" />
    <att name="relevance_score" value="1.0" type="real" />
  </edge>
  <edge id="O60237 (pp) P62140" label="MYPT2_HUMAN (pp) PP1B_HUMAN" source="O60237" target="P62140">
    <att name="confidence_score" value="1.0" type="real" />
    <att name="confidence_score_old" value="1.0" type="real" />
    <att name="initial_score" value="0.6346" type="real" />
    <att name="relevance_score" value="1.0" type="real" />
  </edge>
  <edge id="O60237 (pp) Q13464" label="MYPT2_HUMAN (pp) ROCK1_HUMAN" source="O60237" target="Q13464">
    <att name="confidence_score" value="1.0" type="real" />
    <att name="confidence_score_old" value="1.0" type="real" />
    <att name="initial_score" value="0.1094" type="real" />
    <att name="relevance_score" value="1.0" type="real" />
  </edge>
  <edge id="O60237 (pp) Q7Z406" label="MYPT2_HUMAN (pp) MYH14_HUMAN" source="O60237" target="Q7Z406">
    <att name="confidence_score" value="1.0" type="real" />
    <att name="confidence_score_old" value="1.0" type="real" />
    <att name="initial_score" value="0.1095" type="real" />
    <att name="relevance_score" value="1.0" type="real" />
  </edge>
  <edge id="O60732 (pp) O75116" label="MAGC1_HUMAN (pp) ROCK2_HUMAN" source="O60732" target="O75116">
    <att name="confidence_score" value="1.0" type="real" />
    <att name="confidence_score_old" value="0.2594" type="real" />
    <att name="initial_score" value="0.2886" type="real" />
    <att name="relevance_score" value="1.0" type="real" />
  </edge>
  <edge id="O75116 (pp) O94844" label="ROCK2_HUMAN (pp) RHBT1_HUMAN" source="O75116" target="O94844">
    <att name="confidence_score" value="1.0" type="real" />
    <att name="confidence_score_old" value="1.0" type="real" />
    <att name="initial_score" value="0.227" type="real" />
    <att name="relevance_score" value="1.0" type="real" />
  </edge>
  <edge id="O75116 (pp) P08134" label="ROCK2_HUMAN (pp) RHOC_HUMAN" source="O75116" target="P08134">
    <att name="confidence_score" value="1.0" type="real" />
    <att name="confidence_score_old" value="1.0" type="real" />
    <att name="initial_score" value="0.4176" type="real" />
    <att name="relevance_score" value="1.0" type="real" />
  </edge>
  <edge id="O75116 (pp) P15692" label="ROCK2_HUMAN (pp) VEGFA_HUMAN" source="O75116" target="P15692">
    <att name="confidence_score" value="1.0" type="real" />
    <att name="confidence_score_old" value="1.0" type="real" />
    <att name="initial_score" value="0.1179" type="real" />
    <att name="relevance_score" value="1.0" type="real" />
  </edge>
  <edge id="O75116 (pp) P19105" label="ROCK2_HUMAN (pp) ML12A_HUMAN" source="O75116" target="P19105">
    <att name="confidence_score" value="1.0" type="real" />
    <att name="confidence_score_old" value="0.2779" type="real" />
    <att name="initial_score" value="0.3218" type="real" />
    <att name="relevance_score" value="1.0" type="real" />
  </edge>
  <edge id="O75116 (pp) P24844" label="ROCK2_HUMAN (pp) MYL9_HUMAN" source="O75116" target="P24844">
    <att name="confidence_score" value="1.0" type="real" />
    <att name="confidence_score_old" value="1.0" type="real" />
    <att name="initial_score" value="0.1552" type="real" />
    <att name="relevance_score" value="1.0" type="real" />
  </edge>
  <edge id="O75116 (pp) P35579" label="ROCK2_HUMAN (pp) MYH9_HUMAN" source="O75116" target="P35579">
    <att name="confidence_score" value="1.0" type="real" />
    <att name="confidence_score_old" value="1.0" type="real" />
    <att name="initial_score" value="0.1518" type="real" />
    <att name="relevance_score" value="1.0" type="real" />
  </edge>
  <edge id="O75116 (pp) P35580" label="ROCK2_HUMAN (pp) MYH10_HUMAN" source="O75116" target="P35580">
    <att name="confidence_score" value="1.0" type="real" />
    <att name="confidence_score_old" value="1.0" type="real" />
    <att name="initial_score" value="0.1532" type="real" />
    <att name="relevance_score" value="1.0" type="real" />
  </edge>
  <edge id="O75116 (pp) P35612" label="ROCK2_HUMAN (pp) ADDB_HUMAN" source="O75116" target="P35612">
    <att name="confidence_score" value="1.0" type="real" />
    <att name="confidence_score_old" value="0.1598" type="real" />
    <att name="initial_score" value="0.0545" type="real" />
    <att name="relevance_score" value="1.0" type="real" />
  </edge>
  <edge id="O75116 (pp) P35749" label="ROCK2_HUMAN (pp) MYH11_HUMAN" source="O75116" target="P35749">
    <att name="confidence_score" value="1.0" type="real" />
    <att name="confidence_score_old" value="1.0" type="real" />
    <att name="initial_score" value="0.1564" type="real" />
    <att name="relevance_score" value="1.0" type="real" />
  </edge>
  <edge id="O75116 (pp) P53667" label="ROCK2_HUMAN (pp) LIMK1_HUMAN" source="O75116" target="P53667">
    <att name="confidence_score" value="1.0" type="real" />
    <att name="confidence_score_old" value="1.0" type="real" />
    <att name="initial_score" value="0.4338" type="real" />
    <att name="relevance_score" value="1.0" type="real" />
  </edge>
  <edge id="O75116 (pp) P60660" label="ROCK2_HUMAN (pp) MYL6_HUMAN" source="O75116" target="P60660">
    <att name="confidence_score" value="1.0" type="real" />
    <att name="confidence_score_old" value="1.0" type="real" />
    <att name="initial_score" value="0.1518" type="real" />
    <att name="relevance_score" value="1.0" type="real" />
  </edge>
  <edge id="O75116 (pp) P61586" label="ROCK2_HUMAN (pp) RHOA_HUMAN" source="O75116" target="P61586">
    <att name="confidence_score" value="1.0" type="real" />
    <att name="confidence_score_old" value="1.0" type="real" />
    <att name="initial_score" value="0.7721" type="real" />
    <att name="relevance_score" value="1.0" type="real" />
  </edge>
  <edge id="O75116 (pp) P62140" label="ROCK2_HUMAN (pp) PP1B_HUMAN" source="O75116" target="P62140">
    <att name="confidence_score" value="1.0" type="real" />
    <att name="confidence_score_old" value="1.0" type="real" />
    <att name="initial_score" value="0.1047" type="real" />
    <att name="relevance_score" value="1.0" type="real" />
  </edge>
  <edge id="O75116 (pp) Q13203" label="ROCK2_HUMAN (pp) MYBPH_HUMAN" source="O75116" target="Q13203">
    <att name="confidence_score" value="1.0" type="real" />
    <att name="confidence_score_old" value="1.0" type="real" />
    <att name="relevance_score" value="1.0" type="real" />
  </edge>
  <edge id="O75116 (pp) Q13464" label="ROCK2_HUMAN (pp) ROCK1_HUMAN" source="O75116" target="Q13464">
    <att name="confidence_score" value="1.0" type="real" />
    <att name="confidence_score_old" value="1.0" type="real" />
    <att name="initial_score" value="0.0662" type="real" />
    <att name="relevance_score" value="1.0" type="real" />
  </edge>
  <edge id="O75116 (pp) Q15464" label="ROCK2_HUMAN (pp) SHB_HUMAN" source="O75116" target="Q15464">
    <att name="confidence_score" value="1.0" type="real" />
    <att name="confidence_score_old" value="1.0" type="real" />
    <att name="initial_score" value="0.1186" type="real" />
    <att name="relevance_score" value="1.0" type="real" />
  </edge>
  <edge id="O75116 (pp) Q16512" label="ROCK2_HUMAN (pp) PKN1_HUMAN" source="O75116" target="Q16512">
    <att name="confidence_score" value="1.0" type="real" />
    <att name="confidence_score_old" value="1.0" type="real" />
    <att name="relevance_score" value="1.0" type="real" />
  </edge>
  <edge id="O75116 (pp) Q16667" label="ROCK2_HUMAN (pp) CDKN3_HUMAN" source="O75116" target="Q16667">
    <att name="confidence_score" value="1.0" type="real" />
    <att name="confidence_score_old" value="0.2042" type="real" />
    <att name="initial_score" value="0.1729" type="real" />
    <att name="relevance_score" value="1.0" type="real" />
  </edge>
  <edge id="O75116 (pp) Q7Z406" label="ROCK2_HUMAN (pp) MYH14_HUMAN" source="O75116" target="Q7Z406">
    <att name="confidence_score" value="1.0" type="real" />
    <att name="confidence_score_old" value="1.0" type="real" />
    <att name="initial_score" value="0.1558" type="real" />
    <att name="relevance_score" value="1.0" type="real" />
  </edge>
  <edge id="O75116 (pp) Q8IUC4" label="ROCK2_HUMAN (pp) RHPN2_HUMAN" source="O75116" target="Q8IUC4">
    <att name="confidence_score" value="1.0" type="real" />
    <att name="confidence_score_old" value="1.0" type="real" />
    <att name="relevance_score" value="1.0" type="real" />
  </edge>
  <edge id="O75116 (pp) Q96C90" label="ROCK2_HUMAN (pp) PP14B_HUMAN" source="O75116" target="Q96C90">
    <att name="confidence_score" value="1.0" type="real" />
    <att name="confidence_score_old" value="0.3442" type="real" />
    <att name="initial_score" value="0.4252" type="real" />
    <att name="relevance_score" value="1.0" type="real" />
  </edge>
  <edge id="O75116 (pp) Q9BST9" label="ROCK2_HUMAN (pp) RTKN_HUMAN" source="O75116" target="Q9BST9">
    <att name="confidence_score" value="1.0" type="real" />
    <att name="confidence_score_old" value="1.0" type="real" />
    <att name="relevance_score" value="1.0" type="real" />
  </edge>
  <edge id="O94844 (pp) Q13464" label="RHBT1_HUMAN (pp) ROCK1_HUMAN" source="O94844" target="Q13464">
    <att name="confidence_score" value="1.0" type="real" />
    <att name="confidence_score_old" value="1.0" type="real" />
    <att name="initial_score" value="0.228" type="real" />
    <att name="relevance_score" value="1.0" type="real" />
  </edge>
  <edge id="O95257 (pp) P61586" label="GA45G_HUMAN (pp) RHOA_HUMAN" source="O95257" target="P61586">
    <att name="confidence_score" value="1.0" type="real" />
    <att name="confidence_score_old" value="1.0" type="real" />
    <att name="relevance_score" value="1.0" type="real" />
  </edge>
  <edge id="O95257 (pp) Q13233" label="GA45G_HUMAN (pp) M3K1_HUMAN" source="O95257" target="Q13233">
    <att name="confidence_score" value="1.0" type="real" />
    <att name="confidence_score_old" value="1.0" type="real" />
    <att name="relevance_score" value="1.0" type="real" />
  </edge>
  <edge id="O95257 (pp) Q13464" label="GA45G_HUMAN (pp) ROCK1_HUMAN" source="O95257" target="Q13464">
    <att name="confidence_score" value="1.0" type="real" />
    <att name="confidence_score_old" value="1.0" type="real" />
    <att name="relevance_score" value="1.0" type="real" />
  </edge>
  <edge id="O95257 (pp) Q9Y6R4" label="GA45G_HUMAN (pp) M3K4_HUMAN" source="O95257" target="Q9Y6R4">
    <att name="confidence_score" value="1.0" type="real" />
    <att name="confidence_score_old" value="1.0" type="real" />
    <att name="initial_score" value="0.7091" type="real" />
    <att name="relevance_score" value="1.0" type="real" />
  </edge>
  <edge id="P08134 (pp) P24844" label="RHOC_HUMAN (pp) MYL9_HUMAN" source="P08134" target="P24844">
    <att name="confidence_score" value="1.0" type="real" />
    <att name="confidence_score_old" value="1.0" type="real" />
    <att name="initial_score" value="0.1292" type="real" />
    <att name="relevance_score" value="1.0" type="real" />
  </edge>
  <edge id="P08134 (pp) P35579" label="RHOC_HUMAN (pp) MYH9_HUMAN" source="P08134" target="P35579">
    <att name="confidence_score" value="1.0" type="real" />
    <att name="confidence_score_old" value="1.0" type="real" />
    <att name="initial_score" value="0.1262" type="real" />
    <att name="relevance_score" value="1.0" type="real" />
  </edge>
  <edge id="P08134 (pp) P35580" label="RHOC_HUMAN (pp) MYH10_HUMAN" source="P08134" target="P35580">
    <att name="confidence_score" value="1.0" type="real" />
    <att name="confidence_score_old" value="1.0" type="real" />
    <att name="initial_score" value="0.1274" type="real" />
    <att name="relevance_score" value="1.0" type="real" />
  </edge>
  <edge id="P08134 (pp) P35749" label="RHOC_HUMAN (pp) MYH11_HUMAN" source="P08134" target="P35749">
    <att name="confidence_score" value="1.0" type="real" />
    <att name="confidence_score_old" value="1.0" type="real" />
    <att name="initial_score" value="0.1301" type="real" />
    <att name="relevance_score" value="1.0" type="real" />
  </edge>
  <edge id="P08134 (pp) P53667" label="RHOC_HUMAN (pp) LIMK1_HUMAN" source="P08134" target="P53667">
    <att name="confidence_score" value="1.0" type="real" />
    <att name="confidence_score_old" value="1.0" type="real" />
    <att name="initial_score" value="0.402" type="real" />
    <att name="relevance_score" value="1.0" type="real" />
  </edge>
  <edge id="P08134 (pp) P60660" label="RHOC_HUMAN (pp) MYL6_HUMAN" source="P08134" target="P60660">
    <att name="confidence_score" value="1.0" type="real" />
    <att name="confidence_score_old" value="1.0" type="real" />
    <att name="initial_score" value="0.1262" type="real" />
    <att name="relevance_score" value="1.0" type="real" />
  </edge>
  <edge id="P08134 (pp) P61586" label="RHOC_HUMAN (pp) RHOA_HUMAN" source="P08134" target="P61586">
    <att name="confidence_score" value="1.0" type="real" />
    <att name="confidence_score_old" value="0.1687" type="real" />
    <att name="initial_score" value="0.0807" type="real" />
    <att name="relevance_score" value="1.0" type="real" />
  </edge>
  <edge id="P08134 (pp) P62140" label="RHOC_HUMAN (pp) PP1B_HUMAN" source="P08134" target="P62140">
    <att name="confidence_score" value="1.0" type="real" />
    <att name="confidence_score_old" value="1.0" type="real" />
    <att name="initial_score" value="0.1023" type="real" />
    <att name="relevance_score" value="1.0" type="real" />
  </edge>
  <edge id="P08134 (pp) Q13464" label="RHOC_HUMAN (pp) ROCK1_HUMAN" source="P08134" target="Q13464">
    <att name="confidence_score" value="1.0" type="real" />
    <att name="confidence_score_old" value="1.0" type="real" />
    <att name="initial_score" value="0.4451" type="real" />
    <att name="relevance_score" value="1.0" type="real" />
  </edge>
  <edge id="P08134 (pp) Q15058" label="RHOC_HUMAN (pp) KIF14_HUMAN" source="P08134" target="Q15058">
    <att name="confidence_score" value="1.0" type="real" />
    <att name="confidence_score_old" value="1.0" type="real" />
    <att name="initial_score" value="0.1777" type="real" />
    <att name="relevance_score" value="1.0" type="real" />
  </edge>
  <edge id="P08134 (pp) Q16512" label="RHOC_HUMAN (pp) PKN1_HUMAN" source="P08134" target="Q16512">
    <att name="confidence_score" value="1.0" type="real" />
    <att name="confidence_score_old" value="1.0" type="real" />
    <att name="initial_score" value="0.5145" type="real" />
    <att name="relevance_score" value="1.0" type="real" />
  </edge>
  <edge id="P08134 (pp) Q7Z406" label="RHOC_HUMAN (pp) MYH14_HUMAN" source="P08134" target="Q7Z406">
    <att name="confidence_score" value="1.0" type="real" />
    <att name="confidence_score_old" value="1.0" type="real" />
    <att name="initial_score" value="0.1295" type="real" />
    <att name="relevance_score" value="1.0" type="real" />
  </edge>
  <edge id="P08134 (pp) Q9BST9" label="RHOC_HUMAN (pp) RTKN_HUMAN" source="P08134" target="Q9BST9">
    <att name="confidence_score" value="1.0" type="real" />
    <att name="confidence_score_old" value="1.0" type="real" />
    <att name="initial_score" value="0.4263" type="real" />
    <att name="relevance_score" value="1.0" type="real" />
  </edge>
  <edge id="P15692 (pp) P61586" label="VEGFA_HUMAN (pp) RHOA_HUMAN" source="P15692" target="P61586">
    <att name="confidence_score" value="1.0" type="real" />
    <att name="confidence_score_old" value="1.0" type="real" />
    <att name="initial_score" value="0.1138" type="real" />
    <att name="relevance_score" value="1.0" type="real" />
  </edge>
  <edge id="P15692 (pp) Q13464" label="VEGFA_HUMAN (pp) ROCK1_HUMAN" source="P15692" target="Q13464">
    <att name="confidence_score" value="1.0" type="real" />
    <att name="confidence_score_old" value="1.0" type="real" />
    <att name="initial_score" value="0.1183" type="real" />
    <att name="relevance_score" value="1.0" type="real" />
  </edge>
  <edge id="P15692 (pp) Q15464" label="VEGFA_HUMAN (pp) SHB_HUMAN" source="P15692" target="Q15464">
    <att name="confidence_score" value="1.0" type="real" />
    <att name="confidence_score_old" value="1.0" type="real" />
    <att name="initial_score" value="0.6614" type="real" />
    <att name="relevance_score" value="1.0" type="real" />
  </edge>
  <edge id="P19105 (pp) P24844" label="ML12A_HUMAN (pp) MYL9_HUMAN" source="P19105" target="P24844">
    <att name="confidence_score" value="1.0" type="real" />
    <att name="confidence_score_old" value="0.1937" type="real" />
    <att name="initial_score" value="0.1475" type="real" />
    <att name="relevance_score" value="1.0" type="real" />
  </edge>
  <edge id="P19105 (pp) P35579" label="ML12A_HUMAN (pp) MYH9_HUMAN" source="P19105" target="P35579">
    <att name="confidence_score" value="1.0" type="real" />
    <att name="confidence_score_old" value="0.1639" type="real" />
    <att name="initial_score" value="0.0666" type="real" />
    <att name="relevance_score" value="1.0" type="real" />
  </edge>
  <edge id="P19105 (pp) P35580" label="ML12A_HUMAN (pp) MYH10_HUMAN" source="P19105" target="P35580">
    <att name="confidence_score" value="1.0" type="real" />
    <att name="confidence_score_old" value="0.1972" type="real" />
    <att name="initial_score" value="0.156" type="real" />
    <att name="relevance_score" value="1.0" type="real" />
  </edge>
  <edge id="P19105 (pp) P35749" label="ML12A_HUMAN (pp) MYH11_HUMAN" source="P19105" target="P35749">
    <att name="confidence_score" value="1.0" type="real" />
    <att name="confidence_score_old" value="0.1935" type="real" />
    <att name="initial_score" value="0.147" type="real" />
    <att name="relevance_score" value="1.0" type="real" />
  </edge>
  <edge id="P19105 (pp) P60660" label="ML12A_HUMAN (pp) MYL6_HUMAN" source="P19105" target="P60660">
    <att name="confidence_score" value="1.0" type="real" />
    <att name="confidence_score_old" value="0.1934" type="real" />
    <att name="initial_score" value="0.1467" type="real" />
    <att name="relevance_score" value="1.0" type="real" />
  </edge>
  <edge id="P23528 (pp) P53667" label="COF1_HUMAN (pp) LIMK1_HUMAN" source="P23528" target="P53667">
    <att name="confidence_score" value="1.0" type="real" />
    <att name="confidence_score_old" value="1.0" type="real" />
    <att name="initial_score" value="0.7992" type="real" />
    <att name="relevance_score" value="1.0" type="real" />
  </edge>
  <edge id="P23528 (pp) P53671" label="COF1_HUMAN (pp) LIMK2_HUMAN" source="P23528" target="P53671">
    <att name="confidence_score" value="1.0" type="real" />
    <att name="confidence_score_old" value="0.2781" type="real" />
    <att name="initial_score" value="0.3222" type="real" />
    <att name="relevance_score" value="1.0" type="real" />
  </edge>
  <edge id="P23528 (pp) Q13464" label="COF1_HUMAN (pp) ROCK1_HUMAN" source="P23528" target="Q13464">
    <att name="confidence_score" value="1.0" type="real" />
    <att name="confidence_score_old" value="0.2263" type="real" />
    <att name="initial_score" value="0.2225" type="real" />
    <att name="relevance_score" value="1.0" type="real" />
  </edge>
  <edge id="P24844 (pp) P35579" label="MYL9_HUMAN (pp) MYH9_HUMAN" source="P24844" target="P35579">
    <att name="confidence_score" value="1.0" type="real" />
    <att name="confidence_score_old" value="1.0" type="real" />
    <att name="initial_score" value="0.2254" type="real" />
    <att name="relevance_score" value="1.0" type="real" />
  </edge>
  <edge id="P24844 (pp) P35580" label="MYL9_HUMAN (pp) MYH10_HUMAN" source="P24844" target="P35580">
    <att name="confidence_score" value="1.0" type="real" />
    <att name="confidence_score_old" value="1.0" type="real" />
    <att name="initial_score" value="0.2243" type="real" />
    <att name="relevance_score" value="1.0" type="real" />
  </edge>
  <edge id="P24844 (pp) P35749" label="MYL9_HUMAN (pp) MYH11_HUMAN" source="P24844" target="P35749">
    <att name="confidence_score" value="1.0" type="real" />
    <att name="confidence_score_old" value="1.0" type="real" />
    <att name="initial_score" value="0.2442" type="real" />
    <att name="relevance_score" value="1.0" type="real" />
  </edge>
  <edge id="P24844 (pp) P60660" label="MYL9_HUMAN (pp) MYL6_HUMAN" source="P24844" target="P60660">
    <att name="confidence_score" value="1.0" type="real" />
    <att name="confidence_score_old" value="1.0" type="real" />
    <att name="initial_score" value="0.2358" type="real" />
    <att name="relevance_score" value="1.0" type="real" />
  </edge>
  <edge id="P24844 (pp) P61586" label="MYL9_HUMAN (pp) RHOA_HUMAN" source="P24844" target="P61586">
    <att name="confidence_score" value="1.0" type="real" />
    <att name="confidence_score_old" value="1.0" type="real" />
    <att name="initial_score" value="0.1498" type="real" />
    <att name="relevance_score" value="1.0" type="real" />
  </edge>
  <edge id="P24844 (pp) P62140" label="MYL9_HUMAN (pp) PP1B_HUMAN" source="P24844" target="P62140">
    <att name="confidence_score" value="1.0" type="real" />
    <att name="confidence_score_old" value="1.0" type="real" />
    <att name="initial_score" value="0.1822" type="real" />
    <att name="relevance_score" value="1.0" type="real" />
  </edge>
  <edge id="P24844 (pp) Q13464" label="MYL9_HUMAN (pp) ROCK1_HUMAN" source="P24844" target="Q13464">
    <att name="confidence_score" value="1.0" type="real" />
    <att name="confidence_score_old" value="1.0" type="real" />
    <att name="initial_score" value="0.1554" type="real" />
    <att name="relevance_score" value="1.0" type="real" />
  </edge>
  <edge id="P24844 (pp) Q7Z406" label="MYL9_HUMAN (pp) MYH14_HUMAN" source="P24844" target="Q7Z406">
    <att name="confidence_score" value="1.0" type="real" />
    <att name="confidence_score_old" value="1.0" type="real" />
    <att name="initial_score" value="0.2235" type="real" />
    <att name="relevance_score" value="1.0" type="real" />
  </edge>
  <edge id="P35579 (pp) P35580" label="MYH9_HUMAN (pp) MYH10_HUMAN" source="P35579" target="P35580">
    <att name="confidence_score" value="1.0" type="real" />
    <att name="confidence_score_old" value="1.0" type="real" />
    <att name="initial_score" value="0.2294" type="real" />
    <att name="relevance_score" value="1.0" type="real" />
  </edge>
  <edge id="P35579 (pp) P35749" label="MYH9_HUMAN (pp) MYH11_HUMAN" source="P35579" target="P35749">
    <att name="confidence_score" value="1.0" type="real" />
    <att name="confidence_score_old" value="1.0" type="real" />
    <att name="initial_score" value="0.2212" type="real" />
    <att name="relevance_score" value="1.0" type="real" />
  </edge>
  <edge id="P35579 (pp) P60660" label="MYH9_HUMAN (pp) MYL6_HUMAN" source="P35579" target="P60660">
    <att name="confidence_score" value="1.0" type="real" />
    <att name="confidence_score_old" value="1.0" type="real" />
    <att name="initial_score" value="0.2223" type="real" />
    <att name="relevance_score" value="1.0" type="real" />
  </edge>
  <edge id="P35579 (pp) P61586" label="MYH9_HUMAN (pp) RHOA_HUMAN" source="P35579" target="P61586">
    <att name="confidence_score" value="1.0" type="real" />
    <att name="confidence_score_old" value="1.0" type="real" />
    <att name="initial_score" value="0.1466" type="real" />
    <att name="relevance_score" value="1.0" type="real" />
  </edge>
  <edge id="P35579 (pp) P62140" label="MYH9_HUMAN (pp) PP1B_HUMAN" source="P35579" target="P62140">
    <att name="confidence_score" value="1.0" type="real" />
    <att name="confidence_score_old" value="1.0" type="real" />
    <att name="initial_score" value="0.1303" type="real" />
    <att name="relevance_score" value="1.0" type="real" />
  </edge>
  <edge id="P35579 (pp) Q13464" label="MYH9_HUMAN (pp) ROCK1_HUMAN" source="P35579" target="Q13464">
    <att name="confidence_score" value="1.0" type="real" />
    <att name="confidence_score_old" value="1.0" type="real" />
    <att name="initial_score" value="0.7565" type="real" />
    <att name="relevance_score" value="1.0" type="real" />
  </edge>
  <edge id="P35579 (pp) Q7Z406" label="MYH9_HUMAN (pp) MYH14_HUMAN" source="P35579" target="Q7Z406">
    <att name="confidence_score" value="1.0" type="real" />
    <att name="confidence_score_old" value="1.0" type="real" />
    <att name="initial_score" value="0.2212" type="real" />
    <att name="relevance_score" value="1.0" type="real" />
  </edge>
  <edge id="P35580 (pp) P35749" label="MYH10_HUMAN (pp) MYH11_HUMAN" source="P35580" target="P35749">
    <att name="confidence_score" value="1.0" type="real" />
    <att name="confidence_score_old" value="1.0" type="real" />
    <att name="initial_score" value="0.2237" type="real" />
    <att name="relevance_score" value="1.0" type="real" />
  </edge>
  <edge id="P35580 (pp) P60660" label="MYH10_HUMAN (pp) MYL6_HUMAN" source="P35580" target="P60660">
    <att name="confidence_score" value="1.0" type="real" />
    <att name="confidence_score_old" value="1.0" type="real" />
    <att name="initial_score" value="0.2256" type="real" />
    <att name="relevance_score" value="1.0" type="real" />
  </edge>
  <edge id="P35580 (pp) P61586" label="MYH10_HUMAN (pp) RHOA_HUMAN" source="P35580" target="P61586">
    <att name="confidence_score" value="1.0" type="real" />
    <att name="confidence_score_old" value="1.0" type="real" />
    <att name="initial_score" value="0.148" type="real" />
    <att name="relevance_score" value="1.0" type="real" />
  </edge>
  <edge id="P35580 (pp) P62140" label="MYH10_HUMAN (pp) PP1B_HUMAN" source="P35580" target="P62140">
    <att name="confidence_score" value="1.0" type="real" />
    <att name="confidence_score_old" value="1.0" type="real" />
    <att name="initial_score" value="0.1227" type="real" />
    <att name="relevance_score" value="1.0" type="real" />
  </edge>
  <edge id="P35580 (pp) Q13464" label="MYH10_HUMAN (pp) ROCK1_HUMAN" source="P35580" target="Q13464">
    <att name="confidence_score" value="1.0" type="real" />
    <att name="confidence_score_old" value="1.0" type="real" />
    <att name="initial_score" value="0.1541" type="real" />
    <att name="relevance_score" value="1.0" type="real" />
  </edge>
  <edge id="P35580 (pp) Q7Z406" label="MYH10_HUMAN (pp) MYH14_HUMAN" source="P35580" target="Q7Z406">
    <att name="confidence_score" value="1.0" type="real" />
    <att name="confidence_score_old" value="1.0" type="real" />
    <att name="initial_score" value="0.2232" type="real" />
    <att name="relevance_score" value="1.0" type="real" />
  </edge>
  <edge id="P35612 (pp) Q13464" label="ADDB_HUMAN (pp) ROCK1_HUMAN" source="P35612" target="Q13464">
    <att name="confidence_score" value="1.0" type="real" />
    <att name="confidence_score_old" value="0.1598" type="real" />
    <att name="initial_score" value="0.0546" type="real" />
    <att name="relevance_score" value="1.0" type="real" />
  </edge>
  <edge id="P35749 (pp) P60660" label="MYH11_HUMAN (pp) MYL6_HUMAN" source="P35749" target="P60660">
    <att name="confidence_score" value="1.0" type="real" />
    <att name="confidence_score_old" value="1.0" type="real" />
    <att name="initial_score" value="0.2398" type="real" />
    <att name="relevance_score" value="1.0" type="real" />
  </edge>
  <edge id="P35749 (pp) P61586" label="MYH11_HUMAN (pp) RHOA_HUMAN" source="P35749" target="P61586">
    <att name="confidence_score" value="1.0" type="real" />
    <att name="confidence_score_old" value="1.0" type="real" />
    <att name="initial_score" value="0.1509" type="real" />
    <att name="relevance_score" value="1.0" type="real" />
  </edge>
  <edge id="P35749 (pp) P62140" label="MYH11_HUMAN (pp) PP1B_HUMAN" source="P35749" target="P62140">
    <att name="confidence_score" value="1.0" type="real" />
    <att name="confidence_score_old" value="1.0" type="real" />
    <att name="initial_score" value="0.106" type="real" />
    <att name="relevance_score" value="1.0" type="real" />
  </edge>
  <edge id="P35749 (pp) Q13464" label="MYH11_HUMAN (pp) ROCK1_HUMAN" source="P35749" target="Q13464">
    <att name="confidence_score" value="1.0" type="real" />
    <att name="confidence_score_old" value="1.0" type="real" />
    <att name="initial_score" value="0.157" type="real" />
    <att name="relevance_score" value="1.0" type="real" />
  </edge>
  <edge id="P35749 (pp) Q7Z406" label="MYH11_HUMAN (pp) MYH14_HUMAN" source="P35749" target="Q7Z406">
    <att name="confidence_score" value="1.0" type="real" />
    <att name="confidence_score_old" value="1.0" type="real" />
    <att name="initial_score" value="0.2271" type="real" />
    <att name="relevance_score" value="1.0" type="real" />
  </edge>
  <edge id="P53667 (pp) P53671" label="LIMK1_HUMAN (pp) LIMK2_HUMAN" source="P53667" target="P53671">
    <att name="confidence_score" value="1.0" type="real" />
    <att name="confidence_score_old" value="0.6417" type="real" />
    <att name="initial_score" value="0.7262" type="real" />
    <att name="relevance_score" value="1.0" type="real" />
  </edge>
  <edge id="P53667 (pp) P61586" label="LIMK1_HUMAN (pp) RHOA_HUMAN" source="P53667" target="P61586">
    <att name="confidence_score" value="1.0" type="real" />
    <att name="confidence_score_old" value="1.0" type="real" />
    <att name="initial_score" value="0.4202" type="real" />
    <att name="relevance_score" value="1.0" type="real" />
  </edge>
  <edge id="P53667 (pp) Q13464" label="LIMK1_HUMAN (pp) ROCK1_HUMAN" source="P53667" target="Q13464">
    <att name="confidence_score" value="1.0" type="real" />
    <att name="confidence_score_old" value="1.0" type="real" />
    <att name="initial_score" value="0.4361" type="real" />
    <att name="relevance_score" value="1.0" type="real" />
  </edge>
  <edge id="P53671 (pp) Q13464" label="LIMK2_HUMAN (pp) ROCK1_HUMAN" source="P53671" target="Q13464">
    <att name="confidence_score" value="1.0" type="real" />
    <att name="confidence_score_old" value="0.4998" type="real" />
    <att name="initial_score" value="0.6054" type="real" />
    <att name="relevance_score" value="1.0" type="real" />
  </edge>
  <edge id="P53671 (pp) Q96C90" label="LIMK2_HUMAN (pp) PP14B_HUMAN" source="P53671" target="Q96C90">
    <att name="confidence_score" value="1.0" type="real" />
    <att name="confidence_score_old" value="0.1631" type="real" />
    <att name="initial_score" value="0.0643" type="real" />
    <att name="relevance_score" value="1.0" type="real" />
  </edge>
  <edge id="P60660 (pp) P61586" label="MYL6_HUMAN (pp) RHOA_HUMAN" source="P60660" target="P61586">
    <att name="confidence_score" value="1.0" type="real" />
    <att name="confidence_score_old" value="1.0" type="real" />
    <att name="initial_score" value="0.1464" type="real" />
    <att name="relevance_score" value="1.0" type="real" />
  </edge>
  <edge id="P60660 (pp) P62140" label="MYL6_HUMAN (pp) PP1B_HUMAN" source="P60660" target="P62140">
    <att name="confidence_score" value="1.0" type="real" />
    <att name="confidence_score_old" value="1.0" type="real" />
    <att name="initial_score" value="0.4384" type="real" />
    <att name="relevance_score" value="1.0" type="real" />
  </edge>
  <edge id="P60660 (pp) Q13464" label="MYL6_HUMAN (pp) ROCK1_HUMAN" source="P60660" target="Q13464">
    <att name="confidence_score" value="1.0" type="real" />
    <att name="confidence_score_old" value="1.0" type="real" />
    <att name="initial_score" value="0.1526" type="real" />
    <att name="relevance_score" value="1.0" type="real" />
  </edge>
  <edge id="P60660 (pp) Q7Z406" label="MYL6_HUMAN (pp) MYH14_HUMAN" source="P60660" target="Q7Z406">
    <att name="confidence_score" value="1.0" type="real" />
    <att name="confidence_score_old" value="1.0" type="real" />
    <att name="initial_score" value="0.2262" type="real" />
    <att name="relevance_score" value="1.0" type="real" />
  </edge>
  <edge id="P61586 (pp) P62140" label="RHOA_HUMAN (pp) PP1B_HUMAN" source="P61586" target="P62140">
    <att name="confidence_score" value="1.0" type="real" />
    <att name="confidence_score_old" value="1.0" type="real" />
    <att name="initial_score" value="0.1011" type="real" />
    <att name="relevance_score" value="1.0" type="real" />
  </edge>
  <edge id="P61586 (pp) Q13233" label="RHOA_HUMAN (pp) M3K1_HUMAN" source="P61586" target="Q13233">
    <att name="confidence_score" value="1.0" type="real" />
    <att name="confidence_score_old" value="1.0" type="real" />
    <att name="initial_score" value="0.6608" type="real" />
    <att name="relevance_score" value="1.0" type="real" />
  </edge>
  <edge id="P61586 (pp) Q13464" label="RHOA_HUMAN (pp) ROCK1_HUMAN" source="P61586" target="Q13464">
    <att name="confidence_score" value="1.0" type="real" />
    <att name="confidence_score_old" value="1.0" type="real" />
    <att name="initial_score" value="0.7881" type="real" />
    <att name="relevance_score" value="1.0" type="real" />
  </edge>
  <edge id="P61586 (pp) Q15058" label="RHOA_HUMAN (pp) KIF14_HUMAN" source="P61586" target="Q15058">
    <att name="confidence_score" value="1.0" type="real" />
    <att name="confidence_score_old" value="1.0" type="real" />
    <att name="initial_score" value="0.187" type="real" />
    <att name="relevance_score" value="1.0" type="real" />
  </edge>
  <edge id="P61586 (pp) Q15464" label="RHOA_HUMAN (pp) SHB_HUMAN" source="P61586" target="Q15464">
    <att name="confidence_score" value="1.0" type="real" />
    <att name="confidence_score_old" value="1.0" type="real" />
    <att name="initial_score" value="0.1148" type="real" />
    <att name="relevance_score" value="1.0" type="real" />
  </edge>
  <edge id="P61586 (pp) Q16512" label="RHOA_HUMAN (pp) PKN1_HUMAN" source="P61586" target="Q16512">
    <att name="confidence_score" value="1.0" type="real" />
    <att name="confidence_score_old" value="1.0" type="real" />
    <att name="initial_score" value="0.7353" type="real" />
    <att name="relevance_score" value="1.0" type="real" />
  </edge>
  <edge id="P61586 (pp) Q7Z406" label="RHOA_HUMAN (pp) MYH14_HUMAN" source="P61586" target="Q7Z406">
    <att name="confidence_score" value="1.0" type="real" />
    <att name="confidence_score_old" value="1.0" type="real" />
    <att name="initial_score" value="0.1504" type="real" />
    <att name="relevance_score" value="1.0" type="real" />
  </edge>
  <edge id="P61586 (pp) Q8IUC4" label="RHOA_HUMAN (pp) RHPN2_HUMAN" source="P61586" target="Q8IUC4">
    <att name="confidence_score" value="1.0" type="real" />
    <att name="confidence_score_old" value="1.0" type="real" />
    <att name="initial_score" value="0.4698" type="real" />
    <att name="relevance_score" value="1.0" type="real" />
  </edge>
  <edge id="P61586 (pp) Q9BST9" label="RHOA_HUMAN (pp) RTKN_HUMAN" source="P61586" target="Q9BST9">
    <att name="confidence_score" value="1.0" type="real" />
    <att name="confidence_score_old" value="1.0" type="real" />
    <att name="initial_score" value="0.794" type="real" />
    <att name="relevance_score" value="1.0" type="real" />
  </edge>
  <edge id="P61586 (pp) Q9Y6R4" label="RHOA_HUMAN (pp) M3K4_HUMAN" source="P61586" target="Q9Y6R4">
    <att name="confidence_score" value="1.0" type="real" />
    <att name="confidence_score_old" value="1.0" type="real" />
    <att name="relevance_score" value="1.0" type="real" />
  </edge>
  <edge id="P62140 (pp) Q13464" label="PP1B_HUMAN (pp) ROCK1_HUMAN" source="P62140" target="Q13464">
    <att name="confidence_score" value="1.0" type="real" />
    <att name="confidence_score_old" value="1.0" type="real" />
    <att name="initial_score" value="0.1052" type="real" />
    <att name="relevance_score" value="1.0" type="real" />
  </edge>
  <edge id="P62140 (pp) Q15058" label="PP1B_HUMAN (pp) KIF14_HUMAN" source="P62140" target="Q15058">
    <att name="confidence_score" value="1.0" type="real" />
    <att name="confidence_score_old" value="0.1556" type="real" />
    <att name="initial_score" value="0.0415" type="real" />
    <att name="relevance_score" value="1.0" type="real" />
  </edge>
  <edge id="P62140 (pp) Q7Z406" label="PP1B_HUMAN (pp) MYH14_HUMAN" source="P62140" target="Q7Z406">
    <att name="confidence_score" value="1.0" type="real" />
    <att name="confidence_score_old" value="1.0" type="real" />
    <att name="initial_score" value="0.1055" type="real" />
    <att name="relevance_score" value="1.0" type="real" />
  </edge>
  <edge id="Q13203 (pp) Q13464" label="MYBPH_HUMAN (pp) ROCK1_HUMAN" source="Q13203" target="Q13464">
    <att name="confidence_score" value="1.0" type="real" />
    <att name="confidence_score_old" value="1.0" type="real" />
    <att name="initial_score" value="0.6246" type="real" />
    <att name="relevance_score" value="1.0" type="real" />
  </edge>
  <edge id="Q13203 (pp) Q16512" label="MYBPH_HUMAN (pp) PKN1_HUMAN" source="Q13203" target="Q16512">
    <att name="confidence_score" value="1.0" type="real" />
    <att name="confidence_score_old" value="1.0" type="real" />
    <att name="relevance_score" value="1.0" type="real" />
  </edge>
  <edge id="Q13203 (pp) Q8IUC4" label="MYBPH_HUMAN (pp) RHPN2_HUMAN" source="Q13203" target="Q8IUC4">
    <att name="confidence_score" value="1.0" type="real" />
    <att name="confidence_score_old" value="1.0" type="real" />
    <att name="relevance_score" value="1.0" type="real" />
  </edge>
  <edge id="Q13203 (pp) Q9BST9" label="MYBPH_HUMAN (pp) RTKN_HUMAN" source="Q13203" target="Q9BST9">
    <att name="confidence_score" value="1.0" type="real" />
    <att name="confidence_score_old" value="1.0" type="real" />
    <att name="relevance_score" value="1.0" type="real" />
  </edge>
  <edge id="Q13233 (pp) Q13464" label="M3K1_HUMAN (pp) ROCK1_HUMAN" source="Q13233" target="Q13464">
    <att name="confidence_score" value="1.0" type="real" />
    <att name="confidence_score_old" value="1.0" type="real" />
    <att name="relevance_score" value="1.0" type="real" />
  </edge>
  <edge id="Q13233 (pp) Q9Y6R4" label="M3K1_HUMAN (pp) M3K4_HUMAN" source="Q13233" target="Q9Y6R4">
    <att name="confidence_score" value="1.0" type="real" />
    <att name="confidence_score_old" value="1.0" type="real" />
    <att name="relevance_score" value="1.0" type="real" />
  </edge>
  <edge id="Q13464 (pp) Q15049" label="ROCK1_HUMAN (pp) MLC1_HUMAN" source="Q13464" target="Q15049">
    <att name="confidence_score" value="1.0" type="real" />
    <att name="confidence_score_old" value="0.216" type="real" />
    <att name="initial_score" value="0.2001" type="real" />
    <att name="relevance_score" value="1.0" type="real" />
  </edge>
  <edge id="Q13464 (pp) Q15464" label="ROCK1_HUMAN (pp) SHB_HUMAN" source="Q13464" target="Q15464">
    <att name="confidence_score" value="1.0" type="real" />
    <att name="confidence_score_old" value="1.0" type="real" />
    <att name="initial_score" value="0.1191" type="real" />
    <att name="relevance_score" value="1.0" type="real" />
  </edge>
  <edge id="Q13464 (pp) Q16512" label="ROCK1_HUMAN (pp) PKN1_HUMAN" source="Q13464" target="Q16512">
    <att name="confidence_score" value="1.0" type="real" />
    <att name="confidence_score_old" value="1.0" type="real" />
    <att name="relevance_score" value="1.0" type="real" />
  </edge>
  <edge id="Q13464 (pp) Q16667" label="ROCK1_HUMAN (pp) CDKN3_HUMAN" source="Q13464" target="Q16667">
    <att name="confidence_score" value="1.0" type="real" />
    <att name="confidence_score_old" value="0.2044" type="real" />
    <att name="initial_score" value="0.1735" type="real" />
    <att name="relevance_score" value="1.0" type="real" />
  </edge>
  <edge id="Q13464 (pp) Q7Z406" label="ROCK1_HUMAN (pp) MYH14_HUMAN" source="Q13464" target="Q7Z406">
    <att name="confidence_score" value="1.0" type="real" />
    <att name="confidence_score_old" value="1.0" type="real" />
    <att name="initial_score" value="0.1565" type="real" />
    <att name="relevance_score" value="1.0" type="real" />
  </edge>
  <edge id="Q13464 (pp) Q8IUC4" label="ROCK1_HUMAN (pp) RHPN2_HUMAN" source="Q13464" target="Q8IUC4">
    <att name="confidence_score" value="1.0" type="real" />
    <att name="confidence_score_old" value="1.0" type="real" />
    <att name="relevance_score" value="1.0" type="real" />
  </edge>
  <edge id="Q13464 (pp) Q8N264" label="ROCK1_HUMAN (pp) RHG24_HUMAN" source="Q13464" target="Q8N264">
    <att name="confidence_score" value="1.0" type="real" />
    <att name="confidence_score_old" value="0.3395" type="real" />
    <att name="initial_score" value="0.4186" type="real" />
    <att name="relevance_score" value="1.0" type="real" />
  </edge>
  <edge id="Q13464 (pp) Q8TF72" label="ROCK1_HUMAN (pp) SHRM3_HUMAN" source="Q13464" target="Q8TF72">
    <att name="confidence_score" value="1.0" type="real" />
    <att name="confidence_score_old" value="0.2146" type="real" />
    <att name="initial_score" value="0.197" type="real" />
    <att name="relevance_score" value="1.0" type="real" />
  </edge>
  <edge id="Q13464 (pp) Q9BST9" label="ROCK1_HUMAN (pp) RTKN_HUMAN" source="Q13464" target="Q9BST9">
    <att name="confidence_score" value="1.0" type="real" />
    <att name="confidence_score_old" value="1.0" type="real" />
    <att name="relevance_score" value="1.0" type="real" />
  </edge>
  <edge id="Q13464 (pp) Q9Y6R4" label="ROCK1_HUMAN (pp) M3K4_HUMAN" source="Q13464" target="Q9Y6R4">
    <att name="confidence_score" value="1.0" type="real" />
    <att name="confidence_score_old" value="1.0" type="real" />
    <att name="relevance_score" value="1.0" type="real" />
  </edge>
  <edge id="Q16512 (pp) Q8IUC4" label="PKN1_HUMAN (pp) RHPN2_HUMAN" source="Q16512" target="Q8IUC4">
    <att name="confidence_score" value="1.0" type="real" />
    <att name="confidence_score_old" value="1.0" type="real" />
    <att name="relevance_score" value="1.0" type="real" />
  </edge>
  <edge id="Q16512 (pp) Q9BST9" label="PKN1_HUMAN (pp) RTKN_HUMAN" source="Q16512" target="Q9BST9">
    <att name="confidence_score" value="1.0" type="real" />
    <att name="confidence_score_old" value="1.0" type="real" />
    <att name="relevance_score" value="1.0" type="real" />
  </edge>
  <edge id="Q8IUC4 (pp) Q9BST9" label="RHPN2_HUMAN (pp) RTKN_HUMAN" source="Q8IUC4" target="Q9BST9">
    <att name="confidence_score" value="1.0" type="real" />
    <att name="confidence_score_old" value="1.0" type="real" />
    <att name="relevance_score" value="1.0" type="real" />
  </edge>
</graph>
