# Supplementary material for: New insights into the molecular biology of Alzheimer’s-like cerebral amyloidosis achieved through multi‐omics approaches
Source: PLoS One. 2025 Sep 3;20(9):e0330859. doi: 10.1371/journal.pone.0330859 (PMC12407441; doi:10.1371/journal.pone.0330859)
Supplement: S4 Appendix — (ZIP) [file pone.0330859.s014.zip › c1_3_13.xgmml]

<?xml version='1.0' encoding='utf-8'?>
<graph xmlns="http://www.cs.rpi.edu/XGMML" xmlns:dc="http://purl.org/dc/elements/1.1/" xmlns:rdf="http://www.w3.org/1999/02/22-rdf-syntax-ns#" label="[c1_3_13]@0.1" directed="0" vendor="Intomics A/S">
  <att name="layoutAlgorithm" value="Edge-weighted Spring Embedded" type="string" />
  <att name="networkMetadata"><rdf:RDF><rdf:Description rdf:about="https://www.intomics.com/"><dc:type>Protein-Protein Interaction</dc:type><dc:description>https://www.intomics.com/inbiomap/</dc:description><dc:identifier>[O14795]@0.1</dc:identifier><dc:date>2024-01-31 21:21:57 UTC</dc:date><dc:title>inBio Map network</dc:title><dc:source>/unity/intomics/inhouse/software/inBio_Command_2023_08/share/data/interactions/network_0/inBio_Map_2023_08_10</dc:source><dc:format>Cytoscape-XGMML</dc:format></rdf:Description></rdf:RDF></att>
  <att name="_inBio_interactomeVersion" value="2023_08_10" type="string" />
  <att name="_inBio_formatVersion" value="1" type="integer" />
  <att name="_inBio_formatVersion" value="1" type="integer" />
  <att name="_inBio_interactomeVersion" value="2023_08_10" type="string" />
  <att name="layoutAlgorithm" value="Edge-weighted Spring Embedded" type="string" />
  <att name="order" value="1" type="integer" />
  <node id="O14795" label="UN13B_HUMAN">
    <att name="ac" value="O14795" type="string" />
    <att name="description" value="Protein unc-13 homolog B" type="string" />
    <att name="gene" value="UNC13B" type="string" />
    <att name="localization" value="" type="string" />
    <att name="order" value="0" type="integer" />
    <att name="relevance_score" value="1.0" type="real" />
    <att name="localization" value="" type="string" />
    <att name="description" value="Protein unc-13 homolog B" type="string" />
  </node>
  <node id="O14810" label="CPLX1_HUMAN">
    <att name="ac" value="O14810" type="string" />
    <att name="description" value="Complexin-1" type="string" />
    <att name="gene" value="CPLX1" type="string" />
    <att name="localization" value="" type="string" />
    <att name="order" value="1" type="integer" />
    <att name="relevance_score" value="0.7777777777777778" type="real" />
    <att name="localization" value="" type="string" />
    <att name="description" value="Complexin-1" type="string" />
  </node>
  <node id="O75145" label="LIPA3_HUMAN">
    <att name="ac" value="O75145" type="string" />
    <att name="description" value="Liprin-alpha-3" type="string" />
    <att name="gene" value="PPFIA3" type="string" />
    <att name="localization" value="" type="string" />
    <att name="order" value="1" type="integer" />
    <att name="relevance_score" value="0.48" type="real" />
    <att name="localization" value="" type="string" />
    <att name="description" value="Liprin-alpha-3" type="string" />
  </node>
  <node id="O75334" label="LIPA2_HUMAN">
    <att name="ac" value="O75334" type="string" />
    <att name="description" value="Liprin-alpha-2" type="string" />
    <att name="gene" value="PPFIA2" type="string" />
    <att name="localization" value="" type="string" />
    <att name="order" value="1" type="integer" />
    <att name="relevance_score" value="0.5" type="real" />
    <att name="localization" value="" type="string" />
    <att name="description" value="Liprin-alpha-2" type="string" />
  </node>
  <node id="O75335" label="LIPA4_HUMAN">
    <att name="ac" value="O75335" type="string" />
    <att name="description" value="Liprin-alpha-4" type="string" />
    <att name="gene" value="PPFIA4" type="string" />
    <att name="localization" value="" type="string" />
    <att name="order" value="1" type="integer" />
    <att name="relevance_score" value="0.6875" type="real" />
    <att name="localization" value="" type="string" />
    <att name="description" value="Liprin-alpha-4" type="string" />
  </node>
  <node id="O95153" label="RIMB1_HUMAN">
    <att name="ac" value="O95153" type="string" />
    <att name="description" value="Peripheral-type benzodiazepine receptor-associated protein 1" type="string" />
    <att name="gene" value="TSPOAP1" type="string" />
    <att name="localization" value="" type="string" />
    <att name="order" value="1" type="integer" />
    <att name="relevance_score" value="0.8235294117647058" type="real" />
    <att name="localization" value="" type="string" />
    <att name="description" value="Peripheral-type benzodiazepine receptor-associated protein 1" type="string" />
  </node>
  <node id="P20336" label="RAB3A_HUMAN">
    <att name="ac" value="P20336" type="string" />
    <att name="description" value="Ras-related protein Rab-3A" type="string" />
    <att name="gene" value="RAB3A" type="string" />
    <att name="localization" value="" type="string" />
    <att name="order" value="1" type="integer" />
    <att name="relevance_score" value="0.26785714285714285" type="real" />
    <att name="localization" value="" type="string" />
    <att name="description" value="Ras-related protein Rab-3A" type="string" />
  </node>
  <node id="P21579" label="SYT1_HUMAN">
    <att name="ac" value="P21579" type="string" />
    <att name="description" value="Synaptotagmin-1" type="string" />
    <att name="gene" value="SYT1" type="string" />
    <att name="localization" value="Plasma membrane bound" type="string" />
    <att name="order" value="1" type="integer" />
    <att name="relevance_score" value="0.18823529411764706" type="real" />
    <att name="localization" value="Plasma membrane bound" type="string" />
    <att name="description" value="Synaptotagmin-1" type="string" />
  </node>
  <node id="P51159" label="RB27A_HUMAN">
    <att name="ac" value="P51159" type="string" />
    <att name="description" value="Ras-related protein Rab-27A" type="string" />
    <att name="gene" value="RAB27A" type="string" />
    <att name="localization" value="Enzyme" type="string" />
    <att name="order" value="1" type="integer" />
    <att name="relevance_score" value="0.1" type="real" />
    <att name="localization" value="Enzyme" type="string" />
    <att name="description" value="Ras-related protein Rab-27A" type="string" />
  </node>
  <node id="P60880" label="SNP25_HUMAN">
    <att name="ac" value="P60880" type="string" />
    <att name="description" value="Synaptosomal-associated protein 25" type="string" />
    <att name="gene" value="SNAP25" type="string" />
    <att name="localization" value="" type="string" />
    <att name="order" value="1" type="integer" />
    <att name="relevance_score" value="0.19736842105263158" type="real" />
    <att name="localization" value="" type="string" />
    <att name="description" value="Synaptosomal-associated protein 25" type="string" />
  </node>
  <node id="P61266" label="STX1B_HUMAN">
    <att name="ac" value="P61266" type="string" />
    <att name="description" value="Syntaxin-1B" type="string" />
    <att name="gene" value="STX1B" type="string" />
    <att name="localization" value="Plasma membrane bound" type="string" />
    <att name="order" value="1" type="integer" />
    <att name="relevance_score" value="0.16666666666666666" type="real" />
    <att name="localization" value="Plasma membrane bound" type="string" />
    <att name="description" value="Syntaxin-1B" type="string" />
  </node>
  <node id="P61764" label="STXB1_HUMAN">
    <att name="ac" value="P61764" type="string" />
    <att name="description" value="Syntaxin-binding protein 1" type="string" />
    <att name="gene" value="STXBP1" type="string" />
    <att name="localization" value="" type="string" />
    <att name="order" value="1" type="integer" />
    <att name="relevance_score" value="0.25" type="real" />
    <att name="localization" value="" type="string" />
    <att name="description" value="Syntaxin-binding protein 1" type="string" />
  </node>
  <node id="P63027" label="VAMP2_HUMAN">
    <att name="ac" value="P63027" type="string" />
    <att name="description" value="Vesicle-associated membrane protein 2" type="string" />
    <att name="gene" value="VAMP2" type="string" />
    <att name="localization" value="Plasma membrane bound" type="string" />
    <att name="order" value="1" type="integer" />
    <att name="relevance_score" value="0.16666666666666666" type="real" />
    <att name="localization" value="Plasma membrane bound" type="string" />
    <att name="description" value="Vesicle-associated membrane protein 2" type="string" />
  </node>
  <node id="Q05940" label="VMAT2_HUMAN">
    <att name="ac" value="Q05940" type="string" />
    <att name="description" value="Synaptic vesicular amine transporter" type="string" />
    <att name="gene" value="SLC18A2" type="string" />
    <att name="localization" value="Plasma membrane bound" type="string" />
    <att name="order" value="1" type="integer" />
    <att name="relevance_score" value="0.6666666666666666" type="real" />
    <att name="localization" value="Plasma membrane bound" type="string" />
    <att name="description" value="Synaptic vesicular amine transporter" type="string" />
  </node>
  <node id="Q13136" label="LIPA1_HUMAN">
    <att name="ac" value="Q13136" type="string" />
    <att name="description" value="Liprin-alpha-1" type="string" />
    <att name="gene" value="PPFIA1" type="string" />
    <att name="localization" value="" type="string" />
    <att name="order" value="1" type="integer" />
    <att name="relevance_score" value="0.22807017543859648" type="real" />
    <att name="localization" value="" type="string" />
    <att name="description" value="Liprin-alpha-1" type="string" />
  </node>
  <node id="Q14183" label="DOC2A_HUMAN">
    <att name="ac" value="Q14183" type="string" />
    <att name="description" value="Double C2-like domain-containing protein alpha" type="string" />
    <att name="gene" value="DOC2A" type="string" />
    <att name="localization" value="" type="string" />
    <att name="order" value="1" type="integer" />
    <att name="relevance_score" value="0.125" type="real" />
    <att name="localization" value="" type="string" />
    <att name="description" value="Double C2-like domain-containing protein alpha" type="string" />
  </node>
  <node id="Q16623" label="STX1A_HUMAN">
    <att name="ac" value="Q16623" type="string" />
    <att name="description" value="Syntaxin-1A" type="string" />
    <att name="gene" value="STX1A" type="string" />
    <att name="localization" value="Plasma membrane bound" type="string" />
    <att name="order" value="1" type="integer" />
    <att name="relevance_score" value="0.1414141414141414" type="real" />
    <att name="localization" value="Plasma membrane bound" type="string" />
    <att name="description" value="Syntaxin-1A" type="string" />
  </node>
  <node id="Q86UR5" label="RIMS1_HUMAN">
    <att name="ac" value="Q86UR5" type="string" />
    <att name="description" value="Regulating synaptic membrane exocytosis protein 1" type="string" />
    <att name="gene" value="RIMS1" type="string" />
    <att name="localization" value="" type="string" />
    <att name="order" value="1" type="integer" />
    <att name="relevance_score" value="0.56" type="real" />
    <att name="localization" value="" type="string" />
    <att name="description" value="Regulating synaptic membrane exocytosis protein 1" type="string" />
  </node>
  <node id="Q96HU8" label="DIRA2_HUMAN">
    <att name="ac" value="Q96HU8" type="string" />
    <att name="description" value="GTP-binding protein Di-Ras2" type="string" />
    <att name="gene" value="DIRAS2" type="string" />
    <att name="localization" value="" type="string" />
    <att name="order" value="1" type="integer" />
    <att name="relevance_score" value="0.16666666666666666" type="real" />
    <att name="localization" value="" type="string" />
    <att name="description" value="GTP-binding protein Di-Ras2" type="string" />
  </node>
  <node id="Q9UNE2" label="RPH3L_HUMAN">
    <att name="ac" value="Q9UNE2" type="string" />
    <att name="description" value="Rab effector Noc2" type="string" />
    <att name="gene" value="RPH3AL" type="string" />
    <att name="localization" value="" type="string" />
    <att name="order" value="1" type="integer" />
    <att name="relevance_score" value="0.3" type="real" />
    <att name="localization" value="" type="string" />
    <att name="description" value="Rab effector Noc2" type="string" />
  </node>
  <edge id="O14795 (pp) O14810" label="UN13B_HUMAN (pp) CPLX1_HUMAN" source="O14795" target="O14810">
    <att name="confidence_score" value="1.0" type="real" />
    <att name="confidence_score_old" value="0.2004" type="real" />
    <att name="initial_score" value="0.1639" type="real" />
    <att name="relevance_score" value="0.7777777777777778" type="real" />
  </edge>
  <edge id="O14795 (pp) O75145" label="UN13B_HUMAN (pp) LIPA3_HUMAN" source="O14795" target="O75145">
    <att name="confidence_score" value="1.0" type="real" />
    <att name="confidence_score_old" value="1.0" type="real" />
    <att name="initial_score" value="0.2134" type="real" />
    <att name="relevance_score" value="0.48" type="real" />
  </edge>
  <edge id="O14795 (pp) O75334" label="UN13B_HUMAN (pp) LIPA2_HUMAN" source="O14795" target="O75334">
    <att name="confidence_score" value="1.0" type="real" />
    <att name="confidence_score_old" value="1.0" type="real" />
    <att name="initial_score" value="0.214" type="real" />
    <att name="relevance_score" value="0.5" type="real" />
  </edge>
  <edge id="O14795 (pp) O75335" label="UN13B_HUMAN (pp) LIPA4_HUMAN" source="O14795" target="O75335">
    <att name="confidence_score" value="1.0" type="real" />
    <att name="confidence_score_old" value="1.0" type="real" />
    <att name="initial_score" value="0.2181" type="real" />
    <att name="relevance_score" value="0.6875" type="real" />
  </edge>
  <edge id="O14795 (pp) O95153" label="UN13B_HUMAN (pp) RIMB1_HUMAN" source="O14795" target="O95153">
    <att name="confidence_score" value="1.0" type="real" />
    <att name="confidence_score_old" value="1.0" type="real" />
    <att name="initial_score" value="0.2136" type="real" />
    <att name="relevance_score" value="0.8235294117647058" type="real" />
  </edge>
  <edge id="O14795 (pp) P20336" label="UN13B_HUMAN (pp) RAB3A_HUMAN" source="O14795" target="P20336">
    <att name="confidence_score" value="1.0" type="real" />
    <att name="confidence_score_old" value="0.1986" type="real" />
    <att name="initial_score" value="0.1594" type="real" />
    <att name="relevance_score" value="0.26785714285714285" type="real" />
  </edge>
  <edge id="O14795 (pp) P21579" label="UN13B_HUMAN (pp) SYT1_HUMAN" source="O14795" target="P21579">
    <att name="confidence_score" value="1.0" type="real" />
    <att name="confidence_score_old" value="0.1982" type="real" />
    <att name="initial_score" value="0.1586" type="real" />
    <att name="relevance_score" value="0.18823529411764706" type="real" />
  </edge>
  <edge id="O14795 (pp) P51159" label="UN13B_HUMAN (pp) RB27A_HUMAN" source="O14795" target="P51159">
    <att name="confidence_score" value="1.0" type="real" />
    <att name="confidence_score_old" value="0.3415" type="real" />
    <att name="initial_score" value="0.4215" type="real" />
    <att name="relevance_score" value="0.1" type="real" />
  </edge>
  <edge id="O14795 (pp) P60880" label="UN13B_HUMAN (pp) SNP25_HUMAN" source="O14795" target="P60880">
    <att name="confidence_score" value="1.0" type="real" />
    <att name="confidence_score_old" value="0.197" type="real" />
    <att name="initial_score" value="0.1555" type="real" />
    <att name="relevance_score" value="0.19736842105263158" type="real" />
  </edge>
  <edge id="O14795 (pp) P61266" label="UN13B_HUMAN (pp) STX1B_HUMAN" source="O14795" target="P61266">
    <att name="confidence_score" value="1.0" type="real" />
    <att name="confidence_score_old" value="0.2327" type="real" />
    <att name="initial_score" value="0.2362" type="real" />
    <att name="relevance_score" value="0.16666666666666666" type="real" />
  </edge>
  <edge id="O14795 (pp) P61764" label="UN13B_HUMAN (pp) STXB1_HUMAN" source="O14795" target="P61764">
    <att name="confidence_score" value="1.0" type="real" />
    <att name="confidence_score_old" value="0.1977" type="real" />
    <att name="initial_score" value="0.1574" type="real" />
    <att name="relevance_score" value="0.25" type="real" />
  </edge>
  <edge id="O14795 (pp) P63027" label="UN13B_HUMAN (pp) VAMP2_HUMAN" source="O14795" target="P63027">
    <att name="confidence_score" value="1.0" type="real" />
    <att name="confidence_score_old" value="0.1977" type="real" />
    <att name="initial_score" value="0.1573" type="real" />
    <att name="relevance_score" value="0.16666666666666666" type="real" />
  </edge>
  <edge id="O14795 (pp) Q05940" label="UN13B_HUMAN (pp) VMAT2_HUMAN" source="O14795" target="Q05940">
    <att name="confidence_score" value="1.0" type="real" />
    <att name="confidence_score_old" value="0.1974" type="real" />
    <att name="initial_score" value="0.1567" type="real" />
    <att name="relevance_score" value="0.6666666666666666" type="real" />
  </edge>
  <edge id="O14795 (pp) Q13136" label="UN13B_HUMAN (pp) LIPA1_HUMAN" source="O14795" target="Q13136">
    <att name="confidence_score" value="1.0" type="real" />
    <att name="confidence_score_old" value="1.0" type="real" />
    <att name="initial_score" value="0.2091" type="real" />
    <att name="relevance_score" value="0.22807017543859648" type="real" />
  </edge>
  <edge id="O14795 (pp) Q14183" label="UN13B_HUMAN (pp) DOC2A_HUMAN" source="O14795" target="Q14183">
    <att name="confidence_score" value="1.0" type="real" />
    <att name="confidence_score_old" value="0.6974" type="real" />
    <att name="initial_score" value="0.7664" type="real" />
    <att name="relevance_score" value="0.125" type="real" />
  </edge>
  <edge id="O14795 (pp) Q16623" label="UN13B_HUMAN (pp) STX1A_HUMAN" source="O14795" target="Q16623">
    <att name="confidence_score" value="1.0" type="real" />
    <att name="confidence_score_old" value="0.2723" type="real" />
    <att name="initial_score" value="0.312" type="real" />
    <att name="relevance_score" value="0.1414141414141414" type="real" />
  </edge>
  <edge id="O14795 (pp) Q86UR5" label="UN13B_HUMAN (pp) RIMS1_HUMAN" source="O14795" target="Q86UR5">
    <att name="confidence_score" value="1.0" type="real" />
    <att name="confidence_score_old" value="1.0" type="real" />
    <att name="initial_score" value="0.4462" type="real" />
    <att name="relevance_score" value="0.56" type="real" />
  </edge>
  <edge id="O14795 (pp) Q96HU8" label="UN13B_HUMAN (pp) DIRA2_HUMAN" source="O14795" target="Q96HU8">
    <att name="confidence_score" value="1.0" type="real" />
    <att name="confidence_score_old" value="0.1604" type="real" />
    <att name="initial_score" value="0.0562" type="real" />
    <att name="relevance_score" value="0.16666666666666666" type="real" />
  </edge>
  <edge id="O14795 (pp) Q9UNE2" label="UN13B_HUMAN (pp) RPH3L_HUMAN" source="O14795" target="Q9UNE2">
    <att name="confidence_score" value="1.0" type="real" />
    <att name="confidence_score_old" value="0.2289" type="real" />
    <att name="initial_score" value="0.2281" type="real" />
    <att name="relevance_score" value="0.3" type="real" />
  </edge>
  <edge id="O14810 (pp) O75145" label="CPLX1_HUMAN (pp) LIPA3_HUMAN" source="O14810" target="O75145">
    <att name="confidence_score" value="1.0" type="real" />
    <att name="confidence_score_old" value="0.1997" type="real" />
    <att name="initial_score" value="0.1623" type="real" />
    <att name="relevance_score" value="0.48" type="real" />
  </edge>
  <edge id="O14810 (pp) O75334" label="CPLX1_HUMAN (pp) LIPA2_HUMAN" source="O14810" target="O75334">
    <att name="confidence_score" value="1.0" type="real" />
    <att name="confidence_score_old" value="0.2001" type="real" />
    <att name="initial_score" value="0.1631" type="real" />
    <att name="relevance_score" value="0.5" type="real" />
  </edge>
  <edge id="O14810 (pp) O75335" label="CPLX1_HUMAN (pp) LIPA4_HUMAN" source="O14810" target="O75335">
    <att name="confidence_score" value="1.0" type="real" />
    <att name="confidence_score_old" value="0.2014" type="real" />
    <att name="initial_score" value="0.1664" type="real" />
    <att name="relevance_score" value="0.6875" type="real" />
  </edge>
  <edge id="O14810 (pp) O95153" label="CPLX1_HUMAN (pp) RIMB1_HUMAN" source="O14810" target="O95153">
    <att name="confidence_score" value="1.0" type="real" />
    <att name="confidence_score_old" value="0.1999" type="real" />
    <att name="initial_score" value="0.1628" type="real" />
    <att name="relevance_score" value="0.7777777777777778" type="real" />
  </edge>
  <edge id="O14810 (pp) P20336" label="CPLX1_HUMAN (pp) RAB3A_HUMAN" source="O14810" target="P20336">
    <att name="confidence_score" value="1.0" type="real" />
    <att name="confidence_score_old" value="0.218" type="real" />
    <att name="initial_score" value="0.2046" type="real" />
    <att name="relevance_score" value="0.26785714285714285" type="real" />
  </edge>
  <edge id="O14810 (pp) P21579" label="CPLX1_HUMAN (pp) SYT1_HUMAN" source="O14810" target="P21579">
    <att name="confidence_score" value="1.0" type="real" />
    <att name="confidence_score_old" value="0.2182" type="real" />
    <att name="initial_score" value="0.2049" type="real" />
    <att name="relevance_score" value="0.18823529411764706" type="real" />
  </edge>
  <edge id="O14810 (pp) P60880" label="CPLX1_HUMAN (pp) SNP25_HUMAN" source="O14810" target="P60880">
    <att name="confidence_score" value="1.0" type="real" />
    <att name="confidence_score_old" value="0.5279" type="real" />
    <att name="initial_score" value="0.6318" type="real" />
    <att name="relevance_score" value="0.19736842105263158" type="real" />
  </edge>
  <edge id="O14810 (pp) P61764" label="CPLX1_HUMAN (pp) STXB1_HUMAN" source="O14810" target="P61764">
    <att name="confidence_score" value="1.0" type="real" />
    <att name="confidence_score_old" value="0.2179" type="real" />
    <att name="initial_score" value="0.2043" type="real" />
    <att name="relevance_score" value="0.25" type="real" />
  </edge>
  <edge id="O14810 (pp) P63027" label="CPLX1_HUMAN (pp) VAMP2_HUMAN" source="O14810" target="P63027">
    <att name="confidence_score" value="1.0" type="real" />
    <att name="confidence_score_old" value="0.3439" type="real" />
    <att name="initial_score" value="0.4248" type="real" />
    <att name="relevance_score" value="0.16666666666666666" type="real" />
  </edge>
  <edge id="O14810 (pp) Q05940" label="CPLX1_HUMAN (pp) VMAT2_HUMAN" source="O14810" target="Q05940">
    <att name="confidence_score" value="1.0" type="real" />
    <att name="confidence_score_old" value="0.1981" type="real" />
    <att name="initial_score" value="0.1583" type="real" />
    <att name="relevance_score" value="0.6666666666666666" type="real" />
  </edge>
  <edge id="O14810 (pp) Q13136" label="CPLX1_HUMAN (pp) LIPA1_HUMAN" source="O14810" target="Q13136">
    <att name="confidence_score" value="1.0" type="real" />
    <att name="confidence_score_old" value="0.1985" type="real" />
    <att name="initial_score" value="0.1593" type="real" />
    <att name="relevance_score" value="0.22807017543859648" type="real" />
  </edge>
  <edge id="O14810 (pp) Q16623" label="CPLX1_HUMAN (pp) STX1A_HUMAN" source="O14810" target="Q16623">
    <att name="confidence_score" value="1.0" type="real" />
    <att name="confidence_score_old" value="0.5583" type="real" />
    <att name="initial_score" value="0.6589" type="real" />
    <att name="relevance_score" value="0.1414141414141414" type="real" />
  </edge>
  <edge id="O14810 (pp) Q86UR5" label="CPLX1_HUMAN (pp) RIMS1_HUMAN" source="O14810" target="Q86UR5">
    <att name="confidence_score" value="1.0" type="real" />
    <att name="confidence_score_old" value="0.2199" type="real" />
    <att name="initial_score" value="0.2087" type="real" />
    <att name="relevance_score" value="0.56" type="real" />
  </edge>
  <edge id="O75145 (pp) O95153" label="LIPA3_HUMAN (pp) RIMB1_HUMAN" source="O75145" target="O95153">
    <att name="confidence_score" value="1.0" type="real" />
    <att name="confidence_score_old" value="1.0" type="real" />
    <att name="initial_score" value="0.2122" type="real" />
    <att name="relevance_score" value="0.48" type="real" />
  </edge>
  <edge id="O75145 (pp) P20336" label="LIPA3_HUMAN (pp) RAB3A_HUMAN" source="O75145" target="P20336">
    <att name="confidence_score" value="1.0" type="real" />
    <att name="confidence_score_old" value="0.1979" type="real" />
    <att name="initial_score" value="0.1577" type="real" />
    <att name="relevance_score" value="0.26785714285714285" type="real" />
  </edge>
  <edge id="O75145 (pp) P21579" label="LIPA3_HUMAN (pp) SYT1_HUMAN" source="O75145" target="P21579">
    <att name="confidence_score" value="1.0" type="real" />
    <att name="confidence_score_old" value="0.1975" type="real" />
    <att name="initial_score" value="0.1568" type="real" />
    <att name="relevance_score" value="0.18823529411764706" type="real" />
  </edge>
  <edge id="O75145 (pp) P60880" label="LIPA3_HUMAN (pp) SNP25_HUMAN" source="O75145" target="P60880">
    <att name="confidence_score" value="1.0" type="real" />
    <att name="confidence_score_old" value="0.1964" type="real" />
    <att name="initial_score" value="0.1542" type="real" />
    <att name="relevance_score" value="0.19736842105263158" type="real" />
  </edge>
  <edge id="O75145 (pp) P61764" label="LIPA3_HUMAN (pp) STXB1_HUMAN" source="O75145" target="P61764">
    <att name="confidence_score" value="1.0" type="real" />
    <att name="confidence_score_old" value="0.1972" type="real" />
    <att name="initial_score" value="0.156" type="real" />
    <att name="relevance_score" value="0.25" type="real" />
  </edge>
  <edge id="O75145 (pp) P63027" label="LIPA3_HUMAN (pp) VAMP2_HUMAN" source="O75145" target="P63027">
    <att name="confidence_score" value="1.0" type="real" />
    <att name="confidence_score_old" value="0.197" type="real" />
    <att name="initial_score" value="0.1556" type="real" />
    <att name="relevance_score" value="0.16666666666666666" type="real" />
  </edge>
  <edge id="O75145 (pp) Q05940" label="LIPA3_HUMAN (pp) VMAT2_HUMAN" source="O75145" target="Q05940">
    <att name="confidence_score" value="1.0" type="real" />
    <att name="confidence_score_old" value="0.1968" type="real" />
    <att name="initial_score" value="0.1551" type="real" />
    <att name="relevance_score" value="0.48" type="real" />
  </edge>
  <edge id="O75145 (pp) Q13136" label="LIPA3_HUMAN (pp) LIPA1_HUMAN" source="O75145" target="Q13136">
    <att name="confidence_score" value="1.0" type="real" />
    <att name="confidence_score_old" value="0.1738" type="real" />
    <att name="initial_score" value="0.095" type="real" />
    <att name="relevance_score" value="0.22807017543859648" type="real" />
  </edge>
  <edge id="O75145 (pp) Q16623" label="LIPA3_HUMAN (pp) STX1A_HUMAN" source="O75145" target="Q16623">
    <att name="confidence_score" value="1.0" type="real" />
    <att name="confidence_score_old" value="0.1968" type="real" />
    <att name="initial_score" value="0.1551" type="real" />
    <att name="relevance_score" value="0.1414141414141414" type="real" />
  </edge>
  <edge id="O75145 (pp) Q86UR5" label="LIPA3_HUMAN (pp) RIMS1_HUMAN" source="O75145" target="Q86UR5">
    <att name="confidence_score" value="1.0" type="real" />
    <att name="confidence_score_old" value="1.0" type="real" />
    <att name="initial_score" value="0.2128" type="real" />
    <att name="relevance_score" value="0.48" type="real" />
  </edge>
  <edge id="O75334 (pp) O95153" label="LIPA2_HUMAN (pp) RIMB1_HUMAN" source="O75334" target="O95153">
    <att name="confidence_score" value="1.0" type="real" />
    <att name="confidence_score_old" value="1.0" type="real" />
    <att name="initial_score" value="0.2131" type="real" />
    <att name="relevance_score" value="0.5" type="real" />
  </edge>
  <edge id="O75334 (pp) P20336" label="LIPA2_HUMAN (pp) RAB3A_HUMAN" source="O75334" target="P20336">
    <att name="confidence_score" value="1.0" type="real" />
    <att name="confidence_score_old" value="0.198" type="real" />
    <att name="initial_score" value="0.1582" type="real" />
    <att name="relevance_score" value="0.26785714285714285" type="real" />
  </edge>
  <edge id="O75334 (pp) P21579" label="LIPA2_HUMAN (pp) SYT1_HUMAN" source="O75334" target="P21579">
    <att name="confidence_score" value="1.0" type="real" />
    <att name="confidence_score_old" value="0.1977" type="real" />
    <att name="initial_score" value="0.1574" type="real" />
    <att name="relevance_score" value="0.18823529411764706" type="real" />
  </edge>
  <edge id="O75334 (pp) P60880" label="LIPA2_HUMAN (pp) SNP25_HUMAN" source="O75334" target="P60880">
    <att name="confidence_score" value="1.0" type="real" />
    <att name="confidence_score_old" value="0.1968" type="real" />
    <att name="initial_score" value="0.1551" type="real" />
    <att name="relevance_score" value="0.19736842105263158" type="real" />
  </edge>
  <edge id="O75334 (pp) P61764" label="LIPA2_HUMAN (pp) STXB1_HUMAN" source="O75334" target="P61764">
    <att name="confidence_score" value="1.0" type="real" />
    <att name="confidence_score_old" value="0.1975" type="real" />
    <att name="initial_score" value="0.1568" type="real" />
    <att name="relevance_score" value="0.25" type="real" />
  </edge>
  <edge id="O75334 (pp) P63027" label="LIPA2_HUMAN (pp) VAMP2_HUMAN" source="O75334" target="P63027">
    <att name="confidence_score" value="1.0" type="real" />
    <att name="confidence_score_old" value="0.1973" type="real" />
    <att name="initial_score" value="0.1564" type="real" />
    <att name="relevance_score" value="0.16666666666666666" type="real" />
  </edge>
  <edge id="O75334 (pp) Q05940" label="LIPA2_HUMAN (pp) VMAT2_HUMAN" source="O75334" target="Q05940">
    <att name="confidence_score" value="1.0" type="real" />
    <att name="confidence_score_old" value="0.1971" type="real" />
    <att name="initial_score" value="0.1559" type="real" />
    <att name="relevance_score" value="0.5" type="real" />
  </edge>
  <edge id="O75334 (pp) Q13136" label="LIPA2_HUMAN (pp) LIPA1_HUMAN" source="O75334" target="Q13136">
    <att name="confidence_score" value="1.0" type="real" />
    <att name="confidence_score_old" value="0.1741" type="real" />
    <att name="initial_score" value="0.0959" type="real" />
    <att name="relevance_score" value="0.22807017543859648" type="real" />
  </edge>
  <edge id="O75334 (pp) Q16623" label="LIPA2_HUMAN (pp) STX1A_HUMAN" source="O75334" target="Q16623">
    <att name="confidence_score" value="1.0" type="real" />
    <att name="confidence_score_old" value="0.197" type="real" />
    <att name="initial_score" value="0.1557" type="real" />
    <att name="relevance_score" value="0.1414141414141414" type="real" />
  </edge>
  <edge id="O75334 (pp) Q86UR5" label="LIPA2_HUMAN (pp) RIMS1_HUMAN" source="O75334" target="Q86UR5">
    <att name="confidence_score" value="1.0" type="real" />
    <att name="confidence_score_old" value="1.0" type="real" />
    <att name="initial_score" value="0.2142" type="real" />
    <att name="relevance_score" value="0.5" type="real" />
  </edge>
  <edge id="O75335 (pp) O95153" label="LIPA4_HUMAN (pp) RIMB1_HUMAN" source="O75335" target="O95153">
    <att name="confidence_score" value="1.0" type="real" />
    <att name="confidence_score_old" value="1.0" type="real" />
    <att name="initial_score" value="0.2169" type="real" />
    <att name="relevance_score" value="0.6875" type="real" />
  </edge>
  <edge id="O75335 (pp) P20336" label="LIPA4_HUMAN (pp) RAB3A_HUMAN" source="O75335" target="P20336">
    <att name="confidence_score" value="1.0" type="real" />
    <att name="confidence_score_old" value="0.1995" type="real" />
    <att name="initial_score" value="0.1616" type="real" />
    <att name="relevance_score" value="0.26785714285714285" type="real" />
  </edge>
  <edge id="O75335 (pp) P21579" label="LIPA4_HUMAN (pp) SYT1_HUMAN" source="O75335" target="P21579">
    <att name="confidence_score" value="1.0" type="real" />
    <att name="confidence_score_old" value="0.1991" type="real" />
    <att name="initial_score" value="0.1607" type="real" />
    <att name="relevance_score" value="0.18823529411764706" type="real" />
  </edge>
  <edge id="O75335 (pp) P60880" label="LIPA4_HUMAN (pp) SNP25_HUMAN" source="O75335" target="P60880">
    <att name="confidence_score" value="1.0" type="real" />
    <att name="confidence_score_old" value="0.198" type="real" />
    <att name="initial_score" value="0.158" type="real" />
    <att name="relevance_score" value="0.19736842105263158" type="real" />
  </edge>
  <edge id="O75335 (pp) P61764" label="LIPA4_HUMAN (pp) STXB1_HUMAN" source="O75335" target="P61764">
    <att name="confidence_score" value="1.0" type="real" />
    <att name="confidence_score_old" value="0.1987" type="real" />
    <att name="initial_score" value="0.1598" type="real" />
    <att name="relevance_score" value="0.25" type="real" />
  </edge>
  <edge id="O75335 (pp) P63027" label="LIPA4_HUMAN (pp) VAMP2_HUMAN" source="O75335" target="P63027">
    <att name="confidence_score" value="1.0" type="real" />
    <att name="confidence_score_old" value="0.1986" type="real" />
    <att name="initial_score" value="0.1595" type="real" />
    <att name="relevance_score" value="0.16666666666666666" type="real" />
  </edge>
  <edge id="O75335 (pp) Q05940" label="LIPA4_HUMAN (pp) VMAT2_HUMAN" source="O75335" target="Q05940">
    <att name="confidence_score" value="1.0" type="real" />
    <att name="confidence_score_old" value="0.1984" type="real" />
    <att name="initial_score" value="0.1591" type="real" />
    <att name="relevance_score" value="0.6666666666666666" type="real" />
  </edge>
  <edge id="O75335 (pp) Q16623" label="LIPA4_HUMAN (pp) STX1A_HUMAN" source="O75335" target="Q16623">
    <att name="confidence_score" value="1.0" type="real" />
    <att name="confidence_score_old" value="0.1984" type="real" />
    <att name="initial_score" value="0.1591" type="real" />
    <att name="relevance_score" value="0.1414141414141414" type="real" />
  </edge>
  <edge id="O75335 (pp) Q86UR5" label="LIPA4_HUMAN (pp) RIMS1_HUMAN" source="O75335" target="Q86UR5">
    <att name="confidence_score" value="1.0" type="real" />
    <att name="confidence_score_old" value="1.0" type="real" />
    <att name="initial_score" value="0.5445" type="real" />
    <att name="relevance_score" value="0.56" type="real" />
  </edge>
  <edge id="O95153 (pp) P20336" label="RIMB1_HUMAN (pp) RAB3A_HUMAN" source="O95153" target="P20336">
    <att name="confidence_score" value="1.0" type="real" />
    <att name="confidence_score_old" value="0.198" type="real" />
    <att name="initial_score" value="0.1582" type="real" />
    <att name="relevance_score" value="0.26785714285714285" type="real" />
  </edge>
  <edge id="O95153 (pp) P21579" label="RIMB1_HUMAN (pp) SYT1_HUMAN" source="O95153" target="P21579">
    <att name="confidence_score" value="1.0" type="real" />
    <att name="confidence_score_old" value="0.1977" type="real" />
    <att name="initial_score" value="0.1573" type="real" />
    <att name="relevance_score" value="0.18823529411764706" type="real" />
  </edge>
  <edge id="O95153 (pp) P60880" label="RIMB1_HUMAN (pp) SNP25_HUMAN" source="O95153" target="P60880">
    <att name="confidence_score" value="1.0" type="real" />
    <att name="confidence_score_old" value="0.1965" type="real" />
    <att name="initial_score" value="0.1545" type="real" />
    <att name="relevance_score" value="0.19736842105263158" type="real" />
  </edge>
  <edge id="O95153 (pp) P61764" label="RIMB1_HUMAN (pp) STXB1_HUMAN" source="O95153" target="P61764">
    <att name="confidence_score" value="1.0" type="real" />
    <att name="confidence_score_old" value="0.1971" type="real" />
    <att name="initial_score" value="0.1559" type="real" />
    <att name="relevance_score" value="0.25" type="real" />
  </edge>
  <edge id="O95153 (pp) P63027" label="RIMB1_HUMAN (pp) VAMP2_HUMAN" source="O95153" target="P63027">
    <att name="confidence_score" value="1.0" type="real" />
    <att name="confidence_score_old" value="0.1972" type="real" />
    <att name="initial_score" value="0.1562" type="real" />
    <att name="relevance_score" value="0.16666666666666666" type="real" />
  </edge>
  <edge id="O95153 (pp) Q05940" label="RIMB1_HUMAN (pp) VMAT2_HUMAN" source="O95153" target="Q05940">
    <att name="confidence_score" value="1.0" type="real" />
    <att name="confidence_score_old" value="0.1971" type="real" />
    <att name="initial_score" value="0.1558" type="real" />
    <att name="relevance_score" value="0.6666666666666666" type="real" />
  </edge>
  <edge id="O95153 (pp) Q13136" label="RIMB1_HUMAN (pp) LIPA1_HUMAN" source="O95153" target="Q13136">
    <att name="confidence_score" value="1.0" type="real" />
    <att name="confidence_score_old" value="1.0" type="real" />
    <att name="initial_score" value="0.2076" type="real" />
    <att name="relevance_score" value="0.22807017543859648" type="real" />
  </edge>
  <edge id="O95153 (pp) Q16623" label="RIMB1_HUMAN (pp) STX1A_HUMAN" source="O95153" target="Q16623">
    <att name="confidence_score" value="1.0" type="real" />
    <att name="confidence_score_old" value="0.197" type="real" />
    <att name="initial_score" value="0.1556" type="real" />
    <att name="relevance_score" value="0.1414141414141414" type="real" />
  </edge>
  <edge id="O95153 (pp) Q86UR5" label="RIMB1_HUMAN (pp) RIMS1_HUMAN" source="O95153" target="Q86UR5">
    <att name="confidence_score" value="1.0" type="real" />
    <att name="confidence_score_old" value="1.0" type="real" />
    <att name="initial_score" value="0.3044" type="real" />
    <att name="relevance_score" value="0.56" type="real" />
  </edge>
  <edge id="P20336 (pp) P21579" label="RAB3A_HUMAN (pp) SYT1_HUMAN" source="P20336" target="P21579">
    <att name="confidence_score" value="1.0" type="real" />
    <att name="confidence_score_old" value="1.0" type="real" />
    <att name="initial_score" value="0.6296" type="real" />
    <att name="relevance_score" value="0.18823529411764706" type="real" />
  </edge>
  <edge id="P20336 (pp) P60880" label="RAB3A_HUMAN (pp) SNP25_HUMAN" source="P20336" target="P60880">
    <att name="confidence_score" value="1.0" type="real" />
    <att name="confidence_score_old" value="0.2658" type="real" />
    <att name="initial_score" value="0.3003" type="real" />
    <att name="relevance_score" value="0.19736842105263158" type="real" />
  </edge>
  <edge id="P20336 (pp) P61764" label="RAB3A_HUMAN (pp) STXB1_HUMAN" source="P20336" target="P61764">
    <att name="confidence_score" value="1.0" type="real" />
    <att name="confidence_score_old" value="0.2141" type="real" />
    <att name="initial_score" value="0.1957" type="real" />
    <att name="relevance_score" value="0.25" type="real" />
  </edge>
  <edge id="P20336 (pp) P63027" label="RAB3A_HUMAN (pp) VAMP2_HUMAN" source="P20336" target="P63027">
    <att name="confidence_score" value="1.0" type="real" />
    <att name="confidence_score_old" value="1.0" type="real" />
    <att name="initial_score" value="0.6271" type="real" />
    <att name="relevance_score" value="0.16666666666666666" type="real" />
  </edge>
  <edge id="P20336 (pp) Q05940" label="RAB3A_HUMAN (pp) VMAT2_HUMAN" source="P20336" target="Q05940">
    <att name="confidence_score" value="1.0" type="real" />
    <att name="confidence_score_old" value="0.1627" type="real" />
    <att name="initial_score" value="0.0631" type="real" />
    <att name="relevance_score" value="0.26785714285714285" type="real" />
  </edge>
  <edge id="P20336 (pp) Q13136" label="RAB3A_HUMAN (pp) LIPA1_HUMAN" source="P20336" target="Q13136">
    <att name="confidence_score" value="1.0" type="real" />
    <att name="confidence_score_old" value="0.1965" type="real" />
    <att name="initial_score" value="0.1543" type="real" />
    <att name="relevance_score" value="0.22807017543859648" type="real" />
  </edge>
  <edge id="P20336 (pp) Q16623" label="RAB3A_HUMAN (pp) STX1A_HUMAN" source="P20336" target="Q16623">
    <att name="confidence_score" value="1.0" type="real" />
    <att name="confidence_score_old" value="0.2572" type="real" />
    <att name="initial_score" value="0.2845" type="real" />
    <att name="relevance_score" value="0.1414141414141414" type="real" />
  </edge>
  <edge id="P20336 (pp) Q86UR5" label="RAB3A_HUMAN (pp) RIMS1_HUMAN" source="P20336" target="Q86UR5">
    <att name="confidence_score" value="1.0" type="real" />
    <att name="confidence_score_old" value="0.2839" type="real" />
    <att name="initial_score" value="0.3322" type="real" />
    <att name="relevance_score" value="0.26785714285714285" type="real" />
  </edge>
  <edge id="P20336 (pp) Q9UNE2" label="RAB3A_HUMAN (pp) RPH3L_HUMAN" source="P20336" target="Q9UNE2">
    <att name="confidence_score" value="1.0" type="real" />
    <att name="confidence_score_old" value="0.5794" type="real" />
    <att name="initial_score" value="0.6769" type="real" />
    <att name="relevance_score" value="0.26785714285714285" type="real" />
  </edge>
  <edge id="P21579 (pp) P60880" label="SYT1_HUMAN (pp) SNP25_HUMAN" source="P21579" target="P60880">
    <att name="confidence_score" value="1.0" type="real" />
    <att name="confidence_score_old" value="0.7475" type="real" />
    <att name="initial_score" value="0.7999" type="real" />
    <att name="relevance_score" value="0.18823529411764706" type="real" />
  </edge>
  <edge id="P21579 (pp) P61764" label="SYT1_HUMAN (pp) STXB1_HUMAN" source="P21579" target="P61764">
    <att name="confidence_score" value="1.0" type="real" />
    <att name="confidence_score_old" value="0.2139" type="real" />
    <att name="initial_score" value="0.1954" type="real" />
    <att name="relevance_score" value="0.18823529411764706" type="real" />
  </edge>
  <edge id="P21579 (pp) P63027" label="SYT1_HUMAN (pp) VAMP2_HUMAN" source="P21579" target="P63027">
    <att name="confidence_score" value="1.0" type="real" />
    <att name="confidence_score_old" value="1.0" type="real" />
    <att name="initial_score" value="0.8082" type="real" />
    <att name="relevance_score" value="0.16666666666666666" type="real" />
  </edge>
  <edge id="P21579 (pp) Q13136" label="SYT1_HUMAN (pp) LIPA1_HUMAN" source="P21579" target="Q13136">
    <att name="confidence_score" value="1.0" type="real" />
    <att name="confidence_score_old" value="0.1962" type="real" />
    <att name="initial_score" value="0.1535" type="real" />
    <att name="relevance_score" value="0.18823529411764706" type="real" />
  </edge>
  <edge id="P21579 (pp) Q16623" label="SYT1_HUMAN (pp) STX1A_HUMAN" source="P21579" target="Q16623">
    <att name="confidence_score" value="1.0" type="real" />
    <att name="confidence_score_old" value="0.6742" type="real" />
    <att name="initial_score" value="0.7501" type="real" />
    <att name="relevance_score" value="0.1414141414141414" type="real" />
  </edge>
  <edge id="P21579 (pp) Q86UR5" label="SYT1_HUMAN (pp) RIMS1_HUMAN" source="P21579" target="Q86UR5">
    <att name="confidence_score" value="1.0" type="real" />
    <att name="confidence_score_old" value="0.299" type="real" />
    <att name="initial_score" value="0.3572" type="real" />
    <att name="relevance_score" value="0.18823529411764706" type="real" />
  </edge>
  <edge id="P51159 (pp) Q9UNE2" label="RB27A_HUMAN (pp) RPH3L_HUMAN" source="P51159" target="Q9UNE2">
    <att name="confidence_score" value="1.0" type="real" />
    <att name="confidence_score_old" value="0.2714" type="real" />
    <att name="initial_score" value="0.3105" type="real" />
    <att name="relevance_score" value="0.1" type="real" />
  </edge>
  <edge id="P60880 (pp) P61266" label="SNP25_HUMAN (pp) STX1B_HUMAN" source="P60880" target="P61266">
    <att name="confidence_score" value="1.0" type="real" />
    <att name="confidence_score_old" value="0.2666" type="real" />
    <att name="initial_score" value="0.3017" type="real" />
    <att name="relevance_score" value="0.16666666666666666" type="real" />
  </edge>
  <edge id="P60880 (pp) P61764" label="SNP25_HUMAN (pp) STXB1_HUMAN" source="P60880" target="P61764">
    <att name="confidence_score" value="1.0" type="real" />
    <att name="confidence_score_old" value="0.5965" type="real" />
    <att name="initial_score" value="0.6908" type="real" />
    <att name="relevance_score" value="0.19736842105263158" type="real" />
  </edge>
  <edge id="P60880 (pp) P63027" label="SNP25_HUMAN (pp) VAMP2_HUMAN" source="P60880" target="P63027">
    <att name="confidence_score" value="1.0" type="real" />
    <att name="confidence_score_old" value="1.0" type="real" />
    <att name="initial_score" value="0.8032" type="real" />
    <att name="relevance_score" value="0.16666666666666666" type="real" />
  </edge>
  <edge id="P60880 (pp) Q05940" label="SNP25_HUMAN (pp) VMAT2_HUMAN" source="P60880" target="Q05940">
    <att name="confidence_score" value="1.0" type="real" />
    <att name="confidence_score_old" value="0.1949" type="real" />
    <att name="initial_score" value="0.1504" type="real" />
    <att name="relevance_score" value="0.19736842105263158" type="real" />
  </edge>
  <edge id="P60880 (pp) Q13136" label="SNP25_HUMAN (pp) LIPA1_HUMAN" source="P60880" target="Q13136">
    <att name="confidence_score" value="1.0" type="real" />
    <att name="confidence_score_old" value="0.1952" type="real" />
    <att name="initial_score" value="0.1511" type="real" />
    <att name="relevance_score" value="0.19736842105263158" type="real" />
  </edge>
  <edge id="P60880 (pp) Q16623" label="SNP25_HUMAN (pp) STX1A_HUMAN" source="P60880" target="Q16623">
    <att name="confidence_score" value="1.0" type="real" />
    <att name="confidence_score_old" value="1.0" type="real" />
    <att name="initial_score" value="0.8015" type="real" />
    <att name="relevance_score" value="0.1414141414141414" type="real" />
  </edge>
  <edge id="P60880 (pp) Q86UR5" label="SNP25_HUMAN (pp) RIMS1_HUMAN" source="P60880" target="Q86UR5">
    <att name="confidence_score" value="1.0" type="real" />
    <att name="confidence_score_old" value="0.2951" type="real" />
    <att name="initial_score" value="0.3509" type="real" />
    <att name="relevance_score" value="0.19736842105263158" type="real" />
  </edge>
  <edge id="P61266 (pp) P61764" label="STX1B_HUMAN (pp) STXB1_HUMAN" source="P61266" target="P61764">
    <att name="confidence_score" value="1.0" type="real" />
    <att name="confidence_score_old" value="0.4469" type="real" />
    <att name="initial_score" value="0.5514" type="real" />
    <att name="relevance_score" value="0.16666666666666666" type="real" />
  </edge>
  <edge id="P61266 (pp) P63027" label="STX1B_HUMAN (pp) VAMP2_HUMAN" source="P61266" target="P63027">
    <att name="confidence_score" value="1.0" type="real" />
    <att name="confidence_score_old" value="0.2439" type="real" />
    <att name="initial_score" value="0.2588" type="real" />
    <att name="relevance_score" value="0.16666666666666666" type="real" />
  </edge>
  <edge id="P61764 (pp) P63027" label="STXB1_HUMAN (pp) VAMP2_HUMAN" source="P61764" target="P63027">
    <att name="confidence_score" value="1.0" type="real" />
    <att name="confidence_score_old" value="0.2865" type="real" />
    <att name="initial_score" value="0.3365" type="real" />
    <att name="relevance_score" value="0.16666666666666666" type="real" />
  </edge>
  <edge id="P61764 (pp) Q05940" label="STXB1_HUMAN (pp) VMAT2_HUMAN" source="P61764" target="Q05940">
    <att name="confidence_score" value="1.0" type="real" />
    <att name="confidence_score_old" value="0.1953" type="real" />
    <att name="initial_score" value="0.1514" type="real" />
    <att name="relevance_score" value="0.25" type="real" />
  </edge>
  <edge id="P61764 (pp) Q13136" label="STXB1_HUMAN (pp) LIPA1_HUMAN" source="P61764" target="Q13136">
    <att name="confidence_score" value="1.0" type="real" />
    <att name="confidence_score_old" value="0.1958" type="real" />
    <att name="initial_score" value="0.1526" type="real" />
    <att name="relevance_score" value="0.22807017543859648" type="real" />
  </edge>
  <edge id="P61764 (pp) Q16623" label="STXB1_HUMAN (pp) STX1A_HUMAN" source="P61764" target="Q16623">
    <att name="confidence_score" value="1.0" type="real" />
    <att name="confidence_score_old" value="1.0" type="real" />
    <att name="initial_score" value="0.8053" type="real" />
    <att name="relevance_score" value="0.1414141414141414" type="real" />
  </edge>
  <edge id="P61764 (pp) Q86UR5" label="STXB1_HUMAN (pp) RIMS1_HUMAN" source="P61764" target="Q86UR5">
    <att name="confidence_score" value="1.0" type="real" />
    <att name="confidence_score_old" value="0.2155" type="real" />
    <att name="initial_score" value="0.1991" type="real" />
    <att name="relevance_score" value="0.25" type="real" />
  </edge>
  <edge id="P63027 (pp) Q13136" label="VAMP2_HUMAN (pp) LIPA1_HUMAN" source="P63027" target="Q13136">
    <att name="confidence_score" value="1.0" type="real" />
    <att name="confidence_score_old" value="0.1962" type="real" />
    <att name="initial_score" value="0.1536" type="real" />
    <att name="relevance_score" value="0.16666666666666666" type="real" />
  </edge>
  <edge id="P63027 (pp) Q16623" label="VAMP2_HUMAN (pp) STX1A_HUMAN" source="P63027" target="Q16623">
    <att name="confidence_score" value="1.0" type="real" />
    <att name="confidence_score_old" value="1.0" type="real" />
    <att name="initial_score" value="0.8084" type="real" />
    <att name="relevance_score" value="0.1414141414141414" type="real" />
  </edge>
  <edge id="P63027 (pp) Q86UR5" label="VAMP2_HUMAN (pp) RIMS1_HUMAN" source="P63027" target="Q86UR5">
    <att name="confidence_score" value="1.0" type="real" />
    <att name="confidence_score_old" value="0.2156" type="real" />
    <att name="initial_score" value="0.1992" type="real" />
    <att name="relevance_score" value="0.16666666666666666" type="real" />
  </edge>
  <edge id="Q05940 (pp) Q13136" label="VMAT2_HUMAN (pp) LIPA1_HUMAN" source="Q05940" target="Q13136">
    <att name="confidence_score" value="1.0" type="real" />
    <att name="confidence_score_old" value="0.1956" type="real" />
    <att name="initial_score" value="0.1521" type="real" />
    <att name="relevance_score" value="0.22807017543859648" type="real" />
  </edge>
  <edge id="Q05940 (pp) Q16623" label="VMAT2_HUMAN (pp) STX1A_HUMAN" source="Q05940" target="Q16623">
    <att name="confidence_score" value="1.0" type="real" />
    <att name="confidence_score_old" value="0.1952" type="real" />
    <att name="initial_score" value="0.1511" type="real" />
    <att name="relevance_score" value="0.1414141414141414" type="real" />
  </edge>
  <edge id="Q05940 (pp) Q86UR5" label="VMAT2_HUMAN (pp) RIMS1_HUMAN" source="Q05940" target="Q86UR5">
    <att name="confidence_score" value="1.0" type="real" />
    <att name="confidence_score_old" value="0.1972" type="real" />
    <att name="initial_score" value="0.1561" type="real" />
    <att name="relevance_score" value="0.56" type="real" />
  </edge>
  <edge id="Q13136 (pp) Q16623" label="LIPA1_HUMAN (pp) STX1A_HUMAN" source="Q13136" target="Q16623">
    <att name="confidence_score" value="1.0" type="real" />
    <att name="confidence_score_old" value="0.1956" type="real" />
    <att name="initial_score" value="0.1522" type="real" />
    <att name="relevance_score" value="0.1414141414141414" type="real" />
  </edge>
  <edge id="Q13136 (pp) Q86UR5" label="LIPA1_HUMAN (pp) RIMS1_HUMAN" source="Q13136" target="Q86UR5">
    <att name="confidence_score" value="1.0" type="real" />
    <att name="confidence_score_old" value="1.0" type="real" />
    <att name="initial_score" value="0.2088" type="real" />
    <att name="relevance_score" value="0.22807017543859648" type="real" />
  </edge>
  <edge id="Q16623 (pp) Q86UR5" label="STX1A_HUMAN (pp) RIMS1_HUMAN" source="Q16623" target="Q86UR5">
    <att name="confidence_score" value="1.0" type="real" />
    <att name="confidence_score_old" value="0.2153" type="real" />
    <att name="initial_score" value="0.1985" type="real" />
    <att name="relevance_score" value="0.1414141414141414" type="real" />
  </edge>
</graph>
