# Supplementary material for: New insights into the molecular biology of Alzheimer’s-like cerebral amyloidosis achieved through multi‐omics approaches
Source: PLoS One. 2025 Sep 3;20(9):e0330859. doi: 10.1371/journal.pone.0330859 (PMC12407441; doi:10.1371/journal.pone.0330859)
Supplement: S4 Appendix — (ZIP) [file pone.0330859.s014.zip › c1_3_14.xgmml]

<?xml version='1.0' encoding='utf-8'?>
<graph xmlns="http://www.cs.rpi.edu/XGMML" xmlns:dc="http://purl.org/dc/elements/1.1/" xmlns:rdf="http://www.w3.org/1999/02/22-rdf-syntax-ns#" label="[c1_3_14]@0.1" directed="0" vendor="Intomics A/S">
  <att name="layoutAlgorithm" value="Edge-weighted Spring Embedded" type="string" />
  <att name="networkMetadata"><rdf:RDF><rdf:Description rdf:about="https://www.intomics.com/"><dc:type>Protein-Protein Interaction</dc:type><dc:description>https://www.intomics.com/inbiomap/</dc:description><dc:identifier>(([O14842]@0.1+[P63092]@0.1)+[Q5NUL3]@0.1)</dc:identifier><dc:date>2024-01-31 21:21:58 UTC</dc:date><dc:title>inBio Map network</dc:title><dc:source>/unity/intomics/inhouse/software/inBio_Command_2023_08/share/data/interactions/network_0/inBio_Map_2023_08_10</dc:source><dc:format>Cytoscape-XGMML</dc:format></rdf:Description></rdf:RDF></att>
  <att name="_inBio_interactomeVersion" value="2023_08_10" type="string" />
  <att name="_inBio_formatVersion" value="1" type="integer" />
  <att name="order" value="1" type="integer" />
  <node id="O14842" label="FFAR1_HUMAN">
    <att name="ac" value="O14842" type="string" />
    <att name="gene" value="FFAR1" type="string" />
    <att name="multiplicity" value="2" type="integer" />
    <att name="order" value="0" type="integer" />
    <att name="relevance_score" value="1.0" type="real" />
    <att name="_Receptor" value="true" type="boolean" />
    <att name="localization" value="Receptor" type="string" />
    <att name="description" value="Free fatty acid receptor 1" type="string" />
  </node>
  <node id="O43194" label="GPR39_HUMAN">
    <att name="ac" value="O43194" type="string" />
    <att name="gene" value="GPR39" type="string" />
    <att name="multiplicity" value="1" type="integer" />
    <att name="order" value="1" type="integer" />
    <att name="relevance_score" value="1.0" type="real" />
    <att name="_Receptor" value="true" type="boolean" />
    <att name="localization" value="Receptor" type="string" />
    <att name="description" value="G-protein coupled receptor 39" type="string" />
  </node>
  <node id="O43306" label="ADCY6_HUMAN">
    <att name="ac" value="O43306" type="string" />
    <att name="gene" value="ADCY6" type="string" />
    <att name="multiplicity" value="1" type="integer" />
    <att name="order" value="1" type="integer" />
    <att name="relevance_score" value="1.0" type="real" />
    <att name="localization" value="Plasma membrane bound" type="string" />
    <att name="description" value="Adenylate cyclase type 6" type="string" />
  </node>
  <node id="O60266" label="ADCY3_HUMAN">
    <att name="ac" value="O60266" type="string" />
    <att name="gene" value="ADCY3" type="string" />
    <att name="multiplicity" value="1" type="integer" />
    <att name="order" value="1" type="integer" />
    <att name="relevance_score" value="1.0" type="real" />
    <att name="localization" value="Plasma membrane bound" type="string" />
    <att name="description" value="Adenylate cyclase type 3" type="string" />
  </node>
  <node id="O60503" label="ADCY9_HUMAN">
    <att name="ac" value="O60503" type="string" />
    <att name="gene" value="ADCY9" type="string" />
    <att name="multiplicity" value="1" type="integer" />
    <att name="order" value="1" type="integer" />
    <att name="relevance_score" value="1.0" type="real" />
    <att name="localization" value="Plasma membrane bound" type="string" />
    <att name="description" value="Adenylate cyclase type 9" type="string" />
  </node>
  <node id="O95467" label="GNAS3_HUMAN">
    <att name="ac" value="O95467" type="string" />
    <att name="gene" value="GNAS" type="string" />
    <att name="multiplicity" value="1" type="integer" />
    <att name="order" value="1" type="integer" />
    <att name="relevance_score" value="1.0" type="real" />
    <att name="localization" value="" type="string" />
    <att name="description" value="Neuroendocrine secretory protein 55" type="string" />
  </node>
  <node id="O95622" label="ADCY5_HUMAN">
    <att name="ac" value="O95622" type="string" />
    <att name="gene" value="ADCY5" type="string" />
    <att name="multiplicity" value="1" type="integer" />
    <att name="order" value="1" type="integer" />
    <att name="relevance_score" value="1.0" type="real" />
    <att name="localization" value="Plasma membrane bound" type="string" />
    <att name="description" value="Adenylate cyclase type 5" type="string" />
  </node>
  <node id="P01275" label="GLUC_HUMAN">
    <att name="ac" value="P01275" type="string" />
    <att name="gene" value="GCG" type="string" />
    <att name="multiplicity" value="1" type="integer" />
    <att name="order" value="1" type="integer" />
    <att name="relevance_score" value="1.0" type="real" />
    <att name="_Secreted" value="true" type="boolean" />
    <att name="localization" value="Signaling molecule" type="string" />
    <att name="description" value="Pro-glucagon" type="string" />
  </node>
  <node id="P06881" label="CALCA_HUMAN">
    <att name="ac" value="P06881" type="string" />
    <att name="gene" value="CALCA" type="string" />
    <att name="multiplicity" value="1" type="integer" />
    <att name="order" value="1" type="integer" />
    <att name="relevance_score" value="1.0" type="real" />
    <att name="_Secreted" value="true" type="boolean" />
    <att name="localization" value="Signaling molecule" type="string" />
    <att name="description" value="Calcitonin gene-related peptide 1" type="string" />
  </node>
  <node id="P07550" label="ADRB2_HUMAN">
    <att name="ac" value="P07550" type="string" />
    <att name="gene" value="ADRB2" type="string" />
    <att name="multiplicity" value="1" type="integer" />
    <att name="order" value="1" type="integer" />
    <att name="relevance_score" value="1.0" type="real" />
    <att name="_Receptor" value="true" type="boolean" />
    <att name="localization" value="Receptor" type="string" />
    <att name="description" value="Beta-2 adrenergic receptor" type="string" />
  </node>
  <node id="P08588" label="ADRB1_HUMAN">
    <att name="ac" value="P08588" type="string" />
    <att name="gene" value="ADRB1" type="string" />
    <att name="multiplicity" value="1" type="integer" />
    <att name="order" value="1" type="integer" />
    <att name="relevance_score" value="1.0" type="real" />
    <att name="_Receptor" value="true" type="boolean" />
    <att name="localization" value="Receptor" type="string" />
    <att name="description" value="Beta-1 adrenergic receptor" type="string" />
  </node>
  <node id="P13945" label="ADRB3_HUMAN">
    <att name="ac" value="P13945" type="string" />
    <att name="gene" value="ADRB3" type="string" />
    <att name="multiplicity" value="1" type="integer" />
    <att name="order" value="1" type="integer" />
    <att name="relevance_score" value="1.0" type="real" />
    <att name="_Receptor" value="true" type="boolean" />
    <att name="localization" value="Receptor" type="string" />
    <att name="description" value="Beta-3 adrenergic receptor" type="string" />
  </node>
  <node id="P14416" label="DRD2_HUMAN">
    <att name="ac" value="P14416" type="string" />
    <att name="gene" value="DRD2" type="string" />
    <att name="multiplicity" value="1" type="integer" />
    <att name="order" value="1" type="integer" />
    <att name="relevance_score" value="1.0" type="real" />
    <att name="_Receptor" value="true" type="boolean" />
    <att name="localization" value="Receptor" type="string" />
    <att name="description" value="D(2) dopamine receptor" type="string" />
  </node>
  <node id="P16473" label="TSHR_HUMAN">
    <att name="ac" value="P16473" type="string" />
    <att name="gene" value="TSHR" type="string" />
    <att name="multiplicity" value="1" type="integer" />
    <att name="order" value="1" type="integer" />
    <att name="relevance_score" value="1.0" type="real" />
    <att name="_Receptor" value="true" type="boolean" />
    <att name="localization" value="Receptor" type="string" />
    <att name="description" value="Thyrotropin receptor" type="string" />
  </node>
  <node id="P16520" label="GBB3_HUMAN">
    <att name="ac" value="P16520" type="string" />
    <att name="gene" value="GNB3" type="string" />
    <att name="multiplicity" value="1" type="integer" />
    <att name="order" value="1" type="integer" />
    <att name="relevance_score" value="1.0" type="real" />
    <att name="localization" value="" type="string" />
    <att name="description" value="Guanine nucleotide-binding protein G(I)/G(S)/G(T) subunit beta-3" type="string" />
  </node>
  <node id="P21554" label="CNR1_HUMAN">
    <att name="ac" value="P21554" type="string" />
    <att name="gene" value="CNR1" type="string" />
    <att name="multiplicity" value="1" type="integer" />
    <att name="order" value="1" type="integer" />
    <att name="relevance_score" value="1.0" type="real" />
    <att name="_Receptor" value="true" type="boolean" />
    <att name="localization" value="Receptor" type="string" />
    <att name="description" value="Cannabinoid receptor 1" type="string" />
  </node>
  <node id="P21728" label="DRD1_HUMAN">
    <att name="ac" value="P21728" type="string" />
    <att name="gene" value="DRD1" type="string" />
    <att name="multiplicity" value="1" type="integer" />
    <att name="order" value="1" type="integer" />
    <att name="relevance_score" value="1.0" type="real" />
    <att name="_Receptor" value="true" type="boolean" />
    <att name="localization" value="Receptor" type="string" />
    <att name="description" value="D(1A) dopamine receptor" type="string" />
  </node>
  <node id="P21918" label="DRD5_HUMAN">
    <att name="ac" value="P21918" type="string" />
    <att name="gene" value="DRD5" type="string" />
    <att name="multiplicity" value="1" type="integer" />
    <att name="order" value="1" type="integer" />
    <att name="relevance_score" value="1.0" type="real" />
    <att name="_Receptor" value="true" type="boolean" />
    <att name="localization" value="Receptor" type="string" />
    <att name="description" value="D(1B) dopamine receptor" type="string" />
  </node>
  <node id="P22888" label="LSHR_HUMAN">
    <att name="ac" value="P22888" type="string" />
    <att name="gene" value="LHCGR" type="string" />
    <att name="multiplicity" value="1" type="integer" />
    <att name="order" value="1" type="integer" />
    <att name="relevance_score" value="1.0" type="real" />
    <att name="_Receptor" value="true" type="boolean" />
    <att name="localization" value="Receptor" type="string" />
    <att name="description" value="Lutropin-choriogonadotropic hormone receptor" type="string" />
  </node>
  <node id="P23786" label="CPT2_HUMAN">
    <att name="ac" value="P23786" type="string" />
    <att name="gene" value="CPT2" type="string" />
    <att name="multiplicity" value="1" type="integer" />
    <att name="order" value="1" type="integer" />
    <att name="relevance_score" value="1.0" type="real" />
    <att name="localization" value="Enzyme" type="string" />
    <att name="description" value="Carnitine O-palmitoyltransferase 2, mitochondrial" type="string" />
  </node>
  <node id="P25021" label="HRH2_HUMAN">
    <att name="ac" value="P25021" type="string" />
    <att name="gene" value="HRH2" type="string" />
    <att name="multiplicity" value="1" type="integer" />
    <att name="order" value="1" type="integer" />
    <att name="relevance_score" value="1.0" type="real" />
    <att name="_Receptor" value="true" type="boolean" />
    <att name="localization" value="Receptor" type="string" />
    <att name="description" value="Histamine H2 receptor" type="string" />
  </node>
  <node id="P25100" label="ADA1D_HUMAN">
    <att name="ac" value="P25100" type="string" />
    <att name="gene" value="ADRA1D" type="string" />
    <att name="multiplicity" value="1" type="integer" />
    <att name="order" value="1" type="integer" />
    <att name="relevance_score" value="1.0" type="real" />
    <att name="_Receptor" value="true" type="boolean" />
    <att name="localization" value="Receptor" type="string" />
    <att name="description" value="Alpha-1D adrenergic receptor" type="string" />
  </node>
  <node id="P25105" label="PTAFR_HUMAN">
    <att name="ac" value="P25105" type="string" />
    <att name="gene" value="PTAFR" type="string" />
    <att name="multiplicity" value="1" type="integer" />
    <att name="order" value="1" type="integer" />
    <att name="relevance_score" value="1.0" type="real" />
    <att name="_Receptor" value="true" type="boolean" />
    <att name="localization" value="Receptor" type="string" />
    <att name="description" value="Platelet-activating factor receptor" type="string" />
  </node>
  <node id="P29274" label="AA2AR_HUMAN">
    <att name="ac" value="P29274" type="string" />
    <att name="gene" value="ADORA2A" type="string" />
    <att name="multiplicity" value="1" type="integer" />
    <att name="order" value="1" type="integer" />
    <att name="relevance_score" value="1.0" type="real" />
    <att name="_Receptor" value="true" type="boolean" />
    <att name="localization" value="Receptor" type="string" />
    <att name="description" value="Adenosine receptor A2a" type="string" />
  </node>
  <node id="P29275" label="AA2BR_HUMAN">
    <att name="ac" value="P29275" type="string" />
    <att name="gene" value="ADORA2B" type="string" />
    <att name="multiplicity" value="1" type="integer" />
    <att name="order" value="1" type="integer" />
    <att name="relevance_score" value="1.0" type="real" />
    <att name="_Receptor" value="true" type="boolean" />
    <att name="localization" value="Receptor" type="string" />
    <att name="description" value="Adenosine receptor A2b" type="string" />
  </node>
  <node id="P30518" label="V2R_HUMAN">
    <att name="ac" value="P30518" type="string" />
    <att name="gene" value="AVPR2" type="string" />
    <att name="multiplicity" value="1" type="integer" />
    <att name="order" value="1" type="integer" />
    <att name="relevance_score" value="1.0" type="real" />
    <att name="_Receptor" value="true" type="boolean" />
    <att name="localization" value="Receptor" type="string" />
    <att name="description" value="Vasopressin V2 receptor" type="string" />
  </node>
  <node id="P30968" label="GNRHR_HUMAN">
    <att name="ac" value="P30968" type="string" />
    <att name="gene" value="GNRHR" type="string" />
    <att name="multiplicity" value="1" type="integer" />
    <att name="order" value="1" type="integer" />
    <att name="relevance_score" value="1.0" type="real" />
    <att name="_Receptor" value="true" type="boolean" />
    <att name="localization" value="Receptor" type="string" />
    <att name="description" value="Gonadotropin-releasing hormone receptor" type="string" />
  </node>
  <node id="P30988" label="CALCR_HUMAN">
    <att name="ac" value="P30988" type="string" />
    <att name="gene" value="CALCR" type="string" />
    <att name="multiplicity" value="1" type="integer" />
    <att name="order" value="1" type="integer" />
    <att name="relevance_score" value="1.0" type="real" />
    <att name="_Receptor" value="true" type="boolean" />
    <att name="localization" value="Receptor" type="string" />
    <att name="description" value="Calcitonin receptor" type="string" />
  </node>
  <node id="P30989" label="NTR1_HUMAN">
    <att name="ac" value="P30989" type="string" />
    <att name="gene" value="NTSR1" type="string" />
    <att name="multiplicity" value="1" type="integer" />
    <att name="order" value="1" type="integer" />
    <att name="relevance_score" value="1.0" type="real" />
    <att name="_Receptor" value="true" type="boolean" />
    <att name="localization" value="Receptor" type="string" />
    <att name="description" value="Neurotensin receptor type 1" type="string" />
  </node>
  <node id="P32239" label="GASR_HUMAN">
    <att name="ac" value="P32239" type="string" />
    <att name="gene" value="CCKBR" type="string" />
    <att name="multiplicity" value="1" type="integer" />
    <att name="order" value="1" type="integer" />
    <att name="relevance_score" value="1.0" type="real" />
    <att name="_Receptor" value="true" type="boolean" />
    <att name="localization" value="Receptor" type="string" />
    <att name="description" value="Gastrin/cholecystokinin type B receptor" type="string" />
  </node>
  <node id="P34969" label="5HT7R_HUMAN">
    <att name="ac" value="P34969" type="string" />
    <att name="gene" value="HTR7" type="string" />
    <att name="multiplicity" value="1" type="integer" />
    <att name="order" value="1" type="integer" />
    <att name="relevance_score" value="1.0" type="real" />
    <att name="_Receptor" value="true" type="boolean" />
    <att name="localization" value="Receptor" type="string" />
    <att name="description" value="5-hydroxytryptamine receptor 7" type="string" />
  </node>
  <node id="P34998" label="CRFR1_HUMAN">
    <att name="ac" value="P34998" type="string" />
    <att name="gene" value="CRHR1" type="string" />
    <att name="multiplicity" value="1" type="integer" />
    <att name="order" value="1" type="integer" />
    <att name="relevance_score" value="1.0" type="real" />
    <att name="_Receptor" value="true" type="boolean" />
    <att name="localization" value="Receptor" type="string" />
    <att name="description" value="Corticotropin-releasing factor receptor 1" type="string" />
  </node>
  <node id="P35348" label="ADA1A_HUMAN">
    <att name="ac" value="P35348" type="string" />
    <att name="gene" value="ADRA1A" type="string" />
    <att name="multiplicity" value="1" type="integer" />
    <att name="order" value="1" type="integer" />
    <att name="relevance_score" value="1.0" type="real" />
    <att name="_Receptor" value="true" type="boolean" />
    <att name="localization" value="Receptor" type="string" />
    <att name="description" value="Alpha-1A adrenergic receptor" type="string" />
  </node>
  <node id="P35368" label="ADA1B_HUMAN">
    <att name="ac" value="P35368" type="string" />
    <att name="gene" value="ADRA1B" type="string" />
    <att name="multiplicity" value="1" type="integer" />
    <att name="order" value="1" type="integer" />
    <att name="relevance_score" value="1.0" type="real" />
    <att name="_Receptor" value="true" type="boolean" />
    <att name="localization" value="Receptor" type="string" />
    <att name="description" value="Alpha-1B adrenergic receptor" type="string" />
  </node>
  <node id="P35408" label="PE2R4_HUMAN">
    <att name="ac" value="P35408" type="string" />
    <att name="gene" value="PTGER4" type="string" />
    <att name="multiplicity" value="1" type="integer" />
    <att name="order" value="1" type="integer" />
    <att name="relevance_score" value="1.0" type="real" />
    <att name="_Receptor" value="true" type="boolean" />
    <att name="localization" value="Receptor" type="string" />
    <att name="description" value="Prostaglandin E2 receptor EP4 subtype" type="string" />
  </node>
  <node id="P38405" label="GNAL_HUMAN">
    <att name="ac" value="P38405" type="string" />
    <att name="gene" value="GNAL" type="string" />
    <att name="multiplicity" value="1" type="integer" />
    <att name="order" value="1" type="integer" />
    <att name="relevance_score" value="1.0" type="real" />
    <att name="localization" value="" type="string" />
    <att name="description" value="Guanine nucleotide-binding protein G(olf) subunit alpha" type="string" />
  </node>
  <node id="P40145" label="ADCY8_HUMAN">
    <att name="ac" value="P40145" type="string" />
    <att name="gene" value="ADCY8" type="string" />
    <att name="multiplicity" value="1" type="integer" />
    <att name="order" value="1" type="integer" />
    <att name="relevance_score" value="1.0" type="real" />
    <att name="localization" value="Plasma membrane bound" type="string" />
    <att name="description" value="Adenylate cyclase type 8" type="string" />
  </node>
  <node id="P41231" label="P2RY2_HUMAN">
    <att name="ac" value="P41231" type="string" />
    <att name="gene" value="P2RY2" type="string" />
    <att name="multiplicity" value="1" type="integer" />
    <att name="order" value="1" type="integer" />
    <att name="relevance_score" value="1.0" type="real" />
    <att name="_Receptor" value="true" type="boolean" />
    <att name="localization" value="Receptor" type="string" />
    <att name="description" value="P2Y purinoceptor 2" type="string" />
  </node>
  <node id="P41586" label="PACR_HUMAN">
    <att name="ac" value="P41586" type="string" />
    <att name="gene" value="ADCYAP1R1" type="string" />
    <att name="multiplicity" value="1" type="integer" />
    <att name="order" value="1" type="integer" />
    <att name="relevance_score" value="1.0" type="real" />
    <att name="_Receptor" value="true" type="boolean" />
    <att name="localization" value="Receptor" type="string" />
    <att name="description" value="Pituitary adenylate cyclase-activating polypeptide type I receptor" type="string" />
  </node>
  <node id="P43088" label="PF2R_HUMAN">
    <att name="ac" value="P43088" type="string" />
    <att name="gene" value="PTGFR" type="string" />
    <att name="multiplicity" value="1" type="integer" />
    <att name="order" value="1" type="integer" />
    <att name="relevance_score" value="1.0" type="real" />
    <att name="_Receptor" value="true" type="boolean" />
    <att name="localization" value="Receptor" type="string" />
    <att name="description" value="Prostaglandin F2-alpha receptor" type="string" />
  </node>
  <node id="P43116" label="PE2R2_HUMAN">
    <att name="ac" value="P43116" type="string" />
    <att name="gene" value="PTGER2" type="string" />
    <att name="multiplicity" value="1" type="integer" />
    <att name="order" value="1" type="integer" />
    <att name="relevance_score" value="1.0" type="real" />
    <att name="_Receptor" value="true" type="boolean" />
    <att name="localization" value="Receptor" type="string" />
    <att name="description" value="Prostaglandin E2 receptor EP2 subtype" type="string" />
  </node>
  <node id="P43119" label="PI2R_HUMAN">
    <att name="ac" value="P43119" type="string" />
    <att name="gene" value="PTGIR" type="string" />
    <att name="multiplicity" value="1" type="integer" />
    <att name="order" value="1" type="integer" />
    <att name="relevance_score" value="1.0" type="real" />
    <att name="_Receptor" value="true" type="boolean" />
    <att name="localization" value="Receptor" type="string" />
    <att name="description" value="Prostacyclin receptor" type="string" />
  </node>
  <node id="P43220" label="GLP1R_HUMAN">
    <att name="ac" value="P43220" type="string" />
    <att name="gene" value="GLP1R" type="string" />
    <att name="multiplicity" value="1" type="integer" />
    <att name="order" value="1" type="integer" />
    <att name="relevance_score" value="1.0" type="real" />
    <att name="_Receptor" value="true" type="boolean" />
    <att name="localization" value="Receptor" type="string" />
    <att name="description" value="Glucagon-like peptide 1 receptor" type="string" />
  </node>
  <node id="P46089" label="GPR3_HUMAN">
    <att name="ac" value="P46089" type="string" />
    <att name="gene" value="GPR3" type="string" />
    <att name="multiplicity" value="1" type="integer" />
    <att name="order" value="1" type="integer" />
    <att name="relevance_score" value="1.0" type="real" />
    <att name="_Receptor" value="true" type="boolean" />
    <att name="localization" value="Receptor" type="string" />
    <att name="description" value="G-protein coupled receptor 3" type="string" />
  </node>
  <node id="P46093" label="GPR4_HUMAN">
    <att name="ac" value="P46093" type="string" />
    <att name="gene" value="GPR4" type="string" />
    <att name="multiplicity" value="1" type="integer" />
    <att name="order" value="1" type="integer" />
    <att name="relevance_score" value="1.0" type="real" />
    <att name="_Receptor" value="true" type="boolean" />
    <att name="localization" value="Receptor" type="string" />
    <att name="description" value="G-protein coupled receptor 4" type="string" />
  </node>
  <node id="P46095" label="GPR6_HUMAN">
    <att name="ac" value="P46095" type="string" />
    <att name="gene" value="GPR6" type="string" />
    <att name="multiplicity" value="1" type="integer" />
    <att name="order" value="1" type="integer" />
    <att name="relevance_score" value="1.0" type="real" />
    <att name="_Receptor" value="true" type="boolean" />
    <att name="localization" value="Receptor" type="string" />
    <att name="description" value="G-protein coupled receptor 6" type="string" />
  </node>
  <node id="P46663" label="BKRB1_HUMAN">
    <att name="ac" value="P46663" type="string" />
    <att name="gene" value="BDKRB1" type="string" />
    <att name="multiplicity" value="1" type="integer" />
    <att name="order" value="1" type="integer" />
    <att name="relevance_score" value="1.0" type="real" />
    <att name="_Receptor" value="true" type="boolean" />
    <att name="localization" value="Receptor" type="string" />
    <att name="description" value="B1 bradykinin receptor" type="string" />
  </node>
  <node id="P47775" label="GPR12_HUMAN">
    <att name="ac" value="P47775" type="string" />
    <att name="gene" value="GPR12" type="string" />
    <att name="multiplicity" value="1" type="integer" />
    <att name="order" value="1" type="integer" />
    <att name="relevance_score" value="1.0" type="real" />
    <att name="_Receptor" value="true" type="boolean" />
    <att name="localization" value="Receptor" type="string" />
    <att name="description" value="G-protein coupled receptor 12" type="string" />
  </node>
  <node id="P47871" label="GLR_HUMAN">
    <att name="ac" value="P47871" type="string" />
    <att name="gene" value="GCGR" type="string" />
    <att name="multiplicity" value="1" type="integer" />
    <att name="order" value="1" type="integer" />
    <att name="relevance_score" value="1.0" type="real" />
    <att name="_Receptor" value="true" type="boolean" />
    <att name="localization" value="Receptor" type="string" />
    <att name="description" value="Glucagon receptor" type="string" />
  </node>
  <node id="P47900" label="P2RY1_HUMAN">
    <att name="ac" value="P47900" type="string" />
    <att name="gene" value="P2RY1" type="string" />
    <att name="multiplicity" value="1" type="integer" />
    <att name="order" value="1" type="integer" />
    <att name="relevance_score" value="1.0" type="real" />
    <att name="_Receptor" value="true" type="boolean" />
    <att name="localization" value="Receptor" type="string" />
    <att name="description" value="P2Y purinoceptor 1" type="string" />
  </node>
  <node id="P47901" label="V1BR_HUMAN">
    <att name="ac" value="P47901" type="string" />
    <att name="gene" value="AVPR1B" type="string" />
    <att name="multiplicity" value="1" type="integer" />
    <att name="order" value="1" type="integer" />
    <att name="relevance_score" value="1.0" type="real" />
    <att name="_Receptor" value="true" type="boolean" />
    <att name="localization" value="Receptor" type="string" />
    <att name="description" value="Vasopressin V1b receptor" type="string" />
  </node>
  <node id="P48546" label="GIPR_HUMAN">
    <att name="ac" value="P48546" type="string" />
    <att name="gene" value="GIPR" type="string" />
    <att name="multiplicity" value="1" type="integer" />
    <att name="order" value="1" type="integer" />
    <att name="relevance_score" value="1.0" type="real" />
    <att name="_Receptor" value="true" type="boolean" />
    <att name="localization" value="Receptor" type="string" />
    <att name="description" value="Gastric inhibitory polypeptide receptor" type="string" />
  </node>
  <node id="P49190" label="PTH2R_HUMAN">
    <att name="ac" value="P49190" type="string" />
    <att name="gene" value="PTH2R" type="string" />
    <att name="multiplicity" value="1" type="integer" />
    <att name="order" value="1" type="integer" />
    <att name="relevance_score" value="1.0" type="real" />
    <att name="_Receptor" value="true" type="boolean" />
    <att name="localization" value="Receptor" type="string" />
    <att name="description" value="Parathyroid hormone 2 receptor" type="string" />
  </node>
  <node id="P50150" label="GBG4_HUMAN">
    <att name="ac" value="P50150" type="string" />
    <att name="gene" value="GNG4" type="string" />
    <att name="multiplicity" value="1" type="integer" />
    <att name="order" value="1" type="integer" />
    <att name="relevance_score" value="1.0" type="real" />
    <att name="localization" value="" type="string" />
    <att name="description" value="Guanine nucleotide-binding protein G(I)/G(S)/G(O) subunit gamma-4" type="string" />
  </node>
  <node id="P50151" label="GBG10_HUMAN">
    <att name="ac" value="P50151" type="string" />
    <att name="gene" value="GNG10" type="string" />
    <att name="multiplicity" value="1" type="integer" />
    <att name="order" value="1" type="integer" />
    <att name="relevance_score" value="1.0" type="real" />
    <att name="localization" value="" type="string" />
    <att name="description" value="Guanine nucleotide-binding protein G(I)/G(S)/G(O) subunit gamma-10" type="string" />
  </node>
  <node id="P50406" label="5HT6R_HUMAN">
    <att name="ac" value="P50406" type="string" />
    <att name="gene" value="HTR6" type="string" />
    <att name="multiplicity" value="1" type="integer" />
    <att name="order" value="1" type="integer" />
    <att name="relevance_score" value="1.0" type="real" />
    <att name="_Receptor" value="true" type="boolean" />
    <att name="localization" value="Receptor" type="string" />
    <att name="description" value="5-hydroxytryptamine receptor 6" type="string" />
  </node>
  <node id="P50579" label="MAP2_HUMAN">
    <att name="ac" value="P50579" type="string" />
    <att name="gene" value="METAP2" type="string" />
    <att name="multiplicity" value="1" type="integer" />
    <att name="order" value="1" type="integer" />
    <att name="relevance_score" value="1.0" type="real" />
    <att name="localization" value="Enzyme" type="string" />
    <att name="description" value="Methionine aminopeptidase 2" type="string" />
  </node>
  <node id="P51828" label="ADCY7_HUMAN">
    <att name="ac" value="P51828" type="string" />
    <att name="gene" value="ADCY7" type="string" />
    <att name="multiplicity" value="1" type="integer" />
    <att name="order" value="1" type="integer" />
    <att name="relevance_score" value="1.0" type="real" />
    <att name="localization" value="Plasma membrane bound" type="string" />
    <att name="description" value="Adenylate cyclase type 7" type="string" />
  </node>
  <node id="P59768" label="GBG2_HUMAN">
    <att name="ac" value="P59768" type="string" />
    <att name="gene" value="GNG2" type="string" />
    <att name="multiplicity" value="1" type="integer" />
    <att name="order" value="1" type="integer" />
    <att name="relevance_score" value="1.0" type="real" />
    <att name="localization" value="" type="string" />
    <att name="description" value="Guanine nucleotide-binding protein G(I)/G(S)/G(O) subunit gamma-2" type="string" />
  </node>
  <node id="P60033" label="CD81_HUMAN">
    <att name="ac" value="P60033" type="string" />
    <att name="gene" value="CD81" type="string" />
    <att name="multiplicity" value="1" type="integer" />
    <att name="order" value="1" type="integer" />
    <att name="relevance_score" value="1.0" type="real" />
    <att name="_Receptor" value="true" type="boolean" />
    <att name="localization" value="Receptor" type="string" />
    <att name="description" value="CD81 antigen" type="string" />
  </node>
  <node id="P62873" label="GBB1_HUMAN">
    <att name="ac" value="P62873" type="string" />
    <att name="gene" value="GNB1" type="string" />
    <att name="multiplicity" value="1" type="integer" />
    <att name="order" value="1" type="integer" />
    <att name="relevance_score" value="1.0" type="real" />
    <att name="localization" value="" type="string" />
    <att name="description" value="Guanine nucleotide-binding protein G(I)/G(S)/G(T) subunit beta-1" type="string" />
  </node>
  <node id="P62879" label="GBB2_HUMAN">
    <att name="ac" value="P62879" type="string" />
    <att name="gene" value="GNB2" type="string" />
    <att name="multiplicity" value="1" type="integer" />
    <att name="order" value="1" type="integer" />
    <att name="relevance_score" value="1.0" type="real" />
    <att name="localization" value="" type="string" />
    <att name="description" value="Guanine nucleotide-binding protein G(I)/G(S)/G(T) subunit beta-2" type="string" />
  </node>
  <node id="P63092" label="GNAS2_HUMAN">
    <att name="ac" value="P63092" type="string" />
    <att name="gene" value="GNAS" type="string" />
    <att name="multiplicity" value="1" type="integer" />
    <att name="order" value="0" type="integer" />
    <att name="relevance_score" value="1.0" type="real" />
    <att name="localization" value="" type="string" />
    <att name="description" value="Guanine nucleotide-binding protein G(s) subunit alpha isoforms short" type="string" />
  </node>
  <node id="P63215" label="GBG3_HUMAN">
    <att name="ac" value="P63215" type="string" />
    <att name="gene" value="GNG3" type="string" />
    <att name="multiplicity" value="1" type="integer" />
    <att name="order" value="1" type="integer" />
    <att name="relevance_score" value="1.0" type="real" />
    <att name="localization" value="" type="string" />
    <att name="description" value="Guanine nucleotide-binding protein G(I)/G(S)/G(O) subunit gamma-3" type="string" />
  </node>
  <node id="P63218" label="GBG5_HUMAN">
    <att name="ac" value="P63218" type="string" />
    <att name="gene" value="GNG5" type="string" />
    <att name="multiplicity" value="1" type="integer" />
    <att name="order" value="1" type="integer" />
    <att name="relevance_score" value="1.0" type="real" />
    <att name="localization" value="" type="string" />
    <att name="description" value="Guanine nucleotide-binding protein G(I)/G(S)/G(O) subunit gamma-5" type="string" />
  </node>
  <node id="P84996" label="ALEX_HUMAN">
    <att name="ac" value="P84996" type="string" />
    <att name="gene" value="GNAS" type="string" />
    <att name="multiplicity" value="1" type="integer" />
    <att name="order" value="1" type="integer" />
    <att name="relevance_score" value="1.0" type="real" />
    <att name="localization" value="" type="string" />
    <att name="description" value="Protein ALEX" type="string" />
  </node>
  <node id="Q01718" label="ACTHR_HUMAN">
    <att name="ac" value="Q01718" type="string" />
    <att name="gene" value="MC2R" type="string" />
    <att name="multiplicity" value="1" type="integer" />
    <att name="order" value="1" type="integer" />
    <att name="relevance_score" value="1.0" type="real" />
    <att name="_Receptor" value="true" type="boolean" />
    <att name="localization" value="Receptor" type="string" />
    <att name="description" value="Adrenocorticotropic hormone receptor" type="string" />
  </node>
  <node id="Q02643" label="GHRHR_HUMAN">
    <att name="ac" value="Q02643" type="string" />
    <att name="gene" value="GHRHR" type="string" />
    <att name="multiplicity" value="1" type="integer" />
    <att name="order" value="1" type="integer" />
    <att name="relevance_score" value="1.0" type="real" />
    <att name="_Receptor" value="true" type="boolean" />
    <att name="localization" value="Receptor" type="string" />
    <att name="description" value="Growth hormone-releasing hormone receptor" type="string" />
  </node>
  <node id="Q03113" label="GNA12_HUMAN">
    <att name="ac" value="Q03113" type="string" />
    <att name="gene" value="GNA12" type="string" />
    <att name="multiplicity" value="1" type="integer" />
    <att name="order" value="1" type="integer" />
    <att name="relevance_score" value="1.0" type="real" />
    <att name="localization" value="" type="string" />
    <att name="description" value="Guanine nucleotide-binding protein subunit alpha-12" type="string" />
  </node>
  <node id="Q03431" label="PTH1R_HUMAN">
    <att name="ac" value="Q03431" type="string" />
    <att name="gene" value="PTH1R" type="string" />
    <att name="multiplicity" value="1" type="integer" />
    <att name="order" value="1" type="integer" />
    <att name="relevance_score" value="1.0" type="real" />
    <att name="_Receptor" value="true" type="boolean" />
    <att name="localization" value="Receptor" type="string" />
    <att name="description" value="Parathyroid hormone/parathyroid hormone-related peptide receptor" type="string" />
  </node>
  <node id="Q08462" label="ADCY2_HUMAN">
    <att name="ac" value="Q08462" type="string" />
    <att name="gene" value="ADCY2" type="string" />
    <att name="multiplicity" value="1" type="integer" />
    <att name="order" value="1" type="integer" />
    <att name="relevance_score" value="1.0" type="real" />
    <att name="localization" value="Plasma membrane bound" type="string" />
    <att name="description" value="Adenylate cyclase type 2" type="string" />
  </node>
  <node id="Q08828" label="ADCY1_HUMAN">
    <att name="ac" value="Q08828" type="string" />
    <att name="gene" value="ADCY1" type="string" />
    <att name="multiplicity" value="1" type="integer" />
    <att name="order" value="1" type="integer" />
    <att name="relevance_score" value="1.0" type="real" />
    <att name="localization" value="Plasma membrane bound" type="string" />
    <att name="description" value="Adenylate cyclase type 1" type="string" />
  </node>
  <node id="Q12816" label="TROP_HUMAN">
    <att name="ac" value="Q12816" type="string" />
    <att name="gene" value="TRO" type="string" />
    <att name="multiplicity" value="1" type="integer" />
    <att name="order" value="1" type="integer" />
    <att name="relevance_score" value="1.0" type="real" />
    <att name="localization" value="" type="string" />
    <att name="description" value="Trophinin" type="string" />
  </node>
  <node id="Q13324" label="CRFR2_HUMAN">
    <att name="ac" value="Q13324" type="string" />
    <att name="gene" value="CRHR2" type="string" />
    <att name="multiplicity" value="1" type="integer" />
    <att name="order" value="1" type="integer" />
    <att name="relevance_score" value="1.0" type="real" />
    <att name="_Receptor" value="true" type="boolean" />
    <att name="localization" value="Receptor" type="string" />
    <att name="description" value="Corticotropin-releasing factor receptor 2" type="string" />
  </node>
  <node id="Q15077" label="P2RY6_HUMAN">
    <att name="ac" value="Q15077" type="string" />
    <att name="gene" value="P2RY6" type="string" />
    <att name="multiplicity" value="1" type="integer" />
    <att name="order" value="1" type="integer" />
    <att name="relevance_score" value="1.0" type="real" />
    <att name="_Receptor" value="true" type="boolean" />
    <att name="localization" value="Receptor" type="string" />
    <att name="description" value="P2Y purinoceptor 6" type="string" />
  </node>
  <node id="Q5JWF2" label="GNAS1_HUMAN">
    <att name="ac" value="Q5JWF2" type="string" />
    <att name="gene" value="GNAS" type="string" />
    <att name="multiplicity" value="1" type="integer" />
    <att name="order" value="1" type="integer" />
    <att name="relevance_score" value="1.0" type="real" />
    <att name="localization" value="" type="string" />
    <att name="description" value="Guanine nucleotide-binding protein G(s) subunit alpha isoforms XLas" type="string" />
  </node>
  <node id="Q5NUL3" label="FFAR4_HUMAN">
    <att name="ac" value="Q5NUL3" type="string" />
    <att name="gene" value="FFAR4" type="string" />
    <att name="multiplicity" value="2" type="integer" />
    <att name="order" value="0" type="integer" />
    <att name="relevance_score" value="1.0" type="real" />
    <att name="_Receptor" value="true" type="boolean" />
    <att name="localization" value="Receptor" type="string" />
    <att name="description" value="Free fatty acid receptor 4" type="string" />
  </node>
  <node id="Q6QNK2" label="AGRD1_HUMAN">
    <att name="ac" value="Q6QNK2" type="string" />
    <att name="gene" value="ADGRD1" type="string" />
    <att name="multiplicity" value="1" type="integer" />
    <att name="order" value="1" type="integer" />
    <att name="relevance_score" value="1.0" type="real" />
    <att name="_Receptor" value="true" type="boolean" />
    <att name="localization" value="Receptor" type="string" />
    <att name="description" value="Adhesion G-protein coupled receptor D1" type="string" />
  </node>
  <node id="Q6W5P4" label="NPSR1_HUMAN">
    <att name="ac" value="Q6W5P4" type="string" />
    <att name="gene" value="NPSR1" type="string" />
    <att name="multiplicity" value="1" type="integer" />
    <att name="order" value="1" type="integer" />
    <att name="relevance_score" value="1.0" type="real" />
    <att name="_Receptor" value="true" type="boolean" />
    <att name="localization" value="Receptor" type="string" />
    <att name="description" value="Neuropeptide S receptor" type="string" />
  </node>
  <node id="Q8IYL9" label="PSYR_HUMAN">
    <att name="ac" value="Q8IYL9" type="string" />
    <att name="gene" value="GPR65" type="string" />
    <att name="multiplicity" value="1" type="integer" />
    <att name="order" value="1" type="integer" />
    <att name="relevance_score" value="1.0" type="real" />
    <att name="_Receptor" value="true" type="boolean" />
    <att name="localization" value="Receptor" type="string" />
    <att name="description" value="Psychosine receptor" type="string" />
  </node>
  <node id="Q8IZP9" label="AGRG2_HUMAN">
    <att name="ac" value="Q8IZP9" type="string" />
    <att name="gene" value="ADGRG2" type="string" />
    <att name="multiplicity" value="1" type="integer" />
    <att name="order" value="1" type="integer" />
    <att name="relevance_score" value="1.0" type="real" />
    <att name="_Receptor" value="true" type="boolean" />
    <att name="localization" value="Receptor" type="string" />
    <att name="description" value="Adhesion G-protein coupled receptor G2" type="string" />
  </node>
  <node id="Q8NDV2" label="GPR26_HUMAN">
    <att name="ac" value="Q8NDV2" type="string" />
    <att name="gene" value="GPR26" type="string" />
    <att name="multiplicity" value="1" type="integer" />
    <att name="order" value="1" type="integer" />
    <att name="relevance_score" value="1.0" type="real" />
    <att name="_Receptor" value="true" type="boolean" />
    <att name="localization" value="Receptor" type="string" />
    <att name="description" value="G-protein coupled receptor 26" type="string" />
  </node>
  <node id="Q8NFM4" label="ADCY4_HUMAN">
    <att name="ac" value="Q8NFM4" type="string" />
    <att name="gene" value="ADCY4" type="string" />
    <att name="multiplicity" value="1" type="integer" />
    <att name="order" value="1" type="integer" />
    <att name="relevance_score" value="1.0" type="real" />
    <att name="localization" value="Plasma membrane bound" type="string" />
    <att name="description" value="Adenylate cyclase type 4" type="string" />
  </node>
  <node id="Q8TDU6" label="GPBAR_HUMAN">
    <att name="ac" value="Q8TDU6" type="string" />
    <att name="gene" value="GPBAR1" type="string" />
    <att name="multiplicity" value="1" type="integer" />
    <att name="order" value="1" type="integer" />
    <att name="relevance_score" value="1.0" type="real" />
    <att name="_Receptor" value="true" type="boolean" />
    <att name="localization" value="Receptor" type="string" />
    <att name="description" value="G-protein coupled bile acid receptor 1" type="string" />
  </node>
  <node id="Q8WXD0" label="RXFP2_HUMAN">
    <att name="ac" value="Q8WXD0" type="string" />
    <att name="gene" value="RXFP2" type="string" />
    <att name="multiplicity" value="1" type="integer" />
    <att name="order" value="1" type="integer" />
    <att name="relevance_score" value="1.0" type="real" />
    <att name="_Receptor" value="true" type="boolean" />
    <att name="localization" value="Receptor" type="string" />
    <att name="description" value="Relaxin receptor 2" type="string" />
  </node>
  <node id="Q92847" label="GHSR_HUMAN">
    <att name="ac" value="Q92847" type="string" />
    <att name="gene" value="GHSR" type="string" />
    <att name="multiplicity" value="1" type="integer" />
    <att name="order" value="1" type="integer" />
    <att name="relevance_score" value="1.0" type="real" />
    <att name="_Receptor" value="true" type="boolean" />
    <att name="localization" value="Receptor" type="string" />
    <att name="description" value="Growth hormone secretagogue receptor type 1" type="string" />
  </node>
  <node id="Q96G91" label="P2Y11_HUMAN">
    <att name="ac" value="Q96G91" type="string" />
    <att name="gene" value="P2RY11" type="string" />
    <att name="multiplicity" value="1" type="integer" />
    <att name="order" value="1" type="integer" />
    <att name="relevance_score" value="1.0" type="real" />
    <att name="_Receptor" value="true" type="boolean" />
    <att name="localization" value="Receptor" type="string" />
    <att name="description" value="P2Y purinoceptor 11" type="string" />
  </node>
  <node id="Q96LB1" label="MRGX2_HUMAN">
    <att name="ac" value="Q96LB1" type="string" />
    <att name="gene" value="MRGPRX2" type="string" />
    <att name="multiplicity" value="1" type="integer" />
    <att name="order" value="1" type="integer" />
    <att name="relevance_score" value="1.0" type="real" />
    <att name="_Receptor" value="true" type="boolean" />
    <att name="localization" value="Receptor" type="string" />
    <att name="description" value="Mas-related G-protein coupled receptor member X2" type="string" />
  </node>
  <node id="Q96P66" label="GP101_HUMAN">
    <att name="ac" value="Q96P66" type="string" />
    <att name="gene" value="GPR101" type="string" />
    <att name="multiplicity" value="1" type="integer" />
    <att name="order" value="1" type="integer" />
    <att name="relevance_score" value="1.0" type="real" />
    <att name="_Receptor" value="true" type="boolean" />
    <att name="localization" value="Receptor" type="string" />
    <att name="description" value="Probable G-protein coupled receptor 101" type="string" />
  </node>
  <node id="Q96P69" label="GPR78_HUMAN">
    <att name="ac" value="Q96P69" type="string" />
    <att name="gene" value="GPR78" type="string" />
    <att name="multiplicity" value="1" type="integer" />
    <att name="order" value="1" type="integer" />
    <att name="relevance_score" value="1.0" type="real" />
    <att name="_Receptor" value="true" type="boolean" />
    <att name="localization" value="Receptor" type="string" />
    <att name="description" value="G-protein coupled receptor 78" type="string" />
  </node>
  <node id="Q96RJ0" label="TAAR1_HUMAN">
    <att name="ac" value="Q96RJ0" type="string" />
    <att name="gene" value="TAAR1" type="string" />
    <att name="multiplicity" value="1" type="integer" />
    <att name="order" value="1" type="integer" />
    <att name="relevance_score" value="1.0" type="real" />
    <att name="_Receptor" value="true" type="boolean" />
    <att name="localization" value="Receptor" type="string" />
    <att name="description" value="Trace amine-associated receptor 1" type="string" />
  </node>
  <node id="Q99527" label="GPER1_HUMAN">
    <att name="ac" value="Q99527" type="string" />
    <att name="gene" value="GPER1" type="string" />
    <att name="multiplicity" value="1" type="integer" />
    <att name="order" value="1" type="integer" />
    <att name="relevance_score" value="1.0" type="real" />
    <att name="_Receptor" value="true" type="boolean" />
    <att name="localization" value="Receptor" type="string" />
    <att name="description" value="G-protein coupled estrogen receptor 1" type="string" />
  </node>
  <node id="Q9BXC1" label="GP174_HUMAN">
    <att name="ac" value="Q9BXC1" type="string" />
    <att name="gene" value="GPR174" type="string" />
    <att name="multiplicity" value="1" type="integer" />
    <att name="order" value="1" type="integer" />
    <att name="relevance_score" value="1.0" type="real" />
    <att name="_Receptor" value="true" type="boolean" />
    <att name="localization" value="Receptor" type="string" />
    <att name="description" value="Probable G-protein coupled receptor 174" type="string" />
  </node>
  <node id="Q9H7P9" label="PKHG2_HUMAN">
    <att name="ac" value="Q9H7P9" type="string" />
    <att name="gene" value="PLEKHG2" type="string" />
    <att name="multiplicity" value="1" type="integer" />
    <att name="order" value="1" type="integer" />
    <att name="relevance_score" value="1.0" type="real" />
    <att name="localization" value="" type="string" />
    <att name="description" value="Pleckstrin homology domain-containing family G member 2" type="string" />
  </node>
  <node id="Q9HAV0" label="GBB4_HUMAN">
    <att name="ac" value="Q9HAV0" type="string" />
    <att name="gene" value="GNB4" type="string" />
    <att name="multiplicity" value="1" type="integer" />
    <att name="order" value="1" type="integer" />
    <att name="relevance_score" value="1.0" type="real" />
    <att name="localization" value="" type="string" />
    <att name="description" value="Guanine nucleotide-binding protein subunit beta-4" type="string" />
  </node>
  <node id="Q9HBW0" label="LPAR2_HUMAN">
    <att name="ac" value="Q9HBW0" type="string" />
    <att name="gene" value="LPAR2" type="string" />
    <att name="multiplicity" value="1" type="integer" />
    <att name="order" value="1" type="integer" />
    <att name="relevance_score" value="1.0" type="real" />
    <att name="_Receptor" value="true" type="boolean" />
    <att name="localization" value="Receptor" type="string" />
    <att name="description" value="Lysophosphatidic acid receptor 2" type="string" />
  </node>
  <node id="Q9HBX9" label="RXFP1_HUMAN">
    <att name="ac" value="Q9HBX9" type="string" />
    <att name="gene" value="RXFP1" type="string" />
    <att name="multiplicity" value="1" type="integer" />
    <att name="order" value="1" type="integer" />
    <att name="relevance_score" value="1.0" type="real" />
    <att name="_Receptor" value="true" type="boolean" />
    <att name="localization" value="Receptor" type="string" />
    <att name="description" value="Relaxin receptor 1" type="string" />
  </node>
  <node id="Q9NS75" label="CLTR2_HUMAN">
    <att name="ac" value="Q9NS75" type="string" />
    <att name="gene" value="CYSLTR2" type="string" />
    <att name="multiplicity" value="1" type="integer" />
    <att name="order" value="1" type="integer" />
    <att name="relevance_score" value="1.0" type="real" />
    <att name="_Receptor" value="true" type="boolean" />
    <att name="localization" value="Receptor" type="string" />
    <att name="description" value="Cysteinyl leukotriene receptor 2" type="string" />
  </node>
  <node id="Q9NVN3" label="RIC8B_HUMAN">
    <att name="ac" value="Q9NVN3" type="string" />
    <att name="gene" value="RIC8B" type="string" />
    <att name="multiplicity" value="1" type="integer" />
    <att name="order" value="1" type="integer" />
    <att name="relevance_score" value="1.0" type="real" />
    <att name="localization" value="" type="string" />
    <att name="description" value="Synembryn-B" type="string" />
  </node>
  <node id="Q9UH62" label="ARMX3_HUMAN">
    <att name="ac" value="Q9UH62" type="string" />
    <att name="gene" value="ARMCX3" type="string" />
    <att name="multiplicity" value="1" type="integer" />
    <att name="order" value="1" type="integer" />
    <att name="relevance_score" value="1.0" type="real" />
    <att name="localization" value="" type="string" />
    <att name="description" value="Armadillo repeat-containing X-linked protein 3" type="string" />
  </node>
  <node id="Q9UK08" label="GBG8_HUMAN">
    <att name="ac" value="Q9UK08" type="string" />
    <att name="gene" value="GNG8" type="string" />
    <att name="multiplicity" value="1" type="integer" />
    <att name="order" value="1" type="integer" />
    <att name="relevance_score" value="1.0" type="real" />
    <att name="localization" value="" type="string" />
    <att name="description" value="Guanine nucleotide-binding protein G(I)/G(S)/G(O) subunit gamma-8" type="string" />
  </node>
  <node id="Q9UKP6" label="UR2R_HUMAN">
    <att name="ac" value="Q9UKP6" type="string" />
    <att name="gene" value="UTS2R" type="string" />
    <att name="multiplicity" value="1" type="integer" />
    <att name="order" value="1" type="integer" />
    <att name="relevance_score" value="1.0" type="real" />
    <att name="_Receptor" value="true" type="boolean" />
    <att name="localization" value="Receptor" type="string" />
    <att name="description" value="Urotensin-2 receptor" type="string" />
  </node>
  <node id="Q9UNF1" label="MAGD2_HUMAN">
    <att name="ac" value="Q9UNF1" type="string" />
    <att name="gene" value="MAGED2" type="string" />
    <att name="multiplicity" value="1" type="integer" />
    <att name="order" value="1" type="integer" />
    <att name="relevance_score" value="1.0" type="real" />
    <att name="localization" value="" type="string" />
    <att name="description" value="Melanoma-associated antigen D2" type="string" />
  </node>
  <node id="Q9UNW8" label="GP132_HUMAN">
    <att name="ac" value="Q9UNW8" type="string" />
    <att name="gene" value="GPR132" type="string" />
    <att name="multiplicity" value="1" type="integer" />
    <att name="order" value="1" type="integer" />
    <att name="relevance_score" value="1.0" type="real" />
    <att name="_Receptor" value="true" type="boolean" />
    <att name="localization" value="Receptor" type="string" />
    <att name="description" value="Probable G-protein coupled receptor 132" type="string" />
  </node>
  <node id="Q9Y5Y4" label="PD2R2_HUMAN">
    <att name="ac" value="Q9Y5Y4" type="string" />
    <att name="gene" value="PTGDR2" type="string" />
    <att name="multiplicity" value="1" type="integer" />
    <att name="order" value="1" type="integer" />
    <att name="relevance_score" value="1.0" type="real" />
    <att name="_Receptor" value="true" type="boolean" />
    <att name="localization" value="Receptor" type="string" />
    <att name="description" value="Prostaglandin D2 receptor 2" type="string" />
  </node>
  <edge id="O14842 (pp) P38405" label="FFAR1_HUMAN (pp) GNAL_HUMAN" source="O14842" target="P38405">
    <att name="confidence_score" value="1.0" type="real" />
    <att name="confidence_score_old" value="1.0" type="real" />
    <att name="initial_score" value="0.066" type="real" />
    <att name="relevance_score" value="1.0" type="real" />
  </edge>
  <edge id="O14842 (pp) P63092" label="FFAR1_HUMAN (pp) GNAS2_HUMAN" source="O14842" target="P63092">
    <att name="confidence_score" value="1.0" type="real" />
    <att name="confidence_score_old" value="1.0" type="real" />
    <att name="initial_score" value="0.0649" type="real" />
    <att name="relevance_score" value="1.0" type="real" />
  </edge>
  <edge id="O43194 (pp) P63092" label="GPR39_HUMAN (pp) GNAS2_HUMAN" source="O43194" target="P63092">
    <att name="confidence_score" value="1.0" type="real" />
    <att name="confidence_score_old" value="0.3448" type="real" />
    <att name="initial_score" value="0.426" type="real" />
    <att name="relevance_score" value="1.0" type="real" />
  </edge>
  <edge id="O43306 (pp) O95467" label="ADCY6_HUMAN (pp) GNAS3_HUMAN" source="O43306" target="O95467">
    <att name="confidence_score" value="1.0" type="real" />
    <att name="confidence_score_old" value="0.2248" type="real" />
    <att name="initial_score" value="0.2195" type="real" />
    <att name="relevance_score" value="1.0" type="real" />
  </edge>
  <edge id="O43306 (pp) P38405" label="ADCY6_HUMAN (pp) GNAL_HUMAN" source="O43306" target="P38405">
    <att name="confidence_score" value="1.0" type="real" />
    <att name="confidence_score_old" value="0.4396" type="real" />
    <att name="initial_score" value="0.5434" type="real" />
    <att name="relevance_score" value="1.0" type="real" />
  </edge>
  <edge id="O43306 (pp) P63092" label="ADCY6_HUMAN (pp) GNAS2_HUMAN" source="O43306" target="P63092">
    <att name="confidence_score" value="1.0" type="real" />
    <att name="confidence_score_old" value="0.4186" type="real" />
    <att name="initial_score" value="0.5197" type="real" />
    <att name="relevance_score" value="1.0" type="real" />
  </edge>
  <edge id="O43306 (pp) P84996" label="ADCY6_HUMAN (pp) ALEX_HUMAN" source="O43306" target="P84996">
    <att name="confidence_score" value="1.0" type="real" />
    <att name="confidence_score_old" value="0.2248" type="real" />
    <att name="initial_score" value="0.2194" type="real" />
    <att name="relevance_score" value="1.0" type="real" />
  </edge>
  <edge id="O43306 (pp) Q5JWF2" label="ADCY6_HUMAN (pp) GNAS1_HUMAN" source="O43306" target="Q5JWF2">
    <att name="confidence_score" value="1.0" type="real" />
    <att name="confidence_score_old" value="0.2248" type="real" />
    <att name="initial_score" value="0.2193" type="real" />
    <att name="relevance_score" value="1.0" type="real" />
  </edge>
  <edge id="O60266 (pp) P38405" label="ADCY3_HUMAN (pp) GNAL_HUMAN" source="O60266" target="P38405">
    <att name="confidence_score" value="1.0" type="real" />
    <att name="confidence_score_old" value="1.0" type="real" />
    <att name="initial_score" value="0.5474" type="real" />
    <att name="relevance_score" value="1.0" type="real" />
  </edge>
  <edge id="O60266 (pp) P40145" label="ADCY3_HUMAN (pp) ADCY8_HUMAN" source="O60266" target="P40145">
    <att name="confidence_score" value="1.0" type="real" />
    <att name="confidence_score_old" value="1.0" type="real" />
    <att name="relevance_score" value="1.0" type="real" />
  </edge>
  <edge id="O60266 (pp) P63092" label="ADCY3_HUMAN (pp) GNAS2_HUMAN" source="O60266" target="P63092">
    <att name="confidence_score" value="1.0" type="real" />
    <att name="confidence_score_old" value="0.3335" type="real" />
    <att name="initial_score" value="0.41" type="real" />
    <att name="relevance_score" value="1.0" type="real" />
  </edge>
  <edge id="O60266 (pp) Q08828" label="ADCY3_HUMAN (pp) ADCY1_HUMAN" source="O60266" target="Q08828">
    <att name="confidence_score" value="1.0" type="real" />
    <att name="confidence_score_old" value="1.0" type="real" />
    <att name="relevance_score" value="1.0" type="real" />
  </edge>
  <edge id="O60503 (pp) P38405" label="ADCY9_HUMAN (pp) GNAL_HUMAN" source="O60503" target="P38405">
    <att name="confidence_score" value="1.0" type="real" />
    <att name="confidence_score_old" value="0.4294" type="real" />
    <att name="initial_score" value="0.5321" type="real" />
    <att name="relevance_score" value="1.0" type="real" />
  </edge>
  <edge id="O60503 (pp) P63092" label="ADCY9_HUMAN (pp) GNAS2_HUMAN" source="O60503" target="P63092">
    <att name="confidence_score" value="1.0" type="real" />
    <att name="confidence_score_old" value="0.329" type="real" />
    <att name="initial_score" value="0.4034" type="real" />
    <att name="relevance_score" value="1.0" type="real" />
  </edge>
  <edge id="O95467 (pp) P07550" label="GNAS3_HUMAN (pp) ADRB2_HUMAN" source="O95467" target="P07550">
    <att name="confidence_score" value="1.0" type="real" />
    <att name="confidence_score_old" value="0.2136" type="real" />
    <att name="initial_score" value="0.1948" type="real" />
    <att name="relevance_score" value="1.0" type="real" />
  </edge>
  <edge id="O95467 (pp) P16473" label="GNAS3_HUMAN (pp) TSHR_HUMAN" source="O95467" target="P16473">
    <att name="confidence_score" value="1.0" type="real" />
    <att name="confidence_score_old" value="1.0" type="real" />
    <att name="relevance_score" value="1.0" type="real" />
  </edge>
  <edge id="O95467 (pp) P23786" label="GNAS3_HUMAN (pp) CPT2_HUMAN" source="O95467" target="P23786">
    <att name="confidence_score" value="1.0" type="real" />
    <att name="confidence_score_old" value="0.1635" type="real" />
    <att name="initial_score" value="0.0656" type="real" />
    <att name="relevance_score" value="1.0" type="real" />
  </edge>
  <edge id="O95467 (pp) P38405" label="GNAS3_HUMAN (pp) GNAL_HUMAN" source="O95467" target="P38405">
    <att name="confidence_score" value="1.0" type="real" />
    <att name="confidence_score_old" value="0.1638" type="real" />
    <att name="initial_score" value="0.0665" type="real" />
    <att name="relevance_score" value="1.0" type="real" />
  </edge>
  <edge id="O95467 (pp) P43119" label="GNAS3_HUMAN (pp) PI2R_HUMAN" source="O95467" target="P43119">
    <att name="confidence_score" value="1.0" type="real" />
    <att name="confidence_score_old" value="0.3177" type="real" />
    <att name="initial_score" value="0.3865" type="real" />
    <att name="relevance_score" value="1.0" type="real" />
  </edge>
  <edge id="O95467 (pp) P43220" label="GNAS3_HUMAN (pp) GLP1R_HUMAN" source="O95467" target="P43220">
    <att name="confidence_score" value="1.0" type="real" />
    <att name="confidence_score_old" value="0.1693" type="real" />
    <att name="initial_score" value="0.0825" type="real" />
    <att name="relevance_score" value="1.0" type="real" />
  </edge>
  <edge id="O95467 (pp) P50150" label="GNAS3_HUMAN (pp) GBG4_HUMAN" source="O95467" target="P50150">
    <att name="confidence_score" value="1.0" type="real" />
    <att name="confidence_score_old" value="0.1647" type="real" />
    <att name="initial_score" value="0.0691" type="real" />
    <att name="relevance_score" value="1.0" type="real" />
  </edge>
  <edge id="O95467 (pp) P50151" label="GNAS3_HUMAN (pp) GBG10_HUMAN" source="O95467" target="P50151">
    <att name="confidence_score" value="1.0" type="real" />
    <att name="confidence_score_old" value="0.1609" type="real" />
    <att name="initial_score" value="0.0578" type="real" />
    <att name="relevance_score" value="1.0" type="real" />
  </edge>
  <edge id="O95467 (pp) P50579" label="GNAS3_HUMAN (pp) MAP2_HUMAN" source="O95467" target="P50579">
    <att name="confidence_score" value="1.0" type="real" />
    <att name="confidence_score_old" value="0.1635" type="real" />
    <att name="initial_score" value="0.0655" type="real" />
    <att name="relevance_score" value="1.0" type="real" />
  </edge>
  <edge id="O95467 (pp) P59768" label="GNAS3_HUMAN (pp) GBG2_HUMAN" source="O95467" target="P59768">
    <att name="confidence_score" value="1.0" type="real" />
    <att name="confidence_score_old" value="0.1982" type="real" />
    <att name="initial_score" value="0.1585" type="real" />
    <att name="relevance_score" value="1.0" type="real" />
  </edge>
  <edge id="O95467 (pp) P62873" label="GNAS3_HUMAN (pp) GBB1_HUMAN" source="O95467" target="P62873">
    <att name="confidence_score" value="1.0" type="real" />
    <att name="confidence_score_old" value="0.1826" type="real" />
    <att name="initial_score" value="0.1188" type="real" />
    <att name="relevance_score" value="1.0" type="real" />
  </edge>
  <edge id="O95467 (pp) P62879" label="GNAS3_HUMAN (pp) GBB2_HUMAN" source="O95467" target="P62879">
    <att name="confidence_score" value="1.0" type="real" />
    <att name="confidence_score_old" value="0.1634" type="real" />
    <att name="initial_score" value="0.0651" type="real" />
    <att name="relevance_score" value="1.0" type="real" />
  </edge>
  <edge id="O95467 (pp) P63092" label="GNAS3_HUMAN (pp) GNAS2_HUMAN" source="O95467" target="P63092">
    <att name="confidence_score" value="1.0" type="real" />
    <att name="confidence_score_old" value="1.0" type="real" />
    <att name="initial_score" value="0.1082" type="real" />
    <att name="relevance_score" value="1.0" type="real" />
  </edge>
  <edge id="O95467 (pp) P63218" label="GNAS3_HUMAN (pp) GBG5_HUMAN" source="O95467" target="P63218">
    <att name="confidence_score" value="1.0" type="real" />
    <att name="confidence_score_old" value="0.1642" type="real" />
    <att name="initial_score" value="0.0676" type="real" />
    <att name="relevance_score" value="1.0" type="real" />
  </edge>
  <edge id="O95467 (pp) P84996" label="GNAS3_HUMAN (pp) ALEX_HUMAN" source="O95467" target="P84996">
    <att name="confidence_score" value="1.0" type="real" />
    <att name="confidence_score_old" value="1.0" type="real" />
    <att name="initial_score" value="0.1158" type="real" />
    <att name="relevance_score" value="1.0" type="real" />
  </edge>
  <edge id="O95467 (pp) Q03113" label="GNAS3_HUMAN (pp) GNA12_HUMAN" source="O95467" target="Q03113">
    <att name="confidence_score" value="1.0" type="real" />
    <att name="confidence_score_old" value="0.1637" type="real" />
    <att name="initial_score" value="0.0663" type="real" />
    <att name="relevance_score" value="1.0" type="real" />
  </edge>
  <edge id="O95467 (pp) Q12816" label="GNAS3_HUMAN (pp) TROP_HUMAN" source="O95467" target="Q12816">
    <att name="confidence_score" value="1.0" type="real" />
    <att name="confidence_score_old" value="0.1642" type="real" />
    <att name="initial_score" value="0.0677" type="real" />
    <att name="relevance_score" value="1.0" type="real" />
  </edge>
  <edge id="O95467 (pp) Q5JWF2" label="GNAS3_HUMAN (pp) GNAS1_HUMAN" source="O95467" target="Q5JWF2">
    <att name="confidence_score" value="1.0" type="real" />
    <att name="confidence_score_old" value="1.0" type="real" />
    <att name="initial_score" value="0.115" type="real" />
    <att name="relevance_score" value="1.0" type="real" />
  </edge>
  <edge id="O95467 (pp) Q9H7P9" label="GNAS3_HUMAN (pp) PKHG2_HUMAN" source="O95467" target="Q9H7P9">
    <att name="confidence_score" value="1.0" type="real" />
    <att name="confidence_score_old" value="0.2125" type="real" />
    <att name="initial_score" value="0.1921" type="real" />
    <att name="relevance_score" value="1.0" type="real" />
  </edge>
  <edge id="O95467 (pp) Q9HAV0" label="GNAS3_HUMAN (pp) GBB4_HUMAN" source="O95467" target="Q9HAV0">
    <att name="confidence_score" value="1.0" type="real" />
    <att name="confidence_score_old" value="0.1635" type="real" />
    <att name="initial_score" value="0.0656" type="real" />
    <att name="relevance_score" value="1.0" type="real" />
  </edge>
  <edge id="O95467 (pp) Q9NVN3" label="GNAS3_HUMAN (pp) RIC8B_HUMAN" source="O95467" target="Q9NVN3">
    <att name="confidence_score" value="1.0" type="real" />
    <att name="confidence_score_old" value="0.2365" type="real" />
    <att name="initial_score" value="0.2438" type="real" />
    <att name="relevance_score" value="1.0" type="real" />
  </edge>
  <edge id="O95467 (pp) Q9UH62" label="GNAS3_HUMAN (pp) ARMX3_HUMAN" source="O95467" target="Q9UH62">
    <att name="confidence_score" value="1.0" type="real" />
    <att name="confidence_score_old" value="0.1607" type="real" />
    <att name="initial_score" value="0.0572" type="real" />
    <att name="relevance_score" value="1.0" type="real" />
  </edge>
  <edge id="O95467 (pp) Q9UNF1" label="GNAS3_HUMAN (pp) MAGD2_HUMAN" source="O95467" target="Q9UNF1">
    <att name="confidence_score" value="1.0" type="real" />
    <att name="confidence_score_old" value="0.2253" type="real" />
    <att name="initial_score" value="0.2205" type="real" />
    <att name="relevance_score" value="1.0" type="real" />
  </edge>
  <edge id="O95622 (pp) P38405" label="ADCY5_HUMAN (pp) GNAL_HUMAN" source="O95622" target="P38405">
    <att name="confidence_score" value="1.0" type="real" />
    <att name="confidence_score_old" value="0.4496" type="real" />
    <att name="initial_score" value="0.5543" type="real" />
    <att name="relevance_score" value="1.0" type="real" />
  </edge>
  <edge id="O95622 (pp) P51828" label="ADCY5_HUMAN (pp) ADCY7_HUMAN" source="O95622" target="P51828">
    <att name="confidence_score" value="1.0" type="real" />
    <att name="confidence_score_old" value="1.0" type="real" />
    <att name="relevance_score" value="1.0" type="real" />
  </edge>
  <edge id="O95622 (pp) P63092" label="ADCY5_HUMAN (pp) GNAS2_HUMAN" source="O95622" target="P63092">
    <att name="confidence_score" value="1.0" type="real" />
    <att name="confidence_score_old" value="0.3394" type="real" />
    <att name="initial_score" value="0.4185" type="real" />
    <att name="relevance_score" value="1.0" type="real" />
  </edge>
  <edge id="O95622 (pp) Q08462" label="ADCY5_HUMAN (pp) ADCY2_HUMAN" source="O95622" target="Q08462">
    <att name="confidence_score" value="1.0" type="real" />
    <att name="confidence_score_old" value="0.8877" type="real" />
    <att name="initial_score" value="0.8831" type="real" />
    <att name="relevance_score" value="1.0" type="real" />
  </edge>
  <edge id="P01275 (pp) P43220" label="GLUC_HUMAN (pp) GLP1R_HUMAN" source="P01275" target="P43220">
    <att name="confidence_score" value="1.0" type="real" />
    <att name="confidence_score_old" value="1.0" type="real" />
    <att name="initial_score" value="0.7557" type="real" />
    <att name="relevance_score" value="1.0" type="real" />
  </edge>
  <edge id="P01275 (pp) P48546" label="GLUC_HUMAN (pp) GIPR_HUMAN" source="P01275" target="P48546">
    <att name="confidence_score" value="1.0" type="real" />
    <att name="confidence_score_old" value="0.6839" type="real" />
    <att name="initial_score" value="0.757" type="real" />
    <att name="relevance_score" value="1.0" type="real" />
  </edge>
  <edge id="P01275 (pp) P63092" label="GLUC_HUMAN (pp) GNAS2_HUMAN" source="P01275" target="P63092">
    <att name="confidence_score" value="1.0" type="real" />
    <att name="confidence_score_old" value="1.0" type="real" />
    <att name="initial_score" value="0.5336" type="real" />
    <att name="relevance_score" value="1.0" type="real" />
  </edge>
  <edge id="P01275 (pp) Q9NS75" label="GLUC_HUMAN (pp) CLTR2_HUMAN" source="P01275" target="Q9NS75">
    <att name="confidence_score" value="1.0" type="real" />
    <att name="confidence_score_old" value="1.0" type="real" />
    <att name="initial_score" value="0.4127" type="real" />
    <att name="relevance_score" value="1.0" type="real" />
  </edge>
  <edge id="P06881 (pp) P59768" label="CALCA_HUMAN (pp) GBG2_HUMAN" source="P06881" target="P59768">
    <att name="confidence_score" value="1.0" type="real" />
    <att name="confidence_score_old" value="0.5379" type="real" />
    <att name="initial_score" value="0.641" type="real" />
    <att name="relevance_score" value="1.0" type="real" />
  </edge>
  <edge id="P06881 (pp) P62873" label="CALCA_HUMAN (pp) GBB1_HUMAN" source="P06881" target="P62873">
    <att name="confidence_score" value="1.0" type="real" />
    <att name="confidence_score_old" value="0.5185" type="real" />
    <att name="initial_score" value="0.6232" type="real" />
    <att name="relevance_score" value="1.0" type="real" />
  </edge>
  <edge id="P06881 (pp) P63092" label="CALCA_HUMAN (pp) GNAS2_HUMAN" source="P06881" target="P63092">
    <att name="confidence_score" value="1.0" type="real" />
    <att name="confidence_score_old" value="0.5231" type="real" />
    <att name="initial_score" value="0.6275" type="real" />
    <att name="relevance_score" value="1.0" type="real" />
  </edge>
  <edge id="P07550 (pp) P21554" label="ADRB2_HUMAN (pp) CNR1_HUMAN" source="P07550" target="P21554">
    <att name="confidence_score" value="1.0" type="real" />
    <att name="confidence_score_old" value="0.3395" type="real" />
    <att name="initial_score" value="0.4186" type="real" />
    <att name="relevance_score" value="1.0" type="real" />
  </edge>
  <edge id="P07550 (pp) P32239" label="ADRB2_HUMAN (pp) GASR_HUMAN" source="P07550" target="P32239">
    <att name="confidence_score" value="1.0" type="real" />
    <att name="confidence_score_old" value="0.1843" type="real" />
    <att name="initial_score" value="0.1235" type="real" />
    <att name="relevance_score" value="1.0" type="real" />
  </edge>
  <edge id="P07550 (pp) P38405" label="ADRB2_HUMAN (pp) GNAL_HUMAN" source="P07550" target="P38405">
    <att name="confidence_score" value="1.0" type="real" />
    <att name="confidence_score_old" value="1.0" type="real" />
    <att name="initial_score" value="0.0655" type="real" />
    <att name="relevance_score" value="1.0" type="real" />
  </edge>
  <edge id="P07550 (pp) P59768" label="ADRB2_HUMAN (pp) GBG2_HUMAN" source="P07550" target="P59768">
    <att name="confidence_score" value="1.0" type="real" />
    <att name="confidence_score_old" value="0.3229" type="real" />
    <att name="initial_score" value="0.3944" type="real" />
    <att name="relevance_score" value="1.0" type="real" />
  </edge>
  <edge id="P07550 (pp) P62873" label="ADRB2_HUMAN (pp) GBB1_HUMAN" source="P07550" target="P62873">
    <att name="confidence_score" value="1.0" type="real" />
    <att name="confidence_score_old" value="0.3165" type="real" />
    <att name="initial_score" value="0.3846" type="real" />
    <att name="relevance_score" value="1.0" type="real" />
  </edge>
  <edge id="P07550 (pp) P63092" label="ADRB2_HUMAN (pp) GNAS2_HUMAN" source="P07550" target="P63092">
    <att name="confidence_score" value="1.0" type="real" />
    <att name="confidence_score_old" value="1.0" type="real" />
    <att name="initial_score" value="0.4143" type="real" />
    <att name="relevance_score" value="1.0" type="real" />
  </edge>
  <edge id="P07550 (pp) P84996" label="ADRB2_HUMAN (pp) ALEX_HUMAN" source="P07550" target="P84996">
    <att name="confidence_score" value="1.0" type="real" />
    <att name="confidence_score_old" value="0.2136" type="real" />
    <att name="initial_score" value="0.1948" type="real" />
    <att name="relevance_score" value="1.0" type="real" />
  </edge>
  <edge id="P07550 (pp) Q5JWF2" label="ADRB2_HUMAN (pp) GNAS1_HUMAN" source="P07550" target="Q5JWF2">
    <att name="confidence_score" value="1.0" type="real" />
    <att name="confidence_score_old" value="0.2136" type="real" />
    <att name="initial_score" value="0.1947" type="real" />
    <att name="relevance_score" value="1.0" type="real" />
  </edge>
  <edge id="P08588 (pp) P38405" label="ADRB1_HUMAN (pp) GNAL_HUMAN" source="P08588" target="P38405">
    <att name="confidence_score" value="1.0" type="real" />
    <att name="confidence_score_old" value="1.0" type="real" />
    <att name="initial_score" value="0.0691" type="real" />
    <att name="relevance_score" value="1.0" type="real" />
  </edge>
  <edge id="P08588 (pp) P63092" label="ADRB1_HUMAN (pp) GNAS2_HUMAN" source="P08588" target="P63092">
    <att name="confidence_score" value="1.0" type="real" />
    <att name="confidence_score_old" value="1.0" type="real" />
    <att name="initial_score" value="0.0678" type="real" />
    <att name="relevance_score" value="1.0" type="real" />
  </edge>
  <edge id="P13945 (pp) P38405" label="ADRB3_HUMAN (pp) GNAL_HUMAN" source="P13945" target="P38405">
    <att name="confidence_score" value="1.0" type="real" />
    <att name="confidence_score_old" value="1.0" type="real" />
    <att name="initial_score" value="0.0704" type="real" />
    <att name="relevance_score" value="1.0" type="real" />
  </edge>
  <edge id="P13945 (pp) P63092" label="ADRB3_HUMAN (pp) GNAS2_HUMAN" source="P13945" target="P63092">
    <att name="confidence_score" value="1.0" type="real" />
    <att name="confidence_score_old" value="1.0" type="real" />
    <att name="initial_score" value="0.0694" type="real" />
    <att name="relevance_score" value="1.0" type="real" />
  </edge>
  <edge id="P14416 (pp) P21554" label="DRD2_HUMAN (pp) CNR1_HUMAN" source="P14416" target="P21554">
    <att name="confidence_score" value="1.0" type="real" />
    <att name="confidence_score_old" value="0.6451" type="real" />
    <att name="initial_score" value="0.7287" type="real" />
    <att name="relevance_score" value="1.0" type="real" />
  </edge>
  <edge id="P14416 (pp) P21728" label="DRD2_HUMAN (pp) DRD1_HUMAN" source="P14416" target="P21728">
    <att name="confidence_score" value="1.0" type="real" />
    <att name="confidence_score_old" value="0.3439" type="real" />
    <att name="initial_score" value="0.4248" type="real" />
    <att name="relevance_score" value="1.0" type="real" />
  </edge>
  <edge id="P14416 (pp) P29274" label="DRD2_HUMAN (pp) AA2AR_HUMAN" source="P14416" target="P29274">
    <att name="confidence_score" value="1.0" type="real" />
    <att name="confidence_score_old" value="0.8162" type="real" />
    <att name="initial_score" value="0.8424" type="real" />
    <att name="relevance_score" value="1.0" type="real" />
  </edge>
  <edge id="P14416 (pp) P30989" label="DRD2_HUMAN (pp) NTR1_HUMAN" source="P14416" target="P30989">
    <att name="confidence_score" value="1.0" type="real" />
    <att name="confidence_score_old" value="0.3386" type="real" />
    <att name="initial_score" value="0.4173" type="real" />
    <att name="relevance_score" value="1.0" type="real" />
  </edge>
  <edge id="P14416 (pp) P62873" label="DRD2_HUMAN (pp) GBB1_HUMAN" source="P14416" target="P62873">
    <att name="confidence_score" value="1.0" type="real" />
    <att name="confidence_score_old" value="0.4972" type="real" />
    <att name="initial_score" value="0.6029" type="real" />
    <att name="relevance_score" value="1.0" type="real" />
  </edge>
  <edge id="P14416 (pp) P63092" label="DRD2_HUMAN (pp) GNAS2_HUMAN" source="P14416" target="P63092">
    <att name="confidence_score" value="1.0" type="real" />
    <att name="confidence_score_old" value="0.2773" type="real" />
    <att name="initial_score" value="0.3208" type="real" />
    <att name="relevance_score" value="1.0" type="real" />
  </edge>
  <edge id="P16473 (pp) P38405" label="TSHR_HUMAN (pp) GNAL_HUMAN" source="P16473" target="P38405">
    <att name="confidence_score" value="1.0" type="real" />
    <att name="confidence_score_old" value="0.3359" type="real" />
    <att name="initial_score" value="0.4135" type="real" />
    <att name="relevance_score" value="1.0" type="real" />
  </edge>
  <edge id="P16473 (pp) P63092" label="TSHR_HUMAN (pp) GNAS2_HUMAN" source="P16473" target="P63092">
    <att name="confidence_score" value="1.0" type="real" />
    <att name="confidence_score_old" value="1.0" type="real" />
    <att name="initial_score" value="0.5028" type="real" />
    <att name="relevance_score" value="1.0" type="real" />
  </edge>
  <edge id="P16473 (pp) P84996" label="TSHR_HUMAN (pp) ALEX_HUMAN" source="P16473" target="P84996">
    <att name="confidence_score" value="1.0" type="real" />
    <att name="confidence_score_old" value="1.0" type="real" />
    <att name="relevance_score" value="1.0" type="real" />
  </edge>
  <edge id="P16473 (pp) Q03113" label="TSHR_HUMAN (pp) GNA12_HUMAN" source="P16473" target="Q03113">
    <att name="confidence_score" value="1.0" type="real" />
    <att name="confidence_score_old" value="1.0" type="real" />
    <att name="relevance_score" value="1.0" type="real" />
  </edge>
  <edge id="P16473 (pp) Q5JWF2" label="TSHR_HUMAN (pp) GNAS1_HUMAN" source="P16473" target="Q5JWF2">
    <att name="confidence_score" value="1.0" type="real" />
    <att name="confidence_score_old" value="1.0" type="real" />
    <att name="relevance_score" value="1.0" type="real" />
  </edge>
  <edge id="P16520 (pp) P50150" label="GBB3_HUMAN (pp) GBG4_HUMAN" source="P16520" target="P50150">
    <att name="confidence_score" value="1.0" type="real" />
    <att name="confidence_score_old" value="0.2162" type="real" />
    <att name="initial_score" value="0.2004" type="real" />
    <att name="relevance_score" value="1.0" type="real" />
  </edge>
  <edge id="P16520 (pp) P50151" label="GBB3_HUMAN (pp) GBG10_HUMAN" source="P16520" target="P50151">
    <att name="confidence_score" value="1.0" type="real" />
    <att name="confidence_score_old" value="0.2379" type="real" />
    <att name="initial_score" value="0.2468" type="real" />
    <att name="relevance_score" value="1.0" type="real" />
  </edge>
  <edge id="P16520 (pp) P59768" label="GBB3_HUMAN (pp) GBG2_HUMAN" source="P16520" target="P59768">
    <att name="confidence_score" value="1.0" type="real" />
    <att name="confidence_score_old" value="1.0" type="real" />
    <att name="initial_score" value="0.5568" type="real" />
    <att name="relevance_score" value="1.0" type="real" />
  </edge>
  <edge id="P16520 (pp) P63092" label="GBB3_HUMAN (pp) GNAS2_HUMAN" source="P16520" target="P63092">
    <att name="confidence_score" value="1.0" type="real" />
    <att name="confidence_score_old" value="1.0" type="real" />
    <att name="initial_score" value="0.0453" type="real" />
    <att name="relevance_score" value="1.0" type="real" />
  </edge>
  <edge id="P16520 (pp) P63215" label="GBB3_HUMAN (pp) GBG3_HUMAN" source="P16520" target="P63215">
    <att name="confidence_score" value="1.0" type="real" />
    <att name="confidence_score_old" value="0.2161" type="real" />
    <att name="initial_score" value="0.2002" type="real" />
    <att name="relevance_score" value="1.0" type="real" />
  </edge>
  <edge id="P16520 (pp) P63218" label="GBB3_HUMAN (pp) GBG5_HUMAN" source="P16520" target="P63218">
    <att name="confidence_score" value="1.0" type="real" />
    <att name="confidence_score_old" value="0.2397" type="real" />
    <att name="initial_score" value="0.2504" type="real" />
    <att name="relevance_score" value="1.0" type="real" />
  </edge>
  <edge id="P16520 (pp) Q9NS75" label="GBB3_HUMAN (pp) CLTR2_HUMAN" source="P16520" target="Q9NS75">
    <att name="confidence_score" value="1.0" type="real" />
    <att name="confidence_score_old" value="1.0" type="real" />
    <att name="initial_score" value="0.1178" type="real" />
    <att name="relevance_score" value="1.0" type="real" />
  </edge>
  <edge id="P16520 (pp) Q9UK08" label="GBB3_HUMAN (pp) GBG8_HUMAN" source="P16520" target="Q9UK08">
    <att name="confidence_score" value="1.0" type="real" />
    <att name="confidence_score_old" value="0.2281" type="real" />
    <att name="initial_score" value="0.2264" type="real" />
    <att name="relevance_score" value="1.0" type="real" />
  </edge>
  <edge id="P21554 (pp) P29274" label="CNR1_HUMAN (pp) AA2AR_HUMAN" source="P21554" target="P29274">
    <att name="confidence_score" value="1.0" type="real" />
    <att name="confidence_score_old" value="0.8409" type="real" />
    <att name="initial_score" value="0.8568" type="real" />
    <att name="relevance_score" value="1.0" type="real" />
  </edge>
  <edge id="P21554 (pp) P63092" label="CNR1_HUMAN (pp) GNAS2_HUMAN" source="P21554" target="P63092">
    <att name="confidence_score" value="1.0" type="real" />
    <att name="confidence_score_old" value="0.2832" type="real" />
    <att name="initial_score" value="0.3309" type="real" />
    <att name="relevance_score" value="1.0" type="real" />
  </edge>
  <edge id="P21554 (pp) Q03113" label="CNR1_HUMAN (pp) GNA12_HUMAN" source="P21554" target="Q03113">
    <att name="confidence_score" value="1.0" type="real" />
    <att name="confidence_score_old" value="1.0" type="real" />
    <att name="initial_score" value="0.0689" type="real" />
    <att name="relevance_score" value="1.0" type="real" />
  </edge>
  <edge id="P21728 (pp) P38405" label="DRD1_HUMAN (pp) GNAL_HUMAN" source="P21728" target="P38405">
    <att name="confidence_score" value="1.0" type="real" />
    <att name="confidence_score_old" value="1.0" type="real" />
    <att name="initial_score" value="0.069" type="real" />
    <att name="relevance_score" value="1.0" type="real" />
  </edge>
  <edge id="P21728 (pp) P63092" label="DRD1_HUMAN (pp) GNAS2_HUMAN" source="P21728" target="P63092">
    <att name="confidence_score" value="1.0" type="real" />
    <att name="confidence_score_old" value="1.0" type="real" />
    <att name="initial_score" value="0.0677" type="real" />
    <att name="relevance_score" value="1.0" type="real" />
  </edge>
  <edge id="P21728 (pp) Q92847" label="DRD1_HUMAN (pp) GHSR_HUMAN" source="P21728" target="Q92847">
    <att name="confidence_score" value="1.0" type="real" />
    <att name="confidence_score_old" value="0.563" type="real" />
    <att name="initial_score" value="0.663" type="real" />
    <att name="relevance_score" value="1.0" type="real" />
  </edge>
  <edge id="P21918 (pp) P38405" label="DRD5_HUMAN (pp) GNAL_HUMAN" source="P21918" target="P38405">
    <att name="confidence_score" value="1.0" type="real" />
    <att name="confidence_score_old" value="1.0" type="real" />
    <att name="initial_score" value="0.0702" type="real" />
    <att name="relevance_score" value="1.0" type="real" />
  </edge>
  <edge id="P21918 (pp) P63092" label="DRD5_HUMAN (pp) GNAS2_HUMAN" source="P21918" target="P63092">
    <att name="confidence_score" value="1.0" type="real" />
    <att name="confidence_score_old" value="1.0" type="real" />
    <att name="initial_score" value="0.1846" type="real" />
    <att name="relevance_score" value="1.0" type="real" />
  </edge>
  <edge id="P21918 (pp) Q03113" label="DRD5_HUMAN (pp) GNA12_HUMAN" source="P21918" target="Q03113">
    <att name="confidence_score" value="1.0" type="real" />
    <att name="confidence_score_old" value="0.3735" type="real" />
    <att name="initial_score" value="0.4647" type="real" />
    <att name="relevance_score" value="1.0" type="real" />
  </edge>
  <edge id="P22888 (pp) P38405" label="LSHR_HUMAN (pp) GNAL_HUMAN" source="P22888" target="P38405">
    <att name="confidence_score" value="1.0" type="real" />
    <att name="confidence_score_old" value="0.3473" type="real" />
    <att name="initial_score" value="0.4296" type="real" />
    <att name="relevance_score" value="1.0" type="real" />
  </edge>
  <edge id="P22888 (pp) P63092" label="LSHR_HUMAN (pp) GNAS2_HUMAN" source="P22888" target="P63092">
    <att name="confidence_score" value="1.0" type="real" />
    <att name="confidence_score_old" value="0.3418" type="real" />
    <att name="initial_score" value="0.4219" type="real" />
    <att name="relevance_score" value="1.0" type="real" />
  </edge>
  <edge id="P23786 (pp) P63092" label="CPT2_HUMAN (pp) GNAS2_HUMAN" source="P23786" target="P63092">
    <att name="confidence_score" value="1.0" type="real" />
    <att name="confidence_score_old" value="0.1633" type="real" />
    <att name="initial_score" value="0.065" type="real" />
    <att name="relevance_score" value="1.0" type="real" />
  </edge>
  <edge id="P23786 (pp) P84996" label="CPT2_HUMAN (pp) ALEX_HUMAN" source="P23786" target="P84996">
    <att name="confidence_score" value="1.0" type="real" />
    <att name="confidence_score_old" value="0.1635" type="real" />
    <att name="initial_score" value="0.0656" type="real" />
    <att name="relevance_score" value="1.0" type="real" />
  </edge>
  <edge id="P23786 (pp) Q5JWF2" label="CPT2_HUMAN (pp) GNAS1_HUMAN" source="P23786" target="Q5JWF2">
    <att name="confidence_score" value="1.0" type="real" />
    <att name="confidence_score_old" value="0.1635" type="real" />
    <att name="initial_score" value="0.0656" type="real" />
    <att name="relevance_score" value="1.0" type="real" />
  </edge>
  <edge id="P25021 (pp) P38405" label="HRH2_HUMAN (pp) GNAL_HUMAN" source="P25021" target="P38405">
    <att name="confidence_score" value="1.0" type="real" />
    <att name="confidence_score_old" value="1.0" type="real" />
    <att name="initial_score" value="0.0705" type="real" />
    <att name="relevance_score" value="1.0" type="real" />
  </edge>
  <edge id="P25021 (pp) P63092" label="HRH2_HUMAN (pp) GNAS2_HUMAN" source="P25021" target="P63092">
    <att name="confidence_score" value="1.0" type="real" />
    <att name="confidence_score_old" value="1.0" type="real" />
    <att name="initial_score" value="0.0689" type="real" />
    <att name="relevance_score" value="1.0" type="real" />
  </edge>
  <edge id="P25100 (pp) P35368" label="ADA1D_HUMAN (pp) ADA1B_HUMAN" source="P25100" target="P35368">
    <att name="confidence_score" value="1.0" type="real" />
    <att name="confidence_score_old" value="0.3584" type="real" />
    <att name="initial_score" value="0.4448" type="real" />
    <att name="relevance_score" value="1.0" type="real" />
  </edge>
  <edge id="P25100 (pp) P38405" label="ADA1D_HUMAN (pp) GNAL_HUMAN" source="P25100" target="P38405">
    <att name="confidence_score" value="1.0" type="real" />
    <att name="confidence_score_old" value="1.0" type="real" />
    <att name="initial_score" value="0.0685" type="real" />
    <att name="relevance_score" value="1.0" type="real" />
  </edge>
  <edge id="P25100 (pp) P59768" label="ADA1D_HUMAN (pp) GBG2_HUMAN" source="P25100" target="P59768">
    <att name="confidence_score" value="1.0" type="real" />
    <att name="confidence_score_old" value="1.0" type="real" />
    <att name="initial_score" value="0.3028" type="real" />
    <att name="relevance_score" value="1.0" type="real" />
  </edge>
  <edge id="P25100 (pp) P62873" label="ADA1D_HUMAN (pp) GBB1_HUMAN" source="P25100" target="P62873">
    <att name="confidence_score" value="1.0" type="real" />
    <att name="confidence_score_old" value="1.0" type="real" />
    <att name="initial_score" value="0.2945" type="real" />
    <att name="relevance_score" value="1.0" type="real" />
  </edge>
  <edge id="P25100 (pp) P63092" label="ADA1D_HUMAN (pp) GNAS2_HUMAN" source="P25100" target="P63092">
    <att name="confidence_score" value="1.0" type="real" />
    <att name="confidence_score_old" value="1.0" type="real" />
    <att name="initial_score" value="0.0674" type="real" />
    <att name="relevance_score" value="1.0" type="real" />
  </edge>
  <edge id="P25100 (pp) Q03113" label="ADA1D_HUMAN (pp) GNA12_HUMAN" source="P25100" target="Q03113">
    <att name="confidence_score" value="1.0" type="real" />
    <att name="confidence_score_old" value="1.0" type="real" />
    <att name="initial_score" value="0.301" type="real" />
    <att name="relevance_score" value="1.0" type="real" />
  </edge>
  <edge id="P25105 (pp) P38405" label="PTAFR_HUMAN (pp) GNAL_HUMAN" source="P25105" target="P38405">
    <att name="confidence_score" value="1.0" type="real" />
    <att name="confidence_score_old" value="1.0" type="real" />
    <att name="initial_score" value="0.0679" type="real" />
    <att name="relevance_score" value="1.0" type="real" />
  </edge>
  <edge id="P25105 (pp) P63092" label="PTAFR_HUMAN (pp) GNAS2_HUMAN" source="P25105" target="P63092">
    <att name="confidence_score" value="1.0" type="real" />
    <att name="confidence_score_old" value="1.0" type="real" />
    <att name="initial_score" value="0.0667" type="real" />
    <att name="relevance_score" value="1.0" type="real" />
  </edge>
  <edge id="P25105 (pp) Q03113" label="PTAFR_HUMAN (pp) GNA12_HUMAN" source="P25105" target="Q03113">
    <att name="confidence_score" value="1.0" type="real" />
    <att name="confidence_score_old" value="1.0" type="real" />
    <att name="initial_score" value="0.0677" type="real" />
    <att name="relevance_score" value="1.0" type="real" />
  </edge>
  <edge id="P29274 (pp) P29275" label="AA2AR_HUMAN (pp) AA2BR_HUMAN" source="P29274" target="P29275">
    <att name="confidence_score" value="1.0" type="real" />
    <att name="confidence_score_old" value="0.8075" type="real" />
    <att name="initial_score" value="0.8372" type="real" />
    <att name="relevance_score" value="1.0" type="real" />
  </edge>
  <edge id="P29274 (pp) P38405" label="AA2AR_HUMAN (pp) GNAL_HUMAN" source="P29274" target="P38405">
    <att name="confidence_score" value="1.0" type="real" />
    <att name="confidence_score_old" value="1.0" type="real" />
    <att name="initial_score" value="0.0684" type="real" />
    <att name="relevance_score" value="1.0" type="real" />
  </edge>
  <edge id="P29274 (pp) P63092" label="AA2AR_HUMAN (pp) GNAS2_HUMAN" source="P29274" target="P63092">
    <att name="confidence_score" value="1.0" type="real" />
    <att name="confidence_score_old" value="1.0" type="real" />
    <att name="initial_score" value="0.0673" type="real" />
    <att name="relevance_score" value="1.0" type="real" />
  </edge>
  <edge id="P29275 (pp) P38405" label="AA2BR_HUMAN (pp) GNAL_HUMAN" source="P29275" target="P38405">
    <att name="confidence_score" value="1.0" type="real" />
    <att name="confidence_score_old" value="1.0" type="real" />
    <att name="initial_score" value="0.0683" type="real" />
    <att name="relevance_score" value="1.0" type="real" />
  </edge>
  <edge id="P29275 (pp) P59768" label="AA2BR_HUMAN (pp) GBG2_HUMAN" source="P29275" target="P59768">
    <att name="confidence_score" value="1.0" type="real" />
    <att name="confidence_score_old" value="1.0" type="real" />
    <att name="initial_score" value="0.4933" type="real" />
    <att name="relevance_score" value="1.0" type="real" />
  </edge>
  <edge id="P29275 (pp) P62873" label="AA2BR_HUMAN (pp) GBB1_HUMAN" source="P29275" target="P62873">
    <att name="confidence_score" value="1.0" type="real" />
    <att name="confidence_score_old" value="1.0" type="real" />
    <att name="initial_score" value="0.4798" type="real" />
    <att name="relevance_score" value="1.0" type="real" />
  </edge>
  <edge id="P29275 (pp) P63092" label="AA2BR_HUMAN (pp) GNAS2_HUMAN" source="P29275" target="P63092">
    <att name="confidence_score" value="1.0" type="real" />
    <att name="confidence_score_old" value="1.0" type="real" />
    <att name="initial_score" value="0.4989" type="real" />
    <att name="relevance_score" value="1.0" type="real" />
  </edge>
  <edge id="P30518 (pp) P38405" label="V2R_HUMAN (pp) GNAL_HUMAN" source="P30518" target="P38405">
    <att name="confidence_score" value="1.0" type="real" />
    <att name="confidence_score_old" value="1.0" type="real" />
    <att name="initial_score" value="0.0665" type="real" />
    <att name="relevance_score" value="1.0" type="real" />
  </edge>
  <edge id="P30518 (pp) P63092" label="V2R_HUMAN (pp) GNAS2_HUMAN" source="P30518" target="P63092">
    <att name="confidence_score" value="1.0" type="real" />
    <att name="confidence_score_old" value="1.0" type="real" />
    <att name="initial_score" value="0.6313" type="real" />
    <att name="relevance_score" value="1.0" type="real" />
  </edge>
  <edge id="P30968 (pp) P38405" label="GNRHR_HUMAN (pp) GNAL_HUMAN" source="P30968" target="P38405">
    <att name="confidence_score" value="1.0" type="real" />
    <att name="confidence_score_old" value="1.0" type="real" />
    <att name="initial_score" value="0.0696" type="real" />
    <att name="relevance_score" value="1.0" type="real" />
  </edge>
  <edge id="P30968 (pp) P63092" label="GNRHR_HUMAN (pp) GNAS2_HUMAN" source="P30968" target="P63092">
    <att name="confidence_score" value="1.0" type="real" />
    <att name="confidence_score_old" value="1.0" type="real" />
    <att name="initial_score" value="0.0682" type="real" />
    <att name="relevance_score" value="1.0" type="real" />
  </edge>
  <edge id="P30988 (pp) P38405" label="CALCR_HUMAN (pp) GNAL_HUMAN" source="P30988" target="P38405">
    <att name="confidence_score" value="1.0" type="real" />
    <att name="confidence_score_old" value="0.3442" type="real" />
    <att name="initial_score" value="0.4253" type="real" />
    <att name="relevance_score" value="1.0" type="real" />
  </edge>
  <edge id="P30988 (pp) P59768" label="CALCR_HUMAN (pp) GBG2_HUMAN" source="P30988" target="P59768">
    <att name="confidence_score" value="1.0" type="real" />
    <att name="confidence_score_old" value="0.5368" type="real" />
    <att name="initial_score" value="0.6399" type="real" />
    <att name="relevance_score" value="1.0" type="real" />
  </edge>
  <edge id="P30988 (pp) P62873" label="CALCR_HUMAN (pp) GBB1_HUMAN" source="P30988" target="P62873">
    <att name="confidence_score" value="1.0" type="real" />
    <att name="confidence_score_old" value="0.521" type="real" />
    <att name="initial_score" value="0.6255" type="real" />
    <att name="relevance_score" value="1.0" type="real" />
  </edge>
  <edge id="P30988 (pp) P63092" label="CALCR_HUMAN (pp) GNAS2_HUMAN" source="P30988" target="P63092">
    <att name="confidence_score" value="1.0" type="real" />
    <att name="confidence_score_old" value="0.6497" type="real" />
    <att name="initial_score" value="0.7322" type="real" />
    <att name="relevance_score" value="1.0" type="real" />
  </edge>
  <edge id="P30989 (pp) P38405" label="NTR1_HUMAN (pp) GNAL_HUMAN" source="P30989" target="P38405">
    <att name="confidence_score" value="1.0" type="real" />
    <att name="confidence_score_old" value="0.3378" type="real" />
    <att name="initial_score" value="0.4161" type="real" />
    <att name="relevance_score" value="1.0" type="real" />
  </edge>
  <edge id="P30989 (pp) P59768" label="NTR1_HUMAN (pp) GBG2_HUMAN" source="P30989" target="P59768">
    <att name="confidence_score" value="1.0" type="real" />
    <att name="confidence_score_old" value="0.3387" type="real" />
    <att name="initial_score" value="0.4175" type="real" />
    <att name="relevance_score" value="1.0" type="real" />
  </edge>
  <edge id="P30989 (pp) P63092" label="NTR1_HUMAN (pp) GNAS2_HUMAN" source="P30989" target="P63092">
    <att name="confidence_score" value="1.0" type="real" />
    <att name="confidence_score_old" value="0.3327" type="real" />
    <att name="initial_score" value="0.4088" type="real" />
    <att name="relevance_score" value="1.0" type="real" />
  </edge>
  <edge id="P32239 (pp) P63092" label="GASR_HUMAN (pp) GNAS2_HUMAN" source="P32239" target="P63092">
    <att name="confidence_score" value="1.0" type="real" />
    <att name="confidence_score_old" value="1.0" type="real" />
    <att name="initial_score" value="0.0675" type="real" />
    <att name="relevance_score" value="1.0" type="real" />
  </edge>
  <edge id="P34969 (pp) P38405" label="5HT7R_HUMAN (pp) GNAL_HUMAN" source="P34969" target="P38405">
    <att name="confidence_score" value="1.0" type="real" />
    <att name="confidence_score_old" value="1.0" type="real" />
    <att name="initial_score" value="0.0673" type="real" />
    <att name="relevance_score" value="1.0" type="real" />
  </edge>
  <edge id="P34969 (pp) P63092" label="5HT7R_HUMAN (pp) GNAS2_HUMAN" source="P34969" target="P63092">
    <att name="confidence_score" value="1.0" type="real" />
    <att name="confidence_score_old" value="1.0" type="real" />
    <att name="initial_score" value="0.0663" type="real" />
    <att name="relevance_score" value="1.0" type="real" />
  </edge>
  <edge id="P34969 (pp) Q03113" label="5HT7R_HUMAN (pp) GNA12_HUMAN" source="P34969" target="Q03113">
    <att name="confidence_score" value="1.0" type="real" />
    <att name="confidence_score_old" value="1.0" type="real" />
    <att name="initial_score" value="0.0672" type="real" />
    <att name="relevance_score" value="1.0" type="real" />
  </edge>
  <edge id="P34998 (pp) P38405" label="CRFR1_HUMAN (pp) GNAL_HUMAN" source="P34998" target="P38405">
    <att name="confidence_score" value="1.0" type="real" />
    <att name="confidence_score_old" value="0.3438" type="real" />
    <att name="initial_score" value="0.4246" type="real" />
    <att name="relevance_score" value="1.0" type="real" />
  </edge>
  <edge id="P34998 (pp) P63092" label="CRFR1_HUMAN (pp) GNAS2_HUMAN" source="P34998" target="P63092">
    <att name="confidence_score" value="1.0" type="real" />
    <att name="confidence_score_old" value="0.3731" type="real" />
    <att name="initial_score" value="0.4642" type="real" />
    <att name="relevance_score" value="1.0" type="real" />
  </edge>
  <edge id="P35348 (pp) P35368" label="ADA1A_HUMAN (pp) ADA1B_HUMAN" source="P35348" target="P35368">
    <att name="confidence_score" value="1.0" type="real" />
    <att name="confidence_score_old" value="0.7112" type="real" />
    <att name="initial_score" value="0.7759" type="real" />
    <att name="relevance_score" value="1.0" type="real" />
  </edge>
  <edge id="P35348 (pp) P38405" label="ADA1A_HUMAN (pp) GNAL_HUMAN" source="P35348" target="P38405">
    <att name="confidence_score" value="1.0" type="real" />
    <att name="confidence_score_old" value="1.0" type="real" />
    <att name="initial_score" value="0.0683" type="real" />
    <att name="relevance_score" value="1.0" type="real" />
  </edge>
  <edge id="P35348 (pp) P59768" label="ADA1A_HUMAN (pp) GBG2_HUMAN" source="P35348" target="P59768">
    <att name="confidence_score" value="1.0" type="real" />
    <att name="confidence_score_old" value="1.0" type="real" />
    <att name="initial_score" value="0.3026" type="real" />
    <att name="relevance_score" value="1.0" type="real" />
  </edge>
  <edge id="P35348 (pp) P62873" label="ADA1A_HUMAN (pp) GBB1_HUMAN" source="P35348" target="P62873">
    <att name="confidence_score" value="1.0" type="real" />
    <att name="confidence_score_old" value="1.0" type="real" />
    <att name="initial_score" value="0.2938" type="real" />
    <att name="relevance_score" value="1.0" type="real" />
  </edge>
  <edge id="P35348 (pp) P63092" label="ADA1A_HUMAN (pp) GNAS2_HUMAN" source="P35348" target="P63092">
    <att name="confidence_score" value="1.0" type="real" />
    <att name="confidence_score_old" value="1.0" type="real" />
    <att name="initial_score" value="0.0672" type="real" />
    <att name="relevance_score" value="1.0" type="real" />
  </edge>
  <edge id="P35348 (pp) Q03113" label="ADA1A_HUMAN (pp) GNA12_HUMAN" source="P35348" target="Q03113">
    <att name="confidence_score" value="1.0" type="real" />
    <att name="confidence_score_old" value="1.0" type="real" />
    <att name="initial_score" value="0.5693" type="real" />
    <att name="relevance_score" value="1.0" type="real" />
  </edge>
  <edge id="P35368 (pp) P38405" label="ADA1B_HUMAN (pp) GNAL_HUMAN" source="P35368" target="P38405">
    <att name="confidence_score" value="1.0" type="real" />
    <att name="confidence_score_old" value="1.0" type="real" />
    <att name="initial_score" value="0.0694" type="real" />
    <att name="relevance_score" value="1.0" type="real" />
  </edge>
  <edge id="P35368 (pp) P59768" label="ADA1B_HUMAN (pp) GBG2_HUMAN" source="P35368" target="P59768">
    <att name="confidence_score" value="1.0" type="real" />
    <att name="confidence_score_old" value="1.0" type="real" />
    <att name="initial_score" value="0.3075" type="real" />
    <att name="relevance_score" value="1.0" type="real" />
  </edge>
  <edge id="P35368 (pp) P62873" label="ADA1B_HUMAN (pp) GBB1_HUMAN" source="P35368" target="P62873">
    <att name="confidence_score" value="1.0" type="real" />
    <att name="confidence_score_old" value="1.0" type="real" />
    <att name="initial_score" value="0.2997" type="real" />
    <att name="relevance_score" value="1.0" type="real" />
  </edge>
  <edge id="P35368 (pp) P63092" label="ADA1B_HUMAN (pp) GNAS2_HUMAN" source="P35368" target="P63092">
    <att name="confidence_score" value="1.0" type="real" />
    <att name="confidence_score_old" value="1.0" type="real" />
    <att name="initial_score" value="0.0686" type="real" />
    <att name="relevance_score" value="1.0" type="real" />
  </edge>
  <edge id="P35368 (pp) Q03113" label="ADA1B_HUMAN (pp) GNA12_HUMAN" source="P35368" target="Q03113">
    <att name="confidence_score" value="1.0" type="real" />
    <att name="confidence_score_old" value="1.0" type="real" />
    <att name="initial_score" value="0.3051" type="real" />
    <att name="relevance_score" value="1.0" type="real" />
  </edge>
  <edge id="P35408 (pp) P38405" label="PE2R4_HUMAN (pp) GNAL_HUMAN" source="P35408" target="P38405">
    <att name="confidence_score" value="1.0" type="real" />
    <att name="confidence_score_old" value="1.0" type="real" />
    <att name="initial_score" value="0.0681" type="real" />
    <att name="relevance_score" value="1.0" type="real" />
  </edge>
  <edge id="P35408 (pp) P63092" label="PE2R4_HUMAN (pp) GNAS2_HUMAN" source="P35408" target="P63092">
    <att name="confidence_score" value="1.0" type="real" />
    <att name="confidence_score_old" value="1.0" type="real" />
    <att name="initial_score" value="0.0669" type="real" />
    <att name="relevance_score" value="1.0" type="real" />
  </edge>
  <edge id="P38405 (pp) P40145" label="GNAL_HUMAN (pp) ADCY8_HUMAN" source="P38405" target="P40145">
    <att name="confidence_score" value="1.0" type="real" />
    <att name="confidence_score_old" value="0.4483" type="real" />
    <att name="initial_score" value="0.5528" type="real" />
    <att name="relevance_score" value="1.0" type="real" />
  </edge>
  <edge id="P38405 (pp) P41231" label="GNAL_HUMAN (pp) P2RY2_HUMAN" source="P38405" target="P41231">
    <att name="confidence_score" value="1.0" type="real" />
    <att name="confidence_score_old" value="1.0" type="real" />
    <att name="initial_score" value="0.067" type="real" />
    <att name="relevance_score" value="1.0" type="real" />
  </edge>
  <edge id="P38405 (pp) P41586" label="GNAL_HUMAN (pp) PACR_HUMAN" source="P38405" target="P41586">
    <att name="confidence_score" value="1.0" type="real" />
    <att name="confidence_score_old" value="1.0" type="real" />
    <att name="initial_score" value="0.0698" type="real" />
    <att name="relevance_score" value="1.0" type="real" />
  </edge>
  <edge id="P38405 (pp) P43088" label="GNAL_HUMAN (pp) PF2R_HUMAN" source="P38405" target="P43088">
    <att name="confidence_score" value="1.0" type="real" />
    <att name="confidence_score_old" value="1.0" type="real" />
    <att name="initial_score" value="0.0697" type="real" />
    <att name="relevance_score" value="1.0" type="real" />
  </edge>
  <edge id="P38405 (pp) P43119" label="GNAL_HUMAN (pp) PI2R_HUMAN" source="P38405" target="P43119">
    <att name="confidence_score" value="1.0" type="real" />
    <att name="confidence_score_old" value="1.0" type="real" />
    <att name="initial_score" value="0.0676" type="real" />
    <att name="relevance_score" value="1.0" type="real" />
  </edge>
  <edge id="P38405 (pp) P43220" label="GNAL_HUMAN (pp) GLP1R_HUMAN" source="P38405" target="P43220">
    <att name="confidence_score" value="1.0" type="real" />
    <att name="confidence_score_old" value="0.3307" type="real" />
    <att name="initial_score" value="0.406" type="real" />
    <att name="relevance_score" value="1.0" type="real" />
  </edge>
  <edge id="P38405 (pp) P46089" label="GNAL_HUMAN (pp) GPR3_HUMAN" source="P38405" target="P46089">
    <att name="confidence_score" value="1.0" type="real" />
    <att name="confidence_score_old" value="0.3469" type="real" />
    <att name="initial_score" value="0.429" type="real" />
    <att name="relevance_score" value="1.0" type="real" />
  </edge>
  <edge id="P38405 (pp) P46093" label="GNAL_HUMAN (pp) GPR4_HUMAN" source="P38405" target="P46093">
    <att name="confidence_score" value="1.0" type="real" />
    <att name="confidence_score_old" value="0.3533" type="real" />
    <att name="initial_score" value="0.4379" type="real" />
    <att name="relevance_score" value="1.0" type="real" />
  </edge>
  <edge id="P38405 (pp) P46095" label="GNAL_HUMAN (pp) GPR6_HUMAN" source="P38405" target="P46095">
    <att name="confidence_score" value="1.0" type="real" />
    <att name="confidence_score_old" value="0.3549" type="real" />
    <att name="initial_score" value="0.44" type="real" />
    <att name="relevance_score" value="1.0" type="real" />
  </edge>
  <edge id="P38405 (pp) P47775" label="GNAL_HUMAN (pp) GPR12_HUMAN" source="P38405" target="P47775">
    <att name="confidence_score" value="1.0" type="real" />
    <att name="confidence_score_old" value="0.3356" type="real" />
    <att name="initial_score" value="0.413" type="real" />
    <att name="relevance_score" value="1.0" type="real" />
  </edge>
  <edge id="P38405 (pp) P47871" label="GNAL_HUMAN (pp) GLR_HUMAN" source="P38405" target="P47871">
    <att name="confidence_score" value="1.0" type="real" />
    <att name="confidence_score_old" value="0.3348" type="real" />
    <att name="initial_score" value="0.4119" type="real" />
    <att name="relevance_score" value="1.0" type="real" />
  </edge>
  <edge id="P38405 (pp) P47900" label="GNAL_HUMAN (pp) P2RY1_HUMAN" source="P38405" target="P47900">
    <att name="confidence_score" value="1.0" type="real" />
    <att name="confidence_score_old" value="1.0" type="real" />
    <att name="initial_score" value="0.068" type="real" />
    <att name="relevance_score" value="1.0" type="real" />
  </edge>
  <edge id="P38405 (pp) P47901" label="GNAL_HUMAN (pp) V1BR_HUMAN" source="P38405" target="P47901">
    <att name="confidence_score" value="1.0" type="real" />
    <att name="confidence_score_old" value="1.0" type="real" />
    <att name="initial_score" value="0.0688" type="real" />
    <att name="relevance_score" value="1.0" type="real" />
  </edge>
  <edge id="P38405 (pp) P48546" label="GNAL_HUMAN (pp) GIPR_HUMAN" source="P38405" target="P48546">
    <att name="confidence_score" value="1.0" type="real" />
    <att name="confidence_score_old" value="1.0" type="real" />
    <att name="initial_score" value="0.0716" type="real" />
    <att name="relevance_score" value="1.0" type="real" />
  </edge>
  <edge id="P38405 (pp) P49190" label="GNAL_HUMAN (pp) PTH2R_HUMAN" source="P38405" target="P49190">
    <att name="confidence_score" value="1.0" type="real" />
    <att name="confidence_score_old" value="1.0" type="real" />
    <att name="initial_score" value="0.0668" type="real" />
    <att name="relevance_score" value="1.0" type="real" />
  </edge>
  <edge id="P38405 (pp) P50406" label="GNAL_HUMAN (pp) 5HT6R_HUMAN" source="P38405" target="P50406">
    <att name="confidence_score" value="1.0" type="real" />
    <att name="confidence_score_old" value="1.0" type="real" />
    <att name="initial_score" value="0.0678" type="real" />
    <att name="relevance_score" value="1.0" type="real" />
  </edge>
  <edge id="P38405 (pp) P51828" label="GNAL_HUMAN (pp) ADCY7_HUMAN" source="P38405" target="P51828">
    <att name="confidence_score" value="1.0" type="real" />
    <att name="confidence_score_old" value="0.4534" type="real" />
    <att name="initial_score" value="0.5583" type="real" />
    <att name="relevance_score" value="1.0" type="real" />
  </edge>
  <edge id="P38405 (pp) P62873" label="GNAL_HUMAN (pp) GBB1_HUMAN" source="P38405" target="P62873">
    <att name="confidence_score" value="1.0" type="real" />
    <att name="confidence_score_old" value="1.0" type="real" />
    <att name="initial_score" value="0.0455" type="real" />
    <att name="relevance_score" value="1.0" type="real" />
  </edge>
  <edge id="P38405 (pp) P63092" label="GNAL_HUMAN (pp) GNAS2_HUMAN" source="P38405" target="P63092">
    <att name="confidence_score" value="1.0" type="real" />
    <att name="confidence_score_old" value="0.1647" type="real" />
    <att name="initial_score" value="0.069" type="real" />
    <att name="relevance_score" value="1.0" type="real" />
  </edge>
  <edge id="P38405 (pp) P84996" label="GNAL_HUMAN (pp) ALEX_HUMAN" source="P38405" target="P84996">
    <att name="confidence_score" value="1.0" type="real" />
    <att name="confidence_score_old" value="0.1638" type="real" />
    <att name="initial_score" value="0.0665" type="real" />
    <att name="relevance_score" value="1.0" type="real" />
  </edge>
  <edge id="P38405 (pp) Q01718" label="GNAL_HUMAN (pp) ACTHR_HUMAN" source="P38405" target="Q01718">
    <att name="confidence_score" value="1.0" type="real" />
    <att name="confidence_score_old" value="0.3512" type="real" />
    <att name="initial_score" value="0.4349" type="real" />
    <att name="relevance_score" value="1.0" type="real" />
  </edge>
  <edge id="P38405 (pp) Q02643" label="GNAL_HUMAN (pp) GHRHR_HUMAN" source="P38405" target="Q02643">
    <att name="confidence_score" value="1.0" type="real" />
    <att name="confidence_score_old" value="0.3566" type="real" />
    <att name="initial_score" value="0.4424" type="real" />
    <att name="relevance_score" value="1.0" type="real" />
  </edge>
  <edge id="P38405 (pp) Q03431" label="GNAL_HUMAN (pp) PTH1R_HUMAN" source="P38405" target="Q03431">
    <att name="confidence_score" value="1.0" type="real" />
    <att name="confidence_score_old" value="1.0" type="real" />
    <att name="initial_score" value="0.0673" type="real" />
    <att name="relevance_score" value="1.0" type="real" />
  </edge>
  <edge id="P38405 (pp) Q08462" label="GNAL_HUMAN (pp) ADCY2_HUMAN" source="P38405" target="Q08462">
    <att name="confidence_score" value="1.0" type="real" />
    <att name="confidence_score_old" value="0.4513" type="real" />
    <att name="initial_score" value="0.5561" type="real" />
    <att name="relevance_score" value="1.0" type="real" />
  </edge>
  <edge id="P38405 (pp) Q08828" label="GNAL_HUMAN (pp) ADCY1_HUMAN" source="P38405" target="Q08828">
    <att name="confidence_score" value="1.0" type="real" />
    <att name="confidence_score_old" value="0.4573" type="real" />
    <att name="initial_score" value="0.5625" type="real" />
    <att name="relevance_score" value="1.0" type="real" />
  </edge>
  <edge id="P38405 (pp) Q13324" label="GNAL_HUMAN (pp) CRFR2_HUMAN" source="P38405" target="Q13324">
    <att name="confidence_score" value="1.0" type="real" />
    <att name="confidence_score_old" value="0.3484" type="real" />
    <att name="initial_score" value="0.431" type="real" />
    <att name="relevance_score" value="1.0" type="real" />
  </edge>
  <edge id="P38405 (pp) Q15077" label="GNAL_HUMAN (pp) P2RY6_HUMAN" source="P38405" target="Q15077">
    <att name="confidence_score" value="1.0" type="real" />
    <att name="confidence_score_old" value="1.0" type="real" />
    <att name="initial_score" value="0.0653" type="real" />
    <att name="relevance_score" value="1.0" type="real" />
  </edge>
  <edge id="P38405 (pp) Q5JWF2" label="GNAL_HUMAN (pp) GNAS1_HUMAN" source="P38405" target="Q5JWF2">
    <att name="confidence_score" value="1.0" type="real" />
    <att name="confidence_score_old" value="0.1638" type="real" />
    <att name="initial_score" value="0.0665" type="real" />
    <att name="relevance_score" value="1.0" type="real" />
  </edge>
  <edge id="P38405 (pp) Q6QNK2" label="GNAL_HUMAN (pp) AGRD1_HUMAN" source="P38405" target="Q6QNK2">
    <att name="confidence_score" value="1.0" type="real" />
    <att name="confidence_score_old" value="0.3533" type="real" />
    <att name="initial_score" value="0.4379" type="real" />
    <att name="relevance_score" value="1.0" type="real" />
  </edge>
  <edge id="P38405 (pp) Q6W5P4" label="GNAL_HUMAN (pp) NPSR1_HUMAN" source="P38405" target="Q6W5P4">
    <att name="confidence_score" value="1.0" type="real" />
    <att name="confidence_score_old" value="0.3408" type="real" />
    <att name="initial_score" value="0.4205" type="real" />
    <att name="relevance_score" value="1.0" type="real" />
  </edge>
  <edge id="P38405 (pp) Q8NDV2" label="GNAL_HUMAN (pp) GPR26_HUMAN" source="P38405" target="Q8NDV2">
    <att name="confidence_score" value="1.0" type="real" />
    <att name="confidence_score_old" value="0.3566" type="real" />
    <att name="initial_score" value="0.4424" type="real" />
    <att name="relevance_score" value="1.0" type="real" />
  </edge>
  <edge id="P38405 (pp) Q8NFM4" label="GNAL_HUMAN (pp) ADCY4_HUMAN" source="P38405" target="Q8NFM4">
    <att name="confidence_score" value="1.0" type="real" />
    <att name="confidence_score_old" value="0.4582" type="real" />
    <att name="initial_score" value="0.5635" type="real" />
    <att name="relevance_score" value="1.0" type="real" />
  </edge>
  <edge id="P38405 (pp) Q8TDU6" label="GNAL_HUMAN (pp) GPBAR_HUMAN" source="P38405" target="Q8TDU6">
    <att name="confidence_score" value="1.0" type="real" />
    <att name="confidence_score_old" value="0.3427" type="real" />
    <att name="initial_score" value="0.423" type="real" />
    <att name="relevance_score" value="1.0" type="real" />
  </edge>
  <edge id="P38405 (pp) Q8WXD0" label="GNAL_HUMAN (pp) RXFP2_HUMAN" source="P38405" target="Q8WXD0">
    <att name="confidence_score" value="1.0" type="real" />
    <att name="confidence_score_old" value="0.3512" type="real" />
    <att name="initial_score" value="0.435" type="real" />
    <att name="relevance_score" value="1.0" type="real" />
  </edge>
  <edge id="P38405 (pp) Q96G91" label="GNAL_HUMAN (pp) P2Y11_HUMAN" source="P38405" target="Q96G91">
    <att name="confidence_score" value="1.0" type="real" />
    <att name="confidence_score_old" value="1.0" type="real" />
    <att name="initial_score" value="0.0701" type="real" />
    <att name="relevance_score" value="1.0" type="real" />
  </edge>
  <edge id="P38405 (pp) Q96LB1" label="GNAL_HUMAN (pp) MRGX2_HUMAN" source="P38405" target="Q96LB1">
    <att name="confidence_score" value="1.0" type="real" />
    <att name="confidence_score_old" value="1.0" type="real" />
    <att name="initial_score" value="0.0706" type="real" />
    <att name="relevance_score" value="1.0" type="real" />
  </edge>
  <edge id="P38405 (pp) Q96P66" label="GNAL_HUMAN (pp) GP101_HUMAN" source="P38405" target="Q96P66">
    <att name="confidence_score" value="1.0" type="real" />
    <att name="confidence_score_old" value="0.3433" type="real" />
    <att name="initial_score" value="0.424" type="real" />
    <att name="relevance_score" value="1.0" type="real" />
  </edge>
  <edge id="P38405 (pp) Q96P69" label="GNAL_HUMAN (pp) GPR78_HUMAN" source="P38405" target="Q96P69">
    <att name="confidence_score" value="1.0" type="real" />
    <att name="confidence_score_old" value="0.3593" type="real" />
    <att name="initial_score" value="0.446" type="real" />
    <att name="relevance_score" value="1.0" type="real" />
  </edge>
  <edge id="P38405 (pp) Q96RJ0" label="GNAL_HUMAN (pp) TAAR1_HUMAN" source="P38405" target="Q96RJ0">
    <att name="confidence_score" value="1.0" type="real" />
    <att name="confidence_score_old" value="0.3504" type="real" />
    <att name="initial_score" value="0.4338" type="real" />
    <att name="relevance_score" value="1.0" type="real" />
  </edge>
  <edge id="P38405 (pp) Q9BXC1" label="GNAL_HUMAN (pp) GP174_HUMAN" source="P38405" target="Q9BXC1">
    <att name="confidence_score" value="1.0" type="real" />
    <att name="confidence_score_old" value="1.0" type="real" />
    <att name="initial_score" value="0.0726" type="real" />
    <att name="relevance_score" value="1.0" type="real" />
  </edge>
  <edge id="P38405 (pp) Q9HBX9" label="GNAL_HUMAN (pp) RXFP1_HUMAN" source="P38405" target="Q9HBX9">
    <att name="confidence_score" value="1.0" type="real" />
    <att name="confidence_score_old" value="0.3358" type="real" />
    <att name="initial_score" value="0.4133" type="real" />
    <att name="relevance_score" value="1.0" type="real" />
  </edge>
  <edge id="P38405 (pp) Q9NVN3" label="GNAL_HUMAN (pp) RIC8B_HUMAN" source="P38405" target="Q9NVN3">
    <att name="confidence_score" value="1.0" type="real" />
    <att name="confidence_score_old" value="0.5094" type="real" />
    <att name="initial_score" value="0.6147" type="real" />
    <att name="relevance_score" value="1.0" type="real" />
  </edge>
  <edge id="P38405 (pp) Q9UKP6" label="GNAL_HUMAN (pp) UR2R_HUMAN" source="P38405" target="Q9UKP6">
    <att name="confidence_score" value="1.0" type="real" />
    <att name="confidence_score_old" value="1.0" type="real" />
    <att name="initial_score" value="0.0675" type="real" />
    <att name="relevance_score" value="1.0" type="real" />
  </edge>
  <edge id="P38405 (pp) Q9UNF1" label="GNAL_HUMAN (pp) MAGD2_HUMAN" source="P38405" target="Q9UNF1">
    <att name="confidence_score" value="1.0" type="real" />
    <att name="confidence_score_old" value="0.1595" type="real" />
    <att name="initial_score" value="0.0535" type="real" />
    <att name="relevance_score" value="1.0" type="real" />
  </edge>
  <edge id="P38405 (pp) Q9UNW8" label="GNAL_HUMAN (pp) GP132_HUMAN" source="P38405" target="Q9UNW8">
    <att name="confidence_score" value="1.0" type="real" />
    <att name="confidence_score_old" value="1.0" type="real" />
    <att name="initial_score" value="0.0703" type="real" />
    <att name="relevance_score" value="1.0" type="real" />
  </edge>
  <edge id="P38405 (pp) Q9Y5Y4" label="GNAL_HUMAN (pp) PD2R2_HUMAN" source="P38405" target="Q9Y5Y4">
    <att name="confidence_score" value="1.0" type="real" />
    <att name="confidence_score_old" value="1.0" type="real" />
    <att name="initial_score" value="0.0702" type="real" />
    <att name="relevance_score" value="1.0" type="real" />
  </edge>
  <edge id="P40145 (pp) P63092" label="ADCY8_HUMAN (pp) GNAS2_HUMAN" source="P40145" target="P63092">
    <att name="confidence_score" value="1.0" type="real" />
    <att name="confidence_score_old" value="0.3394" type="real" />
    <att name="initial_score" value="0.4184" type="real" />
    <att name="relevance_score" value="1.0" type="real" />
  </edge>
  <edge id="P40145 (pp) Q08828" label="ADCY8_HUMAN (pp) ADCY1_HUMAN" source="P40145" target="Q08828">
    <att name="confidence_score" value="1.0" type="real" />
    <att name="confidence_score_old" value="1.0" type="real" />
    <att name="relevance_score" value="1.0" type="real" />
  </edge>
  <edge id="P41231 (pp) P63092" label="P2RY2_HUMAN (pp) GNAS2_HUMAN" source="P41231" target="P63092">
    <att name="confidence_score" value="1.0" type="real" />
    <att name="confidence_score_old" value="1.0" type="real" />
    <att name="initial_score" value="0.0658" type="real" />
    <att name="relevance_score" value="1.0" type="real" />
  </edge>
  <edge id="P41231 (pp) Q03113" label="P2RY2_HUMAN (pp) GNA12_HUMAN" source="P41231" target="Q03113">
    <att name="confidence_score" value="1.0" type="real" />
    <att name="confidence_score_old" value="1.0" type="real" />
    <att name="initial_score" value="0.0669" type="real" />
    <att name="relevance_score" value="1.0" type="real" />
  </edge>
  <edge id="P41586 (pp) P63092" label="PACR_HUMAN (pp) GNAS2_HUMAN" source="P41586" target="P63092">
    <att name="confidence_score" value="1.0" type="real" />
    <att name="confidence_score_old" value="1.0" type="real" />
    <att name="initial_score" value="0.0691" type="real" />
    <att name="relevance_score" value="1.0" type="real" />
  </edge>
  <edge id="P43088 (pp) P63092" label="PF2R_HUMAN (pp) GNAS2_HUMAN" source="P43088" target="P63092">
    <att name="confidence_score" value="1.0" type="real" />
    <att name="confidence_score_old" value="1.0" type="real" />
    <att name="initial_score" value="0.0684" type="real" />
    <att name="relevance_score" value="1.0" type="real" />
  </edge>
  <edge id="P43116 (pp) P63092" label="PE2R2_HUMAN (pp) GNAS2_HUMAN" source="P43116" target="P63092">
    <att name="confidence_score" value="1.0" type="real" />
    <att name="confidence_score_old" value="1.0" type="real" />
    <att name="initial_score" value="0.0703" type="real" />
    <att name="relevance_score" value="1.0" type="real" />
  </edge>
  <edge id="P43119 (pp) P59768" label="PI2R_HUMAN (pp) GBG2_HUMAN" source="P43119" target="P59768">
    <att name="confidence_score" value="1.0" type="real" />
    <att name="confidence_score_old" value="1.0" type="real" />
    <att name="initial_score" value="0.5169" type="real" />
    <att name="relevance_score" value="1.0" type="real" />
  </edge>
  <edge id="P43119 (pp) P62873" label="PI2R_HUMAN (pp) GBB1_HUMAN" source="P43119" target="P62873">
    <att name="confidence_score" value="1.0" type="real" />
    <att name="confidence_score_old" value="1.0" type="real" />
    <att name="initial_score" value="0.5021" type="real" />
    <att name="relevance_score" value="1.0" type="real" />
  </edge>
  <edge id="P43119 (pp) P63092" label="PI2R_HUMAN (pp) GNAS2_HUMAN" source="P43119" target="P63092">
    <att name="confidence_score" value="1.0" type="real" />
    <att name="confidence_score_old" value="1.0" type="real" />
    <att name="initial_score" value="0.6069" type="real" />
    <att name="relevance_score" value="1.0" type="real" />
  </edge>
  <edge id="P43119 (pp) P84996" label="PI2R_HUMAN (pp) ALEX_HUMAN" source="P43119" target="P84996">
    <att name="confidence_score" value="1.0" type="real" />
    <att name="confidence_score_old" value="0.3176" type="real" />
    <att name="initial_score" value="0.3863" type="real" />
    <att name="relevance_score" value="1.0" type="real" />
  </edge>
  <edge id="P43119 (pp) Q5JWF2" label="PI2R_HUMAN (pp) GNAS1_HUMAN" source="P43119" target="Q5JWF2">
    <att name="confidence_score" value="1.0" type="real" />
    <att name="confidence_score_old" value="0.3175" type="real" />
    <att name="initial_score" value="0.3863" type="real" />
    <att name="relevance_score" value="1.0" type="real" />
  </edge>
  <edge id="P43220 (pp) P59768" label="GLP1R_HUMAN (pp) GBG2_HUMAN" source="P43220" target="P59768">
    <att name="confidence_score" value="1.0" type="real" />
    <att name="confidence_score_old" value="0.5062" type="real" />
    <att name="initial_score" value="0.6116" type="real" />
    <att name="relevance_score" value="1.0" type="real" />
  </edge>
  <edge id="P43220 (pp) P60033" label="GLP1R_HUMAN (pp) CD81_HUMAN" source="P43220" target="P60033">
    <att name="confidence_score" value="1.0" type="real" />
    <att name="confidence_score_old" value="0.1985" type="real" />
    <att name="initial_score" value="0.1593" type="real" />
    <att name="relevance_score" value="1.0" type="real" />
  </edge>
  <edge id="P43220 (pp) P62873" label="GLP1R_HUMAN (pp) GBB1_HUMAN" source="P43220" target="P62873">
    <att name="confidence_score" value="1.0" type="real" />
    <att name="confidence_score_old" value="0.5177" type="real" />
    <att name="initial_score" value="0.6224" type="real" />
    <att name="relevance_score" value="1.0" type="real" />
  </edge>
  <edge id="P43220 (pp) P63092" label="GLP1R_HUMAN (pp) GNAS2_HUMAN" source="P43220" target="P63092">
    <att name="confidence_score" value="1.0" type="real" />
    <att name="confidence_score_old" value="1.0" type="real" />
    <att name="initial_score" value="0.7682" type="real" />
    <att name="relevance_score" value="1.0" type="real" />
  </edge>
  <edge id="P43220 (pp) P84996" label="GLP1R_HUMAN (pp) ALEX_HUMAN" source="P43220" target="P84996">
    <att name="confidence_score" value="1.0" type="real" />
    <att name="confidence_score_old" value="0.1693" type="real" />
    <att name="initial_score" value="0.0825" type="real" />
    <att name="relevance_score" value="1.0" type="real" />
  </edge>
  <edge id="P43220 (pp) Q5JWF2" label="GLP1R_HUMAN (pp) GNAS1_HUMAN" source="P43220" target="Q5JWF2">
    <att name="confidence_score" value="1.0" type="real" />
    <att name="confidence_score_old" value="0.1693" type="real" />
    <att name="initial_score" value="0.0825" type="real" />
    <att name="relevance_score" value="1.0" type="real" />
  </edge>
  <edge id="P46089 (pp) P63092" label="GPR3_HUMAN (pp) GNAS2_HUMAN" source="P46089" target="P63092">
    <att name="confidence_score" value="1.0" type="real" />
    <att name="confidence_score_old" value="0.3419" type="real" />
    <att name="initial_score" value="0.4219" type="real" />
    <att name="relevance_score" value="1.0" type="real" />
  </edge>
  <edge id="P46093 (pp) P63092" label="GPR4_HUMAN (pp) GNAS2_HUMAN" source="P46093" target="P63092">
    <att name="confidence_score" value="1.0" type="real" />
    <att name="confidence_score_old" value="0.3491" type="real" />
    <att name="initial_score" value="0.432" type="real" />
    <att name="relevance_score" value="1.0" type="real" />
  </edge>
  <edge id="P46093 (pp) Q03113" label="GPR4_HUMAN (pp) GNA12_HUMAN" source="P46093" target="Q03113">
    <att name="confidence_score" value="1.0" type="real" />
    <att name="confidence_score_old" value="0.3542" type="real" />
    <att name="initial_score" value="0.4391" type="real" />
    <att name="relevance_score" value="1.0" type="real" />
  </edge>
  <edge id="P46095 (pp) P63092" label="GPR6_HUMAN (pp) GNAS2_HUMAN" source="P46095" target="P63092">
    <att name="confidence_score" value="1.0" type="real" />
    <att name="confidence_score_old" value="0.3465" type="real" />
    <att name="initial_score" value="0.4285" type="real" />
    <att name="relevance_score" value="1.0" type="real" />
  </edge>
  <edge id="P46663 (pp) P63092" label="BKRB1_HUMAN (pp) GNAS2_HUMAN" source="P46663" target="P63092">
    <att name="confidence_score" value="1.0" type="real" />
    <att name="confidence_score_old" value="1.0" type="real" />
    <att name="initial_score" value="0.0672" type="real" />
    <att name="relevance_score" value="1.0" type="real" />
  </edge>
  <edge id="P47775 (pp) P63092" label="GPR12_HUMAN (pp) GNAS2_HUMAN" source="P47775" target="P63092">
    <att name="confidence_score" value="1.0" type="real" />
    <att name="confidence_score_old" value="0.3303" type="real" />
    <att name="initial_score" value="0.4053" type="real" />
    <att name="relevance_score" value="1.0" type="real" />
  </edge>
  <edge id="P47871 (pp) P63092" label="GLR_HUMAN (pp) GNAS2_HUMAN" source="P47871" target="P63092">
    <att name="confidence_score" value="1.0" type="real" />
    <att name="confidence_score_old" value="0.3298" type="real" />
    <att name="initial_score" value="0.4046" type="real" />
    <att name="relevance_score" value="1.0" type="real" />
  </edge>
  <edge id="P47900 (pp) P59768" label="P2RY1_HUMAN (pp) GBG2_HUMAN" source="P47900" target="P59768">
    <att name="confidence_score" value="1.0" type="real" />
    <att name="confidence_score_old" value="1.0" type="real" />
    <att name="initial_score" value="0.7366" type="real" />
    <att name="relevance_score" value="1.0" type="real" />
  </edge>
  <edge id="P47900 (pp) P62873" label="P2RY1_HUMAN (pp) GBB1_HUMAN" source="P47900" target="P62873">
    <att name="confidence_score" value="1.0" type="real" />
    <att name="confidence_score_old" value="1.0" type="real" />
    <att name="initial_score" value="0.7156" type="real" />
    <att name="relevance_score" value="1.0" type="real" />
  </edge>
  <edge id="P47900 (pp) P63092" label="P2RY1_HUMAN (pp) GNAS2_HUMAN" source="P47900" target="P63092">
    <att name="confidence_score" value="1.0" type="real" />
    <att name="confidence_score_old" value="1.0" type="real" />
    <att name="initial_score" value="0.0668" type="real" />
    <att name="relevance_score" value="1.0" type="real" />
  </edge>
  <edge id="P47900 (pp) Q03113" label="P2RY1_HUMAN (pp) GNA12_HUMAN" source="P47900" target="Q03113">
    <att name="confidence_score" value="1.0" type="real" />
    <att name="confidence_score_old" value="1.0" type="real" />
    <att name="initial_score" value="0.0679" type="real" />
    <att name="relevance_score" value="1.0" type="real" />
  </edge>
  <edge id="P47901 (pp) P63092" label="V1BR_HUMAN (pp) GNAS2_HUMAN" source="P47901" target="P63092">
    <att name="confidence_score" value="1.0" type="real" />
    <att name="confidence_score_old" value="1.0" type="real" />
    <att name="initial_score" value="0.0675" type="real" />
    <att name="relevance_score" value="1.0" type="real" />
  </edge>
  <edge id="P48546 (pp) P63092" label="GIPR_HUMAN (pp) GNAS2_HUMAN" source="P48546" target="P63092">
    <att name="confidence_score" value="1.0" type="real" />
    <att name="confidence_score_old" value="1.0" type="real" />
    <att name="initial_score" value="0.0703" type="real" />
    <att name="relevance_score" value="1.0" type="real" />
  </edge>
  <edge id="P49190 (pp) P63092" label="PTH2R_HUMAN (pp) GNAS2_HUMAN" source="P49190" target="P63092">
    <att name="confidence_score" value="1.0" type="real" />
    <att name="confidence_score_old" value="1.0" type="real" />
    <att name="initial_score" value="0.0657" type="real" />
    <att name="relevance_score" value="1.0" type="real" />
  </edge>
  <edge id="P50150 (pp) P62873" label="GBG4_HUMAN (pp) GBB1_HUMAN" source="P50150" target="P62873">
    <att name="confidence_score" value="1.0" type="real" />
    <att name="confidence_score_old" value="0.2534" type="real" />
    <att name="initial_score" value="0.2772" type="real" />
    <att name="relevance_score" value="1.0" type="real" />
  </edge>
  <edge id="P50150 (pp) P62879" label="GBG4_HUMAN (pp) GBB2_HUMAN" source="P50150" target="P62879">
    <att name="confidence_score" value="1.0" type="real" />
    <att name="confidence_score_old" value="0.2206" type="real" />
    <att name="initial_score" value="0.2102" type="real" />
    <att name="relevance_score" value="1.0" type="real" />
  </edge>
  <edge id="P50150 (pp) P63092" label="GBG4_HUMAN (pp) GNAS2_HUMAN" source="P50150" target="P63092">
    <att name="confidence_score" value="1.0" type="real" />
    <att name="confidence_score_old" value="0.1691" type="real" />
    <att name="initial_score" value="0.0818" type="real" />
    <att name="relevance_score" value="1.0" type="real" />
  </edge>
  <edge id="P50150 (pp) P84996" label="GBG4_HUMAN (pp) ALEX_HUMAN" source="P50150" target="P84996">
    <att name="confidence_score" value="1.0" type="real" />
    <att name="confidence_score_old" value="0.1647" type="real" />
    <att name="initial_score" value="0.069" type="real" />
    <att name="relevance_score" value="1.0" type="real" />
  </edge>
  <edge id="P50150 (pp) Q5JWF2" label="GBG4_HUMAN (pp) GNAS1_HUMAN" source="P50150" target="Q5JWF2">
    <att name="confidence_score" value="1.0" type="real" />
    <att name="confidence_score_old" value="0.1647" type="real" />
    <att name="initial_score" value="0.069" type="real" />
    <att name="relevance_score" value="1.0" type="real" />
  </edge>
  <edge id="P50150 (pp) Q9HAV0" label="GBG4_HUMAN (pp) GBB4_HUMAN" source="P50150" target="Q9HAV0">
    <att name="confidence_score" value="1.0" type="real" />
    <att name="confidence_score_old" value="0.2219" type="real" />
    <att name="initial_score" value="0.2132" type="real" />
    <att name="relevance_score" value="1.0" type="real" />
  </edge>
  <edge id="P50151 (pp) P62873" label="GBG10_HUMAN (pp) GBB1_HUMAN" source="P50151" target="P62873">
    <att name="confidence_score" value="1.0" type="real" />
    <att name="confidence_score_old" value="0.2558" type="real" />
    <att name="initial_score" value="0.2819" type="real" />
    <att name="relevance_score" value="1.0" type="real" />
  </edge>
  <edge id="P50151 (pp) P62879" label="GBG10_HUMAN (pp) GBB2_HUMAN" source="P50151" target="P62879">
    <att name="confidence_score" value="1.0" type="real" />
    <att name="confidence_score_old" value="0.2448" type="real" />
    <att name="initial_score" value="0.2605" type="real" />
    <att name="relevance_score" value="1.0" type="real" />
  </edge>
  <edge id="P50151 (pp) P63092" label="GBG10_HUMAN (pp) GNAS2_HUMAN" source="P50151" target="P63092">
    <att name="confidence_score" value="1.0" type="real" />
    <att name="confidence_score_old" value="0.1669" type="real" />
    <att name="initial_score" value="0.0756" type="real" />
    <att name="relevance_score" value="1.0" type="real" />
  </edge>
  <edge id="P50151 (pp) P84996" label="GBG10_HUMAN (pp) ALEX_HUMAN" source="P50151" target="P84996">
    <att name="confidence_score" value="1.0" type="real" />
    <att name="confidence_score_old" value="0.1609" type="real" />
    <att name="initial_score" value="0.0578" type="real" />
    <att name="relevance_score" value="1.0" type="real" />
  </edge>
  <edge id="P50151 (pp) Q5JWF2" label="GBG10_HUMAN (pp) GNAS1_HUMAN" source="P50151" target="Q5JWF2">
    <att name="confidence_score" value="1.0" type="real" />
    <att name="confidence_score_old" value="0.1609" type="real" />
    <att name="initial_score" value="0.0578" type="real" />
    <att name="relevance_score" value="1.0" type="real" />
  </edge>
  <edge id="P50151 (pp) Q9HAV0" label="GBG10_HUMAN (pp) GBB4_HUMAN" source="P50151" target="Q9HAV0">
    <att name="confidence_score" value="1.0" type="real" />
    <att name="confidence_score_old" value="0.2091" type="real" />
    <att name="initial_score" value="0.1844" type="real" />
    <att name="relevance_score" value="1.0" type="real" />
  </edge>
  <edge id="P50406 (pp) P63092" label="5HT6R_HUMAN (pp) GNAS2_HUMAN" source="P50406" target="P63092">
    <att name="confidence_score" value="1.0" type="real" />
    <att name="confidence_score_old" value="1.0" type="real" />
    <att name="initial_score" value="0.0666" type="real" />
    <att name="relevance_score" value="1.0" type="real" />
  </edge>
  <edge id="P50579 (pp) P63092" label="MAP2_HUMAN (pp) GNAS2_HUMAN" source="P50579" target="P63092">
    <att name="confidence_score" value="1.0" type="real" />
    <att name="confidence_score_old" value="0.1632" type="real" />
    <att name="initial_score" value="0.0648" type="real" />
    <att name="relevance_score" value="1.0" type="real" />
  </edge>
  <edge id="P50579 (pp) P84996" label="MAP2_HUMAN (pp) ALEX_HUMAN" source="P50579" target="P84996">
    <att name="confidence_score" value="1.0" type="real" />
    <att name="confidence_score_old" value="0.1635" type="real" />
    <att name="initial_score" value="0.0654" type="real" />
    <att name="relevance_score" value="1.0" type="real" />
  </edge>
  <edge id="P50579 (pp) Q5JWF2" label="MAP2_HUMAN (pp) GNAS1_HUMAN" source="P50579" target="Q5JWF2">
    <att name="confidence_score" value="1.0" type="real" />
    <att name="confidence_score_old" value="0.1635" type="real" />
    <att name="initial_score" value="0.0654" type="real" />
    <att name="relevance_score" value="1.0" type="real" />
  </edge>
  <edge id="P51828 (pp) P63092" label="ADCY7_HUMAN (pp) GNAS2_HUMAN" source="P51828" target="P63092">
    <att name="confidence_score" value="1.0" type="real" />
    <att name="confidence_score_old" value="0.3407" type="real" />
    <att name="initial_score" value="0.4203" type="real" />
    <att name="relevance_score" value="1.0" type="real" />
  </edge>
  <edge id="P59768 (pp) P62873" label="GBG2_HUMAN (pp) GBB1_HUMAN" source="P59768" target="P62873">
    <att name="confidence_score" value="1.0" type="real" />
    <att name="confidence_score_old" value="1.0" type="real" />
    <att name="initial_score" value="0.8285" type="real" />
    <att name="relevance_score" value="1.0" type="real" />
  </edge>
  <edge id="P59768 (pp) P62879" label="GBG2_HUMAN (pp) GBB2_HUMAN" source="P59768" target="P62879">
    <att name="confidence_score" value="1.0" type="real" />
    <att name="confidence_score_old" value="1.0" type="real" />
    <att name="initial_score" value="0.672" type="real" />
    <att name="relevance_score" value="1.0" type="real" />
  </edge>
  <edge id="P59768 (pp) P63092" label="GBG2_HUMAN (pp) GNAS2_HUMAN" source="P59768" target="P63092">
    <att name="confidence_score" value="1.0" type="real" />
    <att name="confidence_score_old" value="1.0" type="real" />
    <att name="initial_score" value="0.5225" type="real" />
    <att name="relevance_score" value="1.0" type="real" />
  </edge>
  <edge id="P59768 (pp) P84996" label="GBG2_HUMAN (pp) ALEX_HUMAN" source="P59768" target="P84996">
    <att name="confidence_score" value="1.0" type="real" />
    <att name="confidence_score_old" value="0.1982" type="real" />
    <att name="initial_score" value="0.1584" type="real" />
    <att name="relevance_score" value="1.0" type="real" />
  </edge>
  <edge id="P59768 (pp) Q03113" label="GBG2_HUMAN (pp) GNA12_HUMAN" source="P59768" target="Q03113">
    <att name="confidence_score" value="1.0" type="real" />
    <att name="confidence_score_old" value="1.0" type="real" />
    <att name="initial_score" value="0.1805" type="real" />
    <att name="relevance_score" value="1.0" type="real" />
  </edge>
  <edge id="P59768 (pp) Q03431" label="GBG2_HUMAN (pp) PTH1R_HUMAN" source="P59768" target="Q03431">
    <att name="confidence_score" value="1.0" type="real" />
    <att name="confidence_score_old" value="0.2818" type="real" />
    <att name="initial_score" value="0.3286" type="real" />
    <att name="relevance_score" value="1.0" type="real" />
  </edge>
  <edge id="P59768 (pp) Q08462" label="GBG2_HUMAN (pp) ADCY2_HUMAN" source="P59768" target="Q08462">
    <att name="confidence_score" value="1.0" type="real" />
    <att name="confidence_score_old" value="0.2886" type="real" />
    <att name="initial_score" value="0.3401" type="real" />
    <att name="relevance_score" value="1.0" type="real" />
  </edge>
  <edge id="P59768 (pp) Q5JWF2" label="GBG2_HUMAN (pp) GNAS1_HUMAN" source="P59768" target="Q5JWF2">
    <att name="confidence_score" value="1.0" type="real" />
    <att name="confidence_score_old" value="0.1982" type="real" />
    <att name="initial_score" value="0.1585" type="real" />
    <att name="relevance_score" value="1.0" type="real" />
  </edge>
  <edge id="P59768 (pp) Q99527" label="GBG2_HUMAN (pp) GPER1_HUMAN" source="P59768" target="Q99527">
    <att name="confidence_score" value="1.0" type="real" />
    <att name="confidence_score_old" value="1.0" type="real" />
    <att name="initial_score" value="0.4646" type="real" />
    <att name="relevance_score" value="1.0" type="real" />
  </edge>
  <edge id="P59768 (pp) Q9H7P9" label="GBG2_HUMAN (pp) PKHG2_HUMAN" source="P59768" target="Q9H7P9">
    <att name="confidence_score" value="1.0" type="real" />
    <att name="confidence_score_old" value="0.3428" type="real" />
    <att name="initial_score" value="0.4233" type="real" />
    <att name="relevance_score" value="1.0" type="real" />
  </edge>
  <edge id="P59768 (pp) Q9HAV0" label="GBG2_HUMAN (pp) GBB4_HUMAN" source="P59768" target="Q9HAV0">
    <att name="confidence_score" value="1.0" type="real" />
    <att name="confidence_score_old" value="1.0" type="real" />
    <att name="initial_score" value="0.5302" type="real" />
    <att name="relevance_score" value="1.0" type="real" />
  </edge>
  <edge id="P59768 (pp) Q9NS75" label="GBG2_HUMAN (pp) CLTR2_HUMAN" source="P59768" target="Q9NS75">
    <att name="confidence_score" value="1.0" type="real" />
    <att name="confidence_score_old" value="1.0" type="real" />
    <att name="initial_score" value="0.3181" type="real" />
    <att name="relevance_score" value="1.0" type="real" />
  </edge>
  <edge id="P60033 (pp) P62873" label="CD81_HUMAN (pp) GBB1_HUMAN" source="P60033" target="P62873">
    <att name="confidence_score" value="1.0" type="real" />
    <att name="confidence_score_old" value="0.1913" type="real" />
    <att name="initial_score" value="0.1414" type="real" />
    <att name="relevance_score" value="1.0" type="real" />
  </edge>
  <edge id="P60033 (pp) P62879" label="CD81_HUMAN (pp) GBB2_HUMAN" source="P60033" target="P62879">
    <att name="confidence_score" value="1.0" type="real" />
    <att name="confidence_score_old" value="0.1895" type="real" />
    <att name="initial_score" value="0.137" type="real" />
    <att name="relevance_score" value="1.0" type="real" />
  </edge>
  <edge id="P60033 (pp) P63092" label="CD81_HUMAN (pp) GNAS2_HUMAN" source="P60033" target="P63092">
    <att name="confidence_score" value="1.0" type="real" />
    <att name="confidence_score_old" value="0.1827" type="real" />
    <att name="initial_score" value="0.1191" type="real" />
    <att name="relevance_score" value="1.0" type="real" />
  </edge>
  <edge id="P60033 (pp) P63218" label="CD81_HUMAN (pp) GBG5_HUMAN" source="P60033" target="P63218">
    <att name="confidence_score" value="1.0" type="real" />
    <att name="confidence_score_old" value="0.1844" type="real" />
    <att name="initial_score" value="0.1237" type="real" />
    <att name="relevance_score" value="1.0" type="real" />
  </edge>
  <edge id="P62873 (pp) P63092" label="GBB1_HUMAN (pp) GNAS2_HUMAN" source="P62873" target="P63092">
    <att name="confidence_score" value="1.0" type="real" />
    <att name="confidence_score_old" value="1.0" type="real" />
    <att name="initial_score" value="0.4986" type="real" />
    <att name="relevance_score" value="1.0" type="real" />
  </edge>
  <edge id="P62873 (pp) P63215" label="GBB1_HUMAN (pp) GBG3_HUMAN" source="P62873" target="P63215">
    <att name="confidence_score" value="1.0" type="real" />
    <att name="confidence_score_old" value="0.2383" type="real" />
    <att name="initial_score" value="0.2475" type="real" />
    <att name="relevance_score" value="1.0" type="real" />
  </edge>
  <edge id="P62873 (pp) P63218" label="GBB1_HUMAN (pp) GBG5_HUMAN" source="P62873" target="P63218">
    <att name="confidence_score" value="1.0" type="real" />
    <att name="confidence_score_old" value="0.2236" type="real" />
    <att name="initial_score" value="0.2169" type="real" />
    <att name="relevance_score" value="1.0" type="real" />
  </edge>
  <edge id="P62873 (pp) P84996" label="GBB1_HUMAN (pp) ALEX_HUMAN" source="P62873" target="P84996">
    <att name="confidence_score" value="1.0" type="real" />
    <att name="confidence_score_old" value="0.1825" type="real" />
    <att name="initial_score" value="0.1188" type="real" />
    <att name="relevance_score" value="1.0" type="real" />
  </edge>
  <edge id="P62873 (pp) Q03113" label="GBB1_HUMAN (pp) GNA12_HUMAN" source="P62873" target="Q03113">
    <att name="confidence_score" value="1.0" type="real" />
    <att name="confidence_score_old" value="1.0" type="real" />
    <att name="initial_score" value="0.1766" type="real" />
    <att name="relevance_score" value="1.0" type="real" />
  </edge>
  <edge id="P62873 (pp) Q03431" label="GBB1_HUMAN (pp) PTH1R_HUMAN" source="P62873" target="Q03431">
    <att name="confidence_score" value="1.0" type="real" />
    <att name="confidence_score_old" value="0.2765" type="real" />
    <att name="initial_score" value="0.3194" type="real" />
    <att name="relevance_score" value="1.0" type="real" />
  </edge>
  <edge id="P62873 (pp) Q5JWF2" label="GBB1_HUMAN (pp) GNAS1_HUMAN" source="P62873" target="Q5JWF2">
    <att name="confidence_score" value="1.0" type="real" />
    <att name="confidence_score_old" value="0.1825" type="real" />
    <att name="initial_score" value="0.1188" type="real" />
    <att name="relevance_score" value="1.0" type="real" />
  </edge>
  <edge id="P62873 (pp) Q99527" label="GBB1_HUMAN (pp) GPER1_HUMAN" source="P62873" target="Q99527">
    <att name="confidence_score" value="1.0" type="real" />
    <att name="confidence_score_old" value="1.0" type="real" />
    <att name="initial_score" value="0.451" type="real" />
    <att name="relevance_score" value="1.0" type="real" />
  </edge>
  <edge id="P62873 (pp) Q9H7P9" label="GBB1_HUMAN (pp) PKHG2_HUMAN" source="P62873" target="Q9H7P9">
    <att name="confidence_score" value="1.0" type="real" />
    <att name="confidence_score_old" value="0.4152" type="real" />
    <att name="initial_score" value="0.5159" type="real" />
    <att name="relevance_score" value="1.0" type="real" />
  </edge>
  <edge id="P62873 (pp) Q9NS75" label="GBB1_HUMAN (pp) CLTR2_HUMAN" source="P62873" target="Q9NS75">
    <att name="confidence_score" value="1.0" type="real" />
    <att name="confidence_score_old" value="1.0" type="real" />
    <att name="initial_score" value="0.3106" type="real" />
    <att name="relevance_score" value="1.0" type="real" />
  </edge>
  <edge id="P62873 (pp) Q9NVN3" label="GBB1_HUMAN (pp) RIC8B_HUMAN" source="P62873" target="Q9NVN3">
    <att name="confidence_score" value="1.0" type="real" />
    <att name="confidence_score_old" value="0.2404" type="real" />
    <att name="initial_score" value="0.2519" type="real" />
    <att name="relevance_score" value="1.0" type="real" />
  </edge>
  <edge id="P62873 (pp) Q9UK08" label="GBB1_HUMAN (pp) GBG8_HUMAN" source="P62873" target="Q9UK08">
    <att name="confidence_score" value="1.0" type="real" />
    <att name="confidence_score_old" value="0.2065" type="real" />
    <att name="initial_score" value="0.1784" type="real" />
    <att name="relevance_score" value="1.0" type="real" />
  </edge>
  <edge id="P62879 (pp) P63092" label="GBB2_HUMAN (pp) GNAS2_HUMAN" source="P62879" target="P63092">
    <att name="confidence_score" value="1.0" type="real" />
    <att name="confidence_score_old" value="1.0" type="real" />
    <att name="initial_score" value="0.0771" type="real" />
    <att name="relevance_score" value="1.0" type="real" />
  </edge>
  <edge id="P62879 (pp) P63215" label="GBB2_HUMAN (pp) GBG3_HUMAN" source="P62879" target="P63215">
    <att name="confidence_score" value="1.0" type="real" />
    <att name="confidence_score_old" value="0.2202" type="real" />
    <att name="initial_score" value="0.2094" type="real" />
    <att name="relevance_score" value="1.0" type="real" />
  </edge>
  <edge id="P62879 (pp) P63218" label="GBB2_HUMAN (pp) GBG5_HUMAN" source="P62879" target="P63218">
    <att name="confidence_score" value="1.0" type="real" />
    <att name="confidence_score_old" value="0.2198" type="real" />
    <att name="initial_score" value="0.2086" type="real" />
    <att name="relevance_score" value="1.0" type="real" />
  </edge>
  <edge id="P62879 (pp) P84996" label="GBB2_HUMAN (pp) ALEX_HUMAN" source="P62879" target="P84996">
    <att name="confidence_score" value="1.0" type="real" />
    <att name="confidence_score_old" value="0.1633" type="real" />
    <att name="initial_score" value="0.0651" type="real" />
    <att name="relevance_score" value="1.0" type="real" />
  </edge>
  <edge id="P62879 (pp) Q5JWF2" label="GBB2_HUMAN (pp) GNAS1_HUMAN" source="P62879" target="Q5JWF2">
    <att name="confidence_score" value="1.0" type="real" />
    <att name="confidence_score_old" value="0.1633" type="real" />
    <att name="initial_score" value="0.0651" type="real" />
    <att name="relevance_score" value="1.0" type="real" />
  </edge>
  <edge id="P62879 (pp) Q9NS75" label="GBB2_HUMAN (pp) CLTR2_HUMAN" source="P62879" target="Q9NS75">
    <att name="confidence_score" value="1.0" type="real" />
    <att name="confidence_score_old" value="1.0" type="real" />
    <att name="initial_score" value="0.116" type="real" />
    <att name="relevance_score" value="1.0" type="real" />
  </edge>
  <edge id="P62879 (pp) Q9UK08" label="GBB2_HUMAN (pp) GBG8_HUMAN" source="P62879" target="Q9UK08">
    <att name="confidence_score" value="1.0" type="real" />
    <att name="confidence_score_old" value="0.1981" type="real" />
    <att name="initial_score" value="0.1583" type="real" />
    <att name="relevance_score" value="1.0" type="real" />
  </edge>
  <edge id="P63092 (pp) P63215" label="GNAS2_HUMAN (pp) GBG3_HUMAN" source="P63092" target="P63215">
    <att name="confidence_score" value="1.0" type="real" />
    <att name="confidence_score_old" value="0.1633" type="real" />
    <att name="initial_score" value="0.0649" type="real" />
    <att name="relevance_score" value="1.0" type="real" />
  </edge>
  <edge id="P63092 (pp) P63218" label="GNAS2_HUMAN (pp) GBG5_HUMAN" source="P63092" target="P63218">
    <att name="confidence_score" value="1.0" type="real" />
    <att name="confidence_score_old" value="0.1685" type="real" />
    <att name="initial_score" value="0.0801" type="real" />
    <att name="relevance_score" value="1.0" type="real" />
  </edge>
  <edge id="P63092 (pp) P84996" label="GNAS2_HUMAN (pp) ALEX_HUMAN" source="P63092" target="P84996">
    <att name="confidence_score" value="1.0" type="real" />
    <att name="confidence_score_old" value="1.0" type="real" />
    <att name="initial_score" value="0.1047" type="real" />
    <att name="relevance_score" value="1.0" type="real" />
  </edge>
  <edge id="P63092 (pp) Q01718" label="GNAS2_HUMAN (pp) ACTHR_HUMAN" source="P63092" target="Q01718">
    <att name="confidence_score" value="1.0" type="real" />
    <att name="confidence_score_old" value="0.3456" type="real" />
    <att name="initial_score" value="0.4272" type="real" />
    <att name="relevance_score" value="1.0" type="real" />
  </edge>
  <edge id="P63092 (pp) Q02643" label="GNAS2_HUMAN (pp) GHRHR_HUMAN" source="P63092" target="Q02643">
    <att name="confidence_score" value="1.0" type="real" />
    <att name="confidence_score_old" value="0.3508" type="real" />
    <att name="initial_score" value="0.4345" type="real" />
    <att name="relevance_score" value="1.0" type="real" />
  </edge>
  <edge id="P63092 (pp) Q03113" label="GNAS2_HUMAN (pp) GNA12_HUMAN" source="P63092" target="Q03113">
    <att name="confidence_score" value="1.0" type="real" />
    <att name="confidence_score_old" value="0.164" type="real" />
    <att name="initial_score" value="0.067" type="real" />
    <att name="relevance_score" value="1.0" type="real" />
  </edge>
  <edge id="P63092 (pp) Q03431" label="GNAS2_HUMAN (pp) PTH1R_HUMAN" source="P63092" target="Q03431">
    <att name="confidence_score" value="1.0" type="real" />
    <att name="confidence_score_old" value="1.0" type="real" />
    <att name="initial_score" value="0.0662" type="real" />
    <att name="relevance_score" value="1.0" type="real" />
  </edge>
  <edge id="P63092 (pp) Q08462" label="GNAS2_HUMAN (pp) ADCY2_HUMAN" source="P63092" target="Q08462">
    <att name="confidence_score" value="1.0" type="real" />
    <att name="confidence_score_old" value="0.3608" type="real" />
    <att name="initial_score" value="0.448" type="real" />
    <att name="relevance_score" value="1.0" type="real" />
  </edge>
  <edge id="P63092 (pp) Q08828" label="GNAS2_HUMAN (pp) ADCY1_HUMAN" source="P63092" target="Q08828">
    <att name="confidence_score" value="1.0" type="real" />
    <att name="confidence_score_old" value="0.3435" type="real" />
    <att name="initial_score" value="0.4243" type="real" />
    <att name="relevance_score" value="1.0" type="real" />
  </edge>
  <edge id="P63092 (pp) Q12816" label="GNAS2_HUMAN (pp) TROP_HUMAN" source="P63092" target="Q12816">
    <att name="confidence_score" value="1.0" type="real" />
    <att name="confidence_score_old" value="0.164" type="real" />
    <att name="initial_score" value="0.067" type="real" />
    <att name="relevance_score" value="1.0" type="real" />
  </edge>
  <edge id="P63092 (pp) Q13324" label="GNAS2_HUMAN (pp) CRFR2_HUMAN" source="P63092" target="Q13324">
    <att name="confidence_score" value="1.0" type="real" />
    <att name="confidence_score_old" value="0.3428" type="real" />
    <att name="initial_score" value="0.4233" type="real" />
    <att name="relevance_score" value="1.0" type="real" />
  </edge>
  <edge id="P63092 (pp) Q15077" label="GNAS2_HUMAN (pp) P2RY6_HUMAN" source="P63092" target="Q15077">
    <att name="confidence_score" value="1.0" type="real" />
    <att name="confidence_score_old" value="1.0" type="real" />
    <att name="initial_score" value="0.0642" type="real" />
    <att name="relevance_score" value="1.0" type="real" />
  </edge>
  <edge id="P63092 (pp) Q5JWF2" label="GNAS2_HUMAN (pp) GNAS1_HUMAN" source="P63092" target="Q5JWF2">
    <att name="confidence_score" value="1.0" type="real" />
    <att name="confidence_score_old" value="1.0" type="real" />
    <att name="initial_score" value="0.1044" type="real" />
    <att name="relevance_score" value="1.0" type="real" />
  </edge>
  <edge id="P63092 (pp) Q5NUL3" label="GNAS2_HUMAN (pp) FFAR4_HUMAN" source="P63092" target="Q5NUL3">
    <att name="confidence_score" value="1.0" type="real" />
    <att name="confidence_score_old" value="1.0" type="real" />
    <att name="initial_score" value="0.069" type="real" />
    <att name="relevance_score" value="1.0" type="real" />
  </edge>
  <edge id="P63092 (pp) Q6QNK2" label="GNAS2_HUMAN (pp) AGRD1_HUMAN" source="P63092" target="Q6QNK2">
    <att name="confidence_score" value="1.0" type="real" />
    <att name="confidence_score_old" value="0.3491" type="real" />
    <att name="initial_score" value="0.432" type="real" />
    <att name="relevance_score" value="1.0" type="real" />
  </edge>
  <edge id="P63092 (pp) Q6W5P4" label="GNAS2_HUMAN (pp) NPSR1_HUMAN" source="P63092" target="Q6W5P4">
    <att name="confidence_score" value="1.0" type="real" />
    <att name="confidence_score_old" value="0.3356" type="real" />
    <att name="initial_score" value="0.4129" type="real" />
    <att name="relevance_score" value="1.0" type="real" />
  </edge>
  <edge id="P63092 (pp) Q8IYL9" label="GNAS2_HUMAN (pp) PSYR_HUMAN" source="P63092" target="Q8IYL9">
    <att name="confidence_score" value="1.0" type="real" />
    <att name="confidence_score_old" value="0.3534" type="real" />
    <att name="initial_score" value="0.438" type="real" />
    <att name="relevance_score" value="1.0" type="real" />
  </edge>
  <edge id="P63092 (pp) Q8IZP9" label="GNAS2_HUMAN (pp) AGRG2_HUMAN" source="P63092" target="Q8IZP9">
    <att name="confidence_score" value="1.0" type="real" />
    <att name="confidence_score_old" value="0.3406" type="real" />
    <att name="initial_score" value="0.4201" type="real" />
    <att name="relevance_score" value="1.0" type="real" />
  </edge>
  <edge id="P63092 (pp) Q8NDV2" label="GNAS2_HUMAN (pp) GPR26_HUMAN" source="P63092" target="Q8NDV2">
    <att name="confidence_score" value="1.0" type="real" />
    <att name="confidence_score_old" value="0.3508" type="real" />
    <att name="initial_score" value="0.4345" type="real" />
    <att name="relevance_score" value="1.0" type="real" />
  </edge>
  <edge id="P63092 (pp) Q8NFM4" label="GNAS2_HUMAN (pp) ADCY4_HUMAN" source="P63092" target="Q8NFM4">
    <att name="confidence_score" value="1.0" type="real" />
    <att name="confidence_score_old" value="0.3429" type="real" />
    <att name="initial_score" value="0.4233" type="real" />
    <att name="relevance_score" value="1.0" type="real" />
  </edge>
  <edge id="P63092 (pp) Q8TDU6" label="GNAS2_HUMAN (pp) GPBAR_HUMAN" source="P63092" target="Q8TDU6">
    <att name="confidence_score" value="1.0" type="real" />
    <att name="confidence_score_old" value="0.3373" type="real" />
    <att name="initial_score" value="0.4155" type="real" />
    <att name="relevance_score" value="1.0" type="real" />
  </edge>
  <edge id="P63092 (pp) Q8WXD0" label="GNAS2_HUMAN (pp) RXFP2_HUMAN" source="P63092" target="Q8WXD0">
    <att name="confidence_score" value="1.0" type="real" />
    <att name="confidence_score_old" value="0.3448" type="real" />
    <att name="initial_score" value="0.426" type="real" />
    <att name="relevance_score" value="1.0" type="real" />
  </edge>
  <edge id="P63092 (pp) Q92847" label="GNAS2_HUMAN (pp) GHSR_HUMAN" source="P63092" target="Q92847">
    <att name="confidence_score" value="1.0" type="real" />
    <att name="confidence_score_old" value="1.0" type="real" />
    <att name="initial_score" value="0.0682" type="real" />
    <att name="relevance_score" value="1.0" type="real" />
  </edge>
  <edge id="P63092 (pp) Q96G91" label="GNAS2_HUMAN (pp) P2Y11_HUMAN" source="P63092" target="Q96G91">
    <att name="confidence_score" value="1.0" type="real" />
    <att name="confidence_score_old" value="1.0" type="real" />
    <att name="initial_score" value="0.0687" type="real" />
    <att name="relevance_score" value="1.0" type="real" />
  </edge>
  <edge id="P63092 (pp) Q96LB1" label="GNAS2_HUMAN (pp) MRGX2_HUMAN" source="P63092" target="Q96LB1">
    <att name="confidence_score" value="1.0" type="real" />
    <att name="confidence_score_old" value="1.0" type="real" />
    <att name="initial_score" value="0.0692" type="real" />
    <att name="relevance_score" value="1.0" type="real" />
  </edge>
  <edge id="P63092 (pp) Q96P66" label="GNAS2_HUMAN (pp) GP101_HUMAN" source="P63092" target="Q96P66">
    <att name="confidence_score" value="1.0" type="real" />
    <att name="confidence_score_old" value="0.3382" type="real" />
    <att name="initial_score" value="0.4168" type="real" />
    <att name="relevance_score" value="1.0" type="real" />
  </edge>
  <edge id="P63092 (pp) Q96P69" label="GNAS2_HUMAN (pp) GPR78_HUMAN" source="P63092" target="Q96P69">
    <att name="confidence_score" value="1.0" type="real" />
    <att name="confidence_score_old" value="0.3534" type="real" />
    <att name="initial_score" value="0.438" type="real" />
    <att name="relevance_score" value="1.0" type="real" />
  </edge>
  <edge id="P63092 (pp) Q96RJ0" label="GNAS2_HUMAN (pp) TAAR1_HUMAN" source="P63092" target="Q96RJ0">
    <att name="confidence_score" value="1.0" type="real" />
    <att name="confidence_score_old" value="0.3448" type="real" />
    <att name="initial_score" value="0.426" type="real" />
    <att name="relevance_score" value="1.0" type="real" />
  </edge>
  <edge id="P63092 (pp) Q99527" label="GNAS2_HUMAN (pp) GPER1_HUMAN" source="P63092" target="Q99527">
    <att name="confidence_score" value="1.0" type="real" />
    <att name="confidence_score_old" value="1.0" type="real" />
    <att name="initial_score" value="0.6496" type="real" />
    <att name="relevance_score" value="1.0" type="real" />
  </edge>
  <edge id="P63092 (pp) Q9BXC1" label="GNAS2_HUMAN (pp) GP174_HUMAN" source="P63092" target="Q9BXC1">
    <att name="confidence_score" value="1.0" type="real" />
    <att name="confidence_score_old" value="1.0" type="real" />
    <att name="initial_score" value="0.0713" type="real" />
    <att name="relevance_score" value="1.0" type="real" />
  </edge>
  <edge id="P63092 (pp) Q9H7P9" label="GNAS2_HUMAN (pp) PKHG2_HUMAN" source="P63092" target="Q9H7P9">
    <att name="confidence_score" value="1.0" type="real" />
    <att name="confidence_score_old" value="0.2116" type="real" />
    <att name="initial_score" value="0.1902" type="real" />
    <att name="relevance_score" value="1.0" type="real" />
  </edge>
  <edge id="P63092 (pp) Q9HAV0" label="GNAS2_HUMAN (pp) GBB4_HUMAN" source="P63092" target="Q9HAV0">
    <att name="confidence_score" value="1.0" type="real" />
    <att name="confidence_score_old" value="1.0" type="real" />
    <att name="initial_score" value="0.0777" type="real" />
    <att name="relevance_score" value="1.0" type="real" />
  </edge>
  <edge id="P63092 (pp) Q9HBW0" label="GNAS2_HUMAN (pp) LPAR2_HUMAN" source="P63092" target="Q9HBW0">
    <att name="confidence_score" value="1.0" type="real" />
    <att name="confidence_score_old" value="1.0" type="real" />
    <att name="initial_score" value="0.0657" type="real" />
    <att name="relevance_score" value="1.0" type="real" />
  </edge>
  <edge id="P63092 (pp) Q9HBX9" label="GNAS2_HUMAN (pp) RXFP1_HUMAN" source="P63092" target="Q9HBX9">
    <att name="confidence_score" value="1.0" type="real" />
    <att name="confidence_score_old" value="0.3307" type="real" />
    <att name="initial_score" value="0.4058" type="real" />
    <att name="relevance_score" value="1.0" type="real" />
  </edge>
  <edge id="P63092 (pp) Q9NS75" label="GNAS2_HUMAN (pp) CLTR2_HUMAN" source="P63092" target="Q9NS75">
    <att name="confidence_score" value="1.0" type="real" />
    <att name="confidence_score_old" value="1.0" type="real" />
    <att name="initial_score" value="0.1573" type="real" />
    <att name="relevance_score" value="1.0" type="real" />
  </edge>
  <edge id="P63092 (pp) Q9NVN3" label="GNAS2_HUMAN (pp) RIC8B_HUMAN" source="P63092" target="Q9NVN3">
    <att name="confidence_score" value="1.0" type="real" />
    <att name="confidence_score_old" value="0.2355" type="real" />
    <att name="initial_score" value="0.2418" type="real" />
    <att name="relevance_score" value="1.0" type="real" />
  </edge>
  <edge id="P63092 (pp) Q9UH62" label="GNAS2_HUMAN (pp) ARMX3_HUMAN" source="P63092" target="Q9UH62">
    <att name="confidence_score" value="1.0" type="real" />
    <att name="confidence_score_old" value="0.1605" type="real" />
    <att name="initial_score" value="0.0566" type="real" />
    <att name="relevance_score" value="1.0" type="real" />
  </edge>
  <edge id="P63092 (pp) Q9UK08" label="GNAS2_HUMAN (pp) GBG8_HUMAN" source="P63092" target="Q9UK08">
    <att name="confidence_score" value="1.0" type="real" />
    <att name="confidence_score_old" value="0.1626" type="real" />
    <att name="initial_score" value="0.0627" type="real" />
    <att name="relevance_score" value="1.0" type="real" />
  </edge>
  <edge id="P63092 (pp) Q9UKP6" label="GNAS2_HUMAN (pp) UR2R_HUMAN" source="P63092" target="Q9UKP6">
    <att name="confidence_score" value="1.0" type="real" />
    <att name="confidence_score_old" value="1.0" type="real" />
    <att name="initial_score" value="0.0663" type="real" />
    <att name="relevance_score" value="1.0" type="real" />
  </edge>
  <edge id="P63092 (pp) Q9UNF1" label="GNAS2_HUMAN (pp) MAGD2_HUMAN" source="P63092" target="Q9UNF1">
    <att name="confidence_score" value="1.0" type="real" />
    <att name="confidence_score_old" value="0.2241" type="real" />
    <att name="initial_score" value="0.2179" type="real" />
    <att name="relevance_score" value="1.0" type="real" />
  </edge>
  <edge id="P63092 (pp) Q9UNW8" label="GNAS2_HUMAN (pp) GP132_HUMAN" source="P63092" target="Q9UNW8">
    <att name="confidence_score" value="1.0" type="real" />
    <att name="confidence_score_old" value="1.0" type="real" />
    <att name="initial_score" value="0.0692" type="real" />
    <att name="relevance_score" value="1.0" type="real" />
  </edge>
  <edge id="P63092 (pp) Q9Y5Y4" label="GNAS2_HUMAN (pp) PD2R2_HUMAN" source="P63092" target="Q9Y5Y4">
    <att name="confidence_score" value="1.0" type="real" />
    <att name="confidence_score_old" value="1.0" type="real" />
    <att name="initial_score" value="0.0686" type="real" />
    <att name="relevance_score" value="1.0" type="real" />
  </edge>
  <edge id="P63215 (pp) Q9HAV0" label="GBG3_HUMAN (pp) GBB4_HUMAN" source="P63215" target="Q9HAV0">
    <att name="confidence_score" value="1.0" type="real" />
    <att name="confidence_score_old" value="0.2216" type="real" />
    <att name="initial_score" value="0.2124" type="real" />
    <att name="relevance_score" value="1.0" type="real" />
  </edge>
  <edge id="P63218 (pp) P84996" label="GBG5_HUMAN (pp) ALEX_HUMAN" source="P63218" target="P84996">
    <att name="confidence_score" value="1.0" type="real" />
    <att name="confidence_score_old" value="0.1642" type="real" />
    <att name="initial_score" value="0.0675" type="real" />
    <att name="relevance_score" value="1.0" type="real" />
  </edge>
  <edge id="P63218 (pp) Q5JWF2" label="GBG5_HUMAN (pp) GNAS1_HUMAN" source="P63218" target="Q5JWF2">
    <att name="confidence_score" value="1.0" type="real" />
    <att name="confidence_score_old" value="0.1642" type="real" />
    <att name="initial_score" value="0.0675" type="real" />
    <att name="relevance_score" value="1.0" type="real" />
  </edge>
  <edge id="P63218 (pp) Q9HAV0" label="GBG5_HUMAN (pp) GBB4_HUMAN" source="P63218" target="Q9HAV0">
    <att name="confidence_score" value="1.0" type="real" />
    <att name="confidence_score_old" value="0.2183" type="real" />
    <att name="initial_score" value="0.2053" type="real" />
    <att name="relevance_score" value="1.0" type="real" />
  </edge>
  <edge id="P84996 (pp) Q03113" label="ALEX_HUMAN (pp) GNA12_HUMAN" source="P84996" target="Q03113">
    <att name="confidence_score" value="1.0" type="real" />
    <att name="confidence_score_old" value="0.1637" type="real" />
    <att name="initial_score" value="0.0662" type="real" />
    <att name="relevance_score" value="1.0" type="real" />
  </edge>
  <edge id="P84996 (pp) Q12816" label="ALEX_HUMAN (pp) TROP_HUMAN" source="P84996" target="Q12816">
    <att name="confidence_score" value="1.0" type="real" />
    <att name="confidence_score_old" value="0.1642" type="real" />
    <att name="initial_score" value="0.0677" type="real" />
    <att name="relevance_score" value="1.0" type="real" />
  </edge>
  <edge id="P84996 (pp) Q5JWF2" label="ALEX_HUMAN (pp) GNAS1_HUMAN" source="P84996" target="Q5JWF2">
    <att name="confidence_score" value="1.0" type="real" />
    <att name="confidence_score_old" value="1.0" type="real" />
    <att name="initial_score" value="0.1113" type="real" />
    <att name="relevance_score" value="1.0" type="real" />
  </edge>
  <edge id="P84996 (pp) Q9H7P9" label="ALEX_HUMAN (pp) PKHG2_HUMAN" source="P84996" target="Q9H7P9">
    <att name="confidence_score" value="1.0" type="real" />
    <att name="confidence_score_old" value="0.2124" type="real" />
    <att name="initial_score" value="0.1921" type="real" />
    <att name="relevance_score" value="1.0" type="real" />
  </edge>
  <edge id="P84996 (pp) Q9HAV0" label="ALEX_HUMAN (pp) GBB4_HUMAN" source="P84996" target="Q9HAV0">
    <att name="confidence_score" value="1.0" type="real" />
    <att name="confidence_score_old" value="0.1635" type="real" />
    <att name="initial_score" value="0.0655" type="real" />
    <att name="relevance_score" value="1.0" type="real" />
  </edge>
  <edge id="P84996 (pp) Q9NVN3" label="ALEX_HUMAN (pp) RIC8B_HUMAN" source="P84996" target="Q9NVN3">
    <att name="confidence_score" value="1.0" type="real" />
    <att name="confidence_score_old" value="0.2364" type="real" />
    <att name="initial_score" value="0.2438" type="real" />
    <att name="relevance_score" value="1.0" type="real" />
  </edge>
  <edge id="P84996 (pp) Q9UH62" label="ALEX_HUMAN (pp) ARMX3_HUMAN" source="P84996" target="Q9UH62">
    <att name="confidence_score" value="1.0" type="real" />
    <att name="confidence_score_old" value="0.1607" type="real" />
    <att name="initial_score" value="0.0571" type="real" />
    <att name="relevance_score" value="1.0" type="real" />
  </edge>
  <edge id="P84996 (pp) Q9UNF1" label="ALEX_HUMAN (pp) MAGD2_HUMAN" source="P84996" target="Q9UNF1">
    <att name="confidence_score" value="1.0" type="real" />
    <att name="confidence_score_old" value="0.2253" type="real" />
    <att name="initial_score" value="0.2204" type="real" />
    <att name="relevance_score" value="1.0" type="real" />
  </edge>
  <edge id="Q03113 (pp) Q15077" label="GNA12_HUMAN (pp) P2RY6_HUMAN" source="Q03113" target="Q15077">
    <att name="confidence_score" value="1.0" type="real" />
    <att name="confidence_score_old" value="1.0" type="real" />
    <att name="initial_score" value="0.0653" type="real" />
    <att name="relevance_score" value="1.0" type="real" />
  </edge>
  <edge id="Q03113 (pp) Q5JWF2" label="GNA12_HUMAN (pp) GNAS1_HUMAN" source="Q03113" target="Q5JWF2">
    <att name="confidence_score" value="1.0" type="real" />
    <att name="confidence_score_old" value="0.1637" type="real" />
    <att name="initial_score" value="0.0662" type="real" />
    <att name="relevance_score" value="1.0" type="real" />
  </edge>
  <edge id="Q03113 (pp) Q92847" label="GNA12_HUMAN (pp) GHSR_HUMAN" source="Q03113" target="Q92847">
    <att name="confidence_score" value="1.0" type="real" />
    <att name="confidence_score_old" value="1.0" type="real" />
    <att name="initial_score" value="0.0694" type="real" />
    <att name="relevance_score" value="1.0" type="real" />
  </edge>
  <edge id="Q03113 (pp) Q96G91" label="GNA12_HUMAN (pp) P2Y11_HUMAN" source="Q03113" target="Q96G91">
    <att name="confidence_score" value="1.0" type="real" />
    <att name="confidence_score_old" value="1.0" type="real" />
    <att name="initial_score" value="0.0696" type="real" />
    <att name="relevance_score" value="1.0" type="real" />
  </edge>
  <edge id="Q03113 (pp) Q96LB1" label="GNA12_HUMAN (pp) MRGX2_HUMAN" source="Q03113" target="Q96LB1">
    <att name="confidence_score" value="1.0" type="real" />
    <att name="confidence_score_old" value="1.0" type="real" />
    <att name="initial_score" value="0.0703" type="real" />
    <att name="relevance_score" value="1.0" type="real" />
  </edge>
  <edge id="Q03113 (pp) Q9HBW0" label="GNA12_HUMAN (pp) LPAR2_HUMAN" source="Q03113" target="Q9HBW0">
    <att name="confidence_score" value="1.0" type="real" />
    <att name="confidence_score_old" value="1.0" type="real" />
    <att name="initial_score" value="0.0667" type="real" />
    <att name="relevance_score" value="1.0" type="real" />
  </edge>
  <edge id="Q03113 (pp) Q9UKP6" label="GNA12_HUMAN (pp) UR2R_HUMAN" source="Q03113" target="Q9UKP6">
    <att name="confidence_score" value="1.0" type="real" />
    <att name="confidence_score_old" value="1.0" type="real" />
    <att name="initial_score" value="0.0673" type="real" />
    <att name="relevance_score" value="1.0" type="real" />
  </edge>
  <edge id="Q08462 (pp) Q9HBX9" label="ADCY2_HUMAN (pp) RXFP1_HUMAN" source="Q08462" target="Q9HBX9">
    <att name="confidence_score" value="1.0" type="real" />
    <att name="confidence_score_old" value="0.2465" type="real" />
    <att name="initial_score" value="0.264" type="real" />
    <att name="relevance_score" value="1.0" type="real" />
  </edge>
  <edge id="Q12816 (pp) Q5JWF2" label="TROP_HUMAN (pp) GNAS1_HUMAN" source="Q12816" target="Q5JWF2">
    <att name="confidence_score" value="1.0" type="real" />
    <att name="confidence_score_old" value="0.1642" type="real" />
    <att name="initial_score" value="0.0677" type="real" />
    <att name="relevance_score" value="1.0" type="real" />
  </edge>
  <edge id="Q5JWF2 (pp) Q9H7P9" label="GNAS1_HUMAN (pp) PKHG2_HUMAN" source="Q5JWF2" target="Q9H7P9">
    <att name="confidence_score" value="1.0" type="real" />
    <att name="confidence_score_old" value="0.2124" type="real" />
    <att name="initial_score" value="0.192" type="real" />
    <att name="relevance_score" value="1.0" type="real" />
  </edge>
  <edge id="Q5JWF2 (pp) Q9HAV0" label="GNAS1_HUMAN (pp) GBB4_HUMAN" source="Q5JWF2" target="Q9HAV0">
    <att name="confidence_score" value="1.0" type="real" />
    <att name="confidence_score_old" value="0.1635" type="real" />
    <att name="initial_score" value="0.0655" type="real" />
    <att name="relevance_score" value="1.0" type="real" />
  </edge>
  <edge id="Q5JWF2 (pp) Q9NVN3" label="GNAS1_HUMAN (pp) RIC8B_HUMAN" source="Q5JWF2" target="Q9NVN3">
    <att name="confidence_score" value="1.0" type="real" />
    <att name="confidence_score_old" value="0.2364" type="real" />
    <att name="initial_score" value="0.2437" type="real" />
    <att name="relevance_score" value="1.0" type="real" />
  </edge>
  <edge id="Q5JWF2 (pp) Q9UH62" label="GNAS1_HUMAN (pp) ARMX3_HUMAN" source="Q5JWF2" target="Q9UH62">
    <att name="confidence_score" value="1.0" type="real" />
    <att name="confidence_score_old" value="0.1607" type="real" />
    <att name="initial_score" value="0.0571" type="real" />
    <att name="relevance_score" value="1.0" type="real" />
  </edge>
  <edge id="Q5JWF2 (pp) Q9UNF1" label="GNAS1_HUMAN (pp) MAGD2_HUMAN" source="Q5JWF2" target="Q9UNF1">
    <att name="confidence_score" value="1.0" type="real" />
    <att name="confidence_score_old" value="0.2253" type="real" />
    <att name="initial_score" value="0.2205" type="real" />
    <att name="relevance_score" value="1.0" type="real" />
  </edge>
  <edge id="Q9HAV0 (pp) Q9NS75" label="GBB4_HUMAN (pp) CLTR2_HUMAN" source="Q9HAV0" target="Q9NS75">
    <att name="confidence_score" value="1.0" type="real" />
    <att name="confidence_score_old" value="1.0" type="real" />
    <att name="initial_score" value="0.1172" type="real" />
    <att name="relevance_score" value="1.0" type="real" />
  </edge>
  <edge id="Q9HAV0 (pp) Q9UK08" label="GBB4_HUMAN (pp) GBG8_HUMAN" source="Q9HAV0" target="Q9UK08">
    <att name="confidence_score" value="1.0" type="real" />
    <att name="confidence_score_old" value="0.2072" type="real" />
    <att name="initial_score" value="0.1801" type="real" />
    <att name="relevance_score" value="1.0" type="real" />
  </edge>
  <edge id="Q9NVN3 (pp) Q9UK08" label="RIC8B_HUMAN (pp) GBG8_HUMAN" source="Q9NVN3" target="Q9UK08">
    <att name="confidence_score" value="1.0" type="real" />
    <att name="confidence_score_old" value="0.2439" type="real" />
    <att name="initial_score" value="0.2588" type="real" />
    <att name="relevance_score" value="1.0" type="real" />
  </edge>
  <edge id="Q9NVN3 (pp) Q9UNF1" label="RIC8B_HUMAN (pp) MAGD2_HUMAN" source="Q9NVN3" target="Q9UNF1">
    <att name="confidence_score" value="1.0" type="real" />
    <att name="confidence_score_old" value="0.16" type="real" />
    <att name="initial_score" value="0.0551" type="real" />
    <att name="relevance_score" value="1.0" type="real" />
  </edge>
</graph>
