# Supplementary material for: New insights into the molecular biology of Alzheimer’s-like cerebral amyloidosis achieved through multi‐omics approaches
Source: PLoS One. 2025 Sep 3;20(9):e0330859. doi: 10.1371/journal.pone.0330859 (PMC12407441; doi:10.1371/journal.pone.0330859)
Supplement: S4 Appendix — (ZIP) [file pone.0330859.s014.zip › c1_3_15.xgmml]

<?xml version='1.0' encoding='utf-8'?>
<graph xmlns="http://www.cs.rpi.edu/XGMML" xmlns:dc="http://purl.org/dc/elements/1.1/" xmlns:rdf="http://www.w3.org/1999/02/22-rdf-syntax-ns#" label="[c1_3_15]@0.1" directed="0" vendor="Intomics A/S">
  <att name="layoutAlgorithm" value="Edge-weighted Spring Embedded" type="string" />
  <att name="networkMetadata"><rdf:RDF><rdf:Description rdf:about="https://www.intomics.com/"><dc:type>Protein-Protein Interaction</dc:type><dc:description>https://www.intomics.com/inbiomap/</dc:description><dc:identifier>([O14975]@0.1+[Q9NST1]@0.1)</dc:identifier><dc:date>2024-01-31 21:21:58 UTC</dc:date><dc:title>inBio Map network</dc:title><dc:source>/unity/intomics/inhouse/software/inBio_Command_2023_08/share/data/interactions/network_0/inBio_Map_2023_08_10</dc:source><dc:format>Cytoscape-XGMML</dc:format></rdf:Description></rdf:RDF></att>
  <att name="_inBio_interactomeVersion" value="2023_08_10" type="string" />
  <att name="_inBio_formatVersion" value="1" type="integer" />
  <att name="order" value="1" type="integer" />
  <node id="O14975" label="S27A2_HUMAN">
    <att name="ac" value="O14975" type="string" />
    <att name="gene" value="SLC27A2" type="string" />
    <att name="multiplicity" value="1" type="integer" />
    <att name="order" value="0" type="integer" />
    <att name="relevance_score" value="1.0" type="real" />
    <att name="localization" value="Plasma membrane bound" type="string" />
    <att name="description" value="Long-chain fatty acid transport protein 2" type="string" />
  </node>
  <node id="O60443" label="GSDME_HUMAN">
    <att name="ac" value="O60443" type="string" />
    <att name="gene" value="GSDME" type="string" />
    <att name="multiplicity" value="1" type="integer" />
    <att name="order" value="1" type="integer" />
    <att name="relevance_score" value="1.0" type="real" />
    <att name="localization" value="Plasma membrane bound" type="string" />
    <att name="description" value="Gasdermin-E" type="string" />
  </node>
  <node id="P17405" label="ASM_HUMAN">
    <att name="ac" value="P17405" type="string" />
    <att name="gene" value="SMPD1" type="string" />
    <att name="multiplicity" value="1" type="integer" />
    <att name="order" value="1" type="integer" />
    <att name="relevance_score" value="1.0" type="real" />
    <att name="localization" value="Enzyme" type="string" />
    <att name="description" value="Sphingomyelin phosphodiesterase" type="string" />
  </node>
  <node id="P21695" label="GPDA_HUMAN">
    <att name="ac" value="P21695" type="string" />
    <att name="gene" value="GPD1" type="string" />
    <att name="multiplicity" value="1" type="integer" />
    <att name="order" value="1" type="integer" />
    <att name="relevance_score" value="1.0" type="real" />
    <att name="localization" value="Enzyme" type="string" />
    <att name="description" value="Glycerol-3-phosphate dehydrogenase [NAD(+)], cytoplasmic" type="string" />
  </node>
  <node id="P33897" label="ABCD1_HUMAN">
    <att name="ac" value="P33897" type="string" />
    <att name="gene" value="ABCD1" type="string" />
    <att name="multiplicity" value="1" type="integer" />
    <att name="order" value="1" type="integer" />
    <att name="relevance_score" value="1.0" type="real" />
    <att name="localization" value="Enzyme" type="string" />
    <att name="description" value="ATP-binding cassette sub-family D member 1" type="string" />
  </node>
  <node id="Q8NBR6" label="MINY2_HUMAN">
    <att name="ac" value="Q8NBR6" type="string" />
    <att name="gene" value="MINDY2" type="string" />
    <att name="multiplicity" value="1" type="integer" />
    <att name="order" value="1" type="integer" />
    <att name="relevance_score" value="1.0" type="real" />
    <att name="localization" value="Enzyme" type="string" />
    <att name="description" value="Ubiquitin carboxyl-terminal hydrolase MINDY-2" type="string" />
  </node>
  <node id="Q8NF37" label="PCAT1_HUMAN">
    <att name="ac" value="Q8NF37" type="string" />
    <att name="gene" value="LPCAT1" type="string" />
    <att name="multiplicity" value="1" type="integer" />
    <att name="order" value="1" type="integer" />
    <att name="relevance_score" value="1.0" type="real" />
    <att name="localization" value="Plasma membrane bound" type="string" />
    <att name="description" value="Lysophosphatidylcholine acyltransferase 1" type="string" />
  </node>
  <node id="Q9BQ48" label="RM34_HUMAN">
    <att name="ac" value="Q9BQ48" type="string" />
    <att name="gene" value="MRPL34" type="string" />
    <att name="multiplicity" value="1" type="integer" />
    <att name="order" value="1" type="integer" />
    <att name="relevance_score" value="1.0" type="real" />
    <att name="localization" value="" type="string" />
    <att name="description" value="Large ribosomal subunit protein bL34m" type="string" />
  </node>
  <node id="Q9BV87" label="CNPD1_HUMAN">
    <att name="ac" value="Q9BV87" type="string" />
    <att name="gene" value="CNPPD1" type="string" />
    <att name="multiplicity" value="1" type="integer" />
    <att name="order" value="1" type="integer" />
    <att name="relevance_score" value="1.0" type="real" />
    <att name="localization" value="" type="string" />
    <att name="description" value="Protein CNPPD1" type="string" />
  </node>
  <node id="Q9NST1" label="PLPL3_HUMAN">
    <att name="ac" value="Q9NST1" type="string" />
    <att name="gene" value="PNPLA3" type="string" />
    <att name="multiplicity" value="2" type="integer" />
    <att name="order" value="0" type="integer" />
    <att name="relevance_score" value="1.0" type="real" />
    <att name="localization" value="Enzyme" type="string" />
    <att name="description" value="1-acylglycerol-3-phosphate O-acyltransferase PNPLA3" type="string" />
  </node>
  <edge id="O14975 (pp) O60443" label="S27A2_HUMAN (pp) GSDME_HUMAN" source="O14975" target="O60443">
    <att name="confidence_score" value="1.0" type="real" />
    <att name="confidence_score_old" value="0.1594" type="real" />
    <att name="initial_score" value="0.0533" type="real" />
    <att name="relevance_score" value="1.0" type="real" />
  </edge>
  <edge id="O14975 (pp) P17405" label="S27A2_HUMAN (pp) ASM_HUMAN" source="O14975" target="P17405">
    <att name="confidence_score" value="1.0" type="real" />
    <att name="confidence_score_old" value="0.16" type="real" />
    <att name="initial_score" value="0.0552" type="real" />
    <att name="relevance_score" value="1.0" type="real" />
  </edge>
  <edge id="O14975 (pp) P21695" label="S27A2_HUMAN (pp) GPDA_HUMAN" source="O14975" target="P21695">
    <att name="confidence_score" value="1.0" type="real" />
    <att name="confidence_score_old" value="0.1527" type="real" />
    <att name="initial_score" value="0.0325" type="real" />
    <att name="relevance_score" value="1.0" type="real" />
  </edge>
  <edge id="O14975 (pp) P33897" label="S27A2_HUMAN (pp) ABCD1_HUMAN" source="O14975" target="P33897">
    <att name="confidence_score" value="1.0" type="real" />
    <att name="confidence_score_old" value="0.594" type="real" />
    <att name="initial_score" value="0.6889" type="real" />
    <att name="relevance_score" value="1.0" type="real" />
  </edge>
  <edge id="O14975 (pp) Q8NBR6" label="S27A2_HUMAN (pp) MINY2_HUMAN" source="O14975" target="Q8NBR6">
    <att name="confidence_score" value="1.0" type="real" />
    <att name="confidence_score_old" value="0.1632" type="real" />
    <att name="initial_score" value="0.0645" type="real" />
    <att name="relevance_score" value="1.0" type="real" />
  </edge>
  <edge id="O14975 (pp) Q8NF37" label="S27A2_HUMAN (pp) PCAT1_HUMAN" source="O14975" target="Q8NF37">
    <att name="confidence_score" value="1.0" type="real" />
    <att name="confidence_score_old" value="0.1632" type="real" />
    <att name="initial_score" value="0.0645" type="real" />
    <att name="relevance_score" value="1.0" type="real" />
  </edge>
  <edge id="O14975 (pp) Q9BQ48" label="S27A2_HUMAN (pp) RM34_HUMAN" source="O14975" target="Q9BQ48">
    <att name="confidence_score" value="1.0" type="real" />
    <att name="confidence_score_old" value="0.1593" type="real" />
    <att name="initial_score" value="0.0529" type="real" />
    <att name="relevance_score" value="1.0" type="real" />
  </edge>
  <edge id="O14975 (pp) Q9BV87" label="S27A2_HUMAN (pp) CNPD1_HUMAN" source="O14975" target="Q9BV87">
    <att name="confidence_score" value="1.0" type="real" />
    <att name="confidence_score_old" value="0.1586" type="real" />
    <att name="initial_score" value="0.0508" type="real" />
    <att name="relevance_score" value="1.0" type="real" />
  </edge>
  <edge id="O14975 (pp) Q9NST1" label="S27A2_HUMAN (pp) PLPL3_HUMAN" source="O14975" target="Q9NST1">
    <att name="confidence_score" value="1.0" type="real" />
    <att name="confidence_score_old" value="0.1643" type="real" />
    <att name="initial_score" value="0.068" type="real" />
    <att name="relevance_score" value="1.0" type="real" />
  </edge>
</graph>
