# Supplementary material for: New insights into the molecular biology of Alzheimer’s-like cerebral amyloidosis achieved through multi‐omics approaches
Source: PLoS One. 2025 Sep 3;20(9):e0330859. doi: 10.1371/journal.pone.0330859 (PMC12407441; doi:10.1371/journal.pone.0330859)
Supplement: S4 Appendix — (ZIP) [file pone.0330859.s014.zip › c1_3_16.xgmml]

<?xml version='1.0' encoding='utf-8'?>
<graph xmlns="http://www.cs.rpi.edu/XGMML" xmlns:dc="http://purl.org/dc/elements/1.1/" xmlns:rdf="http://www.w3.org/1999/02/22-rdf-syntax-ns#" label="[c1_3_16]@0.1" directed="0" vendor="Intomics A/S">
  <att name="layoutAlgorithm" value="Edge-weighted Spring Embedded" type="string" />
  <att name="networkMetadata"><rdf:RDF><rdf:Description rdf:about="https://www.intomics.com/"><dc:type>Protein-Protein Interaction</dc:type><dc:description>https://www.intomics.com/inbiomap/</dc:description><dc:identifier>[O15496]@0.1</dc:identifier><dc:date>2024-01-31 21:21:57 UTC</dc:date><dc:title>inBio Map network</dc:title><dc:source>/unity/intomics/inhouse/software/inBio_Command_2023_08/share/data/interactions/network_0/inBio_Map_2023_08_10</dc:source><dc:format>Cytoscape-XGMML</dc:format></rdf:Description></rdf:RDF></att>
  <att name="_inBio_interactomeVersion" value="2023_08_10" type="string" />
  <att name="_inBio_formatVersion" value="1" type="integer" />
  <att name="_inBio_formatVersion" value="1" type="integer" />
  <att name="_inBio_interactomeVersion" value="2023_08_10" type="string" />
  <att name="layoutAlgorithm" value="Edge-weighted Spring Embedded" type="string" />
  <att name="order" value="1" type="integer" />
  <node id="O15496" label="PA2GX_HUMAN">
    <att name="ac" value="O15496" type="string" />
    <att name="description" value="Group 10 secretory phospholipase A2" type="string" />
    <att name="gene" value="PLA2G10" type="string" />
    <att name="localization" value="Enzyme" type="string" />
    <att name="order" value="0" type="integer" />
    <att name="relevance_score" value="1.0" type="real" />
    <att name="localization" value="Enzyme" type="string" />
    <att name="description" value="Group 10 secretory phospholipase A2" type="string" />
  </node>
  <node id="O96014" label="WNT11_HUMAN">
    <att name="ac" value="O96014" type="string" />
    <att name="description" value="Protein Wnt-11" type="string" />
    <att name="gene" value="WNT11" type="string" />
    <att name="localization" value="" type="string" />
    <att name="order" value="1" type="integer" />
    <att name="relevance_score" value="0.1" type="real" />
    <att name="localization" value="" type="string" />
    <att name="description" value="Protein Wnt-11" type="string" />
  </node>
  <node id="Q14159" label="SPIDR_HUMAN">
    <att name="ac" value="Q14159" type="string" />
    <att name="description" value="DNA repair-scaffolding protein" type="string" />
    <att name="gene" value="SPIDR" type="string" />
    <att name="localization" value="" type="string" />
    <att name="order" value="1" type="integer" />
    <att name="relevance_score" value="0.1" type="real" />
    <att name="localization" value="" type="string" />
    <att name="description" value="DNA repair-scaffolding protein" type="string" />
  </node>
  <node id="Q19AV6" label="ZSWM7_HUMAN">
    <att name="ac" value="Q19AV6" type="string" />
    <att name="description" value="Zinc finger SWIM domain-containing protein 7" type="string" />
    <att name="gene" value="ZSWIM7" type="string" />
    <att name="localization" value="" type="string" />
    <att name="order" value="1" type="integer" />
    <att name="relevance_score" value="1.0" type="real" />
    <att name="localization" value="" type="string" />
    <att name="description" value="Zinc finger SWIM domain-containing protein 7" type="string" />
  </node>
  <node id="Q1L5Z9" label="LONF2_HUMAN">
    <att name="ac" value="Q1L5Z9" type="string" />
    <att name="description" value="LON peptidase N-terminal domain and RING finger protein 2" type="string" />
    <att name="gene" value="LONRF2" type="string" />
    <att name="localization" value="" type="string" />
    <att name="order" value="1" type="integer" />
    <att name="relevance_score" value="0.1111111111111111" type="real" />
    <att name="localization" value="" type="string" />
    <att name="description" value="LON peptidase N-terminal domain and RING finger protein 2" type="string" />
  </node>
  <node id="Q6NVH7" label="SWAP1_HUMAN">
    <att name="ac" value="Q6NVH7" type="string" />
    <att name="description" value="ATPase SWSAP1" type="string" />
    <att name="gene" value="SWSAP1" type="string" />
    <att name="localization" value="" type="string" />
    <att name="order" value="1" type="integer" />
    <att name="relevance_score" value="0.3333333333333333" type="real" />
    <att name="localization" value="" type="string" />
    <att name="description" value="ATPase SWSAP1" type="string" />
  </node>
  <node id="Q8TD30" label="ALAT2_HUMAN">
    <att name="ac" value="Q8TD30" type="string" />
    <att name="description" value="Alanine aminotransferase 2" type="string" />
    <att name="gene" value="GPT2" type="string" />
    <att name="localization" value="Enzyme" type="string" />
    <att name="order" value="1" type="integer" />
    <att name="relevance_score" value="0.14285714285714285" type="real" />
    <att name="localization" value="Enzyme" type="string" />
    <att name="description" value="Alanine aminotransferase 2" type="string" />
  </node>
  <node id="Q9UQ49" label="NEUR3_HUMAN">
    <att name="ac" value="Q9UQ49" type="string" />
    <att name="description" value="Sialidase-3" type="string" />
    <att name="gene" value="NEU3" type="string" />
    <att name="localization" value="Enzyme" type="string" />
    <att name="order" value="1" type="integer" />
    <att name="relevance_score" value="0.16666666666666666" type="real" />
    <att name="localization" value="Enzyme" type="string" />
    <att name="description" value="Sialidase-3" type="string" />
  </node>
  <edge id="O15496 (pp) O96014" label="PA2GX_HUMAN (pp) WNT11_HUMAN" source="O15496" target="O96014">
    <att name="confidence_score" value="1.0" type="real" />
    <att name="confidence_score_old" value="0.1599" type="real" />
    <att name="initial_score" value="0.0549" type="real" />
    <att name="relevance_score" value="0.1" type="real" />
  </edge>
  <edge id="O15496 (pp) Q14159" label="PA2GX_HUMAN (pp) SPIDR_HUMAN" source="O15496" target="Q14159">
    <att name="confidence_score" value="1.0" type="real" />
    <att name="confidence_score_old" value="0.1605" type="real" />
    <att name="initial_score" value="0.0565" type="real" />
    <att name="relevance_score" value="0.1" type="real" />
  </edge>
  <edge id="O15496 (pp) Q19AV6" label="PA2GX_HUMAN (pp) ZSWM7_HUMAN" source="O15496" target="Q19AV6">
    <att name="confidence_score" value="1.0" type="real" />
    <att name="confidence_score_old" value="0.1606" type="real" />
    <att name="initial_score" value="0.0569" type="real" />
    <att name="relevance_score" value="1.0" type="real" />
  </edge>
  <edge id="O15496 (pp) Q1L5Z9" label="PA2GX_HUMAN (pp) LONF2_HUMAN" source="O15496" target="Q1L5Z9">
    <att name="confidence_score" value="1.0" type="real" />
    <att name="confidence_score_old" value="0.16" type="real" />
    <att name="initial_score" value="0.0551" type="real" />
    <att name="relevance_score" value="0.1111111111111111" type="real" />
  </edge>
  <edge id="O15496 (pp) Q6NVH7" label="PA2GX_HUMAN (pp) SWAP1_HUMAN" source="O15496" target="Q6NVH7">
    <att name="confidence_score" value="1.0" type="real" />
    <att name="confidence_score_old" value="0.1603" type="real" />
    <att name="initial_score" value="0.0561" type="real" />
    <att name="relevance_score" value="0.3333333333333333" type="real" />
  </edge>
  <edge id="O15496 (pp) Q8TD30" label="PA2GX_HUMAN (pp) ALAT2_HUMAN" source="O15496" target="Q8TD30">
    <att name="confidence_score" value="1.0" type="real" />
    <att name="confidence_score_old" value="0.1593" type="real" />
    <att name="initial_score" value="0.0529" type="real" />
    <att name="relevance_score" value="0.14285714285714285" type="real" />
  </edge>
  <edge id="O15496 (pp) Q9UQ49" label="PA2GX_HUMAN (pp) NEUR3_HUMAN" source="O15496" target="Q9UQ49">
    <att name="confidence_score" value="1.0" type="real" />
    <att name="confidence_score_old" value="0.1605" type="real" />
    <att name="initial_score" value="0.0567" type="real" />
    <att name="relevance_score" value="0.16666666666666666" type="real" />
  </edge>
  <edge id="Q19AV6 (pp) Q6NVH7" label="ZSWM7_HUMAN (pp) SWAP1_HUMAN" source="Q19AV6" target="Q6NVH7">
    <att name="confidence_score" value="1.0" type="real" />
    <att name="confidence_score_old" value="0.6634" type="real" />
    <att name="initial_score" value="0.7422" type="real" />
    <att name="relevance_score" value="0.3333333333333333" type="real" />
  </edge>
</graph>
