# Supplementary material for: New insights into the molecular biology of Alzheimer’s-like cerebral amyloidosis achieved through multi‐omics approaches
Source: PLoS One. 2025 Sep 3;20(9):e0330859. doi: 10.1371/journal.pone.0330859 (PMC12407441; doi:10.1371/journal.pone.0330859)
Supplement: S4 Appendix — (ZIP) [file pone.0330859.s014.zip › c1_3_21.xgmml]

<?xml version='1.0' encoding='utf-8'?>
<graph xmlns="http://www.cs.rpi.edu/XGMML" xmlns:dc="http://purl.org/dc/elements/1.1/" xmlns:rdf="http://www.w3.org/1999/02/22-rdf-syntax-ns#" label="[c1_3_21]@0.1" directed="0" vendor="Intomics A/S">
  <att name="layoutAlgorithm" value="Edge-weighted Spring Embedded" type="string" />
  <att name="networkMetadata"><rdf:RDF><rdf:Description rdf:about="https://www.intomics.com/"><dc:type>Protein-Protein Interaction</dc:type><dc:description>https://www.intomics.com/inbiomap/</dc:description><dc:identifier>[O75496]@0.1</dc:identifier><dc:date>2024-01-31 21:21:57 UTC</dc:date><dc:title>inBio Map network</dc:title><dc:source>/unity/intomics/inhouse/software/inBio_Command_2023_08/share/data/interactions/network_0/inBio_Map_2023_08_10</dc:source><dc:format>Cytoscape-XGMML</dc:format></rdf:Description></rdf:RDF></att>
  <att name="_inBio_interactomeVersion" value="2023_08_10" type="string" />
  <att name="_inBio_formatVersion" value="1" type="integer" />
  <att name="_inBio_formatVersion" value="1" type="integer" />
  <att name="_inBio_interactomeVersion" value="2023_08_10" type="string" />
  <att name="layoutAlgorithm" value="Edge-weighted Spring Embedded" type="string" />
  <att name="order" value="1" type="integer" />
  <node id="D6RGH6" label="MCIN_HUMAN">
    <att name="ac" value="D6RGH6" type="string" />
    <att name="description" value="Multicilin" type="string" />
    <att name="gene" value="MCIDAS" type="string" />
    <att name="localization" value="" type="string" />
    <att name="order" value="1" type="integer" />
    <att name="relevance_score" value="1.0" type="real" />
    <att name="localization" value="" type="string" />
    <att name="description" value="Multicilin" type="string" />
  </node>
  <node id="O75496" label="GEMI_HUMAN">
    <att name="ac" value="O75496" type="string" />
    <att name="description" value="Geminin" type="string" />
    <att name="gene" value="GMNN" type="string" />
    <att name="localization" value="" type="string" />
    <att name="order" value="0" type="integer" />
    <att name="relevance_score" value="1.0" type="real" />
    <att name="localization" value="" type="string" />
    <att name="description" value="Geminin" type="string" />
  </node>
  <node id="O95343" label="SIX3_HUMAN">
    <att name="ac" value="O95343" type="string" />
    <att name="description" value="Homeobox protein SIX3" type="string" />
    <att name="gene" value="SIX3" type="string" />
    <att name="localization" value="Transcription factor" type="string" />
    <att name="order" value="1" type="integer" />
    <att name="relevance_score" value="0.15384615384615385" type="real" />
    <att name="localization" value="Transcription factor" type="string" />
    <att name="description" value="Homeobox protein SIX3" type="string" />
  </node>
  <node id="P20248" label="CCNA2_HUMAN">
    <att name="ac" value="P20248" type="string" />
    <att name="description" value="Cyclin-A2" type="string" />
    <att name="gene" value="CCNA2" type="string" />
    <att name="localization" value="" type="string" />
    <att name="order" value="1" type="integer" />
    <att name="relevance_score" value="0.1262135922330097" type="real" />
    <att name="localization" value="" type="string" />
    <att name="description" value="Cyclin-A2" type="string" />
  </node>
  <node id="P28358" label="HXD10_HUMAN">
    <att name="ac" value="P28358" type="string" />
    <att name="description" value="Homeobox protein Hox-D10" type="string" />
    <att name="gene" value="HOXD10" type="string" />
    <att name="localization" value="Transcription factor" type="string" />
    <att name="order" value="1" type="integer" />
    <att name="relevance_score" value="0.2" type="real" />
    <att name="localization" value="Transcription factor" type="string" />
    <att name="description" value="Homeobox protein Hox-D10" type="string" />
  </node>
  <node id="P30260" label="CDC27_HUMAN">
    <att name="ac" value="P30260" type="string" />
    <att name="description" value="Cell division cycle protein 27 homolog" type="string" />
    <att name="gene" value="CDC27" type="string" />
    <att name="localization" value="" type="string" />
    <att name="order" value="1" type="integer" />
    <att name="relevance_score" value="0.10204081632653061" type="real" />
    <att name="localization" value="" type="string" />
    <att name="description" value="Cell division cycle protein 27 homolog" type="string" />
  </node>
  <node id="P31274" label="HXC9_HUMAN">
    <att name="ac" value="P31274" type="string" />
    <att name="description" value="Homeobox protein Hox-C9" type="string" />
    <att name="gene" value="HOXC9" type="string" />
    <att name="localization" value="Transcription factor" type="string" />
    <att name="order" value="1" type="integer" />
    <att name="relevance_score" value="0.125" type="real" />
    <att name="localization" value="Transcription factor" type="string" />
    <att name="description" value="Homeobox protein Hox-C9" type="string" />
  </node>
  <node id="P33552" label="CKS2_HUMAN">
    <att name="ac" value="P33552" type="string" />
    <att name="description" value="Cyclin-dependent kinases regulatory subunit 2" type="string" />
    <att name="gene" value="CKS2" type="string" />
    <att name="localization" value="" type="string" />
    <att name="order" value="1" type="integer" />
    <att name="relevance_score" value="0.37037037037037035" type="real" />
    <att name="localization" value="" type="string" />
    <att name="description" value="Cyclin-dependent kinases regulatory subunit 2" type="string" />
  </node>
  <node id="P61024" label="CKS1_HUMAN">
    <att name="ac" value="P61024" type="string" />
    <att name="description" value="Cyclin-dependent kinases regulatory subunit 1" type="string" />
    <att name="gene" value="CKS1B" type="string" />
    <att name="localization" value="" type="string" />
    <att name="order" value="1" type="integer" />
    <att name="relevance_score" value="0.2619047619047619" type="real" />
    <att name="localization" value="" type="string" />
    <att name="description" value="Cyclin-dependent kinases regulatory subunit 1" type="string" />
  </node>
  <node id="Q01664" label="TFAP4_HUMAN">
    <att name="ac" value="Q01664" type="string" />
    <att name="description" value="Transcription factor AP-4" type="string" />
    <att name="gene" value="TFAP4" type="string" />
    <att name="localization" value="Transcription factor" type="string" />
    <att name="order" value="1" type="integer" />
    <att name="relevance_score" value="0.10714285714285714" type="real" />
    <att name="localization" value="Transcription factor" type="string" />
    <att name="description" value="Transcription factor AP-4" type="string" />
  </node>
  <node id="Q14186" label="TFDP1_HUMAN">
    <att name="ac" value="Q14186" type="string" />
    <att name="description" value="Transcription factor Dp-1" type="string" />
    <att name="gene" value="TFDP1" type="string" />
    <att name="localization" value="Transcription factor" type="string" />
    <att name="order" value="1" type="integer" />
    <att name="relevance_score" value="0.12162162162162163" type="real" />
    <att name="localization" value="Transcription factor" type="string" />
    <att name="description" value="Transcription factor Dp-1" type="string" />
  </node>
  <node id="Q15329" label="E2F5_HUMAN">
    <att name="ac" value="Q15329" type="string" />
    <att name="description" value="Transcription factor E2F5" type="string" />
    <att name="gene" value="E2F5" type="string" />
    <att name="localization" value="Transcription factor" type="string" />
    <att name="order" value="1" type="integer" />
    <att name="relevance_score" value="0.14285714285714285" type="real" />
    <att name="localization" value="Transcription factor" type="string" />
    <att name="description" value="Transcription factor E2F5" type="string" />
  </node>
  <node id="Q2NKJ3" label="CTC1_HUMAN">
    <att name="ac" value="Q2NKJ3" type="string" />
    <att name="description" value="CST complex subunit CTC1" type="string" />
    <att name="gene" value="CTC1" type="string" />
    <att name="localization" value="" type="string" />
    <att name="order" value="1" type="integer" />
    <att name="relevance_score" value="0.13043478260869565" type="real" />
    <att name="localization" value="" type="string" />
    <att name="description" value="CST complex subunit CTC1" type="string" />
  </node>
  <node id="Q2NKX9" label="CB068_HUMAN">
    <att name="ac" value="Q2NKX9" type="string" />
    <att name="description" value="UPF0561 protein C2orf68" type="string" />
    <att name="gene" value="C2orf68" type="string" />
    <att name="localization" value="" type="string" />
    <att name="order" value="1" type="integer" />
    <att name="relevance_score" value="0.14285714285714285" type="real" />
    <att name="localization" value="" type="string" />
    <att name="description" value="UPF0561 protein C2orf68" type="string" />
  </node>
  <node id="Q8NDP4" label="ZN439_HUMAN">
    <att name="ac" value="Q8NDP4" type="string" />
    <att name="description" value="Zinc finger protein 439" type="string" />
    <att name="gene" value="ZNF439" type="string" />
    <att name="localization" value="Transcription factor" type="string" />
    <att name="order" value="1" type="integer" />
    <att name="relevance_score" value="0.14285714285714285" type="real" />
    <att name="localization" value="Transcription factor" type="string" />
    <att name="description" value="Zinc finger protein 439" type="string" />
  </node>
  <node id="Q96DB2" label="HDA11_HUMAN">
    <att name="ac" value="Q96DB2" type="string" />
    <att name="description" value="Histone deacetylase 11" type="string" />
    <att name="gene" value="HDAC11" type="string" />
    <att name="localization" value="Enzyme" type="string" />
    <att name="order" value="1" type="integer" />
    <att name="relevance_score" value="0.125" type="real" />
    <att name="localization" value="Enzyme" type="string" />
    <att name="description" value="Histone deacetylase 11" type="string" />
  </node>
  <node id="Q9H211" label="CDT1_HUMAN">
    <att name="ac" value="Q9H211" type="string" />
    <att name="description" value="DNA replication factor Cdt1" type="string" />
    <att name="gene" value="CDT1" type="string" />
    <att name="localization" value="" type="string" />
    <att name="order" value="1" type="integer" />
    <att name="relevance_score" value="0.22641509433962265" type="real" />
    <att name="localization" value="" type="string" />
    <att name="description" value="DNA replication factor Cdt1" type="string" />
  </node>
  <node id="Q9H4H8" label="FA83D_HUMAN">
    <att name="ac" value="Q9H4H8" type="string" />
    <att name="description" value="Protein FAM83D" type="string" />
    <att name="gene" value="FAM83D" type="string" />
    <att name="localization" value="" type="string" />
    <att name="order" value="1" type="integer" />
    <att name="relevance_score" value="0.10526315789473684" type="real" />
    <att name="localization" value="" type="string" />
    <att name="description" value="Protein FAM83D" type="string" />
  </node>
  <edge id="D6RGH6 (pp) O75496" label="MCIN_HUMAN (pp) GEMI_HUMAN" source="D6RGH6" target="O75496">
    <att name="confidence_score" value="1.0" type="real" />
    <att name="confidence_score_old" value="0.7115" type="real" />
    <att name="initial_score" value="0.776" type="real" />
    <att name="relevance_score" value="1.0" type="real" />
  </edge>
  <edge id="O75496 (pp) O95343" label="GEMI_HUMAN (pp) SIX3_HUMAN" source="O75496" target="O95343">
    <att name="confidence_score" value="1.0" type="real" />
    <att name="confidence_score_old" value="0.5254" type="real" />
    <att name="initial_score" value="0.6296" type="real" />
    <att name="relevance_score" value="0.15384615384615385" type="real" />
  </edge>
  <edge id="O75496 (pp) P20248" label="GEMI_HUMAN (pp) CCNA2_HUMAN" source="O75496" target="P20248">
    <att name="confidence_score" value="1.0" type="real" />
    <att name="confidence_score_old" value="0.1659" type="real" />
    <att name="initial_score" value="0.0725" type="real" />
    <att name="relevance_score" value="0.1262135922330097" type="real" />
  </edge>
  <edge id="O75496 (pp) P28358" label="GEMI_HUMAN (pp) HXD10_HUMAN" source="O75496" target="P28358">
    <att name="confidence_score" value="1.0" type="real" />
    <att name="confidence_score_old" value="0.4356" type="real" />
    <att name="initial_score" value="0.539" type="real" />
    <att name="relevance_score" value="0.2" type="real" />
  </edge>
  <edge id="O75496 (pp) P30260" label="GEMI_HUMAN (pp) CDC27_HUMAN" source="O75496" target="P30260">
    <att name="confidence_score" value="1.0" type="real" />
    <att name="confidence_score_old" value="0.2003" type="real" />
    <att name="initial_score" value="0.1635" type="real" />
    <att name="relevance_score" value="0.10204081632653061" type="real" />
  </edge>
  <edge id="O75496 (pp) P31274" label="GEMI_HUMAN (pp) HXC9_HUMAN" source="O75496" target="P31274">
    <att name="confidence_score" value="1.0" type="real" />
    <att name="confidence_score_old" value="0.6718" type="real" />
    <att name="initial_score" value="0.7483" type="real" />
    <att name="relevance_score" value="0.125" type="real" />
  </edge>
  <edge id="O75496 (pp) P33552" label="GEMI_HUMAN (pp) CKS2_HUMAN" source="O75496" target="P33552">
    <att name="confidence_score" value="1.0" type="real" />
    <att name="confidence_score_old" value="0.1591" type="real" />
    <att name="initial_score" value="0.0523" type="real" />
    <att name="relevance_score" value="0.37037037037037035" type="real" />
  </edge>
  <edge id="O75496 (pp) P61024" label="GEMI_HUMAN (pp) CKS1_HUMAN" source="O75496" target="P61024">
    <att name="confidence_score" value="1.0" type="real" />
    <att name="confidence_score_old" value="0.1637" type="real" />
    <att name="initial_score" value="0.0661" type="real" />
    <att name="relevance_score" value="0.2619047619047619" type="real" />
  </edge>
  <edge id="O75496 (pp) Q01664" label="GEMI_HUMAN (pp) TFAP4_HUMAN" source="O75496" target="Q01664">
    <att name="confidence_score" value="1.0" type="real" />
    <att name="confidence_score_old" value="1.0" type="real" />
    <att name="initial_score" value="0.2171" type="real" />
    <att name="relevance_score" value="0.10714285714285714" type="real" />
  </edge>
  <edge id="O75496 (pp) Q14186" label="GEMI_HUMAN (pp) TFDP1_HUMAN" source="O75496" target="Q14186">
    <att name="confidence_score" value="1.0" type="real" />
    <att name="confidence_score_old" value="0.1688" type="real" />
    <att name="initial_score" value="0.0809" type="real" />
    <att name="relevance_score" value="0.12162162162162163" type="real" />
  </edge>
  <edge id="O75496 (pp) Q15329" label="GEMI_HUMAN (pp) E2F5_HUMAN" source="O75496" target="Q15329">
    <att name="confidence_score" value="1.0" type="real" />
    <att name="confidence_score_old" value="0.1601" type="real" />
    <att name="initial_score" value="0.0553" type="real" />
    <att name="relevance_score" value="0.14285714285714285" type="real" />
  </edge>
  <edge id="O75496 (pp) Q2NKJ3" label="GEMI_HUMAN (pp) CTC1_HUMAN" source="O75496" target="Q2NKJ3">
    <att name="confidence_score" value="1.0" type="real" />
    <att name="confidence_score_old" value="0.1599" type="real" />
    <att name="initial_score" value="0.0547" type="real" />
    <att name="relevance_score" value="0.13043478260869565" type="real" />
  </edge>
  <edge id="O75496 (pp) Q2NKX9" label="GEMI_HUMAN (pp) CB068_HUMAN" source="O75496" target="Q2NKX9">
    <att name="confidence_score" value="1.0" type="real" />
    <att name="confidence_score_old" value="0.1646" type="real" />
    <att name="initial_score" value="0.0688" type="real" />
    <att name="relevance_score" value="0.14285714285714285" type="real" />
  </edge>
  <edge id="O75496 (pp) Q8NDP4" label="GEMI_HUMAN (pp) ZN439_HUMAN" source="O75496" target="Q8NDP4">
    <att name="confidence_score" value="1.0" type="real" />
    <att name="confidence_score_old" value="0.1766" type="real" />
    <att name="initial_score" value="0.1027" type="real" />
    <att name="relevance_score" value="0.14285714285714285" type="real" />
  </edge>
  <edge id="O75496 (pp) Q96DB2" label="GEMI_HUMAN (pp) HDA11_HUMAN" source="O75496" target="Q96DB2">
    <att name="confidence_score" value="1.0" type="real" />
    <att name="confidence_score_old" value="0.3306" type="real" />
    <att name="initial_score" value="0.4057" type="real" />
    <att name="relevance_score" value="0.125" type="real" />
  </edge>
  <edge id="O75496 (pp) Q9H211" label="GEMI_HUMAN (pp) CDT1_HUMAN" source="O75496" target="Q9H211">
    <att name="confidence_score" value="1.0" type="real" />
    <att name="confidence_score_old" value="1.0" type="real" />
    <att name="initial_score" value="0.8284" type="real" />
    <att name="relevance_score" value="0.22641509433962265" type="real" />
  </edge>
  <edge id="O75496 (pp) Q9H4H8" label="GEMI_HUMAN (pp) FA83D_HUMAN" source="O75496" target="Q9H4H8">
    <att name="confidence_score" value="1.0" type="real" />
    <att name="confidence_score_old" value="0.1598" type="real" />
    <att name="initial_score" value="0.0546" type="real" />
    <att name="relevance_score" value="0.10526315789473684" type="real" />
  </edge>
  <edge id="P20248 (pp) P30260" label="CCNA2_HUMAN (pp) CDC27_HUMAN" source="P20248" target="P30260">
    <att name="confidence_score" value="1.0" type="real" />
    <att name="confidence_score_old" value="0.217" type="real" />
    <att name="initial_score" value="0.2022" type="real" />
    <att name="relevance_score" value="0.10204081632653061" type="real" />
  </edge>
  <edge id="P20248 (pp) P33552" label="CCNA2_HUMAN (pp) CKS2_HUMAN" source="P20248" target="P33552">
    <att name="confidence_score" value="1.0" type="real" />
    <att name="confidence_score_old" value="0.235" type="real" />
    <att name="initial_score" value="0.2408" type="real" />
    <att name="relevance_score" value="0.1262135922330097" type="real" />
  </edge>
  <edge id="P20248 (pp) P61024" label="CCNA2_HUMAN (pp) CKS1_HUMAN" source="P20248" target="P61024">
    <att name="confidence_score" value="1.0" type="real" />
    <att name="confidence_score_old" value="0.4508" type="real" />
    <att name="initial_score" value="0.5555" type="real" />
    <att name="relevance_score" value="0.1262135922330097" type="real" />
  </edge>
  <edge id="P20248 (pp) Q14186" label="CCNA2_HUMAN (pp) TFDP1_HUMAN" source="P20248" target="Q14186">
    <att name="confidence_score" value="1.0" type="real" />
    <att name="confidence_score_old" value="0.3811" type="real" />
    <att name="initial_score" value="0.4744" type="real" />
    <att name="relevance_score" value="0.12162162162162163" type="real" />
  </edge>
  <edge id="P20248 (pp) Q9H211" label="CCNA2_HUMAN (pp) CDT1_HUMAN" source="P20248" target="Q9H211">
    <att name="confidence_score" value="1.0" type="real" />
    <att name="confidence_score_old" value="0.4433" type="real" />
    <att name="initial_score" value="0.5475" type="real" />
    <att name="relevance_score" value="0.1262135922330097" type="real" />
  </edge>
  <edge id="P30260 (pp) P61024" label="CDC27_HUMAN (pp) CKS1_HUMAN" source="P30260" target="P61024">
    <att name="confidence_score" value="1.0" type="real" />
    <att name="confidence_score_old" value="0.2019" type="real" />
    <att name="initial_score" value="0.1674" type="real" />
    <att name="relevance_score" value="0.10204081632653061" type="real" />
  </edge>
  <edge id="P33552 (pp) P61024" label="CKS2_HUMAN (pp) CKS1_HUMAN" source="P33552" target="P61024">
    <att name="confidence_score" value="1.0" type="real" />
    <att name="confidence_score_old" value="0.1593" type="real" />
    <att name="initial_score" value="0.0529" type="real" />
    <att name="relevance_score" value="0.2619047619047619" type="real" />
  </edge>
  <edge id="P33552 (pp) Q9H211" label="CKS2_HUMAN (pp) CDT1_HUMAN" source="P33552" target="Q9H211">
    <att name="confidence_score" value="1.0" type="real" />
    <att name="confidence_score_old" value="0.1592" type="real" />
    <att name="initial_score" value="0.0527" type="real" />
    <att name="relevance_score" value="0.22641509433962265" type="real" />
  </edge>
  <edge id="P61024 (pp) Q9H211" label="CKS1_HUMAN (pp) CDT1_HUMAN" source="P61024" target="Q9H211">
    <att name="confidence_score" value="1.0" type="real" />
    <att name="confidence_score_old" value="0.1599" type="real" />
    <att name="initial_score" value="0.0547" type="real" />
    <att name="relevance_score" value="0.22641509433962265" type="real" />
  </edge>
  <edge id="Q01664 (pp) Q2NKJ3" label="TFAP4_HUMAN (pp) CTC1_HUMAN" source="Q01664" target="Q2NKJ3">
    <att name="confidence_score" value="1.0" type="real" />
    <att name="confidence_score_old" value="0.1599" type="real" />
    <att name="initial_score" value="0.0547" type="real" />
    <att name="relevance_score" value="0.10714285714285714" type="real" />
  </edge>
  <edge id="Q14186 (pp) Q15329" label="TFDP1_HUMAN (pp) E2F5_HUMAN" source="Q14186" target="Q15329">
    <att name="confidence_score" value="1.0" type="real" />
    <att name="confidence_score_old" value="1.0" type="real" />
    <att name="initial_score" value="0.5144" type="real" />
    <att name="relevance_score" value="0.12162162162162163" type="real" />
  </edge>
  <edge id="Q96DB2 (pp) Q9H211" label="HDA11_HUMAN (pp) CDT1_HUMAN" source="Q96DB2" target="Q9H211">
    <att name="confidence_score" value="1.0" type="real" />
    <att name="confidence_score_old" value="0.5066" type="real" />
    <att name="initial_score" value="0.6119" type="real" />
    <att name="relevance_score" value="0.125" type="real" />
  </edge>
</graph>
