# Supplementary material for: New insights into the molecular biology of Alzheimer’s-like cerebral amyloidosis achieved through multi‐omics approaches
Source: PLoS One. 2025 Sep 3;20(9):e0330859. doi: 10.1371/journal.pone.0330859 (PMC12407441; doi:10.1371/journal.pone.0330859)
Supplement: S4 Appendix — (ZIP) [file pone.0330859.s014.zip › c1_3_26.xgmml]

<?xml version='1.0' encoding='utf-8'?>
<graph xmlns="http://www.cs.rpi.edu/XGMML" xmlns:dc="http://purl.org/dc/elements/1.1/" xmlns:rdf="http://www.w3.org/1999/02/22-rdf-syntax-ns#" label="[c1_3_26]@0.1" directed="0" vendor="Intomics A/S">
  <att name="layoutAlgorithm" value="Edge-weighted Spring Embedded" type="string" />
  <att name="networkMetadata"><rdf:RDF><rdf:Description rdf:about="https://www.intomics.com/"><dc:type>Protein-Protein Interaction</dc:type><dc:description>https://www.intomics.com/inbiomap/</dc:description><dc:identifier>((([O94806]@0.1+[Q15139]@0.1)+[Q9P212]@0.1)+[Q9BZL6]@0.1)</dc:identifier><dc:date>2024-01-31 21:21:58 UTC</dc:date><dc:title>inBio Map network</dc:title><dc:source>/unity/intomics/inhouse/software/inBio_Command_2023_08/share/data/interactions/network_0/inBio_Map_2023_08_10</dc:source><dc:format>Cytoscape-XGMML</dc:format></rdf:Description></rdf:RDF></att>
  <att name="_inBio_interactomeVersion" value="2023_08_10" type="string" />
  <att name="_inBio_formatVersion" value="1" type="integer" />
  <att name="order" value="1" type="integer" />
  <node id="O94806" label="KPCD3_HUMAN">
    <att name="ac" value="O94806" type="string" />
    <att name="gene" value="PRKD3" type="string" />
    <att name="multiplicity" value="3" type="integer" />
    <att name="order" value="0" type="integer" />
    <att name="relevance_score" value="1.0" type="real" />
    <att name="localization" value="Kinase" type="string" />
    <att name="description" value="Serine/threonine-protein kinase D3" type="string" />
  </node>
  <node id="P02795" label="MT2_HUMAN">
    <att name="ac" value="P02795" type="string" />
    <att name="gene" value="MT2A" type="string" />
    <att name="multiplicity" value="1" type="integer" />
    <att name="order" value="1" type="integer" />
    <att name="relevance_score" value="1.0" type="real" />
    <att name="localization" value="" type="string" />
    <att name="description" value="Metallothionein-2" type="string" />
  </node>
  <node id="P04066" label="FUCO_HUMAN">
    <att name="ac" value="P04066" type="string" />
    <att name="gene" value="FUCA1" type="string" />
    <att name="multiplicity" value="1" type="integer" />
    <att name="order" value="1" type="integer" />
    <att name="relevance_score" value="1.0" type="real" />
    <att name="localization" value="Enzyme" type="string" />
    <att name="description" value="Tissue alpha-L-fucosidase" type="string" />
  </node>
  <node id="P05129" label="KPCG_HUMAN">
    <att name="ac" value="P05129" type="string" />
    <att name="gene" value="PRKCG" type="string" />
    <att name="multiplicity" value="1" type="integer" />
    <att name="order" value="1" type="integer" />
    <att name="relevance_score" value="1.0" type="real" />
    <att name="localization" value="Kinase" type="string" />
    <att name="description" value="Protein kinase C gamma type" type="string" />
  </node>
  <node id="P05771" label="KPCB_HUMAN">
    <att name="ac" value="P05771" type="string" />
    <att name="gene" value="PRKCB" type="string" />
    <att name="multiplicity" value="1" type="integer" />
    <att name="order" value="1" type="integer" />
    <att name="relevance_score" value="1.0" type="real" />
    <att name="localization" value="Kinase" type="string" />
    <att name="description" value="Protein kinase C beta type" type="string" />
  </node>
  <node id="P17252" label="KPCA_HUMAN">
    <att name="ac" value="P17252" type="string" />
    <att name="gene" value="PRKCA" type="string" />
    <att name="multiplicity" value="1" type="integer" />
    <att name="order" value="1" type="integer" />
    <att name="relevance_score" value="1.0" type="real" />
    <att name="localization" value="Kinase" type="string" />
    <att name="description" value="Protein kinase C alpha type" type="string" />
  </node>
  <node id="P20231" label="TRYB2_HUMAN">
    <att name="ac" value="P20231" type="string" />
    <att name="gene" value="TPSB2" type="string" />
    <att name="multiplicity" value="1" type="integer" />
    <att name="order" value="1" type="integer" />
    <att name="relevance_score" value="1.0" type="real" />
    <att name="localization" value="Enzyme" type="string" />
    <att name="description" value="Tryptase beta-2" type="string" />
  </node>
  <node id="P24723" label="KPCL_HUMAN">
    <att name="ac" value="P24723" type="string" />
    <att name="gene" value="PRKCH" type="string" />
    <att name="multiplicity" value="1" type="integer" />
    <att name="order" value="1" type="integer" />
    <att name="relevance_score" value="1.0" type="real" />
    <att name="localization" value="Kinase" type="string" />
    <att name="description" value="Protein kinase C eta type" type="string" />
  </node>
  <node id="P41743" label="KPCI_HUMAN">
    <att name="ac" value="P41743" type="string" />
    <att name="gene" value="PRKCI" type="string" />
    <att name="multiplicity" value="1" type="integer" />
    <att name="order" value="1" type="integer" />
    <att name="relevance_score" value="1.0" type="real" />
    <att name="localization" value="Kinase" type="string" />
    <att name="description" value="Protein kinase C iota type" type="string" />
  </node>
  <node id="P53367" label="ARFP1_HUMAN">
    <att name="ac" value="P53367" type="string" />
    <att name="gene" value="ARFIP1" type="string" />
    <att name="multiplicity" value="2" type="integer" />
    <att name="order" value="1" type="integer" />
    <att name="relevance_score" value="1.0" type="real" />
    <att name="localization" value="" type="string" />
    <att name="description" value="Arfaptin-1" type="string" />
  </node>
  <node id="P62834" label="RAP1A_HUMAN">
    <att name="ac" value="P62834" type="string" />
    <att name="gene" value="RAP1A" type="string" />
    <att name="multiplicity" value="1" type="integer" />
    <att name="order" value="1" type="integer" />
    <att name="relevance_score" value="1.0" type="real" />
    <att name="localization" value="Enzyme" type="string" />
    <att name="description" value="Ras-related protein Rap-1A" type="string" />
  </node>
  <node id="Q02156" label="KPCE_HUMAN">
    <att name="ac" value="Q02156" type="string" />
    <att name="gene" value="PRKCE" type="string" />
    <att name="multiplicity" value="1" type="integer" />
    <att name="order" value="1" type="integer" />
    <att name="relevance_score" value="1.0" type="real" />
    <att name="localization" value="Kinase" type="string" />
    <att name="description" value="Protein kinase C epsilon type" type="string" />
  </node>
  <node id="Q04759" label="KPCT_HUMAN">
    <att name="ac" value="Q04759" type="string" />
    <att name="gene" value="PRKCQ" type="string" />
    <att name="multiplicity" value="1" type="integer" />
    <att name="order" value="1" type="integer" />
    <att name="relevance_score" value="1.0" type="real" />
    <att name="localization" value="Kinase" type="string" />
    <att name="description" value="Protein kinase C theta type" type="string" />
  </node>
  <node id="Q05655" label="KPCD_HUMAN">
    <att name="ac" value="Q05655" type="string" />
    <att name="gene" value="PRKCD" type="string" />
    <att name="multiplicity" value="1" type="integer" />
    <att name="order" value="1" type="integer" />
    <att name="relevance_score" value="1.0" type="real" />
    <att name="localization" value="Kinase" type="string" />
    <att name="description" value="Protein kinase C delta type" type="string" />
  </node>
  <node id="Q15139" label="KPCD1_HUMAN">
    <att name="ac" value="Q15139" type="string" />
    <att name="gene" value="PRKD1" type="string" />
    <att name="multiplicity" value="2" type="integer" />
    <att name="order" value="0" type="integer" />
    <att name="relevance_score" value="1.0" type="real" />
    <att name="localization" value="Kinase" type="string" />
    <att name="description" value="Serine/threonine-protein kinase D1" type="string" />
  </node>
  <node id="Q7KZI7" label="MARK2_HUMAN">
    <att name="ac" value="Q7KZI7" type="string" />
    <att name="gene" value="MARK2" type="string" />
    <att name="multiplicity" value="1" type="integer" />
    <att name="order" value="1" type="integer" />
    <att name="relevance_score" value="1.0" type="real" />
    <att name="localization" value="Kinase" type="string" />
    <att name="description" value="Serine/threonine-protein kinase MARK2" type="string" />
  </node>
  <node id="Q92934" label="BAD_HUMAN">
    <att name="ac" value="Q92934" type="string" />
    <att name="gene" value="BAD" type="string" />
    <att name="multiplicity" value="1" type="integer" />
    <att name="order" value="1" type="integer" />
    <att name="relevance_score" value="1.0" type="real" />
    <att name="localization" value="" type="string" />
    <att name="description" value="Bcl2-associated agonist of cell death" type="string" />
  </node>
  <node id="Q9BZL6" label="KPCD2_HUMAN">
    <att name="ac" value="Q9BZL6" type="string" />
    <att name="gene" value="PRKD2" type="string" />
    <att name="multiplicity" value="3" type="integer" />
    <att name="order" value="0" type="integer" />
    <att name="relevance_score" value="1.0" type="real" />
    <att name="localization" value="Kinase" type="string" />
    <att name="description" value="Serine/threonine-protein kinase D2" type="string" />
  </node>
  <node id="Q9P212" label="PLCE1_HUMAN">
    <att name="ac" value="Q9P212" type="string" />
    <att name="gene" value="PLCE1" type="string" />
    <att name="multiplicity" value="2" type="integer" />
    <att name="order" value="0" type="integer" />
    <att name="relevance_score" value="1.0" type="real" />
    <att name="localization" value="Enzyme" type="string" />
    <att name="description" value="1-phosphatidylinositol 4,5-bisphosphate phosphodiesterase epsilon-1" type="string" />
  </node>
  <node id="Q9UBF8" label="PI4KB_HUMAN">
    <att name="ac" value="Q9UBF8" type="string" />
    <att name="gene" value="PI4KB" type="string" />
    <att name="multiplicity" value="3" type="integer" />
    <att name="order" value="1" type="integer" />
    <att name="relevance_score" value="1.0" type="real" />
    <att name="localization" value="Kinase" type="string" />
    <att name="description" value="Phosphatidylinositol 4-kinase beta" type="string" />
  </node>
  <node id="Q9Y5P4" label="CERT_HUMAN">
    <att name="ac" value="Q9Y5P4" type="string" />
    <att name="gene" value="CERT1" type="string" />
    <att name="multiplicity" value="3" type="integer" />
    <att name="order" value="1" type="integer" />
    <att name="relevance_score" value="1.0" type="real" />
    <att name="localization" value="" type="string" />
    <att name="description" value="Ceramide transfer protein" type="string" />
  </node>
  <edge id="O94806 (pp) Q15139" label="KPCD3_HUMAN (pp) KPCD1_HUMAN" source="O94806" target="Q15139">
    <att name="confidence_score" value="1.0" type="real" />
    <att name="confidence_score_old" value="0.1662" type="real" />
    <att name="initial_score" value="0.0735" type="real" />
    <att name="relevance_score" value="1.0" type="real" />
  </edge>
  <edge id="O94806 (pp) Q9BZL6" label="KPCD3_HUMAN (pp) KPCD2_HUMAN" source="O94806" target="Q9BZL6">
    <att name="confidence_score" value="1.0" type="real" />
    <att name="confidence_score_old" value="0.168" type="real" />
    <att name="initial_score" value="0.0787" type="real" />
    <att name="relevance_score" value="1.0" type="real" />
  </edge>
  <edge id="O94806 (pp) Q9UBF8" label="KPCD3_HUMAN (pp) PI4KB_HUMAN" source="O94806" target="Q9UBF8">
    <att name="confidence_score" value="1.0" type="real" />
    <att name="confidence_score_old" value="0.3351" type="real" />
    <att name="initial_score" value="0.4123" type="real" />
    <att name="relevance_score" value="1.0" type="real" />
  </edge>
  <edge id="O94806 (pp) Q9Y5P4" label="KPCD3_HUMAN (pp) CERT_HUMAN" source="O94806" target="Q9Y5P4">
    <att name="confidence_score" value="1.0" type="real" />
    <att name="confidence_score_old" value="1.0" type="real" />
    <att name="initial_score" value="0.4222" type="real" />
    <att name="relevance_score" value="1.0" type="real" />
  </edge>
  <edge id="P02795 (pp) Q15139" label="MT2_HUMAN (pp) KPCD1_HUMAN" source="P02795" target="Q15139">
    <att name="confidence_score" value="1.0" type="real" />
    <att name="confidence_score_old" value="0.6442" type="real" />
    <att name="initial_score" value="0.7281" type="real" />
    <att name="relevance_score" value="1.0" type="real" />
  </edge>
  <edge id="P04066 (pp) Q15139" label="FUCO_HUMAN (pp) KPCD1_HUMAN" source="P04066" target="Q15139">
    <att name="confidence_score" value="1.0" type="real" />
    <att name="confidence_score_old" value="0.1602" type="real" />
    <att name="initial_score" value="0.0559" type="real" />
    <att name="relevance_score" value="1.0" type="real" />
  </edge>
  <edge id="P04066 (pp) Q7KZI7" label="FUCO_HUMAN (pp) MARK2_HUMAN" source="P04066" target="Q7KZI7">
    <att name="confidence_score" value="1.0" type="real" />
    <att name="confidence_score_old" value="0.1691" type="real" />
    <att name="initial_score" value="0.0819" type="real" />
    <att name="relevance_score" value="1.0" type="real" />
  </edge>
  <edge id="P05129 (pp) P05771" label="KPCG_HUMAN (pp) KPCB_HUMAN" source="P05129" target="P05771">
    <att name="confidence_score" value="1.0" type="real" />
    <att name="confidence_score_old" value="1.0" type="real" />
    <att name="initial_score" value="0.0441" type="real" />
    <att name="relevance_score" value="1.0" type="real" />
  </edge>
  <edge id="P05129 (pp) P17252" label="KPCG_HUMAN (pp) KPCA_HUMAN" source="P05129" target="P17252">
    <att name="confidence_score" value="1.0" type="real" />
    <att name="confidence_score_old" value="1.0" type="real" />
    <att name="initial_score" value="0.0803" type="real" />
    <att name="relevance_score" value="1.0" type="real" />
  </edge>
  <edge id="P05129 (pp) P24723" label="KPCG_HUMAN (pp) KPCL_HUMAN" source="P05129" target="P24723">
    <att name="confidence_score" value="1.0" type="real" />
    <att name="confidence_score_old" value="1.0" type="real" />
    <att name="relevance_score" value="1.0" type="real" />
  </edge>
  <edge id="P05129 (pp) P41743" label="KPCG_HUMAN (pp) KPCI_HUMAN" source="P05129" target="P41743">
    <att name="confidence_score" value="1.0" type="real" />
    <att name="confidence_score_old" value="1.0" type="real" />
    <att name="relevance_score" value="1.0" type="real" />
  </edge>
  <edge id="P05129 (pp) Q02156" label="KPCG_HUMAN (pp) KPCE_HUMAN" source="P05129" target="Q02156">
    <att name="confidence_score" value="1.0" type="real" />
    <att name="confidence_score_old" value="1.0" type="real" />
    <att name="relevance_score" value="1.0" type="real" />
  </edge>
  <edge id="P05129 (pp) Q04759" label="KPCG_HUMAN (pp) KPCT_HUMAN" source="P05129" target="Q04759">
    <att name="confidence_score" value="1.0" type="real" />
    <att name="confidence_score_old" value="1.0" type="real" />
    <att name="relevance_score" value="1.0" type="real" />
  </edge>
  <edge id="P05129 (pp) Q05655" label="KPCG_HUMAN (pp) KPCD_HUMAN" source="P05129" target="Q05655">
    <att name="confidence_score" value="1.0" type="real" />
    <att name="confidence_score_old" value="1.0" type="real" />
    <att name="relevance_score" value="1.0" type="real" />
  </edge>
  <edge id="P05129 (pp) Q15139" label="KPCG_HUMAN (pp) KPCD1_HUMAN" source="P05129" target="Q15139">
    <att name="confidence_score" value="1.0" type="real" />
    <att name="confidence_score_old" value="1.0" type="real" />
    <att name="relevance_score" value="1.0" type="real" />
  </edge>
  <edge id="P05771 (pp) P17252" label="KPCB_HUMAN (pp) KPCA_HUMAN" source="P05771" target="P17252">
    <att name="confidence_score" value="1.0" type="real" />
    <att name="confidence_score_old" value="1.0" type="real" />
    <att name="initial_score" value="0.0695" type="real" />
    <att name="relevance_score" value="1.0" type="real" />
  </edge>
  <edge id="P05771 (pp) P24723" label="KPCB_HUMAN (pp) KPCL_HUMAN" source="P05771" target="P24723">
    <att name="confidence_score" value="1.0" type="real" />
    <att name="confidence_score_old" value="1.0" type="real" />
    <att name="relevance_score" value="1.0" type="real" />
  </edge>
  <edge id="P05771 (pp) P41743" label="KPCB_HUMAN (pp) KPCI_HUMAN" source="P05771" target="P41743">
    <att name="confidence_score" value="1.0" type="real" />
    <att name="confidence_score_old" value="1.0" type="real" />
    <att name="relevance_score" value="1.0" type="real" />
  </edge>
  <edge id="P05771 (pp) Q02156" label="KPCB_HUMAN (pp) KPCE_HUMAN" source="P05771" target="Q02156">
    <att name="confidence_score" value="1.0" type="real" />
    <att name="confidence_score_old" value="1.0" type="real" />
    <att name="relevance_score" value="1.0" type="real" />
  </edge>
  <edge id="P05771 (pp) Q04759" label="KPCB_HUMAN (pp) KPCT_HUMAN" source="P05771" target="Q04759">
    <att name="confidence_score" value="1.0" type="real" />
    <att name="confidence_score_old" value="1.0" type="real" />
    <att name="relevance_score" value="1.0" type="real" />
  </edge>
  <edge id="P05771 (pp) Q05655" label="KPCB_HUMAN (pp) KPCD_HUMAN" source="P05771" target="Q05655">
    <att name="confidence_score" value="1.0" type="real" />
    <att name="confidence_score_old" value="1.0" type="real" />
    <att name="initial_score" value="0.4439" type="real" />
    <att name="relevance_score" value="1.0" type="real" />
  </edge>
  <edge id="P05771 (pp) Q15139" label="KPCB_HUMAN (pp) KPCD1_HUMAN" source="P05771" target="Q15139">
    <att name="confidence_score" value="1.0" type="real" />
    <att name="confidence_score_old" value="1.0" type="real" />
    <att name="relevance_score" value="1.0" type="real" />
  </edge>
  <edge id="P17252 (pp) P24723" label="KPCA_HUMAN (pp) KPCL_HUMAN" source="P17252" target="P24723">
    <att name="confidence_score" value="1.0" type="real" />
    <att name="confidence_score_old" value="1.0" type="real" />
    <att name="initial_score" value="0.0553" type="real" />
    <att name="relevance_score" value="1.0" type="real" />
  </edge>
  <edge id="P17252 (pp) P41743" label="KPCA_HUMAN (pp) KPCI_HUMAN" source="P17252" target="P41743">
    <att name="confidence_score" value="1.0" type="real" />
    <att name="confidence_score_old" value="1.0" type="real" />
    <att name="relevance_score" value="1.0" type="real" />
  </edge>
  <edge id="P17252 (pp) Q02156" label="KPCA_HUMAN (pp) KPCE_HUMAN" source="P17252" target="Q02156">
    <att name="confidence_score" value="1.0" type="real" />
    <att name="confidence_score_old" value="1.0" type="real" />
    <att name="initial_score" value="0.4209" type="real" />
    <att name="relevance_score" value="1.0" type="real" />
  </edge>
  <edge id="P17252 (pp) Q04759" label="KPCA_HUMAN (pp) KPCT_HUMAN" source="P17252" target="Q04759">
    <att name="confidence_score" value="1.0" type="real" />
    <att name="confidence_score_old" value="1.0" type="real" />
    <att name="relevance_score" value="1.0" type="real" />
  </edge>
  <edge id="P17252 (pp) Q05655" label="KPCA_HUMAN (pp) KPCD_HUMAN" source="P17252" target="Q05655">
    <att name="confidence_score" value="1.0" type="real" />
    <att name="confidence_score_old" value="1.0" type="real" />
    <att name="initial_score" value="0.0428" type="real" />
    <att name="relevance_score" value="1.0" type="real" />
  </edge>
  <edge id="P17252 (pp) Q15139" label="KPCA_HUMAN (pp) KPCD1_HUMAN" source="P17252" target="Q15139">
    <att name="confidence_score" value="1.0" type="real" />
    <att name="confidence_score_old" value="1.0" type="real" />
    <att name="relevance_score" value="1.0" type="real" />
  </edge>
  <edge id="P20231 (pp) Q9BZL6" label="TRYB2_HUMAN (pp) KPCD2_HUMAN" source="P20231" target="Q9BZL6">
    <att name="confidence_score" value="1.0" type="real" />
    <att name="confidence_score_old" value="0.1596" type="real" />
    <att name="initial_score" value="0.0539" type="real" />
    <att name="relevance_score" value="1.0" type="real" />
  </edge>
  <edge id="P24723 (pp) P41743" label="KPCL_HUMAN (pp) KPCI_HUMAN" source="P24723" target="P41743">
    <att name="confidence_score" value="1.0" type="real" />
    <att name="confidence_score_old" value="1.0" type="real" />
    <att name="relevance_score" value="1.0" type="real" />
  </edge>
  <edge id="P24723 (pp) Q02156" label="KPCL_HUMAN (pp) KPCE_HUMAN" source="P24723" target="Q02156">
    <att name="confidence_score" value="1.0" type="real" />
    <att name="confidence_score_old" value="1.0" type="real" />
    <att name="initial_score" value="0.0351" type="real" />
    <att name="relevance_score" value="1.0" type="real" />
  </edge>
  <edge id="P24723 (pp) Q04759" label="KPCL_HUMAN (pp) KPCT_HUMAN" source="P24723" target="Q04759">
    <att name="confidence_score" value="1.0" type="real" />
    <att name="confidence_score_old" value="1.0" type="real" />
    <att name="relevance_score" value="1.0" type="real" />
  </edge>
  <edge id="P24723 (pp) Q05655" label="KPCL_HUMAN (pp) KPCD_HUMAN" source="P24723" target="Q05655">
    <att name="confidence_score" value="1.0" type="real" />
    <att name="confidence_score_old" value="1.0" type="real" />
    <att name="relevance_score" value="1.0" type="real" />
  </edge>
  <edge id="P24723 (pp) Q15139" label="KPCL_HUMAN (pp) KPCD1_HUMAN" source="P24723" target="Q15139">
    <att name="confidence_score" value="1.0" type="real" />
    <att name="confidence_score_old" value="1.0" type="real" />
    <att name="initial_score" value="0.2321" type="real" />
    <att name="relevance_score" value="1.0" type="real" />
  </edge>
  <edge id="P41743 (pp) Q02156" label="KPCI_HUMAN (pp) KPCE_HUMAN" source="P41743" target="Q02156">
    <att name="confidence_score" value="1.0" type="real" />
    <att name="confidence_score_old" value="1.0" type="real" />
    <att name="relevance_score" value="1.0" type="real" />
  </edge>
  <edge id="P41743 (pp) Q04759" label="KPCI_HUMAN (pp) KPCT_HUMAN" source="P41743" target="Q04759">
    <att name="confidence_score" value="1.0" type="real" />
    <att name="confidence_score_old" value="1.0" type="real" />
    <att name="relevance_score" value="1.0" type="real" />
  </edge>
  <edge id="P41743 (pp) Q05655" label="KPCI_HUMAN (pp) KPCD_HUMAN" source="P41743" target="Q05655">
    <att name="confidence_score" value="1.0" type="real" />
    <att name="confidence_score_old" value="1.0" type="real" />
    <att name="relevance_score" value="1.0" type="real" />
  </edge>
  <edge id="P41743 (pp) Q15139" label="KPCI_HUMAN (pp) KPCD1_HUMAN" source="P41743" target="Q15139">
    <att name="confidence_score" value="1.0" type="real" />
    <att name="confidence_score_old" value="1.0" type="real" />
    <att name="relevance_score" value="1.0" type="real" />
  </edge>
  <edge id="P41743 (pp) Q7KZI7" label="KPCI_HUMAN (pp) MARK2_HUMAN" source="P41743" target="Q7KZI7">
    <att name="confidence_score" value="1.0" type="real" />
    <att name="confidence_score_old" value="0.2149" type="real" />
    <att name="initial_score" value="0.1976" type="real" />
    <att name="relevance_score" value="1.0" type="real" />
  </edge>
  <edge id="P41743 (pp) Q92934" label="KPCI_HUMAN (pp) BAD_HUMAN" source="P41743" target="Q92934">
    <att name="confidence_score" value="1.0" type="real" />
    <att name="confidence_score_old" value="0.3308" type="real" />
    <att name="initial_score" value="0.4061" type="real" />
    <att name="relevance_score" value="1.0" type="real" />
  </edge>
  <edge id="P53367 (pp) Q15139" label="ARFP1_HUMAN (pp) KPCD1_HUMAN" source="P53367" target="Q15139">
    <att name="confidence_score" value="1.0" type="real" />
    <att name="confidence_score_old" value="0.3344" type="real" />
    <att name="initial_score" value="0.4113" type="real" />
    <att name="relevance_score" value="1.0" type="real" />
  </edge>
  <edge id="P53367 (pp) Q9BZL6" label="ARFP1_HUMAN (pp) KPCD2_HUMAN" source="P53367" target="Q9BZL6">
    <att name="confidence_score" value="1.0" type="real" />
    <att name="confidence_score_old" value="0.3331" type="real" />
    <att name="initial_score" value="0.4094" type="real" />
    <att name="relevance_score" value="1.0" type="real" />
  </edge>
  <edge id="P62834 (pp) Q15139" label="RAP1A_HUMAN (pp) KPCD1_HUMAN" source="P62834" target="Q15139">
    <att name="confidence_score" value="1.0" type="real" />
    <att name="confidence_score_old" value="0.5043" type="real" />
    <att name="initial_score" value="0.6097" type="real" />
    <att name="relevance_score" value="1.0" type="real" />
  </edge>
  <edge id="P62834 (pp) Q9P212" label="RAP1A_HUMAN (pp) PLCE1_HUMAN" source="P62834" target="Q9P212">
    <att name="confidence_score" value="1.0" type="real" />
    <att name="confidence_score_old" value="1.0" type="real" />
    <att name="relevance_score" value="1.0" type="real" />
  </edge>
  <edge id="Q02156 (pp) Q04759" label="KPCE_HUMAN (pp) KPCT_HUMAN" source="Q02156" target="Q04759">
    <att name="confidence_score" value="1.0" type="real" />
    <att name="confidence_score_old" value="1.0" type="real" />
    <att name="relevance_score" value="1.0" type="real" />
  </edge>
  <edge id="Q02156 (pp) Q05655" label="KPCE_HUMAN (pp) KPCD_HUMAN" source="Q02156" target="Q05655">
    <att name="confidence_score" value="1.0" type="real" />
    <att name="confidence_score_old" value="1.0" type="real" />
    <att name="relevance_score" value="1.0" type="real" />
  </edge>
  <edge id="Q02156 (pp) Q15139" label="KPCE_HUMAN (pp) KPCD1_HUMAN" source="Q02156" target="Q15139">
    <att name="confidence_score" value="1.0" type="real" />
    <att name="confidence_score_old" value="1.0" type="real" />
    <att name="initial_score" value="0.3789" type="real" />
    <att name="relevance_score" value="1.0" type="real" />
  </edge>
  <edge id="Q02156 (pp) Q7KZI7" label="KPCE_HUMAN (pp) MARK2_HUMAN" source="Q02156" target="Q7KZI7">
    <att name="confidence_score" value="1.0" type="real" />
    <att name="confidence_score_old" value="0.2161" type="real" />
    <att name="initial_score" value="0.2003" type="real" />
    <att name="relevance_score" value="1.0" type="real" />
  </edge>
  <edge id="Q02156 (pp) Q92934" label="KPCE_HUMAN (pp) BAD_HUMAN" source="Q02156" target="Q92934">
    <att name="confidence_score" value="1.0" type="real" />
    <att name="confidence_score_old" value="0.3322" type="real" />
    <att name="initial_score" value="0.4081" type="real" />
    <att name="relevance_score" value="1.0" type="real" />
  </edge>
  <edge id="Q04759 (pp) Q05655" label="KPCT_HUMAN (pp) KPCD_HUMAN" source="Q04759" target="Q05655">
    <att name="confidence_score" value="1.0" type="real" />
    <att name="confidence_score_old" value="1.0" type="real" />
    <att name="initial_score" value="0.08" type="real" />
    <att name="relevance_score" value="1.0" type="real" />
  </edge>
  <edge id="Q04759 (pp) Q15139" label="KPCT_HUMAN (pp) KPCD1_HUMAN" source="Q04759" target="Q15139">
    <att name="confidence_score" value="1.0" type="real" />
    <att name="confidence_score_old" value="1.0" type="real" />
    <att name="relevance_score" value="1.0" type="real" />
  </edge>
  <edge id="Q05655 (pp) Q15139" label="KPCD_HUMAN (pp) KPCD1_HUMAN" source="Q05655" target="Q15139">
    <att name="confidence_score" value="1.0" type="real" />
    <att name="confidence_score_old" value="1.0" type="real" />
    <att name="relevance_score" value="1.0" type="real" />
  </edge>
  <edge id="Q15139 (pp) Q7KZI7" label="KPCD1_HUMAN (pp) MARK2_HUMAN" source="Q15139" target="Q7KZI7">
    <att name="confidence_score" value="1.0" type="real" />
    <att name="confidence_score_old" value="0.2671" type="real" />
    <att name="initial_score" value="0.3027" type="real" />
    <att name="relevance_score" value="1.0" type="real" />
  </edge>
  <edge id="Q15139 (pp) Q92934" label="KPCD1_HUMAN (pp) BAD_HUMAN" source="Q15139" target="Q92934">
    <att name="confidence_score" value="1.0" type="real" />
    <att name="confidence_score_old" value="0.3335" type="real" />
    <att name="initial_score" value="0.41" type="real" />
    <att name="relevance_score" value="1.0" type="real" />
  </edge>
  <edge id="Q15139 (pp) Q9BZL6" label="KPCD1_HUMAN (pp) KPCD2_HUMAN" source="Q15139" target="Q9BZL6">
    <att name="confidence_score" value="1.0" type="real" />
    <att name="confidence_score_old" value="0.1601" type="real" />
    <att name="initial_score" value="0.0554" type="real" />
    <att name="relevance_score" value="1.0" type="real" />
  </edge>
  <edge id="Q15139 (pp) Q9P212" label="KPCD1_HUMAN (pp) PLCE1_HUMAN" source="Q15139" target="Q9P212">
    <att name="confidence_score" value="1.0" type="real" />
    <att name="confidence_score_old" value="0.3418" type="real" />
    <att name="initial_score" value="0.4219" type="real" />
    <att name="relevance_score" value="1.0" type="real" />
  </edge>
  <edge id="Q15139 (pp) Q9UBF8" label="KPCD1_HUMAN (pp) PI4KB_HUMAN" source="Q15139" target="Q9UBF8">
    <att name="confidence_score" value="1.0" type="real" />
    <att name="confidence_score_old" value="0.3268" type="real" />
    <att name="initial_score" value="0.4001" type="real" />
    <att name="relevance_score" value="1.0" type="real" />
  </edge>
  <edge id="Q15139 (pp) Q9Y5P4" label="KPCD1_HUMAN (pp) CERT_HUMAN" source="Q15139" target="Q9Y5P4">
    <att name="confidence_score" value="1.0" type="real" />
    <att name="confidence_score_old" value="1.0" type="real" />
    <att name="initial_score" value="0.4097" type="real" />
    <att name="relevance_score" value="1.0" type="real" />
  </edge>
  <edge id="Q7KZI7 (pp) Q9Y5P4" label="MARK2_HUMAN (pp) CERT_HUMAN" source="Q7KZI7" target="Q9Y5P4">
    <att name="confidence_score" value="1.0" type="real" />
    <att name="confidence_score_old" value="0.1682" type="real" />
    <att name="initial_score" value="0.0791" type="real" />
    <att name="relevance_score" value="1.0" type="real" />
  </edge>
  <edge id="Q9BZL6 (pp) Q9UBF8" label="KPCD2_HUMAN (pp) PI4KB_HUMAN" source="Q9BZL6" target="Q9UBF8">
    <att name="confidence_score" value="1.0" type="real" />
    <att name="confidence_score_old" value="0.3254" type="real" />
    <att name="initial_score" value="0.3981" type="real" />
    <att name="relevance_score" value="1.0" type="real" />
  </edge>
  <edge id="Q9BZL6 (pp) Q9Y5P4" label="KPCD2_HUMAN (pp) CERT_HUMAN" source="Q9BZL6" target="Q9Y5P4">
    <att name="confidence_score" value="1.0" type="real" />
    <att name="confidence_score_old" value="1.0" type="real" />
    <att name="initial_score" value="0.4083" type="real" />
    <att name="relevance_score" value="1.0" type="real" />
  </edge>
</graph>
