# Supplementary material for: New insights into the molecular biology of Alzheimer’s-like cerebral amyloidosis achieved through multi‐omics approaches
Source: PLoS One. 2025 Sep 3;20(9):e0330859. doi: 10.1371/journal.pone.0330859 (PMC12407441; doi:10.1371/journal.pone.0330859)
Supplement: S4 Appendix — (ZIP) [file pone.0330859.s014.zip › c1_3_28.xgmml]

<?xml version='1.0' encoding='utf-8'?>
<graph xmlns="http://www.cs.rpi.edu/XGMML" xmlns:dc="http://purl.org/dc/elements/1.1/" xmlns:rdf="http://www.w3.org/1999/02/22-rdf-syntax-ns#" label="[c1_3_28]@0.1" directed="0" vendor="Intomics A/S">
  <att name="layoutAlgorithm" value="Edge-weighted Spring Embedded" type="string" />
  <att name="networkMetadata"><rdf:RDF><rdf:Description rdf:about="https://www.intomics.com/"><dc:type>Protein-Protein Interaction</dc:type><dc:description>https://www.intomics.com/inbiomap/</dc:description><dc:identifier>([O95267]@0.1+[Q13574]@0.1)</dc:identifier><dc:date>2024-01-31 21:21:58 UTC</dc:date><dc:title>inBio Map network</dc:title><dc:source>/unity/intomics/inhouse/software/inBio_Command_2023_08/share/data/interactions/network_0/inBio_Map_2023_08_10</dc:source><dc:format>Cytoscape-XGMML</dc:format></rdf:Description></rdf:RDF></att>
  <att name="_inBio_interactomeVersion" value="2023_08_10" type="string" />
  <att name="_inBio_formatVersion" value="1" type="integer" />
  <att name="order" value="1" type="integer" />
  <node id="O95267" label="GRP1_HUMAN">
    <att name="ac" value="O95267" type="string" />
    <att name="gene" value="RASGRP1" type="string" />
    <att name="multiplicity" value="2" type="integer" />
    <att name="order" value="0" type="integer" />
    <att name="relevance_score" value="1.0" type="real" />
    <att name="localization" value="" type="string" />
    <att name="description" value="RAS guanyl-releasing protein 1" type="string" />
  </node>
  <node id="Q13424" label="SNTA1_HUMAN">
    <att name="ac" value="Q13424" type="string" />
    <att name="gene" value="SNTA1" type="string" />
    <att name="multiplicity" value="1" type="integer" />
    <att name="order" value="1" type="integer" />
    <att name="relevance_score" value="1.0" type="real" />
    <att name="localization" value="" type="string" />
    <att name="description" value="Alpha-1-syntrophin" type="string" />
  </node>
  <node id="Q13425" label="SNTB2_HUMAN">
    <att name="ac" value="Q13425" type="string" />
    <att name="gene" value="SNTB2" type="string" />
    <att name="multiplicity" value="1" type="integer" />
    <att name="order" value="1" type="integer" />
    <att name="relevance_score" value="1.0" type="real" />
    <att name="localization" value="" type="string" />
    <att name="description" value="Beta-2-syntrophin" type="string" />
  </node>
  <node id="Q13574" label="DGKZ_HUMAN">
    <att name="ac" value="Q13574" type="string" />
    <att name="gene" value="DGKZ" type="string" />
    <att name="multiplicity" value="2" type="integer" />
    <att name="order" value="0" type="integer" />
    <att name="relevance_score" value="1.0" type="real" />
    <att name="localization" value="Kinase" type="string" />
    <att name="description" value="Diacylglycerol kinase zeta" type="string" />
  </node>
  <node id="Q13884" label="SNTB1_HUMAN">
    <att name="ac" value="Q13884" type="string" />
    <att name="gene" value="SNTB1" type="string" />
    <att name="multiplicity" value="1" type="integer" />
    <att name="order" value="1" type="integer" />
    <att name="relevance_score" value="1.0" type="real" />
    <att name="localization" value="" type="string" />
    <att name="description" value="Beta-1-syntrophin" type="string" />
  </node>
  <node id="Q15700" label="DLG2_HUMAN">
    <att name="ac" value="Q15700" type="string" />
    <att name="gene" value="DLG2" type="string" />
    <att name="multiplicity" value="1" type="integer" />
    <att name="order" value="1" type="integer" />
    <att name="relevance_score" value="1.0" type="real" />
    <att name="localization" value="Kinase" type="string" />
    <att name="description" value="Disks large homolog 2" type="string" />
  </node>
  <edge id="O95267 (pp) Q13574" label="GRP1_HUMAN (pp) DGKZ_HUMAN" source="O95267" target="Q13574">
    <att name="confidence_score" value="1.0" type="real" />
    <att name="confidence_score_old" value="0.3484" type="real" />
    <att name="initial_score" value="0.431" type="real" />
    <att name="relevance_score" value="1.0" type="real" />
  </edge>
  <edge id="Q13424 (pp) Q13425" label="SNTA1_HUMAN (pp) SNTB2_HUMAN" source="Q13424" target="Q13425">
    <att name="confidence_score" value="1.0" type="real" />
    <att name="confidence_score_old" value="0.2008" type="real" />
    <att name="initial_score" value="0.1648" type="real" />
    <att name="relevance_score" value="1.0" type="real" />
  </edge>
  <edge id="Q13424 (pp) Q13574" label="SNTA1_HUMAN (pp) DGKZ_HUMAN" source="Q13424" target="Q13574">
    <att name="confidence_score" value="1.0" type="real" />
    <att name="confidence_score_old" value="0.2539" type="real" />
    <att name="initial_score" value="0.2782" type="real" />
    <att name="relevance_score" value="1.0" type="real" />
  </edge>
  <edge id="Q13424 (pp) Q13884" label="SNTA1_HUMAN (pp) SNTB1_HUMAN" source="Q13424" target="Q13884">
    <att name="confidence_score" value="1.0" type="real" />
    <att name="confidence_score_old" value="0.1987" type="real" />
    <att name="initial_score" value="0.1598" type="real" />
    <att name="relevance_score" value="1.0" type="real" />
  </edge>
  <edge id="Q13425 (pp) Q13574" label="SNTB2_HUMAN (pp) DGKZ_HUMAN" source="Q13425" target="Q13574">
    <att name="confidence_score" value="1.0" type="real" />
    <att name="confidence_score_old" value="0.2551" type="real" />
    <att name="initial_score" value="0.2805" type="real" />
    <att name="relevance_score" value="1.0" type="real" />
  </edge>
  <edge id="Q13425 (pp) Q13884" label="SNTB2_HUMAN (pp) SNTB1_HUMAN" source="Q13425" target="Q13884">
    <att name="confidence_score" value="1.0" type="real" />
    <att name="confidence_score_old" value="0.1625" type="real" />
    <att name="initial_score" value="0.0626" type="real" />
    <att name="relevance_score" value="1.0" type="real" />
  </edge>
  <edge id="Q13574 (pp) Q13884" label="DGKZ_HUMAN (pp) SNTB1_HUMAN" source="Q13574" target="Q13884">
    <att name="confidence_score" value="1.0" type="real" />
    <att name="confidence_score_old" value="0.2571" type="real" />
    <att name="initial_score" value="0.2842" type="real" />
    <att name="relevance_score" value="1.0" type="real" />
  </edge>
  <edge id="Q13574 (pp) Q15700" label="DGKZ_HUMAN (pp) DLG2_HUMAN" source="Q13574" target="Q15700">
    <att name="confidence_score" value="1.0" type="real" />
    <att name="confidence_score_old" value="0.6162" type="real" />
    <att name="initial_score" value="0.7066" type="real" />
    <att name="relevance_score" value="1.0" type="real" />
  </edge>
</graph>
