# Supplementary material for: New insights into the molecular biology of Alzheimer’s-like cerebral amyloidosis achieved through multi‐omics approaches
Source: PLoS One. 2025 Sep 3;20(9):e0330859. doi: 10.1371/journal.pone.0330859 (PMC12407441; doi:10.1371/journal.pone.0330859)
Supplement: S4 Appendix — (ZIP) [file pone.0330859.s014.zip › c1_3_30.xgmml]

<?xml version='1.0' encoding='utf-8'?>
<graph xmlns="http://www.cs.rpi.edu/XGMML" xmlns:dc="http://purl.org/dc/elements/1.1/" xmlns:rdf="http://www.w3.org/1999/02/22-rdf-syntax-ns#" label="[c1_3_30]@0.1" directed="0" vendor="Intomics A/S">
  <att name="layoutAlgorithm" value="Edge-weighted Spring Embedded" type="string" />
  <att name="networkMetadata"><rdf:RDF><rdf:Description rdf:about="https://www.intomics.com/"><dc:type>Protein-Protein Interaction</dc:type><dc:description>https://www.intomics.com/inbiomap/</dc:description><dc:identifier>[O95445]@0.1</dc:identifier><dc:date>2024-01-31 21:21:57 UTC</dc:date><dc:title>inBio Map network</dc:title><dc:source>/unity/intomics/inhouse/software/inBio_Command_2023_08/share/data/interactions/network_0/inBio_Map_2023_08_10</dc:source><dc:format>Cytoscape-XGMML</dc:format></rdf:Description></rdf:RDF></att>
  <att name="_inBio_interactomeVersion" value="2023_08_10" type="string" />
  <att name="_inBio_formatVersion" value="1" type="integer" />
  <att name="_inBio_formatVersion" value="1" type="integer" />
  <att name="_inBio_interactomeVersion" value="2023_08_10" type="string" />
  <att name="layoutAlgorithm" value="Edge-weighted Spring Embedded" type="string" />
  <att name="order" value="1" type="integer" />
  <node id="O95445" label="APOM_HUMAN">
    <att name="ac" value="O95445" type="string" />
    <att name="description" value="Apolipoprotein M" type="string" />
    <att name="gene" value="APOM" type="string" />
    <att name="localization" value="" type="string" />
    <att name="order" value="0" type="integer" />
    <att name="relevance_score" value="1.0" type="real" />
    <att name="localization" value="" type="string" />
    <att name="description" value="Apolipoprotein M" type="string" />
  </node>
  <node id="P0DMV1" label="CT458_HUMAN">
    <att name="ac" value="P0DMV1" type="string" />
    <att name="description" value="Cancer/testis antigen family 45 member A8" type="string" />
    <att name="gene" value="CT45A8" type="string" />
    <att name="localization" value="" type="string" />
    <att name="order" value="1" type="integer" />
    <att name="relevance_score" value="1.0" type="real" />
    <att name="localization" value="" type="string" />
    <att name="description" value="Cancer/testis antigen family 45 member A8" type="string" />
  </node>
  <node id="P0DMV2" label="CT459_HUMAN">
    <att name="ac" value="P0DMV2" type="string" />
    <att name="description" value="Cancer/testis antigen family 45 member A9" type="string" />
    <att name="gene" value="CT45A9" type="string" />
    <att name="localization" value="" type="string" />
    <att name="order" value="1" type="integer" />
    <att name="relevance_score" value="1.0" type="real" />
    <att name="localization" value="" type="string" />
    <att name="description" value="Cancer/testis antigen family 45 member A9" type="string" />
  </node>
  <node id="Q5DJT8" label="CT452_HUMAN">
    <att name="ac" value="Q5DJT8" type="string" />
    <att name="description" value="Cancer/testis antigen family 45 member A2" type="string" />
    <att name="gene" value="CT45A2" type="string" />
    <att name="localization" value="" type="string" />
    <att name="order" value="1" type="integer" />
    <att name="relevance_score" value="1.0" type="real" />
    <att name="localization" value="" type="string" />
    <att name="description" value="Cancer/testis antigen family 45 member A2" type="string" />
  </node>
  <edge id="O95445 (pp) P0DMV1" label="APOM_HUMAN (pp) CT458_HUMAN" source="O95445" target="P0DMV1">
    <att name="confidence_score" value="1.0" type="real" />
    <att name="confidence_score_old" value="0.161" type="real" />
    <att name="initial_score" value="0.058" type="real" />
    <att name="relevance_score" value="1.0" type="real" />
  </edge>
  <edge id="O95445 (pp) P0DMV2" label="APOM_HUMAN (pp) CT459_HUMAN" source="O95445" target="P0DMV2">
    <att name="confidence_score" value="1.0" type="real" />
    <att name="confidence_score_old" value="0.161" type="real" />
    <att name="initial_score" value="0.058" type="real" />
    <att name="relevance_score" value="1.0" type="real" />
  </edge>
  <edge id="O95445 (pp) Q5DJT8" label="APOM_HUMAN (pp) CT452_HUMAN" source="O95445" target="Q5DJT8">
    <att name="confidence_score" value="1.0" type="real" />
    <att name="confidence_score_old" value="0.1609" type="real" />
    <att name="initial_score" value="0.0577" type="real" />
    <att name="relevance_score" value="1.0" type="real" />
  </edge>
</graph>
