# Supplementary material for: New insights into the molecular biology of Alzheimer’s-like cerebral amyloidosis achieved through multi‐omics approaches
Source: PLoS One. 2025 Sep 3;20(9):e0330859. doi: 10.1371/journal.pone.0330859 (PMC12407441; doi:10.1371/journal.pone.0330859)
Supplement: S4 Appendix — (ZIP) [file pone.0330859.s014.zip › c1_3_31.xgmml]

<?xml version='1.0' encoding='utf-8'?>
<graph xmlns="http://www.cs.rpi.edu/XGMML" xmlns:dc="http://purl.org/dc/elements/1.1/" xmlns:rdf="http://www.w3.org/1999/02/22-rdf-syntax-ns#" label="[c1_3_31]@0.1" directed="0" vendor="Intomics A/S">
  <att name="layoutAlgorithm" value="Edge-weighted Spring Embedded" type="string" />
  <att name="networkMetadata"><rdf:RDF><rdf:Description rdf:about="https://www.intomics.com/"><dc:type>Protein-Protein Interaction</dc:type><dc:description>https://www.intomics.com/inbiomap/</dc:description><dc:identifier>[O95573]@0.1</dc:identifier><dc:date>2024-01-31 21:21:57 UTC</dc:date><dc:title>inBio Map network</dc:title><dc:source>/unity/intomics/inhouse/software/inBio_Command_2023_08/share/data/interactions/network_0/inBio_Map_2023_08_10</dc:source><dc:format>Cytoscape-XGMML</dc:format></rdf:Description></rdf:RDF></att>
  <att name="_inBio_interactomeVersion" value="2023_08_10" type="string" />
  <att name="_inBio_formatVersion" value="1" type="integer" />
  <att name="_inBio_formatVersion" value="1" type="integer" />
  <att name="_inBio_interactomeVersion" value="2023_08_10" type="string" />
  <att name="layoutAlgorithm" value="Edge-weighted Spring Embedded" type="string" />
  <att name="order" value="1" type="integer" />
  <node id="O15269" label="SPTC1_HUMAN">
    <att name="ac" value="O15269" type="string" />
    <att name="description" value="Serine palmitoyltransferase 1" type="string" />
    <att name="gene" value="SPTLC1" type="string" />
    <att name="localization" value="Enzyme" type="string" />
    <att name="order" value="1" type="integer" />
    <att name="relevance_score" value="0.17391304347826086" type="real" />
    <att name="localization" value="Enzyme" type="string" />
    <att name="description" value="Serine palmitoyltransferase 1" type="string" />
  </node>
  <node id="O60488" label="ACSL4_HUMAN">
    <att name="ac" value="O60488" type="string" />
    <att name="description" value="Long-chain-fatty-acid--CoA ligase 4" type="string" />
    <att name="gene" value="ACSL4" type="string" />
    <att name="localization" value="Plasma membrane bound" type="string" />
    <att name="order" value="1" type="integer" />
    <att name="relevance_score" value="0.25" type="real" />
    <att name="localization" value="Plasma membrane bound" type="string" />
    <att name="description" value="Long-chain-fatty-acid--CoA ligase 4" type="string" />
  </node>
  <node id="O95573" label="ACSL3_HUMAN">
    <att name="ac" value="O95573" type="string" />
    <att name="description" value="Fatty acid CoA ligase Acsl3" type="string" />
    <att name="gene" value="ACSL3" type="string" />
    <att name="localization" value="Enzyme" type="string" />
    <att name="order" value="0" type="integer" />
    <att name="relevance_score" value="1.0" type="real" />
    <att name="localization" value="Enzyme" type="string" />
    <att name="description" value="Fatty acid CoA ligase Acsl3" type="string" />
  </node>
  <node id="P20020" label="AT2B1_HUMAN">
    <att name="ac" value="P20020" type="string" />
    <att name="description" value="Plasma membrane calcium-transporting ATPase 1" type="string" />
    <att name="gene" value="ATP2B1" type="string" />
    <att name="localization" value="Plasma membrane bound" type="string" />
    <att name="order" value="1" type="integer" />
    <att name="relevance_score" value="0.1111111111111111" type="real" />
    <att name="localization" value="Plasma membrane bound" type="string" />
    <att name="description" value="Plasma membrane calcium-transporting ATPase 1" type="string" />
  </node>
  <node id="P42166" label="LAP2A_HUMAN">
    <att name="ac" value="P42166" type="string" />
    <att name="description" value="Lamina-associated polypeptide 2, isoform alpha" type="string" />
    <att name="gene" value="TMPO" type="string" />
    <att name="localization" value="" type="string" />
    <att name="order" value="1" type="integer" />
    <att name="relevance_score" value="0.12280701754385964" type="real" />
    <att name="localization" value="" type="string" />
    <att name="description" value="Lamina-associated polypeptide 2, isoform alpha" type="string" />
  </node>
  <node id="P42167" label="LAP2B_HUMAN">
    <att name="ac" value="P42167" type="string" />
    <att name="description" value="Lamina-associated polypeptide 2, isoforms beta/gamma" type="string" />
    <att name="gene" value="TMPO" type="string" />
    <att name="localization" value="" type="string" />
    <att name="order" value="1" type="integer" />
    <att name="relevance_score" value="0.11290322580645161" type="real" />
    <att name="localization" value="" type="string" />
    <att name="description" value="Lamina-associated polypeptide 2, isoforms beta/gamma" type="string" />
  </node>
  <edge id="O15269 (pp) O95573" label="SPTC1_HUMAN (pp) ACSL3_HUMAN" source="O15269" target="O95573">
    <att name="confidence_score" value="1.0" type="real" />
    <att name="confidence_score_old" value="0.1552" type="real" />
    <att name="initial_score" value="0.0405" type="real" />
    <att name="relevance_score" value="0.17391304347826086" type="real" />
  </edge>
  <edge id="O60488 (pp) O95573" label="ACSL4_HUMAN (pp) ACSL3_HUMAN" source="O60488" target="O95573">
    <att name="confidence_score" value="1.0" type="real" />
    <att name="confidence_score_old" value="0.1547" type="real" />
    <att name="initial_score" value="0.0389" type="real" />
    <att name="relevance_score" value="0.25" type="real" />
  </edge>
  <edge id="O95573 (pp) P20020" label="ACSL3_HUMAN (pp) AT2B1_HUMAN" source="O95573" target="P20020">
    <att name="confidence_score" value="1.0" type="real" />
    <att name="confidence_score_old" value="0.154" type="real" />
    <att name="initial_score" value="0.0366" type="real" />
    <att name="relevance_score" value="0.1111111111111111" type="real" />
  </edge>
  <edge id="O95573 (pp) P42166" label="ACSL3_HUMAN (pp) LAP2A_HUMAN" source="O95573" target="P42166">
    <att name="confidence_score" value="1.0" type="real" />
    <att name="confidence_score_old" value="0.1656" type="real" />
    <att name="initial_score" value="0.0719" type="real" />
    <att name="relevance_score" value="0.12280701754385964" type="real" />
  </edge>
  <edge id="O95573 (pp) P42167" label="ACSL3_HUMAN (pp) LAP2B_HUMAN" source="O95573" target="P42167">
    <att name="confidence_score" value="1.0" type="real" />
    <att name="confidence_score_old" value="0.1656" type="real" />
    <att name="initial_score" value="0.0719" type="real" />
    <att name="relevance_score" value="0.11290322580645161" type="real" />
  </edge>
  <edge id="P42166 (pp) P42167" label="LAP2A_HUMAN (pp) LAP2B_HUMAN" source="P42166" target="P42167">
    <att name="confidence_score" value="1.0" type="real" />
    <att name="confidence_score_old" value="1.0" type="real" />
    <att name="relevance_score" value="0.11290322580645161" type="real" />
  </edge>
</graph>
