# Supplementary material for: New insights into the molecular biology of Alzheimer’s-like cerebral amyloidosis achieved through multi‐omics approaches
Source: PLoS One. 2025 Sep 3;20(9):e0330859. doi: 10.1371/journal.pone.0330859 (PMC12407441; doi:10.1371/journal.pone.0330859)
Supplement: S4 Appendix — (ZIP) [file pone.0330859.s014.zip › c1_3_35.xgmml]

<?xml version='1.0' encoding='utf-8'?>
<graph xmlns="http://www.cs.rpi.edu/XGMML" xmlns:dc="http://purl.org/dc/elements/1.1/" xmlns:rdf="http://www.w3.org/1999/02/22-rdf-syntax-ns#" label="[c1_3_35]@0.1" directed="0" vendor="Intomics A/S">
  <att name="layoutAlgorithm" value="Edge-weighted Spring Embedded" type="string" />
  <att name="networkMetadata"><rdf:RDF><rdf:Description rdf:about="https://www.intomics.com/"><dc:type>Protein-Protein Interaction</dc:type><dc:description>https://www.intomics.com/inbiomap/</dc:description><dc:identifier>[P02545]@0.1</dc:identifier><dc:date>2024-01-31 21:21:57 UTC</dc:date><dc:title>inBio Map network</dc:title><dc:source>/unity/intomics/inhouse/software/inBio_Command_2023_08/share/data/interactions/network_0/inBio_Map_2023_08_10</dc:source><dc:format>Cytoscape-XGMML</dc:format></rdf:Description></rdf:RDF></att>
  <att name="_inBio_interactomeVersion" value="2023_08_10" type="string" />
  <att name="_inBio_formatVersion" value="1" type="integer" />
  <att name="_inBio_formatVersion" value="1" type="integer" />
  <att name="_inBio_interactomeVersion" value="2023_08_10" type="string" />
  <att name="layoutAlgorithm" value="Edge-weighted Spring Embedded" type="string" />
  <att name="order" value="1" type="integer" />
  <node id="A6NGJ6" label="TRI64_HUMAN">
    <att name="ac" value="A6NGJ6" type="string" />
    <att name="description" value="Tripartite motif-containing protein 64" type="string" />
    <att name="gene" value="TRIM64" type="string" />
    <att name="localization" value="" type="string" />
    <att name="order" value="1" type="integer" />
    <att name="relevance_score" value="0.3333333333333333" type="real" />
    <att name="localization" value="" type="string" />
    <att name="description" value="Tripartite motif-containing protein 64" type="string" />
  </node>
  <node id="A8CG34" label="P121C_HUMAN">
    <att name="ac" value="A8CG34" type="string" />
    <att name="description" value="Nuclear envelope pore membrane protein POM 121C" type="string" />
    <att name="gene" value="POM121C" type="string" />
    <att name="localization" value="" type="string" />
    <att name="order" value="1" type="integer" />
    <att name="relevance_score" value="0.6666666666666666" type="real" />
    <att name="localization" value="" type="string" />
    <att name="description" value="Nuclear envelope pore membrane protein POM 121C" type="string" />
  </node>
  <node id="O00267" label="SPT5H_HUMAN">
    <att name="ac" value="O00267" type="string" />
    <att name="description" value="Transcription elongation factor SPT5" type="string" />
    <att name="gene" value="SUPT5H" type="string" />
    <att name="localization" value="" type="string" />
    <att name="order" value="1" type="integer" />
    <att name="relevance_score" value="0.12903225806451613" type="real" />
    <att name="localization" value="" type="string" />
    <att name="description" value="Transcription elongation factor SPT5" type="string" />
  </node>
  <node id="O00505" label="IMA4_HUMAN">
    <att name="ac" value="O00505" type="string" />
    <att name="description" value="Importin subunit alpha-4" type="string" />
    <att name="gene" value="KPNA3" type="string" />
    <att name="localization" value="" type="string" />
    <att name="order" value="1" type="integer" />
    <att name="relevance_score" value="0.17307692307692307" type="real" />
    <att name="localization" value="" type="string" />
    <att name="description" value="Importin subunit alpha-4" type="string" />
  </node>
  <node id="O00567" label="NOP56_HUMAN">
    <att name="ac" value="O00567" type="string" />
    <att name="description" value="Nucleolar protein 56" type="string" />
    <att name="gene" value="NOP56" type="string" />
    <att name="localization" value="" type="string" />
    <att name="order" value="1" type="integer" />
    <att name="relevance_score" value="0.1" type="real" />
    <att name="localization" value="" type="string" />
    <att name="description" value="Nucleolar protein 56" type="string" />
  </node>
  <node id="O00571" label="DDX3X_HUMAN">
    <att name="ac" value="O00571" type="string" />
    <att name="description" value="ATP-dependent RNA helicase DDX3X" type="string" />
    <att name="gene" value="DDX3X" type="string" />
    <att name="localization" value="Transcription factor" type="string" />
    <att name="order" value="1" type="integer" />
    <att name="relevance_score" value="0.17105263157894737" type="real" />
    <att name="localization" value="Transcription factor" type="string" />
    <att name="description" value="ATP-dependent RNA helicase DDX3X" type="string" />
  </node>
  <node id="O00629" label="IMA3_HUMAN">
    <att name="ac" value="O00629" type="string" />
    <att name="description" value="Importin subunit alpha-3" type="string" />
    <att name="gene" value="KPNA4" type="string" />
    <att name="localization" value="" type="string" />
    <att name="order" value="1" type="integer" />
    <att name="relevance_score" value="0.25" type="real" />
    <att name="localization" value="" type="string" />
    <att name="description" value="Importin subunit alpha-3" type="string" />
  </node>
  <node id="O15173" label="PGRC2_HUMAN">
    <att name="ac" value="O15173" type="string" />
    <att name="description" value="Membrane-associated progesterone receptor component 2" type="string" />
    <att name="gene" value="PGRMC2" type="string" />
    <att name="localization" value="Receptor" type="string" />
    <att name="order" value="1" type="integer" />
    <att name="relevance_score" value="0.1111111111111111" type="real" />
    <att name="_Receptor" value="true" type="boolean" />
    <att name="localization" value="Receptor" type="string" />
    <att name="description" value="Membrane-associated progesterone receptor component 2" type="string" />
  </node>
  <node id="O15541" label="R113A_HUMAN">
    <att name="ac" value="O15541" type="string" />
    <att name="description" value="E3 ubiquitin-protein ligase RNF113A" type="string" />
    <att name="gene" value="RNF113A" type="string" />
    <att name="localization" value="Enzyme" type="string" />
    <att name="order" value="1" type="integer" />
    <att name="relevance_score" value="0.13333333333333333" type="real" />
    <att name="localization" value="Enzyme" type="string" />
    <att name="description" value="E3 ubiquitin-protein ligase RNF113A" type="string" />
  </node>
  <node id="O43390" label="HNRPR_HUMAN">
    <att name="ac" value="O43390" type="string" />
    <att name="description" value="Heterogeneous nuclear ribonucleoprotein R" type="string" />
    <att name="gene" value="HNRNPR" type="string" />
    <att name="localization" value="" type="string" />
    <att name="order" value="1" type="integer" />
    <att name="relevance_score" value="0.21428571428571427" type="real" />
    <att name="localization" value="" type="string" />
    <att name="description" value="Heterogeneous nuclear ribonucleoprotein R" type="string" />
  </node>
  <node id="O60318" label="GANP_HUMAN">
    <att name="ac" value="O60318" type="string" />
    <att name="description" value="Germinal-center associated nuclear protein" type="string" />
    <att name="gene" value="MCM3AP" type="string" />
    <att name="localization" value="Enzyme" type="string" />
    <att name="order" value="1" type="integer" />
    <att name="relevance_score" value="0.14285714285714285" type="real" />
    <att name="localization" value="Enzyme" type="string" />
    <att name="description" value="Germinal-center associated nuclear protein" type="string" />
  </node>
  <node id="O60684" label="IMA7_HUMAN">
    <att name="ac" value="O60684" type="string" />
    <att name="description" value="Importin subunit alpha-7" type="string" />
    <att name="gene" value="KPNA6" type="string" />
    <att name="localization" value="" type="string" />
    <att name="order" value="1" type="integer" />
    <att name="relevance_score" value="0.10588235294117647" type="real" />
    <att name="localization" value="" type="string" />
    <att name="description" value="Importin subunit alpha-7" type="string" />
  </node>
  <node id="O75367" label="H2AY_HUMAN">
    <att name="ac" value="O75367" type="string" />
    <att name="description" value="Core histone macro-H2A.1" type="string" />
    <att name="gene" value="MACROH2A1" type="string" />
    <att name="localization" value="" type="string" />
    <att name="order" value="1" type="integer" />
    <att name="relevance_score" value="0.22535211267605634" type="real" />
    <att name="localization" value="" type="string" />
    <att name="description" value="Core histone macro-H2A.1" type="string" />
  </node>
  <node id="O75475" label="PSIP1_HUMAN">
    <att name="ac" value="O75475" type="string" />
    <att name="description" value="PC4 and SFRS1-interacting protein" type="string" />
    <att name="gene" value="PSIP1" type="string" />
    <att name="localization" value="Transcription factor" type="string" />
    <att name="order" value="1" type="integer" />
    <att name="relevance_score" value="0.23076923076923078" type="real" />
    <att name="localization" value="Transcription factor" type="string" />
    <att name="description" value="PC4 and SFRS1-interacting protein" type="string" />
  </node>
  <node id="O75531" label="BAF_HUMAN">
    <att name="ac" value="O75531" type="string" />
    <att name="description" value="Barrier-to-autointegration factor" type="string" />
    <att name="gene" value="BANF1" type="string" />
    <att name="localization" value="" type="string" />
    <att name="order" value="1" type="integer" />
    <att name="relevance_score" value="0.35714285714285715" type="real" />
    <att name="localization" value="" type="string" />
    <att name="description" value="Barrier-to-autointegration factor" type="string" />
  </node>
  <node id="O75694" label="NU155_HUMAN">
    <att name="ac" value="O75694" type="string" />
    <att name="description" value="Nuclear pore complex protein Nup155" type="string" />
    <att name="gene" value="NUP155" type="string" />
    <att name="localization" value="" type="string" />
    <att name="order" value="1" type="integer" />
    <att name="relevance_score" value="0.3561643835616438" type="real" />
    <att name="localization" value="" type="string" />
    <att name="description" value="Nuclear pore complex protein Nup155" type="string" />
  </node>
  <node id="O75928" label="PIAS2_HUMAN">
    <att name="ac" value="O75928" type="string" />
    <att name="description" value="E3 SUMO-protein ligase PIAS2" type="string" />
    <att name="gene" value="PIAS2" type="string" />
    <att name="localization" value="Transcription factor" type="string" />
    <att name="order" value="1" type="integer" />
    <att name="relevance_score" value="0.16981132075471697" type="real" />
    <att name="localization" value="Transcription factor" type="string" />
    <att name="description" value="E3 SUMO-protein ligase PIAS2" type="string" />
  </node>
  <node id="O75937" label="DNJC8_HUMAN">
    <att name="ac" value="O75937" type="string" />
    <att name="description" value="DnaJ homolog subfamily C member 8" type="string" />
    <att name="gene" value="DNAJC8" type="string" />
    <att name="localization" value="" type="string" />
    <att name="order" value="1" type="integer" />
    <att name="relevance_score" value="0.11764705882352941" type="real" />
    <att name="localization" value="" type="string" />
    <att name="description" value="DnaJ homolog subfamily C member 8" type="string" />
  </node>
  <node id="O94901" label="SUN1_HUMAN">
    <att name="ac" value="O94901" type="string" />
    <att name="description" value="SUN domain-containing protein 1" type="string" />
    <att name="gene" value="SUN1" type="string" />
    <att name="localization" value="" type="string" />
    <att name="order" value="1" type="integer" />
    <att name="relevance_score" value="0.2916666666666667" type="real" />
    <att name="localization" value="" type="string" />
    <att name="description" value="SUN domain-containing protein 1" type="string" />
  </node>
  <node id="O94906" label="PRP6_HUMAN">
    <att name="ac" value="O94906" type="string" />
    <att name="description" value="Pre-mRNA-processing factor 6" type="string" />
    <att name="gene" value="PRPF6" type="string" />
    <att name="localization" value="" type="string" />
    <att name="order" value="1" type="integer" />
    <att name="relevance_score" value="0.1744186046511628" type="real" />
    <att name="localization" value="" type="string" />
    <att name="description" value="Pre-mRNA-processing factor 6" type="string" />
  </node>
  <node id="O95235" label="KI20A_HUMAN">
    <att name="ac" value="O95235" type="string" />
    <att name="description" value="Kinesin-like protein KIF20A" type="string" />
    <att name="gene" value="KIF20A" type="string" />
    <att name="localization" value="" type="string" />
    <att name="order" value="1" type="integer" />
    <att name="relevance_score" value="0.14814814814814814" type="real" />
    <att name="localization" value="" type="string" />
    <att name="description" value="Kinesin-like protein KIF20A" type="string" />
  </node>
  <node id="O95391" label="SLU7_HUMAN">
    <att name="ac" value="O95391" type="string" />
    <att name="description" value="Pre-mRNA-splicing factor SLU7" type="string" />
    <att name="gene" value="SLU7" type="string" />
    <att name="localization" value="" type="string" />
    <att name="order" value="1" type="integer" />
    <att name="relevance_score" value="0.42857142857142855" type="real" />
    <att name="localization" value="" type="string" />
    <att name="description" value="Pre-mRNA-splicing factor SLU7" type="string" />
  </node>
  <node id="P00558" label="PGK1_HUMAN">
    <att name="ac" value="P00558" type="string" />
    <att name="description" value="Phosphoglycerate kinase 1" type="string" />
    <att name="gene" value="PGK1" type="string" />
    <att name="localization" value="Kinase" type="string" />
    <att name="order" value="1" type="integer" />
    <att name="relevance_score" value="0.16326530612244897" type="real" />
    <att name="localization" value="Kinase" type="string" />
    <att name="description" value="Phosphoglycerate kinase 1" type="string" />
  </node>
  <node id="P02538" label="K2C6A_HUMAN">
    <att name="ac" value="P02538" type="string" />
    <att name="description" value="Keratin, type II cytoskeletal 6A" type="string" />
    <att name="gene" value="KRT6A" type="string" />
    <att name="localization" value="" type="string" />
    <att name="order" value="1" type="integer" />
    <att name="relevance_score" value="0.15384615384615385" type="real" />
    <att name="localization" value="" type="string" />
    <att name="description" value="Keratin, type II cytoskeletal 6A" type="string" />
  </node>
  <node id="P02545" label="LMNA_HUMAN">
    <att name="ac" value="P02545" type="string" />
    <att name="description" value="Prelamin-A/C" type="string" />
    <att name="gene" value="LMNA" type="string" />
    <att name="localization" value="" type="string" />
    <att name="order" value="0" type="integer" />
    <att name="relevance_score" value="1.0" type="real" />
    <att name="localization" value="" type="string" />
    <att name="description" value="Prelamin-A/C" type="string" />
  </node>
  <node id="P05771" label="KPCB_HUMAN">
    <att name="ac" value="P05771" type="string" />
    <att name="description" value="Protein kinase C beta type" type="string" />
    <att name="gene" value="PRKCB" type="string" />
    <att name="localization" value="Kinase" type="string" />
    <att name="order" value="1" type="integer" />
    <att name="relevance_score" value="0.11578947368421053" type="real" />
    <att name="localization" value="Kinase" type="string" />
    <att name="description" value="Protein kinase C beta type" type="string" />
  </node>
  <node id="P06400" label="RB_HUMAN">
    <att name="ac" value="P06400" type="string" />
    <att name="description" value="Retinoblastoma-associated protein" type="string" />
    <att name="gene" value="RB1" type="string" />
    <att name="localization" value="Transcription factor" type="string" />
    <att name="order" value="1" type="integer" />
    <att name="relevance_score" value="0.102880658436214" type="real" />
    <att name="localization" value="Transcription factor" type="string" />
    <att name="description" value="Retinoblastoma-associated protein" type="string" />
  </node>
  <node id="P08133" label="ANXA6_HUMAN">
    <att name="ac" value="P08133" type="string" />
    <att name="description" value="Annexin A6" type="string" />
    <att name="gene" value="ANXA6" type="string" />
    <att name="localization" value="" type="string" />
    <att name="order" value="1" type="integer" />
    <att name="relevance_score" value="0.2" type="real" />
    <att name="localization" value="" type="string" />
    <att name="description" value="Annexin A6" type="string" />
  </node>
  <node id="P08240" label="SRPRA_HUMAN">
    <att name="ac" value="P08240" type="string" />
    <att name="description" value="Signal recognition particle receptor subunit alpha" type="string" />
    <att name="gene" value="SRPRA" type="string" />
    <att name="localization" value="Receptor" type="string" />
    <att name="order" value="1" type="integer" />
    <att name="relevance_score" value="0.19047619047619047" type="real" />
    <att name="_Receptor" value="true" type="boolean" />
    <att name="localization" value="Receptor" type="string" />
    <att name="description" value="Signal recognition particle receptor subunit alpha" type="string" />
  </node>
  <node id="P09651" label="ROA1_HUMAN">
    <att name="ac" value="P09651" type="string" />
    <att name="description" value="Heterogeneous nuclear ribonucleoprotein A1" type="string" />
    <att name="gene" value="HNRNPA1" type="string" />
    <att name="localization" value="" type="string" />
    <att name="order" value="1" type="integer" />
    <att name="relevance_score" value="0.10648148148148148" type="real" />
    <att name="localization" value="" type="string" />
    <att name="description" value="Heterogeneous nuclear ribonucleoprotein A1" type="string" />
  </node>
  <node id="P09874" label="PARP1_HUMAN">
    <att name="ac" value="P09874" type="string" />
    <att name="description" value="Poly [ADP-ribose] polymerase 1" type="string" />
    <att name="gene" value="PARP1" type="string" />
    <att name="localization" value="Transcription factor" type="string" />
    <att name="order" value="1" type="integer" />
    <att name="relevance_score" value="0.13055555555555556" type="real" />
    <att name="localization" value="Transcription factor" type="string" />
    <att name="description" value="Poly [ADP-ribose] polymerase 1" type="string" />
  </node>
  <node id="P11388" label="TOP2A_HUMAN">
    <att name="ac" value="P11388" type="string" />
    <att name="description" value="DNA topoisomerase 2-alpha" type="string" />
    <att name="gene" value="TOP2A" type="string" />
    <att name="localization" value="Enzyme" type="string" />
    <att name="order" value="1" type="integer" />
    <att name="relevance_score" value="0.26744186046511625" type="real" />
    <att name="localization" value="Enzyme" type="string" />
    <att name="description" value="DNA topoisomerase 2-alpha" type="string" />
  </node>
  <node id="P12004" label="PCNA_HUMAN">
    <att name="ac" value="P12004" type="string" />
    <att name="description" value="Proliferating cell nuclear antigen" type="string" />
    <att name="gene" value="PCNA" type="string" />
    <att name="localization" value="" type="string" />
    <att name="order" value="1" type="integer" />
    <att name="relevance_score" value="0.10264900662251655" type="real" />
    <att name="localization" value="" type="string" />
    <att name="description" value="Proliferating cell nuclear antigen" type="string" />
  </node>
  <node id="P12270" label="TPR_HUMAN">
    <att name="ac" value="P12270" type="string" />
    <att name="description" value="Nucleoprotein TPR" type="string" />
    <att name="gene" value="TPR" type="string" />
    <att name="localization" value="" type="string" />
    <att name="order" value="1" type="integer" />
    <att name="relevance_score" value="0.3333333333333333" type="real" />
    <att name="localization" value="" type="string" />
    <att name="description" value="Nucleoprotein TPR" type="string" />
  </node>
  <node id="P12544" label="GRAA_HUMAN">
    <att name="ac" value="P12544" type="string" />
    <att name="description" value="Granzyme A" type="string" />
    <att name="gene" value="GZMA" type="string" />
    <att name="localization" value="Enzyme" type="string" />
    <att name="order" value="1" type="integer" />
    <att name="relevance_score" value="0.17647058823529413" type="real" />
    <att name="localization" value="Enzyme" type="string" />
    <att name="description" value="Granzyme A" type="string" />
  </node>
  <node id="P12956" label="XRCC6_HUMAN">
    <att name="ac" value="P12956" type="string" />
    <att name="description" value="X-ray repair cross-complementing protein 6" type="string" />
    <att name="gene" value="XRCC6" type="string" />
    <att name="localization" value="Transcription factor" type="string" />
    <att name="order" value="1" type="integer" />
    <att name="relevance_score" value="0.1658291457286432" type="real" />
    <att name="localization" value="Transcription factor" type="string" />
    <att name="description" value="X-ray repair cross-complementing protein 6" type="string" />
  </node>
  <node id="P16401" label="H15_HUMAN">
    <att name="ac" value="P16401" type="string" />
    <att name="description" value="Histone H1.5" type="string" />
    <att name="gene" value="H1-5" type="string" />
    <att name="localization" value="" type="string" />
    <att name="order" value="1" type="integer" />
    <att name="relevance_score" value="0.27906976744186046" type="real" />
    <att name="localization" value="" type="string" />
    <att name="description" value="Histone H1.5" type="string" />
  </node>
  <node id="P17029" label="ZKSC1_HUMAN">
    <att name="ac" value="P17029" type="string" />
    <att name="description" value="Zinc finger protein with KRAB and SCAN domains 1" type="string" />
    <att name="gene" value="ZKSCAN1" type="string" />
    <att name="localization" value="Transcription factor" type="string" />
    <att name="order" value="1" type="integer" />
    <att name="relevance_score" value="0.13333333333333333" type="real" />
    <att name="localization" value="Transcription factor" type="string" />
    <att name="description" value="Zinc finger protein with KRAB and SCAN domains 1" type="string" />
  </node>
  <node id="P17252" label="KPCA_HUMAN">
    <att name="ac" value="P17252" type="string" />
    <att name="description" value="Protein kinase C alpha type" type="string" />
    <att name="gene" value="PRKCA" type="string" />
    <att name="localization" value="Kinase" type="string" />
    <att name="order" value="1" type="integer" />
    <att name="relevance_score" value="0.10596026490066225" type="real" />
    <att name="localization" value="Kinase" type="string" />
    <att name="description" value="Protein kinase C alpha type" type="string" />
  </node>
  <node id="P18031" label="PTN1_HUMAN">
    <att name="ac" value="P18031" type="string" />
    <att name="description" value="Tyrosine-protein phosphatase non-receptor type 1" type="string" />
    <att name="gene" value="PTPN1" type="string" />
    <att name="localization" value="Enzyme" type="string" />
    <att name="order" value="1" type="integer" />
    <att name="relevance_score" value="0.1736111111111111" type="real" />
    <att name="localization" value="Enzyme" type="string" />
    <att name="description" value="Tyrosine-protein phosphatase non-receptor type 1" type="string" />
  </node>
  <node id="P18054" label="LOX12_HUMAN">
    <att name="ac" value="P18054" type="string" />
    <att name="description" value="Polyunsaturated fatty acid lipoxygenase ALOX12" type="string" />
    <att name="gene" value="ALOX12" type="string" />
    <att name="localization" value="Enzyme" type="string" />
    <att name="order" value="1" type="integer" />
    <att name="relevance_score" value="0.14285714285714285" type="real" />
    <att name="localization" value="Enzyme" type="string" />
    <att name="description" value="Polyunsaturated fatty acid lipoxygenase ALOX12" type="string" />
  </node>
  <node id="P19338" label="NUCL_HUMAN">
    <att name="ac" value="P19338" type="string" />
    <att name="description" value="Nucleolin" type="string" />
    <att name="gene" value="NCL" type="string" />
    <att name="localization" value="" type="string" />
    <att name="order" value="1" type="integer" />
    <att name="relevance_score" value="0.11267605633802817" type="real" />
    <att name="localization" value="" type="string" />
    <att name="description" value="Nucleolin" type="string" />
  </node>
  <node id="P20339" label="RAB5A_HUMAN">
    <att name="ac" value="P20339" type="string" />
    <att name="description" value="Ras-related protein Rab-5A" type="string" />
    <att name="gene" value="RAB5A" type="string" />
    <att name="localization" value="Enzyme" type="string" />
    <att name="order" value="1" type="integer" />
    <att name="relevance_score" value="0.10465116279069768" type="real" />
    <att name="localization" value="Enzyme" type="string" />
    <att name="description" value="Ras-related protein Rab-5A" type="string" />
  </node>
  <node id="P20700" label="LMNB1_HUMAN">
    <att name="ac" value="P20700" type="string" />
    <att name="description" value="Lamin-B1" type="string" />
    <att name="gene" value="LMNB1" type="string" />
    <att name="localization" value="" type="string" />
    <att name="order" value="1" type="integer" />
    <att name="relevance_score" value="0.6271186440677966" type="real" />
    <att name="localization" value="" type="string" />
    <att name="description" value="Lamin-B1" type="string" />
  </node>
  <node id="P21333" label="FLNA_HUMAN">
    <att name="ac" value="P21333" type="string" />
    <att name="description" value="Filamin-A" type="string" />
    <att name="gene" value="FLNA" type="string" />
    <att name="localization" value="" type="string" />
    <att name="order" value="1" type="integer" />
    <att name="relevance_score" value="0.14285714285714285" type="real" />
    <att name="localization" value="" type="string" />
    <att name="description" value="Filamin-A" type="string" />
  </node>
  <node id="P22061" label="PIMT_HUMAN">
    <att name="ac" value="P22061" type="string" />
    <att name="description" value="Protein-L-isoaspartate(D-aspartate) O-methyltransferase" type="string" />
    <att name="gene" value="PCMT1" type="string" />
    <att name="localization" value="Enzyme" type="string" />
    <att name="order" value="1" type="integer" />
    <att name="relevance_score" value="0.15384615384615385" type="real" />
    <att name="localization" value="Enzyme" type="string" />
    <att name="description" value="Protein-L-isoaspartate(D-aspartate) O-methyltransferase" type="string" />
  </node>
  <node id="P22087" label="FBRL_HUMAN">
    <att name="ac" value="P22087" type="string" />
    <att name="description" value="rRNA 2'-O-methyltransferase fibrillarin" type="string" />
    <att name="gene" value="FBL" type="string" />
    <att name="localization" value="Enzyme" type="string" />
    <att name="order" value="1" type="integer" />
    <att name="relevance_score" value="0.1018867924528302" type="real" />
    <att name="localization" value="Enzyme" type="string" />
    <att name="description" value="rRNA 2'-O-methyltransferase fibrillarin" type="string" />
  </node>
  <node id="P22626" label="ROA2_HUMAN">
    <att name="ac" value="P22626" type="string" />
    <att name="description" value="Heterogeneous nuclear ribonucleoproteins A2/B1" type="string" />
    <att name="gene" value="HNRNPA2B1" type="string" />
    <att name="localization" value="" type="string" />
    <att name="order" value="1" type="integer" />
    <att name="relevance_score" value="0.19230769230769232" type="real" />
    <att name="localization" value="" type="string" />
    <att name="description" value="Heterogeneous nuclear ribonucleoproteins A2/B1" type="string" />
  </node>
  <node id="P22694" label="KAPCB_HUMAN">
    <att name="ac" value="P22694" type="string" />
    <att name="description" value="cAMP-dependent protein kinase catalytic subunit beta" type="string" />
    <att name="gene" value="PRKACB" type="string" />
    <att name="localization" value="Kinase" type="string" />
    <att name="order" value="1" type="integer" />
    <att name="relevance_score" value="0.12048192771084337" type="real" />
    <att name="localization" value="Kinase" type="string" />
    <att name="description" value="cAMP-dependent protein kinase catalytic subunit beta" type="string" />
  </node>
  <node id="P25490" label="TYY1_HUMAN">
    <att name="ac" value="P25490" type="string" />
    <att name="description" value="Transcriptional repressor protein YY1" type="string" />
    <att name="gene" value="YY1" type="string" />
    <att name="localization" value="Transcription factor" type="string" />
    <att name="order" value="1" type="integer" />
    <att name="relevance_score" value="0.14965986394557823" type="real" />
    <att name="localization" value="Transcription factor" type="string" />
    <att name="description" value="Transcriptional repressor protein YY1" type="string" />
  </node>
  <node id="P27694" label="RFA1_HUMAN">
    <att name="ac" value="P27694" type="string" />
    <att name="description" value="Replication protein A 70 kDa DNA-binding subunit" type="string" />
    <att name="gene" value="RPA1" type="string" />
    <att name="localization" value="" type="string" />
    <att name="order" value="1" type="integer" />
    <att name="relevance_score" value="0.12083333333333333" type="real" />
    <att name="localization" value="" type="string" />
    <att name="description" value="Replication protein A 70 kDa DNA-binding subunit" type="string" />
  </node>
  <node id="P30519" label="HMOX2_HUMAN">
    <att name="ac" value="P30519" type="string" />
    <att name="description" value="Heme oxygenase 2" type="string" />
    <att name="gene" value="HMOX2" type="string" />
    <att name="localization" value="Plasma membrane bound" type="string" />
    <att name="order" value="1" type="integer" />
    <att name="relevance_score" value="0.20689655172413793" type="real" />
    <att name="localization" value="Plasma membrane bound" type="string" />
    <att name="description" value="Heme oxygenase 2" type="string" />
  </node>
  <node id="P31943" label="HNRH1_HUMAN">
    <att name="ac" value="P31943" type="string" />
    <att name="description" value="Heterogeneous nuclear ribonucleoprotein H" type="string" />
    <att name="gene" value="HNRNPH1" type="string" />
    <att name="localization" value="" type="string" />
    <att name="order" value="1" type="integer" />
    <att name="relevance_score" value="0.17142857142857143" type="real" />
    <att name="localization" value="" type="string" />
    <att name="description" value="Heterogeneous nuclear ribonucleoprotein H" type="string" />
  </node>
  <node id="P33992" label="MCM5_HUMAN">
    <att name="ac" value="P33992" type="string" />
    <att name="description" value="DNA replication licensing factor MCM5" type="string" />
    <att name="gene" value="MCM5" type="string" />
    <att name="localization" value="Enzyme" type="string" />
    <att name="order" value="1" type="integer" />
    <att name="relevance_score" value="0.14563106796116504" type="real" />
    <att name="localization" value="Enzyme" type="string" />
    <att name="description" value="DNA replication licensing factor MCM5" type="string" />
  </node>
  <node id="P35218" label="CAH5A_HUMAN">
    <att name="ac" value="P35218" type="string" />
    <att name="description" value="Carbonic anhydrase 5A, mitochondrial" type="string" />
    <att name="gene" value="CA5A" type="string" />
    <att name="localization" value="Enzyme" type="string" />
    <att name="order" value="1" type="integer" />
    <att name="relevance_score" value="0.5" type="real" />
    <att name="localization" value="Enzyme" type="string" />
    <att name="description" value="Carbonic anhydrase 5A, mitochondrial" type="string" />
  </node>
  <node id="P35226" label="BMI1_HUMAN">
    <att name="ac" value="P35226" type="string" />
    <att name="description" value="Polycomb complex protein BMI-1" type="string" />
    <att name="gene" value="BMI1" type="string" />
    <att name="localization" value="" type="string" />
    <att name="order" value="1" type="integer" />
    <att name="relevance_score" value="0.11162790697674418" type="real" />
    <att name="localization" value="" type="string" />
    <att name="description" value="Polycomb complex protein BMI-1" type="string" />
  </node>
  <node id="P35232" label="PHB1_HUMAN">
    <att name="ac" value="P35232" type="string" />
    <att name="description" value="Prohibitin 1" type="string" />
    <att name="gene" value="PHB1" type="string" />
    <att name="localization" value="" type="string" />
    <att name="order" value="1" type="integer" />
    <att name="relevance_score" value="0.12269938650306748" type="real" />
    <att name="localization" value="" type="string" />
    <att name="description" value="Prohibitin 1" type="string" />
  </node>
  <node id="P35637" label="FUS_HUMAN">
    <att name="ac" value="P35637" type="string" />
    <att name="description" value="RNA-binding protein FUS" type="string" />
    <att name="gene" value="FUS" type="string" />
    <att name="localization" value="" type="string" />
    <att name="order" value="1" type="integer" />
    <att name="relevance_score" value="0.1477832512315271" type="real" />
    <att name="localization" value="" type="string" />
    <att name="description" value="RNA-binding protein FUS" type="string" />
  </node>
  <node id="P35658" label="NU214_HUMAN">
    <att name="ac" value="P35658" type="string" />
    <att name="description" value="Nuclear pore complex protein Nup214" type="string" />
    <att name="gene" value="NUP214" type="string" />
    <att name="localization" value="" type="string" />
    <att name="order" value="1" type="integer" />
    <att name="relevance_score" value="0.19047619047619047" type="real" />
    <att name="localization" value="" type="string" />
    <att name="description" value="Nuclear pore complex protein Nup214" type="string" />
  </node>
  <node id="P35659" label="DEK_HUMAN">
    <att name="ac" value="P35659" type="string" />
    <att name="description" value="Protein DEK" type="string" />
    <att name="gene" value="DEK" type="string" />
    <att name="localization" value="" type="string" />
    <att name="order" value="1" type="integer" />
    <att name="relevance_score" value="0.27586206896551724" type="real" />
    <att name="localization" value="" type="string" />
    <att name="description" value="Protein DEK" type="string" />
  </node>
  <node id="P42166" label="LAP2A_HUMAN">
    <att name="ac" value="P42166" type="string" />
    <att name="description" value="Lamina-associated polypeptide 2, isoform alpha" type="string" />
    <att name="gene" value="TMPO" type="string" />
    <att name="localization" value="" type="string" />
    <att name="order" value="1" type="integer" />
    <att name="relevance_score" value="0.3333333333333333" type="real" />
    <att name="localization" value="" type="string" />
    <att name="description" value="Lamina-associated polypeptide 2, isoform alpha" type="string" />
  </node>
  <node id="P42167" label="LAP2B_HUMAN">
    <att name="ac" value="P42167" type="string" />
    <att name="description" value="Lamina-associated polypeptide 2, isoforms beta/gamma" type="string" />
    <att name="gene" value="TMPO" type="string" />
    <att name="localization" value="" type="string" />
    <att name="order" value="1" type="integer" />
    <att name="relevance_score" value="0.3387096774193548" type="real" />
    <att name="localization" value="" type="string" />
    <att name="description" value="Lamina-associated polypeptide 2, isoforms beta/gamma" type="string" />
  </node>
  <node id="P43307" label="SSRA_HUMAN">
    <att name="ac" value="P43307" type="string" />
    <att name="description" value="Translocon-associated protein subunit alpha" type="string" />
    <att name="gene" value="SSR1" type="string" />
    <att name="localization" value="" type="string" />
    <att name="order" value="1" type="integer" />
    <att name="relevance_score" value="0.2894736842105263" type="real" />
    <att name="localization" value="" type="string" />
    <att name="description" value="Translocon-associated protein subunit alpha" type="string" />
  </node>
  <node id="P45973" label="CBX5_HUMAN">
    <att name="ac" value="P45973" type="string" />
    <att name="description" value="Chromobox protein homolog 5" type="string" />
    <att name="gene" value="CBX5" type="string" />
    <att name="localization" value="" type="string" />
    <att name="order" value="1" type="integer" />
    <att name="relevance_score" value="0.20512820512820512" type="real" />
    <att name="localization" value="" type="string" />
    <att name="description" value="Chromobox protein homolog 5" type="string" />
  </node>
  <node id="P46013" label="KI67_HUMAN">
    <att name="ac" value="P46013" type="string" />
    <att name="description" value="Proliferation marker protein Ki-67" type="string" />
    <att name="gene" value="MKI67" type="string" />
    <att name="localization" value="" type="string" />
    <att name="order" value="1" type="integer" />
    <att name="relevance_score" value="0.24324324324324326" type="real" />
    <att name="localization" value="" type="string" />
    <att name="description" value="Proliferation marker protein Ki-67" type="string" />
  </node>
  <node id="P48739" label="PIPNB_HUMAN">
    <att name="ac" value="P48739" type="string" />
    <att name="description" value="Phosphatidylinositol transfer protein beta isoform" type="string" />
    <att name="gene" value="PITPNB" type="string" />
    <att name="localization" value="" type="string" />
    <att name="order" value="1" type="integer" />
    <att name="relevance_score" value="1.0" type="real" />
    <att name="localization" value="" type="string" />
    <att name="description" value="Phosphatidylinositol transfer protein beta isoform" type="string" />
  </node>
  <node id="P49069" label="CAMLG_HUMAN">
    <att name="ac" value="P49069" type="string" />
    <att name="description" value="Guided entry of tail-anchored proteins factor CAMLG" type="string" />
    <att name="gene" value="CAMLG" type="string" />
    <att name="localization" value="" type="string" />
    <att name="order" value="1" type="integer" />
    <att name="relevance_score" value="0.2631578947368421" type="real" />
    <att name="localization" value="" type="string" />
    <att name="description" value="Guided entry of tail-anchored proteins factor CAMLG" type="string" />
  </node>
  <node id="P49257" label="LMAN1_HUMAN">
    <att name="ac" value="P49257" type="string" />
    <att name="description" value="Protein ERGIC-53" type="string" />
    <att name="gene" value="LMAN1" type="string" />
    <att name="localization" value="" type="string" />
    <att name="order" value="1" type="integer" />
    <att name="relevance_score" value="0.15625" type="real" />
    <att name="localization" value="" type="string" />
    <att name="description" value="Protein ERGIC-53" type="string" />
  </node>
  <node id="P49585" label="PCY1A_HUMAN">
    <att name="ac" value="P49585" type="string" />
    <att name="description" value="Choline-phosphate cytidylyltransferase A" type="string" />
    <att name="gene" value="PCYT1A" type="string" />
    <att name="localization" value="Enzyme" type="string" />
    <att name="order" value="1" type="integer" />
    <att name="relevance_score" value="0.18181818181818182" type="real" />
    <att name="localization" value="Enzyme" type="string" />
    <att name="description" value="Choline-phosphate cytidylyltransferase A" type="string" />
  </node>
  <node id="P49790" label="NU153_HUMAN">
    <att name="ac" value="P49790" type="string" />
    <att name="description" value="Nuclear pore complex protein Nup153" type="string" />
    <att name="gene" value="NUP153" type="string" />
    <att name="localization" value="" type="string" />
    <att name="order" value="1" type="integer" />
    <att name="relevance_score" value="0.3076923076923077" type="real" />
    <att name="localization" value="" type="string" />
    <att name="description" value="Nuclear pore complex protein Nup153" type="string" />
  </node>
  <node id="P50402" label="EMD_HUMAN">
    <att name="ac" value="P50402" type="string" />
    <att name="description" value="Emerin" type="string" />
    <att name="gene" value="EMD" type="string" />
    <att name="localization" value="" type="string" />
    <att name="order" value="1" type="integer" />
    <att name="relevance_score" value="0.33653846153846156" type="real" />
    <att name="localization" value="" type="string" />
    <att name="description" value="Emerin" type="string" />
  </node>
  <node id="P51648" label="AL3A2_HUMAN">
    <att name="ac" value="P51648" type="string" />
    <att name="description" value="Aldehyde dehydrogenase family 3 member A2" type="string" />
    <att name="gene" value="ALDH3A2" type="string" />
    <att name="localization" value="Enzyme" type="string" />
    <att name="order" value="1" type="integer" />
    <att name="relevance_score" value="0.11475409836065574" type="real" />
    <att name="localization" value="Enzyme" type="string" />
    <att name="description" value="Aldehyde dehydrogenase family 3 member A2" type="string" />
  </node>
  <node id="P52294" label="IMA5_HUMAN">
    <att name="ac" value="P52294" type="string" />
    <att name="description" value="Importin subunit alpha-5" type="string" />
    <att name="gene" value="KPNA1" type="string" />
    <att name="localization" value="" type="string" />
    <att name="order" value="1" type="integer" />
    <att name="relevance_score" value="0.11931818181818182" type="real" />
    <att name="localization" value="" type="string" />
    <att name="description" value="Importin subunit alpha-5" type="string" />
  </node>
  <node id="P52948" label="NUP98_HUMAN">
    <att name="ac" value="P52948" type="string" />
    <att name="description" value="Nuclear pore complex protein Nup98-Nup96" type="string" />
    <att name="gene" value="NUP98" type="string" />
    <att name="localization" value="Enzyme" type="string" />
    <att name="order" value="1" type="integer" />
    <att name="relevance_score" value="0.2073170731707317" type="real" />
    <att name="localization" value="Enzyme" type="string" />
    <att name="description" value="Nuclear pore complex protein Nup98-Nup96" type="string" />
  </node>
  <node id="P54274" label="TERF1_HUMAN">
    <att name="ac" value="P54274" type="string" />
    <att name="description" value="Telomeric repeat-binding factor 1" type="string" />
    <att name="gene" value="TERF1" type="string" />
    <att name="localization" value="" type="string" />
    <att name="order" value="1" type="integer" />
    <att name="relevance_score" value="0.136986301369863" type="real" />
    <att name="localization" value="" type="string" />
    <att name="description" value="Telomeric repeat-binding factor 1" type="string" />
  </node>
  <node id="P55081" label="MFAP1_HUMAN">
    <att name="ac" value="P55081" type="string" />
    <att name="description" value="Microfibrillar-associated protein 1" type="string" />
    <att name="gene" value="MFAP1" type="string" />
    <att name="localization" value="" type="string" />
    <att name="order" value="1" type="integer" />
    <att name="relevance_score" value="0.13559322033898305" type="real" />
    <att name="localization" value="" type="string" />
    <att name="description" value="Microfibrillar-associated protein 1" type="string" />
  </node>
  <node id="P55212" label="CASP6_HUMAN">
    <att name="ac" value="P55212" type="string" />
    <att name="description" value="Caspase-6" type="string" />
    <att name="gene" value="CASP6" type="string" />
    <att name="localization" value="Enzyme" type="string" />
    <att name="order" value="1" type="integer" />
    <att name="relevance_score" value="0.16" type="real" />
    <att name="localization" value="Enzyme" type="string" />
    <att name="description" value="Caspase-6" type="string" />
  </node>
  <node id="P57740" label="NU107_HUMAN">
    <att name="ac" value="P57740" type="string" />
    <att name="description" value="Nuclear pore complex protein Nup107" type="string" />
    <att name="gene" value="NUP107" type="string" />
    <att name="localization" value="" type="string" />
    <att name="order" value="1" type="integer" />
    <att name="relevance_score" value="0.33962264150943394" type="real" />
    <att name="localization" value="" type="string" />
    <att name="description" value="Nuclear pore complex protein Nup107" type="string" />
  </node>
  <node id="P60468" label="SC61B_HUMAN">
    <att name="ac" value="P60468" type="string" />
    <att name="description" value="Protein transport protein Sec61 subunit beta" type="string" />
    <att name="gene" value="SEC61B" type="string" />
    <att name="localization" value="" type="string" />
    <att name="order" value="1" type="integer" />
    <att name="relevance_score" value="0.203125" type="real" />
    <att name="localization" value="" type="string" />
    <att name="description" value="Protein transport protein Sec61 subunit beta" type="string" />
  </node>
  <node id="P61978" label="HNRPK_HUMAN">
    <att name="ac" value="P61978" type="string" />
    <att name="description" value="Heterogeneous nuclear ribonucleoprotein K" type="string" />
    <att name="gene" value="HNRNPK" type="string" />
    <att name="localization" value="Transcription factor" type="string" />
    <att name="order" value="1" type="integer" />
    <att name="relevance_score" value="0.128099173553719" type="real" />
    <att name="localization" value="Transcription factor" type="string" />
    <att name="description" value="Heterogeneous nuclear ribonucleoprotein K" type="string" />
  </node>
  <node id="P62314" label="SMD1_HUMAN">
    <att name="ac" value="P62314" type="string" />
    <att name="description" value="Small nuclear ribonucleoprotein Sm D1" type="string" />
    <att name="gene" value="SNRPD1" type="string" />
    <att name="localization" value="" type="string" />
    <att name="order" value="1" type="integer" />
    <att name="relevance_score" value="0.12345679012345678" type="real" />
    <att name="localization" value="" type="string" />
    <att name="description" value="Small nuclear ribonucleoprotein Sm D1" type="string" />
  </node>
  <node id="P68431" label="H31_HUMAN">
    <att name="ac" value="P68431" type="string" />
    <att name="description" value="Histone H3.1" type="string" />
    <att name="gene" value="H3C1,H3C10,H3C11,H3C12,H3C2,H3C3,H3C4,H3C6,H3C7,H3C8" type="string" />
    <att name="localization" value="" type="string" />
    <att name="order" value="1" type="integer" />
    <att name="relevance_score" value="0.11743119266055047" type="real" />
    <att name="localization" value="" type="string" />
    <att name="description" value="Histone H3.1" type="string" />
  </node>
  <node id="P78332" label="RBM6_HUMAN">
    <att name="ac" value="P78332" type="string" />
    <att name="description" value="RNA-binding protein 6" type="string" />
    <att name="gene" value="RBM6" type="string" />
    <att name="localization" value="" type="string" />
    <att name="order" value="1" type="integer" />
    <att name="relevance_score" value="0.25" type="real" />
    <att name="localization" value="" type="string" />
    <att name="description" value="RNA-binding protein 6" type="string" />
  </node>
  <node id="P84103" label="SRSF3_HUMAN">
    <att name="ac" value="P84103" type="string" />
    <att name="description" value="Serine/arginine-rich splicing factor 3" type="string" />
    <att name="gene" value="SRSF3" type="string" />
    <att name="localization" value="" type="string" />
    <att name="order" value="1" type="integer" />
    <att name="relevance_score" value="0.14" type="real" />
    <att name="localization" value="" type="string" />
    <att name="description" value="Serine/arginine-rich splicing factor 3" type="string" />
  </node>
  <node id="P98175" label="RBM10_HUMAN">
    <att name="ac" value="P98175" type="string" />
    <att name="description" value="RNA-binding protein 10" type="string" />
    <att name="gene" value="RBM10" type="string" />
    <att name="localization" value="" type="string" />
    <att name="order" value="1" type="integer" />
    <att name="relevance_score" value="0.15384615384615385" type="real" />
    <att name="localization" value="" type="string" />
    <att name="description" value="RNA-binding protein 10" type="string" />
  </node>
  <node id="Q02241" label="KIF23_HUMAN">
    <att name="ac" value="Q02241" type="string" />
    <att name="description" value="Kinesin-like protein KIF23" type="string" />
    <att name="gene" value="KIF23" type="string" />
    <att name="localization" value="" type="string" />
    <att name="order" value="1" type="integer" />
    <att name="relevance_score" value="0.11320754716981132" type="real" />
    <att name="localization" value="" type="string" />
    <att name="description" value="Kinesin-like protein KIF23" type="string" />
  </node>
  <node id="Q03112" label="MECOM_HUMAN">
    <att name="ac" value="Q03112" type="string" />
    <att name="description" value="Histone-lysine N-methyltransferase MECOM" type="string" />
    <att name="gene" value="MECOM" type="string" />
    <att name="localization" value="Transcription factor" type="string" />
    <att name="order" value="1" type="integer" />
    <att name="relevance_score" value="0.14606741573033707" type="real" />
    <att name="localization" value="Transcription factor" type="string" />
    <att name="description" value="Histone-lysine N-methyltransferase MECOM" type="string" />
  </node>
  <node id="Q03252" label="LMNB2_HUMAN">
    <att name="ac" value="Q03252" type="string" />
    <att name="description" value="Lamin-B2" type="string" />
    <att name="gene" value="LMNB2" type="string" />
    <att name="localization" value="" type="string" />
    <att name="order" value="1" type="integer" />
    <att name="relevance_score" value="0.5555555555555556" type="real" />
    <att name="localization" value="" type="string" />
    <att name="description" value="Lamin-B2" type="string" />
  </node>
  <node id="Q0D2I5" label="IFFO1_HUMAN">
    <att name="ac" value="Q0D2I5" type="string" />
    <att name="description" value="Non-homologous end joining factor IFFO1" type="string" />
    <att name="gene" value="IFFO1" type="string" />
    <att name="localization" value="" type="string" />
    <att name="order" value="1" type="integer" />
    <att name="relevance_score" value="0.10526315789473684" type="real" />
    <att name="localization" value="" type="string" />
    <att name="description" value="Non-homologous end joining factor IFFO1" type="string" />
  </node>
  <node id="Q12769" label="NU160_HUMAN">
    <att name="ac" value="Q12769" type="string" />
    <att name="description" value="Nuclear pore complex protein Nup160" type="string" />
    <att name="gene" value="NUP160" type="string" />
    <att name="localization" value="" type="string" />
    <att name="order" value="1" type="integer" />
    <att name="relevance_score" value="0.3870967741935484" type="real" />
    <att name="localization" value="" type="string" />
    <att name="description" value="Nuclear pore complex protein Nup160" type="string" />
  </node>
  <node id="Q12888" label="TP53B_HUMAN">
    <att name="ac" value="Q12888" type="string" />
    <att name="description" value="TP53-binding protein 1" type="string" />
    <att name="gene" value="TP53BP1" type="string" />
    <att name="localization" value="Transcription factor" type="string" />
    <att name="order" value="1" type="integer" />
    <att name="relevance_score" value="0.19642857142857142" type="real" />
    <att name="localization" value="Transcription factor" type="string" />
    <att name="description" value="TP53-binding protein 1" type="string" />
  </node>
  <node id="Q13123" label="RED_HUMAN">
    <att name="ac" value="Q13123" type="string" />
    <att name="description" value="Protein Red" type="string" />
    <att name="gene" value="IK" type="string" />
    <att name="localization" value="" type="string" />
    <att name="order" value="1" type="integer" />
    <att name="relevance_score" value="0.21052631578947367" type="real" />
    <att name="localization" value="" type="string" />
    <att name="description" value="Protein Red" type="string" />
  </node>
  <node id="Q13263" label="TIF1B_HUMAN">
    <att name="ac" value="Q13263" type="string" />
    <att name="description" value="Transcription intermediary factor 1-beta" type="string" />
    <att name="gene" value="TRIM28" type="string" />
    <att name="localization" value="Enzyme" type="string" />
    <att name="order" value="1" type="integer" />
    <att name="relevance_score" value="0.10344827586206896" type="real" />
    <att name="localization" value="Enzyme" type="string" />
    <att name="description" value="Transcription intermediary factor 1-beta" type="string" />
  </node>
  <node id="Q13426" label="XRCC4_HUMAN">
    <att name="ac" value="Q13426" type="string" />
    <att name="description" value="DNA repair protein XRCC4" type="string" />
    <att name="gene" value="XRCC4" type="string" />
    <att name="localization" value="" type="string" />
    <att name="order" value="1" type="integer" />
    <att name="relevance_score" value="0.12903225806451613" type="real" />
    <att name="localization" value="" type="string" />
    <att name="description" value="DNA repair protein XRCC4" type="string" />
  </node>
  <node id="Q13573" label="SNW1_HUMAN">
    <att name="ac" value="Q13573" type="string" />
    <att name="description" value="SNW domain-containing protein 1" type="string" />
    <att name="gene" value="SNW1" type="string" />
    <att name="localization" value="" type="string" />
    <att name="order" value="1" type="integer" />
    <att name="relevance_score" value="0.10849056603773585" type="real" />
    <att name="localization" value="" type="string" />
    <att name="description" value="SNW domain-containing protein 1" type="string" />
  </node>
  <node id="Q13586" label="STIM1_HUMAN">
    <att name="ac" value="Q13586" type="string" />
    <att name="description" value="Stromal interaction molecule 1" type="string" />
    <att name="gene" value="STIM1" type="string" />
    <att name="localization" value="Plasma membrane bound" type="string" />
    <att name="order" value="1" type="integer" />
    <att name="relevance_score" value="0.14634146341463414" type="real" />
    <att name="localization" value="Plasma membrane bound" type="string" />
    <att name="description" value="Stromal interaction molecule 1" type="string" />
  </node>
  <node id="Q13838" label="DX39B_HUMAN">
    <att name="ac" value="Q13838" type="string" />
    <att name="description" value="Spliceosome RNA helicase DDX39B" type="string" />
    <att name="gene" value="DDX39B" type="string" />
    <att name="localization" value="Enzyme" type="string" />
    <att name="order" value="1" type="integer" />
    <att name="relevance_score" value="0.11594202898550725" type="real" />
    <att name="localization" value="Enzyme" type="string" />
    <att name="description" value="Spliceosome RNA helicase DDX39B" type="string" />
  </node>
  <node id="Q14146" label="URB2_HUMAN">
    <att name="ac" value="Q14146" type="string" />
    <att name="description" value="Unhealthy ribosome biogenesis protein 2 homolog" type="string" />
    <att name="gene" value="URB2" type="string" />
    <att name="localization" value="" type="string" />
    <att name="order" value="1" type="integer" />
    <att name="relevance_score" value="0.16666666666666666" type="real" />
    <att name="localization" value="" type="string" />
    <att name="description" value="Unhealthy ribosome biogenesis protein 2 homolog" type="string" />
  </node>
  <node id="Q14320" label="FA50A_HUMAN">
    <att name="ac" value="Q14320" type="string" />
    <att name="description" value="Protein FAM50A" type="string" />
    <att name="gene" value="FAM50A" type="string" />
    <att name="localization" value="" type="string" />
    <att name="order" value="1" type="integer" />
    <att name="relevance_score" value="0.6" type="real" />
    <att name="localization" value="" type="string" />
    <att name="description" value="Protein FAM50A" type="string" />
  </node>
  <node id="Q14676" label="MDC1_HUMAN">
    <att name="ac" value="Q14676" type="string" />
    <att name="description" value="Mediator of DNA damage checkpoint protein 1" type="string" />
    <att name="gene" value="MDC1" type="string" />
    <att name="localization" value="" type="string" />
    <att name="order" value="1" type="integer" />
    <att name="relevance_score" value="0.14285714285714285" type="real" />
    <att name="localization" value="" type="string" />
    <att name="description" value="Mediator of DNA damage checkpoint protein 1" type="string" />
  </node>
  <node id="Q14690" label="RRP5_HUMAN">
    <att name="ac" value="Q14690" type="string" />
    <att name="description" value="Protein RRP5 homolog" type="string" />
    <att name="gene" value="PDCD11" type="string" />
    <att name="localization" value="" type="string" />
    <att name="order" value="1" type="integer" />
    <att name="relevance_score" value="0.14084507042253522" type="real" />
    <att name="localization" value="" type="string" />
    <att name="description" value="Protein RRP5 homolog" type="string" />
  </node>
  <node id="Q14739" label="LBR_HUMAN">
    <att name="ac" value="Q14739" type="string" />
    <att name="description" value="Delta(14)-sterol reductase LBR" type="string" />
    <att name="gene" value="LBR" type="string" />
    <att name="localization" value="Receptor" type="string" />
    <att name="order" value="1" type="integer" />
    <att name="relevance_score" value="0.2222222222222222" type="real" />
    <att name="_Receptor" value="true" type="boolean" />
    <att name="localization" value="Receptor" type="string" />
    <att name="description" value="Delta(14)-sterol reductase LBR" type="string" />
  </node>
  <node id="Q15029" label="U5S1_HUMAN">
    <att name="ac" value="Q15029" type="string" />
    <att name="description" value="116 kDa U5 small nuclear ribonucleoprotein component" type="string" />
    <att name="gene" value="EFTUD2" type="string" />
    <att name="localization" value="" type="string" />
    <att name="order" value="1" type="integer" />
    <att name="relevance_score" value="0.13135593220338984" type="real" />
    <att name="localization" value="" type="string" />
    <att name="description" value="116 kDa U5 small nuclear ribonucleoprotein component" type="string" />
  </node>
  <node id="Q15233" label="NONO_HUMAN">
    <att name="ac" value="Q15233" type="string" />
    <att name="description" value="Non-POU domain-containing octamer-binding protein" type="string" />
    <att name="gene" value="NONO" type="string" />
    <att name="localization" value="Transcription factor" type="string" />
    <att name="order" value="1" type="integer" />
    <att name="relevance_score" value="0.19753086419753085" type="real" />
    <att name="localization" value="Transcription factor" type="string" />
    <att name="description" value="Non-POU domain-containing octamer-binding protein" type="string" />
  </node>
  <node id="Q15365" label="PCBP1_HUMAN">
    <att name="ac" value="Q15365" type="string" />
    <att name="description" value="Poly(rC)-binding protein 1" type="string" />
    <att name="gene" value="PCBP1" type="string" />
    <att name="localization" value="" type="string" />
    <att name="order" value="1" type="integer" />
    <att name="relevance_score" value="0.15789473684210525" type="real" />
    <att name="localization" value="" type="string" />
    <att name="description" value="Poly(rC)-binding protein 1" type="string" />
  </node>
  <node id="Q15417" label="CNN3_HUMAN">
    <att name="ac" value="Q15417" type="string" />
    <att name="description" value="Calponin-3" type="string" />
    <att name="gene" value="CNN3" type="string" />
    <att name="localization" value="" type="string" />
    <att name="order" value="1" type="integer" />
    <att name="relevance_score" value="0.23076923076923078" type="real" />
    <att name="localization" value="" type="string" />
    <att name="description" value="Calponin-3" type="string" />
  </node>
  <node id="Q16236" label="NF2L2_HUMAN">
    <att name="ac" value="Q16236" type="string" />
    <att name="description" value="Nuclear factor erythroid 2-related factor 2" type="string" />
    <att name="gene" value="NFE2L2" type="string" />
    <att name="localization" value="Transcription factor" type="string" />
    <att name="order" value="1" type="integer" />
    <att name="relevance_score" value="0.11764705882352941" type="real" />
    <att name="localization" value="Transcription factor" type="string" />
    <att name="description" value="Nuclear factor erythroid 2-related factor 2" type="string" />
  </node>
  <node id="Q16600" label="ZN239_HUMAN">
    <att name="ac" value="Q16600" type="string" />
    <att name="description" value="Zinc finger protein 239" type="string" />
    <att name="gene" value="ZNF239" type="string" />
    <att name="localization" value="Transcription factor" type="string" />
    <att name="order" value="1" type="integer" />
    <att name="relevance_score" value="0.5" type="real" />
    <att name="localization" value="Transcription factor" type="string" />
    <att name="description" value="Zinc finger protein 239" type="string" />
  </node>
  <node id="Q5JTV8" label="TOIP1_HUMAN">
    <att name="ac" value="Q5JTV8" type="string" />
    <att name="description" value="Torsin-1A-interacting protein 1" type="string" />
    <att name="gene" value="TOR1AIP1" type="string" />
    <att name="localization" value="" type="string" />
    <att name="order" value="1" type="integer" />
    <att name="relevance_score" value="0.10714285714285714" type="real" />
    <att name="localization" value="" type="string" />
    <att name="description" value="Torsin-1A-interacting protein 1" type="string" />
  </node>
  <node id="Q5QJE6" label="TDIF2_HUMAN">
    <att name="ac" value="Q5QJE6" type="string" />
    <att name="description" value="Deoxynucleotidyltransferase terminal-interacting protein 2" type="string" />
    <att name="gene" value="DNTTIP2" type="string" />
    <att name="localization" value="" type="string" />
    <att name="order" value="1" type="integer" />
    <att name="relevance_score" value="0.2916666666666667" type="real" />
    <att name="localization" value="" type="string" />
    <att name="description" value="Deoxynucleotidyltransferase terminal-interacting protein 2" type="string" />
  </node>
  <node id="Q5SNT2" label="TM201_HUMAN">
    <att name="ac" value="Q5SNT2" type="string" />
    <att name="description" value="Transmembrane protein 201" type="string" />
    <att name="gene" value="TMEM201" type="string" />
    <att name="localization" value="" type="string" />
    <att name="order" value="1" type="integer" />
    <att name="relevance_score" value="0.625" type="real" />
    <att name="localization" value="" type="string" />
    <att name="description" value="Transmembrane protein 201" type="string" />
  </node>
  <node id="Q5UIP0" label="RIF1_HUMAN">
    <att name="ac" value="Q5UIP0" type="string" />
    <att name="description" value="Telomere-associated protein RIF1" type="string" />
    <att name="gene" value="RIF1" type="string" />
    <att name="localization" value="" type="string" />
    <att name="order" value="1" type="integer" />
    <att name="relevance_score" value="0.20689655172413793" type="real" />
    <att name="localization" value="" type="string" />
    <att name="description" value="Telomere-associated protein RIF1" type="string" />
  </node>
  <node id="Q5VWP3" label="MLIP_HUMAN">
    <att name="ac" value="Q5VWP3" type="string" />
    <att name="description" value="Muscular LMNA-interacting protein" type="string" />
    <att name="gene" value="MLIP" type="string" />
    <att name="localization" value="" type="string" />
    <att name="order" value="1" type="integer" />
    <att name="relevance_score" value="1.0" type="real" />
    <att name="localization" value="" type="string" />
    <att name="description" value="Muscular LMNA-interacting protein" type="string" />
  </node>
  <node id="Q6B8I1" label="DS13A_HUMAN">
    <att name="ac" value="Q6B8I1" type="string" />
    <att name="description" value="Dual specificity protein phosphatase 13 isoform A" type="string" />
    <att name="gene" value="DUSP13" type="string" />
    <att name="localization" value="Enzyme" type="string" />
    <att name="order" value="1" type="integer" />
    <att name="relevance_score" value="0.16666666666666666" type="real" />
    <att name="localization" value="Enzyme" type="string" />
    <att name="description" value="Dual specificity protein phosphatase 13 isoform A" type="string" />
  </node>
  <node id="Q6NUQ4" label="TM214_HUMAN">
    <att name="ac" value="Q6NUQ4" type="string" />
    <att name="description" value="Transmembrane protein 214" type="string" />
    <att name="gene" value="TMEM214" type="string" />
    <att name="localization" value="" type="string" />
    <att name="order" value="1" type="integer" />
    <att name="relevance_score" value="0.1935483870967742" type="real" />
    <att name="localization" value="" type="string" />
    <att name="description" value="Transmembrane protein 214" type="string" />
  </node>
  <node id="Q6P2Q9" label="PRP8_HUMAN">
    <att name="ac" value="Q6P2Q9" type="string" />
    <att name="description" value="Pre-mRNA-processing-splicing factor 8" type="string" />
    <att name="gene" value="PRPF8" type="string" />
    <att name="localization" value="" type="string" />
    <att name="order" value="1" type="integer" />
    <att name="relevance_score" value="0.16393442622950818" type="real" />
    <att name="localization" value="" type="string" />
    <att name="description" value="Pre-mRNA-processing-splicing factor 8" type="string" />
  </node>
  <node id="Q6P6C2" label="ALKB5_HUMAN">
    <att name="ac" value="Q6P6C2" type="string" />
    <att name="description" value="RNA demethylase ALKBH5" type="string" />
    <att name="gene" value="ALKBH5" type="string" />
    <att name="localization" value="Enzyme" type="string" />
    <att name="order" value="1" type="integer" />
    <att name="relevance_score" value="0.3333333333333333" type="real" />
    <att name="localization" value="Enzyme" type="string" />
    <att name="description" value="RNA demethylase ALKBH5" type="string" />
  </node>
  <node id="Q6UX04" label="CWC27_HUMAN">
    <att name="ac" value="Q6UX04" type="string" />
    <att name="description" value="Spliceosome-associated protein CWC27 homolog" type="string" />
    <att name="gene" value="CWC27" type="string" />
    <att name="localization" value="" type="string" />
    <att name="order" value="1" type="integer" />
    <att name="relevance_score" value="0.1111111111111111" type="real" />
    <att name="localization" value="" type="string" />
    <att name="description" value="Spliceosome-associated protein CWC27 homolog" type="string" />
  </node>
  <node id="Q71DI3" label="H32_HUMAN">
    <att name="ac" value="Q71DI3" type="string" />
    <att name="description" value="Histone H3.2" type="string" />
    <att name="gene" value="H3C13,H3C14,H3C15" type="string" />
    <att name="localization" value="" type="string" />
    <att name="order" value="1" type="integer" />
    <att name="relevance_score" value="0.10215053763440861" type="real" />
    <att name="localization" value="" type="string" />
    <att name="description" value="Histone H3.2" type="string" />
  </node>
  <node id="Q71H61" label="ILDR2_HUMAN">
    <att name="ac" value="Q71H61" type="string" />
    <att name="description" value="Immunoglobulin-like domain-containing receptor 2" type="string" />
    <att name="gene" value="ILDR2" type="string" />
    <att name="localization" value="" type="string" />
    <att name="order" value="1" type="integer" />
    <att name="relevance_score" value="0.14285714285714285" type="real" />
    <att name="localization" value="" type="string" />
    <att name="description" value="Immunoglobulin-like domain-containing receptor 2" type="string" />
  </node>
  <node id="Q7L014" label="DDX46_HUMAN">
    <att name="ac" value="Q7L014" type="string" />
    <att name="description" value="Probable ATP-dependent RNA helicase DDX46" type="string" />
    <att name="gene" value="DDX46" type="string" />
    <att name="localization" value="Enzyme" type="string" />
    <att name="order" value="1" type="integer" />
    <att name="relevance_score" value="0.2727272727272727" type="real" />
    <att name="localization" value="Enzyme" type="string" />
    <att name="description" value="Probable ATP-dependent RNA helicase DDX46" type="string" />
  </node>
  <node id="Q7Z5J4" label="RAI1_HUMAN">
    <att name="ac" value="Q7Z5J4" type="string" />
    <att name="description" value="Retinoic acid-induced protein 1" type="string" />
    <att name="gene" value="RAI1" type="string" />
    <att name="localization" value="" type="string" />
    <att name="order" value="1" type="integer" />
    <att name="relevance_score" value="0.2" type="real" />
    <att name="localization" value="" type="string" />
    <att name="description" value="Retinoic acid-induced protein 1" type="string" />
  </node>
  <node id="Q86UE4" label="LYRIC_HUMAN">
    <att name="ac" value="Q86UE4" type="string" />
    <att name="description" value="Protein LYRIC" type="string" />
    <att name="gene" value="MTDH" type="string" />
    <att name="localization" value="" type="string" />
    <att name="order" value="1" type="integer" />
    <att name="relevance_score" value="0.1388888888888889" type="real" />
    <att name="localization" value="" type="string" />
    <att name="description" value="Protein LYRIC" type="string" />
  </node>
  <node id="Q86V81" label="THOC4_HUMAN">
    <att name="ac" value="Q86V81" type="string" />
    <att name="description" value="THO complex subunit 4" type="string" />
    <att name="gene" value="ALYREF" type="string" />
    <att name="localization" value="" type="string" />
    <att name="order" value="1" type="integer" />
    <att name="relevance_score" value="0.1095890410958904" type="real" />
    <att name="localization" value="" type="string" />
    <att name="description" value="THO complex subunit 4" type="string" />
  </node>
  <node id="Q86V97" label="KBTB6_HUMAN">
    <att name="ac" value="Q86V97" type="string" />
    <att name="description" value="Kelch repeat and BTB domain-containing protein 6" type="string" />
    <att name="gene" value="KBTBD6" type="string" />
    <att name="localization" value="" type="string" />
    <att name="order" value="1" type="integer" />
    <att name="relevance_score" value="0.1111111111111111" type="real" />
    <att name="localization" value="" type="string" />
    <att name="description" value="Kelch repeat and BTB domain-containing protein 6" type="string" />
  </node>
  <node id="Q86Y07" label="VRK2_HUMAN">
    <att name="ac" value="Q86Y07" type="string" />
    <att name="description" value="Serine/threonine-protein kinase VRK2" type="string" />
    <att name="gene" value="VRK2" type="string" />
    <att name="localization" value="Kinase" type="string" />
    <att name="order" value="1" type="integer" />
    <att name="relevance_score" value="0.17391304347826086" type="real" />
    <att name="localization" value="Kinase" type="string" />
    <att name="description" value="Serine/threonine-protein kinase VRK2" type="string" />
  </node>
  <node id="Q8IYB3" label="SRRM1_HUMAN">
    <att name="ac" value="Q8IYB3" type="string" />
    <att name="description" value="Serine/arginine repetitive matrix protein 1" type="string" />
    <att name="gene" value="SRRM1" type="string" />
    <att name="localization" value="" type="string" />
    <att name="order" value="1" type="integer" />
    <att name="relevance_score" value="0.20754716981132076" type="real" />
    <att name="localization" value="" type="string" />
    <att name="description" value="Serine/arginine repetitive matrix protein 1" type="string" />
  </node>
  <node id="Q8N0Y2" label="ZN444_HUMAN">
    <att name="ac" value="Q8N0Y2" type="string" />
    <att name="description" value="Zinc finger protein 444" type="string" />
    <att name="gene" value="ZNF444" type="string" />
    <att name="localization" value="Transcription factor" type="string" />
    <att name="order" value="1" type="integer" />
    <att name="relevance_score" value="0.1" type="real" />
    <att name="localization" value="Transcription factor" type="string" />
    <att name="description" value="Zinc finger protein 444" type="string" />
  </node>
  <node id="Q8N1F7" label="NUP93_HUMAN">
    <att name="ac" value="Q8N1F7" type="string" />
    <att name="description" value="Nuclear pore complex protein Nup93" type="string" />
    <att name="gene" value="NUP93" type="string" />
    <att name="localization" value="" type="string" />
    <att name="order" value="1" type="integer" />
    <att name="relevance_score" value="0.41304347826086957" type="real" />
    <att name="localization" value="" type="string" />
    <att name="description" value="Nuclear pore complex protein Nup93" type="string" />
  </node>
  <node id="Q8N1G2" label="CMTR1_HUMAN">
    <att name="ac" value="Q8N1G2" type="string" />
    <att name="description" value="Cap-specific mRNA (nucleoside-2'-O-)-methyltransferase 1" type="string" />
    <att name="gene" value="CMTR1" type="string" />
    <att name="localization" value="Enzyme" type="string" />
    <att name="order" value="1" type="integer" />
    <att name="relevance_score" value="0.3333333333333333" type="real" />
    <att name="localization" value="Enzyme" type="string" />
    <att name="description" value="Cap-specific mRNA (nucleoside-2'-O-)-methyltransferase 1" type="string" />
  </node>
  <node id="Q8N4V1" label="EMC5_HUMAN">
    <att name="ac" value="Q8N4V1" type="string" />
    <att name="description" value="ER membrane protein complex subunit 5" type="string" />
    <att name="gene" value="MMGT1" type="string" />
    <att name="localization" value="" type="string" />
    <att name="order" value="1" type="integer" />
    <att name="relevance_score" value="0.22727272727272727" type="real" />
    <att name="localization" value="" type="string" />
    <att name="description" value="ER membrane protein complex subunit 5" type="string" />
  </node>
  <node id="Q8N511" label="TM199_HUMAN">
    <att name="ac" value="Q8N511" type="string" />
    <att name="description" value="Transmembrane protein 199" type="string" />
    <att name="gene" value="TMEM199" type="string" />
    <att name="localization" value="" type="string" />
    <att name="order" value="1" type="integer" />
    <att name="relevance_score" value="0.15" type="real" />
    <att name="localization" value="" type="string" />
    <att name="description" value="Transmembrane protein 199" type="string" />
  </node>
  <node id="Q8N5K1" label="CISD2_HUMAN">
    <att name="ac" value="Q8N5K1" type="string" />
    <att name="description" value="CDGSH iron-sulfur domain-containing protein 2" type="string" />
    <att name="gene" value="CISD2" type="string" />
    <att name="localization" value="" type="string" />
    <att name="order" value="1" type="integer" />
    <att name="relevance_score" value="0.14285714285714285" type="real" />
    <att name="localization" value="" type="string" />
    <att name="description" value="CDGSH iron-sulfur domain-containing protein 2" type="string" />
  </node>
  <node id="Q8N6N3" label="CA052_HUMAN">
    <att name="ac" value="Q8N6N3" type="string" />
    <att name="description" value="UPF0690 protein C1orf52" type="string" />
    <att name="gene" value="C1orf52" type="string" />
    <att name="localization" value="" type="string" />
    <att name="order" value="1" type="integer" />
    <att name="relevance_score" value="0.14285714285714285" type="real" />
    <att name="localization" value="" type="string" />
    <att name="description" value="UPF0690 protein C1orf52" type="string" />
  </node>
  <node id="Q8N6T7" label="SIR6_HUMAN">
    <att name="ac" value="Q8N6T7" type="string" />
    <att name="description" value="NAD-dependent protein deacylase sirtuin-6" type="string" />
    <att name="gene" value="SIRT6" type="string" />
    <att name="localization" value="Enzyme" type="string" />
    <att name="order" value="1" type="integer" />
    <att name="relevance_score" value="0.13432835820895522" type="real" />
    <att name="localization" value="Enzyme" type="string" />
    <att name="description" value="NAD-dependent protein deacylase sirtuin-6" type="string" />
  </node>
  <node id="Q8N766" label="EMC1_HUMAN">
    <att name="ac" value="Q8N766" type="string" />
    <att name="description" value="ER membrane protein complex subunit 1" type="string" />
    <att name="gene" value="EMC1" type="string" />
    <att name="localization" value="" type="string" />
    <att name="order" value="1" type="integer" />
    <att name="relevance_score" value="0.15217391304347827" type="real" />
    <att name="localization" value="" type="string" />
    <att name="description" value="ER membrane protein complex subunit 1" type="string" />
  </node>
  <node id="Q8ND82" label="Z280C_HUMAN">
    <att name="ac" value="Q8ND82" type="string" />
    <att name="description" value="Zinc finger protein 280C" type="string" />
    <att name="gene" value="ZNF280C" type="string" />
    <att name="localization" value="Transcription factor" type="string" />
    <att name="order" value="1" type="integer" />
    <att name="relevance_score" value="0.5" type="real" />
    <att name="localization" value="Transcription factor" type="string" />
    <att name="description" value="Zinc finger protein 280C" type="string" />
  </node>
  <node id="Q8NF91" label="SYNE1_HUMAN">
    <att name="ac" value="Q8NF91" type="string" />
    <att name="description" value="Nesprin-1" type="string" />
    <att name="gene" value="SYNE1" type="string" />
    <att name="localization" value="Plasma membrane bound" type="string" />
    <att name="order" value="1" type="integer" />
    <att name="relevance_score" value="0.3" type="real" />
    <att name="localization" value="Plasma membrane bound" type="string" />
    <att name="description" value="Nesprin-1" type="string" />
  </node>
  <node id="Q8NFH5" label="NUP35_HUMAN">
    <att name="ac" value="Q8NFH5" type="string" />
    <att name="description" value="Nucleoporin NUP35" type="string" />
    <att name="gene" value="NUP35" type="string" />
    <att name="localization" value="" type="string" />
    <att name="order" value="1" type="integer" />
    <att name="relevance_score" value="0.3333333333333333" type="real" />
    <att name="localization" value="" type="string" />
    <att name="description" value="Nucleoporin NUP35" type="string" />
  </node>
  <node id="Q8WUA2" label="PPIL4_HUMAN">
    <att name="ac" value="Q8WUA2" type="string" />
    <att name="description" value="Peptidyl-prolyl cis-trans isomerase-like 4" type="string" />
    <att name="gene" value="PPIL4" type="string" />
    <att name="localization" value="Enzyme" type="string" />
    <att name="order" value="1" type="integer" />
    <att name="relevance_score" value="0.16666666666666666" type="real" />
    <att name="localization" value="Enzyme" type="string" />
    <att name="description" value="Peptidyl-prolyl cis-trans isomerase-like 4" type="string" />
  </node>
  <node id="Q8WUM0" label="NU133_HUMAN">
    <att name="ac" value="Q8WUM0" type="string" />
    <att name="description" value="Nuclear pore complex protein Nup133" type="string" />
    <att name="gene" value="NUP133" type="string" />
    <att name="localization" value="" type="string" />
    <att name="order" value="1" type="integer" />
    <att name="relevance_score" value="0.4" type="real" />
    <att name="localization" value="" type="string" />
    <att name="description" value="Nuclear pore complex protein Nup133" type="string" />
  </node>
  <node id="Q8WUQ7" label="CATIN_HUMAN">
    <att name="ac" value="Q8WUQ7" type="string" />
    <att name="description" value="Splicing factor Cactin" type="string" />
    <att name="gene" value="CACTIN" type="string" />
    <att name="localization" value="" type="string" />
    <att name="order" value="1" type="integer" />
    <att name="relevance_score" value="0.25" type="real" />
    <att name="localization" value="" type="string" />
    <att name="description" value="Splicing factor Cactin" type="string" />
  </node>
  <node id="Q8WVM7" label="STAG1_HUMAN">
    <att name="ac" value="Q8WVM7" type="string" />
    <att name="description" value="Cohesin subunit SA-1" type="string" />
    <att name="gene" value="STAG1" type="string" />
    <att name="localization" value="" type="string" />
    <att name="order" value="1" type="integer" />
    <att name="relevance_score" value="0.14285714285714285" type="real" />
    <att name="localization" value="" type="string" />
    <att name="description" value="Cohesin subunit SA-1" type="string" />
  </node>
  <node id="Q8WW12" label="PCNP_HUMAN">
    <att name="ac" value="Q8WW12" type="string" />
    <att name="description" value="PEST proteolytic signal-containing nuclear protein" type="string" />
    <att name="gene" value="PCNP" type="string" />
    <att name="localization" value="" type="string" />
    <att name="order" value="1" type="integer" />
    <att name="relevance_score" value="0.6666666666666666" type="real" />
    <att name="localization" value="" type="string" />
    <att name="description" value="PEST proteolytic signal-containing nuclear protein" type="string" />
  </node>
  <node id="Q8WXH0" label="SYNE2_HUMAN">
    <att name="ac" value="Q8WXH0" type="string" />
    <att name="description" value="Nesprin-2" type="string" />
    <att name="gene" value="SYNE2" type="string" />
    <att name="localization" value="Plasma membrane bound" type="string" />
    <att name="order" value="1" type="integer" />
    <att name="relevance_score" value="0.4166666666666667" type="real" />
    <att name="localization" value="Plasma membrane bound" type="string" />
    <att name="description" value="Nesprin-2" type="string" />
  </node>
  <node id="Q8WYP5" label="ELYS_HUMAN">
    <att name="ac" value="Q8WYP5" type="string" />
    <att name="description" value="Protein ELYS" type="string" />
    <att name="gene" value="AHCTF1" type="string" />
    <att name="localization" value="" type="string" />
    <att name="order" value="1" type="integer" />
    <att name="relevance_score" value="0.46875" type="real" />
    <att name="localization" value="" type="string" />
    <att name="description" value="Protein ELYS" type="string" />
  </node>
  <node id="Q92620" label="PRP16_HUMAN">
    <att name="ac" value="Q92620" type="string" />
    <att name="description" value="Pre-mRNA-splicing factor ATP-dependent RNA helicase PRP16" type="string" />
    <att name="gene" value="DHX38" type="string" />
    <att name="localization" value="Enzyme" type="string" />
    <att name="order" value="1" type="integer" />
    <att name="relevance_score" value="0.1388888888888889" type="real" />
    <att name="localization" value="Enzyme" type="string" />
    <att name="description" value="Pre-mRNA-splicing factor ATP-dependent RNA helicase PRP16" type="string" />
  </node>
  <node id="Q92917" label="GPKOW_HUMAN">
    <att name="ac" value="Q92917" type="string" />
    <att name="description" value="G-patch domain and KOW motifs-containing protein" type="string" />
    <att name="gene" value="GPKOW" type="string" />
    <att name="localization" value="" type="string" />
    <att name="order" value="1" type="integer" />
    <att name="relevance_score" value="0.10526315789473684" type="real" />
    <att name="localization" value="" type="string" />
    <att name="description" value="G-patch domain and KOW motifs-containing protein" type="string" />
  </node>
  <node id="Q969J2" label="ZKSC4_HUMAN">
    <att name="ac" value="Q969J2" type="string" />
    <att name="description" value="Zinc finger protein with KRAB and SCAN domains 4" type="string" />
    <att name="gene" value="ZKSCAN4" type="string" />
    <att name="localization" value="Transcription factor" type="string" />
    <att name="order" value="1" type="integer" />
    <att name="relevance_score" value="0.14285714285714285" type="real" />
    <att name="localization" value="Transcription factor" type="string" />
    <att name="description" value="Zinc finger protein with KRAB and SCAN domains 4" type="string" />
  </node>
  <node id="Q96A33" label="CCD47_HUMAN">
    <att name="ac" value="Q96A33" type="string" />
    <att name="description" value="PAT complex subunit CCDC47" type="string" />
    <att name="gene" value="CCDC47" type="string" />
    <att name="localization" value="" type="string" />
    <att name="order" value="1" type="integer" />
    <att name="relevance_score" value="0.32075471698113206" type="real" />
    <att name="localization" value="" type="string" />
    <att name="description" value="PAT complex subunit CCDC47" type="string" />
  </node>
  <node id="Q96A57" label="TM230_HUMAN">
    <att name="ac" value="Q96A57" type="string" />
    <att name="description" value="Transmembrane protein 230" type="string" />
    <att name="gene" value="TMEM230" type="string" />
    <att name="localization" value="" type="string" />
    <att name="order" value="1" type="integer" />
    <att name="relevance_score" value="0.2" type="real" />
    <att name="localization" value="" type="string" />
    <att name="description" value="Transmembrane protein 230" type="string" />
  </node>
  <node id="Q96AG4" label="LRC59_HUMAN">
    <att name="ac" value="Q96AG4" type="string" />
    <att name="description" value="Leucine-rich repeat-containing protein 59" type="string" />
    <att name="gene" value="LRRC59" type="string" />
    <att name="localization" value="" type="string" />
    <att name="order" value="1" type="integer" />
    <att name="relevance_score" value="0.2028985507246377" type="real" />
    <att name="localization" value="" type="string" />
    <att name="description" value="Leucine-rich repeat-containing protein 59" type="string" />
  </node>
  <node id="Q96AT1" label="K1143_HUMAN">
    <att name="ac" value="Q96AT1" type="string" />
    <att name="description" value="Uncharacterized protein KIAA1143" type="string" />
    <att name="gene" value="KIAA1143" type="string" />
    <att name="localization" value="" type="string" />
    <att name="order" value="1" type="integer" />
    <att name="relevance_score" value="0.28" type="real" />
    <att name="localization" value="" type="string" />
    <att name="description" value="Uncharacterized protein KIAA1143" type="string" />
  </node>
  <node id="Q96BK5" label="PINX1_HUMAN">
    <att name="ac" value="Q96BK5" type="string" />
    <att name="description" value="PIN2/TERF1-interacting telomerase inhibitor 1" type="string" />
    <att name="gene" value="PINX1" type="string" />
    <att name="localization" value="" type="string" />
    <att name="order" value="1" type="integer" />
    <att name="relevance_score" value="0.2857142857142857" type="real" />
    <att name="localization" value="" type="string" />
    <att name="description" value="PIN2/TERF1-interacting telomerase inhibitor 1" type="string" />
  </node>
  <node id="Q96G46" label="DUS3L_HUMAN">
    <att name="ac" value="Q96G46" type="string" />
    <att name="description" value="tRNA-dihydrouridine(47) synthase [NAD(P)(+)]-like" type="string" />
    <att name="gene" value="DUS3L" type="string" />
    <att name="localization" value="Enzyme" type="string" />
    <att name="order" value="1" type="integer" />
    <att name="relevance_score" value="0.1" type="real" />
    <att name="localization" value="Enzyme" type="string" />
    <att name="description" value="tRNA-dihydrouridine(47) synthase [NAD(P)(+)]-like" type="string" />
  </node>
  <node id="Q96GX5" label="GWL_HUMAN">
    <att name="ac" value="Q96GX5" type="string" />
    <att name="description" value="Serine/threonine-protein kinase greatwall" type="string" />
    <att name="gene" value="MASTL" type="string" />
    <att name="localization" value="Kinase" type="string" />
    <att name="order" value="1" type="integer" />
    <att name="relevance_score" value="0.3" type="real" />
    <att name="localization" value="Kinase" type="string" />
    <att name="description" value="Serine/threonine-protein kinase greatwall" type="string" />
  </node>
  <node id="Q96HA1" label="P121A_HUMAN">
    <att name="ac" value="Q96HA1" type="string" />
    <att name="description" value="Nuclear envelope pore membrane protein POM 121" type="string" />
    <att name="gene" value="POM121" type="string" />
    <att name="localization" value="" type="string" />
    <att name="order" value="1" type="integer" />
    <att name="relevance_score" value="0.23728813559322035" type="real" />
    <att name="localization" value="" type="string" />
    <att name="description" value="Nuclear envelope pore membrane protein POM 121" type="string" />
  </node>
  <node id="Q96KC8" label="DNJC1_HUMAN">
    <att name="ac" value="Q96KC8" type="string" />
    <att name="description" value="DnaJ homolog subfamily C member 1" type="string" />
    <att name="gene" value="DNAJC1" type="string" />
    <att name="localization" value="" type="string" />
    <att name="order" value="1" type="integer" />
    <att name="relevance_score" value="0.3076923076923077" type="real" />
    <att name="localization" value="" type="string" />
    <att name="description" value="DnaJ homolog subfamily C member 1" type="string" />
  </node>
  <node id="Q96NC0" label="ZMAT2_HUMAN">
    <att name="ac" value="Q96NC0" type="string" />
    <att name="description" value="Zinc finger matrin-type protein 2" type="string" />
    <att name="gene" value="ZMAT2" type="string" />
    <att name="localization" value="" type="string" />
    <att name="order" value="1" type="integer" />
    <att name="relevance_score" value="0.3076923076923077" type="real" />
    <att name="localization" value="" type="string" />
    <att name="description" value="Zinc finger matrin-type protein 2" type="string" />
  </node>
  <node id="Q96PK6" label="RBM14_HUMAN">
    <att name="ac" value="Q96PK6" type="string" />
    <att name="description" value="RNA-binding protein 14" type="string" />
    <att name="gene" value="RBM14" type="string" />
    <att name="localization" value="" type="string" />
    <att name="order" value="1" type="integer" />
    <att name="relevance_score" value="0.14457831325301204" type="real" />
    <att name="localization" value="" type="string" />
    <att name="description" value="RNA-binding protein 14" type="string" />
  </node>
  <node id="Q96S55" label="WRIP1_HUMAN">
    <att name="ac" value="Q96S55" type="string" />
    <att name="description" value="ATPase WRNIP1" type="string" />
    <att name="gene" value="WRNIP1" type="string" />
    <att name="localization" value="Enzyme" type="string" />
    <att name="order" value="1" type="integer" />
    <att name="relevance_score" value="0.21428571428571427" type="real" />
    <att name="localization" value="Enzyme" type="string" />
    <att name="description" value="ATPase WRNIP1" type="string" />
  </node>
  <node id="Q96SK2" label="TM209_HUMAN">
    <att name="ac" value="Q96SK2" type="string" />
    <att name="description" value="Transmembrane protein 209" type="string" />
    <att name="gene" value="TMEM209" type="string" />
    <att name="localization" value="" type="string" />
    <att name="order" value="1" type="integer" />
    <att name="relevance_score" value="0.6" type="real" />
    <att name="localization" value="" type="string" />
    <att name="description" value="Transmembrane protein 209" type="string" />
  </node>
  <node id="Q96T23" label="RSF1_HUMAN">
    <att name="ac" value="Q96T23" type="string" />
    <att name="description" value="Remodeling and spacing factor 1" type="string" />
    <att name="gene" value="RSF1" type="string" />
    <att name="localization" value="" type="string" />
    <att name="order" value="1" type="integer" />
    <att name="relevance_score" value="0.3157894736842105" type="real" />
    <att name="localization" value="" type="string" />
    <att name="description" value="Remodeling and spacing factor 1" type="string" />
  </node>
  <node id="Q99459" label="CDC5L_HUMAN">
    <att name="ac" value="Q99459" type="string" />
    <att name="description" value="Cell division cycle 5-like protein" type="string" />
    <att name="gene" value="CDC5L" type="string" />
    <att name="localization" value="Transcription factor" type="string" />
    <att name="order" value="1" type="integer" />
    <att name="relevance_score" value="0.14018691588785046" type="real" />
    <att name="localization" value="Transcription factor" type="string" />
    <att name="description" value="Cell division cycle 5-like protein" type="string" />
  </node>
  <node id="Q99986" label="VRK1_HUMAN">
    <att name="ac" value="Q99986" type="string" />
    <att name="description" value="Serine/threonine-protein kinase VRK1" type="string" />
    <att name="gene" value="VRK1" type="string" />
    <att name="localization" value="Kinase" type="string" />
    <att name="order" value="1" type="integer" />
    <att name="relevance_score" value="0.12359550561797752" type="real" />
    <att name="localization" value="Kinase" type="string" />
    <att name="description" value="Serine/threonine-protein kinase VRK1" type="string" />
  </node>
  <node id="Q9BRR8" label="GPTC1_HUMAN">
    <att name="ac" value="Q9BRR8" type="string" />
    <att name="description" value="G patch domain-containing protein 1" type="string" />
    <att name="gene" value="GPATCH1" type="string" />
    <att name="localization" value="" type="string" />
    <att name="order" value="1" type="integer" />
    <att name="relevance_score" value="0.21052631578947367" type="real" />
    <att name="localization" value="" type="string" />
    <att name="description" value="G patch domain-containing protein 1" type="string" />
  </node>
  <node id="Q9BTX1" label="NDC1_HUMAN">
    <att name="ac" value="Q9BTX1" type="string" />
    <att name="description" value="Nucleoporin NDC1" type="string" />
    <att name="gene" value="NDC1" type="string" />
    <att name="localization" value="Plasma membrane bound" type="string" />
    <att name="order" value="1" type="integer" />
    <att name="relevance_score" value="0.3333333333333333" type="real" />
    <att name="localization" value="Plasma membrane bound" type="string" />
    <att name="description" value="Nucleoporin NDC1" type="string" />
  </node>
  <node id="Q9BVC6" label="TM109_HUMAN">
    <att name="ac" value="Q9BVC6" type="string" />
    <att name="description" value="Transmembrane protein 109" type="string" />
    <att name="gene" value="TMEM109" type="string" />
    <att name="localization" value="" type="string" />
    <att name="order" value="1" type="integer" />
    <att name="relevance_score" value="0.2" type="real" />
    <att name="localization" value="" type="string" />
    <att name="description" value="Transmembrane protein 109" type="string" />
  </node>
  <node id="Q9BW85" label="YJU2_HUMAN">
    <att name="ac" value="Q9BW85" type="string" />
    <att name="description" value="Splicing factor YJU2" type="string" />
    <att name="gene" value="YJU2" type="string" />
    <att name="localization" value="" type="string" />
    <att name="order" value="1" type="integer" />
    <att name="relevance_score" value="0.13793103448275862" type="real" />
    <att name="localization" value="" type="string" />
    <att name="description" value="Splicing factor YJU2" type="string" />
  </node>
  <node id="Q9BWN1" label="PRR14_HUMAN">
    <att name="ac" value="Q9BWN1" type="string" />
    <att name="description" value="Proline-rich protein 14" type="string" />
    <att name="gene" value="PRR14" type="string" />
    <att name="localization" value="" type="string" />
    <att name="order" value="1" type="integer" />
    <att name="relevance_score" value="0.125" type="real" />
    <att name="localization" value="" type="string" />
    <att name="description" value="Proline-rich protein 14" type="string" />
  </node>
  <node id="Q9BXW9" label="FACD2_HUMAN">
    <att name="ac" value="Q9BXW9" type="string" />
    <att name="description" value="Fanconi anemia group D2 protein" type="string" />
    <att name="gene" value="FANCD2" type="string" />
    <att name="localization" value="" type="string" />
    <att name="order" value="1" type="integer" />
    <att name="relevance_score" value="0.12217194570135746" type="real" />
    <att name="localization" value="" type="string" />
    <att name="description" value="Fanconi anemia group D2 protein" type="string" />
  </node>
  <node id="Q9BZ95" label="NSD3_HUMAN">
    <att name="ac" value="Q9BZ95" type="string" />
    <att name="description" value="Histone-lysine N-methyltransferase NSD3" type="string" />
    <att name="gene" value="NSD3" type="string" />
    <att name="localization" value="Enzyme" type="string" />
    <att name="order" value="1" type="integer" />
    <att name="relevance_score" value="0.3157894736842105" type="real" />
    <att name="localization" value="Enzyme" type="string" />
    <att name="description" value="Histone-lysine N-methyltransferase NSD3" type="string" />
  </node>
  <node id="Q9H089" label="LSG1_HUMAN">
    <att name="ac" value="Q9H089" type="string" />
    <att name="description" value="Large subunit GTPase 1 homolog" type="string" />
    <att name="gene" value="LSG1" type="string" />
    <att name="localization" value="Enzyme" type="string" />
    <att name="order" value="1" type="integer" />
    <att name="relevance_score" value="0.18421052631578946" type="real" />
    <att name="localization" value="Enzyme" type="string" />
    <att name="description" value="Large subunit GTPase 1 homolog" type="string" />
  </node>
  <node id="Q9H0U3" label="MAGT1_HUMAN">
    <att name="ac" value="Q9H0U3" type="string" />
    <att name="description" value="Magnesium transporter protein 1" type="string" />
    <att name="gene" value="MAGT1" type="string" />
    <att name="localization" value="Plasma membrane bound" type="string" />
    <att name="order" value="1" type="integer" />
    <att name="relevance_score" value="0.11538461538461539" type="real" />
    <att name="localization" value="Plasma membrane bound" type="string" />
    <att name="description" value="Magnesium transporter protein 1" type="string" />
  </node>
  <node id="Q9H2H8" label="PPIL3_HUMAN">
    <att name="ac" value="Q9H2H8" type="string" />
    <att name="description" value="Peptidyl-prolyl cis-trans isomerase-like 3" type="string" />
    <att name="gene" value="PPIL3" type="string" />
    <att name="localization" value="Enzyme" type="string" />
    <att name="order" value="1" type="integer" />
    <att name="relevance_score" value="0.6666666666666666" type="real" />
    <att name="localization" value="Enzyme" type="string" />
    <att name="description" value="Peptidyl-prolyl cis-trans isomerase-like 3" type="string" />
  </node>
  <node id="Q9H5V9" label="STEEP_HUMAN">
    <att name="ac" value="Q9H5V9" type="string" />
    <att name="description" value="STING ER exit protein" type="string" />
    <att name="gene" value="STEEP1" type="string" />
    <att name="localization" value="" type="string" />
    <att name="order" value="1" type="integer" />
    <att name="relevance_score" value="0.5" type="real" />
    <att name="localization" value="" type="string" />
    <att name="description" value="STING ER exit protein" type="string" />
  </node>
  <node id="Q9H6R4" label="NOL6_HUMAN">
    <att name="ac" value="Q9H6R4" type="string" />
    <att name="description" value="Nucleolar protein 6" type="string" />
    <att name="gene" value="NOL6" type="string" />
    <att name="localization" value="" type="string" />
    <att name="order" value="1" type="integer" />
    <att name="relevance_score" value="0.3076923076923077" type="real" />
    <att name="localization" value="" type="string" />
    <att name="description" value="Nucleolar protein 6" type="string" />
  </node>
  <node id="Q9HAU4" label="SMUF2_HUMAN">
    <att name="ac" value="Q9HAU4" type="string" />
    <att name="description" value="E3 ubiquitin-protein ligase SMURF2" type="string" />
    <att name="gene" value="SMURF2" type="string" />
    <att name="localization" value="Enzyme" type="string" />
    <att name="order" value="1" type="integer" />
    <att name="relevance_score" value="0.10344827586206896" type="real" />
    <att name="localization" value="Enzyme" type="string" />
    <att name="description" value="E3 ubiquitin-protein ligase SMURF2" type="string" />
  </node>
  <node id="Q9NRZ9" label="HELLS_HUMAN">
    <att name="ac" value="Q9NRZ9" type="string" />
    <att name="description" value="Lymphoid-specific helicase" type="string" />
    <att name="gene" value="HELLS" type="string" />
    <att name="localization" value="Enzyme" type="string" />
    <att name="order" value="1" type="integer" />
    <att name="relevance_score" value="0.3333333333333333" type="real" />
    <att name="localization" value="Enzyme" type="string" />
    <att name="description" value="Lymphoid-specific helicase" type="string" />
  </node>
  <node id="Q9NW82" label="WDR70_HUMAN">
    <att name="ac" value="Q9NW82" type="string" />
    <att name="description" value="WD repeat-containing protein 70" type="string" />
    <att name="gene" value="WDR70" type="string" />
    <att name="localization" value="" type="string" />
    <att name="order" value="1" type="integer" />
    <att name="relevance_score" value="0.25" type="real" />
    <att name="localization" value="" type="string" />
    <att name="description" value="WD repeat-containing protein 70" type="string" />
  </node>
  <node id="Q9NX24" label="NHP2_HUMAN">
    <att name="ac" value="Q9NX24" type="string" />
    <att name="description" value="H/ACA ribonucleoprotein complex subunit 2" type="string" />
    <att name="gene" value="NHP2" type="string" />
    <att name="localization" value="" type="string" />
    <att name="order" value="1" type="integer" />
    <att name="relevance_score" value="0.17073170731707318" type="real" />
    <att name="localization" value="" type="string" />
    <att name="description" value="H/ACA ribonucleoprotein complex subunit 2" type="string" />
  </node>
  <node id="Q9NXE4" label="NSMA3_HUMAN">
    <att name="ac" value="Q9NXE4" type="string" />
    <att name="description" value="Sphingomyelin phosphodiesterase 4" type="string" />
    <att name="gene" value="SMPD4" type="string" />
    <att name="localization" value="Plasma membrane bound" type="string" />
    <att name="order" value="1" type="integer" />
    <att name="relevance_score" value="1.0" type="real" />
    <att name="localization" value="Plasma membrane bound" type="string" />
    <att name="description" value="Sphingomyelin phosphodiesterase 4" type="string" />
  </node>
  <node id="Q9NZ43" label="USE1_HUMAN">
    <att name="ac" value="Q9NZ43" type="string" />
    <att name="description" value="Vesicle transport protein USE1" type="string" />
    <att name="gene" value="USE1" type="string" />
    <att name="localization" value="" type="string" />
    <att name="order" value="1" type="integer" />
    <att name="relevance_score" value="0.18181818181818182" type="real" />
    <att name="localization" value="" type="string" />
    <att name="description" value="Vesicle transport protein USE1" type="string" />
  </node>
  <node id="Q9NZ63" label="TLS1_HUMAN">
    <att name="ac" value="Q9NZ63" type="string" />
    <att name="description" value="Splicing factor C9orf78" type="string" />
    <att name="gene" value="C9orf78" type="string" />
    <att name="localization" value="" type="string" />
    <att name="order" value="1" type="integer" />
    <att name="relevance_score" value="0.3888888888888889" type="real" />
    <att name="localization" value="" type="string" />
    <att name="description" value="Splicing factor C9orf78" type="string" />
  </node>
  <node id="Q9P0L0" label="VAPA_HUMAN">
    <att name="ac" value="Q9P0L0" type="string" />
    <att name="description" value="Vesicle-associated membrane protein-associated protein A" type="string" />
    <att name="gene" value="VAPA" type="string" />
    <att name="localization" value="Plasma membrane bound" type="string" />
    <att name="order" value="1" type="integer" />
    <att name="relevance_score" value="0.13793103448275862" type="real" />
    <att name="localization" value="Plasma membrane bound" type="string" />
    <att name="description" value="Vesicle-associated membrane protein-associated protein A" type="string" />
  </node>
  <node id="Q9P0U3" label="SENP1_HUMAN">
    <att name="ac" value="Q9P0U3" type="string" />
    <att name="description" value="Sentrin-specific protease 1" type="string" />
    <att name="gene" value="SENP1" type="string" />
    <att name="localization" value="Enzyme" type="string" />
    <att name="order" value="1" type="integer" />
    <att name="relevance_score" value="0.12121212121212122" type="real" />
    <att name="localization" value="Enzyme" type="string" />
    <att name="description" value="Sentrin-specific protease 1" type="string" />
  </node>
  <node id="Q9P287" label="BCCIP_HUMAN">
    <att name="ac" value="Q9P287" type="string" />
    <att name="description" value="BRCA2 and CDKN1A-interacting protein" type="string" />
    <att name="gene" value="BCCIP" type="string" />
    <att name="localization" value="" type="string" />
    <att name="order" value="1" type="integer" />
    <att name="relevance_score" value="0.30434782608695654" type="real" />
    <att name="localization" value="" type="string" />
    <att name="description" value="BRCA2 and CDKN1A-interacting protein" type="string" />
  </node>
  <node id="Q9P2P5" label="HECW2_HUMAN">
    <att name="ac" value="Q9P2P5" type="string" />
    <att name="description" value="E3 ubiquitin-protein ligase HECW2" type="string" />
    <att name="gene" value="HECW2" type="string" />
    <att name="localization" value="Enzyme" type="string" />
    <att name="order" value="1" type="integer" />
    <att name="relevance_score" value="0.25" type="real" />
    <att name="localization" value="Enzyme" type="string" />
    <att name="description" value="E3 ubiquitin-protein ligase HECW2" type="string" />
  </node>
  <node id="Q9UEE9" label="CFDP1_HUMAN">
    <att name="ac" value="Q9UEE9" type="string" />
    <att name="description" value="Craniofacial development protein 1" type="string" />
    <att name="gene" value="CFDP1" type="string" />
    <att name="localization" value="" type="string" />
    <att name="order" value="1" type="integer" />
    <att name="relevance_score" value="0.16666666666666666" type="real" />
    <att name="localization" value="" type="string" />
    <att name="description" value="Craniofacial development protein 1" type="string" />
  </node>
  <node id="Q9UGP8" label="SEC63_HUMAN">
    <att name="ac" value="Q9UGP8" type="string" />
    <att name="description" value="Translocation protein SEC63 homolog" type="string" />
    <att name="gene" value="SEC63" type="string" />
    <att name="localization" value="" type="string" />
    <att name="order" value="1" type="integer" />
    <att name="relevance_score" value="0.2916666666666667" type="real" />
    <att name="localization" value="" type="string" />
    <att name="description" value="Translocation protein SEC63 homolog" type="string" />
  </node>
  <node id="Q9UH99" label="SUN2_HUMAN">
    <att name="ac" value="Q9UH99" type="string" />
    <att name="description" value="SUN domain-containing protein 2" type="string" />
    <att name="gene" value="SUN2" type="string" />
    <att name="localization" value="" type="string" />
    <att name="order" value="1" type="integer" />
    <att name="relevance_score" value="0.20754716981132076" type="real" />
    <att name="localization" value="" type="string" />
    <att name="description" value="SUN domain-containing protein 2" type="string" />
  </node>
  <node id="Q9UHQ1" label="NARF_HUMAN">
    <att name="ac" value="Q9UHQ1" type="string" />
    <att name="description" value="Nuclear prelamin A recognition factor" type="string" />
    <att name="gene" value="NARF" type="string" />
    <att name="localization" value="" type="string" />
    <att name="order" value="1" type="integer" />
    <att name="relevance_score" value="0.25" type="real" />
    <att name="localization" value="" type="string" />
    <att name="description" value="Nuclear prelamin A recognition factor" type="string" />
  </node>
  <node id="Q9UIG0" label="BAZ1B_HUMAN">
    <att name="ac" value="Q9UIG0" type="string" />
    <att name="description" value="Tyrosine-protein kinase BAZ1B" type="string" />
    <att name="gene" value="BAZ1B" type="string" />
    <att name="localization" value="Kinase" type="string" />
    <att name="order" value="1" type="integer" />
    <att name="relevance_score" value="0.20454545454545456" type="real" />
    <att name="localization" value="Kinase" type="string" />
    <att name="description" value="Tyrosine-protein kinase BAZ1B" type="string" />
  </node>
  <node id="Q9UII6" label="DS13B_HUMAN">
    <att name="ac" value="Q9UII6" type="string" />
    <att name="description" value="Dual specificity protein phosphatase 13 isoform B" type="string" />
    <att name="gene" value="DUSP13" type="string" />
    <att name="localization" value="Enzyme" type="string" />
    <att name="order" value="1" type="integer" />
    <att name="relevance_score" value="0.16666666666666666" type="real" />
    <att name="localization" value="Enzyme" type="string" />
    <att name="description" value="Dual specificity protein phosphatase 13 isoform B" type="string" />
  </node>
  <node id="Q9UK53" label="ING1_HUMAN">
    <att name="ac" value="Q9UK53" type="string" />
    <att name="description" value="Inhibitor of growth protein 1" type="string" />
    <att name="gene" value="ING1" type="string" />
    <att name="localization" value="" type="string" />
    <att name="order" value="1" type="integer" />
    <att name="relevance_score" value="0.2" type="real" />
    <att name="localization" value="" type="string" />
    <att name="description" value="Inhibitor of growth protein 1" type="string" />
  </node>
  <node id="Q9UKX7" label="NUP50_HUMAN">
    <att name="ac" value="Q9UKX7" type="string" />
    <att name="description" value="Nuclear pore complex protein Nup50" type="string" />
    <att name="gene" value="NUP50" type="string" />
    <att name="localization" value="" type="string" />
    <att name="order" value="1" type="integer" />
    <att name="relevance_score" value="0.33962264150943394" type="real" />
    <att name="localization" value="" type="string" />
    <att name="description" value="Nuclear pore complex protein Nup50" type="string" />
  </node>
  <node id="Q9ULW0" label="TPX2_HUMAN">
    <att name="ac" value="Q9ULW0" type="string" />
    <att name="description" value="Targeting protein for Xklp2" type="string" />
    <att name="gene" value="TPX2" type="string" />
    <att name="localization" value="" type="string" />
    <att name="order" value="1" type="integer" />
    <att name="relevance_score" value="0.13043478260869565" type="real" />
    <att name="localization" value="" type="string" />
    <att name="description" value="Targeting protein for Xklp2" type="string" />
  </node>
  <node id="Q9UQ35" label="SRRM2_HUMAN">
    <att name="ac" value="Q9UQ35" type="string" />
    <att name="description" value="Serine/arginine repetitive matrix protein 2" type="string" />
    <att name="gene" value="SRRM2" type="string" />
    <att name="localization" value="" type="string" />
    <att name="order" value="1" type="integer" />
    <att name="relevance_score" value="0.1346153846153846" type="real" />
    <att name="localization" value="" type="string" />
    <att name="description" value="Serine/arginine repetitive matrix protein 2" type="string" />
  </node>
  <node id="Q9Y2K7" label="KDM2A_HUMAN">
    <att name="ac" value="Q9Y2K7" type="string" />
    <att name="description" value="Lysine-specific demethylase 2A" type="string" />
    <att name="gene" value="KDM2A" type="string" />
    <att name="localization" value="Transcription factor" type="string" />
    <att name="order" value="1" type="integer" />
    <att name="relevance_score" value="0.375" type="real" />
    <att name="localization" value="Transcription factor" type="string" />
    <att name="description" value="Lysine-specific demethylase 2A" type="string" />
  </node>
  <node id="Q9Y2U8" label="MAN1_HUMAN">
    <att name="ac" value="Q9Y2U8" type="string" />
    <att name="description" value="Inner nuclear membrane protein Man1" type="string" />
    <att name="gene" value="LEMD3" type="string" />
    <att name="localization" value="" type="string" />
    <att name="order" value="1" type="integer" />
    <att name="relevance_score" value="0.21621621621621623" type="real" />
    <att name="localization" value="" type="string" />
    <att name="description" value="Inner nuclear membrane protein Man1" type="string" />
  </node>
  <node id="Q9Y2X9" label="ZN281_HUMAN">
    <att name="ac" value="Q9Y2X9" type="string" />
    <att name="description" value="Zinc finger protein 281" type="string" />
    <att name="gene" value="ZNF281" type="string" />
    <att name="localization" value="Transcription factor" type="string" />
    <att name="order" value="1" type="integer" />
    <att name="relevance_score" value="0.3157894736842105" type="real" />
    <att name="localization" value="Transcription factor" type="string" />
    <att name="description" value="Zinc finger protein 281" type="string" />
  </node>
  <node id="Q9Y314" label="NOSIP_HUMAN">
    <att name="ac" value="Q9Y314" type="string" />
    <att name="description" value="Nitric oxide synthase-interacting protein" type="string" />
    <att name="gene" value="NOSIP" type="string" />
    <att name="localization" value="Enzyme" type="string" />
    <att name="order" value="1" type="integer" />
    <att name="relevance_score" value="0.2727272727272727" type="real" />
    <att name="localization" value="Enzyme" type="string" />
    <att name="description" value="Nitric oxide synthase-interacting protein" type="string" />
  </node>
  <node id="Q9Y3C6" label="PPIL1_HUMAN">
    <att name="ac" value="Q9Y3C6" type="string" />
    <att name="description" value="Peptidyl-prolyl cis-trans isomerase-like 1" type="string" />
    <att name="gene" value="PPIL1" type="string" />
    <att name="localization" value="Enzyme" type="string" />
    <att name="order" value="1" type="integer" />
    <att name="relevance_score" value="0.2857142857142857" type="real" />
    <att name="localization" value="Enzyme" type="string" />
    <att name="description" value="Peptidyl-prolyl cis-trans isomerase-like 1" type="string" />
  </node>
  <node id="Q9Y5M8" label="SRPRB_HUMAN">
    <att name="ac" value="Q9Y5M8" type="string" />
    <att name="description" value="Signal recognition particle receptor subunit beta" type="string" />
    <att name="gene" value="SRPRB" type="string" />
    <att name="localization" value="Receptor" type="string" />
    <att name="order" value="1" type="integer" />
    <att name="relevance_score" value="0.13333333333333333" type="real" />
    <att name="_Receptor" value="true" type="boolean" />
    <att name="localization" value="Receptor" type="string" />
    <att name="description" value="Signal recognition particle receptor subunit beta" type="string" />
  </node>
  <node id="Q9Y6X4" label="F169A_HUMAN">
    <att name="ac" value="Q9Y6X4" type="string" />
    <att name="description" value="Soluble lamin-associated protein of 75 kDa" type="string" />
    <att name="gene" value="FAM169A" type="string" />
    <att name="localization" value="" type="string" />
    <att name="order" value="1" type="integer" />
    <att name="relevance_score" value="0.6" type="real" />
    <att name="localization" value="" type="string" />
    <att name="description" value="Soluble lamin-associated protein of 75 kDa" type="string" />
  </node>
  <edge id="A6NGJ6 (pp) O00567" label="TRI64_HUMAN (pp) NOP56_HUMAN" source="A6NGJ6" target="O00567">
    <att name="confidence_score" value="1.0" type="real" />
    <att name="confidence_score_old" value="0.2131" type="real" />
    <att name="initial_score" value="0.1937" type="real" />
    <att name="relevance_score" value="0.1" type="real" />
  </edge>
  <edge id="A6NGJ6 (pp) P02545" label="TRI64_HUMAN (pp) LMNA_HUMAN" source="A6NGJ6" target="P02545">
    <att name="confidence_score" value="1.0" type="real" />
    <att name="confidence_score_old" value="0.2127" type="real" />
    <att name="initial_score" value="0.1927" type="real" />
    <att name="relevance_score" value="0.3333333333333333" type="real" />
  </edge>
  <edge id="A6NGJ6 (pp) P21333" label="TRI64_HUMAN (pp) FLNA_HUMAN" source="A6NGJ6" target="P21333">
    <att name="confidence_score" value="1.0" type="real" />
    <att name="confidence_score_old" value="0.2133" type="real" />
    <att name="initial_score" value="0.1939" type="real" />
    <att name="relevance_score" value="0.14285714285714285" type="real" />
  </edge>
  <edge id="A8CG34 (pp) P02545" label="P121C_HUMAN (pp) LMNA_HUMAN" source="A8CG34" target="P02545">
    <att name="confidence_score" value="1.0" type="real" />
    <att name="confidence_score_old" value="0.1568" type="real" />
    <att name="initial_score" value="0.0452" type="real" />
    <att name="relevance_score" value="0.6666666666666666" type="real" />
  </edge>
  <edge id="A8CG34 (pp) P12004" label="P121C_HUMAN (pp) PCNA_HUMAN" source="A8CG34" target="P12004">
    <att name="confidence_score" value="1.0" type="real" />
    <att name="confidence_score_old" value="0.175" type="real" />
    <att name="initial_score" value="0.0983" type="real" />
    <att name="relevance_score" value="0.10264900662251655" type="real" />
  </edge>
  <edge id="O00267 (pp) P02545" label="SPT5H_HUMAN (pp) LMNA_HUMAN" source="O00267" target="P02545">
    <att name="confidence_score" value="1.0" type="real" />
    <att name="confidence_score_old" value="0.1706" type="real" />
    <att name="initial_score" value="0.0861" type="real" />
    <att name="relevance_score" value="0.12903225806451613" type="real" />
  </edge>
  <edge id="O00267 (pp) P09874" label="SPT5H_HUMAN (pp) PARP1_HUMAN" source="O00267" target="P09874">
    <att name="confidence_score" value="1.0" type="real" />
    <att name="confidence_score_old" value="0.1669" type="real" />
    <att name="initial_score" value="0.0755" type="real" />
    <att name="relevance_score" value="0.12903225806451613" type="real" />
  </edge>
  <edge id="O00267 (pp) P25490" label="SPT5H_HUMAN (pp) TYY1_HUMAN" source="O00267" target="P25490">
    <att name="confidence_score" value="1.0" type="real" />
    <att name="confidence_score_old" value="0.5857" type="real" />
    <att name="initial_score" value="0.682" type="real" />
    <att name="relevance_score" value="0.12903225806451613" type="real" />
  </edge>
  <edge id="O00267 (pp) Q13123" label="SPT5H_HUMAN (pp) RED_HUMAN" source="O00267" target="Q13123">
    <att name="confidence_score" value="1.0" type="real" />
    <att name="confidence_score_old" value="0.1651" type="real" />
    <att name="initial_score" value="0.0703" type="real" />
    <att name="relevance_score" value="0.12903225806451613" type="real" />
  </edge>
  <edge id="O00267 (pp) Q6P2Q9" label="SPT5H_HUMAN (pp) PRP8_HUMAN" source="O00267" target="Q6P2Q9">
    <att name="confidence_score" value="1.0" type="real" />
    <att name="confidence_score_old" value="0.154" type="real" />
    <att name="initial_score" value="0.0368" type="real" />
    <att name="relevance_score" value="0.12903225806451613" type="real" />
  </edge>
  <edge id="O00267 (pp) Q8N6T7" label="SPT5H_HUMAN (pp) SIR6_HUMAN" source="O00267" target="Q8N6T7">
    <att name="confidence_score" value="1.0" type="real" />
    <att name="confidence_score_old" value="0.1722" type="real" />
    <att name="initial_score" value="0.0906" type="real" />
    <att name="relevance_score" value="0.12903225806451613" type="real" />
  </edge>
  <edge id="O00267 (pp) Q9NZ63" label="SPT5H_HUMAN (pp) TLS1_HUMAN" source="O00267" target="Q9NZ63">
    <att name="confidence_score" value="1.0" type="real" />
    <att name="confidence_score_old" value="0.1697" type="real" />
    <att name="initial_score" value="0.0837" type="real" />
    <att name="relevance_score" value="0.12903225806451613" type="real" />
  </edge>
  <edge id="O00267 (pp) Q9UIG0" label="SPT5H_HUMAN (pp) BAZ1B_HUMAN" source="O00267" target="Q9UIG0">
    <att name="confidence_score" value="1.0" type="real" />
    <att name="confidence_score_old" value="0.2245" type="real" />
    <att name="initial_score" value="0.2186" type="real" />
    <att name="relevance_score" value="0.12903225806451613" type="real" />
  </edge>
  <edge id="O00505 (pp) O00629" label="IMA4_HUMAN (pp) IMA3_HUMAN" source="O00505" target="O00629">
    <att name="confidence_score" value="1.0" type="real" />
    <att name="confidence_score_old" value="0.1864" type="real" />
    <att name="initial_score" value="0.1289" type="real" />
    <att name="relevance_score" value="0.17307692307692307" type="real" />
  </edge>
  <edge id="O00505 (pp) P02545" label="IMA4_HUMAN (pp) LMNA_HUMAN" source="O00505" target="P02545">
    <att name="confidence_score" value="1.0" type="real" />
    <att name="confidence_score_old" value="0.168" type="real" />
    <att name="initial_score" value="0.0788" type="real" />
    <att name="relevance_score" value="0.17307692307692307" type="real" />
  </edge>
  <edge id="O00505 (pp) P09874" label="IMA4_HUMAN (pp) PARP1_HUMAN" source="O00505" target="P09874">
    <att name="confidence_score" value="1.0" type="real" />
    <att name="confidence_score_old" value="0.16" type="real" />
    <att name="initial_score" value="0.0552" type="real" />
    <att name="relevance_score" value="0.13055555555555556" type="real" />
  </edge>
  <edge id="O00505 (pp) P45973" label="IMA4_HUMAN (pp) CBX5_HUMAN" source="O00505" target="P45973">
    <att name="confidence_score" value="1.0" type="real" />
    <att name="confidence_score_old" value="0.1847" type="real" />
    <att name="initial_score" value="0.1243" type="real" />
    <att name="relevance_score" value="0.17307692307692307" type="real" />
  </edge>
  <edge id="O00505 (pp) Q96HA1" label="IMA4_HUMAN (pp) P121A_HUMAN" source="O00505" target="Q96HA1">
    <att name="confidence_score" value="1.0" type="real" />
    <att name="confidence_score_old" value="0.1599" type="real" />
    <att name="initial_score" value="0.0549" type="real" />
    <att name="relevance_score" value="0.17307692307692307" type="real" />
  </edge>
  <edge id="O00505 (pp) Q9UKX7" label="IMA4_HUMAN (pp) NUP50_HUMAN" source="O00505" target="Q9UKX7">
    <att name="confidence_score" value="1.0" type="real" />
    <att name="confidence_score_old" value="0.1686" type="real" />
    <att name="initial_score" value="0.0804" type="real" />
    <att name="relevance_score" value="0.17307692307692307" type="real" />
  </edge>
  <edge id="O00567 (pp) O60684" label="NOP56_HUMAN (pp) IMA7_HUMAN" source="O00567" target="O60684">
    <att name="confidence_score" value="1.0" type="real" />
    <att name="confidence_score_old" value="0.1526" type="real" />
    <att name="initial_score" value="0.0322" type="real" />
    <att name="relevance_score" value="0.1" type="real" />
  </edge>
  <edge id="O00567 (pp) P02545" label="NOP56_HUMAN (pp) LMNA_HUMAN" source="O00567" target="P02545">
    <att name="confidence_score" value="1.0" type="real" />
    <att name="confidence_score_old" value="0.1747" type="real" />
    <att name="initial_score" value="0.0977" type="real" />
    <att name="relevance_score" value="0.1" type="real" />
  </edge>
  <edge id="O00567 (pp) P19338" label="NOP56_HUMAN (pp) NUCL_HUMAN" source="O00567" target="P19338">
    <att name="confidence_score" value="1.0" type="real" />
    <att name="confidence_score_old" value="0.1814" type="real" />
    <att name="initial_score" value="0.1158" type="real" />
    <att name="relevance_score" value="0.1" type="real" />
  </edge>
  <edge id="O00567 (pp) P22087" label="NOP56_HUMAN (pp) FBRL_HUMAN" source="O00567" target="P22087">
    <att name="confidence_score" value="1.0" type="real" />
    <att name="confidence_score_old" value="0.3717" type="real" />
    <att name="initial_score" value="0.4624" type="real" />
    <att name="relevance_score" value="0.1" type="real" />
  </edge>
  <edge id="O00567 (pp) P52294" label="NOP56_HUMAN (pp) IMA5_HUMAN" source="O00567" target="P52294">
    <att name="confidence_score" value="1.0" type="real" />
    <att name="confidence_score_old" value="0.1526" type="real" />
    <att name="initial_score" value="0.0321" type="real" />
    <att name="relevance_score" value="0.1" type="real" />
  </edge>
  <edge id="O00567 (pp) Q13263" label="NOP56_HUMAN (pp) TIF1B_HUMAN" source="O00567" target="Q13263">
    <att name="confidence_score" value="1.0" type="real" />
    <att name="confidence_score_old" value="0.1832" type="real" />
    <att name="initial_score" value="0.1206" type="real" />
    <att name="relevance_score" value="0.1" type="real" />
  </edge>
  <edge id="O00567 (pp) Q14146" label="NOP56_HUMAN (pp) URB2_HUMAN" source="O00567" target="Q14146">
    <att name="confidence_score" value="1.0" type="real" />
    <att name="confidence_score_old" value="0.1606" type="real" />
    <att name="initial_score" value="0.057" type="real" />
    <att name="relevance_score" value="0.1" type="real" />
  </edge>
  <edge id="O00567 (pp) Q14690" label="NOP56_HUMAN (pp) RRP5_HUMAN" source="O00567" target="Q14690">
    <att name="confidence_score" value="1.0" type="real" />
    <att name="confidence_score_old" value="0.154" type="real" />
    <att name="initial_score" value="0.0365" type="real" />
    <att name="relevance_score" value="0.1" type="real" />
  </edge>
  <edge id="O00567 (pp) Q15029" label="NOP56_HUMAN (pp) U5S1_HUMAN" source="O00567" target="Q15029">
    <att name="confidence_score" value="1.0" type="real" />
    <att name="confidence_score_old" value="0.164" type="real" />
    <att name="initial_score" value="0.067" type="real" />
    <att name="relevance_score" value="0.1" type="real" />
  </edge>
  <edge id="O00567 (pp) Q96BK5" label="NOP56_HUMAN (pp) PINX1_HUMAN" source="O00567" target="Q96BK5">
    <att name="confidence_score" value="1.0" type="real" />
    <att name="confidence_score_old" value="0.1603" type="real" />
    <att name="initial_score" value="0.0561" type="real" />
    <att name="relevance_score" value="0.1" type="real" />
  </edge>
  <edge id="O00567 (pp) Q9BXW9" label="NOP56_HUMAN (pp) FACD2_HUMAN" source="O00567" target="Q9BXW9">
    <att name="confidence_score" value="1.0" type="real" />
    <att name="confidence_score_old" value="0.1686" type="real" />
    <att name="initial_score" value="0.0803" type="real" />
    <att name="relevance_score" value="0.1" type="real" />
  </edge>
  <edge id="O00567 (pp) Q9H089" label="NOP56_HUMAN (pp) LSG1_HUMAN" source="O00567" target="Q9H089">
    <att name="confidence_score" value="1.0" type="real" />
    <att name="confidence_score_old" value="0.1647" type="real" />
    <att name="initial_score" value="0.069" type="real" />
    <att name="relevance_score" value="0.1" type="real" />
  </edge>
  <edge id="O00567 (pp) Q9H6R4" label="NOP56_HUMAN (pp) NOL6_HUMAN" source="O00567" target="Q9H6R4">
    <att name="confidence_score" value="1.0" type="real" />
    <att name="confidence_score_old" value="0.1542" type="real" />
    <att name="initial_score" value="0.0372" type="real" />
    <att name="relevance_score" value="0.1" type="real" />
  </edge>
  <edge id="O00567 (pp) Q9NX24" label="NOP56_HUMAN (pp) NHP2_HUMAN" source="O00567" target="Q9NX24">
    <att name="confidence_score" value="1.0" type="real" />
    <att name="confidence_score_old" value="0.1612" type="real" />
    <att name="initial_score" value="0.0586" type="real" />
    <att name="relevance_score" value="0.1" type="real" />
  </edge>
  <edge id="O00571 (pp) P02545" label="DDX3X_HUMAN (pp) LMNA_HUMAN" source="O00571" target="P02545">
    <att name="confidence_score" value="1.0" type="real" />
    <att name="confidence_score_old" value="0.1757" type="real" />
    <att name="initial_score" value="0.1004" type="real" />
    <att name="relevance_score" value="0.17105263157894737" type="real" />
  </edge>
  <edge id="O00571 (pp) P12956" label="DDX3X_HUMAN (pp) XRCC6_HUMAN" source="O00571" target="P12956">
    <att name="confidence_score" value="1.0" type="real" />
    <att name="confidence_score_old" value="0.1758" type="real" />
    <att name="initial_score" value="0.1006" type="real" />
    <att name="relevance_score" value="0.1658291457286432" type="real" />
  </edge>
  <edge id="O00571 (pp) P25490" label="DDX3X_HUMAN (pp) TYY1_HUMAN" source="O00571" target="P25490">
    <att name="confidence_score" value="1.0" type="real" />
    <att name="confidence_score_old" value="0.3212" type="real" />
    <att name="initial_score" value="0.3918" type="real" />
    <att name="relevance_score" value="0.14965986394557823" type="real" />
  </edge>
  <edge id="O00571 (pp) P35637" label="DDX3X_HUMAN (pp) FUS_HUMAN" source="O00571" target="P35637">
    <att name="confidence_score" value="1.0" type="real" />
    <att name="confidence_score_old" value="0.1869" type="real" />
    <att name="initial_score" value="0.1303" type="real" />
    <att name="relevance_score" value="0.1477832512315271" type="real" />
  </edge>
  <edge id="O00571 (pp) Q9UH99" label="DDX3X_HUMAN (pp) SUN2_HUMAN" source="O00571" target="Q9UH99">
    <att name="confidence_score" value="1.0" type="real" />
    <att name="confidence_score_old" value="0.201" type="real" />
    <att name="initial_score" value="0.1654" type="real" />
    <att name="relevance_score" value="0.17105263157894737" type="real" />
  </edge>
  <edge id="O00629 (pp) P02545" label="IMA3_HUMAN (pp) LMNA_HUMAN" source="O00629" target="P02545">
    <att name="confidence_score" value="1.0" type="real" />
    <att name="confidence_score_old" value="0.1764" type="real" />
    <att name="initial_score" value="0.1023" type="real" />
    <att name="relevance_score" value="0.25" type="real" />
  </edge>
  <edge id="O00629 (pp) P06400" label="IMA3_HUMAN (pp) RB_HUMAN" source="O00629" target="P06400">
    <att name="confidence_score" value="1.0" type="real" />
    <att name="confidence_score_old" value="0.1778" type="real" />
    <att name="initial_score" value="0.1059" type="real" />
    <att name="relevance_score" value="0.102880658436214" type="real" />
  </edge>
  <edge id="O00629 (pp) P45973" label="IMA3_HUMAN (pp) CBX5_HUMAN" source="O00629" target="P45973">
    <att name="confidence_score" value="1.0" type="real" />
    <att name="confidence_score_old" value="0.1846" type="real" />
    <att name="initial_score" value="0.1241" type="real" />
    <att name="relevance_score" value="0.20512820512820512" type="real" />
  </edge>
  <edge id="O00629 (pp) P46013" label="IMA3_HUMAN (pp) KI67_HUMAN" source="O00629" target="P46013">
    <att name="confidence_score" value="1.0" type="real" />
    <att name="confidence_score_old" value="0.1719" type="real" />
    <att name="initial_score" value="0.0899" type="real" />
    <att name="relevance_score" value="0.24324324324324326" type="real" />
  </edge>
  <edge id="O00629 (pp) P49790" label="IMA3_HUMAN (pp) NU153_HUMAN" source="O00629" target="P49790">
    <att name="confidence_score" value="1.0" type="real" />
    <att name="confidence_score_old" value="0.1607" type="real" />
    <att name="initial_score" value="0.0573" type="real" />
    <att name="relevance_score" value="0.25" type="real" />
  </edge>
  <edge id="O00629 (pp) Q13263" label="IMA3_HUMAN (pp) TIF1B_HUMAN" source="O00629" target="Q13263">
    <att name="confidence_score" value="1.0" type="real" />
    <att name="confidence_score_old" value="0.2192" type="real" />
    <att name="initial_score" value="0.2072" type="real" />
    <att name="relevance_score" value="0.10344827586206896" type="real" />
  </edge>
  <edge id="O00629 (pp) Q96HA1" label="IMA3_HUMAN (pp) P121A_HUMAN" source="O00629" target="Q96HA1">
    <att name="confidence_score" value="1.0" type="real" />
    <att name="confidence_score_old" value="0.1599" type="real" />
    <att name="initial_score" value="0.0548" type="real" />
    <att name="relevance_score" value="0.23728813559322035" type="real" />
  </edge>
  <edge id="O00629 (pp) Q9UKX7" label="IMA3_HUMAN (pp) NUP50_HUMAN" source="O00629" target="Q9UKX7">
    <att name="confidence_score" value="1.0" type="real" />
    <att name="confidence_score_old" value="0.1687" type="real" />
    <att name="initial_score" value="0.0808" type="real" />
    <att name="relevance_score" value="0.25" type="real" />
  </edge>
  <edge id="O15173 (pp) P02545" label="PGRC2_HUMAN (pp) LMNA_HUMAN" source="O15173" target="P02545">
    <att name="confidence_score" value="1.0" type="real" />
    <att name="confidence_score_old" value="0.183" type="real" />
    <att name="initial_score" value="0.1201" type="real" />
    <att name="relevance_score" value="0.1111111111111111" type="real" />
  </edge>
  <edge id="O15173 (pp) P43307" label="PGRC2_HUMAN (pp) SSRA_HUMAN" source="O15173" target="P43307">
    <att name="confidence_score" value="1.0" type="real" />
    <att name="confidence_score_old" value="0.1604" type="real" />
    <att name="initial_score" value="0.0562" type="real" />
    <att name="relevance_score" value="0.1111111111111111" type="real" />
  </edge>
  <edge id="O15173 (pp) P60468" label="PGRC2_HUMAN (pp) SC61B_HUMAN" source="O15173" target="P60468">
    <att name="confidence_score" value="1.0" type="real" />
    <att name="confidence_score_old" value="0.1601" type="real" />
    <att name="initial_score" value="0.0555" type="real" />
    <att name="relevance_score" value="0.1111111111111111" type="real" />
  </edge>
  <edge id="O15173 (pp) Q9P0L0" label="PGRC2_HUMAN (pp) VAPA_HUMAN" source="O15173" target="Q9P0L0">
    <att name="confidence_score" value="1.0" type="real" />
    <att name="confidence_score_old" value="0.1645" type="real" />
    <att name="initial_score" value="0.0685" type="real" />
    <att name="relevance_score" value="0.1111111111111111" type="real" />
  </edge>
  <edge id="O15541 (pp) O94906" label="R113A_HUMAN (pp) PRP6_HUMAN" source="O15541" target="O94906">
    <att name="confidence_score" value="1.0" type="real" />
    <att name="confidence_score_old" value="0.1614" type="real" />
    <att name="initial_score" value="0.0594" type="real" />
    <att name="relevance_score" value="0.13333333333333333" type="real" />
  </edge>
  <edge id="O15541 (pp) P02545" label="R113A_HUMAN (pp) LMNA_HUMAN" source="O15541" target="P02545">
    <att name="confidence_score" value="1.0" type="real" />
    <att name="confidence_score_old" value="0.1767" type="real" />
    <att name="initial_score" value="0.103" type="real" />
    <att name="relevance_score" value="0.13333333333333333" type="real" />
  </edge>
  <edge id="O15541 (pp) P22087" label="R113A_HUMAN (pp) FBRL_HUMAN" source="O15541" target="P22087">
    <att name="confidence_score" value="1.0" type="real" />
    <att name="confidence_score_old" value="0.1614" type="real" />
    <att name="initial_score" value="0.0593" type="real" />
    <att name="relevance_score" value="0.1018867924528302" type="real" />
  </edge>
  <edge id="O15541 (pp) Q5UIP0" label="R113A_HUMAN (pp) RIF1_HUMAN" source="O15541" target="Q5UIP0">
    <att name="confidence_score" value="1.0" type="real" />
    <att name="confidence_score_old" value="0.2342" type="real" />
    <att name="initial_score" value="0.2392" type="real" />
    <att name="relevance_score" value="0.13333333333333333" type="real" />
  </edge>
  <edge id="O15541 (pp) Q99459" label="R113A_HUMAN (pp) CDC5L_HUMAN" source="O15541" target="Q99459">
    <att name="confidence_score" value="1.0" type="real" />
    <att name="confidence_score_old" value="0.1614" type="real" />
    <att name="initial_score" value="0.0592" type="real" />
    <att name="relevance_score" value="0.13333333333333333" type="real" />
  </edge>
  <edge id="O15541 (pp) Q9UQ35" label="R113A_HUMAN (pp) SRRM2_HUMAN" source="O15541" target="Q9UQ35">
    <att name="confidence_score" value="1.0" type="real" />
    <att name="confidence_score_old" value="0.2494" type="real" />
    <att name="initial_score" value="0.2696" type="real" />
    <att name="relevance_score" value="0.13333333333333333" type="real" />
  </edge>
  <edge id="O43390 (pp) P02545" label="HNRPR_HUMAN (pp) LMNA_HUMAN" source="O43390" target="P02545">
    <att name="confidence_score" value="1.0" type="real" />
    <att name="confidence_score_old" value="0.1761" type="real" />
    <att name="initial_score" value="0.1016" type="real" />
    <att name="relevance_score" value="0.21428571428571427" type="real" />
  </edge>
  <edge id="O43390 (pp) P09651" label="HNRPR_HUMAN (pp) ROA1_HUMAN" source="O43390" target="P09651">
    <att name="confidence_score" value="1.0" type="real" />
    <att name="confidence_score_old" value="0.1842" type="real" />
    <att name="initial_score" value="0.1232" type="real" />
    <att name="relevance_score" value="0.10648148148148148" type="real" />
  </edge>
  <edge id="O43390 (pp) P35637" label="HNRPR_HUMAN (pp) FUS_HUMAN" source="O43390" target="P35637">
    <att name="confidence_score" value="1.0" type="real" />
    <att name="confidence_score_old" value="0.2019" type="real" />
    <att name="initial_score" value="0.1675" type="real" />
    <att name="relevance_score" value="0.1477832512315271" type="real" />
  </edge>
  <edge id="O43390 (pp) Q15365" label="HNRPR_HUMAN (pp) PCBP1_HUMAN" source="O43390" target="Q15365">
    <att name="confidence_score" value="1.0" type="real" />
    <att name="confidence_score_old" value="0.1651" type="real" />
    <att name="initial_score" value="0.0704" type="real" />
    <att name="relevance_score" value="0.15789473684210525" type="real" />
  </edge>
  <edge id="O60318 (pp) P02545" label="GANP_HUMAN (pp) LMNA_HUMAN" source="O60318" target="P02545">
    <att name="confidence_score" value="1.0" type="real" />
    <att name="confidence_score_old" value="0.1881" type="real" />
    <att name="initial_score" value="0.1332" type="real" />
    <att name="relevance_score" value="0.14285714285714285" type="real" />
  </edge>
  <edge id="O60684 (pp) P02545" label="IMA7_HUMAN (pp) LMNA_HUMAN" source="O60684" target="P02545">
    <att name="confidence_score" value="1.0" type="real" />
    <att name="confidence_score_old" value="0.1769" type="real" />
    <att name="initial_score" value="0.1036" type="real" />
    <att name="relevance_score" value="0.10588235294117647" type="real" />
  </edge>
  <edge id="O60684 (pp) P20700" label="IMA7_HUMAN (pp) LMNB1_HUMAN" source="O60684" target="P20700">
    <att name="confidence_score" value="1.0" type="real" />
    <att name="confidence_score_old" value="0.1643" type="real" />
    <att name="initial_score" value="0.0679" type="real" />
    <att name="relevance_score" value="0.10588235294117647" type="real" />
  </edge>
  <edge id="O60684 (pp) P49790" label="IMA7_HUMAN (pp) NU153_HUMAN" source="O60684" target="P49790">
    <att name="confidence_score" value="1.0" type="real" />
    <att name="confidence_score_old" value="0.1604" type="real" />
    <att name="initial_score" value="0.0563" type="real" />
    <att name="relevance_score" value="0.10588235294117647" type="real" />
  </edge>
  <edge id="O60684 (pp) P52294" label="IMA7_HUMAN (pp) IMA5_HUMAN" source="O60684" target="P52294">
    <att name="confidence_score" value="1.0" type="real" />
    <att name="confidence_score_old" value="0.1655" type="real" />
    <att name="initial_score" value="0.0715" type="real" />
    <att name="relevance_score" value="0.10588235294117647" type="real" />
  </edge>
  <edge id="O60684 (pp) Q9UKX7" label="IMA7_HUMAN (pp) NUP50_HUMAN" source="O60684" target="Q9UKX7">
    <att name="confidence_score" value="1.0" type="real" />
    <att name="confidence_score_old" value="0.1682" type="real" />
    <att name="initial_score" value="0.0793" type="real" />
    <att name="relevance_score" value="0.10588235294117647" type="real" />
  </edge>
  <edge id="O75367 (pp) P02545" label="H2AY_HUMAN (pp) LMNA_HUMAN" source="O75367" target="P02545">
    <att name="confidence_score" value="1.0" type="real" />
    <att name="confidence_score_old" value="0.1759" type="real" />
    <att name="initial_score" value="0.101" type="real" />
    <att name="relevance_score" value="0.22535211267605634" type="real" />
  </edge>
  <edge id="O75367 (pp) P09874" label="H2AY_HUMAN (pp) PARP1_HUMAN" source="O75367" target="P09874">
    <att name="confidence_score" value="1.0" type="real" />
    <att name="confidence_score_old" value="0.4289" type="real" />
    <att name="initial_score" value="0.5316" type="real" />
    <att name="relevance_score" value="0.13055555555555556" type="real" />
  </edge>
  <edge id="O75367 (pp) P12956" label="H2AY_HUMAN (pp) XRCC6_HUMAN" source="O75367" target="P12956">
    <att name="confidence_score" value="1.0" type="real" />
    <att name="confidence_score_old" value="0.1588" type="real" />
    <att name="initial_score" value="0.0514" type="real" />
    <att name="relevance_score" value="0.1658291457286432" type="real" />
  </edge>
  <edge id="O75367 (pp) P20700" label="H2AY_HUMAN (pp) LMNB1_HUMAN" source="O75367" target="P20700">
    <att name="confidence_score" value="1.0" type="real" />
    <att name="confidence_score_old" value="0.1603" type="real" />
    <att name="initial_score" value="0.056" type="real" />
    <att name="relevance_score" value="0.22535211267605634" type="real" />
  </edge>
  <edge id="O75367 (pp) P35226" label="H2AY_HUMAN (pp) BMI1_HUMAN" source="O75367" target="P35226">
    <att name="confidence_score" value="1.0" type="real" />
    <att name="confidence_score_old" value="0.1726" type="real" />
    <att name="initial_score" value="0.0917" type="real" />
    <att name="relevance_score" value="0.11162790697674418" type="real" />
  </edge>
  <edge id="O75367 (pp) P35659" label="H2AY_HUMAN (pp) DEK_HUMAN" source="O75367" target="P35659">
    <att name="confidence_score" value="1.0" type="real" />
    <att name="confidence_score_old" value="0.2043" type="real" />
    <att name="initial_score" value="0.1732" type="real" />
    <att name="relevance_score" value="0.22535211267605634" type="real" />
  </edge>
  <edge id="O75367 (pp) P68431" label="H2AY_HUMAN (pp) H31_HUMAN" source="O75367" target="P68431">
    <att name="confidence_score" value="1.0" type="real" />
    <att name="confidence_score_old" value="0.2722" type="real" />
    <att name="initial_score" value="0.3118" type="real" />
    <att name="relevance_score" value="0.11743119266055047" type="real" />
  </edge>
  <edge id="O75367 (pp) Q8N6T7" label="H2AY_HUMAN (pp) SIR6_HUMAN" source="O75367" target="Q8N6T7">
    <att name="confidence_score" value="1.0" type="real" />
    <att name="confidence_score_old" value="0.1598" type="real" />
    <att name="initial_score" value="0.0544" type="real" />
    <att name="relevance_score" value="0.13432835820895522" type="real" />
  </edge>
  <edge id="O75367 (pp) Q9BXW9" label="H2AY_HUMAN (pp) FACD2_HUMAN" source="O75367" target="Q9BXW9">
    <att name="confidence_score" value="1.0" type="real" />
    <att name="confidence_score_old" value="0.1691" type="real" />
    <att name="initial_score" value="0.0817" type="real" />
    <att name="relevance_score" value="0.12217194570135746" type="real" />
  </edge>
  <edge id="O75367 (pp) Q9BZ95" label="H2AY_HUMAN (pp) NSD3_HUMAN" source="O75367" target="Q9BZ95">
    <att name="confidence_score" value="1.0" type="real" />
    <att name="confidence_score_old" value="0.1835" type="real" />
    <att name="initial_score" value="0.1214" type="real" />
    <att name="relevance_score" value="0.22535211267605634" type="real" />
  </edge>
  <edge id="O75475 (pp) O75531" label="PSIP1_HUMAN (pp) BAF_HUMAN" source="O75475" target="O75531">
    <att name="confidence_score" value="1.0" type="real" />
    <att name="confidence_score_old" value="1.0" type="real" />
    <att name="initial_score" value="0.2752" type="real" />
    <att name="relevance_score" value="0.23076923076923078" type="real" />
  </edge>
  <edge id="O75475 (pp) P02545" label="PSIP1_HUMAN (pp) LMNA_HUMAN" source="O75475" target="P02545">
    <att name="confidence_score" value="1.0" type="real" />
    <att name="confidence_score_old" value="0.1626" type="real" />
    <att name="initial_score" value="0.063" type="real" />
    <att name="relevance_score" value="0.23076923076923078" type="real" />
  </edge>
  <edge id="O75475 (pp) P09874" label="PSIP1_HUMAN (pp) PARP1_HUMAN" source="O75475" target="P09874">
    <att name="confidence_score" value="1.0" type="real" />
    <att name="confidence_score_old" value="0.1605" type="real" />
    <att name="initial_score" value="0.0566" type="real" />
    <att name="relevance_score" value="0.13055555555555556" type="real" />
  </edge>
  <edge id="O75475 (pp) P12956" label="PSIP1_HUMAN (pp) XRCC6_HUMAN" source="O75475" target="P12956">
    <att name="confidence_score" value="1.0" type="real" />
    <att name="confidence_score_old" value="0.1679" type="real" />
    <att name="initial_score" value="0.0784" type="real" />
    <att name="relevance_score" value="0.1658291457286432" type="real" />
  </edge>
  <edge id="O75475 (pp) P52294" label="PSIP1_HUMAN (pp) IMA5_HUMAN" source="O75475" target="P52294">
    <att name="confidence_score" value="1.0" type="real" />
    <att name="confidence_score_old" value="0.2164" type="real" />
    <att name="initial_score" value="0.2011" type="real" />
    <att name="relevance_score" value="0.11931818181818182" type="real" />
  </edge>
  <edge id="O75475 (pp) P68431" label="PSIP1_HUMAN (pp) H31_HUMAN" source="O75475" target="P68431">
    <att name="confidence_score" value="1.0" type="real" />
    <att name="confidence_score_old" value="0.4195" type="real" />
    <att name="initial_score" value="0.5208" type="real" />
    <att name="relevance_score" value="0.11743119266055047" type="real" />
  </edge>
  <edge id="O75531 (pp) P02545" label="BAF_HUMAN (pp) LMNA_HUMAN" source="O75531" target="P02545">
    <att name="confidence_score" value="1.0" type="real" />
    <att name="confidence_score_old" value="1.0" type="real" />
    <att name="initial_score" value="0.4582" type="real" />
    <att name="relevance_score" value="0.35714285714285715" type="real" />
  </edge>
  <edge id="O75531 (pp) P09874" label="BAF_HUMAN (pp) PARP1_HUMAN" source="O75531" target="P09874">
    <att name="confidence_score" value="1.0" type="real" />
    <att name="confidence_score_old" value="1.0" type="real" />
    <att name="initial_score" value="0.0998" type="real" />
    <att name="relevance_score" value="0.13055555555555556" type="real" />
  </edge>
  <edge id="O75531 (pp) P35226" label="BAF_HUMAN (pp) BMI1_HUMAN" source="O75531" target="P35226">
    <att name="confidence_score" value="1.0" type="real" />
    <att name="confidence_score_old" value="0.2022" type="real" />
    <att name="initial_score" value="0.1681" type="real" />
    <att name="relevance_score" value="0.11162790697674418" type="real" />
  </edge>
  <edge id="O75531 (pp) P42166" label="BAF_HUMAN (pp) LAP2A_HUMAN" source="O75531" target="P42166">
    <att name="confidence_score" value="1.0" type="real" />
    <att name="confidence_score_old" value="0.4762" type="real" />
    <att name="initial_score" value="0.582" type="real" />
    <att name="relevance_score" value="0.3333333333333333" type="real" />
  </edge>
  <edge id="O75531 (pp) P42167" label="BAF_HUMAN (pp) LAP2B_HUMAN" source="O75531" target="P42167">
    <att name="confidence_score" value="1.0" type="real" />
    <att name="confidence_score_old" value="0.3048" type="real" />
    <att name="initial_score" value="0.3664" type="real" />
    <att name="relevance_score" value="0.3387096774193548" type="real" />
  </edge>
  <edge id="O75531 (pp) P50402" label="BAF_HUMAN (pp) EMD_HUMAN" source="O75531" target="P50402">
    <att name="confidence_score" value="1.0" type="real" />
    <att name="confidence_score_old" value="1.0" type="real" />
    <att name="initial_score" value="0.7605" type="real" />
    <att name="relevance_score" value="0.33653846153846156" type="real" />
  </edge>
  <edge id="O75531 (pp) P52294" label="BAF_HUMAN (pp) IMA5_HUMAN" source="O75531" target="P52294">
    <att name="confidence_score" value="1.0" type="real" />
    <att name="confidence_score_old" value="0.2024" type="real" />
    <att name="initial_score" value="0.1686" type="real" />
    <att name="relevance_score" value="0.11931818181818182" type="real" />
  </edge>
  <edge id="O75531 (pp) P68431" label="BAF_HUMAN (pp) H31_HUMAN" source="O75531" target="P68431">
    <att name="confidence_score" value="1.0" type="real" />
    <att name="confidence_score_old" value="0.5152" type="real" />
    <att name="initial_score" value="0.6201" type="real" />
    <att name="relevance_score" value="0.11743119266055047" type="real" />
  </edge>
  <edge id="O75531 (pp) Q99986" label="BAF_HUMAN (pp) VRK1_HUMAN" source="O75531" target="Q99986">
    <att name="confidence_score" value="1.0" type="real" />
    <att name="confidence_score_old" value="1.0" type="real" />
    <att name="initial_score" value="0.4204" type="real" />
    <att name="relevance_score" value="0.12359550561797752" type="real" />
  </edge>
  <edge id="O75694 (pp) P02545" label="NU155_HUMAN (pp) LMNA_HUMAN" source="O75694" target="P02545">
    <att name="confidence_score" value="1.0" type="real" />
    <att name="confidence_score_old" value="0.5865" type="real" />
    <att name="initial_score" value="0.6827" type="real" />
    <att name="relevance_score" value="0.3561643835616438" type="real" />
  </edge>
  <edge id="O75694 (pp) P18031" label="NU155_HUMAN (pp) PTN1_HUMAN" source="O75694" target="P18031">
    <att name="confidence_score" value="1.0" type="real" />
    <att name="confidence_score_old" value="0.1608" type="real" />
    <att name="initial_score" value="0.0577" type="real" />
    <att name="relevance_score" value="0.1736111111111111" type="real" />
  </edge>
  <edge id="O75694 (pp) P35658" label="NU155_HUMAN (pp) NU214_HUMAN" source="O75694" target="P35658">
    <att name="confidence_score" value="1.0" type="real" />
    <att name="confidence_score_old" value="0.1603" type="real" />
    <att name="initial_score" value="0.0561" type="real" />
    <att name="relevance_score" value="0.19047619047619047" type="real" />
  </edge>
  <edge id="O75694 (pp) P49790" label="NU155_HUMAN (pp) NU153_HUMAN" source="O75694" target="P49790">
    <att name="confidence_score" value="1.0" type="real" />
    <att name="confidence_score_old" value="0.1603" type="real" />
    <att name="initial_score" value="0.056" type="real" />
    <att name="relevance_score" value="0.3076923076923077" type="real" />
  </edge>
  <edge id="O75694 (pp) P52294" label="NU155_HUMAN (pp) IMA5_HUMAN" source="O75694" target="P52294">
    <att name="confidence_score" value="1.0" type="real" />
    <att name="confidence_score_old" value="0.1538" type="real" />
    <att name="initial_score" value="0.0359" type="real" />
    <att name="relevance_score" value="0.11931818181818182" type="real" />
  </edge>
  <edge id="O75694 (pp) P52948" label="NU155_HUMAN (pp) NUP98_HUMAN" source="O75694" target="P52948">
    <att name="confidence_score" value="1.0" type="real" />
    <att name="confidence_score_old" value="0.225" type="real" />
    <att name="initial_score" value="0.2199" type="real" />
    <att name="relevance_score" value="0.2073170731707317" type="real" />
  </edge>
  <edge id="O75694 (pp) P57740" label="NU155_HUMAN (pp) NU107_HUMAN" source="O75694" target="P57740">
    <att name="confidence_score" value="1.0" type="real" />
    <att name="confidence_score_old" value="0.1867" type="real" />
    <att name="initial_score" value="0.1297" type="real" />
    <att name="relevance_score" value="0.33962264150943394" type="real" />
  </edge>
  <edge id="O75694 (pp) Q12769" label="NU155_HUMAN (pp) NU160_HUMAN" source="O75694" target="Q12769">
    <att name="confidence_score" value="1.0" type="real" />
    <att name="confidence_score_old" value="0.1825" type="real" />
    <att name="initial_score" value="0.1186" type="real" />
    <att name="relevance_score" value="0.3561643835616438" type="real" />
  </edge>
  <edge id="O75694 (pp) Q86Y07" label="NU155_HUMAN (pp) VRK2_HUMAN" source="O75694" target="Q86Y07">
    <att name="confidence_score" value="1.0" type="real" />
    <att name="confidence_score_old" value="0.1537" type="real" />
    <att name="initial_score" value="0.0358" type="real" />
    <att name="relevance_score" value="0.17391304347826086" type="real" />
  </edge>
  <edge id="O75694 (pp) Q8N1F7" label="NU155_HUMAN (pp) NUP93_HUMAN" source="O75694" target="Q8N1F7">
    <att name="confidence_score" value="1.0" type="real" />
    <att name="confidence_score_old" value="1.0" type="real" />
    <att name="initial_score" value="0.4497" type="real" />
    <att name="relevance_score" value="0.3561643835616438" type="real" />
  </edge>
  <edge id="O75694 (pp) Q8NFH5" label="NU155_HUMAN (pp) NUP35_HUMAN" source="O75694" target="Q8NFH5">
    <att name="confidence_score" value="1.0" type="real" />
    <att name="confidence_score_old" value="1.0" type="real" />
    <att name="initial_score" value="0.466" type="real" />
    <att name="relevance_score" value="0.3333333333333333" type="real" />
  </edge>
  <edge id="O75694 (pp) Q8WUM0" label="NU155_HUMAN (pp) NU133_HUMAN" source="O75694" target="Q8WUM0">
    <att name="confidence_score" value="1.0" type="real" />
    <att name="confidence_score_old" value="0.1848" type="real" />
    <att name="initial_score" value="0.1248" type="real" />
    <att name="relevance_score" value="0.3561643835616438" type="real" />
  </edge>
  <edge id="O75694 (pp) Q8WYP5" label="NU155_HUMAN (pp) ELYS_HUMAN" source="O75694" target="Q8WYP5">
    <att name="confidence_score" value="1.0" type="real" />
    <att name="confidence_score_old" value="1.0" type="real" />
    <att name="initial_score" value="0.2056" type="real" />
    <att name="relevance_score" value="0.3561643835616438" type="real" />
  </edge>
  <edge id="O75694 (pp) Q96HA1" label="NU155_HUMAN (pp) P121A_HUMAN" source="O75694" target="Q96HA1">
    <att name="confidence_score" value="1.0" type="real" />
    <att name="confidence_score_old" value="1.0" type="real" />
    <att name="initial_score" value="0.1171" type="real" />
    <att name="relevance_score" value="0.23728813559322035" type="real" />
  </edge>
  <edge id="O75694 (pp) Q96SK2" label="NU155_HUMAN (pp) TM209_HUMAN" source="O75694" target="Q96SK2">
    <att name="confidence_score" value="1.0" type="real" />
    <att name="confidence_score_old" value="0.1606" type="real" />
    <att name="initial_score" value="0.0568" type="real" />
    <att name="relevance_score" value="0.3561643835616438" type="real" />
  </edge>
  <edge id="O75694 (pp) Q99459" label="NU155_HUMAN (pp) CDC5L_HUMAN" source="O75694" target="Q99459">
    <att name="confidence_score" value="1.0" type="real" />
    <att name="confidence_score_old" value="0.1695" type="real" />
    <att name="initial_score" value="0.0829" type="real" />
    <att name="relevance_score" value="0.14018691588785046" type="real" />
  </edge>
  <edge id="O75694 (pp) Q9BTX1" label="NU155_HUMAN (pp) NDC1_HUMAN" source="O75694" target="Q9BTX1">
    <att name="confidence_score" value="1.0" type="real" />
    <att name="confidence_score_old" value="1.0" type="real" />
    <att name="initial_score" value="0.1278" type="real" />
    <att name="relevance_score" value="0.3333333333333333" type="real" />
  </edge>
  <edge id="O75694 (pp) Q9BXW9" label="NU155_HUMAN (pp) FACD2_HUMAN" source="O75694" target="Q9BXW9">
    <att name="confidence_score" value="1.0" type="real" />
    <att name="confidence_score_old" value="0.162" type="real" />
    <att name="initial_score" value="0.061" type="real" />
    <att name="relevance_score" value="0.12217194570135746" type="real" />
  </edge>
  <edge id="O75694 (pp) Q9Y2U8" label="NU155_HUMAN (pp) MAN1_HUMAN" source="O75694" target="Q9Y2U8">
    <att name="confidence_score" value="1.0" type="real" />
    <att name="confidence_score_old" value="0.154" type="real" />
    <att name="initial_score" value="0.0365" type="real" />
    <att name="relevance_score" value="0.21621621621621623" type="real" />
  </edge>
  <edge id="O75928 (pp) P02545" label="PIAS2_HUMAN (pp) LMNA_HUMAN" source="O75928" target="P02545">
    <att name="confidence_score" value="1.0" type="real" />
    <att name="confidence_score_old" value="0.1708" type="real" />
    <att name="initial_score" value="0.0866" type="real" />
    <att name="relevance_score" value="0.16981132075471697" type="real" />
  </edge>
  <edge id="O75928 (pp) P09874" label="PIAS2_HUMAN (pp) PARP1_HUMAN" source="O75928" target="P09874">
    <att name="confidence_score" value="1.0" type="real" />
    <att name="confidence_score_old" value="0.2004" type="real" />
    <att name="initial_score" value="0.1638" type="real" />
    <att name="relevance_score" value="0.13055555555555556" type="real" />
  </edge>
  <edge id="O75928 (pp) P12004" label="PIAS2_HUMAN (pp) PCNA_HUMAN" source="O75928" target="P12004">
    <att name="confidence_score" value="1.0" type="real" />
    <att name="confidence_score_old" value="0.1744" type="real" />
    <att name="initial_score" value="0.0967" type="real" />
    <att name="relevance_score" value="0.10264900662251655" type="real" />
  </edge>
  <edge id="O75928 (pp) P20700" label="PIAS2_HUMAN (pp) LMNB1_HUMAN" source="O75928" target="P20700">
    <att name="confidence_score" value="1.0" type="real" />
    <att name="confidence_score_old" value="0.1651" type="real" />
    <att name="initial_score" value="0.0703" type="real" />
    <att name="relevance_score" value="0.16981132075471697" type="real" />
  </edge>
  <edge id="O75937 (pp) P02545" label="DNJC8_HUMAN (pp) LMNA_HUMAN" source="O75937" target="P02545">
    <att name="confidence_score" value="1.0" type="real" />
    <att name="confidence_score_old" value="0.1626" type="real" />
    <att name="initial_score" value="0.0629" type="real" />
    <att name="relevance_score" value="0.11764705882352941" type="real" />
  </edge>
  <edge id="O75937 (pp) Q8IYB3" label="DNJC8_HUMAN (pp) SRRM1_HUMAN" source="O75937" target="Q8IYB3">
    <att name="confidence_score" value="1.0" type="real" />
    <att name="confidence_score_old" value="0.171" type="real" />
    <att name="initial_score" value="0.0873" type="real" />
    <att name="relevance_score" value="0.11764705882352941" type="real" />
  </edge>
  <edge id="O94901 (pp) P02545" label="SUN1_HUMAN (pp) LMNA_HUMAN" source="O94901" target="P02545">
    <att name="confidence_score" value="1.0" type="real" />
    <att name="confidence_score_old" value="0.6231" type="real" />
    <att name="initial_score" value="0.7119" type="real" />
    <att name="relevance_score" value="0.2916666666666667" type="real" />
  </edge>
  <edge id="O94901 (pp) P20700" label="SUN1_HUMAN (pp) LMNB1_HUMAN" source="O94901" target="P20700">
    <att name="confidence_score" value="1.0" type="real" />
    <att name="confidence_score_old" value="0.1766" type="real" />
    <att name="initial_score" value="0.1028" type="real" />
    <att name="relevance_score" value="0.2916666666666667" type="real" />
  </edge>
  <edge id="O94901 (pp) P50402" label="SUN1_HUMAN (pp) EMD_HUMAN" source="O94901" target="P50402">
    <att name="confidence_score" value="1.0" type="real" />
    <att name="confidence_score_old" value="0.6142" type="real" />
    <att name="initial_score" value="0.705" type="real" />
    <att name="relevance_score" value="0.2916666666666667" type="real" />
  </edge>
  <edge id="O94901 (pp) P54274" label="SUN1_HUMAN (pp) TERF1_HUMAN" source="O94901" target="P54274">
    <att name="confidence_score" value="1.0" type="real" />
    <att name="confidence_score_old" value="0.2016" type="real" />
    <att name="initial_score" value="0.1668" type="real" />
    <att name="relevance_score" value="0.136986301369863" type="real" />
  </edge>
  <edge id="O94901 (pp) Q8NF91" label="SUN1_HUMAN (pp) SYNE1_HUMAN" source="O94901" target="Q8NF91">
    <att name="confidence_score" value="1.0" type="real" />
    <att name="confidence_score_old" value="0.4318" type="real" />
    <att name="initial_score" value="0.5347" type="real" />
    <att name="relevance_score" value="0.2916666666666667" type="real" />
  </edge>
  <edge id="O94901 (pp) Q8WXH0" label="SUN1_HUMAN (pp) SYNE2_HUMAN" source="O94901" target="Q8WXH0">
    <att name="confidence_score" value="1.0" type="real" />
    <att name="confidence_score_old" value="0.6848" type="real" />
    <att name="initial_score" value="0.7576" type="real" />
    <att name="relevance_score" value="0.2916666666666667" type="real" />
  </edge>
  <edge id="O94901 (pp) Q9BXW9" label="SUN1_HUMAN (pp) FACD2_HUMAN" source="O94901" target="Q9BXW9">
    <att name="confidence_score" value="1.0" type="real" />
    <att name="confidence_score_old" value="0.1694" type="real" />
    <att name="initial_score" value="0.0827" type="real" />
    <att name="relevance_score" value="0.12217194570135746" type="real" />
  </edge>
  <edge id="O94906 (pp) P02545" label="PRP6_HUMAN (pp) LMNA_HUMAN" source="O94906" target="P02545">
    <att name="confidence_score" value="1.0" type="real" />
    <att name="confidence_score_old" value="0.172" type="real" />
    <att name="initial_score" value="0.09" type="real" />
    <att name="relevance_score" value="0.1744186046511628" type="real" />
  </edge>
  <edge id="O94906 (pp) P35637" label="PRP6_HUMAN (pp) FUS_HUMAN" source="O94906" target="P35637">
    <att name="confidence_score" value="1.0" type="real" />
    <att name="confidence_score_old" value="0.1658" type="real" />
    <att name="initial_score" value="0.0724" type="real" />
    <att name="relevance_score" value="0.1477832512315271" type="real" />
  </edge>
  <edge id="O94906 (pp) Q13573" label="PRP6_HUMAN (pp) SNW1_HUMAN" source="O94906" target="Q13573">
    <att name="confidence_score" value="1.0" type="real" />
    <att name="confidence_score_old" value="0.1594" type="real" />
    <att name="initial_score" value="0.0532" type="real" />
    <att name="relevance_score" value="0.10849056603773585" type="real" />
  </edge>
  <edge id="O94906 (pp) Q15029" label="PRP6_HUMAN (pp) U5S1_HUMAN" source="O94906" target="Q15029">
    <att name="confidence_score" value="1.0" type="real" />
    <att name="confidence_score_old" value="0.3651" type="real" />
    <att name="initial_score" value="0.4537" type="real" />
    <att name="relevance_score" value="0.13135593220338984" type="real" />
  </edge>
  <edge id="O94906 (pp) Q6P2Q9" label="PRP6_HUMAN (pp) PRP8_HUMAN" source="O94906" target="Q6P2Q9">
    <att name="confidence_score" value="1.0" type="real" />
    <att name="confidence_score_old" value="0.3816" type="real" />
    <att name="initial_score" value="0.4751" type="real" />
    <att name="relevance_score" value="0.16393442622950818" type="real" />
  </edge>
  <edge id="O94906 (pp) Q96AT1" label="PRP6_HUMAN (pp) K1143_HUMAN" source="O94906" target="Q96AT1">
    <att name="confidence_score" value="1.0" type="real" />
    <att name="confidence_score_old" value="0.1595" type="real" />
    <att name="initial_score" value="0.0537" type="real" />
    <att name="relevance_score" value="0.1744186046511628" type="real" />
  </edge>
  <edge id="O94906 (pp) Q99459" label="PRP6_HUMAN (pp) CDC5L_HUMAN" source="O94906" target="Q99459">
    <att name="confidence_score" value="1.0" type="real" />
    <att name="confidence_score_old" value="0.1664" type="real" />
    <att name="initial_score" value="0.074" type="real" />
    <att name="relevance_score" value="0.14018691588785046" type="real" />
  </edge>
  <edge id="O94906 (pp) Q9BXW9" label="PRP6_HUMAN (pp) FACD2_HUMAN" source="O94906" target="Q9BXW9">
    <att name="confidence_score" value="1.0" type="real" />
    <att name="confidence_score_old" value="0.1685" type="real" />
    <att name="initial_score" value="0.0801" type="real" />
    <att name="relevance_score" value="0.12217194570135746" type="real" />
  </edge>
  <edge id="O94906 (pp) Q9NZ63" label="PRP6_HUMAN (pp) TLS1_HUMAN" source="O94906" target="Q9NZ63">
    <att name="confidence_score" value="1.0" type="real" />
    <att name="confidence_score_old" value="0.168" type="real" />
    <att name="initial_score" value="0.0788" type="real" />
    <att name="relevance_score" value="0.1744186046511628" type="real" />
  </edge>
  <edge id="O95235 (pp) P02545" label="KI20A_HUMAN (pp) LMNA_HUMAN" source="O95235" target="P02545">
    <att name="confidence_score" value="1.0" type="real" />
    <att name="confidence_score_old" value="0.1694" type="real" />
    <att name="initial_score" value="0.0827" type="real" />
    <att name="relevance_score" value="0.14814814814814814" type="real" />
  </edge>
  <edge id="O95391 (pp) P02545" label="SLU7_HUMAN (pp) LMNA_HUMAN" source="O95391" target="P02545">
    <att name="confidence_score" value="1.0" type="real" />
    <att name="confidence_score_old" value="0.1765" type="real" />
    <att name="initial_score" value="0.1026" type="real" />
    <att name="relevance_score" value="0.42857142857142855" type="real" />
  </edge>
  <edge id="O95391 (pp) Q9H2H8" label="SLU7_HUMAN (pp) PPIL3_HUMAN" source="O95391" target="Q9H2H8">
    <att name="confidence_score" value="1.0" type="real" />
    <att name="confidence_score_old" value="0.1762" type="real" />
    <att name="initial_score" value="0.1018" type="real" />
    <att name="relevance_score" value="0.42857142857142855" type="real" />
  </edge>
  <edge id="P00558 (pp) P02545" label="PGK1_HUMAN (pp) LMNA_HUMAN" source="P00558" target="P02545">
    <att name="confidence_score" value="1.0" type="real" />
    <att name="confidence_score_old" value="0.1598" type="real" />
    <att name="initial_score" value="0.0545" type="real" />
    <att name="relevance_score" value="0.16326530612244897" type="real" />
  </edge>
  <edge id="P00558 (pp) P12004" label="PGK1_HUMAN (pp) PCNA_HUMAN" source="P00558" target="P12004">
    <att name="confidence_score" value="1.0" type="real" />
    <att name="confidence_score_old" value="0.2118" type="real" />
    <att name="initial_score" value="0.1905" type="real" />
    <att name="relevance_score" value="0.10264900662251655" type="real" />
  </edge>
  <edge id="P00558 (pp) Q9BXW9" label="PGK1_HUMAN (pp) FACD2_HUMAN" source="P00558" target="Q9BXW9">
    <att name="confidence_score" value="1.0" type="real" />
    <att name="confidence_score_old" value="0.1688" type="real" />
    <att name="initial_score" value="0.0811" type="real" />
    <att name="relevance_score" value="0.12217194570135746" type="real" />
  </edge>
  <edge id="P02538 (pp) P02545" label="K2C6A_HUMAN (pp) LMNA_HUMAN" source="P02538" target="P02545">
    <att name="confidence_score" value="1.0" type="real" />
    <att name="confidence_score_old" value="0.161" type="real" />
    <att name="initial_score" value="0.0583" type="real" />
    <att name="relevance_score" value="0.15384615384615385" type="real" />
  </edge>
  <edge id="P02545 (pp) P05771" label="LMNA_HUMAN (pp) KPCB_HUMAN" source="P02545" target="P05771">
    <att name="confidence_score" value="1.0" type="real" />
    <att name="confidence_score_old" value="1.0" type="real" />
    <att name="initial_score" value="0.387" type="real" />
    <att name="relevance_score" value="0.11578947368421053" type="real" />
  </edge>
  <edge id="P02545 (pp) P06400" label="LMNA_HUMAN (pp) RB_HUMAN" source="P02545" target="P06400">
    <att name="confidence_score" value="1.0" type="real" />
    <att name="confidence_score_old" value="0.3841" type="real" />
    <att name="initial_score" value="0.4782" type="real" />
    <att name="relevance_score" value="0.102880658436214" type="real" />
  </edge>
  <edge id="P02545 (pp) P08133" label="LMNA_HUMAN (pp) ANXA6_HUMAN" source="P02545" target="P08133">
    <att name="confidence_score" value="1.0" type="real" />
    <att name="confidence_score_old" value="0.1712" type="real" />
    <att name="initial_score" value="0.0877" type="real" />
    <att name="relevance_score" value="0.2" type="real" />
  </edge>
  <edge id="P02545 (pp) P08240" label="LMNA_HUMAN (pp) SRPRA_HUMAN" source="P02545" target="P08240">
    <att name="confidence_score" value="1.0" type="real" />
    <att name="confidence_score_old" value="0.1729" type="real" />
    <att name="initial_score" value="0.0926" type="real" />
    <att name="relevance_score" value="0.19047619047619047" type="real" />
  </edge>
  <edge id="P02545 (pp) P09651" label="LMNA_HUMAN (pp) ROA1_HUMAN" source="P02545" target="P09651">
    <att name="confidence_score" value="1.0" type="real" />
    <att name="confidence_score_old" value="0.1732" type="real" />
    <att name="initial_score" value="0.0933" type="real" />
    <att name="relevance_score" value="0.10648148148148148" type="real" />
  </edge>
  <edge id="P02545 (pp) P09874" label="LMNA_HUMAN (pp) PARP1_HUMAN" source="P02545" target="P09874">
    <att name="confidence_score" value="1.0" type="real" />
    <att name="confidence_score_old" value="0.1854" type="real" />
    <att name="initial_score" value="0.1264" type="real" />
    <att name="relevance_score" value="0.13055555555555556" type="real" />
  </edge>
  <edge id="P02545 (pp) P11388" label="LMNA_HUMAN (pp) TOP2A_HUMAN" source="P02545" target="P11388">
    <att name="confidence_score" value="1.0" type="real" />
    <att name="confidence_score_old" value="0.1903" type="real" />
    <att name="initial_score" value="0.139" type="real" />
    <att name="relevance_score" value="0.26744186046511625" type="real" />
  </edge>
  <edge id="P02545 (pp) P12004" label="LMNA_HUMAN (pp) PCNA_HUMAN" source="P02545" target="P12004">
    <att name="confidence_score" value="1.0" type="real" />
    <att name="confidence_score_old" value="0.2235" type="real" />
    <att name="initial_score" value="0.2167" type="real" />
    <att name="relevance_score" value="0.10264900662251655" type="real" />
  </edge>
  <edge id="P02545 (pp) P12270" label="LMNA_HUMAN (pp) TPR_HUMAN" source="P02545" target="P12270">
    <att name="confidence_score" value="1.0" type="real" />
    <att name="confidence_score_old" value="0.1822" type="real" />
    <att name="initial_score" value="0.118" type="real" />
    <att name="relevance_score" value="0.3333333333333333" type="real" />
  </edge>
  <edge id="P02545 (pp) P12544" label="LMNA_HUMAN (pp) GRAA_HUMAN" source="P02545" target="P12544">
    <att name="confidence_score" value="1.0" type="real" />
    <att name="confidence_score_old" value="0.2165" type="real" />
    <att name="initial_score" value="0.2012" type="real" />
    <att name="relevance_score" value="0.17647058823529413" type="real" />
  </edge>
  <edge id="P02545 (pp) P12956" label="LMNA_HUMAN (pp) XRCC6_HUMAN" source="P02545" target="P12956">
    <att name="confidence_score" value="1.0" type="real" />
    <att name="confidence_score_old" value="0.1893" type="real" />
    <att name="initial_score" value="0.1363" type="real" />
    <att name="relevance_score" value="0.1658291457286432" type="real" />
  </edge>
  <edge id="P02545 (pp) P16401" label="LMNA_HUMAN (pp) H15_HUMAN" source="P02545" target="P16401">
    <att name="confidence_score" value="1.0" type="real" />
    <att name="confidence_score_old" value="0.1759" type="real" />
    <att name="initial_score" value="0.1009" type="real" />
    <att name="relevance_score" value="0.27906976744186046" type="real" />
  </edge>
  <edge id="P02545 (pp) P17029" label="LMNA_HUMAN (pp) ZKSC1_HUMAN" source="P02545" target="P17029">
    <att name="confidence_score" value="1.0" type="real" />
    <att name="confidence_score_old" value="0.1622" type="real" />
    <att name="initial_score" value="0.0617" type="real" />
    <att name="relevance_score" value="0.13333333333333333" type="real" />
  </edge>
  <edge id="P02545 (pp) P17252" label="LMNA_HUMAN (pp) KPCA_HUMAN" source="P02545" target="P17252">
    <att name="confidence_score" value="1.0" type="real" />
    <att name="confidence_score_old" value="1.0" type="real" />
    <att name="initial_score" value="0.5762" type="real" />
    <att name="relevance_score" value="0.10596026490066225" type="real" />
  </edge>
  <edge id="P02545 (pp) P18031" label="LMNA_HUMAN (pp) PTN1_HUMAN" source="P02545" target="P18031">
    <att name="confidence_score" value="1.0" type="real" />
    <att name="confidence_score_old" value="0.162" type="real" />
    <att name="initial_score" value="0.0611" type="real" />
    <att name="relevance_score" value="0.1736111111111111" type="real" />
  </edge>
  <edge id="P02545 (pp) P18054" label="LMNA_HUMAN (pp) LOX12_HUMAN" source="P02545" target="P18054">
    <att name="confidence_score" value="1.0" type="real" />
    <att name="confidence_score_old" value="0.3973" type="real" />
    <att name="initial_score" value="0.4945" type="real" />
    <att name="relevance_score" value="0.14285714285714285" type="real" />
  </edge>
  <edge id="P02545 (pp) P19338" label="LMNA_HUMAN (pp) NUCL_HUMAN" source="P02545" target="P19338">
    <att name="confidence_score" value="1.0" type="real" />
    <att name="confidence_score_old" value="0.1756" type="real" />
    <att name="initial_score" value="0.1001" type="real" />
    <att name="relevance_score" value="0.11267605633802817" type="real" />
  </edge>
  <edge id="P02545 (pp) P20339" label="LMNA_HUMAN (pp) RAB5A_HUMAN" source="P02545" target="P20339">
    <att name="confidence_score" value="1.0" type="real" />
    <att name="confidence_score_old" value="0.1913" type="real" />
    <att name="initial_score" value="0.1414" type="real" />
    <att name="relevance_score" value="0.10465116279069768" type="real" />
  </edge>
  <edge id="P02545 (pp) P20700" label="LMNA_HUMAN (pp) LMNB1_HUMAN" source="P02545" target="P20700">
    <att name="confidence_score" value="1.0" type="real" />
    <att name="confidence_score_old" value="1.0" type="real" />
    <att name="initial_score" value="0.6557" type="real" />
    <att name="relevance_score" value="0.6271186440677966" type="real" />
  </edge>
  <edge id="P02545 (pp) P21333" label="LMNA_HUMAN (pp) FLNA_HUMAN" source="P02545" target="P21333">
    <att name="confidence_score" value="1.0" type="real" />
    <att name="confidence_score_old" value="0.1929" type="real" />
    <att name="initial_score" value="0.1454" type="real" />
    <att name="relevance_score" value="0.14285714285714285" type="real" />
  </edge>
  <edge id="P02545 (pp) P22061" label="LMNA_HUMAN (pp) PIMT_HUMAN" source="P02545" target="P22061">
    <att name="confidence_score" value="1.0" type="real" />
    <att name="confidence_score_old" value="0.1713" type="real" />
    <att name="initial_score" value="0.0881" type="real" />
    <att name="relevance_score" value="0.15384615384615385" type="real" />
  </edge>
  <edge id="P02545 (pp) P22087" label="LMNA_HUMAN (pp) FBRL_HUMAN" source="P02545" target="P22087">
    <att name="confidence_score" value="1.0" type="real" />
    <att name="confidence_score_old" value="0.1713" type="real" />
    <att name="initial_score" value="0.088" type="real" />
    <att name="relevance_score" value="0.1018867924528302" type="real" />
  </edge>
  <edge id="P02545 (pp) P22626" label="LMNA_HUMAN (pp) ROA2_HUMAN" source="P02545" target="P22626">
    <att name="confidence_score" value="1.0" type="real" />
    <att name="confidence_score_old" value="0.1759" type="real" />
    <att name="initial_score" value="0.1008" type="real" />
    <att name="relevance_score" value="0.19230769230769232" type="real" />
  </edge>
  <edge id="P02545 (pp) P22694" label="LMNA_HUMAN (pp) KAPCB_HUMAN" source="P02545" target="P22694">
    <att name="confidence_score" value="1.0" type="real" />
    <att name="confidence_score_old" value="0.1741" type="real" />
    <att name="initial_score" value="0.0958" type="real" />
    <att name="relevance_score" value="0.12048192771084337" type="real" />
  </edge>
  <edge id="P02545 (pp) P25490" label="LMNA_HUMAN (pp) TYY1_HUMAN" source="P02545" target="P25490">
    <att name="confidence_score" value="1.0" type="real" />
    <att name="confidence_score_old" value="0.2087" type="real" />
    <att name="initial_score" value="0.1835" type="real" />
    <att name="relevance_score" value="0.14965986394557823" type="real" />
  </edge>
  <edge id="P02545 (pp) P27694" label="LMNA_HUMAN (pp) RFA1_HUMAN" source="P02545" target="P27694">
    <att name="confidence_score" value="1.0" type="real" />
    <att name="confidence_score_old" value="0.166" type="real" />
    <att name="initial_score" value="0.073" type="real" />
    <att name="relevance_score" value="0.12083333333333333" type="real" />
  </edge>
  <edge id="P02545 (pp) P30519" label="LMNA_HUMAN (pp) HMOX2_HUMAN" source="P02545" target="P30519">
    <att name="confidence_score" value="1.0" type="real" />
    <att name="confidence_score_old" value="0.1667" type="real" />
    <att name="initial_score" value="0.0749" type="real" />
    <att name="relevance_score" value="0.20689655172413793" type="real" />
  </edge>
  <edge id="P02545 (pp) P31943" label="LMNA_HUMAN (pp) HNRH1_HUMAN" source="P02545" target="P31943">
    <att name="confidence_score" value="1.0" type="real" />
    <att name="confidence_score_old" value="0.1727" type="real" />
    <att name="initial_score" value="0.092" type="real" />
    <att name="relevance_score" value="0.17142857142857143" type="real" />
  </edge>
  <edge id="P02545 (pp) P33992" label="LMNA_HUMAN (pp) MCM5_HUMAN" source="P02545" target="P33992">
    <att name="confidence_score" value="1.0" type="real" />
    <att name="confidence_score_old" value="0.1698" type="real" />
    <att name="initial_score" value="0.0839" type="real" />
    <att name="relevance_score" value="0.14563106796116504" type="real" />
  </edge>
  <edge id="P02545 (pp) P35218" label="LMNA_HUMAN (pp) CAH5A_HUMAN" source="P02545" target="P35218">
    <att name="confidence_score" value="1.0" type="real" />
    <att name="confidence_score_old" value="0.3323" type="real" />
    <att name="initial_score" value="0.4082" type="real" />
    <att name="relevance_score" value="0.5" type="real" />
  </edge>
  <edge id="P02545 (pp) P35226" label="LMNA_HUMAN (pp) BMI1_HUMAN" source="P02545" target="P35226">
    <att name="confidence_score" value="1.0" type="real" />
    <att name="confidence_score_old" value="0.1997" type="real" />
    <att name="initial_score" value="0.1622" type="real" />
    <att name="relevance_score" value="0.11162790697674418" type="real" />
  </edge>
  <edge id="P02545 (pp) P35232" label="LMNA_HUMAN (pp) PHB1_HUMAN" source="P02545" target="P35232">
    <att name="confidence_score" value="1.0" type="real" />
    <att name="confidence_score_old" value="0.1836" type="real" />
    <att name="initial_score" value="0.1216" type="real" />
    <att name="relevance_score" value="0.12269938650306748" type="real" />
  </edge>
  <edge id="P02545 (pp) P35637" label="LMNA_HUMAN (pp) FUS_HUMAN" source="P02545" target="P35637">
    <att name="confidence_score" value="1.0" type="real" />
    <att name="confidence_score_old" value="0.1809" type="real" />
    <att name="initial_score" value="0.1143" type="real" />
    <att name="relevance_score" value="0.1477832512315271" type="real" />
  </edge>
  <edge id="P02545 (pp) P35658" label="LMNA_HUMAN (pp) NU214_HUMAN" source="P02545" target="P35658">
    <att name="confidence_score" value="1.0" type="real" />
    <att name="confidence_score_old" value="0.1749" type="real" />
    <att name="initial_score" value="0.0982" type="real" />
    <att name="relevance_score" value="0.19047619047619047" type="real" />
  </edge>
  <edge id="P02545 (pp) P35659" label="LMNA_HUMAN (pp) DEK_HUMAN" source="P02545" target="P35659">
    <att name="confidence_score" value="1.0" type="real" />
    <att name="confidence_score_old" value="0.1673" type="real" />
    <att name="initial_score" value="0.0766" type="real" />
    <att name="relevance_score" value="0.27586206896551724" type="real" />
  </edge>
  <edge id="P02545 (pp) P42166" label="LMNA_HUMAN (pp) LAP2A_HUMAN" source="P02545" target="P42166">
    <att name="confidence_score" value="1.0" type="real" />
    <att name="confidence_score_old" value="1.0" type="real" />
    <att name="initial_score" value="0.6543" type="real" />
    <att name="relevance_score" value="0.3333333333333333" type="real" />
  </edge>
  <edge id="P02545 (pp) P42167" label="LMNA_HUMAN (pp) LAP2B_HUMAN" source="P02545" target="P42167">
    <att name="confidence_score" value="1.0" type="real" />
    <att name="confidence_score_old" value="1.0" type="real" />
    <att name="initial_score" value="0.3086" type="real" />
    <att name="relevance_score" value="0.3387096774193548" type="real" />
  </edge>
  <edge id="P02545 (pp) P43307" label="LMNA_HUMAN (pp) SSRA_HUMAN" source="P02545" target="P43307">
    <att name="confidence_score" value="1.0" type="real" />
    <att name="confidence_score_old" value="0.1688" type="real" />
    <att name="initial_score" value="0.081" type="real" />
    <att name="relevance_score" value="0.2894736842105263" type="real" />
  </edge>
  <edge id="P02545 (pp) P45973" label="LMNA_HUMAN (pp) CBX5_HUMAN" source="P02545" target="P45973">
    <att name="confidence_score" value="1.0" type="real" />
    <att name="confidence_score_old" value="0.1864" type="real" />
    <att name="initial_score" value="0.1288" type="real" />
    <att name="relevance_score" value="0.20512820512820512" type="real" />
  </edge>
  <edge id="P02545 (pp) P46013" label="LMNA_HUMAN (pp) KI67_HUMAN" source="P02545" target="P46013">
    <att name="confidence_score" value="1.0" type="real" />
    <att name="confidence_score_old" value="0.1781" type="real" />
    <att name="initial_score" value="0.1069" type="real" />
    <att name="relevance_score" value="0.24324324324324326" type="real" />
  </edge>
  <edge id="P02545 (pp) P48739" label="LMNA_HUMAN (pp) PIPNB_HUMAN" source="P02545" target="P48739">
    <att name="confidence_score" value="1.0" type="real" />
    <att name="confidence_score_old" value="0.1878" type="real" />
    <att name="initial_score" value="0.1325" type="real" />
    <att name="relevance_score" value="1.0" type="real" />
  </edge>
  <edge id="P02545 (pp) P49069" label="LMNA_HUMAN (pp) CAMLG_HUMAN" source="P02545" target="P49069">
    <att name="confidence_score" value="1.0" type="real" />
    <att name="confidence_score_old" value="0.1674" type="real" />
    <att name="initial_score" value="0.0768" type="real" />
    <att name="relevance_score" value="0.2631578947368421" type="real" />
  </edge>
  <edge id="P02545 (pp) P49257" label="LMNA_HUMAN (pp) LMAN1_HUMAN" source="P02545" target="P49257">
    <att name="confidence_score" value="1.0" type="real" />
    <att name="confidence_score_old" value="0.1619" type="real" />
    <att name="initial_score" value="0.0609" type="real" />
    <att name="relevance_score" value="0.15625" type="real" />
  </edge>
  <edge id="P02545 (pp) P49585" label="LMNA_HUMAN (pp) PCY1A_HUMAN" source="P02545" target="P49585">
    <att name="confidence_score" value="1.0" type="real" />
    <att name="confidence_score_old" value="0.1779" type="real" />
    <att name="initial_score" value="0.1063" type="real" />
    <att name="relevance_score" value="0.18181818181818182" type="real" />
  </edge>
  <edge id="P02545 (pp) P49790" label="LMNA_HUMAN (pp) NU153_HUMAN" source="P02545" target="P49790">
    <att name="confidence_score" value="1.0" type="real" />
    <att name="confidence_score_old" value="0.1883" type="real" />
    <att name="initial_score" value="0.1338" type="real" />
    <att name="relevance_score" value="0.3076923076923077" type="real" />
  </edge>
  <edge id="P02545 (pp) P50402" label="LMNA_HUMAN (pp) EMD_HUMAN" source="P02545" target="P50402">
    <att name="confidence_score" value="1.0" type="real" />
    <att name="confidence_score_old" value="1.0" type="real" />
    <att name="initial_score" value="0.7656" type="real" />
    <att name="relevance_score" value="0.33653846153846156" type="real" />
  </edge>
  <edge id="P02545 (pp) P51648" label="LMNA_HUMAN (pp) AL3A2_HUMAN" source="P02545" target="P51648">
    <att name="confidence_score" value="1.0" type="real" />
    <att name="confidence_score_old" value="0.1733" type="real" />
    <att name="initial_score" value="0.0936" type="real" />
    <att name="relevance_score" value="0.11475409836065574" type="real" />
  </edge>
  <edge id="P02545 (pp) P52294" label="LMNA_HUMAN (pp) IMA5_HUMAN" source="P02545" target="P52294">
    <att name="confidence_score" value="1.0" type="real" />
    <att name="confidence_score_old" value="0.1712" type="real" />
    <att name="initial_score" value="0.0878" type="real" />
    <att name="relevance_score" value="0.11931818181818182" type="real" />
  </edge>
  <edge id="P02545 (pp) P52948" label="LMNA_HUMAN (pp) NUP98_HUMAN" source="P02545" target="P52948">
    <att name="confidence_score" value="1.0" type="real" />
    <att name="confidence_score_old" value="0.1858" type="real" />
    <att name="initial_score" value="0.1272" type="real" />
    <att name="relevance_score" value="0.2073170731707317" type="real" />
  </edge>
  <edge id="P02545 (pp) P54274" label="LMNA_HUMAN (pp) TERF1_HUMAN" source="P02545" target="P54274">
    <att name="confidence_score" value="1.0" type="real" />
    <att name="confidence_score_old" value="0.1829" type="real" />
    <att name="initial_score" value="0.1198" type="real" />
    <att name="relevance_score" value="0.136986301369863" type="real" />
  </edge>
  <edge id="P02545 (pp) P55081" label="LMNA_HUMAN (pp) MFAP1_HUMAN" source="P02545" target="P55081">
    <att name="confidence_score" value="1.0" type="real" />
    <att name="confidence_score_old" value="0.1681" type="real" />
    <att name="initial_score" value="0.0789" type="real" />
    <att name="relevance_score" value="0.13559322033898305" type="real" />
  </edge>
  <edge id="P02545 (pp) P55212" label="LMNA_HUMAN (pp) CASP6_HUMAN" source="P02545" target="P55212">
    <att name="confidence_score" value="1.0" type="real" />
    <att name="confidence_score_old" value="1.0" type="real" />
    <att name="initial_score" value="0.3836" type="real" />
    <att name="relevance_score" value="0.16" type="real" />
  </edge>
  <edge id="P02545 (pp) P57740" label="LMNA_HUMAN (pp) NU107_HUMAN" source="P02545" target="P57740">
    <att name="confidence_score" value="1.0" type="real" />
    <att name="confidence_score_old" value="0.173" type="real" />
    <att name="initial_score" value="0.093" type="real" />
    <att name="relevance_score" value="0.33962264150943394" type="real" />
  </edge>
  <edge id="P02545 (pp) P60468" label="LMNA_HUMAN (pp) SC61B_HUMAN" source="P02545" target="P60468">
    <att name="confidence_score" value="1.0" type="real" />
    <att name="confidence_score_old" value="0.1685" type="real" />
    <att name="initial_score" value="0.0801" type="real" />
    <att name="relevance_score" value="0.203125" type="real" />
  </edge>
  <edge id="P02545 (pp) P61978" label="LMNA_HUMAN (pp) HNRPK_HUMAN" source="P02545" target="P61978">
    <att name="confidence_score" value="1.0" type="real" />
    <att name="confidence_score_old" value="0.1745" type="real" />
    <att name="initial_score" value="0.0969" type="real" />
    <att name="relevance_score" value="0.128099173553719" type="real" />
  </edge>
  <edge id="P02545 (pp) P62314" label="LMNA_HUMAN (pp) SMD1_HUMAN" source="P02545" target="P62314">
    <att name="confidence_score" value="1.0" type="real" />
    <att name="confidence_score_old" value="0.1746" type="real" />
    <att name="initial_score" value="0.0974" type="real" />
    <att name="relevance_score" value="0.12345679012345678" type="real" />
  </edge>
  <edge id="P02545 (pp) P68431" label="LMNA_HUMAN (pp) H31_HUMAN" source="P02545" target="P68431">
    <att name="confidence_score" value="1.0" type="real" />
    <att name="confidence_score_old" value="0.1773" type="real" />
    <att name="initial_score" value="0.1047" type="real" />
    <att name="relevance_score" value="0.11743119266055047" type="real" />
  </edge>
  <edge id="P02545 (pp) P78332" label="LMNA_HUMAN (pp) RBM6_HUMAN" source="P02545" target="P78332">
    <att name="confidence_score" value="1.0" type="real" />
    <att name="confidence_score_old" value="0.1625" type="real" />
    <att name="initial_score" value="0.0627" type="real" />
    <att name="relevance_score" value="0.25" type="real" />
  </edge>
  <edge id="P02545 (pp) P84103" label="LMNA_HUMAN (pp) SRSF3_HUMAN" source="P02545" target="P84103">
    <att name="confidence_score" value="1.0" type="real" />
    <att name="confidence_score_old" value="0.1743" type="real" />
    <att name="initial_score" value="0.0965" type="real" />
    <att name="relevance_score" value="0.14" type="real" />
  </edge>
  <edge id="P02545 (pp) P98175" label="LMNA_HUMAN (pp) RBM10_HUMAN" source="P02545" target="P98175">
    <att name="confidence_score" value="1.0" type="real" />
    <att name="confidence_score_old" value="0.1872" type="real" />
    <att name="initial_score" value="0.1309" type="real" />
    <att name="relevance_score" value="0.15384615384615385" type="real" />
  </edge>
  <edge id="P02545 (pp) Q02241" label="LMNA_HUMAN (pp) KIF23_HUMAN" source="P02545" target="Q02241">
    <att name="confidence_score" value="1.0" type="real" />
    <att name="confidence_score_old" value="0.1694" type="real" />
    <att name="initial_score" value="0.0828" type="real" />
    <att name="relevance_score" value="0.11320754716981132" type="real" />
  </edge>
  <edge id="P02545 (pp) Q03112" label="LMNA_HUMAN (pp) MECOM_HUMAN" source="P02545" target="Q03112">
    <att name="confidence_score" value="1.0" type="real" />
    <att name="confidence_score_old" value="0.1714" type="real" />
    <att name="initial_score" value="0.0882" type="real" />
    <att name="relevance_score" value="0.14606741573033707" type="real" />
  </edge>
  <edge id="P02545 (pp) Q03252" label="LMNA_HUMAN (pp) LMNB2_HUMAN" source="P02545" target="Q03252">
    <att name="confidence_score" value="1.0" type="real" />
    <att name="confidence_score_old" value="1.0" type="real" />
    <att name="initial_score" value="0.2858" type="real" />
    <att name="relevance_score" value="0.5555555555555556" type="real" />
  </edge>
  <edge id="P02545 (pp) Q0D2I5" label="LMNA_HUMAN (pp) IFFO1_HUMAN" source="P02545" target="Q0D2I5">
    <att name="confidence_score" value="1.0" type="real" />
    <att name="confidence_score_old" value="0.2745" type="real" />
    <att name="initial_score" value="0.316" type="real" />
    <att name="relevance_score" value="0.10526315789473684" type="real" />
  </edge>
  <edge id="P02545 (pp) Q12769" label="LMNA_HUMAN (pp) NU160_HUMAN" source="P02545" target="Q12769">
    <att name="confidence_score" value="1.0" type="real" />
    <att name="confidence_score_old" value="0.1707" type="real" />
    <att name="initial_score" value="0.0864" type="real" />
    <att name="relevance_score" value="0.3870967741935484" type="real" />
  </edge>
  <edge id="P02545 (pp) Q12888" label="LMNA_HUMAN (pp) TP53B_HUMAN" source="P02545" target="Q12888">
    <att name="confidence_score" value="1.0" type="real" />
    <att name="confidence_score_old" value="0.4694" type="real" />
    <att name="initial_score" value="0.5751" type="real" />
    <att name="relevance_score" value="0.19642857142857142" type="real" />
  </edge>
  <edge id="P02545 (pp) Q13123" label="LMNA_HUMAN (pp) RED_HUMAN" source="P02545" target="Q13123">
    <att name="confidence_score" value="1.0" type="real" />
    <att name="confidence_score_old" value="0.1948" type="real" />
    <att name="initial_score" value="0.1501" type="real" />
    <att name="relevance_score" value="0.21052631578947367" type="real" />
  </edge>
  <edge id="P02545 (pp) Q13263" label="LMNA_HUMAN (pp) TIF1B_HUMAN" source="P02545" target="Q13263">
    <att name="confidence_score" value="1.0" type="real" />
    <att name="confidence_score_old" value="0.1925" type="real" />
    <att name="initial_score" value="0.1443" type="real" />
    <att name="relevance_score" value="0.10344827586206896" type="real" />
  </edge>
  <edge id="P02545 (pp) Q13426" label="LMNA_HUMAN (pp) XRCC4_HUMAN" source="P02545" target="Q13426">
    <att name="confidence_score" value="1.0" type="real" />
    <att name="confidence_score_old" value="0.2056" type="real" />
    <att name="initial_score" value="0.1762" type="real" />
    <att name="relevance_score" value="0.12903225806451613" type="real" />
  </edge>
  <edge id="P02545 (pp) Q13573" label="LMNA_HUMAN (pp) SNW1_HUMAN" source="P02545" target="Q13573">
    <att name="confidence_score" value="1.0" type="real" />
    <att name="confidence_score_old" value="0.1782" type="real" />
    <att name="initial_score" value="0.1071" type="real" />
    <att name="relevance_score" value="0.10849056603773585" type="real" />
  </edge>
  <edge id="P02545 (pp) Q13586" label="LMNA_HUMAN (pp) STIM1_HUMAN" source="P02545" target="Q13586">
    <att name="confidence_score" value="1.0" type="real" />
    <att name="confidence_score_old" value="0.1622" type="real" />
    <att name="initial_score" value="0.0617" type="real" />
    <att name="relevance_score" value="0.14634146341463414" type="real" />
  </edge>
  <edge id="P02545 (pp) Q13838" label="LMNA_HUMAN (pp) DX39B_HUMAN" source="P02545" target="Q13838">
    <att name="confidence_score" value="1.0" type="real" />
    <att name="confidence_score_old" value="0.1977" type="real" />
    <att name="initial_score" value="0.1572" type="real" />
    <att name="relevance_score" value="0.11594202898550725" type="real" />
  </edge>
  <edge id="P02545 (pp) Q14146" label="LMNA_HUMAN (pp) URB2_HUMAN" source="P02545" target="Q14146">
    <att name="confidence_score" value="1.0" type="real" />
    <att name="confidence_score_old" value="0.4914" type="real" />
    <att name="initial_score" value="0.5972" type="real" />
    <att name="relevance_score" value="0.16666666666666666" type="real" />
  </edge>
  <edge id="P02545 (pp) Q14320" label="LMNA_HUMAN (pp) FA50A_HUMAN" source="P02545" target="Q14320">
    <att name="confidence_score" value="1.0" type="real" />
    <att name="confidence_score_old" value="0.1697" type="real" />
    <att name="initial_score" value="0.0834" type="real" />
    <att name="relevance_score" value="0.6" type="real" />
  </edge>
  <edge id="P02545 (pp) Q14676" label="LMNA_HUMAN (pp) MDC1_HUMAN" source="P02545" target="Q14676">
    <att name="confidence_score" value="1.0" type="real" />
    <att name="confidence_score_old" value="0.182" type="real" />
    <att name="initial_score" value="0.1174" type="real" />
    <att name="relevance_score" value="0.14285714285714285" type="real" />
  </edge>
  <edge id="P02545 (pp) Q14690" label="LMNA_HUMAN (pp) RRP5_HUMAN" source="P02545" target="Q14690">
    <att name="confidence_score" value="1.0" type="real" />
    <att name="confidence_score_old" value="0.1716" type="real" />
    <att name="initial_score" value="0.0889" type="real" />
    <att name="relevance_score" value="0.14084507042253522" type="real" />
  </edge>
  <edge id="P02545 (pp) Q14739" label="LMNA_HUMAN (pp) LBR_HUMAN" source="P02545" target="Q14739">
    <att name="confidence_score" value="1.0" type="real" />
    <att name="confidence_score_old" value="0.1987" type="real" />
    <att name="initial_score" value="0.1599" type="real" />
    <att name="relevance_score" value="0.2222222222222222" type="real" />
  </edge>
  <edge id="P02545 (pp) Q15029" label="LMNA_HUMAN (pp) U5S1_HUMAN" source="P02545" target="Q15029">
    <att name="confidence_score" value="1.0" type="real" />
    <att name="confidence_score_old" value="0.3339" type="real" />
    <att name="initial_score" value="0.4106" type="real" />
    <att name="relevance_score" value="0.13135593220338984" type="real" />
  </edge>
  <edge id="P02545 (pp) Q15233" label="LMNA_HUMAN (pp) NONO_HUMAN" source="P02545" target="Q15233">
    <att name="confidence_score" value="1.0" type="real" />
    <att name="confidence_score_old" value="0.1757" type="real" />
    <att name="initial_score" value="0.1003" type="real" />
    <att name="relevance_score" value="0.19753086419753085" type="real" />
  </edge>
  <edge id="P02545 (pp) Q15365" label="LMNA_HUMAN (pp) PCBP1_HUMAN" source="P02545" target="Q15365">
    <att name="confidence_score" value="1.0" type="real" />
    <att name="confidence_score_old" value="0.2174" type="real" />
    <att name="initial_score" value="0.2033" type="real" />
    <att name="relevance_score" value="0.15789473684210525" type="real" />
  </edge>
  <edge id="P02545 (pp) Q15417" label="LMNA_HUMAN (pp) CNN3_HUMAN" source="P02545" target="Q15417">
    <att name="confidence_score" value="1.0" type="real" />
    <att name="confidence_score_old" value="0.1869" type="real" />
    <att name="initial_score" value="0.1302" type="real" />
    <att name="relevance_score" value="0.23076923076923078" type="real" />
  </edge>
  <edge id="P02545 (pp) Q16236" label="LMNA_HUMAN (pp) NF2L2_HUMAN" source="P02545" target="Q16236">
    <att name="confidence_score" value="1.0" type="real" />
    <att name="confidence_score_old" value="0.2348" type="real" />
    <att name="initial_score" value="0.2405" type="real" />
    <att name="relevance_score" value="0.11764705882352941" type="real" />
  </edge>
  <edge id="P02545 (pp) Q16600" label="LMNA_HUMAN (pp) ZN239_HUMAN" source="P02545" target="Q16600">
    <att name="confidence_score" value="1.0" type="real" />
    <att name="confidence_score_old" value="0.5194" type="real" />
    <att name="initial_score" value="0.624" type="real" />
    <att name="relevance_score" value="0.5" type="real" />
  </edge>
  <edge id="P02545 (pp) Q5JTV8" label="LMNA_HUMAN (pp) TOIP1_HUMAN" source="P02545" target="Q5JTV8">
    <att name="confidence_score" value="1.0" type="real" />
    <att name="confidence_score_old" value="0.242" type="real" />
    <att name="initial_score" value="0.2549" type="real" />
    <att name="relevance_score" value="0.10714285714285714" type="real" />
  </edge>
  <edge id="P02545 (pp) Q5QJE6" label="LMNA_HUMAN (pp) TDIF2_HUMAN" source="P02545" target="Q5QJE6">
    <att name="confidence_score" value="1.0" type="real" />
    <att name="confidence_score_old" value="0.1689" type="real" />
    <att name="initial_score" value="0.0813" type="real" />
    <att name="relevance_score" value="0.2916666666666667" type="real" />
  </edge>
  <edge id="P02545 (pp) Q5SNT2" label="LMNA_HUMAN (pp) TM201_HUMAN" source="P02545" target="Q5SNT2">
    <att name="confidence_score" value="1.0" type="real" />
    <att name="confidence_score_old" value="0.3711" type="real" />
    <att name="initial_score" value="0.4616" type="real" />
    <att name="relevance_score" value="0.625" type="real" />
  </edge>
  <edge id="P02545 (pp) Q5UIP0" label="LMNA_HUMAN (pp) RIF1_HUMAN" source="P02545" target="Q5UIP0">
    <att name="confidence_score" value="1.0" type="real" />
    <att name="confidence_score_old" value="0.1735" type="real" />
    <att name="initial_score" value="0.0942" type="real" />
    <att name="relevance_score" value="0.20689655172413793" type="real" />
  </edge>
  <edge id="P02545 (pp) Q5VWP3" label="LMNA_HUMAN (pp) MLIP_HUMAN" source="P02545" target="Q5VWP3">
    <att name="confidence_score" value="1.0" type="real" />
    <att name="confidence_score_old" value="0.7713" type="real" />
    <att name="initial_score" value="0.8151" type="real" />
    <att name="relevance_score" value="1.0" type="real" />
  </edge>
  <edge id="P02545 (pp) Q6B8I1" label="LMNA_HUMAN (pp) DS13A_HUMAN" source="P02545" target="Q6B8I1">
    <att name="confidence_score" value="1.0" type="real" />
    <att name="confidence_score_old" value="0.1711" type="real" />
    <att name="initial_score" value="0.0876" type="real" />
    <att name="relevance_score" value="0.16666666666666666" type="real" />
  </edge>
  <edge id="P02545 (pp) Q6NUQ4" label="LMNA_HUMAN (pp) TM214_HUMAN" source="P02545" target="Q6NUQ4">
    <att name="confidence_score" value="1.0" type="real" />
    <att name="confidence_score_old" value="0.1764" type="real" />
    <att name="initial_score" value="0.1021" type="real" />
    <att name="relevance_score" value="0.1935483870967742" type="real" />
  </edge>
  <edge id="P02545 (pp) Q6P2Q9" label="LMNA_HUMAN (pp) PRP8_HUMAN" source="P02545" target="Q6P2Q9">
    <att name="confidence_score" value="1.0" type="real" />
    <att name="confidence_score_old" value="0.1703" type="real" />
    <att name="initial_score" value="0.0853" type="real" />
    <att name="relevance_score" value="0.16393442622950818" type="real" />
  </edge>
  <edge id="P02545 (pp) Q6P6C2" label="LMNA_HUMAN (pp) ALKB5_HUMAN" source="P02545" target="Q6P6C2">
    <att name="confidence_score" value="1.0" type="real" />
    <att name="confidence_score_old" value="0.1632" type="real" />
    <att name="initial_score" value="0.0647" type="real" />
    <att name="relevance_score" value="0.3333333333333333" type="real" />
  </edge>
  <edge id="P02545 (pp) Q6UX04" label="LMNA_HUMAN (pp) CWC27_HUMAN" source="P02545" target="Q6UX04">
    <att name="confidence_score" value="1.0" type="real" />
    <att name="confidence_score_old" value="0.1619" type="real" />
    <att name="initial_score" value="0.0607" type="real" />
    <att name="relevance_score" value="0.1111111111111111" type="real" />
  </edge>
  <edge id="P02545 (pp) Q71DI3" label="LMNA_HUMAN (pp) H32_HUMAN" source="P02545" target="Q71DI3">
    <att name="confidence_score" value="1.0" type="real" />
    <att name="confidence_score_old" value="0.3167" type="real" />
    <att name="initial_score" value="0.385" type="real" />
    <att name="relevance_score" value="0.10215053763440861" type="real" />
  </edge>
  <edge id="P02545 (pp) Q71H61" label="LMNA_HUMAN (pp) ILDR2_HUMAN" source="P02545" target="Q71H61">
    <att name="confidence_score" value="1.0" type="real" />
    <att name="confidence_score_old" value="0.2025" type="real" />
    <att name="initial_score" value="0.1688" type="real" />
    <att name="relevance_score" value="0.14285714285714285" type="real" />
  </edge>
  <edge id="P02545 (pp) Q7L014" label="LMNA_HUMAN (pp) DDX46_HUMAN" source="P02545" target="Q7L014">
    <att name="confidence_score" value="1.0" type="real" />
    <att name="confidence_score_old" value="0.1752" type="real" />
    <att name="initial_score" value="0.0988" type="real" />
    <att name="relevance_score" value="0.2727272727272727" type="real" />
  </edge>
  <edge id="P02545 (pp) Q7Z5J4" label="LMNA_HUMAN (pp) RAI1_HUMAN" source="P02545" target="Q7Z5J4">
    <att name="confidence_score" value="1.0" type="real" />
    <att name="confidence_score_old" value="0.1677" type="real" />
    <att name="initial_score" value="0.0777" type="real" />
    <att name="relevance_score" value="0.2" type="real" />
  </edge>
  <edge id="P02545 (pp) Q86UE4" label="LMNA_HUMAN (pp) LYRIC_HUMAN" source="P02545" target="Q86UE4">
    <att name="confidence_score" value="1.0" type="real" />
    <att name="confidence_score_old" value="0.1708" type="real" />
    <att name="initial_score" value="0.0868" type="real" />
    <att name="relevance_score" value="0.1388888888888889" type="real" />
  </edge>
  <edge id="P02545 (pp) Q86V81" label="LMNA_HUMAN (pp) THOC4_HUMAN" source="P02545" target="Q86V81">
    <att name="confidence_score" value="1.0" type="real" />
    <att name="confidence_score_old" value="0.1745" type="real" />
    <att name="initial_score" value="0.0969" type="real" />
    <att name="relevance_score" value="0.1095890410958904" type="real" />
  </edge>
  <edge id="P02545 (pp) Q86V97" label="LMNA_HUMAN (pp) KBTB6_HUMAN" source="P02545" target="Q86V97">
    <att name="confidence_score" value="1.0" type="real" />
    <att name="confidence_score_old" value="0.1627" type="real" />
    <att name="initial_score" value="0.0631" type="real" />
    <att name="relevance_score" value="0.1111111111111111" type="real" />
  </edge>
  <edge id="P02545 (pp) Q86Y07" label="LMNA_HUMAN (pp) VRK2_HUMAN" source="P02545" target="Q86Y07">
    <att name="confidence_score" value="1.0" type="real" />
    <att name="confidence_score_old" value="0.1778" type="real" />
    <att name="initial_score" value="0.1061" type="real" />
    <att name="relevance_score" value="0.17391304347826086" type="real" />
  </edge>
  <edge id="P02545 (pp) Q8IYB3" label="LMNA_HUMAN (pp) SRRM1_HUMAN" source="P02545" target="Q8IYB3">
    <att name="confidence_score" value="1.0" type="real" />
    <att name="confidence_score_old" value="0.1754" type="real" />
    <att name="initial_score" value="0.0994" type="real" />
    <att name="relevance_score" value="0.20754716981132076" type="real" />
  </edge>
  <edge id="P02545 (pp) Q8N0Y2" label="LMNA_HUMAN (pp) ZN444_HUMAN" source="P02545" target="Q8N0Y2">
    <att name="confidence_score" value="1.0" type="real" />
    <att name="confidence_score_old" value="0.1696" type="real" />
    <att name="initial_score" value="0.0833" type="real" />
    <att name="relevance_score" value="0.1" type="real" />
  </edge>
  <edge id="P02545 (pp) Q8N1F7" label="LMNA_HUMAN (pp) NUP93_HUMAN" source="P02545" target="Q8N1F7">
    <att name="confidence_score" value="1.0" type="real" />
    <att name="confidence_score_old" value="0.1721" type="real" />
    <att name="initial_score" value="0.0902" type="real" />
    <att name="relevance_score" value="0.41304347826086957" type="real" />
  </edge>
  <edge id="P02545 (pp) Q8N1G2" label="LMNA_HUMAN (pp) CMTR1_HUMAN" source="P02545" target="Q8N1G2">
    <att name="confidence_score" value="1.0" type="real" />
    <att name="confidence_score_old" value="0.1739" type="real" />
    <att name="initial_score" value="0.0953" type="real" />
    <att name="relevance_score" value="0.3333333333333333" type="real" />
  </edge>
  <edge id="P02545 (pp) Q8N4V1" label="LMNA_HUMAN (pp) EMC5_HUMAN" source="P02545" target="Q8N4V1">
    <att name="confidence_score" value="1.0" type="real" />
    <att name="confidence_score_old" value="0.1669" type="real" />
    <att name="initial_score" value="0.0755" type="real" />
    <att name="relevance_score" value="0.22727272727272727" type="real" />
  </edge>
  <edge id="P02545 (pp) Q8N511" label="LMNA_HUMAN (pp) TM199_HUMAN" source="P02545" target="Q8N511">
    <att name="confidence_score" value="1.0" type="real" />
    <att name="confidence_score_old" value="0.1673" type="real" />
    <att name="initial_score" value="0.0766" type="real" />
    <att name="relevance_score" value="0.15" type="real" />
  </edge>
  <edge id="P02545 (pp) Q8N5K1" label="LMNA_HUMAN (pp) CISD2_HUMAN" source="P02545" target="Q8N5K1">
    <att name="confidence_score" value="1.0" type="real" />
    <att name="confidence_score_old" value="0.1781" type="real" />
    <att name="initial_score" value="0.107" type="real" />
    <att name="relevance_score" value="0.14285714285714285" type="real" />
  </edge>
  <edge id="P02545 (pp) Q8N6N3" label="LMNA_HUMAN (pp) CA052_HUMAN" source="P02545" target="Q8N6N3">
    <att name="confidence_score" value="1.0" type="real" />
    <att name="confidence_score_old" value="0.1747" type="real" />
    <att name="initial_score" value="0.0976" type="real" />
    <att name="relevance_score" value="0.14285714285714285" type="real" />
  </edge>
  <edge id="P02545 (pp) Q8N6T7" label="LMNA_HUMAN (pp) SIR6_HUMAN" source="P02545" target="Q8N6T7">
    <att name="confidence_score" value="1.0" type="real" />
    <att name="confidence_score_old" value="0.1718" type="real" />
    <att name="initial_score" value="0.0894" type="real" />
    <att name="relevance_score" value="0.13432835820895522" type="real" />
  </edge>
  <edge id="P02545 (pp) Q8N766" label="LMNA_HUMAN (pp) EMC1_HUMAN" source="P02545" target="Q8N766">
    <att name="confidence_score" value="1.0" type="real" />
    <att name="confidence_score_old" value="0.1678" type="real" />
    <att name="initial_score" value="0.0782" type="real" />
    <att name="relevance_score" value="0.15217391304347827" type="real" />
  </edge>
  <edge id="P02545 (pp) Q8ND82" label="LMNA_HUMAN (pp) Z280C_HUMAN" source="P02545" target="Q8ND82">
    <att name="confidence_score" value="1.0" type="real" />
    <att name="confidence_score_old" value="0.171" type="real" />
    <att name="initial_score" value="0.0871" type="real" />
    <att name="relevance_score" value="0.5" type="real" />
  </edge>
  <edge id="P02545 (pp) Q8NF91" label="LMNA_HUMAN (pp) SYNE1_HUMAN" source="P02545" target="Q8NF91">
    <att name="confidence_score" value="1.0" type="real" />
    <att name="confidence_score_old" value="0.2697" type="real" />
    <att name="initial_score" value="0.3073" type="real" />
    <att name="relevance_score" value="0.3" type="real" />
  </edge>
  <edge id="P02545 (pp) Q8NFH5" label="LMNA_HUMAN (pp) NUP35_HUMAN" source="P02545" target="Q8NFH5">
    <att name="confidence_score" value="1.0" type="real" />
    <att name="confidence_score_old" value="0.1619" type="real" />
    <att name="initial_score" value="0.0609" type="real" />
    <att name="relevance_score" value="0.3333333333333333" type="real" />
  </edge>
  <edge id="P02545 (pp) Q8WUA2" label="LMNA_HUMAN (pp) PPIL4_HUMAN" source="P02545" target="Q8WUA2">
    <att name="confidence_score" value="1.0" type="real" />
    <att name="confidence_score_old" value="0.1618" type="real" />
    <att name="initial_score" value="0.0606" type="real" />
    <att name="relevance_score" value="0.16666666666666666" type="real" />
  </edge>
  <edge id="P02545 (pp) Q8WUM0" label="LMNA_HUMAN (pp) NU133_HUMAN" source="P02545" target="Q8WUM0">
    <att name="confidence_score" value="1.0" type="real" />
    <att name="confidence_score_old" value="0.1868" type="real" />
    <att name="initial_score" value="0.13" type="real" />
    <att name="relevance_score" value="0.4" type="real" />
  </edge>
  <edge id="P02545 (pp) Q8WUQ7" label="LMNA_HUMAN (pp) CATIN_HUMAN" source="P02545" target="Q8WUQ7">
    <att name="confidence_score" value="1.0" type="real" />
    <att name="confidence_score_old" value="0.1627" type="real" />
    <att name="initial_score" value="0.0632" type="real" />
    <att name="relevance_score" value="0.25" type="real" />
  </edge>
  <edge id="P02545 (pp) Q8WVM7" label="LMNA_HUMAN (pp) STAG1_HUMAN" source="P02545" target="Q8WVM7">
    <att name="confidence_score" value="1.0" type="real" />
    <att name="confidence_score_old" value="0.1784" type="real" />
    <att name="initial_score" value="0.1078" type="real" />
    <att name="relevance_score" value="0.14285714285714285" type="real" />
  </edge>
  <edge id="P02545 (pp) Q8WW12" label="LMNA_HUMAN (pp) PCNP_HUMAN" source="P02545" target="Q8WW12">
    <att name="confidence_score" value="1.0" type="real" />
    <att name="confidence_score_old" value="0.1756" type="real" />
    <att name="initial_score" value="0.0999" type="real" />
    <att name="relevance_score" value="0.6666666666666666" type="real" />
  </edge>
  <edge id="P02545 (pp) Q8WXH0" label="LMNA_HUMAN (pp) SYNE2_HUMAN" source="P02545" target="Q8WXH0">
    <att name="confidence_score" value="1.0" type="real" />
    <att name="confidence_score_old" value="0.373" type="real" />
    <att name="initial_score" value="0.464" type="real" />
    <att name="relevance_score" value="0.4166666666666667" type="real" />
  </edge>
  <edge id="P02545 (pp) Q8WYP5" label="LMNA_HUMAN (pp) ELYS_HUMAN" source="P02545" target="Q8WYP5">
    <att name="confidence_score" value="1.0" type="real" />
    <att name="confidence_score_old" value="0.1886" type="real" />
    <att name="initial_score" value="0.1345" type="real" />
    <att name="relevance_score" value="0.46875" type="real" />
  </edge>
  <edge id="P02545 (pp) Q92620" label="LMNA_HUMAN (pp) PRP16_HUMAN" source="P02545" target="Q92620">
    <att name="confidence_score" value="1.0" type="real" />
    <att name="confidence_score_old" value="0.162" type="real" />
    <att name="initial_score" value="0.0612" type="real" />
    <att name="relevance_score" value="0.1388888888888889" type="real" />
  </edge>
  <edge id="P02545 (pp) Q92917" label="LMNA_HUMAN (pp) GPKOW_HUMAN" source="P02545" target="Q92917">
    <att name="confidence_score" value="1.0" type="real" />
    <att name="confidence_score_old" value="0.1822" type="real" />
    <att name="initial_score" value="0.118" type="real" />
    <att name="relevance_score" value="0.10526315789473684" type="real" />
  </edge>
  <edge id="P02545 (pp) Q969J2" label="LMNA_HUMAN (pp) ZKSC4_HUMAN" source="P02545" target="Q969J2">
    <att name="confidence_score" value="1.0" type="real" />
    <att name="confidence_score_old" value="0.1628" type="real" />
    <att name="initial_score" value="0.0635" type="real" />
    <att name="relevance_score" value="0.14285714285714285" type="real" />
  </edge>
  <edge id="P02545 (pp) Q96A33" label="LMNA_HUMAN (pp) CCD47_HUMAN" source="P02545" target="Q96A33">
    <att name="confidence_score" value="1.0" type="real" />
    <att name="confidence_score_old" value="0.1798" type="real" />
    <att name="initial_score" value="0.1114" type="real" />
    <att name="relevance_score" value="0.32075471698113206" type="real" />
  </edge>
  <edge id="P02545 (pp) Q96A57" label="LMNA_HUMAN (pp) TM230_HUMAN" source="P02545" target="Q96A57">
    <att name="confidence_score" value="1.0" type="real" />
    <att name="confidence_score_old" value="0.1745" type="real" />
    <att name="initial_score" value="0.097" type="real" />
    <att name="relevance_score" value="0.2" type="real" />
  </edge>
  <edge id="P02545 (pp) Q96AG4" label="LMNA_HUMAN (pp) LRC59_HUMAN" source="P02545" target="Q96AG4">
    <att name="confidence_score" value="1.0" type="real" />
    <att name="confidence_score_old" value="0.1773" type="real" />
    <att name="initial_score" value="0.1048" type="real" />
    <att name="relevance_score" value="0.2028985507246377" type="real" />
  </edge>
  <edge id="P02545 (pp) Q96AT1" label="LMNA_HUMAN (pp) K1143_HUMAN" source="P02545" target="Q96AT1">
    <att name="confidence_score" value="1.0" type="real" />
    <att name="confidence_score_old" value="0.1747" type="real" />
    <att name="initial_score" value="0.0976" type="real" />
    <att name="relevance_score" value="0.28" type="real" />
  </edge>
  <edge id="P02545 (pp) Q96BK5" label="LMNA_HUMAN (pp) PINX1_HUMAN" source="P02545" target="Q96BK5">
    <att name="confidence_score" value="1.0" type="real" />
    <att name="confidence_score_old" value="0.1692" type="real" />
    <att name="initial_score" value="0.0822" type="real" />
    <att name="relevance_score" value="0.2857142857142857" type="real" />
  </edge>
  <edge id="P02545 (pp) Q96G46" label="LMNA_HUMAN (pp) DUS3L_HUMAN" source="P02545" target="Q96G46">
    <att name="confidence_score" value="1.0" type="real" />
    <att name="confidence_score_old" value="0.1728" type="real" />
    <att name="initial_score" value="0.0922" type="real" />
    <att name="relevance_score" value="0.1" type="real" />
  </edge>
  <edge id="P02545 (pp) Q96GX5" label="LMNA_HUMAN (pp) GWL_HUMAN" source="P02545" target="Q96GX5">
    <att name="confidence_score" value="1.0" type="real" />
    <att name="confidence_score_old" value="0.1694" type="real" />
    <att name="initial_score" value="0.0826" type="real" />
    <att name="relevance_score" value="0.3" type="real" />
  </edge>
  <edge id="P02545 (pp) Q96HA1" label="LMNA_HUMAN (pp) P121A_HUMAN" source="P02545" target="Q96HA1">
    <att name="confidence_score" value="1.0" type="real" />
    <att name="confidence_score_old" value="0.1862" type="real" />
    <att name="initial_score" value="0.1283" type="real" />
    <att name="relevance_score" value="0.23728813559322035" type="real" />
  </edge>
  <edge id="P02545 (pp) Q96KC8" label="LMNA_HUMAN (pp) DNJC1_HUMAN" source="P02545" target="Q96KC8">
    <att name="confidence_score" value="1.0" type="real" />
    <att name="confidence_score_old" value="0.1786" type="real" />
    <att name="initial_score" value="0.1083" type="real" />
    <att name="relevance_score" value="0.3076923076923077" type="real" />
  </edge>
  <edge id="P02545 (pp) Q96NC0" label="LMNA_HUMAN (pp) ZMAT2_HUMAN" source="P02545" target="Q96NC0">
    <att name="confidence_score" value="1.0" type="real" />
    <att name="confidence_score_old" value="0.1626" type="real" />
    <att name="initial_score" value="0.063" type="real" />
    <att name="relevance_score" value="0.3076923076923077" type="real" />
  </edge>
  <edge id="P02545 (pp) Q96PK6" label="LMNA_HUMAN (pp) RBM14_HUMAN" source="P02545" target="Q96PK6">
    <att name="confidence_score" value="1.0" type="real" />
    <att name="confidence_score_old" value="0.1645" type="real" />
    <att name="initial_score" value="0.0684" type="real" />
    <att name="relevance_score" value="0.14457831325301204" type="real" />
  </edge>
  <edge id="P02545 (pp) Q96S55" label="LMNA_HUMAN (pp) WRIP1_HUMAN" source="P02545" target="Q96S55">
    <att name="confidence_score" value="1.0" type="real" />
    <att name="confidence_score_old" value="0.1717" type="real" />
    <att name="initial_score" value="0.0891" type="real" />
    <att name="relevance_score" value="0.21428571428571427" type="real" />
  </edge>
  <edge id="P02545 (pp) Q96SK2" label="LMNA_HUMAN (pp) TM209_HUMAN" source="P02545" target="Q96SK2">
    <att name="confidence_score" value="1.0" type="real" />
    <att name="confidence_score_old" value="0.1766" type="real" />
    <att name="initial_score" value="0.1027" type="real" />
    <att name="relevance_score" value="0.6" type="real" />
  </edge>
  <edge id="P02545 (pp) Q96T23" label="LMNA_HUMAN (pp) RSF1_HUMAN" source="P02545" target="Q96T23">
    <att name="confidence_score" value="1.0" type="real" />
    <att name="confidence_score_old" value="0.154" type="real" />
    <att name="initial_score" value="0.0366" type="real" />
    <att name="relevance_score" value="0.3157894736842105" type="real" />
  </edge>
  <edge id="P02545 (pp) Q99459" label="LMNA_HUMAN (pp) CDC5L_HUMAN" source="P02545" target="Q99459">
    <att name="confidence_score" value="1.0" type="real" />
    <att name="confidence_score_old" value="0.1795" type="real" />
    <att name="initial_score" value="0.1107" type="real" />
    <att name="relevance_score" value="0.14018691588785046" type="real" />
  </edge>
  <edge id="P02545 (pp) Q99986" label="LMNA_HUMAN (pp) VRK1_HUMAN" source="P02545" target="Q99986">
    <att name="confidence_score" value="1.0" type="real" />
    <att name="confidence_score_old" value="1.0" type="real" />
    <att name="initial_score" value="0.3758" type="real" />
    <att name="relevance_score" value="0.12359550561797752" type="real" />
  </edge>
  <edge id="P02545 (pp) Q9BRR8" label="LMNA_HUMAN (pp) GPTC1_HUMAN" source="P02545" target="Q9BRR8">
    <att name="confidence_score" value="1.0" type="real" />
    <att name="confidence_score_old" value="0.174" type="real" />
    <att name="initial_score" value="0.0956" type="real" />
    <att name="relevance_score" value="0.21052631578947367" type="real" />
  </edge>
  <edge id="P02545 (pp) Q9BTX1" label="LMNA_HUMAN (pp) NDC1_HUMAN" source="P02545" target="Q9BTX1">
    <att name="confidence_score" value="1.0" type="real" />
    <att name="confidence_score_old" value="0.1763" type="real" />
    <att name="initial_score" value="0.102" type="real" />
    <att name="relevance_score" value="0.3333333333333333" type="real" />
  </edge>
  <edge id="P02545 (pp) Q9BVC6" label="LMNA_HUMAN (pp) TM109_HUMAN" source="P02545" target="Q9BVC6">
    <att name="confidence_score" value="1.0" type="real" />
    <att name="confidence_score_old" value="0.1712" type="real" />
    <att name="initial_score" value="0.0878" type="real" />
    <att name="relevance_score" value="0.2" type="real" />
  </edge>
  <edge id="P02545 (pp) Q9BW85" label="LMNA_HUMAN (pp) YJU2_HUMAN" source="P02545" target="Q9BW85">
    <att name="confidence_score" value="1.0" type="real" />
    <att name="confidence_score_old" value="0.1687" type="real" />
    <att name="initial_score" value="0.0806" type="real" />
    <att name="relevance_score" value="0.13793103448275862" type="real" />
  </edge>
  <edge id="P02545 (pp) Q9BWN1" label="LMNA_HUMAN (pp) PRR14_HUMAN" source="P02545" target="Q9BWN1">
    <att name="confidence_score" value="1.0" type="real" />
    <att name="confidence_score_old" value="0.168" type="real" />
    <att name="initial_score" value="0.0787" type="real" />
    <att name="relevance_score" value="0.125" type="real" />
  </edge>
  <edge id="P02545 (pp) Q9BXW9" label="LMNA_HUMAN (pp) FACD2_HUMAN" source="P02545" target="Q9BXW9">
    <att name="confidence_score" value="1.0" type="real" />
    <att name="confidence_score_old" value="0.1684" type="real" />
    <att name="initial_score" value="0.0797" type="real" />
    <att name="relevance_score" value="0.12217194570135746" type="real" />
  </edge>
  <edge id="P02545 (pp) Q9BZ95" label="LMNA_HUMAN (pp) NSD3_HUMAN" source="P02545" target="Q9BZ95">
    <att name="confidence_score" value="1.0" type="real" />
    <att name="confidence_score_old" value="0.17" type="real" />
    <att name="initial_score" value="0.0845" type="real" />
    <att name="relevance_score" value="0.3157894736842105" type="real" />
  </edge>
  <edge id="P02545 (pp) Q9H089" label="LMNA_HUMAN (pp) LSG1_HUMAN" source="P02545" target="Q9H089">
    <att name="confidence_score" value="1.0" type="real" />
    <att name="confidence_score_old" value="0.1713" type="real" />
    <att name="initial_score" value="0.088" type="real" />
    <att name="relevance_score" value="0.18421052631578946" type="real" />
  </edge>
  <edge id="P02545 (pp) Q9H0U3" label="LMNA_HUMAN (pp) MAGT1_HUMAN" source="P02545" target="Q9H0U3">
    <att name="confidence_score" value="1.0" type="real" />
    <att name="confidence_score_old" value="0.1664" type="real" />
    <att name="initial_score" value="0.0741" type="real" />
    <att name="relevance_score" value="0.11538461538461539" type="real" />
  </edge>
  <edge id="P02545 (pp) Q9H2H8" label="LMNA_HUMAN (pp) PPIL3_HUMAN" source="P02545" target="Q9H2H8">
    <att name="confidence_score" value="1.0" type="real" />
    <att name="confidence_score_old" value="0.162" type="real" />
    <att name="initial_score" value="0.061" type="real" />
    <att name="relevance_score" value="0.6666666666666666" type="real" />
  </edge>
  <edge id="P02545 (pp) Q9H5V9" label="LMNA_HUMAN (pp) STEEP_HUMAN" source="P02545" target="Q9H5V9">
    <att name="confidence_score" value="1.0" type="real" />
    <att name="confidence_score_old" value="0.1753" type="real" />
    <att name="initial_score" value="0.0993" type="real" />
    <att name="relevance_score" value="0.5" type="real" />
  </edge>
  <edge id="P02545 (pp) Q9H6R4" label="LMNA_HUMAN (pp) NOL6_HUMAN" source="P02545" target="Q9H6R4">
    <att name="confidence_score" value="1.0" type="real" />
    <att name="confidence_score_old" value="0.1697" type="real" />
    <att name="initial_score" value="0.0836" type="real" />
    <att name="relevance_score" value="0.3076923076923077" type="real" />
  </edge>
  <edge id="P02545 (pp) Q9HAU4" label="LMNA_HUMAN (pp) SMUF2_HUMAN" source="P02545" target="Q9HAU4">
    <att name="confidence_score" value="1.0" type="real" />
    <att name="confidence_score_old" value="0.4768" type="real" />
    <att name="initial_score" value="0.5826" type="real" />
    <att name="relevance_score" value="0.10344827586206896" type="real" />
  </edge>
  <edge id="P02545 (pp) Q9NRZ9" label="LMNA_HUMAN (pp) HELLS_HUMAN" source="P02545" target="Q9NRZ9">
    <att name="confidence_score" value="1.0" type="real" />
    <att name="confidence_score_old" value="0.1693" type="real" />
    <att name="initial_score" value="0.0824" type="real" />
    <att name="relevance_score" value="0.3333333333333333" type="real" />
  </edge>
  <edge id="P02545 (pp) Q9NW82" label="LMNA_HUMAN (pp) WDR70_HUMAN" source="P02545" target="Q9NW82">
    <att name="confidence_score" value="1.0" type="real" />
    <att name="confidence_score_old" value="0.1803" type="real" />
    <att name="initial_score" value="0.1127" type="real" />
    <att name="relevance_score" value="0.25" type="real" />
  </edge>
  <edge id="P02545 (pp) Q9NX24" label="LMNA_HUMAN (pp) NHP2_HUMAN" source="P02545" target="Q9NX24">
    <att name="confidence_score" value="1.0" type="real" />
    <att name="confidence_score_old" value="0.1752" type="real" />
    <att name="initial_score" value="0.0991" type="real" />
    <att name="relevance_score" value="0.17073170731707318" type="real" />
  </edge>
  <edge id="P02545 (pp) Q9NXE4" label="LMNA_HUMAN (pp) NSMA3_HUMAN" source="P02545" target="Q9NXE4">
    <att name="confidence_score" value="1.0" type="real" />
    <att name="confidence_score_old" value="0.1719" type="real" />
    <att name="initial_score" value="0.0897" type="real" />
    <att name="relevance_score" value="1.0" type="real" />
  </edge>
  <edge id="P02545 (pp) Q9NZ43" label="LMNA_HUMAN (pp) USE1_HUMAN" source="P02545" target="Q9NZ43">
    <att name="confidence_score" value="1.0" type="real" />
    <att name="confidence_score_old" value="0.1782" type="real" />
    <att name="initial_score" value="0.1073" type="real" />
    <att name="relevance_score" value="0.18181818181818182" type="real" />
  </edge>
  <edge id="P02545 (pp) Q9NZ63" label="LMNA_HUMAN (pp) TLS1_HUMAN" source="P02545" target="Q9NZ63">
    <att name="confidence_score" value="1.0" type="real" />
    <att name="confidence_score_old" value="0.1738" type="real" />
    <att name="initial_score" value="0.0951" type="real" />
    <att name="relevance_score" value="0.3888888888888889" type="real" />
  </edge>
  <edge id="P02545 (pp) Q9P0L0" label="LMNA_HUMAN (pp) VAPA_HUMAN" source="P02545" target="Q9P0L0">
    <att name="confidence_score" value="1.0" type="real" />
    <att name="confidence_score_old" value="0.1726" type="real" />
    <att name="initial_score" value="0.0916" type="real" />
    <att name="relevance_score" value="0.13793103448275862" type="real" />
  </edge>
  <edge id="P02545 (pp) Q9P0U3" label="LMNA_HUMAN (pp) SENP1_HUMAN" source="P02545" target="Q9P0U3">
    <att name="confidence_score" value="1.0" type="real" />
    <att name="confidence_score_old" value="0.1868" type="real" />
    <att name="initial_score" value="0.1299" type="real" />
    <att name="relevance_score" value="0.12121212121212122" type="real" />
  </edge>
  <edge id="P02545 (pp) Q9P287" label="LMNA_HUMAN (pp) BCCIP_HUMAN" source="P02545" target="Q9P287">
    <att name="confidence_score" value="1.0" type="real" />
    <att name="confidence_score_old" value="0.1681" type="real" />
    <att name="initial_score" value="0.0789" type="real" />
    <att name="relevance_score" value="0.30434782608695654" type="real" />
  </edge>
  <edge id="P02545 (pp) Q9P2P5" label="LMNA_HUMAN (pp) HECW2_HUMAN" source="P02545" target="Q9P2P5">
    <att name="confidence_score" value="1.0" type="real" />
    <att name="confidence_score_old" value="0.213" type="real" />
    <att name="initial_score" value="0.1935" type="real" />
    <att name="relevance_score" value="0.25" type="real" />
  </edge>
  <edge id="P02545 (pp) Q9UEE9" label="LMNA_HUMAN (pp) CFDP1_HUMAN" source="P02545" target="Q9UEE9">
    <att name="confidence_score" value="1.0" type="real" />
    <att name="confidence_score_old" value="0.163" type="real" />
    <att name="initial_score" value="0.0641" type="real" />
    <att name="relevance_score" value="0.16666666666666666" type="real" />
  </edge>
  <edge id="P02545 (pp) Q9UGP8" label="LMNA_HUMAN (pp) SEC63_HUMAN" source="P02545" target="Q9UGP8">
    <att name="confidence_score" value="1.0" type="real" />
    <att name="confidence_score_old" value="0.1662" type="real" />
    <att name="initial_score" value="0.0735" type="real" />
    <att name="relevance_score" value="0.2916666666666667" type="real" />
  </edge>
  <edge id="P02545 (pp) Q9UH99" label="LMNA_HUMAN (pp) SUN2_HUMAN" source="P02545" target="Q9UH99">
    <att name="confidence_score" value="1.0" type="real" />
    <att name="confidence_score_old" value="0.6278" type="real" />
    <att name="initial_score" value="0.7156" type="real" />
    <att name="relevance_score" value="0.20754716981132076" type="real" />
  </edge>
  <edge id="P02545 (pp) Q9UHQ1" label="LMNA_HUMAN (pp) NARF_HUMAN" source="P02545" target="Q9UHQ1">
    <att name="confidence_score" value="1.0" type="real" />
    <att name="confidence_score_old" value="0.4726" type="real" />
    <att name="initial_score" value="0.5783" type="real" />
    <att name="relevance_score" value="0.25" type="real" />
  </edge>
  <edge id="P02545 (pp) Q9UIG0" label="LMNA_HUMAN (pp) BAZ1B_HUMAN" source="P02545" target="Q9UIG0">
    <att name="confidence_score" value="1.0" type="real" />
    <att name="confidence_score_old" value="0.179" type="real" />
    <att name="initial_score" value="0.1094" type="real" />
    <att name="relevance_score" value="0.20454545454545456" type="real" />
  </edge>
  <edge id="P02545 (pp) Q9UII6" label="LMNA_HUMAN (pp) DS13B_HUMAN" source="P02545" target="Q9UII6">
    <att name="confidence_score" value="1.0" type="real" />
    <att name="confidence_score_old" value="0.1779" type="real" />
    <att name="initial_score" value="0.1062" type="real" />
    <att name="relevance_score" value="0.16666666666666666" type="real" />
  </edge>
  <edge id="P02545 (pp) Q9UK53" label="LMNA_HUMAN (pp) ING1_HUMAN" source="P02545" target="Q9UK53">
    <att name="confidence_score" value="1.0" type="real" />
    <att name="confidence_score_old" value="0.3228" type="real" />
    <att name="initial_score" value="0.3942" type="real" />
    <att name="relevance_score" value="0.2" type="real" />
  </edge>
  <edge id="P02545 (pp) Q9UKX7" label="LMNA_HUMAN (pp) NUP50_HUMAN" source="P02545" target="Q9UKX7">
    <att name="confidence_score" value="1.0" type="real" />
    <att name="confidence_score_old" value="0.1882" type="real" />
    <att name="initial_score" value="0.1335" type="real" />
    <att name="relevance_score" value="0.33962264150943394" type="real" />
  </edge>
  <edge id="P02545 (pp) Q9ULW0" label="LMNA_HUMAN (pp) TPX2_HUMAN" source="P02545" target="Q9ULW0">
    <att name="confidence_score" value="1.0" type="real" />
    <att name="confidence_score_old" value="0.1795" type="real" />
    <att name="initial_score" value="0.1106" type="real" />
    <att name="relevance_score" value="0.13043478260869565" type="real" />
  </edge>
  <edge id="P02545 (pp) Q9UQ35" label="LMNA_HUMAN (pp) SRRM2_HUMAN" source="P02545" target="Q9UQ35">
    <att name="confidence_score" value="1.0" type="real" />
    <att name="confidence_score_old" value="0.1753" type="real" />
    <att name="initial_score" value="0.0992" type="real" />
    <att name="relevance_score" value="0.1346153846153846" type="real" />
  </edge>
  <edge id="P02545 (pp) Q9Y2K7" label="LMNA_HUMAN (pp) KDM2A_HUMAN" source="P02545" target="Q9Y2K7">
    <att name="confidence_score" value="1.0" type="real" />
    <att name="confidence_score_old" value="0.1697" type="real" />
    <att name="initial_score" value="0.0835" type="real" />
    <att name="relevance_score" value="0.375" type="real" />
  </edge>
  <edge id="P02545 (pp) Q9Y2U8" label="LMNA_HUMAN (pp) MAN1_HUMAN" source="P02545" target="Q9Y2U8">
    <att name="confidence_score" value="1.0" type="real" />
    <att name="confidence_score_old" value="0.1997" type="real" />
    <att name="initial_score" value="0.1621" type="real" />
    <att name="relevance_score" value="0.21621621621621623" type="real" />
  </edge>
  <edge id="P02545 (pp) Q9Y2X9" label="LMNA_HUMAN (pp) ZN281_HUMAN" source="P02545" target="Q9Y2X9">
    <att name="confidence_score" value="1.0" type="real" />
    <att name="confidence_score_old" value="0.1737" type="real" />
    <att name="initial_score" value="0.0949" type="real" />
    <att name="relevance_score" value="0.3157894736842105" type="real" />
  </edge>
  <edge id="P02545 (pp) Q9Y314" label="LMNA_HUMAN (pp) NOSIP_HUMAN" source="P02545" target="Q9Y314">
    <att name="confidence_score" value="1.0" type="real" />
    <att name="confidence_score_old" value="0.1629" type="real" />
    <att name="initial_score" value="0.0639" type="real" />
    <att name="relevance_score" value="0.2727272727272727" type="real" />
  </edge>
  <edge id="P02545 (pp) Q9Y3C6" label="LMNA_HUMAN (pp) PPIL1_HUMAN" source="P02545" target="Q9Y3C6">
    <att name="confidence_score" value="1.0" type="real" />
    <att name="confidence_score_old" value="0.182" type="real" />
    <att name="initial_score" value="0.1173" type="real" />
    <att name="relevance_score" value="0.2857142857142857" type="real" />
  </edge>
  <edge id="P02545 (pp) Q9Y5M8" label="LMNA_HUMAN (pp) SRPRB_HUMAN" source="P02545" target="Q9Y5M8">
    <att name="confidence_score" value="1.0" type="real" />
    <att name="confidence_score_old" value="0.1711" type="real" />
    <att name="initial_score" value="0.0875" type="real" />
    <att name="relevance_score" value="0.13333333333333333" type="real" />
  </edge>
  <edge id="P02545 (pp) Q9Y6X4" label="LMNA_HUMAN (pp) F169A_HUMAN" source="P02545" target="Q9Y6X4">
    <att name="confidence_score" value="1.0" type="real" />
    <att name="confidence_score_old" value="0.1814" type="real" />
    <att name="initial_score" value="0.1156" type="real" />
    <att name="relevance_score" value="0.6" type="real" />
  </edge>
  <edge id="P05771 (pp) P06400" label="KPCB_HUMAN (pp) RB_HUMAN" source="P05771" target="P06400">
    <att name="confidence_score" value="1.0" type="real" />
    <att name="confidence_score_old" value="0.4784" type="real" />
    <att name="initial_score" value="0.5843" type="real" />
    <att name="relevance_score" value="0.102880658436214" type="real" />
  </edge>
  <edge id="P05771 (pp) P11388" label="KPCB_HUMAN (pp) TOP2A_HUMAN" source="P05771" target="P11388">
    <att name="confidence_score" value="1.0" type="real" />
    <att name="confidence_score_old" value="0.324" type="real" />
    <att name="initial_score" value="0.396" type="real" />
    <att name="relevance_score" value="0.11578947368421053" type="real" />
  </edge>
  <edge id="P05771 (pp) P16401" label="KPCB_HUMAN (pp) H15_HUMAN" source="P05771" target="P16401">
    <att name="confidence_score" value="1.0" type="real" />
    <att name="confidence_score_old" value="0.3237" type="real" />
    <att name="initial_score" value="0.3956" type="real" />
    <att name="relevance_score" value="0.11578947368421053" type="real" />
  </edge>
  <edge id="P05771 (pp) P17252" label="KPCB_HUMAN (pp) KPCA_HUMAN" source="P05771" target="P17252">
    <att name="confidence_score" value="1.0" type="real" />
    <att name="confidence_score_old" value="1.0" type="real" />
    <att name="initial_score" value="0.0695" type="real" />
    <att name="relevance_score" value="0.10596026490066225" type="real" />
  </edge>
  <edge id="P05771 (pp) P20700" label="KPCB_HUMAN (pp) LMNB1_HUMAN" source="P05771" target="P20700">
    <att name="confidence_score" value="1.0" type="real" />
    <att name="confidence_score_old" value="0.3918" type="real" />
    <att name="initial_score" value="0.4878" type="real" />
    <att name="relevance_score" value="0.11578947368421053" type="real" />
  </edge>
  <edge id="P05771 (pp) P50402" label="KPCB_HUMAN (pp) EMD_HUMAN" source="P05771" target="P50402">
    <att name="confidence_score" value="1.0" type="real" />
    <att name="confidence_score_old" value="1.0" type="real" />
    <att name="initial_score" value="0.391" type="real" />
    <att name="relevance_score" value="0.11578947368421053" type="real" />
  </edge>
  <edge id="P05771 (pp) P68431" label="KPCB_HUMAN (pp) H31_HUMAN" source="P05771" target="P68431">
    <att name="confidence_score" value="1.0" type="real" />
    <att name="confidence_score_old" value="0.2434" type="real" />
    <att name="initial_score" value="0.2578" type="real" />
    <att name="relevance_score" value="0.11578947368421053" type="real" />
  </edge>
  <edge id="P06400 (pp) P09874" label="RB_HUMAN (pp) PARP1_HUMAN" source="P06400" target="P09874">
    <att name="confidence_score" value="1.0" type="real" />
    <att name="confidence_score_old" value="0.1667" type="real" />
    <att name="initial_score" value="0.0748" type="real" />
    <att name="relevance_score" value="0.102880658436214" type="real" />
  </edge>
  <edge id="P06400 (pp) P11388" label="RB_HUMAN (pp) TOP2A_HUMAN" source="P06400" target="P11388">
    <att name="confidence_score" value="1.0" type="real" />
    <att name="confidence_score_old" value="0.3186" type="real" />
    <att name="initial_score" value="0.3878" type="real" />
    <att name="relevance_score" value="0.102880658436214" type="real" />
  </edge>
  <edge id="P06400 (pp) P25490" label="RB_HUMAN (pp) TYY1_HUMAN" source="P06400" target="P25490">
    <att name="confidence_score" value="1.0" type="real" />
    <att name="confidence_score_old" value="0.3183" type="real" />
    <att name="initial_score" value="0.3874" type="real" />
    <att name="relevance_score" value="0.102880658436214" type="real" />
  </edge>
  <edge id="P06400 (pp) P35232" label="RB_HUMAN (pp) PHB1_HUMAN" source="P06400" target="P35232">
    <att name="confidence_score" value="1.0" type="real" />
    <att name="confidence_score_old" value="0.2832" type="real" />
    <att name="initial_score" value="0.331" type="real" />
    <att name="relevance_score" value="0.102880658436214" type="real" />
  </edge>
  <edge id="P06400 (pp) P45973" label="RB_HUMAN (pp) CBX5_HUMAN" source="P06400" target="P45973">
    <att name="confidence_score" value="1.0" type="real" />
    <att name="confidence_score_old" value="0.3615" type="real" />
    <att name="initial_score" value="0.4489" type="real" />
    <att name="relevance_score" value="0.102880658436214" type="real" />
  </edge>
  <edge id="P06400 (pp) P68431" label="RB_HUMAN (pp) H31_HUMAN" source="P06400" target="P68431">
    <att name="confidence_score" value="1.0" type="real" />
    <att name="confidence_score_old" value="0.1592" type="real" />
    <att name="initial_score" value="0.0526" type="real" />
    <att name="relevance_score" value="0.102880658436214" type="real" />
  </edge>
  <edge id="P06400 (pp) Q13573" label="RB_HUMAN (pp) SNW1_HUMAN" source="P06400" target="Q13573">
    <att name="confidence_score" value="1.0" type="real" />
    <att name="confidence_score_old" value="0.3141" type="real" />
    <att name="initial_score" value="0.381" type="real" />
    <att name="relevance_score" value="0.102880658436214" type="real" />
  </edge>
  <edge id="P06400 (pp) Q96HA1" label="RB_HUMAN (pp) P121A_HUMAN" source="P06400" target="Q96HA1">
    <att name="confidence_score" value="1.0" type="real" />
    <att name="confidence_score_old" value="1.0" type="real" />
    <att name="relevance_score" value="0.102880658436214" type="real" />
  </edge>
  <edge id="P06400 (pp) Q9Y2K7" label="RB_HUMAN (pp) KDM2A_HUMAN" source="P06400" target="Q9Y2K7">
    <att name="confidence_score" value="1.0" type="real" />
    <att name="confidence_score_old" value="0.2375" type="real" />
    <att name="initial_score" value="0.2459" type="real" />
    <att name="relevance_score" value="0.102880658436214" type="real" />
  </edge>
  <edge id="P08133 (pp) P17252" label="ANXA6_HUMAN (pp) KPCA_HUMAN" source="P08133" target="P17252">
    <att name="confidence_score" value="1.0" type="real" />
    <att name="confidence_score_old" value="0.329" type="real" />
    <att name="initial_score" value="0.4033" type="real" />
    <att name="relevance_score" value="0.10596026490066225" type="real" />
  </edge>
  <edge id="P08240 (pp) P43307" label="SRPRA_HUMAN (pp) SSRA_HUMAN" source="P08240" target="P43307">
    <att name="confidence_score" value="1.0" type="real" />
    <att name="confidence_score_old" value="0.1787" type="real" />
    <att name="initial_score" value="0.1085" type="real" />
    <att name="relevance_score" value="0.19047619047619047" type="real" />
  </edge>
  <edge id="P08240 (pp) P60468" label="SRPRA_HUMAN (pp) SC61B_HUMAN" source="P08240" target="P60468">
    <att name="confidence_score" value="1.0" type="real" />
    <att name="confidence_score_old" value="0.1782" type="real" />
    <att name="initial_score" value="0.1072" type="real" />
    <att name="relevance_score" value="0.19047619047619047" type="real" />
  </edge>
  <edge id="P08240 (pp) Q15029" label="SRPRA_HUMAN (pp) U5S1_HUMAN" source="P08240" target="Q15029">
    <att name="confidence_score" value="1.0" type="real" />
    <att name="confidence_score_old" value="0.1628" type="real" />
    <att name="initial_score" value="0.0634" type="real" />
    <att name="relevance_score" value="0.13135593220338984" type="real" />
  </edge>
  <edge id="P08240 (pp) Q96A33" label="SRPRA_HUMAN (pp) CCD47_HUMAN" source="P08240" target="Q96A33">
    <att name="confidence_score" value="1.0" type="real" />
    <att name="confidence_score_old" value="0.1542" type="real" />
    <att name="initial_score" value="0.0374" type="real" />
    <att name="relevance_score" value="0.19047619047619047" type="real" />
  </edge>
  <edge id="P08240 (pp) Q9Y5M8" label="SRPRA_HUMAN (pp) SRPRB_HUMAN" source="P08240" target="Q9Y5M8">
    <att name="confidence_score" value="1.0" type="real" />
    <att name="confidence_score_old" value="1.0" type="real" />
    <att name="initial_score" value="0.1281" type="real" />
    <att name="relevance_score" value="0.13333333333333333" type="real" />
  </edge>
  <edge id="P09651 (pp) P22626" label="ROA1_HUMAN (pp) ROA2_HUMAN" source="P09651" target="P22626">
    <att name="confidence_score" value="1.0" type="real" />
    <att name="confidence_score_old" value="0.179" type="real" />
    <att name="initial_score" value="0.1094" type="real" />
    <att name="relevance_score" value="0.10648148148148148" type="real" />
  </edge>
  <edge id="P09651 (pp) P31943" label="ROA1_HUMAN (pp) HNRH1_HUMAN" source="P09651" target="P31943">
    <att name="confidence_score" value="1.0" type="real" />
    <att name="confidence_score_old" value="0.1835" type="real" />
    <att name="initial_score" value="0.1213" type="real" />
    <att name="relevance_score" value="0.10648148148148148" type="real" />
  </edge>
  <edge id="P09651 (pp) P35637" label="ROA1_HUMAN (pp) FUS_HUMAN" source="P09651" target="P35637">
    <att name="confidence_score" value="1.0" type="real" />
    <att name="confidence_score_old" value="0.207" type="real" />
    <att name="initial_score" value="0.1795" type="real" />
    <att name="relevance_score" value="0.10648148148148148" type="real" />
  </edge>
  <edge id="P09651 (pp) P61978" label="ROA1_HUMAN (pp) HNRPK_HUMAN" source="P09651" target="P61978">
    <att name="confidence_score" value="1.0" type="real" />
    <att name="confidence_score_old" value="0.1835" type="real" />
    <att name="initial_score" value="0.1214" type="real" />
    <att name="relevance_score" value="0.10648148148148148" type="real" />
  </edge>
  <edge id="P09651 (pp) P78332" label="ROA1_HUMAN (pp) RBM6_HUMAN" source="P09651" target="P78332">
    <att name="confidence_score" value="1.0" type="real" />
    <att name="confidence_score_old" value="0.1604" type="real" />
    <att name="initial_score" value="0.0562" type="real" />
    <att name="relevance_score" value="0.10648148148148148" type="real" />
  </edge>
  <edge id="P09651 (pp) Q15233" label="ROA1_HUMAN (pp) NONO_HUMAN" source="P09651" target="Q15233">
    <att name="confidence_score" value="1.0" type="real" />
    <att name="confidence_score_old" value="0.1782" type="real" />
    <att name="initial_score" value="0.1072" type="real" />
    <att name="relevance_score" value="0.10648148148148148" type="real" />
  </edge>
  <edge id="P09651 (pp) Q5QJE6" label="ROA1_HUMAN (pp) TDIF2_HUMAN" source="P09651" target="Q5QJE6">
    <att name="confidence_score" value="1.0" type="real" />
    <att name="confidence_score_old" value="0.1602" type="real" />
    <att name="initial_score" value="0.0557" type="real" />
    <att name="relevance_score" value="0.10648148148148148" type="real" />
  </edge>
  <edge id="P09651 (pp) Q6P2Q9" label="ROA1_HUMAN (pp) PRP8_HUMAN" source="P09651" target="Q6P2Q9">
    <att name="confidence_score" value="1.0" type="real" />
    <att name="confidence_score_old" value="0.1726" type="real" />
    <att name="initial_score" value="0.0917" type="real" />
    <att name="relevance_score" value="0.10648148148148148" type="real" />
  </edge>
  <edge id="P09651 (pp) Q86V81" label="ROA1_HUMAN (pp) THOC4_HUMAN" source="P09651" target="Q86V81">
    <att name="confidence_score" value="1.0" type="real" />
    <att name="confidence_score_old" value="0.1713" type="real" />
    <att name="initial_score" value="0.0882" type="real" />
    <att name="relevance_score" value="0.10648148148148148" type="real" />
  </edge>
  <edge id="P09651 (pp) Q96PK6" label="ROA1_HUMAN (pp) RBM14_HUMAN" source="P09651" target="Q96PK6">
    <att name="confidence_score" value="1.0" type="real" />
    <att name="confidence_score_old" value="0.176" type="real" />
    <att name="initial_score" value="0.1011" type="real" />
    <att name="relevance_score" value="0.10648148148148148" type="real" />
  </edge>
  <edge id="P09651 (pp) Q99459" label="ROA1_HUMAN (pp) CDC5L_HUMAN" source="P09651" target="Q99459">
    <att name="confidence_score" value="1.0" type="real" />
    <att name="confidence_score_old" value="0.1706" type="real" />
    <att name="initial_score" value="0.0861" type="real" />
    <att name="relevance_score" value="0.10648148148148148" type="real" />
  </edge>
  <edge id="P09874 (pp) P11388" label="PARP1_HUMAN (pp) TOP2A_HUMAN" source="P09874" target="P11388">
    <att name="confidence_score" value="1.0" type="real" />
    <att name="confidence_score_old" value="0.1931" type="real" />
    <att name="initial_score" value="0.146" type="real" />
    <att name="relevance_score" value="0.13055555555555556" type="real" />
  </edge>
  <edge id="P09874 (pp) P12004" label="PARP1_HUMAN (pp) PCNA_HUMAN" source="P09874" target="P12004">
    <att name="confidence_score" value="1.0" type="real" />
    <att name="confidence_score_old" value="1.0" type="real" />
    <att name="initial_score" value="0.5458" type="real" />
    <att name="relevance_score" value="0.10264900662251655" type="real" />
  </edge>
  <edge id="P09874 (pp) P12956" label="PARP1_HUMAN (pp) XRCC6_HUMAN" source="P09874" target="P12956">
    <att name="confidence_score" value="1.0" type="real" />
    <att name="confidence_score_old" value="1.0" type="real" />
    <att name="initial_score" value="0.3809" type="real" />
    <att name="relevance_score" value="0.13055555555555556" type="real" />
  </edge>
  <edge id="P09874 (pp) P16401" label="PARP1_HUMAN (pp) H15_HUMAN" source="P09874" target="P16401">
    <att name="confidence_score" value="1.0" type="real" />
    <att name="confidence_score_old" value="0.2161" type="real" />
    <att name="initial_score" value="0.2002" type="real" />
    <att name="relevance_score" value="0.13055555555555556" type="real" />
  </edge>
  <edge id="P09874 (pp) P19338" label="PARP1_HUMAN (pp) NUCL_HUMAN" source="P09874" target="P19338">
    <att name="confidence_score" value="1.0" type="real" />
    <att name="confidence_score_old" value="0.1671" type="real" />
    <att name="initial_score" value="0.0761" type="real" />
    <att name="relevance_score" value="0.11267605633802817" type="real" />
  </edge>
  <edge id="P09874 (pp) P25490" label="PARP1_HUMAN (pp) TYY1_HUMAN" source="P09874" target="P25490">
    <att name="confidence_score" value="1.0" type="real" />
    <att name="confidence_score_old" value="0.2172" type="real" />
    <att name="initial_score" value="0.2028" type="real" />
    <att name="relevance_score" value="0.13055555555555556" type="real" />
  </edge>
  <edge id="P09874 (pp) P27694" label="PARP1_HUMAN (pp) RFA1_HUMAN" source="P09874" target="P27694">
    <att name="confidence_score" value="1.0" type="real" />
    <att name="confidence_score_old" value="0.2103" type="real" />
    <att name="initial_score" value="0.1873" type="real" />
    <att name="relevance_score" value="0.12083333333333333" type="real" />
  </edge>
  <edge id="P09874 (pp) P35226" label="PARP1_HUMAN (pp) BMI1_HUMAN" source="P09874" target="P35226">
    <att name="confidence_score" value="1.0" type="real" />
    <att name="confidence_score_old" value="0.3318" type="real" />
    <att name="initial_score" value="0.4074" type="real" />
    <att name="relevance_score" value="0.11162790697674418" type="real" />
  </edge>
  <edge id="P09874 (pp) P35232" label="PARP1_HUMAN (pp) PHB1_HUMAN" source="P09874" target="P35232">
    <att name="confidence_score" value="1.0" type="real" />
    <att name="confidence_score_old" value="0.1838" type="real" />
    <att name="initial_score" value="0.1221" type="real" />
    <att name="relevance_score" value="0.12269938650306748" type="real" />
  </edge>
  <edge id="P09874 (pp) P35637" label="PARP1_HUMAN (pp) FUS_HUMAN" source="P09874" target="P35637">
    <att name="confidence_score" value="1.0" type="real" />
    <att name="confidence_score_old" value="0.183" type="real" />
    <att name="initial_score" value="0.12" type="real" />
    <att name="relevance_score" value="0.13055555555555556" type="real" />
  </edge>
  <edge id="P09874 (pp) P45973" label="PARP1_HUMAN (pp) CBX5_HUMAN" source="P09874" target="P45973">
    <att name="confidence_score" value="1.0" type="real" />
    <att name="confidence_score_old" value="0.1601" type="real" />
    <att name="initial_score" value="0.0553" type="real" />
    <att name="relevance_score" value="0.13055555555555556" type="real" />
  </edge>
  <edge id="P09874 (pp) P68431" label="PARP1_HUMAN (pp) H31_HUMAN" source="P09874" target="P68431">
    <att name="confidence_score" value="1.0" type="real" />
    <att name="confidence_score_old" value="0.2154" type="real" />
    <att name="initial_score" value="0.1987" type="real" />
    <att name="relevance_score" value="0.11743119266055047" type="real" />
  </edge>
  <edge id="P09874 (pp) Q03112" label="PARP1_HUMAN (pp) MECOM_HUMAN" source="P09874" target="Q03112">
    <att name="confidence_score" value="1.0" type="real" />
    <att name="confidence_score_old" value="0.1771" type="real" />
    <att name="initial_score" value="0.1042" type="real" />
    <att name="relevance_score" value="0.13055555555555556" type="real" />
  </edge>
  <edge id="P09874 (pp) Q12888" label="PARP1_HUMAN (pp) TP53B_HUMAN" source="P09874" target="Q12888">
    <att name="confidence_score" value="1.0" type="real" />
    <att name="confidence_score_old" value="0.2218" type="real" />
    <att name="initial_score" value="0.2129" type="real" />
    <att name="relevance_score" value="0.13055555555555556" type="real" />
  </edge>
  <edge id="P09874 (pp) Q13263" label="PARP1_HUMAN (pp) TIF1B_HUMAN" source="P09874" target="Q13263">
    <att name="confidence_score" value="1.0" type="real" />
    <att name="confidence_score_old" value="0.3137" type="real" />
    <att name="initial_score" value="0.3804" type="real" />
    <att name="relevance_score" value="0.10344827586206896" type="real" />
  </edge>
  <edge id="P09874 (pp) Q15029" label="PARP1_HUMAN (pp) U5S1_HUMAN" source="P09874" target="Q15029">
    <att name="confidence_score" value="1.0" type="real" />
    <att name="confidence_score_old" value="0.1685" type="real" />
    <att name="initial_score" value="0.08" type="real" />
    <att name="relevance_score" value="0.13055555555555556" type="real" />
  </edge>
  <edge id="P09874 (pp) Q8N1G2" label="PARP1_HUMAN (pp) CMTR1_HUMAN" source="P09874" target="Q8N1G2">
    <att name="confidence_score" value="1.0" type="real" />
    <att name="confidence_score_old" value="0.174" type="real" />
    <att name="initial_score" value="0.0955" type="real" />
    <att name="relevance_score" value="0.13055555555555556" type="real" />
  </edge>
  <edge id="P09874 (pp) Q8N6T7" label="PARP1_HUMAN (pp) SIR6_HUMAN" source="P09874" target="Q8N6T7">
    <att name="confidence_score" value="1.0" type="real" />
    <att name="confidence_score_old" value="0.1933" type="real" />
    <att name="initial_score" value="0.1465" type="real" />
    <att name="relevance_score" value="0.13055555555555556" type="real" />
  </edge>
  <edge id="P09874 (pp) Q96S55" label="PARP1_HUMAN (pp) WRIP1_HUMAN" source="P09874" target="Q96S55">
    <att name="confidence_score" value="1.0" type="real" />
    <att name="confidence_score_old" value="0.1675" type="real" />
    <att name="initial_score" value="0.0774" type="real" />
    <att name="relevance_score" value="0.13055555555555556" type="real" />
  </edge>
  <edge id="P09874 (pp) Q96T23" label="PARP1_HUMAN (pp) RSF1_HUMAN" source="P09874" target="Q96T23">
    <att name="confidence_score" value="1.0" type="real" />
    <att name="confidence_score_old" value="0.1603" type="real" />
    <att name="initial_score" value="0.056" type="real" />
    <att name="relevance_score" value="0.13055555555555556" type="real" />
  </edge>
  <edge id="P09874 (pp) Q99986" label="PARP1_HUMAN (pp) VRK1_HUMAN" source="P09874" target="Q99986">
    <att name="confidence_score" value="1.0" type="real" />
    <att name="confidence_score_old" value="0.1665" type="real" />
    <att name="initial_score" value="0.0745" type="real" />
    <att name="relevance_score" value="0.12359550561797752" type="real" />
  </edge>
  <edge id="P09874 (pp) Q9BXW9" label="PARP1_HUMAN (pp) FACD2_HUMAN" source="P09874" target="Q9BXW9">
    <att name="confidence_score" value="1.0" type="real" />
    <att name="confidence_score_old" value="0.1986" type="real" />
    <att name="initial_score" value="0.1594" type="real" />
    <att name="relevance_score" value="0.12217194570135746" type="real" />
  </edge>
  <edge id="P09874 (pp) Q9HAU4" label="PARP1_HUMAN (pp) SMUF2_HUMAN" source="P09874" target="Q9HAU4">
    <att name="confidence_score" value="1.0" type="real" />
    <att name="confidence_score_old" value="0.5852" type="real" />
    <att name="initial_score" value="0.6817" type="real" />
    <att name="relevance_score" value="0.10344827586206896" type="real" />
  </edge>
  <edge id="P09874 (pp) Q9NRZ9" label="PARP1_HUMAN (pp) HELLS_HUMAN" source="P09874" target="Q9NRZ9">
    <att name="confidence_score" value="1.0" type="real" />
    <att name="confidence_score_old" value="0.1857" type="real" />
    <att name="initial_score" value="0.127" type="real" />
    <att name="relevance_score" value="0.13055555555555556" type="real" />
  </edge>
  <edge id="P09874 (pp) Q9P0U3" label="PARP1_HUMAN (pp) SENP1_HUMAN" source="P09874" target="Q9P0U3">
    <att name="confidence_score" value="1.0" type="real" />
    <att name="confidence_score_old" value="0.2359" type="real" />
    <att name="initial_score" value="0.2426" type="real" />
    <att name="relevance_score" value="0.12121212121212122" type="real" />
  </edge>
  <edge id="P11388 (pp) P12956" label="TOP2A_HUMAN (pp) XRCC6_HUMAN" source="P11388" target="P12956">
    <att name="confidence_score" value="1.0" type="real" />
    <att name="confidence_score_old" value="0.1723" type="real" />
    <att name="initial_score" value="0.0908" type="real" />
    <att name="relevance_score" value="0.1658291457286432" type="real" />
  </edge>
  <edge id="P11388 (pp) P17252" label="TOP2A_HUMAN (pp) KPCA_HUMAN" source="P11388" target="P17252">
    <att name="confidence_score" value="1.0" type="real" />
    <att name="confidence_score_old" value="0.3216" type="real" />
    <att name="initial_score" value="0.3924" type="real" />
    <att name="relevance_score" value="0.10596026490066225" type="real" />
  </edge>
  <edge id="P11388 (pp) P25490" label="TOP2A_HUMAN (pp) TYY1_HUMAN" source="P11388" target="P25490">
    <att name="confidence_score" value="1.0" type="real" />
    <att name="confidence_score_old" value="0.2105" type="real" />
    <att name="initial_score" value="0.1875" type="real" />
    <att name="relevance_score" value="0.14965986394557823" type="real" />
  </edge>
  <edge id="P11388 (pp) P33992" label="TOP2A_HUMAN (pp) MCM5_HUMAN" source="P11388" target="P33992">
    <att name="confidence_score" value="1.0" type="real" />
    <att name="confidence_score_old" value="0.166" type="real" />
    <att name="initial_score" value="0.0729" type="real" />
    <att name="relevance_score" value="0.14563106796116504" type="real" />
  </edge>
  <edge id="P11388 (pp) P35226" label="TOP2A_HUMAN (pp) BMI1_HUMAN" source="P11388" target="P35226">
    <att name="confidence_score" value="1.0" type="real" />
    <att name="confidence_score_old" value="0.2244" type="real" />
    <att name="initial_score" value="0.2186" type="real" />
    <att name="relevance_score" value="0.11162790697674418" type="real" />
  </edge>
  <edge id="P11388 (pp) P68431" label="TOP2A_HUMAN (pp) H31_HUMAN" source="P11388" target="P68431">
    <att name="confidence_score" value="1.0" type="real" />
    <att name="confidence_score_old" value="0.1897" type="real" />
    <att name="initial_score" value="0.1373" type="real" />
    <att name="relevance_score" value="0.11743119266055047" type="real" />
  </edge>
  <edge id="P11388 (pp) Q13263" label="TOP2A_HUMAN (pp) TIF1B_HUMAN" source="P11388" target="Q13263">
    <att name="confidence_score" value="1.0" type="real" />
    <att name="confidence_score_old" value="0.1842" type="real" />
    <att name="initial_score" value="0.1231" type="real" />
    <att name="relevance_score" value="0.10344827586206896" type="real" />
  </edge>
  <edge id="P11388 (pp) Q99459" label="TOP2A_HUMAN (pp) CDC5L_HUMAN" source="P11388" target="Q99459">
    <att name="confidence_score" value="1.0" type="real" />
    <att name="confidence_score_old" value="0.1887" type="real" />
    <att name="initial_score" value="0.1348" type="real" />
    <att name="relevance_score" value="0.14018691588785046" type="real" />
  </edge>
  <edge id="P11388 (pp) Q9BXW9" label="TOP2A_HUMAN (pp) FACD2_HUMAN" source="P11388" target="Q9BXW9">
    <att name="confidence_score" value="1.0" type="real" />
    <att name="confidence_score_old" value="0.169" type="real" />
    <att name="initial_score" value="0.0817" type="real" />
    <att name="relevance_score" value="0.12217194570135746" type="real" />
  </edge>
  <edge id="P11388 (pp) Q9HAU4" label="TOP2A_HUMAN (pp) SMUF2_HUMAN" source="P11388" target="Q9HAU4">
    <att name="confidence_score" value="1.0" type="real" />
    <att name="confidence_score_old" value="0.3216" type="real" />
    <att name="initial_score" value="0.3924" type="real" />
    <att name="relevance_score" value="0.10344827586206896" type="real" />
  </edge>
  <edge id="P12004 (pp) P12956" label="PCNA_HUMAN (pp) XRCC6_HUMAN" source="P12004" target="P12956">
    <att name="confidence_score" value="1.0" type="real" />
    <att name="confidence_score_old" value="0.4042" type="real" />
    <att name="initial_score" value="0.5028" type="real" />
    <att name="relevance_score" value="0.10264900662251655" type="real" />
  </edge>
  <edge id="P12004 (pp) P27694" label="PCNA_HUMAN (pp) RFA1_HUMAN" source="P12004" target="P27694">
    <att name="confidence_score" value="1.0" type="real" />
    <att name="confidence_score_old" value="1.0" type="real" />
    <att name="initial_score" value="0.5783" type="real" />
    <att name="relevance_score" value="0.10264900662251655" type="real" />
  </edge>
  <edge id="P12004 (pp) P35232" label="PCNA_HUMAN (pp) PHB1_HUMAN" source="P12004" target="P35232">
    <att name="confidence_score" value="1.0" type="real" />
    <att name="confidence_score_old" value="0.1649" type="real" />
    <att name="initial_score" value="0.0696" type="real" />
    <att name="relevance_score" value="0.10264900662251655" type="real" />
  </edge>
  <edge id="P12004 (pp) P54274" label="PCNA_HUMAN (pp) TERF1_HUMAN" source="P12004" target="P54274">
    <att name="confidence_score" value="1.0" type="real" />
    <att name="confidence_score_old" value="0.316" type="real" />
    <att name="initial_score" value="0.3839" type="real" />
    <att name="relevance_score" value="0.10264900662251655" type="real" />
  </edge>
  <edge id="P12004 (pp) P68431" label="PCNA_HUMAN (pp) H31_HUMAN" source="P12004" target="P68431">
    <att name="confidence_score" value="1.0" type="real" />
    <att name="confidence_score_old" value="0.4809" type="real" />
    <att name="initial_score" value="0.5868" type="real" />
    <att name="relevance_score" value="0.10264900662251655" type="real" />
  </edge>
  <edge id="P12004 (pp) Q13263" label="PCNA_HUMAN (pp) TIF1B_HUMAN" source="P12004" target="Q13263">
    <att name="confidence_score" value="1.0" type="real" />
    <att name="confidence_score_old" value="0.3721" type="real" />
    <att name="initial_score" value="0.4628" type="real" />
    <att name="relevance_score" value="0.10264900662251655" type="real" />
  </edge>
  <edge id="P12004 (pp) Q71DI3" label="PCNA_HUMAN (pp) H32_HUMAN" source="P12004" target="Q71DI3">
    <att name="confidence_score" value="1.0" type="real" />
    <att name="confidence_score_old" value="0.317" type="real" />
    <att name="initial_score" value="0.3855" type="real" />
    <att name="relevance_score" value="0.10215053763440861" type="real" />
  </edge>
  <edge id="P12004 (pp) Q96S55" label="PCNA_HUMAN (pp) WRIP1_HUMAN" source="P12004" target="Q96S55">
    <att name="confidence_score" value="1.0" type="real" />
    <att name="confidence_score_old" value="0.6014" type="real" />
    <att name="initial_score" value="0.6948" type="real" />
    <att name="relevance_score" value="0.10264900662251655" type="real" />
  </edge>
  <edge id="P12004 (pp) Q9BXW9" label="PCNA_HUMAN (pp) FACD2_HUMAN" source="P12004" target="Q9BXW9">
    <att name="confidence_score" value="1.0" type="real" />
    <att name="confidence_score_old" value="0.3373" type="real" />
    <att name="initial_score" value="0.4155" type="real" />
    <att name="relevance_score" value="0.10264900662251655" type="real" />
  </edge>
  <edge id="P12004 (pp) Q9P2P5" label="PCNA_HUMAN (pp) HECW2_HUMAN" source="P12004" target="Q9P2P5">
    <att name="confidence_score" value="1.0" type="real" />
    <att name="confidence_score_old" value="0.2132" type="real" />
    <att name="initial_score" value="0.1938" type="real" />
    <att name="relevance_score" value="0.10264900662251655" type="real" />
  </edge>
  <edge id="P12004 (pp) Q9UIG0" label="PCNA_HUMAN (pp) BAZ1B_HUMAN" source="P12004" target="Q9UIG0">
    <att name="confidence_score" value="1.0" type="real" />
    <att name="confidence_score_old" value="0.3572" type="real" />
    <att name="initial_score" value="0.4431" type="real" />
    <att name="relevance_score" value="0.10264900662251655" type="real" />
  </edge>
  <edge id="P12004 (pp) Q9UK53" label="PCNA_HUMAN (pp) ING1_HUMAN" source="P12004" target="Q9UK53">
    <att name="confidence_score" value="1.0" type="real" />
    <att name="confidence_score_old" value="0.4882" type="real" />
    <att name="initial_score" value="0.5941" type="real" />
    <att name="relevance_score" value="0.10264900662251655" type="real" />
  </edge>
  <edge id="P12270 (pp) P49790" label="TPR_HUMAN (pp) NU153_HUMAN" source="P12270" target="P49790">
    <att name="confidence_score" value="1.0" type="real" />
    <att name="confidence_score_old" value="0.6283" type="real" />
    <att name="initial_score" value="0.7159" type="real" />
    <att name="relevance_score" value="0.3076923076923077" type="real" />
  </edge>
  <edge id="P12270 (pp) P52948" label="TPR_HUMAN (pp) NUP98_HUMAN" source="P12270" target="P52948">
    <att name="confidence_score" value="1.0" type="real" />
    <att name="confidence_score_old" value="0.4866" type="real" />
    <att name="initial_score" value="0.5925" type="real" />
    <att name="relevance_score" value="0.2073170731707317" type="real" />
  </edge>
  <edge id="P12270 (pp) P57740" label="TPR_HUMAN (pp) NU107_HUMAN" source="P12270" target="P57740">
    <att name="confidence_score" value="1.0" type="real" />
    <att name="confidence_score_old" value="0.3575" type="real" />
    <att name="initial_score" value="0.4435" type="real" />
    <att name="relevance_score" value="0.3333333333333333" type="real" />
  </edge>
  <edge id="P12270 (pp) Q8N1F7" label="TPR_HUMAN (pp) NUP93_HUMAN" source="P12270" target="Q8N1F7">
    <att name="confidence_score" value="1.0" type="real" />
    <att name="confidence_score_old" value="0.3236" type="real" />
    <att name="initial_score" value="0.3954" type="real" />
    <att name="relevance_score" value="0.3333333333333333" type="real" />
  </edge>
  <edge id="P12544 (pp) P12956" label="GRAA_HUMAN (pp) XRCC6_HUMAN" source="P12544" target="P12956">
    <att name="confidence_score" value="1.0" type="real" />
    <att name="confidence_score_old" value="0.5005" type="real" />
    <att name="initial_score" value="0.6061" type="real" />
    <att name="relevance_score" value="0.1658291457286432" type="real" />
  </edge>
  <edge id="P12544 (pp) P61978" label="GRAA_HUMAN (pp) HNRPK_HUMAN" source="P12544" target="P61978">
    <att name="confidence_score" value="1.0" type="real" />
    <att name="confidence_score_old" value="0.2016" type="real" />
    <att name="initial_score" value="0.1669" type="real" />
    <att name="relevance_score" value="0.128099173553719" type="real" />
  </edge>
  <edge id="P12956 (pp) P19338" label="XRCC6_HUMAN (pp) NUCL_HUMAN" source="P12956" target="P19338">
    <att name="confidence_score" value="1.0" type="real" />
    <att name="confidence_score_old" value="0.2027" type="real" />
    <att name="initial_score" value="0.1694" type="real" />
    <att name="relevance_score" value="0.11267605633802817" type="real" />
  </edge>
  <edge id="P12956 (pp) P25490" label="XRCC6_HUMAN (pp) TYY1_HUMAN" source="P12956" target="P25490">
    <att name="confidence_score" value="1.0" type="real" />
    <att name="confidence_score_old" value="0.2606" type="real" />
    <att name="initial_score" value="0.2907" type="real" />
    <att name="relevance_score" value="0.14965986394557823" type="real" />
  </edge>
  <edge id="P12956 (pp) P27694" label="XRCC6_HUMAN (pp) RFA1_HUMAN" source="P12956" target="P27694">
    <att name="confidence_score" value="1.0" type="real" />
    <att name="confidence_score_old" value="0.1718" type="real" />
    <att name="initial_score" value="0.0895" type="real" />
    <att name="relevance_score" value="0.12083333333333333" type="real" />
  </edge>
  <edge id="P12956 (pp) P45973" label="XRCC6_HUMAN (pp) CBX5_HUMAN" source="P12956" target="P45973">
    <att name="confidence_score" value="1.0" type="real" />
    <att name="confidence_score_old" value="0.3714" type="real" />
    <att name="initial_score" value="0.4619" type="real" />
    <att name="relevance_score" value="0.1658291457286432" type="real" />
  </edge>
  <edge id="P12956 (pp) P68431" label="XRCC6_HUMAN (pp) H31_HUMAN" source="P12956" target="P68431">
    <att name="confidence_score" value="1.0" type="real" />
    <att name="confidence_score_old" value="0.3739" type="real" />
    <att name="initial_score" value="0.4652" type="real" />
    <att name="relevance_score" value="0.11743119266055047" type="real" />
  </edge>
  <edge id="P12956 (pp) Q03112" label="XRCC6_HUMAN (pp) MECOM_HUMAN" source="P12956" target="Q03112">
    <att name="confidence_score" value="1.0" type="real" />
    <att name="confidence_score_old" value="0.1714" type="real" />
    <att name="initial_score" value="0.0883" type="real" />
    <att name="relevance_score" value="0.14606741573033707" type="real" />
  </edge>
  <edge id="P12956 (pp) Q12888" label="XRCC6_HUMAN (pp) TP53B_HUMAN" source="P12956" target="Q12888">
    <att name="confidence_score" value="1.0" type="real" />
    <att name="confidence_score_old" value="1.0" type="real" />
    <att name="initial_score" value="0.1494" type="real" />
    <att name="relevance_score" value="0.1658291457286432" type="real" />
  </edge>
  <edge id="P12956 (pp) Q13263" label="XRCC6_HUMAN (pp) TIF1B_HUMAN" source="P12956" target="Q13263">
    <att name="confidence_score" value="1.0" type="real" />
    <att name="confidence_score_old" value="0.1859" type="real" />
    <att name="initial_score" value="0.1277" type="real" />
    <att name="relevance_score" value="0.10344827586206896" type="real" />
  </edge>
  <edge id="P12956 (pp) Q13426" label="XRCC6_HUMAN (pp) XRCC4_HUMAN" source="P12956" target="Q13426">
    <att name="confidence_score" value="1.0" type="real" />
    <att name="confidence_score_old" value="1.0" type="real" />
    <att name="initial_score" value="0.7308" type="real" />
    <att name="relevance_score" value="0.12903225806451613" type="real" />
  </edge>
  <edge id="P12956 (pp) Q13573" label="XRCC6_HUMAN (pp) SNW1_HUMAN" source="P12956" target="Q13573">
    <att name="confidence_score" value="1.0" type="real" />
    <att name="confidence_score_old" value="0.1684" type="real" />
    <att name="initial_score" value="0.0797" type="real" />
    <att name="relevance_score" value="0.10849056603773585" type="real" />
  </edge>
  <edge id="P12956 (pp) Q14676" label="XRCC6_HUMAN (pp) MDC1_HUMAN" source="P12956" target="Q14676">
    <att name="confidence_score" value="1.0" type="real" />
    <att name="confidence_score_old" value="1.0" type="real" />
    <att name="initial_score" value="0.1376" type="real" />
    <att name="relevance_score" value="0.14285714285714285" type="real" />
  </edge>
  <edge id="P12956 (pp) Q5UIP0" label="XRCC6_HUMAN (pp) RIF1_HUMAN" source="P12956" target="Q5UIP0">
    <att name="confidence_score" value="1.0" type="real" />
    <att name="confidence_score_old" value="1.0" type="real" />
    <att name="initial_score" value="0.1379" type="real" />
    <att name="relevance_score" value="0.1658291457286432" type="real" />
  </edge>
  <edge id="P12956 (pp) Q9UKX7" label="XRCC6_HUMAN (pp) NUP50_HUMAN" source="P12956" target="Q9UKX7">
    <att name="confidence_score" value="1.0" type="real" />
    <att name="confidence_score_old" value="0.166" type="real" />
    <att name="initial_score" value="0.0729" type="real" />
    <att name="relevance_score" value="0.1658291457286432" type="real" />
  </edge>
  <edge id="P16401 (pp) P17252" label="H15_HUMAN (pp) KPCA_HUMAN" source="P16401" target="P17252">
    <att name="confidence_score" value="1.0" type="real" />
    <att name="confidence_score_old" value="0.3583" type="real" />
    <att name="initial_score" value="0.4446" type="real" />
    <att name="relevance_score" value="0.10596026490066225" type="real" />
  </edge>
  <edge id="P16401 (pp) P19338" label="H15_HUMAN (pp) NUCL_HUMAN" source="P16401" target="P19338">
    <att name="confidence_score" value="1.0" type="real" />
    <att name="confidence_score_old" value="0.1668" type="real" />
    <att name="initial_score" value="0.0753" type="real" />
    <att name="relevance_score" value="0.11267605633802817" type="real" />
  </edge>
  <edge id="P16401 (pp) P45973" label="H15_HUMAN (pp) CBX5_HUMAN" source="P16401" target="P45973">
    <att name="confidence_score" value="1.0" type="real" />
    <att name="confidence_score_old" value="0.4865" type="real" />
    <att name="initial_score" value="0.5924" type="real" />
    <att name="relevance_score" value="0.20512820512820512" type="real" />
  </edge>
  <edge id="P16401 (pp) Q9BXW9" label="H15_HUMAN (pp) FACD2_HUMAN" source="P16401" target="Q9BXW9">
    <att name="confidence_score" value="1.0" type="real" />
    <att name="confidence_score_old" value="0.1689" type="real" />
    <att name="initial_score" value="0.0814" type="real" />
    <att name="relevance_score" value="0.12217194570135746" type="real" />
  </edge>
  <edge id="P17029 (pp) Q969J2" label="ZKSC1_HUMAN (pp) ZKSC4_HUMAN" source="P17029" target="Q969J2">
    <att name="confidence_score" value="1.0" type="real" />
    <att name="confidence_score_old" value="0.1604" type="real" />
    <att name="initial_score" value="0.0563" type="real" />
    <att name="relevance_score" value="0.13333333333333333" type="real" />
  </edge>
  <edge id="P17252 (pp) P20700" label="KPCA_HUMAN (pp) LMNB1_HUMAN" source="P17252" target="P20700">
    <att name="confidence_score" value="1.0" type="real" />
    <att name="confidence_score_old" value="0.4801" type="real" />
    <att name="initial_score" value="0.586" type="real" />
    <att name="relevance_score" value="0.10596026490066225" type="real" />
  </edge>
  <edge id="P17252 (pp) P50402" label="KPCA_HUMAN (pp) EMD_HUMAN" source="P17252" target="P50402">
    <att name="confidence_score" value="1.0" type="real" />
    <att name="confidence_score_old" value="1.0" type="real" />
    <att name="initial_score" value="0.3885" type="real" />
    <att name="relevance_score" value="0.10596026490066225" type="real" />
  </edge>
  <edge id="P17252 (pp) P68431" label="KPCA_HUMAN (pp) H31_HUMAN" source="P17252" target="P68431">
    <att name="confidence_score" value="1.0" type="real" />
    <att name="confidence_score_old" value="0.2031" type="real" />
    <att name="initial_score" value="0.1703" type="real" />
    <att name="relevance_score" value="0.10596026490066225" type="real" />
  </edge>
  <edge id="P17252 (pp) Q15417" label="KPCA_HUMAN (pp) CNN3_HUMAN" source="P17252" target="Q15417">
    <att name="confidence_score" value="1.0" type="real" />
    <att name="confidence_score_old" value="0.2748" type="real" />
    <att name="initial_score" value="0.3164" type="real" />
    <att name="relevance_score" value="0.10596026490066225" type="real" />
  </edge>
  <edge id="P17252 (pp) Q16236" label="KPCA_HUMAN (pp) NF2L2_HUMAN" source="P17252" target="Q16236">
    <att name="confidence_score" value="1.0" type="real" />
    <att name="confidence_score_old" value="0.3266" type="real" />
    <att name="initial_score" value="0.3998" type="real" />
    <att name="relevance_score" value="0.10596026490066225" type="real" />
  </edge>
  <edge id="P18031 (pp) P20700" label="PTN1_HUMAN (pp) LMNB1_HUMAN" source="P18031" target="P20700">
    <att name="confidence_score" value="1.0" type="real" />
    <att name="confidence_score_old" value="0.161" type="real" />
    <att name="initial_score" value="0.0582" type="real" />
    <att name="relevance_score" value="0.1736111111111111" type="real" />
  </edge>
  <edge id="P18031 (pp) P30519" label="PTN1_HUMAN (pp) HMOX2_HUMAN" source="P18031" target="P30519">
    <att name="confidence_score" value="1.0" type="real" />
    <att name="confidence_score_old" value="0.1641" type="real" />
    <att name="initial_score" value="0.0675" type="real" />
    <att name="relevance_score" value="0.1736111111111111" type="real" />
  </edge>
  <edge id="P18031 (pp) P42166" label="PTN1_HUMAN (pp) LAP2A_HUMAN" source="P18031" target="P42166">
    <att name="confidence_score" value="1.0" type="real" />
    <att name="confidence_score_old" value="0.161" type="real" />
    <att name="initial_score" value="0.0582" type="real" />
    <att name="relevance_score" value="0.1736111111111111" type="real" />
  </edge>
  <edge id="P18031 (pp) P42167" label="PTN1_HUMAN (pp) LAP2B_HUMAN" source="P18031" target="P42167">
    <att name="confidence_score" value="1.0" type="real" />
    <att name="confidence_score_old" value="0.161" type="real" />
    <att name="initial_score" value="0.0582" type="real" />
    <att name="relevance_score" value="0.1736111111111111" type="real" />
  </edge>
  <edge id="P18031 (pp) P49257" label="PTN1_HUMAN (pp) LMAN1_HUMAN" source="P18031" target="P49257">
    <att name="confidence_score" value="1.0" type="real" />
    <att name="confidence_score_old" value="0.161" type="real" />
    <att name="initial_score" value="0.0582" type="real" />
    <att name="relevance_score" value="0.15625" type="real" />
  </edge>
  <edge id="P18031 (pp) P50402" label="PTN1_HUMAN (pp) EMD_HUMAN" source="P18031" target="P50402">
    <att name="confidence_score" value="1.0" type="real" />
    <att name="confidence_score_old" value="0.1675" type="real" />
    <att name="initial_score" value="0.0773" type="real" />
    <att name="relevance_score" value="0.1736111111111111" type="real" />
  </edge>
  <edge id="P18031 (pp) P60468" label="PTN1_HUMAN (pp) SC61B_HUMAN" source="P18031" target="P60468">
    <att name="confidence_score" value="1.0" type="real" />
    <att name="confidence_score_old" value="0.1692" type="real" />
    <att name="initial_score" value="0.0821" type="real" />
    <att name="relevance_score" value="0.1736111111111111" type="real" />
  </edge>
  <edge id="P18031 (pp) Q13263" label="PTN1_HUMAN (pp) TIF1B_HUMAN" source="P18031" target="Q13263">
    <att name="confidence_score" value="1.0" type="real" />
    <att name="confidence_score_old" value="0.1699" type="real" />
    <att name="initial_score" value="0.0841" type="real" />
    <att name="relevance_score" value="0.10344827586206896" type="real" />
  </edge>
  <edge id="P18031 (pp) Q13586" label="PTN1_HUMAN (pp) STIM1_HUMAN" source="P18031" target="Q13586">
    <att name="confidence_score" value="1.0" type="real" />
    <att name="confidence_score_old" value="0.1615" type="real" />
    <att name="initial_score" value="0.0596" type="real" />
    <att name="relevance_score" value="0.14634146341463414" type="real" />
  </edge>
  <edge id="P18031 (pp) Q8N4V1" label="PTN1_HUMAN (pp) EMC5_HUMAN" source="P18031" target="Q8N4V1">
    <att name="confidence_score" value="1.0" type="real" />
    <att name="confidence_score_old" value="0.1676" type="real" />
    <att name="initial_score" value="0.0777" type="real" />
    <att name="relevance_score" value="0.1736111111111111" type="real" />
  </edge>
  <edge id="P18031 (pp) Q8N766" label="PTN1_HUMAN (pp) EMC1_HUMAN" source="P18031" target="Q8N766">
    <att name="confidence_score" value="1.0" type="real" />
    <att name="confidence_score_old" value="0.1673" type="real" />
    <att name="initial_score" value="0.0768" type="real" />
    <att name="relevance_score" value="0.15217391304347827" type="real" />
  </edge>
  <edge id="P18031 (pp) Q96A33" label="PTN1_HUMAN (pp) CCD47_HUMAN" source="P18031" target="Q96A33">
    <att name="confidence_score" value="1.0" type="real" />
    <att name="confidence_score_old" value="0.1681" type="real" />
    <att name="initial_score" value="0.0789" type="real" />
    <att name="relevance_score" value="0.1736111111111111" type="real" />
  </edge>
  <edge id="P18031 (pp) Q96AG4" label="PTN1_HUMAN (pp) LRC59_HUMAN" source="P18031" target="Q96AG4">
    <att name="confidence_score" value="1.0" type="real" />
    <att name="confidence_score_old" value="0.161" type="real" />
    <att name="initial_score" value="0.0581" type="real" />
    <att name="relevance_score" value="0.1736111111111111" type="real" />
  </edge>
  <edge id="P18031 (pp) Q96KC8" label="PTN1_HUMAN (pp) DNJC1_HUMAN" source="P18031" target="Q96KC8">
    <att name="confidence_score" value="1.0" type="real" />
    <att name="confidence_score_old" value="0.1638" type="real" />
    <att name="initial_score" value="0.0664" type="real" />
    <att name="relevance_score" value="0.1736111111111111" type="real" />
  </edge>
  <edge id="P18031 (pp) Q9UGP8" label="PTN1_HUMAN (pp) SEC63_HUMAN" source="P18031" target="Q9UGP8">
    <att name="confidence_score" value="1.0" type="real" />
    <att name="confidence_score_old" value="0.163" type="real" />
    <att name="initial_score" value="0.0641" type="real" />
    <att name="relevance_score" value="0.1736111111111111" type="real" />
  </edge>
  <edge id="P19338 (pp) P22087" label="NUCL_HUMAN (pp) FBRL_HUMAN" source="P19338" target="P22087">
    <att name="confidence_score" value="1.0" type="real" />
    <att name="confidence_score_old" value="0.2192" type="real" />
    <att name="initial_score" value="0.2071" type="real" />
    <att name="relevance_score" value="0.1018867924528302" type="real" />
  </edge>
  <edge id="P19338 (pp) P35226" label="NUCL_HUMAN (pp) BMI1_HUMAN" source="P19338" target="P35226">
    <att name="confidence_score" value="1.0" type="real" />
    <att name="confidence_score_old" value="0.1686" type="real" />
    <att name="initial_score" value="0.0803" type="real" />
    <att name="relevance_score" value="0.11162790697674418" type="real" />
  </edge>
  <edge id="P19338 (pp) Q15365" label="NUCL_HUMAN (pp) PCBP1_HUMAN" source="P19338" target="Q15365">
    <att name="confidence_score" value="1.0" type="real" />
    <att name="confidence_score_old" value="0.1745" type="real" />
    <att name="initial_score" value="0.0969" type="real" />
    <att name="relevance_score" value="0.11267605633802817" type="real" />
  </edge>
  <edge id="P19338 (pp) Q6P2Q9" label="NUCL_HUMAN (pp) PRP8_HUMAN" source="P19338" target="Q6P2Q9">
    <att name="confidence_score" value="1.0" type="real" />
    <att name="confidence_score_old" value="0.1729" type="real" />
    <att name="initial_score" value="0.0925" type="real" />
    <att name="relevance_score" value="0.11267605633802817" type="real" />
  </edge>
  <edge id="P20339 (pp) P50402" label="RAB5A_HUMAN (pp) EMD_HUMAN" source="P20339" target="P50402">
    <att name="confidence_score" value="1.0" type="real" />
    <att name="confidence_score_old" value="0.1622" type="real" />
    <att name="initial_score" value="0.0618" type="real" />
    <att name="relevance_score" value="0.10465116279069768" type="real" />
  </edge>
  <edge id="P20339 (pp) Q9UH99" label="RAB5A_HUMAN (pp) SUN2_HUMAN" source="P20339" target="Q9UH99">
    <att name="confidence_score" value="1.0" type="real" />
    <att name="confidence_score_old" value="0.1693" type="real" />
    <att name="initial_score" value="0.0824" type="real" />
    <att name="relevance_score" value="0.10465116279069768" type="real" />
  </edge>
  <edge id="P20339 (pp) Q9Y2U8" label="RAB5A_HUMAN (pp) MAN1_HUMAN" source="P20339" target="Q9Y2U8">
    <att name="confidence_score" value="1.0" type="real" />
    <att name="confidence_score_old" value="0.1622" type="real" />
    <att name="initial_score" value="0.0618" type="real" />
    <att name="relevance_score" value="0.10465116279069768" type="real" />
  </edge>
  <edge id="P20700 (pp) P25490" label="LMNB1_HUMAN (pp) TYY1_HUMAN" source="P20700" target="P25490">
    <att name="confidence_score" value="1.0" type="real" />
    <att name="confidence_score_old" value="0.2099" type="real" />
    <att name="initial_score" value="0.1864" type="real" />
    <att name="relevance_score" value="0.14965986394557823" type="real" />
  </edge>
  <edge id="P20700 (pp) P42166" label="LMNB1_HUMAN (pp) LAP2A_HUMAN" source="P20700" target="P42166">
    <att name="confidence_score" value="1.0" type="real" />
    <att name="confidence_score_old" value="0.2695" type="real" />
    <att name="initial_score" value="0.3071" type="real" />
    <att name="relevance_score" value="0.3333333333333333" type="real" />
  </edge>
  <edge id="P20700 (pp) P42167" label="LMNB1_HUMAN (pp) LAP2B_HUMAN" source="P20700" target="P42167">
    <att name="confidence_score" value="1.0" type="real" />
    <att name="confidence_score_old" value="0.2695" type="real" />
    <att name="initial_score" value="0.307" type="real" />
    <att name="relevance_score" value="0.3387096774193548" type="real" />
  </edge>
  <edge id="P20700 (pp) P49790" label="LMNB1_HUMAN (pp) NU153_HUMAN" source="P20700" target="P49790">
    <att name="confidence_score" value="1.0" type="real" />
    <att name="confidence_score_old" value="0.1605" type="real" />
    <att name="initial_score" value="0.0567" type="real" />
    <att name="relevance_score" value="0.3076923076923077" type="real" />
  </edge>
  <edge id="P20700 (pp) P50402" label="LMNB1_HUMAN (pp) EMD_HUMAN" source="P20700" target="P50402">
    <att name="confidence_score" value="1.0" type="real" />
    <att name="confidence_score_old" value="0.4005" type="real" />
    <att name="initial_score" value="0.4985" type="real" />
    <att name="relevance_score" value="0.33653846153846156" type="real" />
  </edge>
  <edge id="P20700 (pp) P52294" label="LMNB1_HUMAN (pp) IMA5_HUMAN" source="P20700" target="P52294">
    <att name="confidence_score" value="1.0" type="real" />
    <att name="confidence_score_old" value="0.1656" type="real" />
    <att name="initial_score" value="0.0718" type="real" />
    <att name="relevance_score" value="0.11931818181818182" type="real" />
  </edge>
  <edge id="P20700 (pp) P55212" label="LMNB1_HUMAN (pp) CASP6_HUMAN" source="P20700" target="P55212">
    <att name="confidence_score" value="1.0" type="real" />
    <att name="confidence_score_old" value="1.0" type="real" />
    <att name="initial_score" value="0.3901" type="real" />
    <att name="relevance_score" value="0.16" type="real" />
  </edge>
  <edge id="P20700 (pp) Q03252" label="LMNB1_HUMAN (pp) LMNB2_HUMAN" source="P20700" target="Q03252">
    <att name="confidence_score" value="1.0" type="real" />
    <att name="confidence_score_old" value="1.0" type="real" />
    <att name="initial_score" value="0.2678" type="real" />
    <att name="relevance_score" value="0.5555555555555556" type="real" />
  </edge>
  <edge id="P20700 (pp) Q12769" label="LMNB1_HUMAN (pp) NU160_HUMAN" source="P20700" target="Q12769">
    <att name="confidence_score" value="1.0" type="real" />
    <att name="confidence_score_old" value="0.1607" type="real" />
    <att name="initial_score" value="0.0571" type="real" />
    <att name="relevance_score" value="0.3870967741935484" type="real" />
  </edge>
  <edge id="P20700 (pp) Q14146" label="LMNB1_HUMAN (pp) URB2_HUMAN" source="P20700" target="Q14146">
    <att name="confidence_score" value="1.0" type="real" />
    <att name="confidence_score_old" value="0.3302" type="real" />
    <att name="initial_score" value="0.4051" type="real" />
    <att name="relevance_score" value="0.16666666666666666" type="real" />
  </edge>
  <edge id="P20700 (pp) Q14739" label="LMNB1_HUMAN (pp) LBR_HUMAN" source="P20700" target="Q14739">
    <att name="confidence_score" value="1.0" type="real" />
    <att name="confidence_score_old" value="0.1601" type="real" />
    <att name="initial_score" value="0.0555" type="real" />
    <att name="relevance_score" value="0.2222222222222222" type="real" />
  </edge>
  <edge id="P20700 (pp) Q96BK5" label="LMNB1_HUMAN (pp) PINX1_HUMAN" source="P20700" target="Q96BK5">
    <att name="confidence_score" value="1.0" type="real" />
    <att name="confidence_score_old" value="0.1605" type="real" />
    <att name="initial_score" value="0.0566" type="real" />
    <att name="relevance_score" value="0.2857142857142857" type="real" />
  </edge>
  <edge id="P20700 (pp) Q96KC8" label="LMNB1_HUMAN (pp) DNJC1_HUMAN" source="P20700" target="Q96KC8">
    <att name="confidence_score" value="1.0" type="real" />
    <att name="confidence_score_old" value="0.163" type="real" />
    <att name="initial_score" value="0.0641" type="real" />
    <att name="relevance_score" value="0.3076923076923077" type="real" />
  </edge>
  <edge id="P20700 (pp) Q9BTX1" label="LMNB1_HUMAN (pp) NDC1_HUMAN" source="P20700" target="Q9BTX1">
    <att name="confidence_score" value="1.0" type="real" />
    <att name="confidence_score_old" value="0.1606" type="real" />
    <att name="initial_score" value="0.0569" type="real" />
    <att name="relevance_score" value="0.3333333333333333" type="real" />
  </edge>
  <edge id="P20700 (pp) Q9BXW9" label="LMNB1_HUMAN (pp) FACD2_HUMAN" source="P20700" target="Q9BXW9">
    <att name="confidence_score" value="1.0" type="real" />
    <att name="confidence_score_old" value="0.1689" type="real" />
    <att name="initial_score" value="0.0812" type="real" />
    <att name="relevance_score" value="0.12217194570135746" type="real" />
  </edge>
  <edge id="P20700 (pp) Q9P2P5" label="LMNB1_HUMAN (pp) HECW2_HUMAN" source="P20700" target="Q9P2P5">
    <att name="confidence_score" value="1.0" type="real" />
    <att name="confidence_score_old" value="0.2287" type="real" />
    <att name="initial_score" value="0.2277" type="real" />
    <att name="relevance_score" value="0.25" type="real" />
  </edge>
  <edge id="P20700 (pp) Q9UGP8" label="LMNB1_HUMAN (pp) SEC63_HUMAN" source="P20700" target="Q9UGP8">
    <att name="confidence_score" value="1.0" type="real" />
    <att name="confidence_score_old" value="0.1624" type="real" />
    <att name="initial_score" value="0.0624" type="real" />
    <att name="relevance_score" value="0.2916666666666667" type="real" />
  </edge>
  <edge id="P20700 (pp) Q9UH99" label="LMNB1_HUMAN (pp) SUN2_HUMAN" source="P20700" target="Q9UH99">
    <att name="confidence_score" value="1.0" type="real" />
    <att name="confidence_score_old" value="0.1761" type="real" />
    <att name="initial_score" value="0.1014" type="real" />
    <att name="relevance_score" value="0.20754716981132076" type="real" />
  </edge>
  <edge id="P20700 (pp) Q9UKX7" label="LMNB1_HUMAN (pp) NUP50_HUMAN" source="P20700" target="Q9UKX7">
    <att name="confidence_score" value="1.0" type="real" />
    <att name="confidence_score_old" value="0.1603" type="real" />
    <att name="initial_score" value="0.056" type="real" />
    <att name="relevance_score" value="0.33962264150943394" type="real" />
  </edge>
  <edge id="P20700 (pp) Q9Y6X4" label="LMNB1_HUMAN (pp) F169A_HUMAN" source="P20700" target="Q9Y6X4">
    <att name="confidence_score" value="1.0" type="real" />
    <att name="confidence_score_old" value="0.166" type="real" />
    <att name="initial_score" value="0.0729" type="real" />
    <att name="relevance_score" value="0.6" type="real" />
  </edge>
  <edge id="P21333 (pp) P22694" label="FLNA_HUMAN (pp) KAPCB_HUMAN" source="P21333" target="P22694">
    <att name="confidence_score" value="1.0" type="real" />
    <att name="confidence_score_old" value="0.3173" type="real" />
    <att name="initial_score" value="0.3859" type="real" />
    <att name="relevance_score" value="0.12048192771084337" type="real" />
  </edge>
  <edge id="P21333 (pp) Q9BXW9" label="FLNA_HUMAN (pp) FACD2_HUMAN" source="P21333" target="Q9BXW9">
    <att name="confidence_score" value="1.0" type="real" />
    <att name="confidence_score_old" value="0.1688" type="real" />
    <att name="initial_score" value="0.0809" type="real" />
    <att name="relevance_score" value="0.12217194570135746" type="real" />
  </edge>
  <edge id="P22061 (pp) Q86V97" label="PIMT_HUMAN (pp) KBTB6_HUMAN" source="P22061" target="Q86V97">
    <att name="confidence_score" value="1.0" type="real" />
    <att name="confidence_score_old" value="0.1639" type="real" />
    <att name="initial_score" value="0.0668" type="real" />
    <att name="relevance_score" value="0.1111111111111111" type="real" />
  </edge>
  <edge id="P22087 (pp) P35226" label="FBRL_HUMAN (pp) BMI1_HUMAN" source="P22087" target="P35226">
    <att name="confidence_score" value="1.0" type="real" />
    <att name="confidence_score_old" value="0.1682" type="real" />
    <att name="initial_score" value="0.0794" type="real" />
    <att name="relevance_score" value="0.1018867924528302" type="real" />
  </edge>
  <edge id="P22087 (pp) P52294" label="FBRL_HUMAN (pp) IMA5_HUMAN" source="P22087" target="P52294">
    <att name="confidence_score" value="1.0" type="real" />
    <att name="confidence_score_old" value="0.1623" type="real" />
    <att name="initial_score" value="0.0619" type="real" />
    <att name="relevance_score" value="0.1018867924528302" type="real" />
  </edge>
  <edge id="P22087 (pp) Q14690" label="FBRL_HUMAN (pp) RRP5_HUMAN" source="P22087" target="Q14690">
    <att name="confidence_score" value="1.0" type="real" />
    <att name="confidence_score_old" value="0.1655" type="real" />
    <att name="initial_score" value="0.0716" type="real" />
    <att name="relevance_score" value="0.1018867924528302" type="real" />
  </edge>
  <edge id="P22087 (pp) Q15029" label="FBRL_HUMAN (pp) U5S1_HUMAN" source="P22087" target="Q15029">
    <att name="confidence_score" value="1.0" type="real" />
    <att name="confidence_score_old" value="0.1572" type="real" />
    <att name="initial_score" value="0.0466" type="real" />
    <att name="relevance_score" value="0.1018867924528302" type="real" />
  </edge>
  <edge id="P22087 (pp) Q5QJE6" label="FBRL_HUMAN (pp) TDIF2_HUMAN" source="P22087" target="Q5QJE6">
    <att name="confidence_score" value="1.0" type="real" />
    <att name="confidence_score_old" value="0.1624" type="real" />
    <att name="initial_score" value="0.0624" type="real" />
    <att name="relevance_score" value="0.1018867924528302" type="real" />
  </edge>
  <edge id="P22087 (pp) Q86UE4" label="FBRL_HUMAN (pp) LYRIC_HUMAN" source="P22087" target="Q86UE4">
    <att name="confidence_score" value="1.0" type="real" />
    <att name="confidence_score_old" value="0.1689" type="real" />
    <att name="initial_score" value="0.0814" type="real" />
    <att name="relevance_score" value="0.1018867924528302" type="real" />
  </edge>
  <edge id="P22087 (pp) Q96BK5" label="FBRL_HUMAN (pp) PINX1_HUMAN" source="P22087" target="Q96BK5">
    <att name="confidence_score" value="1.0" type="real" />
    <att name="confidence_score_old" value="0.1659" type="real" />
    <att name="initial_score" value="0.0727" type="real" />
    <att name="relevance_score" value="0.1018867924528302" type="real" />
  </edge>
  <edge id="P22087 (pp) Q9BXW9" label="FBRL_HUMAN (pp) FACD2_HUMAN" source="P22087" target="Q9BXW9">
    <att name="confidence_score" value="1.0" type="real" />
    <att name="confidence_score_old" value="0.1685" type="real" />
    <att name="initial_score" value="0.08" type="real" />
    <att name="relevance_score" value="0.1018867924528302" type="real" />
  </edge>
  <edge id="P22087 (pp) Q9H089" label="FBRL_HUMAN (pp) LSG1_HUMAN" source="P22087" target="Q9H089">
    <att name="confidence_score" value="1.0" type="real" />
    <att name="confidence_score_old" value="0.1541" type="real" />
    <att name="initial_score" value="0.0368" type="real" />
    <att name="relevance_score" value="0.1018867924528302" type="real" />
  </edge>
  <edge id="P22087 (pp) Q9H6R4" label="FBRL_HUMAN (pp) NOL6_HUMAN" source="P22087" target="Q9H6R4">
    <att name="confidence_score" value="1.0" type="real" />
    <att name="confidence_score_old" value="0.1624" type="real" />
    <att name="initial_score" value="0.0622" type="real" />
    <att name="relevance_score" value="0.1018867924528302" type="real" />
  </edge>
  <edge id="P22087 (pp) Q9NRZ9" label="FBRL_HUMAN (pp) HELLS_HUMAN" source="P22087" target="Q9NRZ9">
    <att name="confidence_score" value="1.0" type="real" />
    <att name="confidence_score_old" value="0.1626" type="real" />
    <att name="initial_score" value="0.0629" type="real" />
    <att name="relevance_score" value="0.1018867924528302" type="real" />
  </edge>
  <edge id="P22087 (pp) Q9Y2X9" label="FBRL_HUMAN (pp) ZN281_HUMAN" source="P22087" target="Q9Y2X9">
    <att name="confidence_score" value="1.0" type="real" />
    <att name="confidence_score_old" value="0.1598" type="real" />
    <att name="initial_score" value="0.0545" type="real" />
    <att name="relevance_score" value="0.1018867924528302" type="real" />
  </edge>
  <edge id="P22626 (pp) P31943" label="ROA2_HUMAN (pp) HNRH1_HUMAN" source="P22626" target="P31943">
    <att name="confidence_score" value="1.0" type="real" />
    <att name="confidence_score_old" value="0.1723" type="real" />
    <att name="initial_score" value="0.0909" type="real" />
    <att name="relevance_score" value="0.17142857142857143" type="real" />
  </edge>
  <edge id="P22626 (pp) P35637" label="ROA2_HUMAN (pp) FUS_HUMAN" source="P22626" target="P35637">
    <att name="confidence_score" value="1.0" type="real" />
    <att name="confidence_score_old" value="0.2011" type="real" />
    <att name="initial_score" value="0.1655" type="real" />
    <att name="relevance_score" value="0.1477832512315271" type="real" />
  </edge>
  <edge id="P22626 (pp) P61978" label="ROA2_HUMAN (pp) HNRPK_HUMAN" source="P22626" target="P61978">
    <att name="confidence_score" value="1.0" type="real" />
    <att name="confidence_score_old" value="0.1748" type="real" />
    <att name="initial_score" value="0.098" type="real" />
    <att name="relevance_score" value="0.128099173553719" type="real" />
  </edge>
  <edge id="P22626 (pp) Q9BXW9" label="ROA2_HUMAN (pp) FACD2_HUMAN" source="P22626" target="Q9BXW9">
    <att name="confidence_score" value="1.0" type="real" />
    <att name="confidence_score_old" value="0.1689" type="real" />
    <att name="initial_score" value="0.0812" type="real" />
    <att name="relevance_score" value="0.12217194570135746" type="real" />
  </edge>
  <edge id="P22694 (pp) Q92917" label="KAPCB_HUMAN (pp) GPKOW_HUMAN" source="P22694" target="Q92917">
    <att name="confidence_score" value="1.0" type="real" />
    <att name="confidence_score_old" value="0.4866" type="real" />
    <att name="initial_score" value="0.5925" type="real" />
    <att name="relevance_score" value="0.10526315789473684" type="real" />
  </edge>
  <edge id="P22694 (pp) Q9P0L0" label="KAPCB_HUMAN (pp) VAPA_HUMAN" source="P22694" target="Q9P0L0">
    <att name="confidence_score" value="1.0" type="real" />
    <att name="confidence_score_old" value="0.1708" type="real" />
    <att name="initial_score" value="0.0865" type="real" />
    <att name="relevance_score" value="0.12048192771084337" type="real" />
  </edge>
  <edge id="P25490 (pp) P35226" label="TYY1_HUMAN (pp) BMI1_HUMAN" source="P25490" target="P35226">
    <att name="confidence_score" value="1.0" type="real" />
    <att name="confidence_score_old" value="0.1686" type="real" />
    <att name="initial_score" value="0.0805" type="real" />
    <att name="relevance_score" value="0.11162790697674418" type="real" />
  </edge>
  <edge id="P25490 (pp) P68431" label="TYY1_HUMAN (pp) H31_HUMAN" source="P25490" target="P68431">
    <att name="confidence_score" value="1.0" type="real" />
    <att name="confidence_score_old" value="1.0" type="real" />
    <att name="initial_score" value="0.4471" type="real" />
    <att name="relevance_score" value="0.11743119266055047" type="real" />
  </edge>
  <edge id="P25490 (pp) Q03112" label="TYY1_HUMAN (pp) MECOM_HUMAN" source="P25490" target="Q03112">
    <att name="confidence_score" value="1.0" type="real" />
    <att name="confidence_score_old" value="0.2034" type="real" />
    <att name="initial_score" value="0.171" type="real" />
    <att name="relevance_score" value="0.14606741573033707" type="real" />
  </edge>
  <edge id="P25490 (pp) Q03252" label="TYY1_HUMAN (pp) LMNB2_HUMAN" source="P25490" target="Q03252">
    <att name="confidence_score" value="1.0" type="real" />
    <att name="confidence_score_old" value="0.2114" type="real" />
    <att name="initial_score" value="0.1898" type="real" />
    <att name="relevance_score" value="0.14965986394557823" type="real" />
  </edge>
  <edge id="P25490 (pp) Q14676" label="TYY1_HUMAN (pp) MDC1_HUMAN" source="P25490" target="Q14676">
    <att name="confidence_score" value="1.0" type="real" />
    <att name="confidence_score_old" value="0.1675" type="real" />
    <att name="initial_score" value="0.0772" type="real" />
    <att name="relevance_score" value="0.14285714285714285" type="real" />
  </edge>
  <edge id="P25490 (pp) Q16236" label="TYY1_HUMAN (pp) NF2L2_HUMAN" source="P25490" target="Q16236">
    <att name="confidence_score" value="1.0" type="real" />
    <att name="confidence_score_old" value="0.327" type="real" />
    <att name="initial_score" value="0.4004" type="real" />
    <att name="relevance_score" value="0.11764705882352941" type="real" />
  </edge>
  <edge id="P25490 (pp) Q71DI3" label="TYY1_HUMAN (pp) H32_HUMAN" source="P25490" target="Q71DI3">
    <att name="confidence_score" value="1.0" type="real" />
    <att name="confidence_score_old" value="1.0" type="real" />
    <att name="initial_score" value="0.4336" type="real" />
    <att name="relevance_score" value="0.10215053763440861" type="real" />
  </edge>
  <edge id="P25490 (pp) Q9HAU4" label="TYY1_HUMAN (pp) SMUF2_HUMAN" source="P25490" target="Q9HAU4">
    <att name="confidence_score" value="1.0" type="real" />
    <att name="confidence_score_old" value="0.4884" type="real" />
    <att name="initial_score" value="0.5943" type="real" />
    <att name="relevance_score" value="0.10344827586206896" type="real" />
  </edge>
  <edge id="P25490 (pp) Q9P287" label="TYY1_HUMAN (pp) BCCIP_HUMAN" source="P25490" target="Q9P287">
    <att name="confidence_score" value="1.0" type="real" />
    <att name="confidence_score_old" value="0.4846" type="real" />
    <att name="initial_score" value="0.5905" type="real" />
    <att name="relevance_score" value="0.14965986394557823" type="real" />
  </edge>
  <edge id="P27694 (pp) P33992" label="RFA1_HUMAN (pp) MCM5_HUMAN" source="P27694" target="P33992">
    <att name="confidence_score" value="1.0" type="real" />
    <att name="confidence_score_old" value="1.0" type="real" />
    <att name="initial_score" value="0.2019" type="real" />
    <att name="relevance_score" value="0.12083333333333333" type="real" />
  </edge>
  <edge id="P27694 (pp) P61978" label="RFA1_HUMAN (pp) HNRPK_HUMAN" source="P27694" target="P61978">
    <att name="confidence_score" value="1.0" type="real" />
    <att name="confidence_score_old" value="0.17" type="real" />
    <att name="initial_score" value="0.0843" type="real" />
    <att name="relevance_score" value="0.12083333333333333" type="real" />
  </edge>
  <edge id="P27694 (pp) P68431" label="RFA1_HUMAN (pp) H31_HUMAN" source="P27694" target="P68431">
    <att name="confidence_score" value="1.0" type="real" />
    <att name="confidence_score_old" value="0.2087" type="real" />
    <att name="initial_score" value="0.1834" type="real" />
    <att name="relevance_score" value="0.11743119266055047" type="real" />
  </edge>
  <edge id="P27694 (pp) Q12888" label="RFA1_HUMAN (pp) TP53B_HUMAN" source="P27694" target="Q12888">
    <att name="confidence_score" value="1.0" type="real" />
    <att name="confidence_score_old" value="0.3367" type="real" />
    <att name="initial_score" value="0.4145" type="real" />
    <att name="relevance_score" value="0.12083333333333333" type="real" />
  </edge>
  <edge id="P27694 (pp) Q13263" label="RFA1_HUMAN (pp) TIF1B_HUMAN" source="P27694" target="Q13263">
    <att name="confidence_score" value="1.0" type="real" />
    <att name="confidence_score_old" value="0.1697" type="real" />
    <att name="initial_score" value="0.0835" type="real" />
    <att name="relevance_score" value="0.10344827586206896" type="real" />
  </edge>
  <edge id="P27694 (pp) Q14676" label="RFA1_HUMAN (pp) MDC1_HUMAN" source="P27694" target="Q14676">
    <att name="confidence_score" value="1.0" type="real" />
    <att name="confidence_score_old" value="0.1692" type="real" />
    <att name="initial_score" value="0.0822" type="real" />
    <att name="relevance_score" value="0.12083333333333333" type="real" />
  </edge>
  <edge id="P27694 (pp) Q5UIP0" label="RFA1_HUMAN (pp) RIF1_HUMAN" source="P27694" target="Q5UIP0">
    <att name="confidence_score" value="1.0" type="real" />
    <att name="confidence_score_old" value="0.2255" type="real" />
    <att name="initial_score" value="0.2208" type="real" />
    <att name="relevance_score" value="0.12083333333333333" type="real" />
  </edge>
  <edge id="P27694 (pp) Q96S55" label="RFA1_HUMAN (pp) WRIP1_HUMAN" source="P27694" target="Q96S55">
    <att name="confidence_score" value="1.0" type="real" />
    <att name="confidence_score_old" value="0.218" type="real" />
    <att name="initial_score" value="0.2046" type="real" />
    <att name="relevance_score" value="0.12083333333333333" type="real" />
  </edge>
  <edge id="P27694 (pp) Q99459" label="RFA1_HUMAN (pp) CDC5L_HUMAN" source="P27694" target="Q99459">
    <att name="confidence_score" value="1.0" type="real" />
    <att name="confidence_score_old" value="0.1681" type="real" />
    <att name="initial_score" value="0.0789" type="real" />
    <att name="relevance_score" value="0.12083333333333333" type="real" />
  </edge>
  <edge id="P27694 (pp) Q9BXW9" label="RFA1_HUMAN (pp) FACD2_HUMAN" source="P27694" target="Q9BXW9">
    <att name="confidence_score" value="1.0" type="real" />
    <att name="confidence_score_old" value="1.0" type="real" />
    <att name="initial_score" value="0.2949" type="real" />
    <att name="relevance_score" value="0.12083333333333333" type="real" />
  </edge>
  <edge id="P30519 (pp) Q6NUQ4" label="HMOX2_HUMAN (pp) TM214_HUMAN" source="P30519" target="Q6NUQ4">
    <att name="confidence_score" value="1.0" type="real" />
    <att name="confidence_score_old" value="0.1636" type="real" />
    <att name="initial_score" value="0.0659" type="real" />
    <att name="relevance_score" value="0.1935483870967742" type="real" />
  </edge>
  <edge id="P30519 (pp) Q8N5K1" label="HMOX2_HUMAN (pp) CISD2_HUMAN" source="P30519" target="Q8N5K1">
    <att name="confidence_score" value="1.0" type="real" />
    <att name="confidence_score_old" value="0.1635" type="real" />
    <att name="initial_score" value="0.0656" type="real" />
    <att name="relevance_score" value="0.14285714285714285" type="real" />
  </edge>
  <edge id="P30519 (pp) Q9UGP8" label="HMOX2_HUMAN (pp) SEC63_HUMAN" source="P30519" target="Q9UGP8">
    <att name="confidence_score" value="1.0" type="real" />
    <att name="confidence_score_old" value="0.162" type="real" />
    <att name="initial_score" value="0.0612" type="real" />
    <att name="relevance_score" value="0.20689655172413793" type="real" />
  </edge>
  <edge id="P31943 (pp) P35637" label="HNRH1_HUMAN (pp) FUS_HUMAN" source="P31943" target="P35637">
    <att name="confidence_score" value="1.0" type="real" />
    <att name="confidence_score_old" value="0.2016" type="real" />
    <att name="initial_score" value="0.1668" type="real" />
    <att name="relevance_score" value="0.1477832512315271" type="real" />
  </edge>
  <edge id="P31943 (pp) P61978" label="HNRH1_HUMAN (pp) HNRPK_HUMAN" source="P31943" target="P61978">
    <att name="confidence_score" value="1.0" type="real" />
    <att name="confidence_score_old" value="0.1764" type="real" />
    <att name="initial_score" value="0.1023" type="real" />
    <att name="relevance_score" value="0.128099173553719" type="real" />
  </edge>
  <edge id="P31943 (pp) Q03112" label="HNRH1_HUMAN (pp) MECOM_HUMAN" source="P31943" target="Q03112">
    <att name="confidence_score" value="1.0" type="real" />
    <att name="confidence_score_old" value="0.1718" type="real" />
    <att name="initial_score" value="0.0896" type="real" />
    <att name="relevance_score" value="0.14606741573033707" type="real" />
  </edge>
  <edge id="P31943 (pp) Q13573" label="HNRH1_HUMAN (pp) SNW1_HUMAN" source="P31943" target="Q13573">
    <att name="confidence_score" value="1.0" type="real" />
    <att name="confidence_score_old" value="0.1669" type="real" />
    <att name="initial_score" value="0.0755" type="real" />
    <att name="relevance_score" value="0.10849056603773585" type="real" />
  </edge>
  <edge id="P31943 (pp) Q8N6T7" label="HNRH1_HUMAN (pp) SIR6_HUMAN" source="P31943" target="Q8N6T7">
    <att name="confidence_score" value="1.0" type="real" />
    <att name="confidence_score_old" value="0.1717" type="real" />
    <att name="initial_score" value="0.0893" type="real" />
    <att name="relevance_score" value="0.13432835820895522" type="real" />
  </edge>
  <edge id="P31943 (pp) Q9BXW9" label="HNRH1_HUMAN (pp) FACD2_HUMAN" source="P31943" target="Q9BXW9">
    <att name="confidence_score" value="1.0" type="real" />
    <att name="confidence_score_old" value="0.1683" type="real" />
    <att name="initial_score" value="0.0796" type="real" />
    <att name="relevance_score" value="0.12217194570135746" type="real" />
  </edge>
  <edge id="P31943 (pp) Q9UH99" label="HNRH1_HUMAN (pp) SUN2_HUMAN" source="P31943" target="Q9UH99">
    <att name="confidence_score" value="1.0" type="real" />
    <att name="confidence_score_old" value="0.2109" type="real" />
    <att name="initial_score" value="0.1885" type="real" />
    <att name="relevance_score" value="0.17142857142857143" type="real" />
  </edge>
  <edge id="P33992 (pp) P35232" label="MCM5_HUMAN (pp) PHB1_HUMAN" source="P33992" target="P35232">
    <att name="confidence_score" value="1.0" type="real" />
    <att name="confidence_score_old" value="0.2137" type="real" />
    <att name="initial_score" value="0.1948" type="real" />
    <att name="relevance_score" value="0.12269938650306748" type="real" />
  </edge>
  <edge id="P33992 (pp) P68431" label="MCM5_HUMAN (pp) H31_HUMAN" source="P33992" target="P68431">
    <att name="confidence_score" value="1.0" type="real" />
    <att name="confidence_score_old" value="0.1755" type="real" />
    <att name="initial_score" value="0.0998" type="real" />
    <att name="relevance_score" value="0.11743119266055047" type="real" />
  </edge>
  <edge id="P33992 (pp) Q03252" label="MCM5_HUMAN (pp) LMNB2_HUMAN" source="P33992" target="Q03252">
    <att name="confidence_score" value="1.0" type="real" />
    <att name="confidence_score_old" value="0.2051" type="real" />
    <att name="initial_score" value="0.1751" type="real" />
    <att name="relevance_score" value="0.14563106796116504" type="real" />
  </edge>
  <edge id="P33992 (pp) Q6P2Q9" label="MCM5_HUMAN (pp) PRP8_HUMAN" source="P33992" target="Q6P2Q9">
    <att name="confidence_score" value="1.0" type="real" />
    <att name="confidence_score_old" value="0.1676" type="real" />
    <att name="initial_score" value="0.0775" type="real" />
    <att name="relevance_score" value="0.14563106796116504" type="real" />
  </edge>
  <edge id="P33992 (pp) Q99459" label="MCM5_HUMAN (pp) CDC5L_HUMAN" source="P33992" target="Q99459">
    <att name="confidence_score" value="1.0" type="real" />
    <att name="confidence_score_old" value="0.1814" type="real" />
    <att name="initial_score" value="0.1159" type="real" />
    <att name="relevance_score" value="0.14018691588785046" type="real" />
  </edge>
  <edge id="P33992 (pp) Q9BXW9" label="MCM5_HUMAN (pp) FACD2_HUMAN" source="P33992" target="Q9BXW9">
    <att name="confidence_score" value="1.0" type="real" />
    <att name="confidence_score_old" value="0.1957" type="real" />
    <att name="initial_score" value="0.1524" type="real" />
    <att name="relevance_score" value="0.12217194570135746" type="real" />
  </edge>
  <edge id="P35226 (pp) P35637" label="BMI1_HUMAN (pp) FUS_HUMAN" source="P35226" target="P35637">
    <att name="confidence_score" value="1.0" type="real" />
    <att name="confidence_score_old" value="0.1686" type="real" />
    <att name="initial_score" value="0.0804" type="real" />
    <att name="relevance_score" value="0.11162790697674418" type="real" />
  </edge>
  <edge id="P35226 (pp) P68431" label="BMI1_HUMAN (pp) H31_HUMAN" source="P35226" target="P68431">
    <att name="confidence_score" value="1.0" type="real" />
    <att name="confidence_score_old" value="0.2172" type="real" />
    <att name="initial_score" value="0.2028" type="real" />
    <att name="relevance_score" value="0.11162790697674418" type="real" />
  </edge>
  <edge id="P35226 (pp) Q13263" label="BMI1_HUMAN (pp) TIF1B_HUMAN" source="P35226" target="Q13263">
    <att name="confidence_score" value="1.0" type="real" />
    <att name="confidence_score_old" value="0.1682" type="real" />
    <att name="initial_score" value="0.0792" type="real" />
    <att name="relevance_score" value="0.10344827586206896" type="real" />
  </edge>
  <edge id="P35226 (pp) Q13573" label="BMI1_HUMAN (pp) SNW1_HUMAN" source="P35226" target="Q13573">
    <att name="confidence_score" value="1.0" type="real" />
    <att name="confidence_score_old" value="0.1683" type="real" />
    <att name="initial_score" value="0.0794" type="real" />
    <att name="relevance_score" value="0.10849056603773585" type="real" />
  </edge>
  <edge id="P35226 (pp) Q15029" label="BMI1_HUMAN (pp) U5S1_HUMAN" source="P35226" target="Q15029">
    <att name="confidence_score" value="1.0" type="real" />
    <att name="confidence_score_old" value="0.1683" type="real" />
    <att name="initial_score" value="0.0794" type="real" />
    <att name="relevance_score" value="0.11162790697674418" type="real" />
  </edge>
  <edge id="P35226 (pp) Q8NF91" label="BMI1_HUMAN (pp) SYNE1_HUMAN" source="P35226" target="Q8NF91">
    <att name="confidence_score" value="1.0" type="real" />
    <att name="confidence_score_old" value="0.1694" type="real" />
    <att name="initial_score" value="0.0827" type="real" />
    <att name="relevance_score" value="0.11162790697674418" type="real" />
  </edge>
  <edge id="P35226 (pp) Q96PK6" label="BMI1_HUMAN (pp) RBM14_HUMAN" source="P35226" target="Q96PK6">
    <att name="confidence_score" value="1.0" type="real" />
    <att name="confidence_score_old" value="0.1686" type="real" />
    <att name="initial_score" value="0.0805" type="real" />
    <att name="relevance_score" value="0.11162790697674418" type="real" />
  </edge>
  <edge id="P35226 (pp) Q9H6R4" label="BMI1_HUMAN (pp) NOL6_HUMAN" source="P35226" target="Q9H6R4">
    <att name="confidence_score" value="1.0" type="real" />
    <att name="confidence_score_old" value="0.1685" type="real" />
    <att name="initial_score" value="0.08" type="real" />
    <att name="relevance_score" value="0.11162790697674418" type="real" />
  </edge>
  <edge id="P35232 (pp) P35637" label="PHB1_HUMAN (pp) FUS_HUMAN" source="P35232" target="P35637">
    <att name="confidence_score" value="1.0" type="real" />
    <att name="confidence_score_old" value="0.1701" type="real" />
    <att name="initial_score" value="0.0846" type="real" />
    <att name="relevance_score" value="0.12269938650306748" type="real" />
  </edge>
  <edge id="P35232 (pp) Q15029" label="PHB1_HUMAN (pp) U5S1_HUMAN" source="P35232" target="Q15029">
    <att name="confidence_score" value="1.0" type="real" />
    <att name="confidence_score_old" value="0.1662" type="real" />
    <att name="initial_score" value="0.0734" type="real" />
    <att name="relevance_score" value="0.12269938650306748" type="real" />
  </edge>
  <edge id="P35232 (pp) Q6P2Q9" label="PHB1_HUMAN (pp) PRP8_HUMAN" source="P35232" target="Q6P2Q9">
    <att name="confidence_score" value="1.0" type="real" />
    <att name="confidence_score_old" value="0.1664" type="real" />
    <att name="initial_score" value="0.074" type="real" />
    <att name="relevance_score" value="0.12269938650306748" type="real" />
  </edge>
  <edge id="P35232 (pp) Q8N4V1" label="PHB1_HUMAN (pp) EMC5_HUMAN" source="P35232" target="Q8N4V1">
    <att name="confidence_score" value="1.0" type="real" />
    <att name="confidence_score_old" value="0.1667" type="real" />
    <att name="initial_score" value="0.075" type="real" />
    <att name="relevance_score" value="0.12269938650306748" type="real" />
  </edge>
  <edge id="P35232 (pp) Q9BVC6" label="PHB1_HUMAN (pp) TM109_HUMAN" source="P35232" target="Q9BVC6">
    <att name="confidence_score" value="1.0" type="real" />
    <att name="confidence_score_old" value="0.1654" type="real" />
    <att name="initial_score" value="0.0711" type="real" />
    <att name="relevance_score" value="0.12269938650306748" type="real" />
  </edge>
  <edge id="P35232 (pp) Q9P0L0" label="PHB1_HUMAN (pp) VAPA_HUMAN" source="P35232" target="Q9P0L0">
    <att name="confidence_score" value="1.0" type="real" />
    <att name="confidence_score_old" value="0.1538" type="real" />
    <att name="initial_score" value="0.0359" type="real" />
    <att name="relevance_score" value="0.12269938650306748" type="real" />
  </edge>
  <edge id="P35637 (pp) P61978" label="FUS_HUMAN (pp) HNRPK_HUMAN" source="P35637" target="P61978">
    <att name="confidence_score" value="1.0" type="real" />
    <att name="confidence_score_old" value="0.2021" type="real" />
    <att name="initial_score" value="0.168" type="real" />
    <att name="relevance_score" value="0.128099173553719" type="real" />
  </edge>
  <edge id="P35637 (pp) P62314" label="FUS_HUMAN (pp) SMD1_HUMAN" source="P35637" target="P62314">
    <att name="confidence_score" value="1.0" type="real" />
    <att name="confidence_score_old" value="0.2007" type="real" />
    <att name="initial_score" value="0.1646" type="real" />
    <att name="relevance_score" value="0.12345679012345678" type="real" />
  </edge>
  <edge id="P35637 (pp) P78332" label="FUS_HUMAN (pp) RBM6_HUMAN" source="P35637" target="P78332">
    <att name="confidence_score" value="1.0" type="real" />
    <att name="confidence_score_old" value="0.1842" type="real" />
    <att name="initial_score" value="0.1232" type="real" />
    <att name="relevance_score" value="0.1477832512315271" type="real" />
  </edge>
  <edge id="P35637 (pp) Q13573" label="FUS_HUMAN (pp) SNW1_HUMAN" source="P35637" target="Q13573">
    <att name="confidence_score" value="1.0" type="real" />
    <att name="confidence_score_old" value="0.1655" type="real" />
    <att name="initial_score" value="0.0716" type="real" />
    <att name="relevance_score" value="0.10849056603773585" type="real" />
  </edge>
  <edge id="P35637 (pp) Q13838" label="FUS_HUMAN (pp) DX39B_HUMAN" source="P35637" target="Q13838">
    <att name="confidence_score" value="1.0" type="real" />
    <att name="confidence_score_old" value="0.1832" type="real" />
    <att name="initial_score" value="0.1206" type="real" />
    <att name="relevance_score" value="0.11594202898550725" type="real" />
  </edge>
  <edge id="P35637 (pp) Q15029" label="FUS_HUMAN (pp) U5S1_HUMAN" source="P35637" target="Q15029">
    <att name="confidence_score" value="1.0" type="real" />
    <att name="confidence_score_old" value="0.1708" type="real" />
    <att name="initial_score" value="0.0867" type="real" />
    <att name="relevance_score" value="0.13135593220338984" type="real" />
  </edge>
  <edge id="P35637 (pp) Q96PK6" label="FUS_HUMAN (pp) RBM14_HUMAN" source="P35637" target="Q96PK6">
    <att name="confidence_score" value="1.0" type="real" />
    <att name="confidence_score_old" value="0.1883" type="real" />
    <att name="initial_score" value="0.1339" type="real" />
    <att name="relevance_score" value="0.14457831325301204" type="real" />
  </edge>
  <edge id="P35637 (pp) Q99459" label="FUS_HUMAN (pp) CDC5L_HUMAN" source="P35637" target="Q99459">
    <att name="confidence_score" value="1.0" type="real" />
    <att name="confidence_score_old" value="0.1772" type="real" />
    <att name="initial_score" value="0.1044" type="real" />
    <att name="relevance_score" value="0.14018691588785046" type="real" />
  </edge>
  <edge id="P35637 (pp) Q9BXW9" label="FUS_HUMAN (pp) FACD2_HUMAN" source="P35637" target="Q9BXW9">
    <att name="confidence_score" value="1.0" type="real" />
    <att name="confidence_score_old" value="0.1688" type="real" />
    <att name="initial_score" value="0.081" type="real" />
    <att name="relevance_score" value="0.12217194570135746" type="real" />
  </edge>
  <edge id="P35658 (pp) P52948" label="NU214_HUMAN (pp) NUP98_HUMAN" source="P35658" target="P52948">
    <att name="confidence_score" value="1.0" type="real" />
    <att name="confidence_score_old" value="0.1671" type="real" />
    <att name="initial_score" value="0.0762" type="real" />
    <att name="relevance_score" value="0.19047619047619047" type="real" />
  </edge>
  <edge id="P35658 (pp) P57740" label="NU214_HUMAN (pp) NU107_HUMAN" source="P35658" target="P57740">
    <att name="confidence_score" value="1.0" type="real" />
    <att name="confidence_score_old" value="0.5215" type="real" />
    <att name="initial_score" value="0.626" type="real" />
    <att name="relevance_score" value="0.19047619047619047" type="real" />
  </edge>
  <edge id="P35658 (pp) Q8N1F7" label="NU214_HUMAN (pp) NUP93_HUMAN" source="P35658" target="Q8N1F7">
    <att name="confidence_score" value="1.0" type="real" />
    <att name="confidence_score_old" value="0.1676" type="real" />
    <att name="initial_score" value="0.0776" type="real" />
    <att name="relevance_score" value="0.19047619047619047" type="real" />
  </edge>
  <edge id="P35658 (pp) Q8NFH5" label="NU214_HUMAN (pp) NUP35_HUMAN" source="P35658" target="Q8NFH5">
    <att name="confidence_score" value="1.0" type="real" />
    <att name="confidence_score_old" value="0.1804" type="real" />
    <att name="initial_score" value="0.1132" type="real" />
    <att name="relevance_score" value="0.19047619047619047" type="real" />
  </edge>
  <edge id="P35659 (pp) P68431" label="DEK_HUMAN (pp) H31_HUMAN" source="P35659" target="P68431">
    <att name="confidence_score" value="1.0" type="real" />
    <att name="confidence_score_old" value="0.3991" type="real" />
    <att name="initial_score" value="0.4968" type="real" />
    <att name="relevance_score" value="0.11743119266055047" type="real" />
  </edge>
  <edge id="P35659 (pp) Q8IYB3" label="DEK_HUMAN (pp) SRRM1_HUMAN" source="P35659" target="Q8IYB3">
    <att name="confidence_score" value="1.0" type="real" />
    <att name="confidence_score_old" value="0.3295" type="real" />
    <att name="initial_score" value="0.4042" type="real" />
    <att name="relevance_score" value="0.20754716981132076" type="real" />
  </edge>
  <edge id="P42166 (pp) P42167" label="LAP2A_HUMAN (pp) LAP2B_HUMAN" source="P42166" target="P42167">
    <att name="confidence_score" value="1.0" type="real" />
    <att name="confidence_score_old" value="1.0" type="real" />
    <att name="relevance_score" value="0.3333333333333333" type="real" />
  </edge>
  <edge id="P42166 (pp) P68431" label="LAP2A_HUMAN (pp) H31_HUMAN" source="P42166" target="P68431">
    <att name="confidence_score" value="1.0" type="real" />
    <att name="confidence_score_old" value="0.179" type="real" />
    <att name="initial_score" value="0.1093" type="real" />
    <att name="relevance_score" value="0.11743119266055047" type="real" />
  </edge>
  <edge id="P42166 (pp) Q03252" label="LAP2A_HUMAN (pp) LMNB2_HUMAN" source="P42166" target="Q03252">
    <att name="confidence_score" value="1.0" type="real" />
    <att name="confidence_score_old" value="0.2136" type="real" />
    <att name="initial_score" value="0.1948" type="real" />
    <att name="relevance_score" value="0.3333333333333333" type="real" />
  </edge>
  <edge id="P42166 (pp) Q15365" label="LAP2A_HUMAN (pp) PCBP1_HUMAN" source="P42166" target="Q15365">
    <att name="confidence_score" value="1.0" type="real" />
    <att name="confidence_score_old" value="0.1668" type="real" />
    <att name="initial_score" value="0.0752" type="real" />
    <att name="relevance_score" value="0.15789473684210525" type="real" />
  </edge>
  <edge id="P42166 (pp) Q8N4V1" label="LAP2A_HUMAN (pp) EMC5_HUMAN" source="P42166" target="Q8N4V1">
    <att name="confidence_score" value="1.0" type="real" />
    <att name="confidence_score_old" value="0.167" type="real" />
    <att name="initial_score" value="0.0758" type="real" />
    <att name="relevance_score" value="0.22727272727272727" type="real" />
  </edge>
  <edge id="P42166 (pp) Q8WUM0" label="LAP2A_HUMAN (pp) NU133_HUMAN" source="P42166" target="Q8WUM0">
    <att name="confidence_score" value="1.0" type="real" />
    <att name="confidence_score_old" value="0.1721" type="real" />
    <att name="initial_score" value="0.0903" type="real" />
    <att name="relevance_score" value="0.3333333333333333" type="real" />
  </edge>
  <edge id="P42166 (pp) Q96A33" label="LAP2A_HUMAN (pp) CCD47_HUMAN" source="P42166" target="Q96A33">
    <att name="confidence_score" value="1.0" type="real" />
    <att name="confidence_score_old" value="0.1601" type="real" />
    <att name="initial_score" value="0.0555" type="real" />
    <att name="relevance_score" value="0.32075471698113206" type="real" />
  </edge>
  <edge id="P42166 (pp) Q9BXW9" label="LAP2A_HUMAN (pp) FACD2_HUMAN" source="P42166" target="Q9BXW9">
    <att name="confidence_score" value="1.0" type="real" />
    <att name="confidence_score_old" value="0.1614" type="real" />
    <att name="initial_score" value="0.0592" type="real" />
    <att name="relevance_score" value="0.12217194570135746" type="real" />
  </edge>
  <edge id="P42166 (pp) Q9P0L0" label="LAP2A_HUMAN (pp) VAPA_HUMAN" source="P42166" target="Q9P0L0">
    <att name="confidence_score" value="1.0" type="real" />
    <att name="confidence_score_old" value="0.1598" type="real" />
    <att name="initial_score" value="0.0546" type="real" />
    <att name="relevance_score" value="0.13793103448275862" type="real" />
  </edge>
  <edge id="P42166 (pp) Q9UGP8" label="LAP2A_HUMAN (pp) SEC63_HUMAN" source="P42166" target="Q9UGP8">
    <att name="confidence_score" value="1.0" type="real" />
    <att name="confidence_score_old" value="0.1624" type="real" />
    <att name="initial_score" value="0.0623" type="real" />
    <att name="relevance_score" value="0.2916666666666667" type="real" />
  </edge>
  <edge id="P42166 (pp) Q9Y2U8" label="LAP2A_HUMAN (pp) MAN1_HUMAN" source="P42166" target="Q9Y2U8">
    <att name="confidence_score" value="1.0" type="real" />
    <att name="confidence_score_old" value="0.1601" type="real" />
    <att name="initial_score" value="0.0554" type="real" />
    <att name="relevance_score" value="0.21621621621621623" type="real" />
  </edge>
  <edge id="P42167 (pp) P45973" label="LAP2B_HUMAN (pp) CBX5_HUMAN" source="P42167" target="P45973">
    <att name="confidence_score" value="1.0" type="real" />
    <att name="confidence_score_old" value="0.2715" type="real" />
    <att name="initial_score" value="0.3107" type="real" />
    <att name="relevance_score" value="0.20512820512820512" type="real" />
  </edge>
  <edge id="P42167 (pp) P68431" label="LAP2B_HUMAN (pp) H31_HUMAN" source="P42167" target="P68431">
    <att name="confidence_score" value="1.0" type="real" />
    <att name="confidence_score_old" value="0.179" type="real" />
    <att name="initial_score" value="0.1093" type="real" />
    <att name="relevance_score" value="0.11743119266055047" type="real" />
  </edge>
  <edge id="P42167 (pp) Q03252" label="LAP2B_HUMAN (pp) LMNB2_HUMAN" source="P42167" target="Q03252">
    <att name="confidence_score" value="1.0" type="real" />
    <att name="confidence_score_old" value="0.2136" type="real" />
    <att name="initial_score" value="0.1947" type="real" />
    <att name="relevance_score" value="0.3387096774193548" type="real" />
  </edge>
  <edge id="P42167 (pp) Q15365" label="LAP2B_HUMAN (pp) PCBP1_HUMAN" source="P42167" target="Q15365">
    <att name="confidence_score" value="1.0" type="real" />
    <att name="confidence_score_old" value="0.1668" type="real" />
    <att name="initial_score" value="0.0752" type="real" />
    <att name="relevance_score" value="0.15789473684210525" type="real" />
  </edge>
  <edge id="P42167 (pp) Q8N4V1" label="LAP2B_HUMAN (pp) EMC5_HUMAN" source="P42167" target="Q8N4V1">
    <att name="confidence_score" value="1.0" type="real" />
    <att name="confidence_score_old" value="0.167" type="real" />
    <att name="initial_score" value="0.0758" type="real" />
    <att name="relevance_score" value="0.22727272727272727" type="real" />
  </edge>
  <edge id="P42167 (pp) Q8WUM0" label="LAP2B_HUMAN (pp) NU133_HUMAN" source="P42167" target="Q8WUM0">
    <att name="confidence_score" value="1.0" type="real" />
    <att name="confidence_score_old" value="0.1721" type="real" />
    <att name="initial_score" value="0.0903" type="real" />
    <att name="relevance_score" value="0.3387096774193548" type="real" />
  </edge>
  <edge id="P42167 (pp) Q96A33" label="LAP2B_HUMAN (pp) CCD47_HUMAN" source="P42167" target="Q96A33">
    <att name="confidence_score" value="1.0" type="real" />
    <att name="confidence_score_old" value="0.1601" type="real" />
    <att name="initial_score" value="0.0555" type="real" />
    <att name="relevance_score" value="0.32075471698113206" type="real" />
  </edge>
  <edge id="P42167 (pp) Q9BXW9" label="LAP2B_HUMAN (pp) FACD2_HUMAN" source="P42167" target="Q9BXW9">
    <att name="confidence_score" value="1.0" type="real" />
    <att name="confidence_score_old" value="0.1614" type="real" />
    <att name="initial_score" value="0.0592" type="real" />
    <att name="relevance_score" value="0.12217194570135746" type="real" />
  </edge>
  <edge id="P42167 (pp) Q9P0L0" label="LAP2B_HUMAN (pp) VAPA_HUMAN" source="P42167" target="Q9P0L0">
    <att name="confidence_score" value="1.0" type="real" />
    <att name="confidence_score_old" value="0.1598" type="real" />
    <att name="initial_score" value="0.0546" type="real" />
    <att name="relevance_score" value="0.13793103448275862" type="real" />
  </edge>
  <edge id="P42167 (pp) Q9UGP8" label="LAP2B_HUMAN (pp) SEC63_HUMAN" source="P42167" target="Q9UGP8">
    <att name="confidence_score" value="1.0" type="real" />
    <att name="confidence_score_old" value="0.1624" type="real" />
    <att name="initial_score" value="0.0623" type="real" />
    <att name="relevance_score" value="0.2916666666666667" type="real" />
  </edge>
  <edge id="P42167 (pp) Q9Y2U8" label="LAP2B_HUMAN (pp) MAN1_HUMAN" source="P42167" target="Q9Y2U8">
    <att name="confidence_score" value="1.0" type="real" />
    <att name="confidence_score_old" value="0.1601" type="real" />
    <att name="initial_score" value="0.0554" type="real" />
    <att name="relevance_score" value="0.21621621621621623" type="real" />
  </edge>
  <edge id="P43307 (pp) P60468" label="SSRA_HUMAN (pp) SC61B_HUMAN" source="P43307" target="P60468">
    <att name="confidence_score" value="1.0" type="real" />
    <att name="confidence_score_old" value="0.272" type="real" />
    <att name="initial_score" value="0.3115" type="real" />
    <att name="relevance_score" value="0.203125" type="real" />
  </edge>
  <edge id="P43307 (pp) Q96A33" label="SSRA_HUMAN (pp) CCD47_HUMAN" source="P43307" target="Q96A33">
    <att name="confidence_score" value="1.0" type="real" />
    <att name="confidence_score_old" value="0.1604" type="real" />
    <att name="initial_score" value="0.0562" type="real" />
    <att name="relevance_score" value="0.2894736842105263" type="real" />
  </edge>
  <edge id="P43307 (pp) Q9BXW9" label="SSRA_HUMAN (pp) FACD2_HUMAN" source="P43307" target="Q9BXW9">
    <att name="confidence_score" value="1.0" type="real" />
    <att name="confidence_score_old" value="0.1689" type="real" />
    <att name="initial_score" value="0.0814" type="real" />
    <att name="relevance_score" value="0.12217194570135746" type="real" />
  </edge>
  <edge id="P43307 (pp) Q9UGP8" label="SSRA_HUMAN (pp) SEC63_HUMAN" source="P43307" target="Q9UGP8">
    <att name="confidence_score" value="1.0" type="real" />
    <att name="confidence_score_old" value="0.1627" type="real" />
    <att name="initial_score" value="0.0631" type="real" />
    <att name="relevance_score" value="0.2894736842105263" type="real" />
  </edge>
  <edge id="P43307 (pp) Q9Y5M8" label="SSRA_HUMAN (pp) SRPRB_HUMAN" source="P43307" target="Q9Y5M8">
    <att name="confidence_score" value="1.0" type="real" />
    <att name="confidence_score_old" value="0.1795" type="real" />
    <att name="initial_score" value="0.1107" type="real" />
    <att name="relevance_score" value="0.13333333333333333" type="real" />
  </edge>
  <edge id="P45973 (pp) P46013" label="CBX5_HUMAN (pp) KI67_HUMAN" source="P45973" target="P46013">
    <att name="confidence_score" value="1.0" type="real" />
    <att name="confidence_score_old" value="0.4412" type="real" />
    <att name="initial_score" value="0.5452" type="real" />
    <att name="relevance_score" value="0.20512820512820512" type="real" />
  </edge>
  <edge id="P45973 (pp) P68431" label="CBX5_HUMAN (pp) H31_HUMAN" source="P45973" target="P68431">
    <att name="confidence_score" value="1.0" type="real" />
    <att name="confidence_score_old" value="1.0" type="real" />
    <att name="initial_score" value="0.7744" type="real" />
    <att name="relevance_score" value="0.11743119266055047" type="real" />
  </edge>
  <edge id="P45973 (pp) Q13263" label="CBX5_HUMAN (pp) TIF1B_HUMAN" source="P45973" target="Q13263">
    <att name="confidence_score" value="1.0" type="real" />
    <att name="confidence_score_old" value="0.7155" type="real" />
    <att name="initial_score" value="0.7788" type="real" />
    <att name="relevance_score" value="0.10344827586206896" type="real" />
  </edge>
  <edge id="P45973 (pp) Q14739" label="CBX5_HUMAN (pp) LBR_HUMAN" source="P45973" target="Q14739">
    <att name="confidence_score" value="1.0" type="real" />
    <att name="confidence_score_old" value="0.663" type="real" />
    <att name="initial_score" value="0.742" type="real" />
    <att name="relevance_score" value="0.20512820512820512" type="real" />
  </edge>
  <edge id="P45973 (pp) Q71DI3" label="CBX5_HUMAN (pp) H32_HUMAN" source="P45973" target="Q71DI3">
    <att name="confidence_score" value="1.0" type="real" />
    <att name="confidence_score_old" value="1.0" type="real" />
    <att name="initial_score" value="0.2752" type="real" />
    <att name="relevance_score" value="0.10215053763440861" type="real" />
  </edge>
  <edge id="P45973 (pp) Q8ND82" label="CBX5_HUMAN (pp) Z280C_HUMAN" source="P45973" target="Q8ND82">
    <att name="confidence_score" value="1.0" type="real" />
    <att name="confidence_score_old" value="0.1788" type="real" />
    <att name="initial_score" value="0.1089" type="real" />
    <att name="relevance_score" value="0.20512820512820512" type="real" />
  </edge>
  <edge id="P45973 (pp) Q9BWN1" label="CBX5_HUMAN (pp) PRR14_HUMAN" source="P45973" target="Q9BWN1">
    <att name="confidence_score" value="1.0" type="real" />
    <att name="confidence_score_old" value="0.1884" type="real" />
    <att name="initial_score" value="0.134" type="real" />
    <att name="relevance_score" value="0.125" type="real" />
  </edge>
  <edge id="P45973 (pp) Q9BZ95" label="CBX5_HUMAN (pp) NSD3_HUMAN" source="P45973" target="Q9BZ95">
    <att name="confidence_score" value="1.0" type="real" />
    <att name="confidence_score_old" value="0.1753" type="real" />
    <att name="initial_score" value="0.0994" type="real" />
    <att name="relevance_score" value="0.20512820512820512" type="real" />
  </edge>
  <edge id="P45973 (pp) Q9P2P5" label="CBX5_HUMAN (pp) HECW2_HUMAN" source="P45973" target="Q9P2P5">
    <att name="confidence_score" value="1.0" type="real" />
    <att name="confidence_score_old" value="0.236" type="real" />
    <att name="initial_score" value="0.243" type="real" />
    <att name="relevance_score" value="0.20512820512820512" type="real" />
  </edge>
  <edge id="P46013 (pp) P52294" label="KI67_HUMAN (pp) IMA5_HUMAN" source="P46013" target="P52294">
    <att name="confidence_score" value="1.0" type="real" />
    <att name="confidence_score_old" value="0.1713" type="real" />
    <att name="initial_score" value="0.0882" type="real" />
    <att name="relevance_score" value="0.11931818181818182" type="real" />
  </edge>
  <edge id="P46013 (pp) P68431" label="KI67_HUMAN (pp) H31_HUMAN" source="P46013" target="P68431">
    <att name="confidence_score" value="1.0" type="real" />
    <att name="confidence_score_old" value="0.1699" type="real" />
    <att name="initial_score" value="0.084" type="real" />
    <att name="relevance_score" value="0.11743119266055047" type="real" />
  </edge>
  <edge id="P46013 (pp) Q9BXW9" label="KI67_HUMAN (pp) FACD2_HUMAN" source="P46013" target="Q9BXW9">
    <att name="confidence_score" value="1.0" type="real" />
    <att name="confidence_score_old" value="0.1689" type="real" />
    <att name="initial_score" value="0.0811" type="real" />
    <att name="relevance_score" value="0.12217194570135746" type="real" />
  </edge>
  <edge id="P49069 (pp) P60468" label="CAMLG_HUMAN (pp) SC61B_HUMAN" source="P49069" target="P60468">
    <att name="confidence_score" value="1.0" type="real" />
    <att name="confidence_score_old" value="0.1699" type="real" />
    <att name="initial_score" value="0.084" type="real" />
    <att name="relevance_score" value="0.203125" type="real" />
  </edge>
  <edge id="P49069 (pp) Q96AG4" label="CAMLG_HUMAN (pp) LRC59_HUMAN" source="P49069" target="Q96AG4">
    <att name="confidence_score" value="1.0" type="real" />
    <att name="confidence_score_old" value="0.1701" type="real" />
    <att name="initial_score" value="0.0848" type="real" />
    <att name="relevance_score" value="0.2028985507246377" type="real" />
  </edge>
  <edge id="P49069 (pp) Q9P0L0" label="CAMLG_HUMAN (pp) VAPA_HUMAN" source="P49069" target="Q9P0L0">
    <att name="confidence_score" value="1.0" type="real" />
    <att name="confidence_score_old" value="0.1606" type="real" />
    <att name="initial_score" value="0.057" type="real" />
    <att name="relevance_score" value="0.13793103448275862" type="real" />
  </edge>
  <edge id="P49257 (pp) P60468" label="LMAN1_HUMAN (pp) SC61B_HUMAN" source="P49257" target="P60468">
    <att name="confidence_score" value="1.0" type="real" />
    <att name="confidence_score_old" value="0.1691" type="real" />
    <att name="initial_score" value="0.0818" type="real" />
    <att name="relevance_score" value="0.15625" type="real" />
  </edge>
  <edge id="P49257 (pp) Q9UGP8" label="LMAN1_HUMAN (pp) SEC63_HUMAN" source="P49257" target="Q9UGP8">
    <att name="confidence_score" value="1.0" type="real" />
    <att name="confidence_score_old" value="0.1626" type="real" />
    <att name="initial_score" value="0.0628" type="real" />
    <att name="relevance_score" value="0.15625" type="real" />
  </edge>
  <edge id="P49790 (pp) P52294" label="NU153_HUMAN (pp) IMA5_HUMAN" source="P49790" target="P52294">
    <att name="confidence_score" value="1.0" type="real" />
    <att name="confidence_score_old" value="0.1631" type="real" />
    <att name="initial_score" value="0.0645" type="real" />
    <att name="relevance_score" value="0.11931818181818182" type="real" />
  </edge>
  <edge id="P49790 (pp) P57740" label="NU153_HUMAN (pp) NU107_HUMAN" source="P49790" target="P57740">
    <att name="confidence_score" value="1.0" type="real" />
    <att name="confidence_score_old" value="0.1768" type="real" />
    <att name="initial_score" value="0.1033" type="real" />
    <att name="relevance_score" value="0.3076923076923077" type="real" />
  </edge>
  <edge id="P49790 (pp) Q12769" label="NU153_HUMAN (pp) NU160_HUMAN" source="P49790" target="Q12769">
    <att name="confidence_score" value="1.0" type="real" />
    <att name="confidence_score_old" value="0.1741" type="real" />
    <att name="initial_score" value="0.096" type="real" />
    <att name="relevance_score" value="0.3076923076923077" type="real" />
  </edge>
  <edge id="P49790 (pp) Q8NFH5" label="NU153_HUMAN (pp) NUP35_HUMAN" source="P49790" target="Q8NFH5">
    <att name="confidence_score" value="1.0" type="real" />
    <att name="confidence_score_old" value="0.1804" type="real" />
    <att name="initial_score" value="0.113" type="real" />
    <att name="relevance_score" value="0.3076923076923077" type="real" />
  </edge>
  <edge id="P49790 (pp) Q8WUM0" label="NU153_HUMAN (pp) NU133_HUMAN" source="P49790" target="Q8WUM0">
    <att name="confidence_score" value="1.0" type="real" />
    <att name="confidence_score_old" value="0.359" type="real" />
    <att name="initial_score" value="0.4455" type="real" />
    <att name="relevance_score" value="0.3076923076923077" type="real" />
  </edge>
  <edge id="P49790 (pp) Q9UKX7" label="NU153_HUMAN (pp) NUP50_HUMAN" source="P49790" target="Q9UKX7">
    <att name="confidence_score" value="1.0" type="real" />
    <att name="confidence_score_old" value="0.5246" type="real" />
    <att name="initial_score" value="0.6288" type="real" />
    <att name="relevance_score" value="0.3076923076923077" type="real" />
  </edge>
  <edge id="P50402 (pp) P60468" label="EMD_HUMAN (pp) SC61B_HUMAN" source="P50402" target="P60468">
    <att name="confidence_score" value="1.0" type="real" />
    <att name="confidence_score_old" value="0.1601" type="real" />
    <att name="initial_score" value="0.0555" type="real" />
    <att name="relevance_score" value="0.203125" type="real" />
  </edge>
  <edge id="P50402 (pp) Q03252" label="EMD_HUMAN (pp) LMNB2_HUMAN" source="P50402" target="Q03252">
    <att name="confidence_score" value="1.0" type="real" />
    <att name="confidence_score_old" value="0.2055" type="real" />
    <att name="initial_score" value="0.1759" type="real" />
    <att name="relevance_score" value="0.33653846153846156" type="real" />
  </edge>
  <edge id="P50402 (pp) Q13263" label="EMD_HUMAN (pp) TIF1B_HUMAN" source="P50402" target="Q13263">
    <att name="confidence_score" value="1.0" type="real" />
    <att name="confidence_score_old" value="0.1844" type="real" />
    <att name="initial_score" value="0.1236" type="real" />
    <att name="relevance_score" value="0.10344827586206896" type="real" />
  </edge>
  <edge id="P50402 (pp) Q5SNT2" label="EMD_HUMAN (pp) TM201_HUMAN" source="P50402" target="Q5SNT2">
    <att name="confidence_score" value="1.0" type="real" />
    <att name="confidence_score_old" value="0.354" type="real" />
    <att name="initial_score" value="0.4388" type="real" />
    <att name="relevance_score" value="0.33653846153846156" type="real" />
  </edge>
  <edge id="P50402 (pp) Q8N4V1" label="EMD_HUMAN (pp) EMC5_HUMAN" source="P50402" target="Q8N4V1">
    <att name="confidence_score" value="1.0" type="real" />
    <att name="confidence_score_old" value="0.1644" type="real" />
    <att name="initial_score" value="0.0682" type="real" />
    <att name="relevance_score" value="0.22727272727272727" type="real" />
  </edge>
  <edge id="P50402 (pp) Q8N5K1" label="EMD_HUMAN (pp) CISD2_HUMAN" source="P50402" target="Q8N5K1">
    <att name="confidence_score" value="1.0" type="real" />
    <att name="confidence_score_old" value="0.1647" type="real" />
    <att name="initial_score" value="0.069" type="real" />
    <att name="relevance_score" value="0.14285714285714285" type="real" />
  </edge>
  <edge id="P50402 (pp) Q8NF91" label="EMD_HUMAN (pp) SYNE1_HUMAN" source="P50402" target="Q8NF91">
    <att name="confidence_score" value="1.0" type="real" />
    <att name="confidence_score_old" value="0.5532" type="real" />
    <att name="initial_score" value="0.6545" type="real" />
    <att name="relevance_score" value="0.3" type="real" />
  </edge>
  <edge id="P50402 (pp) Q8NFH5" label="EMD_HUMAN (pp) NUP35_HUMAN" source="P50402" target="Q8NFH5">
    <att name="confidence_score" value="1.0" type="real" />
    <att name="confidence_score_old" value="0.1721" type="real" />
    <att name="initial_score" value="0.0902" type="real" />
    <att name="relevance_score" value="0.3333333333333333" type="real" />
  </edge>
  <edge id="P50402 (pp) Q8WXH0" label="EMD_HUMAN (pp) SYNE2_HUMAN" source="P50402" target="Q8WXH0">
    <att name="confidence_score" value="1.0" type="real" />
    <att name="confidence_score_old" value="0.5027" type="real" />
    <att name="initial_score" value="0.6083" type="real" />
    <att name="relevance_score" value="0.33653846153846156" type="real" />
  </edge>
  <edge id="P50402 (pp) Q96A33" label="EMD_HUMAN (pp) CCD47_HUMAN" source="P50402" target="Q96A33">
    <att name="confidence_score" value="1.0" type="real" />
    <att name="confidence_score_old" value="0.1602" type="real" />
    <att name="initial_score" value="0.0556" type="real" />
    <att name="relevance_score" value="0.32075471698113206" type="real" />
  </edge>
  <edge id="P50402 (pp) Q96KC8" label="EMD_HUMAN (pp) DNJC1_HUMAN" source="P50402" target="Q96KC8">
    <att name="confidence_score" value="1.0" type="real" />
    <att name="confidence_score_old" value="0.1631" type="real" />
    <att name="initial_score" value="0.0645" type="real" />
    <att name="relevance_score" value="0.3076923076923077" type="real" />
  </edge>
  <edge id="P50402 (pp) Q99986" label="EMD_HUMAN (pp) VRK1_HUMAN" source="P50402" target="Q99986">
    <att name="confidence_score" value="1.0" type="real" />
    <att name="confidence_score_old" value="1.0" type="real" />
    <att name="initial_score" value="0.3996" type="real" />
    <att name="relevance_score" value="0.12359550561797752" type="real" />
  </edge>
  <edge id="P50402 (pp) Q9BXW9" label="EMD_HUMAN (pp) FACD2_HUMAN" source="P50402" target="Q9BXW9">
    <att name="confidence_score" value="1.0" type="real" />
    <att name="confidence_score_old" value="0.1686" type="real" />
    <att name="initial_score" value="0.0805" type="real" />
    <att name="relevance_score" value="0.12217194570135746" type="real" />
  </edge>
  <edge id="P50402 (pp) Q9P0L0" label="EMD_HUMAN (pp) VAPA_HUMAN" source="P50402" target="Q9P0L0">
    <att name="confidence_score" value="1.0" type="real" />
    <att name="confidence_score_old" value="0.1598" type="real" />
    <att name="initial_score" value="0.0546" type="real" />
    <att name="relevance_score" value="0.13793103448275862" type="real" />
  </edge>
  <edge id="P50402 (pp) Q9UGP8" label="EMD_HUMAN (pp) SEC63_HUMAN" source="P50402" target="Q9UGP8">
    <att name="confidence_score" value="1.0" type="real" />
    <att name="confidence_score_old" value="0.1624" type="real" />
    <att name="initial_score" value="0.0622" type="real" />
    <att name="relevance_score" value="0.2916666666666667" type="real" />
  </edge>
  <edge id="P50402 (pp) Q9UH99" label="EMD_HUMAN (pp) SUN2_HUMAN" source="P50402" target="Q9UH99">
    <att name="confidence_score" value="1.0" type="real" />
    <att name="confidence_score_old" value="0.4984" type="real" />
    <att name="initial_score" value="0.6041" type="real" />
    <att name="relevance_score" value="0.20754716981132076" type="real" />
  </edge>
  <edge id="P51648 (pp) P60468" label="AL3A2_HUMAN (pp) SC61B_HUMAN" source="P51648" target="P60468">
    <att name="confidence_score" value="1.0" type="real" />
    <att name="confidence_score_old" value="0.1717" type="real" />
    <att name="initial_score" value="0.0891" type="real" />
    <att name="relevance_score" value="0.11475409836065574" type="real" />
  </edge>
  <edge id="P51648 (pp) Q96A33" label="AL3A2_HUMAN (pp) CCD47_HUMAN" source="P51648" target="Q96A33">
    <att name="confidence_score" value="1.0" type="real" />
    <att name="confidence_score_old" value="0.1541" type="real" />
    <att name="initial_score" value="0.0368" type="real" />
    <att name="relevance_score" value="0.11475409836065574" type="real" />
  </edge>
  <edge id="P51648 (pp) Q9BXW9" label="AL3A2_HUMAN (pp) FACD2_HUMAN" source="P51648" target="Q9BXW9">
    <att name="confidence_score" value="1.0" type="real" />
    <att name="confidence_score_old" value="0.162" type="real" />
    <att name="initial_score" value="0.0612" type="real" />
    <att name="relevance_score" value="0.11475409836065574" type="real" />
  </edge>
  <edge id="P52294 (pp) Q13263" label="IMA5_HUMAN (pp) TIF1B_HUMAN" source="P52294" target="Q13263">
    <att name="confidence_score" value="1.0" type="real" />
    <att name="confidence_score_old" value="0.2174" type="real" />
    <att name="initial_score" value="0.2031" type="real" />
    <att name="relevance_score" value="0.10344827586206896" type="real" />
  </edge>
  <edge id="P52294 (pp) Q13573" label="IMA5_HUMAN (pp) SNW1_HUMAN" source="P52294" target="Q13573">
    <att name="confidence_score" value="1.0" type="real" />
    <att name="confidence_score_old" value="0.1593" type="real" />
    <att name="initial_score" value="0.0529" type="real" />
    <att name="relevance_score" value="0.10849056603773585" type="real" />
  </edge>
  <edge id="P52294 (pp) Q14690" label="IMA5_HUMAN (pp) RRP5_HUMAN" source="P52294" target="Q14690">
    <att name="confidence_score" value="1.0" type="real" />
    <att name="confidence_score_old" value="0.1526" type="real" />
    <att name="initial_score" value="0.0321" type="real" />
    <att name="relevance_score" value="0.11931818181818182" type="real" />
  </edge>
  <edge id="P52294 (pp) Q6P6C2" label="IMA5_HUMAN (pp) ALKB5_HUMAN" source="P52294" target="Q6P6C2">
    <att name="confidence_score" value="1.0" type="real" />
    <att name="confidence_score_old" value="0.1602" type="real" />
    <att name="initial_score" value="0.0556" type="real" />
    <att name="relevance_score" value="0.11931818181818182" type="real" />
  </edge>
  <edge id="P52294 (pp) Q9UKX7" label="IMA5_HUMAN (pp) NUP50_HUMAN" source="P52294" target="Q9UKX7">
    <att name="confidence_score" value="1.0" type="real" />
    <att name="confidence_score_old" value="0.5045" type="real" />
    <att name="initial_score" value="0.6099" type="real" />
    <att name="relevance_score" value="0.11931818181818182" type="real" />
  </edge>
  <edge id="P52294 (pp) Q9ULW0" label="IMA5_HUMAN (pp) TPX2_HUMAN" source="P52294" target="Q9ULW0">
    <att name="confidence_score" value="1.0" type="real" />
    <att name="confidence_score_old" value="0.3216" type="real" />
    <att name="initial_score" value="0.3923" type="real" />
    <att name="relevance_score" value="0.11931818181818182" type="real" />
  </edge>
  <edge id="P52294 (pp) Q9Y314" label="IMA5_HUMAN (pp) NOSIP_HUMAN" source="P52294" target="Q9Y314">
    <att name="confidence_score" value="1.0" type="real" />
    <att name="confidence_score_old" value="0.3293" type="real" />
    <att name="initial_score" value="0.4038" type="real" />
    <att name="relevance_score" value="0.11931818181818182" type="real" />
  </edge>
  <edge id="P52948 (pp) P57740" label="NUP98_HUMAN (pp) NU107_HUMAN" source="P52948" target="P57740">
    <att name="confidence_score" value="1.0" type="real" />
    <att name="confidence_score_old" value="0.5061" type="real" />
    <att name="initial_score" value="0.6115" type="real" />
    <att name="relevance_score" value="0.2073170731707317" type="real" />
  </edge>
  <edge id="P52948 (pp) P60468" label="NUP98_HUMAN (pp) SC61B_HUMAN" source="P52948" target="P60468">
    <att name="confidence_score" value="1.0" type="real" />
    <att name="confidence_score_old" value="0.1682" type="real" />
    <att name="initial_score" value="0.0794" type="real" />
    <att name="relevance_score" value="0.203125" type="real" />
  </edge>
  <edge id="P52948 (pp) Q12769" label="NUP98_HUMAN (pp) NU160_HUMAN" source="P52948" target="Q12769">
    <att name="confidence_score" value="1.0" type="real" />
    <att name="confidence_score_old" value="0.2434" type="real" />
    <att name="initial_score" value="0.2579" type="real" />
    <att name="relevance_score" value="0.2073170731707317" type="real" />
  </edge>
  <edge id="P52948 (pp) Q8N1F7" label="NUP98_HUMAN (pp) NUP93_HUMAN" source="P52948" target="Q8N1F7">
    <att name="confidence_score" value="1.0" type="real" />
    <att name="confidence_score_old" value="0.1812" type="real" />
    <att name="initial_score" value="0.1152" type="real" />
    <att name="relevance_score" value="0.2073170731707317" type="real" />
  </edge>
  <edge id="P52948 (pp) Q8NFH5" label="NUP98_HUMAN (pp) NUP35_HUMAN" source="P52948" target="Q8NFH5">
    <att name="confidence_score" value="1.0" type="real" />
    <att name="confidence_score_old" value="0.1946" type="real" />
    <att name="initial_score" value="0.1498" type="real" />
    <att name="relevance_score" value="0.2073170731707317" type="real" />
  </edge>
  <edge id="P52948 (pp) Q8WUM0" label="NUP98_HUMAN (pp) NU133_HUMAN" source="P52948" target="Q8WUM0">
    <att name="confidence_score" value="1.0" type="real" />
    <att name="confidence_score_old" value="0.4135" type="real" />
    <att name="initial_score" value="0.5139" type="real" />
    <att name="relevance_score" value="0.2073170731707317" type="real" />
  </edge>
  <edge id="P52948 (pp) Q8WYP5" label="NUP98_HUMAN (pp) ELYS_HUMAN" source="P52948" target="Q8WYP5">
    <att name="confidence_score" value="1.0" type="real" />
    <att name="confidence_score_old" value="0.2407" type="real" />
    <att name="initial_score" value="0.2524" type="real" />
    <att name="relevance_score" value="0.2073170731707317" type="real" />
  </edge>
  <edge id="P52948 (pp) Q96HA1" label="NUP98_HUMAN (pp) P121A_HUMAN" source="P52948" target="Q96HA1">
    <att name="confidence_score" value="1.0" type="real" />
    <att name="confidence_score_old" value="0.2471" type="real" />
    <att name="initial_score" value="0.2651" type="real" />
    <att name="relevance_score" value="0.2073170731707317" type="real" />
  </edge>
  <edge id="P52948 (pp) Q9BTX1" label="NUP98_HUMAN (pp) NDC1_HUMAN" source="P52948" target="Q9BTX1">
    <att name="confidence_score" value="1.0" type="real" />
    <att name="confidence_score_old" value="0.1813" type="real" />
    <att name="initial_score" value="0.1155" type="real" />
    <att name="relevance_score" value="0.2073170731707317" type="real" />
  </edge>
  <edge id="P52948 (pp) Q9UKX7" label="NUP98_HUMAN (pp) NUP50_HUMAN" source="P52948" target="Q9UKX7">
    <att name="confidence_score" value="1.0" type="real" />
    <att name="confidence_score_old" value="0.1598" type="real" />
    <att name="initial_score" value="0.0545" type="real" />
    <att name="relevance_score" value="0.2073170731707317" type="real" />
  </edge>
  <edge id="P54274 (pp) Q12888" label="TERF1_HUMAN (pp) TP53B_HUMAN" source="P54274" target="Q12888">
    <att name="confidence_score" value="1.0" type="real" />
    <att name="confidence_score_old" value="0.3802" type="real" />
    <att name="initial_score" value="0.4732" type="real" />
    <att name="relevance_score" value="0.136986301369863" type="real" />
  </edge>
  <edge id="P54274 (pp) Q8WVM7" label="TERF1_HUMAN (pp) STAG1_HUMAN" source="P54274" target="Q8WVM7">
    <att name="confidence_score" value="1.0" type="real" />
    <att name="confidence_score_old" value="0.2494" type="real" />
    <att name="initial_score" value="0.2695" type="real" />
    <att name="relevance_score" value="0.136986301369863" type="real" />
  </edge>
  <edge id="P54274 (pp) Q8WXH0" label="TERF1_HUMAN (pp) SYNE2_HUMAN" source="P54274" target="Q8WXH0">
    <att name="confidence_score" value="1.0" type="real" />
    <att name="confidence_score_old" value="0.1813" type="real" />
    <att name="initial_score" value="0.1155" type="real" />
    <att name="relevance_score" value="0.136986301369863" type="real" />
  </edge>
  <edge id="P54274 (pp) Q96BK5" label="TERF1_HUMAN (pp) PINX1_HUMAN" source="P54274" target="Q96BK5">
    <att name="confidence_score" value="1.0" type="real" />
    <att name="confidence_score_old" value="0.7363" type="real" />
    <att name="initial_score" value="0.7926" type="real" />
    <att name="relevance_score" value="0.136986301369863" type="real" />
  </edge>
  <edge id="P54274 (pp) Q9BXW9" label="TERF1_HUMAN (pp) FACD2_HUMAN" source="P54274" target="Q9BXW9">
    <att name="confidence_score" value="1.0" type="real" />
    <att name="confidence_score_old" value="0.3164" type="real" />
    <att name="initial_score" value="0.3845" type="real" />
    <att name="relevance_score" value="0.12217194570135746" type="real" />
  </edge>
  <edge id="P54274 (pp) Q9NX24" label="TERF1_HUMAN (pp) NHP2_HUMAN" source="P54274" target="Q9NX24">
    <att name="confidence_score" value="1.0" type="real" />
    <att name="confidence_score_old" value="0.2044" type="real" />
    <att name="initial_score" value="0.1734" type="real" />
    <att name="relevance_score" value="0.136986301369863" type="real" />
  </edge>
  <edge id="P55081 (pp) Q6P2Q9" label="MFAP1_HUMAN (pp) PRP8_HUMAN" source="P55081" target="Q6P2Q9">
    <att name="confidence_score" value="1.0" type="real" />
    <att name="confidence_score_old" value="0.3211" type="real" />
    <att name="initial_score" value="0.3917" type="real" />
    <att name="relevance_score" value="0.13559322033898305" type="real" />
  </edge>
  <edge id="P55081 (pp) Q96PK6" label="MFAP1_HUMAN (pp) RBM14_HUMAN" source="P55081" target="Q96PK6">
    <att name="confidence_score" value="1.0" type="real" />
    <att name="confidence_score_old" value="1.0" type="real" />
    <att name="initial_score" value="0.044" type="real" />
    <att name="relevance_score" value="0.13559322033898305" type="real" />
  </edge>
  <edge id="P55081 (pp) Q99459" label="MFAP1_HUMAN (pp) CDC5L_HUMAN" source="P55081" target="Q99459">
    <att name="confidence_score" value="1.0" type="real" />
    <att name="confidence_score_old" value="0.3207" type="real" />
    <att name="initial_score" value="0.3911" type="real" />
    <att name="relevance_score" value="0.13559322033898305" type="real" />
  </edge>
  <edge id="P55212 (pp) Q12888" label="CASP6_HUMAN (pp) TP53B_HUMAN" source="P55212" target="Q12888">
    <att name="confidence_score" value="1.0" type="real" />
    <att name="confidence_score_old" value="0.1683" type="real" />
    <att name="initial_score" value="0.0794" type="real" />
    <att name="relevance_score" value="0.16" type="real" />
  </edge>
  <edge id="P57740 (pp) Q12769" label="NU107_HUMAN (pp) NU160_HUMAN" source="P57740" target="Q12769">
    <att name="confidence_score" value="1.0" type="real" />
    <att name="confidence_score_old" value="0.5354" type="real" />
    <att name="initial_score" value="0.6387" type="real" />
    <att name="relevance_score" value="0.33962264150943394" type="real" />
  </edge>
  <edge id="P57740 (pp) Q8N1F7" label="NU107_HUMAN (pp) NUP93_HUMAN" source="P57740" target="Q8N1F7">
    <att name="confidence_score" value="1.0" type="real" />
    <att name="confidence_score_old" value="0.185" type="real" />
    <att name="initial_score" value="0.1253" type="real" />
    <att name="relevance_score" value="0.33962264150943394" type="real" />
  </edge>
  <edge id="P57740 (pp) Q8NFH5" label="NU107_HUMAN (pp) NUP35_HUMAN" source="P57740" target="Q8NFH5">
    <att name="confidence_score" value="1.0" type="real" />
    <att name="confidence_score_old" value="0.1907" type="real" />
    <att name="initial_score" value="0.14" type="real" />
    <att name="relevance_score" value="0.3333333333333333" type="real" />
  </edge>
  <edge id="P57740 (pp) Q8WUM0" label="NU107_HUMAN (pp) NU133_HUMAN" source="P57740" target="Q8WUM0">
    <att name="confidence_score" value="1.0" type="real" />
    <att name="confidence_score_old" value="0.7163" type="real" />
    <att name="initial_score" value="0.7793" type="real" />
    <att name="relevance_score" value="0.33962264150943394" type="real" />
  </edge>
  <edge id="P57740 (pp) Q8WYP5" label="NU107_HUMAN (pp) ELYS_HUMAN" source="P57740" target="Q8WYP5">
    <att name="confidence_score" value="1.0" type="real" />
    <att name="confidence_score_old" value="0.2997" type="real" />
    <att name="initial_score" value="0.3583" type="real" />
    <att name="relevance_score" value="0.33962264150943394" type="real" />
  </edge>
  <edge id="P57740 (pp) Q96HA1" label="NU107_HUMAN (pp) P121A_HUMAN" source="P57740" target="Q96HA1">
    <att name="confidence_score" value="1.0" type="real" />
    <att name="confidence_score_old" value="0.2506" type="real" />
    <att name="initial_score" value="0.2719" type="real" />
    <att name="relevance_score" value="0.23728813559322035" type="real" />
  </edge>
  <edge id="P57740 (pp) Q96S55" label="NU107_HUMAN (pp) WRIP1_HUMAN" source="P57740" target="Q96S55">
    <att name="confidence_score" value="1.0" type="real" />
    <att name="confidence_score_old" value="0.237" type="real" />
    <att name="initial_score" value="0.245" type="real" />
    <att name="relevance_score" value="0.21428571428571427" type="real" />
  </edge>
  <edge id="P57740 (pp) Q9BTX1" label="NU107_HUMAN (pp) NDC1_HUMAN" source="P57740" target="Q9BTX1">
    <att name="confidence_score" value="1.0" type="real" />
    <att name="confidence_score_old" value="0.186" type="real" />
    <att name="initial_score" value="0.128" type="real" />
    <att name="relevance_score" value="0.3333333333333333" type="real" />
  </edge>
  <edge id="P57740 (pp) Q9P0U3" label="NU107_HUMAN (pp) SENP1_HUMAN" source="P57740" target="Q9P0U3">
    <att name="confidence_score" value="1.0" type="real" />
    <att name="confidence_score_old" value="0.1734" type="real" />
    <att name="initial_score" value="0.0941" type="real" />
    <att name="relevance_score" value="0.12121212121212122" type="real" />
  </edge>
  <edge id="P57740 (pp) Q9UKX7" label="NU107_HUMAN (pp) NUP50_HUMAN" source="P57740" target="Q9UKX7">
    <att name="confidence_score" value="1.0" type="real" />
    <att name="confidence_score_old" value="0.1778" type="real" />
    <att name="initial_score" value="0.1062" type="real" />
    <att name="relevance_score" value="0.33962264150943394" type="real" />
  </edge>
  <edge id="P60468 (pp) Q5JTV8" label="SC61B_HUMAN (pp) TOIP1_HUMAN" source="P60468" target="Q5JTV8">
    <att name="confidence_score" value="1.0" type="real" />
    <att name="confidence_score_old" value="0.1695" type="real" />
    <att name="initial_score" value="0.0829" type="real" />
    <att name="relevance_score" value="0.10714285714285714" type="real" />
  </edge>
  <edge id="P60468 (pp) Q6NUQ4" label="SC61B_HUMAN (pp) TM214_HUMAN" source="P60468" target="Q6NUQ4">
    <att name="confidence_score" value="1.0" type="real" />
    <att name="confidence_score_old" value="0.1696" type="real" />
    <att name="initial_score" value="0.0833" type="real" />
    <att name="relevance_score" value="0.1935483870967742" type="real" />
  </edge>
  <edge id="P60468 (pp) Q86Y07" label="SC61B_HUMAN (pp) VRK2_HUMAN" source="P60468" target="Q86Y07">
    <att name="confidence_score" value="1.0" type="real" />
    <att name="confidence_score_old" value="0.1684" type="real" />
    <att name="initial_score" value="0.0798" type="real" />
    <att name="relevance_score" value="0.17391304347826086" type="real" />
  </edge>
  <edge id="P60468 (pp) Q8N4V1" label="SC61B_HUMAN (pp) EMC5_HUMAN" source="P60468" target="Q8N4V1">
    <att name="confidence_score" value="1.0" type="real" />
    <att name="confidence_score_old" value="0.1692" type="real" />
    <att name="initial_score" value="0.0821" type="real" />
    <att name="relevance_score" value="0.203125" type="real" />
  </edge>
  <edge id="P60468 (pp) Q8N511" label="SC61B_HUMAN (pp) TM199_HUMAN" source="P60468" target="Q8N511">
    <att name="confidence_score" value="1.0" type="real" />
    <att name="confidence_score_old" value="0.1698" type="real" />
    <att name="initial_score" value="0.0839" type="real" />
    <att name="relevance_score" value="0.15" type="real" />
  </edge>
  <edge id="P60468 (pp) Q8N5K1" label="SC61B_HUMAN (pp) CISD2_HUMAN" source="P60468" target="Q8N5K1">
    <att name="confidence_score" value="1.0" type="real" />
    <att name="confidence_score_old" value="0.1728" type="real" />
    <att name="initial_score" value="0.0924" type="real" />
    <att name="relevance_score" value="0.14285714285714285" type="real" />
  </edge>
  <edge id="P60468 (pp) Q8N766" label="SC61B_HUMAN (pp) EMC1_HUMAN" source="P60468" target="Q8N766">
    <att name="confidence_score" value="1.0" type="real" />
    <att name="confidence_score_old" value="0.16" type="real" />
    <att name="initial_score" value="0.0552" type="real" />
    <att name="relevance_score" value="0.15217391304347827" type="real" />
  </edge>
  <edge id="P60468 (pp) Q8NFH5" label="SC61B_HUMAN (pp) NUP35_HUMAN" source="P60468" target="Q8NFH5">
    <att name="confidence_score" value="1.0" type="real" />
    <att name="confidence_score_old" value="0.1688" type="real" />
    <att name="initial_score" value="0.0809" type="real" />
    <att name="relevance_score" value="0.203125" type="real" />
  </edge>
  <edge id="P60468 (pp) Q8WUM0" label="SC61B_HUMAN (pp) NU133_HUMAN" source="P60468" target="Q8WUM0">
    <att name="confidence_score" value="1.0" type="real" />
    <att name="confidence_score_old" value="0.1688" type="real" />
    <att name="initial_score" value="0.0809" type="real" />
    <att name="relevance_score" value="0.203125" type="real" />
  </edge>
  <edge id="P60468 (pp) Q96A33" label="SC61B_HUMAN (pp) CCD47_HUMAN" source="P60468" target="Q96A33">
    <att name="confidence_score" value="1.0" type="real" />
    <att name="confidence_score_old" value="0.1725" type="real" />
    <att name="initial_score" value="0.0916" type="real" />
    <att name="relevance_score" value="0.203125" type="real" />
  </edge>
  <edge id="P60468 (pp) Q96AG4" label="SC61B_HUMAN (pp) LRC59_HUMAN" source="P60468" target="Q96AG4">
    <att name="confidence_score" value="1.0" type="real" />
    <att name="confidence_score_old" value="0.1604" type="real" />
    <att name="initial_score" value="0.0562" type="real" />
    <att name="relevance_score" value="0.2028985507246377" type="real" />
  </edge>
  <edge id="P60468 (pp) Q96KC8" label="SC61B_HUMAN (pp) DNJC1_HUMAN" source="P60468" target="Q96KC8">
    <att name="confidence_score" value="1.0" type="real" />
    <att name="confidence_score_old" value="0.1698" type="real" />
    <att name="initial_score" value="0.0838" type="real" />
    <att name="relevance_score" value="0.203125" type="real" />
  </edge>
  <edge id="P60468 (pp) Q96SK2" label="SC61B_HUMAN (pp) TM209_HUMAN" source="P60468" target="Q96SK2">
    <att name="confidence_score" value="1.0" type="real" />
    <att name="confidence_score_old" value="0.1698" type="real" />
    <att name="initial_score" value="0.0838" type="real" />
    <att name="relevance_score" value="0.203125" type="real" />
  </edge>
  <edge id="P60468 (pp) Q9NXE4" label="SC61B_HUMAN (pp) NSMA3_HUMAN" source="P60468" target="Q9NXE4">
    <att name="confidence_score" value="1.0" type="real" />
    <att name="confidence_score_old" value="0.1697" type="real" />
    <att name="initial_score" value="0.0836" type="real" />
    <att name="relevance_score" value="0.203125" type="real" />
  </edge>
  <edge id="P60468 (pp) Q9NZ43" label="SC61B_HUMAN (pp) USE1_HUMAN" source="P60468" target="Q9NZ43">
    <att name="confidence_score" value="1.0" type="real" />
    <att name="confidence_score_old" value="0.1696" type="real" />
    <att name="initial_score" value="0.0832" type="real" />
    <att name="relevance_score" value="0.18181818181818182" type="real" />
  </edge>
  <edge id="P60468 (pp) Q9P0L0" label="SC61B_HUMAN (pp) VAPA_HUMAN" source="P60468" target="Q9P0L0">
    <att name="confidence_score" value="1.0" type="real" />
    <att name="confidence_score_old" value="0.1599" type="real" />
    <att name="initial_score" value="0.0547" type="real" />
    <att name="relevance_score" value="0.13793103448275862" type="real" />
  </edge>
  <edge id="P60468 (pp) Q9UGP8" label="SC61B_HUMAN (pp) SEC63_HUMAN" source="P60468" target="Q9UGP8">
    <att name="confidence_score" value="1.0" type="real" />
    <att name="confidence_score_old" value="0.3517" type="real" />
    <att name="initial_score" value="0.4357" type="real" />
    <att name="relevance_score" value="0.203125" type="real" />
  </edge>
  <edge id="P60468 (pp) Q9Y2U8" label="SC61B_HUMAN (pp) MAN1_HUMAN" source="P60468" target="Q9Y2U8">
    <att name="confidence_score" value="1.0" type="real" />
    <att name="confidence_score_old" value="0.1689" type="real" />
    <att name="initial_score" value="0.0814" type="real" />
    <att name="relevance_score" value="0.203125" type="real" />
  </edge>
  <edge id="P60468 (pp) Q9Y5M8" label="SC61B_HUMAN (pp) SRPRB_HUMAN" source="P60468" target="Q9Y5M8">
    <att name="confidence_score" value="1.0" type="real" />
    <att name="confidence_score_old" value="0.1825" type="real" />
    <att name="initial_score" value="0.1186" type="real" />
    <att name="relevance_score" value="0.13333333333333333" type="real" />
  </edge>
  <edge id="P60468 (pp) Q9Y6X4" label="SC61B_HUMAN (pp) F169A_HUMAN" source="P60468" target="Q9Y6X4">
    <att name="confidence_score" value="1.0" type="real" />
    <att name="confidence_score_old" value="0.1707" type="real" />
    <att name="initial_score" value="0.0865" type="real" />
    <att name="relevance_score" value="0.203125" type="real" />
  </edge>
  <edge id="P61978 (pp) P68431" label="HNRPK_HUMAN (pp) H31_HUMAN" source="P61978" target="P68431">
    <att name="confidence_score" value="1.0" type="real" />
    <att name="confidence_score_old" value="0.1653" type="real" />
    <att name="initial_score" value="0.0708" type="real" />
    <att name="relevance_score" value="0.11743119266055047" type="real" />
  </edge>
  <edge id="P61978 (pp) P84103" label="HNRPK_HUMAN (pp) SRSF3_HUMAN" source="P61978" target="P84103">
    <att name="confidence_score" value="1.0" type="real" />
    <att name="confidence_score_old" value="0.2317" type="real" />
    <att name="initial_score" value="0.234" type="real" />
    <att name="relevance_score" value="0.128099173553719" type="real" />
  </edge>
  <edge id="P61978 (pp) Q13263" label="HNRPK_HUMAN (pp) TIF1B_HUMAN" source="P61978" target="Q13263">
    <att name="confidence_score" value="1.0" type="real" />
    <att name="confidence_score_old" value="0.1709" type="real" />
    <att name="initial_score" value="0.0868" type="real" />
    <att name="relevance_score" value="0.10344827586206896" type="real" />
  </edge>
  <edge id="P61978 (pp) Q13838" label="HNRPK_HUMAN (pp) DX39B_HUMAN" source="P61978" target="Q13838">
    <att name="confidence_score" value="1.0" type="real" />
    <att name="confidence_score_old" value="0.1846" type="real" />
    <att name="initial_score" value="0.1242" type="real" />
    <att name="relevance_score" value="0.11594202898550725" type="real" />
  </edge>
  <edge id="P61978 (pp) Q14690" label="HNRPK_HUMAN (pp) RRP5_HUMAN" source="P61978" target="Q14690">
    <att name="confidence_score" value="1.0" type="real" />
    <att name="confidence_score_old" value="0.1614" type="real" />
    <att name="initial_score" value="0.0592" type="real" />
    <att name="relevance_score" value="0.128099173553719" type="real" />
  </edge>
  <edge id="P61978 (pp) Q15233" label="HNRPK_HUMAN (pp) NONO_HUMAN" source="P61978" target="Q15233">
    <att name="confidence_score" value="1.0" type="real" />
    <att name="confidence_score_old" value="0.1863" type="real" />
    <att name="initial_score" value="0.1286" type="real" />
    <att name="relevance_score" value="0.128099173553719" type="real" />
  </edge>
  <edge id="P61978 (pp) Q15365" label="HNRPK_HUMAN (pp) PCBP1_HUMAN" source="P61978" target="Q15365">
    <att name="confidence_score" value="1.0" type="real" />
    <att name="confidence_score_old" value="0.1762" type="real" />
    <att name="initial_score" value="0.1017" type="real" />
    <att name="relevance_score" value="0.128099173553719" type="real" />
  </edge>
  <edge id="P61978 (pp) Q6P2Q9" label="HNRPK_HUMAN (pp) PRP8_HUMAN" source="P61978" target="Q6P2Q9">
    <att name="confidence_score" value="1.0" type="real" />
    <att name="confidence_score_old" value="0.1693" type="real" />
    <att name="initial_score" value="0.0824" type="real" />
    <att name="relevance_score" value="0.128099173553719" type="real" />
  </edge>
  <edge id="P61978 (pp) Q96PK6" label="HNRPK_HUMAN (pp) RBM14_HUMAN" source="P61978" target="Q96PK6">
    <att name="confidence_score" value="1.0" type="real" />
    <att name="confidence_score_old" value="0.1786" type="real" />
    <att name="initial_score" value="0.1083" type="real" />
    <att name="relevance_score" value="0.128099173553719" type="real" />
  </edge>
  <edge id="P61978 (pp) Q9BXW9" label="HNRPK_HUMAN (pp) FACD2_HUMAN" source="P61978" target="Q9BXW9">
    <att name="confidence_score" value="1.0" type="real" />
    <att name="confidence_score_old" value="0.1683" type="real" />
    <att name="initial_score" value="0.0794" type="real" />
    <att name="relevance_score" value="0.12217194570135746" type="real" />
  </edge>
  <edge id="P62314 (pp) Q15029" label="SMD1_HUMAN (pp) U5S1_HUMAN" source="P62314" target="Q15029">
    <att name="confidence_score" value="1.0" type="real" />
    <att name="confidence_score_old" value="0.1639" type="real" />
    <att name="initial_score" value="0.0668" type="real" />
    <att name="relevance_score" value="0.12345679012345678" type="real" />
  </edge>
  <edge id="P62314 (pp) Q6P2Q9" label="SMD1_HUMAN (pp) PRP8_HUMAN" source="P62314" target="Q6P2Q9">
    <att name="confidence_score" value="1.0" type="real" />
    <att name="confidence_score_old" value="0.1693" type="real" />
    <att name="initial_score" value="0.0825" type="real" />
    <att name="relevance_score" value="0.12345679012345678" type="real" />
  </edge>
  <edge id="P62314 (pp) Q99459" label="SMD1_HUMAN (pp) CDC5L_HUMAN" source="P62314" target="Q99459">
    <att name="confidence_score" value="1.0" type="real" />
    <att name="confidence_score_old" value="0.1942" type="real" />
    <att name="initial_score" value="0.1487" type="real" />
    <att name="relevance_score" value="0.12345679012345678" type="real" />
  </edge>
  <edge id="P68431 (pp) Q02241" label="H31_HUMAN (pp) KIF23_HUMAN" source="P68431" target="Q02241">
    <att name="confidence_score" value="1.0" type="real" />
    <att name="confidence_score_old" value="0.1736" type="real" />
    <att name="initial_score" value="0.0944" type="real" />
    <att name="relevance_score" value="0.11320754716981132" type="real" />
  </edge>
  <edge id="P68431 (pp) Q12888" label="H31_HUMAN (pp) TP53B_HUMAN" source="P68431" target="Q12888">
    <att name="confidence_score" value="1.0" type="real" />
    <att name="confidence_score_old" value="0.4612" type="real" />
    <att name="initial_score" value="0.5666" type="real" />
    <att name="relevance_score" value="0.11743119266055047" type="real" />
  </edge>
  <edge id="P68431 (pp) Q13263" label="H31_HUMAN (pp) TIF1B_HUMAN" source="P68431" target="Q13263">
    <att name="confidence_score" value="1.0" type="real" />
    <att name="confidence_score_old" value="0.3132" type="real" />
    <att name="initial_score" value="0.3797" type="real" />
    <att name="relevance_score" value="0.10344827586206896" type="real" />
  </edge>
  <edge id="P68431 (pp) Q14320" label="H31_HUMAN (pp) FA50A_HUMAN" source="P68431" target="Q14320">
    <att name="confidence_score" value="1.0" type="real" />
    <att name="confidence_score_old" value="0.1677" type="real" />
    <att name="initial_score" value="0.0777" type="real" />
    <att name="relevance_score" value="0.11743119266055047" type="real" />
  </edge>
  <edge id="P68431 (pp) Q14676" label="H31_HUMAN (pp) MDC1_HUMAN" source="P68431" target="Q14676">
    <att name="confidence_score" value="1.0" type="real" />
    <att name="confidence_score_old" value="0.1701" type="real" />
    <att name="initial_score" value="0.0848" type="real" />
    <att name="relevance_score" value="0.11743119266055047" type="real" />
  </edge>
  <edge id="P68431 (pp) Q14739" label="H31_HUMAN (pp) LBR_HUMAN" source="P68431" target="Q14739">
    <att name="confidence_score" value="1.0" type="real" />
    <att name="confidence_score_old" value="0.3376" type="real" />
    <att name="initial_score" value="0.4158" type="real" />
    <att name="relevance_score" value="0.11743119266055047" type="real" />
  </edge>
  <edge id="P68431 (pp) Q16236" label="H31_HUMAN (pp) NF2L2_HUMAN" source="P68431" target="Q16236">
    <att name="confidence_score" value="1.0" type="real" />
    <att name="confidence_score_old" value="0.2354" type="real" />
    <att name="initial_score" value="0.2416" type="real" />
    <att name="relevance_score" value="0.11743119266055047" type="real" />
  </edge>
  <edge id="P68431 (pp) Q5QJE6" label="H31_HUMAN (pp) TDIF2_HUMAN" source="P68431" target="Q5QJE6">
    <att name="confidence_score" value="1.0" type="real" />
    <att name="confidence_score_old" value="0.1657" type="real" />
    <att name="initial_score" value="0.0721" type="real" />
    <att name="relevance_score" value="0.11743119266055047" type="real" />
  </edge>
  <edge id="P68431 (pp) Q5UIP0" label="H31_HUMAN (pp) RIF1_HUMAN" source="P68431" target="Q5UIP0">
    <att name="confidence_score" value="1.0" type="real" />
    <att name="confidence_score_old" value="0.1702" type="real" />
    <att name="initial_score" value="0.0849" type="real" />
    <att name="relevance_score" value="0.11743119266055047" type="real" />
  </edge>
  <edge id="P68431 (pp) Q71DI3" label="H31_HUMAN (pp) H32_HUMAN" source="P68431" target="Q71DI3">
    <att name="confidence_score" value="1.0" type="real" />
    <att name="confidence_score_old" value="1.0" type="real" />
    <att name="initial_score" value="0.6192" type="real" />
    <att name="relevance_score" value="0.10215053763440861" type="real" />
  </edge>
  <edge id="P68431 (pp) Q8N6T7" label="H31_HUMAN (pp) SIR6_HUMAN" source="P68431" target="Q8N6T7">
    <att name="confidence_score" value="1.0" type="real" />
    <att name="confidence_score_old" value="1.0" type="real" />
    <att name="initial_score" value="0.1421" type="real" />
    <att name="relevance_score" value="0.11743119266055047" type="real" />
  </edge>
  <edge id="P68431 (pp) Q8ND82" label="H31_HUMAN (pp) Z280C_HUMAN" source="P68431" target="Q8ND82">
    <att name="confidence_score" value="1.0" type="real" />
    <att name="confidence_score_old" value="0.1668" type="real" />
    <att name="initial_score" value="0.0752" type="real" />
    <att name="relevance_score" value="0.11743119266055047" type="real" />
  </edge>
  <edge id="P68431 (pp) Q8WUQ7" label="H31_HUMAN (pp) CATIN_HUMAN" source="P68431" target="Q8WUQ7">
    <att name="confidence_score" value="1.0" type="real" />
    <att name="confidence_score_old" value="0.1675" type="real" />
    <att name="initial_score" value="0.0774" type="real" />
    <att name="relevance_score" value="0.11743119266055047" type="real" />
  </edge>
  <edge id="P68431 (pp) Q8WVM7" label="H31_HUMAN (pp) STAG1_HUMAN" source="P68431" target="Q8WVM7">
    <att name="confidence_score" value="1.0" type="real" />
    <att name="confidence_score_old" value="0.1669" type="real" />
    <att name="initial_score" value="0.0756" type="real" />
    <att name="relevance_score" value="0.11743119266055047" type="real" />
  </edge>
  <edge id="P68431 (pp) Q8WYP5" label="H31_HUMAN (pp) ELYS_HUMAN" source="P68431" target="Q8WYP5">
    <att name="confidence_score" value="1.0" type="real" />
    <att name="confidence_score_old" value="0.166" type="real" />
    <att name="initial_score" value="0.073" type="real" />
    <att name="relevance_score" value="0.11743119266055047" type="real" />
  </edge>
  <edge id="P68431 (pp) Q969J2" label="H31_HUMAN (pp) ZKSC4_HUMAN" source="P68431" target="Q969J2">
    <att name="confidence_score" value="1.0" type="real" />
    <att name="confidence_score_old" value="0.1677" type="real" />
    <att name="initial_score" value="0.0777" type="real" />
    <att name="relevance_score" value="0.11743119266055047" type="real" />
  </edge>
  <edge id="P68431 (pp) Q96AT1" label="H31_HUMAN (pp) K1143_HUMAN" source="P68431" target="Q96AT1">
    <att name="confidence_score" value="1.0" type="real" />
    <att name="confidence_score_old" value="0.1679" type="real" />
    <att name="initial_score" value="0.0783" type="real" />
    <att name="relevance_score" value="0.11743119266055047" type="real" />
  </edge>
  <edge id="P68431 (pp) Q96BK5" label="H31_HUMAN (pp) PINX1_HUMAN" source="P68431" target="Q96BK5">
    <att name="confidence_score" value="1.0" type="real" />
    <att name="confidence_score_old" value="0.173" type="real" />
    <att name="initial_score" value="0.0928" type="real" />
    <att name="relevance_score" value="0.11743119266055047" type="real" />
  </edge>
  <edge id="P68431 (pp) Q96NC0" label="H31_HUMAN (pp) ZMAT2_HUMAN" source="P68431" target="Q96NC0">
    <att name="confidence_score" value="1.0" type="real" />
    <att name="confidence_score_old" value="0.1707" type="real" />
    <att name="initial_score" value="0.0865" type="real" />
    <att name="relevance_score" value="0.11743119266055047" type="real" />
  </edge>
  <edge id="P68431 (pp) Q96T23" label="H31_HUMAN (pp) RSF1_HUMAN" source="P68431" target="Q96T23">
    <att name="confidence_score" value="1.0" type="real" />
    <att name="confidence_score_old" value="0.2114" type="real" />
    <att name="initial_score" value="0.1897" type="real" />
    <att name="relevance_score" value="0.11743119266055047" type="real" />
  </edge>
  <edge id="P68431 (pp) Q99986" label="H31_HUMAN (pp) VRK1_HUMAN" source="P68431" target="Q99986">
    <att name="confidence_score" value="1.0" type="real" />
    <att name="confidence_score_old" value="0.1709" type="real" />
    <att name="initial_score" value="0.0871" type="real" />
    <att name="relevance_score" value="0.11743119266055047" type="real" />
  </edge>
  <edge id="P68431 (pp) Q9BXW9" label="H31_HUMAN (pp) FACD2_HUMAN" source="P68431" target="Q9BXW9">
    <att name="confidence_score" value="1.0" type="real" />
    <att name="confidence_score_old" value="0.3185" type="real" />
    <att name="initial_score" value="0.3877" type="real" />
    <att name="relevance_score" value="0.11743119266055047" type="real" />
  </edge>
  <edge id="P68431 (pp) Q9BZ95" label="H31_HUMAN (pp) NSD3_HUMAN" source="P68431" target="Q9BZ95">
    <att name="confidence_score" value="1.0" type="real" />
    <att name="confidence_score_old" value="0.5785" type="real" />
    <att name="initial_score" value="0.6761" type="real" />
    <att name="relevance_score" value="0.11743119266055047" type="real" />
  </edge>
  <edge id="P68431 (pp) Q9H5V9" label="H31_HUMAN (pp) STEEP_HUMAN" source="P68431" target="Q9H5V9">
    <att name="confidence_score" value="1.0" type="real" />
    <att name="confidence_score_old" value="0.1677" type="real" />
    <att name="initial_score" value="0.0779" type="real" />
    <att name="relevance_score" value="0.11743119266055047" type="real" />
  </edge>
  <edge id="P68431 (pp) Q9NRZ9" label="H31_HUMAN (pp) HELLS_HUMAN" source="P68431" target="Q9NRZ9">
    <att name="confidence_score" value="1.0" type="real" />
    <att name="confidence_score_old" value="0.1705" type="real" />
    <att name="initial_score" value="0.0859" type="real" />
    <att name="relevance_score" value="0.11743119266055047" type="real" />
  </edge>
  <edge id="P68431 (pp) Q9NZ63" label="H31_HUMAN (pp) TLS1_HUMAN" source="P68431" target="Q9NZ63">
    <att name="confidence_score" value="1.0" type="real" />
    <att name="confidence_score_old" value="0.1666" type="real" />
    <att name="initial_score" value="0.0747" type="real" />
    <att name="relevance_score" value="0.11743119266055047" type="real" />
  </edge>
  <edge id="P68431 (pp) Q9P287" label="H31_HUMAN (pp) BCCIP_HUMAN" source="P68431" target="Q9P287">
    <att name="confidence_score" value="1.0" type="real" />
    <att name="confidence_score_old" value="0.1669" type="real" />
    <att name="initial_score" value="0.0754" type="real" />
    <att name="relevance_score" value="0.11743119266055047" type="real" />
  </edge>
  <edge id="P68431 (pp) Q9UIG0" label="H31_HUMAN (pp) BAZ1B_HUMAN" source="P68431" target="Q9UIG0">
    <att name="confidence_score" value="1.0" type="real" />
    <att name="confidence_score_old" value="0.1696" type="real" />
    <att name="initial_score" value="0.0833" type="real" />
    <att name="relevance_score" value="0.11743119266055047" type="real" />
  </edge>
  <edge id="P68431 (pp) Q9ULW0" label="H31_HUMAN (pp) TPX2_HUMAN" source="P68431" target="Q9ULW0">
    <att name="confidence_score" value="1.0" type="real" />
    <att name="confidence_score_old" value="0.1704" type="real" />
    <att name="initial_score" value="0.0856" type="real" />
    <att name="relevance_score" value="0.11743119266055047" type="real" />
  </edge>
  <edge id="P68431 (pp) Q9Y2K7" label="H31_HUMAN (pp) KDM2A_HUMAN" source="P68431" target="Q9Y2K7">
    <att name="confidence_score" value="1.0" type="real" />
    <att name="confidence_score_old" value="0.1665" type="real" />
    <att name="initial_score" value="0.0744" type="real" />
    <att name="relevance_score" value="0.11743119266055047" type="real" />
  </edge>
  <edge id="P68431 (pp) Q9Y2X9" label="H31_HUMAN (pp) ZN281_HUMAN" source="P68431" target="Q9Y2X9">
    <att name="confidence_score" value="1.0" type="real" />
    <att name="confidence_score_old" value="0.1672" type="real" />
    <att name="initial_score" value="0.0765" type="real" />
    <att name="relevance_score" value="0.11743119266055047" type="real" />
  </edge>
  <edge id="P78332 (pp) Q99459" label="RBM6_HUMAN (pp) CDC5L_HUMAN" source="P78332" target="Q99459">
    <att name="confidence_score" value="1.0" type="real" />
    <att name="confidence_score_old" value="0.1621" type="real" />
    <att name="initial_score" value="0.0614" type="real" />
    <att name="relevance_score" value="0.14018691588785046" type="real" />
  </edge>
  <edge id="P84103 (pp) Q15365" label="SRSF3_HUMAN (pp) PCBP1_HUMAN" source="P84103" target="Q15365">
    <att name="confidence_score" value="1.0" type="real" />
    <att name="confidence_score_old" value="0.1826" type="real" />
    <att name="initial_score" value="0.1189" type="real" />
    <att name="relevance_score" value="0.14" type="real" />
  </edge>
  <edge id="P84103 (pp) Q8IYB3" label="SRSF3_HUMAN (pp) SRRM1_HUMAN" source="P84103" target="Q8IYB3">
    <att name="confidence_score" value="1.0" type="real" />
    <att name="confidence_score_old" value="0.2569" type="real" />
    <att name="initial_score" value="0.2839" type="real" />
    <att name="relevance_score" value="0.14" type="real" />
  </edge>
  <edge id="Q03112 (pp) Q12769" label="MECOM_HUMAN (pp) NU160_HUMAN" source="Q03112" target="Q12769">
    <att name="confidence_score" value="1.0" type="real" />
    <att name="confidence_score_old" value="0.1773" type="real" />
    <att name="initial_score" value="0.1047" type="real" />
    <att name="relevance_score" value="0.14606741573033707" type="real" />
  </edge>
  <edge id="Q03112 (pp) Q8N1F7" label="MECOM_HUMAN (pp) NUP93_HUMAN" source="Q03112" target="Q8N1F7">
    <att name="confidence_score" value="1.0" type="real" />
    <att name="confidence_score_old" value="0.1763" type="real" />
    <att name="initial_score" value="0.1019" type="real" />
    <att name="relevance_score" value="0.14606741573033707" type="real" />
  </edge>
  <edge id="Q03112 (pp) Q8WUM0" label="MECOM_HUMAN (pp) NU133_HUMAN" source="Q03112" target="Q8WUM0">
    <att name="confidence_score" value="1.0" type="real" />
    <att name="confidence_score_old" value="0.1763" type="real" />
    <att name="initial_score" value="0.102" type="real" />
    <att name="relevance_score" value="0.14606741573033707" type="real" />
  </edge>
  <edge id="Q03112 (pp) Q9Y2X9" label="MECOM_HUMAN (pp) ZN281_HUMAN" source="Q03112" target="Q9Y2X9">
    <att name="confidence_score" value="1.0" type="real" />
    <att name="confidence_score_old" value="0.1725" type="real" />
    <att name="initial_score" value="0.0914" type="real" />
    <att name="relevance_score" value="0.14606741573033707" type="real" />
  </edge>
  <edge id="Q03252 (pp) Q9BXW9" label="LMNB2_HUMAN (pp) FACD2_HUMAN" source="Q03252" target="Q9BXW9">
    <att name="confidence_score" value="1.0" type="real" />
    <att name="confidence_score_old" value="0.1693" type="real" />
    <att name="initial_score" value="0.0823" type="real" />
    <att name="relevance_score" value="0.12217194570135746" type="real" />
  </edge>
  <edge id="Q0D2I5 (pp) Q13426" label="IFFO1_HUMAN (pp) XRCC4_HUMAN" source="Q0D2I5" target="Q13426">
    <att name="confidence_score" value="1.0" type="real" />
    <att name="confidence_score_old" value="0.2876" type="real" />
    <att name="initial_score" value="0.3385" type="real" />
    <att name="relevance_score" value="0.10526315789473684" type="real" />
  </edge>
  <edge id="Q12769 (pp) Q8NFH5" label="NU160_HUMAN (pp) NUP35_HUMAN" source="Q12769" target="Q8NFH5">
    <att name="confidence_score" value="1.0" type="real" />
    <att name="confidence_score_old" value="0.1866" type="real" />
    <att name="initial_score" value="0.1293" type="real" />
    <att name="relevance_score" value="0.3333333333333333" type="real" />
  </edge>
  <edge id="Q12769 (pp) Q8WUM0" label="NU160_HUMAN (pp) NU133_HUMAN" source="Q12769" target="Q8WUM0">
    <att name="confidence_score" value="1.0" type="real" />
    <att name="confidence_score_old" value="0.4258" type="real" />
    <att name="initial_score" value="0.528" type="real" />
    <att name="relevance_score" value="0.3870967741935484" type="real" />
  </edge>
  <edge id="Q12769 (pp) Q8WYP5" label="NU160_HUMAN (pp) ELYS_HUMAN" source="Q12769" target="Q8WYP5">
    <att name="confidence_score" value="1.0" type="real" />
    <att name="confidence_score_old" value="0.4909" type="real" />
    <att name="initial_score" value="0.5967" type="real" />
    <att name="relevance_score" value="0.3870967741935484" type="real" />
  </edge>
  <edge id="Q12769 (pp) Q96HA1" label="NU160_HUMAN (pp) P121A_HUMAN" source="Q12769" target="Q96HA1">
    <att name="confidence_score" value="1.0" type="real" />
    <att name="confidence_score_old" value="0.2751" type="real" />
    <att name="initial_score" value="0.3169" type="real" />
    <att name="relevance_score" value="0.23728813559322035" type="real" />
  </edge>
  <edge id="Q12888 (pp) Q13263" label="TP53B_HUMAN (pp) TIF1B_HUMAN" source="Q12888" target="Q13263">
    <att name="confidence_score" value="1.0" type="real" />
    <att name="confidence_score_old" value="0.3456" type="real" />
    <att name="initial_score" value="0.4272" type="real" />
    <att name="relevance_score" value="0.10344827586206896" type="real" />
  </edge>
  <edge id="Q12888 (pp) Q14676" label="TP53B_HUMAN (pp) MDC1_HUMAN" source="Q12888" target="Q14676">
    <att name="confidence_score" value="1.0" type="real" />
    <att name="confidence_score_old" value="1.0" type="real" />
    <att name="initial_score" value="0.5235" type="real" />
    <att name="relevance_score" value="0.14285714285714285" type="real" />
  </edge>
  <edge id="Q12888 (pp) Q5UIP0" label="TP53B_HUMAN (pp) RIF1_HUMAN" source="Q12888" target="Q5UIP0">
    <att name="confidence_score" value="1.0" type="real" />
    <att name="confidence_score_old" value="1.0" type="real" />
    <att name="initial_score" value="0.4942" type="real" />
    <att name="relevance_score" value="0.19642857142857142" type="real" />
  </edge>
  <edge id="Q12888 (pp) Q99986" label="TP53B_HUMAN (pp) VRK1_HUMAN" source="Q12888" target="Q99986">
    <att name="confidence_score" value="1.0" type="real" />
    <att name="confidence_score_old" value="0.5686" type="real" />
    <att name="initial_score" value="0.6678" type="real" />
    <att name="relevance_score" value="0.12359550561797752" type="real" />
  </edge>
  <edge id="Q12888 (pp) Q9UKX7" label="TP53B_HUMAN (pp) NUP50_HUMAN" source="Q12888" target="Q9UKX7">
    <att name="confidence_score" value="1.0" type="real" />
    <att name="confidence_score_old" value="0.1635" type="real" />
    <att name="initial_score" value="0.0655" type="real" />
    <att name="relevance_score" value="0.19642857142857142" type="real" />
  </edge>
  <edge id="Q12888 (pp) Q9Y2K7" label="TP53B_HUMAN (pp) KDM2A_HUMAN" source="Q12888" target="Q9Y2K7">
    <att name="confidence_score" value="1.0" type="real" />
    <att name="confidence_score_old" value="0.3302" type="real" />
    <att name="initial_score" value="0.4051" type="real" />
    <att name="relevance_score" value="0.19642857142857142" type="real" />
  </edge>
  <edge id="Q13263 (pp) Q15365" label="TIF1B_HUMAN (pp) PCBP1_HUMAN" source="Q13263" target="Q15365">
    <att name="confidence_score" value="1.0" type="real" />
    <att name="confidence_score_old" value="0.2074" type="real" />
    <att name="initial_score" value="0.1806" type="real" />
    <att name="relevance_score" value="0.10344827586206896" type="real" />
  </edge>
  <edge id="Q13263 (pp) Q16236" label="TIF1B_HUMAN (pp) NF2L2_HUMAN" source="Q13263" target="Q16236">
    <att name="confidence_score" value="1.0" type="real" />
    <att name="confidence_score_old" value="0.2195" type="real" />
    <att name="initial_score" value="0.2078" type="real" />
    <att name="relevance_score" value="0.10344827586206896" type="real" />
  </edge>
  <edge id="Q13263 (pp) Q8N6T7" label="TIF1B_HUMAN (pp) SIR6_HUMAN" source="Q13263" target="Q8N6T7">
    <att name="confidence_score" value="1.0" type="real" />
    <att name="confidence_score_old" value="0.1719" type="real" />
    <att name="initial_score" value="0.0897" type="real" />
    <att name="relevance_score" value="0.10344827586206896" type="real" />
  </edge>
  <edge id="Q13263 (pp) Q9BXW9" label="TIF1B_HUMAN (pp) FACD2_HUMAN" source="Q13263" target="Q9BXW9">
    <att name="confidence_score" value="1.0" type="real" />
    <att name="confidence_score_old" value="0.1748" type="real" />
    <att name="initial_score" value="0.0978" type="real" />
    <att name="relevance_score" value="0.10344827586206896" type="real" />
  </edge>
  <edge id="Q13263 (pp) Q9HAU4" label="TIF1B_HUMAN (pp) SMUF2_HUMAN" source="Q13263" target="Q9HAU4">
    <att name="confidence_score" value="1.0" type="real" />
    <att name="confidence_score_old" value="0.4783" type="real" />
    <att name="initial_score" value="0.5842" type="real" />
    <att name="relevance_score" value="0.10344827586206896" type="real" />
  </edge>
  <edge id="Q13573 (pp) Q15029" label="SNW1_HUMAN (pp) U5S1_HUMAN" source="Q13573" target="Q15029">
    <att name="confidence_score" value="1.0" type="real" />
    <att name="confidence_score_old" value="0.1932" type="real" />
    <att name="initial_score" value="0.1461" type="real" />
    <att name="relevance_score" value="0.10849056603773585" type="real" />
  </edge>
  <edge id="Q13573 (pp) Q6P2Q9" label="SNW1_HUMAN (pp) PRP8_HUMAN" source="Q13573" target="Q6P2Q9">
    <att name="confidence_score" value="1.0" type="real" />
    <att name="confidence_score_old" value="0.1958" type="real" />
    <att name="initial_score" value="0.1526" type="real" />
    <att name="relevance_score" value="0.10849056603773585" type="real" />
  </edge>
  <edge id="Q13573 (pp) Q8IYB3" label="SNW1_HUMAN (pp) SRRM1_HUMAN" source="Q13573" target="Q8IYB3">
    <att name="confidence_score" value="1.0" type="real" />
    <att name="confidence_score_old" value="0.1718" type="real" />
    <att name="initial_score" value="0.0894" type="real" />
    <att name="relevance_score" value="0.10849056603773585" type="real" />
  </edge>
  <edge id="Q13573 (pp) Q96AT1" label="SNW1_HUMAN (pp) K1143_HUMAN" source="Q13573" target="Q96AT1">
    <att name="confidence_score" value="1.0" type="real" />
    <att name="confidence_score_old" value="0.1596" type="real" />
    <att name="initial_score" value="0.0539" type="real" />
    <att name="relevance_score" value="0.10849056603773585" type="real" />
  </edge>
  <edge id="Q13573 (pp) Q96PK6" label="SNW1_HUMAN (pp) RBM14_HUMAN" source="Q13573" target="Q96PK6">
    <att name="confidence_score" value="1.0" type="real" />
    <att name="confidence_score_old" value="0.1656" type="real" />
    <att name="initial_score" value="0.0718" type="real" />
    <att name="relevance_score" value="0.10849056603773585" type="real" />
  </edge>
  <edge id="Q13573 (pp) Q99459" label="SNW1_HUMAN (pp) CDC5L_HUMAN" source="Q13573" target="Q99459">
    <att name="confidence_score" value="1.0" type="real" />
    <att name="confidence_score_old" value="0.1959" type="real" />
    <att name="initial_score" value="0.1529" type="real" />
    <att name="relevance_score" value="0.10849056603773585" type="real" />
  </edge>
  <edge id="Q13573 (pp) Q9BW85" label="SNW1_HUMAN (pp) YJU2_HUMAN" source="Q13573" target="Q9BW85">
    <att name="confidence_score" value="1.0" type="real" />
    <att name="confidence_score_old" value="0.1543" type="real" />
    <att name="initial_score" value="0.0377" type="real" />
    <att name="relevance_score" value="0.10849056603773585" type="real" />
  </edge>
  <edge id="Q13573 (pp) Q9Y3C6" label="SNW1_HUMAN (pp) PPIL1_HUMAN" source="Q13573" target="Q9Y3C6">
    <att name="confidence_score" value="1.0" type="real" />
    <att name="confidence_score_old" value="0.643" type="real" />
    <att name="initial_score" value="0.7272" type="real" />
    <att name="relevance_score" value="0.10849056603773585" type="real" />
  </edge>
  <edge id="Q13586 (pp) Q96A33" label="STIM1_HUMAN (pp) CCD47_HUMAN" source="Q13586" target="Q96A33">
    <att name="confidence_score" value="1.0" type="real" />
    <att name="confidence_score_old" value="0.1605" type="real" />
    <att name="initial_score" value="0.0565" type="real" />
    <att name="relevance_score" value="0.14634146341463414" type="real" />
  </edge>
  <edge id="Q13586 (pp) Q96KC8" label="STIM1_HUMAN (pp) DNJC1_HUMAN" source="Q13586" target="Q96KC8">
    <att name="confidence_score" value="1.0" type="real" />
    <att name="confidence_score_old" value="0.1635" type="real" />
    <att name="initial_score" value="0.0655" type="real" />
    <att name="relevance_score" value="0.14634146341463414" type="real" />
  </edge>
  <edge id="Q13586 (pp) Q9UGP8" label="STIM1_HUMAN (pp) SEC63_HUMAN" source="Q13586" target="Q9UGP8">
    <att name="confidence_score" value="1.0" type="real" />
    <att name="confidence_score_old" value="0.1627" type="real" />
    <att name="initial_score" value="0.0633" type="real" />
    <att name="relevance_score" value="0.14634146341463414" type="real" />
  </edge>
  <edge id="Q13838 (pp) Q86V81" label="DX39B_HUMAN (pp) THOC4_HUMAN" source="Q13838" target="Q86V81">
    <att name="confidence_score" value="1.0" type="real" />
    <att name="confidence_score_old" value="0.6509" type="real" />
    <att name="initial_score" value="0.7331" type="real" />
    <att name="relevance_score" value="0.1095890410958904" type="real" />
  </edge>
  <edge id="Q13838 (pp) Q99459" label="DX39B_HUMAN (pp) CDC5L_HUMAN" source="Q13838" target="Q99459">
    <att name="confidence_score" value="1.0" type="real" />
    <att name="confidence_score_old" value="0.1669" type="real" />
    <att name="initial_score" value="0.0755" type="real" />
    <att name="relevance_score" value="0.11594202898550725" type="real" />
  </edge>
[truncated: 38,663 more chars]
