# Supplementary material for: New insights into the molecular biology of Alzheimer’s-like cerebral amyloidosis achieved through multi‐omics approaches
Source: PLoS One. 2025 Sep 3;20(9):e0330859. doi: 10.1371/journal.pone.0330859 (PMC12407441; doi:10.1371/journal.pone.0330859)
Supplement: S4 Appendix — (ZIP) [file pone.0330859.s014.zip › c1_3_37.xgmml]

<?xml version='1.0' encoding='utf-8'?>
<graph xmlns="http://www.cs.rpi.edu/XGMML" xmlns:dc="http://purl.org/dc/elements/1.1/" xmlns:rdf="http://www.w3.org/1999/02/22-rdf-syntax-ns#" label="[c1_3_37]@0.1" directed="0" vendor="Intomics A/S">
  <att name="layoutAlgorithm" value="Edge-weighted Spring Embedded" type="string" />
  <att name="networkMetadata"><rdf:RDF><rdf:Description rdf:about="https://www.intomics.com/"><dc:type>Protein-Protein Interaction</dc:type><dc:description>https://www.intomics.com/inbiomap/</dc:description><dc:identifier>[P02788]@0.1</dc:identifier><dc:date>2024-01-31 21:21:57 UTC</dc:date><dc:title>inBio Map network</dc:title><dc:source>/unity/intomics/inhouse/software/inBio_Command_2023_08/share/data/interactions/network_0/inBio_Map_2023_08_10</dc:source><dc:format>Cytoscape-XGMML</dc:format></rdf:Description></rdf:RDF></att>
  <att name="_inBio_interactomeVersion" value="2023_08_10" type="string" />
  <att name="_inBio_formatVersion" value="1" type="integer" />
  <att name="_inBio_formatVersion" value="1" type="integer" />
  <att name="_inBio_interactomeVersion" value="2023_08_10" type="string" />
  <att name="layoutAlgorithm" value="Edge-weighted Spring Embedded" type="string" />
  <att name="order" value="1" type="integer" />
  <node id="O95925" label="EPPI_HUMAN">
    <att name="ac" value="O95925" type="string" />
    <att name="description" value="Eppin" type="string" />
    <att name="gene" value="EPPIN" type="string" />
    <att name="localization" value="" type="string" />
    <att name="order" value="1" type="integer" />
    <att name="relevance_score" value="0.75" type="real" />
    <att name="localization" value="" type="string" />
    <att name="description" value="Eppin" type="string" />
  </node>
  <node id="P00450" label="CERU_HUMAN">
    <att name="ac" value="P00450" type="string" />
    <att name="description" value="Ceruloplasmin" type="string" />
    <att name="gene" value="CP" type="string" />
    <att name="localization" value="Enzyme" type="string" />
    <att name="order" value="1" type="integer" />
    <att name="relevance_score" value="0.5" type="real" />
    <att name="localization" value="Enzyme" type="string" />
    <att name="description" value="Ceruloplasmin" type="string" />
  </node>
  <node id="P02788" label="TRFL_HUMAN">
    <att name="ac" value="P02788" type="string" />
    <att name="description" value="Lactotransferrin" type="string" />
    <att name="gene" value="LTF" type="string" />
    <att name="localization" value="Transcription factor" type="string" />
    <att name="order" value="0" type="integer" />
    <att name="relevance_score" value="1.0" type="real" />
    <att name="localization" value="Transcription factor" type="string" />
    <att name="description" value="Lactotransferrin" type="string" />
  </node>
  <node id="P04279" label="SEMG1_HUMAN">
    <att name="ac" value="P04279" type="string" />
    <att name="description" value="Semenogelin-1" type="string" />
    <att name="gene" value="SEMG1" type="string" />
    <att name="localization" value="" type="string" />
    <att name="order" value="1" type="integer" />
    <att name="relevance_score" value="0.18181818181818182" type="real" />
    <att name="localization" value="" type="string" />
    <att name="description" value="Semenogelin-1" type="string" />
  </node>
  <node id="P61626" label="LYSC_HUMAN">
    <att name="ac" value="P61626" type="string" />
    <att name="description" value="Lysozyme C" type="string" />
    <att name="gene" value="LYZ" type="string" />
    <att name="localization" value="Enzyme" type="string" />
    <att name="order" value="1" type="integer" />
    <att name="relevance_score" value="0.5" type="real" />
    <att name="localization" value="Enzyme" type="string" />
    <att name="description" value="Lysozyme C" type="string" />
  </node>
  <node id="Q8NFR7" label="CC148_HUMAN">
    <att name="ac" value="Q8NFR7" type="string" />
    <att name="description" value="Coiled-coil domain-containing protein 148" type="string" />
    <att name="gene" value="CCDC148" type="string" />
    <att name="localization" value="" type="string" />
    <att name="order" value="1" type="integer" />
    <att name="relevance_score" value="0.16666666666666666" type="real" />
    <att name="localization" value="" type="string" />
    <att name="description" value="Coiled-coil domain-containing protein 148" type="string" />
  </node>
  <node id="Q9HA64" label="KT3K_HUMAN">
    <att name="ac" value="Q9HA64" type="string" />
    <att name="description" value="Ketosamine-3-kinase" type="string" />
    <att name="gene" value="FN3KRP" type="string" />
    <att name="localization" value="Kinase" type="string" />
    <att name="order" value="1" type="integer" />
    <att name="relevance_score" value="0.3333333333333333" type="real" />
    <att name="localization" value="Kinase" type="string" />
    <att name="description" value="Ketosamine-3-kinase" type="string" />
  </node>
  <node id="Q9P1W8" label="SIRPG_HUMAN">
    <att name="ac" value="Q9P1W8" type="string" />
    <att name="description" value="Signal-regulatory protein gamma" type="string" />
    <att name="gene" value="SIRPG" type="string" />
    <att name="localization" value="Plasma membrane bound" type="string" />
    <att name="order" value="1" type="integer" />
    <att name="relevance_score" value="0.3333333333333333" type="real" />
    <att name="localization" value="Plasma membrane bound" type="string" />
    <att name="description" value="Signal-regulatory protein gamma" type="string" />
  </node>
  <edge id="O95925 (pp) P02788" label="EPPI_HUMAN (pp) TRFL_HUMAN" source="O95925" target="P02788">
    <att name="confidence_score" value="1.0" type="real" />
    <att name="confidence_score_old" value="1.0" type="real" />
    <att name="initial_score" value="0.2329" type="real" />
    <att name="relevance_score" value="0.75" type="real" />
  </edge>
  <edge id="O95925 (pp) P04279" label="EPPI_HUMAN (pp) SEMG1_HUMAN" source="O95925" target="P04279">
    <att name="confidence_score" value="1.0" type="real" />
    <att name="confidence_score_old" value="1.0" type="real" />
    <att name="initial_score" value="0.1567" type="real" />
    <att name="relevance_score" value="0.18181818181818182" type="real" />
  </edge>
  <edge id="P00450 (pp) P02788" label="CERU_HUMAN (pp) TRFL_HUMAN" source="P00450" target="P02788">
    <att name="confidence_score" value="1.0" type="real" />
    <att name="confidence_score_old" value="0.2845" type="real" />
    <att name="initial_score" value="0.3331" type="real" />
    <att name="relevance_score" value="0.5" type="real" />
  </edge>
  <edge id="P02788 (pp) P04279" label="TRFL_HUMAN (pp) SEMG1_HUMAN" source="P02788" target="P04279">
    <att name="confidence_score" value="1.0" type="real" />
    <att name="confidence_score_old" value="1.0" type="real" />
    <att name="initial_score" value="0.1521" type="real" />
    <att name="relevance_score" value="0.18181818181818182" type="real" />
  </edge>
  <edge id="P02788 (pp) P61626" label="TRFL_HUMAN (pp) LYSC_HUMAN" source="P02788" target="P61626">
    <att name="confidence_score" value="1.0" type="real" />
    <att name="confidence_score_old" value="0.2831" type="real" />
    <att name="initial_score" value="0.3308" type="real" />
    <att name="relevance_score" value="0.5" type="real" />
  </edge>
  <edge id="P02788 (pp) Q8NFR7" label="TRFL_HUMAN (pp) CC148_HUMAN" source="P02788" target="Q8NFR7">
    <att name="confidence_score" value="1.0" type="real" />
    <att name="confidence_score_old" value="0.1651" type="real" />
    <att name="initial_score" value="0.0702" type="real" />
    <att name="relevance_score" value="0.16666666666666666" type="real" />
  </edge>
  <edge id="P02788 (pp) Q9HA64" label="TRFL_HUMAN (pp) KT3K_HUMAN" source="P02788" target="Q9HA64">
    <att name="confidence_score" value="1.0" type="real" />
    <att name="confidence_score_old" value="0.1645" type="real" />
    <att name="initial_score" value="0.0684" type="real" />
    <att name="relevance_score" value="0.3333333333333333" type="real" />
  </edge>
  <edge id="P02788 (pp) Q9P1W8" label="TRFL_HUMAN (pp) SIRPG_HUMAN" source="P02788" target="Q9P1W8">
    <att name="confidence_score" value="1.0" type="real" />
    <att name="confidence_score_old" value="0.1617" type="real" />
    <att name="initial_score" value="0.0601" type="real" />
    <att name="relevance_score" value="0.3333333333333333" type="real" />
  </edge>
</graph>
