# Supplementary material for: New insights into the molecular biology of Alzheimer’s-like cerebral amyloidosis achieved through multi‐omics approaches
Source: PLoS One. 2025 Sep 3;20(9):e0330859. doi: 10.1371/journal.pone.0330859 (PMC12407441; doi:10.1371/journal.pone.0330859)
Supplement: S4 Appendix — (ZIP) [file pone.0330859.s014.zip › c1_3_38.xgmml]

<?xml version='1.0' encoding='utf-8'?>
<graph xmlns="http://www.cs.rpi.edu/XGMML" xmlns:dc="http://purl.org/dc/elements/1.1/" xmlns:rdf="http://www.w3.org/1999/02/22-rdf-syntax-ns#" label="[c1_3_38]@0.1" directed="0" vendor="Intomics A/S">
  <att name="layoutAlgorithm" value="Edge-weighted Spring Embedded" type="string" />
  <att name="networkMetadata"><rdf:RDF><rdf:Description rdf:about="https://www.intomics.com/"><dc:type>Protein-Protein Interaction</dc:type><dc:description>https://www.intomics.com/inbiomap/</dc:description><dc:identifier>[P03372]@0.1</dc:identifier><dc:date>2024-01-31 21:21:57 UTC</dc:date><dc:title>inBio Map network</dc:title><dc:source>/unity/intomics/inhouse/software/inBio_Command_2023_08/share/data/interactions/network_0/inBio_Map_2023_08_10</dc:source><dc:format>Cytoscape-XGMML</dc:format></rdf:Description></rdf:RDF></att>
  <att name="_inBio_interactomeVersion" value="2023_08_10" type="string" />
  <att name="_inBio_formatVersion" value="1" type="integer" />
  <att name="_inBio_formatVersion" value="1" type="integer" />
  <att name="_inBio_interactomeVersion" value="2023_08_10" type="string" />
  <att name="layoutAlgorithm" value="Edge-weighted Spring Embedded" type="string" />
  <att name="order" value="1" type="integer" />
  <node id="A8MTJ3" label="GNAT3_HUMAN">
    <att name="ac" value="A8MTJ3" type="string" />
    <att name="description" value="Guanine nucleotide-binding protein G(t) subunit alpha-3" type="string" />
    <att name="gene" value="GNAT3" type="string" />
    <att name="localization" value="" type="string" />
    <att name="order" value="1" type="integer" />
    <att name="relevance_score" value="0.25" type="real" />
    <att name="localization" value="" type="string" />
    <att name="description" value="Guanine nucleotide-binding protein G(t) subunit alpha-3" type="string" />
  </node>
  <node id="A9YTQ3" label="AHRR_HUMAN">
    <att name="ac" value="A9YTQ3" type="string" />
    <att name="description" value="Aryl hydrocarbon receptor repressor" type="string" />
    <att name="gene" value="AHRR" type="string" />
    <att name="localization" value="Transcription factor" type="string" />
    <att name="order" value="1" type="integer" />
    <att name="relevance_score" value="0.5" type="real" />
    <att name="localization" value="Transcription factor" type="string" />
    <att name="description" value="Aryl hydrocarbon receptor repressor" type="string" />
  </node>
  <node id="O00159" label="MYO1C_HUMAN">
    <att name="ac" value="O00159" type="string" />
    <att name="description" value="Unconventional myosin-Ic" type="string" />
    <att name="gene" value="MYO1C" type="string" />
    <att name="localization" value="" type="string" />
    <att name="order" value="1" type="integer" />
    <att name="relevance_score" value="0.32608695652173914" type="real" />
    <att name="localization" value="" type="string" />
    <att name="description" value="Unconventional myosin-Ic" type="string" />
  </node>
  <node id="O00255" label="MEN1_HUMAN">
    <att name="ac" value="O00255" type="string" />
    <att name="description" value="Menin" type="string" />
    <att name="gene" value="MEN1" type="string" />
    <att name="localization" value="Transcription factor" type="string" />
    <att name="order" value="1" type="integer" />
    <att name="relevance_score" value="0.36619718309859156" type="real" />
    <att name="localization" value="Transcription factor" type="string" />
    <att name="description" value="Menin" type="string" />
  </node>
  <node id="O00268" label="TAF4_HUMAN">
    <att name="ac" value="O00268" type="string" />
    <att name="description" value="Transcription initiation factor TFIID subunit 4" type="string" />
    <att name="gene" value="TAF4" type="string" />
    <att name="localization" value="" type="string" />
    <att name="order" value="1" type="integer" />
    <att name="relevance_score" value="0.21052631578947367" type="real" />
    <att name="localization" value="" type="string" />
    <att name="description" value="Transcription initiation factor TFIID subunit 4" type="string" />
  </node>
  <node id="O00303" label="EIF3F_HUMAN">
    <att name="ac" value="O00303" type="string" />
    <att name="description" value="Eukaryotic translation initiation factor 3 subunit F" type="string" />
    <att name="gene" value="EIF3F" type="string" />
    <att name="localization" value="Enzyme" type="string" />
    <att name="order" value="1" type="integer" />
    <att name="relevance_score" value="0.23809523809523808" type="real" />
    <att name="localization" value="Enzyme" type="string" />
    <att name="description" value="Eukaryotic translation initiation factor 3 subunit F" type="string" />
  </node>
  <node id="O00429" label="DNM1L_HUMAN">
    <att name="ac" value="O00429" type="string" />
    <att name="description" value="Dynamin-1-like protein" type="string" />
    <att name="gene" value="DNM1L" type="string" />
    <att name="localization" value="Enzyme" type="string" />
    <att name="order" value="1" type="integer" />
    <att name="relevance_score" value="0.15217391304347827" type="real" />
    <att name="localization" value="Enzyme" type="string" />
    <att name="description" value="Dynamin-1-like protein" type="string" />
  </node>
  <node id="O00482" label="NR5A2_HUMAN">
    <att name="ac" value="O00482" type="string" />
    <att name="description" value="Nuclear receptor subfamily 5 group A member 2" type="string" />
    <att name="gene" value="NR5A2" type="string" />
    <att name="localization" value="Transcription factor" type="string" />
    <att name="order" value="1" type="integer" />
    <att name="relevance_score" value="0.6333333333333333" type="real" />
    <att name="localization" value="Transcription factor" type="string" />
    <att name="description" value="Nuclear receptor subfamily 5 group A member 2" type="string" />
  </node>
  <node id="O00571" label="DDX3X_HUMAN">
    <att name="ac" value="O00571" type="string" />
    <att name="description" value="ATP-dependent RNA helicase DDX3X" type="string" />
    <att name="gene" value="DDX3X" type="string" />
    <att name="localization" value="Transcription factor" type="string" />
    <att name="order" value="1" type="integer" />
    <att name="relevance_score" value="0.35526315789473684" type="real" />
    <att name="localization" value="Transcription factor" type="string" />
    <att name="description" value="ATP-dependent RNA helicase DDX3X" type="string" />
  </node>
  <node id="O00712" label="NFIB_HUMAN">
    <att name="ac" value="O00712" type="string" />
    <att name="description" value="Nuclear factor 1 B-type" type="string" />
    <att name="gene" value="NFIB" type="string" />
    <att name="localization" value="Transcription factor" type="string" />
    <att name="order" value="1" type="integer" />
    <att name="relevance_score" value="0.3333333333333333" type="real" />
    <att name="localization" value="Transcription factor" type="string" />
    <att name="description" value="Nuclear factor 1 B-type" type="string" />
  </node>
  <node id="O14686" label="KMT2D_HUMAN">
    <att name="ac" value="O14686" type="string" />
    <att name="description" value="Histone-lysine N-methyltransferase 2D" type="string" />
    <att name="gene" value="KMT2D" type="string" />
    <att name="localization" value="Enzyme" type="string" />
    <att name="order" value="1" type="integer" />
    <att name="relevance_score" value="0.44642857142857145" type="real" />
    <att name="localization" value="Enzyme" type="string" />
    <att name="description" value="Histone-lysine N-methyltransferase 2D" type="string" />
  </node>
  <node id="O14744" label="ANM5_HUMAN">
    <att name="ac" value="O14744" type="string" />
    <att name="description" value="Protein arginine N-methyltransferase 5" type="string" />
    <att name="gene" value="PRMT5" type="string" />
    <att name="localization" value="Enzyme" type="string" />
    <att name="order" value="1" type="integer" />
    <att name="relevance_score" value="0.2905982905982906" type="real" />
    <att name="localization" value="Enzyme" type="string" />
    <att name="description" value="Protein arginine N-methyltransferase 5" type="string" />
  </node>
  <node id="O14776" label="TCRG1_HUMAN">
    <att name="ac" value="O14776" type="string" />
    <att name="description" value="Transcription elongation regulator 1" type="string" />
    <att name="gene" value="TCERG1" type="string" />
    <att name="localization" value="" type="string" />
    <att name="order" value="1" type="integer" />
    <att name="relevance_score" value="0.2857142857142857" type="real" />
    <att name="localization" value="" type="string" />
    <att name="description" value="Transcription elongation regulator 1" type="string" />
  </node>
  <node id="O14965" label="AURKA_HUMAN">
    <att name="ac" value="O14965" type="string" />
    <att name="description" value="Aurora kinase A" type="string" />
    <att name="gene" value="AURKA" type="string" />
    <att name="localization" value="Kinase" type="string" />
    <att name="order" value="1" type="integer" />
    <att name="relevance_score" value="0.15934065934065933" type="real" />
    <att name="localization" value="Kinase" type="string" />
    <att name="description" value="Aurora kinase A" type="string" />
  </node>
  <node id="O15042" label="SR140_HUMAN">
    <att name="ac" value="O15042" type="string" />
    <att name="description" value="U2 snRNP-associated SURP motif-containing protein" type="string" />
    <att name="gene" value="U2SURP" type="string" />
    <att name="localization" value="" type="string" />
    <att name="order" value="1" type="integer" />
    <att name="relevance_score" value="0.36" type="real" />
    <att name="localization" value="" type="string" />
    <att name="description" value="U2 snRNP-associated SURP motif-containing protein" type="string" />
  </node>
  <node id="O15054" label="KDM6B_HUMAN">
    <att name="ac" value="O15054" type="string" />
    <att name="description" value="Lysine-specific demethylase 6B" type="string" />
    <att name="gene" value="KDM6B" type="string" />
    <att name="localization" value="Enzyme" type="string" />
    <att name="order" value="1" type="integer" />
    <att name="relevance_score" value="0.5555555555555556" type="real" />
    <att name="localization" value="Enzyme" type="string" />
    <att name="description" value="Lysine-specific demethylase 6B" type="string" />
  </node>
  <node id="O15164" label="TIF1A_HUMAN">
    <att name="ac" value="O15164" type="string" />
    <att name="description" value="Transcription intermediary factor 1-alpha" type="string" />
    <att name="gene" value="TRIM24" type="string" />
    <att name="localization" value="Transcription factor" type="string" />
    <att name="order" value="1" type="integer" />
    <att name="relevance_score" value="0.296875" type="real" />
    <att name="localization" value="Transcription factor" type="string" />
    <att name="description" value="Transcription intermediary factor 1-alpha" type="string" />
  </node>
  <node id="O15379" label="HDAC3_HUMAN">
    <att name="ac" value="O15379" type="string" />
    <att name="description" value="Histone deacetylase 3" type="string" />
    <att name="gene" value="HDAC3" type="string" />
    <att name="localization" value="Enzyme" type="string" />
    <att name="order" value="1" type="integer" />
    <att name="relevance_score" value="0.29493087557603687" type="real" />
    <att name="localization" value="Enzyme" type="string" />
    <att name="description" value="Histone deacetylase 3" type="string" />
  </node>
  <node id="O43143" label="DHX15_HUMAN">
    <att name="ac" value="O43143" type="string" />
    <att name="description" value="ATP-dependent RNA helicase DHX15" type="string" />
    <att name="gene" value="DHX15" type="string" />
    <att name="localization" value="Enzyme" type="string" />
    <att name="order" value="1" type="integer" />
    <att name="relevance_score" value="0.2553191489361702" type="real" />
    <att name="localization" value="Enzyme" type="string" />
    <att name="description" value="ATP-dependent RNA helicase DHX15" type="string" />
  </node>
  <node id="O43175" label="SERA_HUMAN">
    <att name="ac" value="O43175" type="string" />
    <att name="description" value="D-3-phosphoglycerate dehydrogenase" type="string" />
    <att name="gene" value="PHGDH" type="string" />
    <att name="localization" value="Enzyme" type="string" />
    <att name="order" value="1" type="integer" />
    <att name="relevance_score" value="0.2631578947368421" type="real" />
    <att name="localization" value="Enzyme" type="string" />
    <att name="description" value="D-3-phosphoglycerate dehydrogenase" type="string" />
  </node>
  <node id="O43251" label="RFOX2_HUMAN">
    <att name="ac" value="O43251" type="string" />
    <att name="description" value="RNA binding protein fox-1 homolog 2" type="string" />
    <att name="gene" value="RBFOX2" type="string" />
    <att name="localization" value="" type="string" />
    <att name="order" value="1" type="integer" />
    <att name="relevance_score" value="0.10526315789473684" type="real" />
    <att name="localization" value="" type="string" />
    <att name="description" value="RNA binding protein fox-1 homolog 2" type="string" />
  </node>
  <node id="O43432" label="IF4G3_HUMAN">
    <att name="ac" value="O43432" type="string" />
    <att name="description" value="Eukaryotic translation initiation factor 4 gamma 3" type="string" />
    <att name="gene" value="EIF4G3" type="string" />
    <att name="localization" value="" type="string" />
    <att name="order" value="1" type="integer" />
    <att name="relevance_score" value="0.26666666666666666" type="real" />
    <att name="localization" value="" type="string" />
    <att name="description" value="Eukaryotic translation initiation factor 4 gamma 3" type="string" />
  </node>
  <node id="O43474" label="KLF4_HUMAN">
    <att name="ac" value="O43474" type="string" />
    <att name="description" value="Krueppel-like factor 4" type="string" />
    <att name="gene" value="KLF4" type="string" />
    <att name="localization" value="Transcription factor" type="string" />
    <att name="order" value="1" type="integer" />
    <att name="relevance_score" value="0.43137254901960786" type="real" />
    <att name="localization" value="Transcription factor" type="string" />
    <att name="description" value="Krueppel-like factor 4" type="string" />
  </node>
  <node id="O43524" label="FOXO3_HUMAN">
    <att name="ac" value="O43524" type="string" />
    <att name="description" value="Forkhead box protein O3" type="string" />
    <att name="gene" value="FOXO3" type="string" />
    <att name="localization" value="Transcription factor" type="string" />
    <att name="order" value="1" type="integer" />
    <att name="relevance_score" value="0.3787878787878788" type="real" />
    <att name="localization" value="Transcription factor" type="string" />
    <att name="description" value="Forkhead box protein O3" type="string" />
  </node>
  <node id="O43707" label="ACTN4_HUMAN">
    <att name="ac" value="O43707" type="string" />
    <att name="description" value="Alpha-actinin-4" type="string" />
    <att name="gene" value="ACTN4" type="string" />
    <att name="localization" value="" type="string" />
    <att name="order" value="1" type="integer" />
    <att name="relevance_score" value="0.2391304347826087" type="real" />
    <att name="localization" value="" type="string" />
    <att name="description" value="Alpha-actinin-4" type="string" />
  </node>
  <node id="O43772" label="MCAT_HUMAN">
    <att name="ac" value="O43772" type="string" />
    <att name="description" value="Mitochondrial carnitine/acylcarnitine carrier protein" type="string" />
    <att name="gene" value="SLC25A20" type="string" />
    <att name="localization" value="" type="string" />
    <att name="order" value="1" type="integer" />
    <att name="relevance_score" value="0.18181818181818182" type="real" />
    <att name="localization" value="" type="string" />
    <att name="description" value="Mitochondrial carnitine/acylcarnitine carrier protein" type="string" />
  </node>
  <node id="O43791" label="SPOP_HUMAN">
    <att name="ac" value="O43791" type="string" />
    <att name="description" value="Speckle-type POZ protein" type="string" />
    <att name="gene" value="SPOP" type="string" />
    <att name="localization" value="" type="string" />
    <att name="order" value="1" type="integer" />
    <att name="relevance_score" value="0.189873417721519" type="real" />
    <att name="localization" value="" type="string" />
    <att name="description" value="Speckle-type POZ protein" type="string" />
  </node>
  <node id="O43815" label="STRN_HUMAN">
    <att name="ac" value="O43815" type="string" />
    <att name="description" value="Striatin" type="string" />
    <att name="gene" value="STRN" type="string" />
    <att name="localization" value="" type="string" />
    <att name="order" value="1" type="integer" />
    <att name="relevance_score" value="0.3125" type="real" />
    <att name="localization" value="" type="string" />
    <att name="description" value="Striatin" type="string" />
  </node>
  <node id="O43823" label="AKAP8_HUMAN">
    <att name="ac" value="O43823" type="string" />
    <att name="description" value="A-kinase anchor protein 8" type="string" />
    <att name="gene" value="AKAP8" type="string" />
    <att name="localization" value="Transcription factor" type="string" />
    <att name="order" value="1" type="integer" />
    <att name="relevance_score" value="0.3939393939393939" type="real" />
    <att name="localization" value="Transcription factor" type="string" />
    <att name="description" value="A-kinase anchor protein 8" type="string" />
  </node>
  <node id="O60216" label="RAD21_HUMAN">
    <att name="ac" value="O60216" type="string" />
    <att name="description" value="Double-strand-break repair protein rad21 homolog" type="string" />
    <att name="gene" value="RAD21" type="string" />
    <att name="localization" value="Transcription factor" type="string" />
    <att name="order" value="1" type="integer" />
    <att name="relevance_score" value="0.24175824175824176" type="real" />
    <att name="localization" value="Transcription factor" type="string" />
    <att name="description" value="Double-strand-break repair protein rad21 homolog" type="string" />
  </node>
  <node id="O60244" label="MED14_HUMAN">
    <att name="ac" value="O60244" type="string" />
    <att name="description" value="Mediator of RNA polymerase II transcription subunit 14" type="string" />
    <att name="gene" value="MED14" type="string" />
    <att name="localization" value="" type="string" />
    <att name="order" value="1" type="integer" />
    <att name="relevance_score" value="0.3484848484848485" type="real" />
    <att name="localization" value="" type="string" />
    <att name="description" value="Mediator of RNA polymerase II transcription subunit 14" type="string" />
  </node>
  <node id="O60341" label="KDM1A_HUMAN">
    <att name="ac" value="O60341" type="string" />
    <att name="description" value="Lysine-specific histone demethylase 1A" type="string" />
    <att name="gene" value="KDM1A" type="string" />
    <att name="localization" value="Enzyme" type="string" />
    <att name="order" value="1" type="integer" />
    <att name="relevance_score" value="0.2631578947368421" type="real" />
    <att name="localization" value="Enzyme" type="string" />
    <att name="description" value="Lysine-specific histone demethylase 1A" type="string" />
  </node>
  <node id="O60506" label="HNRPQ_HUMAN">
    <att name="ac" value="O60506" type="string" />
    <att name="description" value="Heterogeneous nuclear ribonucleoprotein Q" type="string" />
    <att name="gene" value="SYNCRIP" type="string" />
    <att name="localization" value="" type="string" />
    <att name="order" value="1" type="integer" />
    <att name="relevance_score" value="0.32" type="real" />
    <att name="localization" value="" type="string" />
    <att name="description" value="Heterogeneous nuclear ribonucleoprotein Q" type="string" />
  </node>
  <node id="O60563" label="CCNT1_HUMAN">
    <att name="ac" value="O60563" type="string" />
    <att name="description" value="Cyclin-T1" type="string" />
    <att name="gene" value="CCNT1" type="string" />
    <att name="localization" value="" type="string" />
    <att name="order" value="1" type="integer" />
    <att name="relevance_score" value="0.25833333333333336" type="real" />
    <att name="localization" value="" type="string" />
    <att name="description" value="Cyclin-T1" type="string" />
  </node>
  <node id="O60568" label="PLOD3_HUMAN">
    <att name="ac" value="O60568" type="string" />
    <att name="description" value="Multifunctional procollagen lysine hydroxylase and glycosyltransferase LH3" type="string" />
    <att name="gene" value="PLOD3" type="string" />
    <att name="localization" value="Enzyme" type="string" />
    <att name="order" value="1" type="integer" />
    <att name="relevance_score" value="0.4166666666666667" type="real" />
    <att name="localization" value="Enzyme" type="string" />
    <att name="description" value="Multifunctional procollagen lysine hydroxylase and glycosyltransferase LH3" type="string" />
  </node>
  <node id="O60674" label="JAK2_HUMAN">
    <att name="ac" value="O60674" type="string" />
    <att name="description" value="Tyrosine-protein kinase JAK2" type="string" />
    <att name="gene" value="JAK2" type="string" />
    <att name="localization" value="Kinase" type="string" />
    <att name="order" value="1" type="integer" />
    <att name="relevance_score" value="0.1569767441860465" type="real" />
    <att name="localization" value="Kinase" type="string" />
    <att name="description" value="Tyrosine-protein kinase JAK2" type="string" />
  </node>
  <node id="O60784" label="TOM1_HUMAN">
    <att name="ac" value="O60784" type="string" />
    <att name="description" value="Target of Myb1 membrane trafficking protein" type="string" />
    <att name="gene" value="TOM1" type="string" />
    <att name="localization" value="" type="string" />
    <att name="order" value="1" type="integer" />
    <att name="relevance_score" value="0.3611111111111111" type="real" />
    <att name="localization" value="" type="string" />
    <att name="description" value="Target of Myb1 membrane trafficking protein" type="string" />
  </node>
  <node id="O60828" label="PQBP1_HUMAN">
    <att name="ac" value="O60828" type="string" />
    <att name="description" value="Polyglutamine-binding protein 1" type="string" />
    <att name="gene" value="PQBP1" type="string" />
    <att name="localization" value="" type="string" />
    <att name="order" value="1" type="integer" />
    <att name="relevance_score" value="0.23529411764705882" type="real" />
    <att name="localization" value="" type="string" />
    <att name="description" value="Polyglutamine-binding protein 1" type="string" />
  </node>
  <node id="O60869" label="EDF1_HUMAN">
    <att name="ac" value="O60869" type="string" />
    <att name="description" value="Endothelial differentiation-related factor 1" type="string" />
    <att name="gene" value="EDF1" type="string" />
    <att name="localization" value="Transcription factor" type="string" />
    <att name="order" value="1" type="integer" />
    <att name="relevance_score" value="0.5" type="real" />
    <att name="localization" value="Transcription factor" type="string" />
    <att name="description" value="Endothelial differentiation-related factor 1" type="string" />
  </node>
  <node id="O60884" label="DNJA2_HUMAN">
    <att name="ac" value="O60884" type="string" />
    <att name="description" value="DnaJ homolog subfamily A member 2" type="string" />
    <att name="gene" value="DNAJA2" type="string" />
    <att name="localization" value="" type="string" />
    <att name="order" value="1" type="integer" />
    <att name="relevance_score" value="0.16728624535315986" type="real" />
    <att name="localization" value="" type="string" />
    <att name="description" value="DnaJ homolog subfamily A member 2" type="string" />
  </node>
  <node id="O75146" label="HIP1R_HUMAN">
    <att name="ac" value="O75146" type="string" />
    <att name="description" value="Huntingtin-interacting protein 1-related protein" type="string" />
    <att name="gene" value="HIP1R" type="string" />
    <att name="localization" value="" type="string" />
    <att name="order" value="1" type="integer" />
    <att name="relevance_score" value="0.15" type="real" />
    <att name="localization" value="" type="string" />
    <att name="description" value="Huntingtin-interacting protein 1-related protein" type="string" />
  </node>
  <node id="O75182" label="SIN3B_HUMAN">
    <att name="ac" value="O75182" type="string" />
    <att name="description" value="Paired amphipathic helix protein Sin3b" type="string" />
    <att name="gene" value="SIN3B" type="string" />
    <att name="localization" value="" type="string" />
    <att name="order" value="1" type="integer" />
    <att name="relevance_score" value="0.27692307692307694" type="real" />
    <att name="localization" value="" type="string" />
    <att name="description" value="Paired amphipathic helix protein Sin3b" type="string" />
  </node>
  <node id="O75362" label="ZN217_HUMAN">
    <att name="ac" value="O75362" type="string" />
    <att name="description" value="Zinc finger protein 217" type="string" />
    <att name="gene" value="ZNF217" type="string" />
    <att name="localization" value="Transcription factor" type="string" />
    <att name="order" value="1" type="integer" />
    <att name="relevance_score" value="0.8666666666666667" type="real" />
    <att name="localization" value="Transcription factor" type="string" />
    <att name="description" value="Zinc finger protein 217" type="string" />
  </node>
  <node id="O75376" label="NCOR1_HUMAN">
    <att name="ac" value="O75376" type="string" />
    <att name="description" value="Nuclear receptor corepressor 1" type="string" />
    <att name="gene" value="NCOR1" type="string" />
    <att name="localization" value="Transcription factor" type="string" />
    <att name="order" value="1" type="integer" />
    <att name="relevance_score" value="0.38461538461538464" type="real" />
    <att name="localization" value="Transcription factor" type="string" />
    <att name="description" value="Nuclear receptor corepressor 1" type="string" />
  </node>
  <node id="O75382" label="TRIM3_HUMAN">
    <att name="ac" value="O75382" type="string" />
    <att name="description" value="Tripartite motif-containing protein 3" type="string" />
    <att name="gene" value="TRIM3" type="string" />
    <att name="localization" value="Enzyme" type="string" />
    <att name="order" value="1" type="integer" />
    <att name="relevance_score" value="0.2727272727272727" type="real" />
    <att name="localization" value="Enzyme" type="string" />
    <att name="description" value="Tripartite motif-containing protein 3" type="string" />
  </node>
  <node id="O75410" label="TACC1_HUMAN">
    <att name="ac" value="O75410" type="string" />
    <att name="description" value="Transforming acidic coiled-coil-containing protein 1" type="string" />
    <att name="gene" value="TACC1" type="string" />
    <att name="localization" value="" type="string" />
    <att name="order" value="1" type="integer" />
    <att name="relevance_score" value="0.14285714285714285" type="real" />
    <att name="localization" value="" type="string" />
    <att name="description" value="Transforming acidic coiled-coil-containing protein 1" type="string" />
  </node>
  <node id="O75448" label="MED24_HUMAN">
    <att name="ac" value="O75448" type="string" />
    <att name="description" value="Mediator of RNA polymerase II transcription subunit 24" type="string" />
    <att name="gene" value="MED24" type="string" />
    <att name="localization" value="" type="string" />
    <att name="order" value="1" type="integer" />
    <att name="relevance_score" value="0.4090909090909091" type="real" />
    <att name="localization" value="" type="string" />
    <att name="description" value="Mediator of RNA polymerase II transcription subunit 24" type="string" />
  </node>
  <node id="O75469" label="NR1I2_HUMAN">
    <att name="ac" value="O75469" type="string" />
    <att name="description" value="Nuclear receptor subfamily 1 group I member 2" type="string" />
    <att name="gene" value="NR1I2" type="string" />
    <att name="localization" value="Transcription factor" type="string" />
    <att name="order" value="1" type="integer" />
    <att name="relevance_score" value="0.5925925925925926" type="real" />
    <att name="localization" value="Transcription factor" type="string" />
    <att name="description" value="Nuclear receptor subfamily 1 group I member 2" type="string" />
  </node>
  <node id="O75528" label="TADA3_HUMAN">
    <att name="ac" value="O75528" type="string" />
    <att name="description" value="Transcriptional adapter 3" type="string" />
    <att name="gene" value="TADA3" type="string" />
    <att name="localization" value="" type="string" />
    <att name="order" value="1" type="integer" />
    <att name="relevance_score" value="0.19642857142857142" type="real" />
    <att name="localization" value="" type="string" />
    <att name="description" value="Transcriptional adapter 3" type="string" />
  </node>
  <node id="O75533" label="SF3B1_HUMAN">
    <att name="ac" value="O75533" type="string" />
    <att name="description" value="Splicing factor 3B subunit 1" type="string" />
    <att name="gene" value="SF3B1" type="string" />
    <att name="localization" value="" type="string" />
    <att name="order" value="1" type="integer" />
    <att name="relevance_score" value="0.2518518518518518" type="real" />
    <att name="localization" value="" type="string" />
    <att name="description" value="Splicing factor 3B subunit 1" type="string" />
  </node>
  <node id="O75586" label="MED6_HUMAN">
    <att name="ac" value="O75586" type="string" />
    <att name="description" value="Mediator of RNA polymerase II transcription subunit 6" type="string" />
    <att name="gene" value="MED6" type="string" />
    <att name="localization" value="" type="string" />
    <att name="order" value="1" type="integer" />
    <att name="relevance_score" value="0.375" type="real" />
    <att name="localization" value="" type="string" />
    <att name="description" value="Mediator of RNA polymerase II transcription subunit 6" type="string" />
  </node>
  <node id="O75925" label="PIAS1_HUMAN">
    <att name="ac" value="O75925" type="string" />
    <att name="description" value="E3 SUMO-protein ligase PIAS1" type="string" />
    <att name="gene" value="PIAS1" type="string" />
    <att name="localization" value="Transcription factor" type="string" />
    <att name="order" value="1" type="integer" />
    <att name="relevance_score" value="0.30666666666666664" type="real" />
    <att name="localization" value="Transcription factor" type="string" />
    <att name="description" value="E3 SUMO-protein ligase PIAS1" type="string" />
  </node>
  <node id="O75934" label="SPF27_HUMAN">
    <att name="ac" value="O75934" type="string" />
    <att name="description" value="Pre-mRNA-splicing factor SPF27" type="string" />
    <att name="gene" value="BCAS2" type="string" />
    <att name="localization" value="" type="string" />
    <att name="order" value="1" type="integer" />
    <att name="relevance_score" value="0.12962962962962962" type="real" />
    <att name="localization" value="" type="string" />
    <att name="description" value="Pre-mRNA-splicing factor SPF27" type="string" />
  </node>
  <node id="O94763" label="RMP_HUMAN">
    <att name="ac" value="O94763" type="string" />
    <att name="description" value="Unconventional prefoldin RPB5 interactor 1" type="string" />
    <att name="gene" value="URI1" type="string" />
    <att name="localization" value="" type="string" />
    <att name="order" value="1" type="integer" />
    <att name="relevance_score" value="0.19298245614035087" type="real" />
    <att name="localization" value="" type="string" />
    <att name="description" value="Unconventional prefoldin RPB5 interactor 1" type="string" />
  </node>
  <node id="O94953" label="KDM4B_HUMAN">
    <att name="ac" value="O94953" type="string" />
    <att name="description" value="Lysine-specific demethylase 4B" type="string" />
    <att name="gene" value="KDM4B" type="string" />
    <att name="localization" value="Enzyme" type="string" />
    <att name="order" value="1" type="integer" />
    <att name="relevance_score" value="0.3783783783783784" type="real" />
    <att name="localization" value="Enzyme" type="string" />
    <att name="description" value="Lysine-specific demethylase 4B" type="string" />
  </node>
  <node id="O94992" label="HEXI1_HUMAN">
    <att name="ac" value="O94992" type="string" />
    <att name="description" value="Protein HEXIM1" type="string" />
    <att name="gene" value="HEXIM1" type="string" />
    <att name="localization" value="" type="string" />
    <att name="order" value="1" type="integer" />
    <att name="relevance_score" value="0.3492063492063492" type="real" />
    <att name="localization" value="" type="string" />
    <att name="description" value="Protein HEXIM1" type="string" />
  </node>
  <node id="O95425" label="SVIL_HUMAN">
    <att name="ac" value="O95425" type="string" />
    <att name="description" value="Supervillin" type="string" />
    <att name="gene" value="SVIL" type="string" />
    <att name="localization" value="" type="string" />
    <att name="order" value="1" type="integer" />
    <att name="relevance_score" value="0.34210526315789475" type="real" />
    <att name="localization" value="" type="string" />
    <att name="description" value="Supervillin" type="string" />
  </node>
  <node id="O95453" label="PARN_HUMAN">
    <att name="ac" value="O95453" type="string" />
    <att name="description" value="Poly(A)-specific ribonuclease PARN" type="string" />
    <att name="gene" value="PARN" type="string" />
    <att name="localization" value="Enzyme" type="string" />
    <att name="order" value="1" type="integer" />
    <att name="relevance_score" value="0.2" type="real" />
    <att name="localization" value="Enzyme" type="string" />
    <att name="description" value="Poly(A)-specific ribonuclease PARN" type="string" />
  </node>
  <node id="O95470" label="SGPL1_HUMAN">
    <att name="ac" value="O95470" type="string" />
    <att name="description" value="Sphingosine-1-phosphate lyase 1" type="string" />
    <att name="gene" value="SGPL1" type="string" />
    <att name="localization" value="Enzyme" type="string" />
    <att name="order" value="1" type="integer" />
    <att name="relevance_score" value="0.25" type="real" />
    <att name="localization" value="Enzyme" type="string" />
    <att name="description" value="Sphingosine-1-phosphate lyase 1" type="string" />
  </node>
  <node id="O95718" label="ERR2_HUMAN">
    <att name="ac" value="O95718" type="string" />
    <att name="description" value="Steroid hormone receptor ERR2" type="string" />
    <att name="gene" value="ESRRB" type="string" />
    <att name="localization" value="Transcription factor" type="string" />
    <att name="order" value="1" type="integer" />
    <att name="relevance_score" value="0.32142857142857145" type="real" />
    <att name="localization" value="Transcription factor" type="string" />
    <att name="description" value="Steroid hormone receptor ERR2" type="string" />
  </node>
  <node id="O95758" label="PTBP3_HUMAN">
    <att name="ac" value="O95758" type="string" />
    <att name="description" value="Polypyrimidine tract-binding protein 3" type="string" />
    <att name="gene" value="PTBP3" type="string" />
    <att name="localization" value="" type="string" />
    <att name="order" value="1" type="integer" />
    <att name="relevance_score" value="0.2" type="real" />
    <att name="localization" value="" type="string" />
    <att name="description" value="Polypyrimidine tract-binding protein 3" type="string" />
  </node>
  <node id="O95782" label="AP2A1_HUMAN">
    <att name="ac" value="O95782" type="string" />
    <att name="description" value="AP-2 complex subunit alpha-1" type="string" />
    <att name="gene" value="AP2A1" type="string" />
    <att name="localization" value="" type="string" />
    <att name="order" value="1" type="integer" />
    <att name="relevance_score" value="0.10795454545454546" type="real" />
    <att name="localization" value="" type="string" />
    <att name="description" value="AP-2 complex subunit alpha-1" type="string" />
  </node>
  <node id="O95793" label="STAU1_HUMAN">
    <att name="ac" value="O95793" type="string" />
    <att name="description" value="Double-stranded RNA-binding protein Staufen homolog 1" type="string" />
    <att name="gene" value="STAU1" type="string" />
    <att name="localization" value="" type="string" />
    <att name="order" value="1" type="integer" />
    <att name="relevance_score" value="0.2878228782287823" type="real" />
    <att name="localization" value="" type="string" />
    <att name="description" value="Double-stranded RNA-binding protein Staufen homolog 1" type="string" />
  </node>
  <node id="O95831" label="AIFM1_HUMAN">
    <att name="ac" value="O95831" type="string" />
    <att name="description" value="Apoptosis-inducing factor 1, mitochondrial" type="string" />
    <att name="gene" value="AIFM1" type="string" />
    <att name="localization" value="Enzyme" type="string" />
    <att name="order" value="1" type="integer" />
    <att name="relevance_score" value="0.13245033112582782" type="real" />
    <att name="localization" value="Enzyme" type="string" />
    <att name="description" value="Apoptosis-inducing factor 1, mitochondrial" type="string" />
  </node>
  <node id="O96028" label="NSD2_HUMAN">
    <att name="ac" value="O96028" type="string" />
    <att name="description" value="Histone-lysine N-methyltransferase NSD2" type="string" />
    <att name="gene" value="NSD2" type="string" />
    <att name="localization" value="Transcription factor" type="string" />
    <att name="order" value="1" type="integer" />
    <att name="relevance_score" value="0.3655913978494624" type="real" />
    <att name="localization" value="Transcription factor" type="string" />
    <att name="description" value="Histone-lysine N-methyltransferase NSD2" type="string" />
  </node>
  <node id="P00533" label="EGFR_HUMAN">
    <att name="ac" value="P00533" type="string" />
    <att name="description" value="Epidermal growth factor receptor" type="string" />
    <att name="gene" value="EGFR" type="string" />
    <att name="localization" value="Receptor" type="string" />
    <att name="order" value="1" type="integer" />
    <att name="relevance_score" value="0.15321637426900586" type="real" />
    <att name="_Receptor" value="true" type="boolean" />
    <att name="localization" value="Receptor" type="string" />
    <att name="description" value="Epidermal growth factor receptor" type="string" />
  </node>
  <node id="P01100" label="FOS_HUMAN">
    <att name="ac" value="P01100" type="string" />
    <att name="description" value="Protein c-Fos" type="string" />
    <att name="gene" value="FOS" type="string" />
    <att name="localization" value="" type="string" />
    <att name="order" value="1" type="integer" />
    <att name="relevance_score" value="0.3482142857142857" type="real" />
    <att name="localization" value="" type="string" />
    <att name="description" value="Protein c-Fos" type="string" />
  </node>
  <node id="P01106" label="MYC_HUMAN">
    <att name="ac" value="P01106" type="string" />
    <att name="description" value="Myc proto-oncogene protein" type="string" />
    <att name="gene" value="MYC" type="string" />
    <att name="localization" value="Transcription factor" type="string" />
    <att name="order" value="1" type="integer" />
    <att name="relevance_score" value="0.22137404580152673" type="real" />
    <att name="localization" value="Transcription factor" type="string" />
    <att name="description" value="Myc proto-oncogene protein" type="string" />
  </node>
  <node id="P03372" label="ESR1_HUMAN">
    <att name="ac" value="P03372" type="string" />
    <att name="description" value="Estrogen receptor" type="string" />
    <att name="gene" value="ESR1" type="string" />
    <att name="localization" value="Receptor" type="string" />
    <att name="order" value="0" type="integer" />
    <att name="relevance_score" value="1.0" type="real" />
    <att name="_Receptor" value="true" type="boolean" />
    <att name="localization" value="Receptor" type="string" />
    <att name="description" value="Estrogen receptor" type="string" />
  </node>
  <node id="P04155" label="TFF1_HUMAN">
    <att name="ac" value="P04155" type="string" />
    <att name="description" value="Trefoil factor 1" type="string" />
    <att name="gene" value="TFF1" type="string" />
    <att name="localization" value="Signaling molecule" type="string" />
    <att name="order" value="1" type="integer" />
    <att name="relevance_score" value="0.5" type="real" />
    <att name="_Secreted" value="true" type="boolean" />
    <att name="localization" value="Signaling molecule" type="string" />
    <att name="description" value="Trefoil factor 1" type="string" />
  </node>
  <node id="P04406" label="G3P_HUMAN">
    <att name="ac" value="P04406" type="string" />
    <att name="description" value="Glyceraldehyde-3-phosphate dehydrogenase" type="string" />
    <att name="gene" value="GAPDH" type="string" />
    <att name="localization" value="Enzyme" type="string" />
    <att name="order" value="1" type="integer" />
    <att name="relevance_score" value="0.20915032679738563" type="real" />
    <att name="localization" value="Enzyme" type="string" />
    <att name="description" value="Glyceraldehyde-3-phosphate dehydrogenase" type="string" />
  </node>
  <node id="P04637" label="P53_HUMAN">
    <att name="ac" value="P04637" type="string" />
    <att name="description" value="Cellular tumor antigen p53" type="string" />
    <att name="gene" value="TP53" type="string" />
    <att name="localization" value="Transcription factor" type="string" />
    <att name="order" value="1" type="integer" />
    <att name="relevance_score" value="0.23186528497409326" type="real" />
    <att name="localization" value="Transcription factor" type="string" />
    <att name="description" value="Cellular tumor antigen p53" type="string" />
  </node>
  <node id="P04792" label="HSPB1_HUMAN">
    <att name="ac" value="P04792" type="string" />
    <att name="description" value="Heat shock protein beta-1" type="string" />
    <att name="gene" value="HSPB1" type="string" />
    <att name="localization" value="" type="string" />
    <att name="order" value="1" type="integer" />
    <att name="relevance_score" value="0.2956521739130435" type="real" />
    <att name="localization" value="" type="string" />
    <att name="description" value="Heat shock protein beta-1" type="string" />
  </node>
  <node id="P05089" label="ARGI1_HUMAN">
    <att name="ac" value="P05089" type="string" />
    <att name="description" value="Arginase-1" type="string" />
    <att name="gene" value="ARG1" type="string" />
    <att name="localization" value="Enzyme" type="string" />
    <att name="order" value="1" type="integer" />
    <att name="relevance_score" value="0.35294117647058826" type="real" />
    <att name="localization" value="Enzyme" type="string" />
    <att name="description" value="Arginase-1" type="string" />
  </node>
  <node id="P05109" label="S10A8_HUMAN">
    <att name="ac" value="P05109" type="string" />
    <att name="description" value="Protein S100-A8" type="string" />
    <att name="gene" value="S100A8" type="string" />
    <att name="localization" value="" type="string" />
    <att name="order" value="1" type="integer" />
    <att name="relevance_score" value="0.20588235294117646" type="real" />
    <att name="localization" value="" type="string" />
    <att name="description" value="Protein S100-A8" type="string" />
  </node>
  <node id="P05141" label="ADT2_HUMAN">
    <att name="ac" value="P05141" type="string" />
    <att name="description" value="ADP/ATP translocase 2" type="string" />
    <att name="gene" value="SLC25A5" type="string" />
    <att name="localization" value="Plasma membrane bound" type="string" />
    <att name="order" value="1" type="integer" />
    <att name="relevance_score" value="0.16393442622950818" type="real" />
    <att name="localization" value="Plasma membrane bound" type="string" />
    <att name="description" value="ADP/ATP translocase 2" type="string" />
  </node>
  <node id="P05388" label="RLA0_HUMAN">
    <att name="ac" value="P05388" type="string" />
    <att name="description" value="Large ribosomal subunit protein uL10" type="string" />
    <att name="gene" value="RPLP0" type="string" />
    <att name="localization" value="" type="string" />
    <att name="order" value="1" type="integer" />
    <att name="relevance_score" value="0.24719101123595505" type="real" />
    <att name="localization" value="" type="string" />
    <att name="description" value="Large ribosomal subunit protein uL10" type="string" />
  </node>
  <node id="P05412" label="JUN_HUMAN">
    <att name="ac" value="P05412" type="string" />
    <att name="description" value="Transcription factor Jun" type="string" />
    <att name="gene" value="JUN" type="string" />
    <att name="localization" value="Transcription factor" type="string" />
    <att name="order" value="1" type="integer" />
    <att name="relevance_score" value="0.2857142857142857" type="real" />
    <att name="localization" value="Transcription factor" type="string" />
    <att name="description" value="Transcription factor Jun" type="string" />
  </node>
  <node id="P06396" label="GELS_HUMAN">
    <att name="ac" value="P06396" type="string" />
    <att name="description" value="Gelsolin" type="string" />
    <att name="gene" value="GSN" type="string" />
    <att name="localization" value="" type="string" />
    <att name="order" value="1" type="integer" />
    <att name="relevance_score" value="0.29545454545454547" type="real" />
    <att name="localization" value="" type="string" />
    <att name="description" value="Gelsolin" type="string" />
  </node>
  <node id="P06401" label="PRGR_HUMAN">
    <att name="ac" value="P06401" type="string" />
    <att name="description" value="Progesterone receptor" type="string" />
    <att name="gene" value="PGR" type="string" />
    <att name="localization" value="Receptor" type="string" />
    <att name="order" value="1" type="integer" />
    <att name="relevance_score" value="0.696969696969697" type="real" />
    <att name="_Receptor" value="true" type="boolean" />
    <att name="localization" value="Receptor" type="string" />
    <att name="description" value="Progesterone receptor" type="string" />
  </node>
  <node id="P06454" label="PTMA_HUMAN">
    <att name="ac" value="P06454" type="string" />
    <att name="description" value="Prothymosin alpha" type="string" />
    <att name="gene" value="PTMA" type="string" />
    <att name="localization" value="" type="string" />
    <att name="order" value="1" type="integer" />
    <att name="relevance_score" value="0.6875" type="real" />
    <att name="localization" value="" type="string" />
    <att name="description" value="Prothymosin alpha" type="string" />
  </node>
  <node id="P06576" label="ATPB_HUMAN">
    <att name="ac" value="P06576" type="string" />
    <att name="description" value="ATP synthase subunit beta, mitochondrial" type="string" />
    <att name="gene" value="ATP5F1B" type="string" />
    <att name="localization" value="Enzyme" type="string" />
    <att name="order" value="1" type="integer" />
    <att name="relevance_score" value="0.12658227848101267" type="real" />
    <att name="localization" value="Enzyme" type="string" />
    <att name="description" value="ATP synthase subunit beta, mitochondrial" type="string" />
  </node>
  <node id="P06748" label="NPM_HUMAN">
    <att name="ac" value="P06748" type="string" />
    <att name="description" value="Nucleophosmin" type="string" />
    <att name="gene" value="NPM1" type="string" />
    <att name="localization" value="" type="string" />
    <att name="order" value="1" type="integer" />
    <att name="relevance_score" value="0.2693409742120344" type="real" />
    <att name="localization" value="" type="string" />
    <att name="description" value="Nucleophosmin" type="string" />
  </node>
  <node id="P07205" label="PGK2_HUMAN">
    <att name="ac" value="P07205" type="string" />
    <att name="description" value="Phosphoglycerate kinase 2" type="string" />
    <att name="gene" value="PGK2" type="string" />
    <att name="localization" value="Kinase" type="string" />
    <att name="order" value="1" type="integer" />
    <att name="relevance_score" value="0.13333333333333333" type="real" />
    <att name="localization" value="Kinase" type="string" />
    <att name="description" value="Phosphoglycerate kinase 2" type="string" />
  </node>
  <node id="P07355" label="ANXA2_HUMAN">
    <att name="ac" value="P07355" type="string" />
    <att name="description" value="Annexin A2" type="string" />
    <att name="gene" value="ANXA2" type="string" />
    <att name="localization" value="" type="string" />
    <att name="order" value="1" type="integer" />
    <att name="relevance_score" value="0.265625" type="real" />
    <att name="localization" value="" type="string" />
    <att name="description" value="Annexin A2" type="string" />
  </node>
  <node id="P07814" label="SYEP_HUMAN">
    <att name="ac" value="P07814" type="string" />
    <att name="description" value="Bifunctional glutamate/proline--tRNA ligase" type="string" />
    <att name="gene" value="EPRS1" type="string" />
    <att name="localization" value="Enzyme" type="string" />
    <att name="order" value="1" type="integer" />
    <att name="relevance_score" value="0.21666666666666667" type="real" />
    <att name="localization" value="Enzyme" type="string" />
    <att name="description" value="Bifunctional glutamate/proline--tRNA ligase" type="string" />
  </node>
  <node id="P07900" label="HS90A_HUMAN">
    <att name="ac" value="P07900" type="string" />
    <att name="description" value="Heat shock protein HSP 90-alpha" type="string" />
    <att name="gene" value="HSP90AA1" type="string" />
    <att name="localization" value="Enzyme" type="string" />
    <att name="order" value="1" type="integer" />
    <att name="relevance_score" value="0.14248704663212436" type="real" />
    <att name="localization" value="Enzyme" type="string" />
    <att name="description" value="Heat shock protein HSP 90-alpha" type="string" />
  </node>
  <node id="P08047" label="SP1_HUMAN">
    <att name="ac" value="P08047" type="string" />
    <att name="description" value="Transcription factor Sp1" type="string" />
    <att name="gene" value="SP1" type="string" />
    <att name="localization" value="Transcription factor" type="string" />
    <att name="order" value="1" type="integer" />
    <att name="relevance_score" value="0.3173913043478261" type="real" />
    <att name="localization" value="Transcription factor" type="string" />
    <att name="description" value="Transcription factor Sp1" type="string" />
  </node>
  <node id="P08069" label="IGF1R_HUMAN">
    <att name="ac" value="P08069" type="string" />
    <att name="description" value="Insulin-like growth factor 1 receptor" type="string" />
    <att name="gene" value="IGF1R" type="string" />
    <att name="localization" value="Receptor" type="string" />
    <att name="order" value="1" type="integer" />
    <att name="relevance_score" value="0.26744186046511625" type="real" />
    <att name="_Receptor" value="true" type="boolean" />
    <att name="localization" value="Receptor" type="string" />
    <att name="description" value="Insulin-like growth factor 1 receptor" type="string" />
  </node>
  <node id="P08238" label="HS90B_HUMAN">
    <att name="ac" value="P08238" type="string" />
    <att name="description" value="Heat shock protein HSP 90-beta" type="string" />
    <att name="gene" value="HSP90AB1" type="string" />
    <att name="localization" value="" type="string" />
    <att name="order" value="1" type="integer" />
    <att name="relevance_score" value="0.13518197573656845" type="real" />
    <att name="localization" value="" type="string" />
    <att name="description" value="Heat shock protein HSP 90-beta" type="string" />
  </node>
  <node id="P08865" label="RSSA_HUMAN">
    <att name="ac" value="P08865" type="string" />
    <att name="description" value="Small ribosomal subunit protein uS2" type="string" />
    <att name="gene" value="RPSA" type="string" />
    <att name="localization" value="Receptor" type="string" />
    <att name="order" value="1" type="integer" />
    <att name="relevance_score" value="0.25280898876404495" type="real" />
    <att name="_Receptor" value="true" type="boolean" />
    <att name="localization" value="Receptor" type="string" />
    <att name="description" value="Small ribosomal subunit protein uS2" type="string" />
  </node>
  <node id="P09651" label="ROA1_HUMAN">
    <att name="ac" value="P09651" type="string" />
    <att name="description" value="Heterogeneous nuclear ribonucleoprotein A1" type="string" />
    <att name="gene" value="HNRNPA1" type="string" />
    <att name="localization" value="" type="string" />
    <att name="order" value="1" type="integer" />
    <att name="relevance_score" value="0.2916666666666667" type="real" />
    <att name="localization" value="" type="string" />
    <att name="description" value="Heterogeneous nuclear ribonucleoprotein A1" type="string" />
  </node>
  <node id="P09874" label="PARP1_HUMAN">
    <att name="ac" value="P09874" type="string" />
    <att name="description" value="Poly [ADP-ribose] polymerase 1" type="string" />
    <att name="gene" value="PARP1" type="string" />
    <att name="localization" value="Transcription factor" type="string" />
    <att name="order" value="1" type="integer" />
    <att name="relevance_score" value="0.23055555555555557" type="real" />
    <att name="localization" value="Transcription factor" type="string" />
    <att name="description" value="Poly [ADP-ribose] polymerase 1" type="string" />
  </node>
  <node id="P0CG47" label="UBB_HUMAN">
    <att name="ac" value="P0CG47" type="string" />
    <att name="description" value="Polyubiquitin-B" type="string" />
    <att name="gene" value="UBB" type="string" />
    <att name="localization" value="" type="string" />
    <att name="order" value="1" type="integer" />
    <att name="relevance_score" value="0.12300683371298406" type="real" />
    <att name="localization" value="" type="string" />
    <att name="description" value="Polyubiquitin-B" type="string" />
  </node>
  <node id="P0CG48" label="UBC_HUMAN">
    <att name="ac" value="P0CG48" type="string" />
    <att name="description" value="Polyubiquitin-C" type="string" />
    <att name="gene" value="UBC" type="string" />
    <att name="localization" value="" type="string" />
    <att name="order" value="1" type="integer" />
    <att name="relevance_score" value="0.14461538461538462" type="real" />
    <att name="localization" value="" type="string" />
    <att name="description" value="Polyubiquitin-C" type="string" />
  </node>
  <node id="P0DMV8" label="HS71A_HUMAN">
    <att name="ac" value="P0DMV8" type="string" />
    <att name="description" value="Heat shock 70 kDa protein 1A" type="string" />
    <att name="gene" value="HSPA1A" type="string" />
    <att name="localization" value="" type="string" />
    <att name="order" value="1" type="integer" />
    <att name="relevance_score" value="0.1695501730103806" type="real" />
    <att name="localization" value="" type="string" />
    <att name="description" value="Heat shock 70 kDa protein 1A" type="string" />
  </node>
  <node id="P0DMV9" label="HS71B_HUMAN">
    <att name="ac" value="P0DMV9" type="string" />
    <att name="description" value="Heat shock 70 kDa protein 1B" type="string" />
    <att name="gene" value="HSPA1B" type="string" />
    <att name="localization" value="" type="string" />
    <att name="order" value="1" type="integer" />
    <att name="relevance_score" value="0.1649122807017544" type="real" />
    <att name="localization" value="" type="string" />
    <att name="description" value="Heat shock 70 kDa protein 1B" type="string" />
  </node>
  <node id="P0DP23" label="CALM1_HUMAN">
    <att name="ac" value="P0DP23" type="string" />
    <att name="description" value="Calmodulin-1" type="string" />
    <att name="gene" value="CALM1" type="string" />
    <att name="localization" value="" type="string" />
    <att name="order" value="1" type="integer" />
    <att name="relevance_score" value="0.14906832298136646" type="real" />
    <att name="localization" value="" type="string" />
    <att name="description" value="Calmodulin-1" type="string" />
  </node>
  <node id="P0DP24" label="CALM2_HUMAN">
    <att name="ac" value="P0DP24" type="string" />
    <att name="description" value="Calmodulin-2" type="string" />
    <att name="gene" value="CALM2" type="string" />
    <att name="localization" value="" type="string" />
    <att name="order" value="1" type="integer" />
    <att name="relevance_score" value="0.15730337078651685" type="real" />
    <att name="localization" value="" type="string" />
    <att name="description" value="Calmodulin-2" type="string" />
  </node>
  <node id="P0DP25" label="CALM3_HUMAN">
    <att name="ac" value="P0DP25" type="string" />
    <att name="description" value="Calmodulin-3" type="string" />
    <att name="gene" value="CALM3" type="string" />
    <att name="localization" value="" type="string" />
    <att name="order" value="1" type="integer" />
    <att name="relevance_score" value="0.15730337078651685" type="real" />
    <att name="localization" value="" type="string" />
    <att name="description" value="Calmodulin-3" type="string" />
  </node>
  <node id="P10275" label="ANDR_HUMAN">
    <att name="ac" value="P10275" type="string" />
    <att name="description" value="Androgen receptor" type="string" />
    <att name="gene" value="AR" type="string" />
    <att name="localization" value="Receptor" type="string" />
    <att name="order" value="1" type="integer" />
    <att name="relevance_score" value="0.40482573726541554" type="real" />
    <att name="_Receptor" value="true" type="boolean" />
    <att name="localization" value="Receptor" type="string" />
    <att name="description" value="Androgen receptor" type="string" />
  </node>
  <node id="P10276" label="RARA_HUMAN">
    <att name="ac" value="P10276" type="string" />
    <att name="description" value="Retinoic acid receptor alpha" type="string" />
    <att name="gene" value="RARA" type="string" />
    <att name="localization" value="Receptor" type="string" />
    <att name="order" value="1" type="integer" />
    <att name="relevance_score" value="0.4957983193277311" type="real" />
    <att name="_Receptor" value="true" type="boolean" />
    <att name="localization" value="Receptor" type="string" />
    <att name="description" value="Retinoic acid receptor alpha" type="string" />
  </node>
  <node id="P10589" label="COT1_HUMAN">
    <att name="ac" value="P10589" type="string" />
    <att name="description" value="COUP transcription factor 1" type="string" />
    <att name="gene" value="NR2F1" type="string" />
    <att name="localization" value="Transcription factor" type="string" />
    <att name="order" value="1" type="integer" />
    <att name="relevance_score" value="0.5294117647058824" type="real" />
    <att name="localization" value="Transcription factor" type="string" />
    <att name="description" value="COUP transcription factor 1" type="string" />
  </node>
  <node id="P10809" label="CH60_HUMAN">
    <att name="ac" value="P10809" type="string" />
    <att name="description" value="60 kDa heat shock protein, mitochondrial" type="string" />
    <att name="gene" value="HSPD1" type="string" />
    <att name="localization" value="Enzyme" type="string" />
    <att name="order" value="1" type="integer" />
    <att name="relevance_score" value="0.1111111111111111" type="real" />
    <att name="localization" value="Enzyme" type="string" />
    <att name="description" value="60 kDa heat shock protein, mitochondrial" type="string" />
  </node>
  <node id="P10826" label="RARB_HUMAN">
    <att name="ac" value="P10826" type="string" />
    <att name="description" value="Retinoic acid receptor beta" type="string" />
    <att name="gene" value="RARB" type="string" />
    <att name="localization" value="Transcription factor" type="string" />
    <att name="order" value="1" type="integer" />
    <att name="relevance_score" value="0.6190476190476191" type="real" />
    <att name="localization" value="Transcription factor" type="string" />
    <att name="description" value="Retinoic acid receptor beta" type="string" />
  </node>
  <node id="P10827" label="THA_HUMAN">
    <att name="ac" value="P10827" type="string" />
    <att name="description" value="Thyroid hormone receptor alpha" type="string" />
    <att name="gene" value="THRA" type="string" />
    <att name="localization" value="Transcription factor" type="string" />
    <att name="order" value="1" type="integer" />
    <att name="relevance_score" value="0.5660377358490566" type="real" />
    <att name="localization" value="Transcription factor" type="string" />
    <att name="description" value="Thyroid hormone receptor alpha" type="string" />
  </node>
  <node id="P11021" label="BIP_HUMAN">
    <att name="ac" value="P11021" type="string" />
    <att name="description" value="Endoplasmic reticulum chaperone BiP" type="string" />
    <att name="gene" value="HSPA5" type="string" />
    <att name="localization" value="Enzyme" type="string" />
    <att name="order" value="1" type="integer" />
    <att name="relevance_score" value="0.1617161716171617" type="real" />
    <att name="localization" value="Enzyme" type="string" />
    <att name="description" value="Endoplasmic reticulum chaperone BiP" type="string" />
  </node>
  <node id="P11142" label="HSP7C_HUMAN">
    <att name="ac" value="P11142" type="string" />
    <att name="description" value="Heat shock cognate 71 kDa protein" type="string" />
    <att name="gene" value="HSPA8" type="string" />
    <att name="localization" value="Enzyme" type="string" />
    <att name="order" value="1" type="integer" />
    <att name="relevance_score" value="0.17725752508361203" type="real" />
    <att name="localization" value="Enzyme" type="string" />
    <att name="description" value="Heat shock cognate 71 kDa protein" type="string" />
  </node>
  <node id="P11387" label="TOP1_HUMAN">
    <att name="ac" value="P11387" type="string" />
    <att name="description" value="DNA topoisomerase 1" type="string" />
    <att name="gene" value="TOP1" type="string" />
    <att name="localization" value="Kinase" type="string" />
    <att name="order" value="1" type="integer" />
    <att name="relevance_score" value="0.3333333333333333" type="real" />
    <att name="localization" value="Kinase" type="string" />
    <att name="description" value="DNA topoisomerase 1" type="string" />
  </node>
  <node id="P11474" label="ERR1_HUMAN">
    <att name="ac" value="P11474" type="string" />
    <att name="description" value="Steroid hormone receptor ERR1" type="string" />
    <att name="gene" value="ESRRA" type="string" />
    <att name="localization" value="Transcription factor" type="string" />
    <att name="order" value="1" type="integer" />
    <att name="relevance_score" value="0.6296296296296297" type="real" />
    <att name="localization" value="Transcription factor" type="string" />
    <att name="description" value="Steroid hormone receptor ERR1" type="string" />
  </node>
  <node id="P11586" label="C1TC_HUMAN">
    <att name="ac" value="P11586" type="string" />
    <att name="description" value="C-1-tetrahydrofolate synthase, cytoplasmic" type="string" />
    <att name="gene" value="MTHFD1" type="string" />
    <att name="localization" value="Enzyme" type="string" />
    <att name="order" value="1" type="integer" />
    <att name="relevance_score" value="0.25" type="real" />
    <att name="localization" value="Enzyme" type="string" />
    <att name="description" value="C-1-tetrahydrofolate synthase, cytoplasmic" type="string" />
  </node>
  <node id="P11940" label="PABP1_HUMAN">
    <att name="ac" value="P11940" type="string" />
    <att name="description" value="Polyadenylate-binding protein 1" type="string" />
    <att name="gene" value="PABPC1" type="string" />
    <att name="localization" value="" type="string" />
    <att name="order" value="1" type="integer" />
    <att name="relevance_score" value="0.27007299270072993" type="real" />
    <att name="localization" value="" type="string" />
    <att name="description" value="Polyadenylate-binding protein 1" type="string" />
  </node>
  <node id="P12268" label="IMDH2_HUMAN">
    <att name="ac" value="P12268" type="string" />
    <att name="description" value="Inosine-5'-monophosphate dehydrogenase 2" type="string" />
    <att name="gene" value="IMPDH2" type="string" />
    <att name="localization" value="Enzyme" type="string" />
    <att name="order" value="1" type="integer" />
    <att name="relevance_score" value="0.2631578947368421" type="real" />
    <att name="localization" value="Enzyme" type="string" />
    <att name="description" value="Inosine-5'-monophosphate dehydrogenase 2" type="string" />
  </node>
  <node id="P12814" label="ACTN1_HUMAN">
    <att name="ac" value="P12814" type="string" />
    <att name="description" value="Alpha-actinin-1" type="string" />
    <att name="gene" value="ACTN1" type="string" />
    <att name="localization" value="" type="string" />
    <att name="order" value="1" type="integer" />
    <att name="relevance_score" value="0.16176470588235295" type="real" />
    <att name="localization" value="" type="string" />
    <att name="description" value="Alpha-actinin-1" type="string" />
  </node>
  <node id="P12931" label="SRC_HUMAN">
    <att name="ac" value="P12931" type="string" />
    <att name="description" value="Proto-oncogene tyrosine-protein kinase Src" type="string" />
    <att name="gene" value="SRC" type="string" />
    <att name="localization" value="Kinase" type="string" />
    <att name="order" value="1" type="integer" />
    <att name="relevance_score" value="0.1337579617834395" type="real" />
    <att name="localization" value="Kinase" type="string" />
    <att name="description" value="Proto-oncogene tyrosine-protein kinase Src" type="string" />
  </node>
  <node id="P12956" label="XRCC6_HUMAN">
    <att name="ac" value="P12956" type="string" />
    <att name="description" value="X-ray repair cross-complementing protein 6" type="string" />
    <att name="gene" value="XRCC6" type="string" />
    <att name="localization" value="Transcription factor" type="string" />
    <att name="order" value="1" type="integer" />
    <att name="relevance_score" value="0.24623115577889448" type="real" />
    <att name="localization" value="Transcription factor" type="string" />
    <att name="description" value="X-ray repair cross-complementing protein 6" type="string" />
  </node>
  <node id="P13010" label="XRCC5_HUMAN">
    <att name="ac" value="P13010" type="string" />
    <att name="description" value="X-ray repair cross-complementing protein 5" type="string" />
    <att name="gene" value="XRCC5" type="string" />
    <att name="localization" value="Transcription factor" type="string" />
    <att name="order" value="1" type="integer" />
    <att name="relevance_score" value="0.23529411764705882" type="real" />
    <att name="localization" value="Transcription factor" type="string" />
    <att name="description" value="X-ray repair cross-complementing protein 5" type="string" />
  </node>
  <node id="P13056" label="NR2C1_HUMAN">
    <att name="ac" value="P13056" type="string" />
    <att name="description" value="Nuclear receptor subfamily 2 group C member 1" type="string" />
    <att name="gene" value="NR2C1" type="string" />
    <att name="localization" value="Transcription factor" type="string" />
    <att name="order" value="1" type="integer" />
    <att name="relevance_score" value="0.5789473684210527" type="real" />
    <att name="localization" value="Transcription factor" type="string" />
    <att name="description" value="Nuclear receptor subfamily 2 group C member 1" type="string" />
  </node>
  <node id="P13533" label="MYH6_HUMAN">
    <att name="ac" value="P13533" type="string" />
    <att name="description" value="Myosin-6" type="string" />
    <att name="gene" value="MYH6" type="string" />
    <att name="localization" value="" type="string" />
    <att name="order" value="1" type="integer" />
    <att name="relevance_score" value="0.11904761904761904" type="real" />
    <att name="localization" value="" type="string" />
    <att name="description" value="Myosin-6" type="string" />
  </node>
  <node id="P13646" label="K1C13_HUMAN">
    <att name="ac" value="P13646" type="string" />
    <att name="description" value="Keratin, type I cytoskeletal 13" type="string" />
    <att name="gene" value="KRT13" type="string" />
    <att name="localization" value="" type="string" />
    <att name="order" value="1" type="integer" />
    <att name="relevance_score" value="0.14285714285714285" type="real" />
    <att name="localization" value="" type="string" />
    <att name="description" value="Keratin, type I cytoskeletal 13" type="string" />
  </node>
  <node id="P13984" label="T2FB_HUMAN">
    <att name="ac" value="P13984" type="string" />
    <att name="description" value="General transcription factor IIF subunit 2" type="string" />
    <att name="gene" value="GTF2F2" type="string" />
    <att name="localization" value="Transcription factor" type="string" />
    <att name="order" value="1" type="integer" />
    <att name="relevance_score" value="0.22137404580152673" type="real" />
    <att name="localization" value="Transcription factor" type="string" />
    <att name="description" value="General transcription factor IIF subunit 2" type="string" />
  </node>
  <node id="P14314" label="GLU2B_HUMAN">
    <att name="ac" value="P14314" type="string" />
    <att name="description" value="Glucosidase 2 subunit beta" type="string" />
    <att name="gene" value="PRKCSH" type="string" />
    <att name="localization" value="" type="string" />
    <att name="order" value="1" type="integer" />
    <att name="relevance_score" value="0.13333333333333333" type="real" />
    <att name="localization" value="" type="string" />
    <att name="description" value="Glucosidase 2 subunit beta" type="string" />
  </node>
  <node id="P14859" label="PO2F1_HUMAN">
    <att name="ac" value="P14859" type="string" />
    <att name="description" value="POU domain, class 2, transcription factor 1" type="string" />
    <att name="gene" value="POU2F1" type="string" />
    <att name="localization" value="Transcription factor" type="string" />
    <att name="order" value="1" type="integer" />
    <att name="relevance_score" value="0.3" type="real" />
    <att name="localization" value="Transcription factor" type="string" />
    <att name="description" value="POU domain, class 2, transcription factor 1" type="string" />
  </node>
  <node id="P14868" label="SYDC_HUMAN">
    <att name="ac" value="P14868" type="string" />
    <att name="description" value="Aspartate--tRNA ligase, cytoplasmic" type="string" />
    <att name="gene" value="DARS1" type="string" />
    <att name="localization" value="Enzyme" type="string" />
    <att name="order" value="1" type="integer" />
    <att name="relevance_score" value="0.28125" type="real" />
    <att name="localization" value="Enzyme" type="string" />
    <att name="description" value="Aspartate--tRNA ligase, cytoplasmic" type="string" />
  </node>
  <node id="P15336" label="ATF2_HUMAN">
    <att name="ac" value="P15336" type="string" />
    <att name="description" value="Cyclic AMP-dependent transcription factor ATF-2" type="string" />
    <att name="gene" value="ATF2" type="string" />
    <att name="localization" value="Transcription factor" type="string" />
    <att name="order" value="1" type="integer" />
    <att name="relevance_score" value="0.27586206896551724" type="real" />
    <att name="localization" value="Transcription factor" type="string" />
    <att name="description" value="Cyclic AMP-dependent transcription factor ATF-2" type="string" />
  </node>
  <node id="P16152" label="CBR1_HUMAN">
    <att name="ac" value="P16152" type="string" />
    <att name="description" value="Carbonyl reductase [NADPH] 1" type="string" />
    <att name="gene" value="CBR1" type="string" />
    <att name="localization" value="Enzyme" type="string" />
    <att name="order" value="1" type="integer" />
    <att name="relevance_score" value="0.45454545454545453" type="real" />
    <att name="localization" value="Enzyme" type="string" />
    <att name="description" value="Carbonyl reductase [NADPH] 1" type="string" />
  </node>
  <node id="P16989" label="YBOX3_HUMAN">
    <att name="ac" value="P16989" type="string" />
    <att name="description" value="Y-box-binding protein 3" type="string" />
    <att name="gene" value="YBX3" type="string" />
    <att name="localization" value="Transcription factor" type="string" />
    <att name="order" value="1" type="integer" />
    <att name="relevance_score" value="0.2702702702702703" type="real" />
    <att name="localization" value="Transcription factor" type="string" />
    <att name="description" value="Y-box-binding protein 3" type="string" />
  </node>
  <node id="P17066" label="HSP76_HUMAN">
    <att name="ac" value="P17066" type="string" />
    <att name="description" value="Heat shock 70 kDa protein 6" type="string" />
    <att name="gene" value="HSPA6" type="string" />
    <att name="localization" value="" type="string" />
    <att name="order" value="1" type="integer" />
    <att name="relevance_score" value="0.24" type="real" />
    <att name="localization" value="" type="string" />
    <att name="description" value="Heat shock 70 kDa protein 6" type="string" />
  </node>
  <node id="P17275" label="JUNB_HUMAN">
    <att name="ac" value="P17275" type="string" />
    <att name="description" value="Transcription factor JunB" type="string" />
    <att name="gene" value="JUNB" type="string" />
    <att name="localization" value="Transcription factor" type="string" />
    <att name="order" value="1" type="integer" />
    <att name="relevance_score" value="0.28846153846153844" type="real" />
    <att name="localization" value="Transcription factor" type="string" />
    <att name="description" value="Transcription factor JunB" type="string" />
  </node>
  <node id="P17535" label="JUND_HUMAN">
    <att name="ac" value="P17535" type="string" />
    <att name="description" value="Transcription factor JunD" type="string" />
    <att name="gene" value="JUND" type="string" />
    <att name="localization" value="Transcription factor" type="string" />
    <att name="order" value="1" type="integer" />
    <att name="relevance_score" value="0.39215686274509803" type="real" />
    <att name="localization" value="Transcription factor" type="string" />
    <att name="description" value="Transcription factor JunD" type="string" />
  </node>
  <node id="P17676" label="CEBPB_HUMAN">
    <att name="ac" value="P17676" type="string" />
    <att name="description" value="CCAAT/enhancer-binding protein beta" type="string" />
    <att name="gene" value="CEBPB" type="string" />
    <att name="localization" value="Transcription factor" type="string" />
    <att name="order" value="1" type="integer" />
    <att name="relevance_score" value="0.3333333333333333" type="real" />
    <att name="localization" value="Transcription factor" type="string" />
    <att name="description" value="CCAAT/enhancer-binding protein beta" type="string" />
  </node>
  <node id="P17844" label="DDX5_HUMAN">
    <att name="ac" value="P17844" type="string" />
    <att name="description" value="Probable ATP-dependent RNA helicase DDX5" type="string" />
    <att name="gene" value="DDX5" type="string" />
    <att name="localization" value="Enzyme" type="string" />
    <att name="order" value="1" type="integer" />
    <att name="relevance_score" value="0.3984375" type="real" />
    <att name="localization" value="Enzyme" type="string" />
    <att name="description" value="Probable ATP-dependent RNA helicase DDX5" type="string" />
  </node>
  <node id="P17861" label="XBP1_HUMAN">
    <att name="ac" value="P17861" type="string" />
    <att name="description" value="X-box-binding protein 1" type="string" />
    <att name="gene" value="XBP1" type="string" />
    <att name="localization" value="Transcription factor" type="string" />
    <att name="order" value="1" type="integer" />
    <att name="relevance_score" value="0.35" type="real" />
    <att name="localization" value="Transcription factor" type="string" />
    <att name="description" value="X-box-binding protein 1" type="string" />
  </node>
  <node id="P18031" label="PTN1_HUMAN">
    <att name="ac" value="P18031" type="string" />
    <att name="description" value="Tyrosine-protein phosphatase non-receptor type 1" type="string" />
    <att name="gene" value="PTPN1" type="string" />
    <att name="localization" value="Enzyme" type="string" />
    <att name="order" value="1" type="integer" />
    <att name="relevance_score" value="0.1388888888888889" type="real" />
    <att name="localization" value="Enzyme" type="string" />
    <att name="description" value="Tyrosine-protein phosphatase non-receptor type 1" type="string" />
  </node>
  <node id="P18124" label="RL7_HUMAN">
    <att name="ac" value="P18124" type="string" />
    <att name="description" value="Large ribosomal subunit protein uL30" type="string" />
    <att name="gene" value="RPL7" type="string" />
    <att name="localization" value="" type="string" />
    <att name="order" value="1" type="integer" />
    <att name="relevance_score" value="0.2440944881889764" type="real" />
    <att name="localization" value="" type="string" />
    <att name="description" value="Large ribosomal subunit protein uL30" type="string" />
  </node>
  <node id="P18846" label="ATF1_HUMAN">
    <att name="ac" value="P18846" type="string" />
    <att name="description" value="Cyclic AMP-dependent transcription factor ATF-1" type="string" />
    <att name="gene" value="ATF1" type="string" />
    <att name="localization" value="Transcription factor" type="string" />
    <att name="order" value="1" type="integer" />
    <att name="relevance_score" value="0.24242424242424243" type="real" />
    <att name="localization" value="Transcription factor" type="string" />
    <att name="description" value="Cyclic AMP-dependent transcription factor ATF-1" type="string" />
  </node>
  <node id="P19338" label="NUCL_HUMAN">
    <att name="ac" value="P19338" type="string" />
    <att name="description" value="Nucleolin" type="string" />
    <att name="gene" value="NCL" type="string" />
    <att name="localization" value="" type="string" />
    <att name="order" value="1" type="integer" />
    <att name="relevance_score" value="0.2746478873239437" type="real" />
    <att name="localization" value="" type="string" />
    <att name="description" value="Nucleolin" type="string" />
  </node>
  <node id="P19838" label="NFKB1_HUMAN">
    <att name="ac" value="P19838" type="string" />
    <att name="description" value="Nuclear factor NF-kappa-B p105 subunit" type="string" />
    <att name="gene" value="NFKB1" type="string" />
    <att name="localization" value="Transcription factor" type="string" />
    <att name="order" value="1" type="integer" />
    <att name="relevance_score" value="0.23170731707317074" type="real" />
    <att name="localization" value="Transcription factor" type="string" />
    <att name="description" value="Nuclear factor NF-kappa-B p105 subunit" type="string" />
  </node>
  <node id="P20042" label="IF2B_HUMAN">
    <att name="ac" value="P20042" type="string" />
    <att name="description" value="Eukaryotic translation initiation factor 2 subunit 2" type="string" />
    <att name="gene" value="EIF2S2" type="string" />
    <att name="localization" value="" type="string" />
    <att name="order" value="1" type="integer" />
    <att name="relevance_score" value="0.2876712328767123" type="real" />
    <att name="localization" value="" type="string" />
    <att name="description" value="Eukaryotic translation initiation factor 2 subunit 2" type="string" />
  </node>
  <node id="P20142" label="PEPC_HUMAN">
    <att name="ac" value="P20142" type="string" />
    <att name="description" value="Gastricsin" type="string" />
    <att name="gene" value="PGC" type="string" />
    <att name="localization" value="Enzyme" type="string" />
    <att name="order" value="1" type="integer" />
    <att name="relevance_score" value="1.0" type="real" />
    <att name="localization" value="Enzyme" type="string" />
    <att name="description" value="Gastricsin" type="string" />
  </node>
  <node id="P20226" label="TBP_HUMAN">
    <att name="ac" value="P20226" type="string" />
    <att name="description" value="TATA-box-binding protein" type="string" />
    <att name="gene" value="TBP" type="string" />
    <att name="localization" value="Transcription factor" type="string" />
    <att name="order" value="1" type="integer" />
    <att name="relevance_score" value="0.28484848484848485" type="real" />
    <att name="localization" value="Transcription factor" type="string" />
    <att name="description" value="TATA-box-binding protein" type="string" />
  </node>
  <node id="P20290" label="BTF3_HUMAN">
    <att name="ac" value="P20290" type="string" />
    <att name="description" value="Transcription factor BTF3" type="string" />
    <att name="gene" value="BTF3" type="string" />
    <att name="localization" value="" type="string" />
    <att name="order" value="1" type="integer" />
    <att name="relevance_score" value="0.375" type="real" />
    <att name="localization" value="" type="string" />
    <att name="description" value="Transcription factor BTF3" type="string" />
  </node>
  <node id="P21127" label="CD11B_HUMAN">
    <att name="ac" value="P21127" type="string" />
    <att name="description" value="Cyclin-dependent kinase 11B" type="string" />
    <att name="gene" value="CDK11B" type="string" />
    <att name="localization" value="Kinase" type="string" />
    <att name="order" value="1" type="integer" />
    <att name="relevance_score" value="0.34782608695652173" type="real" />
    <att name="localization" value="Kinase" type="string" />
    <att name="description" value="Cyclin-dependent kinase 11B" type="string" />
  </node>
  <node id="P21333" label="FLNA_HUMAN">
    <att name="ac" value="P21333" type="string" />
    <att name="description" value="Filamin-A" type="string" />
    <att name="gene" value="FLNA" type="string" />
    <att name="localization" value="" type="string" />
    <att name="order" value="1" type="integer" />
    <att name="relevance_score" value="0.18487394957983194" type="real" />
    <att name="localization" value="" type="string" />
    <att name="description" value="Filamin-A" type="string" />
  </node>
  <node id="P22626" label="ROA2_HUMAN">
    <att name="ac" value="P22626" type="string" />
    <att name="description" value="Heterogeneous nuclear ribonucleoproteins A2/B1" type="string" />
    <att name="gene" value="HNRNPA2B1" type="string" />
    <att name="localization" value="" type="string" />
    <att name="order" value="1" type="integer" />
    <att name="relevance_score" value="0.34615384615384615" type="real" />
    <att name="localization" value="" type="string" />
    <att name="description" value="Heterogeneous nuclear ribonucleoproteins A2/B1" type="string" />
  </node>
  <node id="P23246" label="SFPQ_HUMAN">
    <att name="ac" value="P23246" type="string" />
    <att name="description" value="Splicing factor, proline- and glutamine-rich" type="string" />
    <att name="gene" value="SFPQ" type="string" />
    <att name="localization" value="Transcription factor" type="string" />
    <att name="order" value="1" type="integer" />
    <att name="relevance_score" value="0.3333333333333333" type="real" />
    <att name="localization" value="Transcription factor" type="string" />
    <att name="description" value="Splicing factor, proline- and glutamine-rich" type="string" />
  </node>
  <node id="P23771" label="GATA3_HUMAN">
    <att name="ac" value="P23771" type="string" />
    <att name="description" value="Trans-acting T-cell-specific transcription factor GATA-3" type="string" />
    <att name="gene" value="GATA3" type="string" />
    <att name="localization" value="Transcription factor" type="string" />
    <att name="order" value="1" type="integer" />
    <att name="relevance_score" value="0.5072463768115942" type="real" />
    <att name="localization" value="Transcription factor" type="string" />
    <att name="description" value="Trans-acting T-cell-specific transcription factor GATA-3" type="string" />
  </node>
  <node id="P24385" label="CCND1_HUMAN">
    <att name="ac" value="P24385" type="string" />
    <att name="description" value="G1/S-specific cyclin-D1" type="string" />
    <att name="gene" value="CCND1" type="string" />
    <att name="localization" value="" type="string" />
    <att name="order" value="1" type="integer" />
    <att name="relevance_score" value="0.3253012048192771" type="real" />
    <att name="localization" value="" type="string" />
    <att name="description" value="G1/S-specific cyclin-D1" type="string" />
  </node>
  <node id="P24863" label="CCNC_HUMAN">
    <att name="ac" value="P24863" type="string" />
    <att name="description" value="Cyclin-C" type="string" />
    <att name="gene" value="CCNC" type="string" />
    <att name="localization" value="" type="string" />
    <att name="order" value="1" type="integer" />
    <att name="relevance_score" value="0.3548387096774194" type="real" />
    <att name="localization" value="" type="string" />
    <att name="description" value="Cyclin-C" type="string" />
  </node>
  <node id="P24928" label="RPB1_HUMAN">
    <att name="ac" value="P24928" type="string" />
    <att name="description" value="DNA-directed RNA polymerase II subunit RPB1" type="string" />
    <att name="gene" value="POLR2A" type="string" />
    <att name="localization" value="Enzyme" type="string" />
    <att name="order" value="1" type="integer" />
    <att name="relevance_score" value="0.27615062761506276" type="real" />
    <att name="localization" value="Enzyme" type="string" />
    <att name="description" value="DNA-directed RNA polymerase II subunit RPB1" type="string" />
  </node>
  <node id="P25205" label="MCM3_HUMAN">
    <att name="ac" value="P25205" type="string" />
    <att name="description" value="DNA replication licensing factor MCM3" type="string" />
    <att name="gene" value="MCM3" type="string" />
    <att name="localization" value="Enzyme" type="string" />
    <att name="order" value="1" type="integer" />
    <att name="relevance_score" value="0.11827956989247312" type="real" />
    <att name="localization" value="Enzyme" type="string" />
    <att name="description" value="DNA replication licensing factor MCM3" type="string" />
  </node>
  <node id="P25398" label="RS12_HUMAN">
    <att name="ac" value="P25398" type="string" />
    <att name="description" value="Small ribosomal subunit protein eS12" type="string" />
    <att name="gene" value="RPS12" type="string" />
    <att name="localization" value="" type="string" />
    <att name="order" value="1" type="integer" />
    <att name="relevance_score" value="0.2840909090909091" type="real" />
    <att name="localization" value="" type="string" />
    <att name="description" value="Small ribosomal subunit protein eS12" type="string" />
  </node>
  <node id="P25685" label="DNJB1_HUMAN">
    <att name="ac" value="P25685" type="string" />
    <att name="description" value="DnaJ homolog subfamily B member 1" type="string" />
    <att name="gene" value="DNAJB1" type="string" />
    <att name="localization" value="" type="string" />
    <att name="order" value="1" type="integer" />
    <att name="relevance_score" value="0.29310344827586204" type="real" />
    <att name="localization" value="" type="string" />
    <att name="description" value="DnaJ homolog subfamily B member 1" type="string" />
  </node>
  <node id="P27105" label="STOM_HUMAN">
    <att name="ac" value="P27105" type="string" />
    <att name="description" value="Stomatin" type="string" />
    <att name="gene" value="STOM" type="string" />
    <att name="localization" value="" type="string" />
    <att name="order" value="1" type="integer" />
    <att name="relevance_score" value="0.18181818181818182" type="real" />
    <att name="localization" value="" type="string" />
    <att name="description" value="Stomatin" type="string" />
  </node>
  <node id="P27348" label="1433T_HUMAN">
    <att name="ac" value="P27348" type="string" />
    <att name="description" value="14-3-3 protein theta" type="string" />
    <att name="gene" value="YWHAQ" type="string" />
    <att name="localization" value="" type="string" />
    <att name="order" value="1" type="integer" />
    <att name="relevance_score" value="0.1206896551724138" type="real" />
    <att name="localization" value="" type="string" />
    <att name="description" value="14-3-3 protein theta" type="string" />
  </node>
  <node id="P27540" label="ARNT_HUMAN">
    <att name="ac" value="P27540" type="string" />
    <att name="description" value="Aryl hydrocarbon receptor nuclear translocator" type="string" />
    <att name="gene" value="ARNT" type="string" />
    <att name="localization" value="Transcription factor" type="string" />
    <att name="order" value="1" type="integer" />
    <att name="relevance_score" value="0.4098360655737705" type="real" />
    <att name="localization" value="Transcription factor" type="string" />
    <att name="description" value="Aryl hydrocarbon receptor nuclear translocator" type="string" />
  </node>
  <node id="P27635" label="RL10_HUMAN">
    <att name="ac" value="P27635" type="string" />
    <att name="description" value="Large ribosomal subunit protein uL16" type="string" />
    <att name="gene" value="RPL10" type="string" />
    <att name="localization" value="" type="string" />
    <att name="order" value="1" type="integer" />
    <att name="relevance_score" value="0.2727272727272727" type="real" />
    <att name="localization" value="" type="string" />
    <att name="description" value="Large ribosomal subunit protein uL16" type="string" />
  </node>
  <node id="P27708" label="PYR1_HUMAN">
    <att name="ac" value="P27708" type="string" />
    <att name="description" value="CAD protein" type="string" />
    <att name="gene" value="CAD" type="string" />
    <att name="localization" value="Enzyme" type="string" />
    <att name="order" value="1" type="integer" />
    <att name="relevance_score" value="0.18487394957983194" type="real" />
    <att name="localization" value="Enzyme" type="string" />
    <att name="description" value="CAD protein" type="string" />
  </node>
  <node id="P27816" label="MAP4_HUMAN">
    <att name="ac" value="P27816" type="string" />
    <att name="description" value="Microtubule-associated protein 4" type="string" />
    <att name="gene" value="MAP4" type="string" />
    <att name="localization" value="" type="string" />
    <att name="order" value="1" type="integer" />
    <att name="relevance_score" value="0.25" type="real" />
    <att name="localization" value="" type="string" />
    <att name="description" value="Microtubule-associated protein 4" type="string" />
  </node>
  <node id="P27986" label="P85A_HUMAN">
    <att name="ac" value="P27986" type="string" />
    <att name="description" value="Phosphatidylinositol 3-kinase regulatory subunit alpha" type="string" />
    <att name="gene" value="PIK3R1" type="string" />
    <att name="localization" value="" type="string" />
    <att name="order" value="1" type="integer" />
    <att name="relevance_score" value="0.11246200607902736" type="real" />
    <att name="localization" value="" type="string" />
    <att name="description" value="Phosphatidylinositol 3-kinase regulatory subunit alpha" type="string" />
  </node>
  <node id="P28290" label="ITPI2_HUMAN">
    <att name="ac" value="P28290" type="string" />
    <att name="description" value="Protein ITPRID2" type="string" />
    <att name="gene" value="ITPRID2" type="string" />
    <att name="localization" value="" type="string" />
    <att name="order" value="1" type="integer" />
    <att name="relevance_score" value="0.22580645161290322" type="real" />
    <att name="localization" value="" type="string" />
    <att name="description" value="Protein ITPRID2" type="string" />
  </node>
  <node id="P28482" label="MK01_HUMAN">
    <att name="ac" value="P28482" type="string" />
    <att name="description" value="Mitogen-activated protein kinase 1" type="string" />
    <att name="gene" value="MAPK1" type="string" />
    <att name="localization" value="Transcription factor" type="string" />
    <att name="order" value="1" type="integer" />
    <att name="relevance_score" value="0.19558359621451105" type="real" />
    <att name="localization" value="Transcription factor" type="string" />
    <att name="description" value="Mitogen-activated protein kinase 1" type="string" />
  </node>
  <node id="P29279" label="CCN2_HUMAN">
    <att name="ac" value="P29279" type="string" />
    <att name="description" value="CCN family member 2" type="string" />
    <att name="gene" value="CCN2" type="string" />
    <att name="localization" value="" type="string" />
    <att name="order" value="1" type="integer" />
    <att name="relevance_score" value="0.29411764705882354" type="real" />
    <att name="localization" value="" type="string" />
    <att name="description" value="CCN family member 2" type="string" />
  </node>
  <node id="P29353" label="SHC1_HUMAN">
    <att name="ac" value="P29353" type="string" />
    <att name="description" value="SHC-transforming protein 1" type="string" />
    <att name="gene" value="SHC1" type="string" />
    <att name="localization" value="" type="string" />
    <att name="order" value="1" type="integer" />
    <att name="relevance_score" value="0.1434108527131783" type="real" />
    <att name="localization" value="" type="string" />
    <att name="description" value="SHC-transforming protein 1" type="string" />
  </node>
  <node id="P29372" label="3MG_HUMAN">
    <att name="ac" value="P29372" type="string" />
    <att name="description" value="DNA-3-methyladenine glycosylase" type="string" />
    <att name="gene" value="MPG" type="string" />
    <att name="localization" value="Enzyme" type="string" />
    <att name="order" value="1" type="integer" />
    <att name="relevance_score" value="0.1" type="real" />
    <att name="localization" value="Enzyme" type="string" />
    <att name="description" value="DNA-3-methyladenine glycosylase" type="string" />
  </node>
  <node id="P29375" label="KDM5A_HUMAN">
    <att name="ac" value="P29375" type="string" />
    <att name="description" value="Lysine-specific demethylase 5A" type="string" />
    <att name="gene" value="KDM5A" type="string" />
    <att name="localization" value="Enzyme" type="string" />
    <att name="order" value="1" type="integer" />
    <att name="relevance_score" value="0.5185185185185185" type="real" />
    <att name="localization" value="Enzyme" type="string" />
    <att name="description" value="Lysine-specific demethylase 5A" type="string" />
  </node>
  <node id="P29474" label="NOS3_HUMAN">
    <att name="ac" value="P29474" type="string" />
    <att name="description" value="Nitric oxide synthase 3" type="string" />
    <att name="gene" value="NOS3" type="string" />
    <att name="localization" value="Enzyme" type="string" />
    <att name="order" value="1" type="integer" />
    <att name="relevance_score" value="0.41379310344827586" type="real" />
    <att name="localization" value="Enzyme" type="string" />
    <att name="description" value="Nitric oxide synthase 3" type="string" />
  </node>
  <node id="P30153" label="2AAA_HUMAN">
    <att name="ac" value="P30153" type="string" />
    <att name="description" value="Serine/threonine-protein phosphatase 2A 65 kDa regulatory subunit A alpha isoform" type="string" />
    <att name="gene" value="PPP2R1A" type="string" />
    <att name="localization" value="" type="string" />
    <att name="order" value="1" type="integer" />
    <att name="relevance_score" value="0.15263157894736842" type="real" />
    <att name="localization" value="" type="string" />
    <att name="description" value="Serine/threonine-protein phosphatase 2A 65 kDa regulatory subunit A alpha isoform" type="string" />
  </node>
  <node id="P31749" label="AKT1_HUMAN">
    <att name="ac" value="P31749" type="string" />
    <att name="description" value="RAC-alpha serine/threonine-protein kinase" type="string" />
    <att name="gene" value="AKT1" type="string" />
    <att name="localization" value="Kinase" type="string" />
    <att name="order" value="1" type="integer" />
    <att name="relevance_score" value="0.2354948805460751" type="real" />
    <att name="localization" value="Kinase" type="string" />
    <att name="description" value="RAC-alpha serine/threonine-protein kinase" type="string" />
  </node>
  <node id="P31751" label="AKT2_HUMAN">
    <att name="ac" value="P31751" type="string" />
    <att name="description" value="RAC-beta serine/threonine-protein kinase" type="string" />
    <att name="gene" value="AKT2" type="string" />
    <att name="localization" value="Kinase" type="string" />
    <att name="order" value="1" type="integer" />
    <att name="relevance_score" value="0.20754716981132076" type="real" />
    <att name="localization" value="Kinase" type="string" />
    <att name="description" value="RAC-beta serine/threonine-protein kinase" type="string" />
  </node>
  <node id="P32455" label="GBP1_HUMAN">
    <att name="ac" value="P32455" type="string" />
    <att name="description" value="Guanylate-binding protein 1" type="string" />
    <att name="gene" value="GBP1" type="string" />
    <att name="localization" value="Enzyme" type="string" />
    <att name="order" value="1" type="integer" />
    <att name="relevance_score" value="0.2" type="real" />
    <att name="localization" value="Enzyme" type="string" />
    <att name="description" value="Guanylate-binding protein 1" type="string" />
  </node>
  <node id="P32780" label="TF2H1_HUMAN">
    <att name="ac" value="P32780" type="string" />
    <att name="description" value="General transcription factor IIH subunit 1" type="string" />
    <att name="gene" value="GTF2H1" type="string" />
    <att name="localization" value="" type="string" />
    <att name="order" value="1" type="integer" />
    <att name="relevance_score" value="0.19834710743801653" type="real" />
    <att name="localization" value="" type="string" />
    <att name="description" value="General transcription factor IIH subunit 1" type="string" />
  </node>
  <node id="P32969" label="RL9_HUMAN">
    <att name="ac" value="P32969" type="string" />
    <att name="description" value="Large ribosomal subunit protein uL6" type="string" />
    <att name="gene" value="RPL9,RPL9P7,RPL9P8,RPL9P9" type="string" />
    <att name="localization" value="" type="string" />
    <att name="order" value="1" type="integer" />
    <att name="relevance_score" value="0.20987654320987653" type="real" />
    <att name="localization" value="" type="string" />
    <att name="description" value="Large ribosomal subunit protein uL6" type="string" />
  </node>
  <node id="P33992" label="MCM5_HUMAN">
    <att name="ac" value="P33992" type="string" />
    <att name="description" value="DNA replication licensing factor MCM5" type="string" />
    <att name="gene" value="MCM5" type="string" />
    <att name="localization" value="Enzyme" type="string" />
    <att name="order" value="1" type="integer" />
    <att name="relevance_score" value="0.21359223300970873" type="real" />
    <att name="localization" value="Enzyme" type="string" />
    <att name="description" value="DNA replication licensing factor MCM5" type="string" />
  </node>
  <node id="P34932" label="HSP74_HUMAN">
    <att name="ac" value="P34932" type="string" />
    <att name="description" value="Heat shock 70 kDa protein 4" type="string" />
    <att name="gene" value="HSPA4" type="string" />
    <att name="localization" value="" type="string" />
    <att name="order" value="1" type="integer" />
    <att name="relevance_score" value="0.17803030303030304" type="real" />
    <att name="localization" value="" type="string" />
    <att name="description" value="Heat shock 70 kDa protein 4" type="string" />
  </node>
  <node id="P35222" label="CTNB1_HUMAN">
    <att name="ac" value="P35222" type="string" />
    <att name="description" value="Catenin beta-1" type="string" />
    <att name="gene" value="CTNNB1" type="string" />
    <att name="localization" value="" type="string" />
    <att name="order" value="1" type="integer" />
    <att name="relevance_score" value="0.25235849056603776" type="real" />
    <att name="localization" value="" type="string" />
    <att name="description" value="Catenin beta-1" type="string" />
  </node>
  <node id="P35269" label="T2FA_HUMAN">
    <att name="ac" value="P35269" type="string" />
    <att name="description" value="General transcription factor IIF subunit 1" type="string" />
    <att name="gene" value="GTF2F1" type="string" />
    <att name="localization" value="Transcription factor" type="string" />
    <att name="order" value="1" type="integer" />
    <att name="relevance_score" value="0.2" type="real" />
    <att name="localization" value="Transcription factor" type="string" />
    <att name="description" value="General transcription factor IIF subunit 1" type="string" />
  </node>
  <node id="P35568" label="IRS1_HUMAN">
    <att name="ac" value="P35568" type="string" />
    <att name="description" value="Insulin receptor substrate 1" type="string" />
    <att name="gene" value="IRS1" type="string" />
    <att name="localization" value="" type="string" />
    <att name="order" value="1" type="integer" />
    <att name="relevance_score" value="0.19130434782608696" type="real" />
    <att name="localization" value="" type="string" />
    <att name="description" value="Insulin receptor substrate 1" type="string" />
  </node>
  <node id="P35579" label="MYH9_HUMAN">
    <att name="ac" value="P35579" type="string" />
    <att name="description" value="Myosin-9" type="string" />
    <att name="gene" value="MYH9" type="string" />
    <att name="localization" value="" type="string" />
    <att name="order" value="1" type="integer" />
    <att name="relevance_score" value="0.28" type="real" />
    <att name="localization" value="" type="string" />
    <att name="description" value="Myosin-9" type="string" />
  </node>
  <node id="P35637" label="FUS_HUMAN">
    <att name="ac" value="P35637" type="string" />
    <att name="description" value="RNA-binding protein FUS" type="string" />
    <att name="gene" value="FUS" type="string" />
    <att name="localization" value="" type="string" />
    <att name="order" value="1" type="integer" />
    <att name="relevance_score" value="0.33004926108374383" type="real" />
    <att name="localization" value="" type="string" />
    <att name="description" value="RNA-binding protein FUS" type="string" />
  </node>
  <node id="P35869" label="AHR_HUMAN">
    <att name="ac" value="P35869" type="string" />
    <att name="description" value="Aryl hydrocarbon receptor" type="string" />
    <att name="gene" value="AHR" type="string" />
    <att name="localization" value="Transcription factor" type="string" />
    <att name="order" value="1" type="integer" />
    <att name="relevance_score" value="0.6274509803921569" type="real" />
    <att name="localization" value="Transcription factor" type="string" />
    <att name="description" value="Aryl hydrocarbon receptor" type="string" />
  </node>
  <node id="P36873" label="PP1G_HUMAN">
    <att name="ac" value="P36873" type="string" />
    <att name="description" value="Serine/threonine-protein phosphatase PP1-gamma catalytic subunit" type="string" />
    <att name="gene" value="PPP1CC" type="string" />
    <att name="localization" value="Enzyme" type="string" />
    <att name="order" value="1" type="integer" />
    <att name="relevance_score" value="0.19421487603305784" type="real" />
    <att name="localization" value="Enzyme" type="string" />
    <att name="description" value="Serine/threonine-protein phosphatase PP1-gamma catalytic subunit" type="string" />
  </node>
  <node id="P38398" label="BRCA1_HUMAN">
    <att name="ac" value="P38398" type="string" />
    <att name="description" value="Breast cancer type 1 susceptibility protein" type="string" />
    <att name="gene" value="BRCA1" type="string" />
    <att name="localization" value="Transcription factor" type="string" />
    <att name="order" value="1" type="integer" />
    <att name="relevance_score" value="0.27621483375959077" type="real" />
    <att name="localization" value="Transcription factor" type="string" />
    <att name="description" value="Breast cancer type 1 susceptibility protein" type="string" />
  </node>
  <node id="P38646" label="GRP75_HUMAN">
    <att name="ac" value="P38646" type="string" />
    <att name="description" value="Stress-70 protein, mitochondrial" type="string" />
    <att name="gene" value="HSPA9" type="string" />
    <att name="localization" value="" type="string" />
    <att name="order" value="1" type="integer" />
    <att name="relevance_score" value="0.15772870662460567" type="real" />
    <att name="localization" value="" type="string" />
    <att name="description" value="Stress-70 protein, mitochondrial" type="string" />
  </node>
  <node id="P38936" label="CDN1A_HUMAN">
    <att name="ac" value="P38936" type="string" />
    <att name="description" value="Cyclin-dependent kinase inhibitor 1" type="string" />
    <att name="gene" value="CDKN1A" type="string" />
    <att name="localization" value="Kinase" type="string" />
    <att name="order" value="1" type="integer" />
    <att name="relevance_score" value="0.31333333333333335" type="real" />
    <att name="localization" value="Kinase" type="string" />
    <att name="description" value="Cyclin-dependent kinase inhibitor 1" type="string" />
  </node>
  <node id="P40227" label="TCPZ_HUMAN">
    <att name="ac" value="P40227" type="string" />
    <att name="description" value="T-complex protein 1 subunit zeta" type="string" />
    <att name="gene" value="CCT6A" type="string" />
    <att name="localization" value="" type="string" />
    <att name="order" value="1" type="integer" />
    <att name="relevance_score" value="0.20610687022900764" type="real" />
    <att name="localization" value="" type="string" />
    <att name="description" value="T-complex protein 1 subunit zeta" type="string" />
  </node>
  <node id="P40763" label="STAT3_HUMAN">
    <att name="ac" value="P40763" type="string" />
    <att name="description" value="Signal transducer and activator of transcription 3" type="string" />
    <att name="gene" value="STAT3" type="string" />
    <att name="localization" value="Transcription factor" type="string" />
    <att name="order" value="1" type="integer" />
    <att name="relevance_score" value="0.2" type="real" />
    <att name="localization" value="Transcription factor" type="string" />
    <att name="description" value="Signal transducer and activator of transcription 3" type="string" />
  </node>
  <node id="P40818" label="UBP8_HUMAN">
    <att name="ac" value="P40818" type="string" />
    <att name="description" value="Ubiquitin carboxyl-terminal hydrolase 8" type="string" />
    <att name="gene" value="USP8" type="string" />
    <att name="localization" value="Enzyme" type="string" />
    <att name="order" value="1" type="integer" />
    <att name="relevance_score" value="0.20967741935483872" type="real" />
    <att name="localization" value="Enzyme" type="string" />
    <att name="description" value="Ubiquitin carboxyl-terminal hydrolase 8" type="string" />
  </node>
  <node id="P42166" label="LAP2A_HUMAN">
    <att name="ac" value="P42166" type="string" />
    <att name="description" value="Lamina-associated polypeptide 2, isoform alpha" type="string" />
    <att name="gene" value="TMPO" type="string" />
    <att name="localization" value="" type="string" />
    <att name="order" value="1" type="integer" />
    <att name="relevance_score" value="0.22807017543859648" type="real" />
    <att name="localization" value="" type="string" />
    <att name="description" value="Lamina-associated polypeptide 2, isoform alpha" type="string" />
  </node>
  <node id="P42167" label="LAP2B_HUMAN">
    <att name="ac" value="P42167" type="string" />
    <att name="description" value="Lamina-associated polypeptide 2, isoforms beta/gamma" type="string" />
    <att name="gene" value="TMPO" type="string" />
    <att name="localization" value="" type="string" />
    <att name="order" value="1" type="integer" />
    <att name="relevance_score" value="0.22580645161290322" type="real" />
    <att name="localization" value="" type="string" />
    <att name="description" value="Lamina-associated polypeptide 2, isoforms beta/gamma" type="string" />
  </node>
  <node id="P42224" label="STAT1_HUMAN">
    <att name="ac" value="P42224" type="string" />
    <att name="description" value="Signal transducer and activator of transcription 1-alpha/beta" type="string" />
    <att name="gene" value="STAT1" type="string" />
    <att name="localization" value="Transcription factor" type="string" />
    <att name="order" value="1" type="integer" />
    <att name="relevance_score" value="0.18125" type="real" />
    <att name="localization" value="Transcription factor" type="string" />
    <att name="description" value="Signal transducer and activator of transcription 1-alpha/beta" type="string" />
  </node>
  <node id="P42229" label="STA5A_HUMAN">
    <att name="ac" value="P42229" type="string" />
    <att name="description" value="Signal transducer and activator of transcription 5A" type="string" />
    <att name="gene" value="STAT5A" type="string" />
    <att name="localization" value="Transcription factor" type="string" />
    <att name="order" value="1" type="integer" />
    <att name="relevance_score" value="0.22580645161290322" type="real" />
    <att name="localization" value="Transcription factor" type="string" />
    <att name="description" value="Signal transducer and activator of transcription 5A" type="string" />
  </node>
  <node id="P42336" label="PK3CA_HUMAN">
    <att name="ac" value="P42336" type="string" />
    <att name="description" value="Phosphatidylinositol 4,5-bisphosphate 3-kinase catalytic subunit alpha isoform" type="string" />
    <att name="gene" value="PIK3CA" type="string" />
    <att name="localization" value="Kinase" type="string" />
    <att name="order" value="1" type="integer" />
    <att name="relevance_score" value="0.12315270935960591" type="real" />
    <att name="localization" value="Kinase" type="string" />
    <att name="description" value="Phosphatidylinositol 4,5-bisphosphate 3-kinase catalytic subunit alpha isoform" type="string" />
  </node>
  <node id="P42695" label="CNDD3_HUMAN">
    <att name="ac" value="P42695" type="string" />
    <att name="description" value="Condensin-2 complex subunit D3" type="string" />
    <att name="gene" value="NCAPD3" type="string" />
    <att name="localization" value="" type="string" />
    <att name="order" value="1" type="integer" />
    <att name="relevance_score" value="0.1875" type="real" />
    <att name="localization" value="" type="string" />
    <att name="description" value="Condensin-2 complex subunit D3" type="string" />
  </node>
  <node id="P46087" label="NOP2_HUMAN">
    <att name="ac" value="P46087" type="string" />
    <att name="description" value="Probable 28S rRNA (cytosine(4447)-C(5))-methyltransferase" type="string" />
    <att name="gene" value="NOP2" type="string" />
    <att name="localization" value="Enzyme" type="string" />
    <att name="order" value="1" type="integer" />
    <att name="relevance_score" value="0.2689655172413793" type="real" />
    <att name="localization" value="Enzyme" type="string" />
    <att name="description" value="Probable 28S rRNA (cytosine(4447)-C(5))-methyltransferase" type="string" />
  </node>
  <node id="P46459" label="NSF_HUMAN">
    <att name="ac" value="P46459" type="string" />
    <att name="description" value="Vesicle-fusing ATPase" type="string" />
    <att name="gene" value="NSF" type="string" />
    <att name="localization" value="Enzyme" type="string" />
    <att name="order" value="1" type="integer" />
    <att name="relevance_score" value="0.10309278350515463" type="real" />
    <att name="localization" value="Enzyme" type="string" />
    <att name="description" value="Vesicle-fusing ATPase" type="string" />
  </node>
  <node id="P46779" label="RL28_HUMAN">
    <att name="ac" value="P46779" type="string" />
    <att name="description" value="Large ribosomal subunit protein eL28" type="string" />
    <att name="gene" value="RPL28" type="string" />
    <att name="localization" value="" type="string" />
    <att name="order" value="1" type="integer" />
    <att name="relevance_score" value="0.25252525252525254" type="real" />
    <att name="localization" value="" type="string" />
    <att name="description" value="Large ribosomal subunit protein eL28" type="string" />
  </node>
  <node id="P46781" label="RS9_HUMAN">
    <att name="ac" value="P46781" type="string" />
    <att name="description" value="Small ribosomal subunit protein uS4" type="string" />
    <att name="gene" value="RPS9" type="string" />
    <att name="localization" value="" type="string" />
    <att name="order" value="1" type="integer" />
    <att name="relevance_score" value="0.27607361963190186" type="real" />
    <att name="localization" value="" type="string" />
    <att name="description" value="Small ribosomal subunit protein uS4" type="string" />
  </node>
  <node id="P46940" label="IQGA1_HUMAN">
    <att name="ac" value="P46940" type="string" />
    <att name="description" value="Ras GTPase-activating-like protein IQGAP1" type="string" />
    <att name="gene" value="IQGAP1" type="string" />
    <att name="localization" value="" type="string" />
    <att name="order" value="1" type="integer" />
    <att name="relevance_score" value="0.25" type="real" />
    <att name="localization" value="" type="string" />
    <att name="description" value="Ras GTPase-activating-like protein IQGAP1" type="string" />
  </node>
  <node id="P47756" label="CAPZB_HUMAN">
    <att name="ac" value="P47756" type="string" />
    <att name="description" value="F-actin-capping protein subunit beta" type="string" />
    <att name="gene" value="CAPZB" type="string" />
    <att name="localization" value="" type="string" />
    <att name="order" value="1" type="integer" />
    <att name="relevance_score" value="0.20418848167539266" type="real" />
    <att name="localization" value="" type="string" />
    <att name="description" value="F-actin-capping protein subunit beta" type="string" />
  </node>
  <node id="P48436" label="SOX9_HUMAN">
    <att name="ac" value="P48436" type="string" />
    <att name="description" value="Transcription factor SOX-9" type="string" />
    <att name="gene" value="SOX9" type="string" />
    <att name="localization" value="Transcription factor" type="string" />
    <att name="order" value="1" type="integer" />
    <att name="relevance_score" value="0.4" type="real" />
    <att name="localization" value="Transcription factor" type="string" />
    <att name="description" value="Transcription factor SOX-9" type="string" />
  </node>
  <node id="P48552" label="NRIP1_HUMAN">
    <att name="ac" value="P48552" type="string" />
    <att name="description" value="Nuclear receptor-interacting protein 1" type="string" />
    <att name="gene" value="NRIP1" type="string" />
    <att name="localization" value="" type="string" />
    <att name="order" value="1" type="integer" />
    <att name="relevance_score" value="0.6530612244897959" type="real" />
    <att name="localization" value="" type="string" />
    <att name="description" value="Nuclear receptor-interacting protein 1" type="string" />
  </node>
  <node id="P48634" label="PRC2A_HUMAN">
    <att name="ac" value="P48634" type="string" />
    <att name="description" value="Protein PRRC2A" type="string" />
    <att name="gene" value="PRRC2A" type="string" />
    <att name="localization" value="" type="string" />
    <att name="order" value="1" type="integer" />
    <att name="relevance_score" value="0.3" type="real" />
    <att name="localization" value="" type="string" />
    <att name="description" value="Protein PRRC2A" type="string" />
  </node>
  <node id="P48643" label="TCPE_HUMAN">
    <att name="ac" value="P48643" type="string" />
    <att name="description" value="T-complex protein 1 subunit epsilon" type="string" />
    <att name="gene" value="CCT5" type="string" />
    <att name="localization" value="" type="string" />
    <att name="order" value="1" type="integer" />
    <att name="relevance_score" value="0.2108843537414966" type="real" />
    <att name="localization" value="" type="string" />
    <att name="description" value="T-complex protein 1 subunit epsilon" type="string" />
  </node>
  <node id="P48775" label="T23O_HUMAN">
    <att name="ac" value="P48775" type="string" />
    <att name="description" value="Tryptophan 2,3-dioxygenase" type="string" />
    <att name="gene" value="TDO2" type="string" />
    <att name="localization" value="Enzyme" type="string" />
    <att name="order" value="1" type="integer" />
    <att name="relevance_score" value="0.18181818181818182" type="real" />
    <att name="localization" value="Enzyme" type="string" />
    <att name="description" value="Tryptophan 2,3-dioxygenase" type="string" />
  </node>
  <node id="P49116" label="NR2C2_HUMAN">
    <att name="ac" value="P49116" type="string" />
    <att name="description" value="Nuclear receptor subfamily 2 group C member 2" type="string" />
    <att name="gene" value="NR2C2" type="string" />
    <att name="localization" value="Transcription factor" type="string" />
    <att name="order" value="1" type="integer" />
    <att name="relevance_score" value="0.40625" type="real" />
    <att name="localization" value="Transcription factor" type="string" />
    <att name="description" value="Nuclear receptor subfamily 2 group C member 2" type="string" />
  </node>
  <node id="P49815" label="TSC2_HUMAN">
    <att name="ac" value="P49815" type="string" />
    <att name="description" value="Tuberin" type="string" />
    <att name="gene" value="TSC2" type="string" />
    <att name="localization" value="" type="string" />
    <att name="order" value="1" type="integer" />
    <att name="relevance_score" value="0.23728813559322035" type="real" />
    <att name="localization" value="" type="string" />
    <att name="description" value="Tuberin" type="string" />
  </node>
  <node id="P50402" label="EMD_HUMAN">
    <att name="ac" value="P50402" type="string" />
    <att name="description" value="Emerin" type="string" />
    <att name="gene" value="EMD" type="string" />
    <att name="localization" value="" type="string" />
    <att name="order" value="1" type="integer" />
    <att name="relevance_score" value="0.14423076923076922" type="real" />
    <att name="localization" value="" type="string" />
    <att name="description" value="Emerin" type="string" />
  </node>
  <node id="P50454" label="SERPH_HUMAN">
    <att name="ac" value="P50454" type="string" />
    <att name="description" value="Serpin H1" type="string" />
    <att name="gene" value="SERPINH1" type="string" />
    <att name="localization" value="" type="string" />
    <att name="order" value="1" type="integer" />
    <att name="relevance_score" value="0.13636363636363635" type="real" />
    <att name="localization" value="" type="string" />
    <att name="description" value="Serpin H1" type="string" />
  </node>
  <node id="P50613" label="CDK7_HUMAN">
    <att name="ac" value="P50613" type="string" />
    <att name="description" value="Cyclin-dependent kinase 7" type="string" />
    <att name="gene" value="CDK7" type="string" />
    <att name="localization" value="Kinase" type="string" />
    <att name="order" value="1" type="integer" />
    <att name="relevance_score" value="0.24623115577889448" type="real" />
    <att name="localization" value="Kinase" type="string" />
    <att name="description" value="Cyclin-dependent kinase 7" type="string" />
  </node>
  <node id="P50750" label="CDK9_HUMAN">
    <att name="ac" value="P50750" type="string" />
    <att name="description" value="Cyclin-dependent kinase 9" type="string" />
    <att name="gene" value="CDK9" type="string" />
    <att name="localization" value="Kinase" type="string" />
    <att name="order" value="1" type="integer" />
    <att name="relevance_score" value="0.2964169381107492" type="real" />
    <att name="localization" value="Kinase" type="string" />
    <att name="description" value="Cyclin-dependent kinase 9" type="string" />
  </node>
  <node id="P51398" label="RT29_HUMAN">
    <att name="ac" value="P51398" type="string" />
    <att name="description" value="Small ribosomal subunit protein mS29" type="string" />
    <att name="gene" value="DAP3" type="string" />
    <att name="localization" value="" type="string" />
    <att name="order" value="1" type="integer" />
    <att name="relevance_score" value="0.25806451612903225" type="real" />
    <att name="localization" value="" type="string" />
    <att name="description" value="Small ribosomal subunit protein mS29" type="string" />
  </node>
  <node id="P51531" label="SMCA2_HUMAN">
    <att name="ac" value="P51531" type="string" />
    <att name="description" value="Probable global transcription activator SNF2L2" type="string" />
    <att name="gene" value="SMARCA2" type="string" />
    <att name="localization" value="Transcription factor" type="string" />
    <att name="order" value="1" type="integer" />
    <att name="relevance_score" value="0.3375" type="real" />
    <att name="localization" value="Transcription factor" type="string" />
    <att name="description" value="Probable global transcription activator SNF2L2" type="string" />
  </node>
  <node id="P51532" label="SMCA4_HUMAN">
    <att name="ac" value="P51532" type="string" />
    <att name="description" value="Transcription activator BRG1" type="string" />
    <att name="gene" value="SMARCA4" type="string" />
    <att name="localization" value="Enzyme" type="string" />
    <att name="order" value="1" type="integer" />
    <att name="relevance_score" value="0.27932960893854747" type="real" />
    <att name="localization" value="Enzyme" type="string" />
    <att name="description" value="Transcription activator BRG1" type="string" />
  </node>
  <node id="P51608" label="MECP2_HUMAN">
    <att name="ac" value="P51608" type="string" />
    <att name="description" value="Methyl-CpG-binding protein 2" type="string" />
    <att name="gene" value="MECP2" type="string" />
    <att name="localization" value="Transcription factor" type="string" />
    <att name="order" value="1" type="integer" />
    <att name="relevance_score" value="0.26515151515151514" type="real" />
    <att name="localization" value="Transcription factor" type="string" />
    <att name="description" value="Methyl-CpG-binding protein 2" type="string" />
  </node>
  <node id="P51946" label="CCNH_HUMAN">
    <att name="ac" value="P51946" type="string" />
    <att name="description" value="Cyclin-H" type="string" />
    <att name="gene" value="CCNH" type="string" />
    <att name="localization" value="" type="string" />
    <att name="order" value="1" type="integer" />
    <att name="relevance_score" value="0.22807017543859648" type="real" />
    <att name="localization" value="" type="string" />
    <att name="description" value="Cyclin-H" type="string" />
  </node>
  <node id="P51948" label="MAT1_HUMAN">
    <att name="ac" value="P51948" type="string" />
    <att name="description" value="CDK-activating kinase assembly factor MAT1" type="string" />
    <att name="gene" value="MNAT1" type="string" />
    <att name="localization" value="" type="string" />
    <att name="order" value="1" type="integer" />
    <att name="relevance_score" value="0.23711340206185566" type="real" />
    <att name="localization" value="" type="string" />
    <att name="description" value="CDK-activating kinase assembly factor MAT1" type="string" />
  </node>
  <node id="P52565" label="GDIR1_HUMAN">
    <att name="ac" value="P52565" type="string" />
    <att name="description" value="Rho GDP-dissociation inhibitor 1" type="string" />
    <att name="gene" value="ARHGDIA" type="string" />
    <att name="localization" value="" type="string" />
    <att name="order" value="1" type="integer" />
    <att name="relevance_score" value="0.13157894736842105" type="real" />
    <att name="localization" value="" type="string" />
    <att name="description" value="Rho GDP-dissociation inhibitor 1" type="string" />
  </node>
  <node id="P52655" label="TF2AA_HUMAN">
    <att name="ac" value="P52655" type="string" />
    <att name="description" value="Transcription initiation factor IIA subunit 1" type="string" />
    <att name="gene" value="GTF2A1" type="string" />
    <att name="localization" value="" type="string" />
    <att name="order" value="1" type="integer" />
    <att name="relevance_score" value="0.2835820895522388" type="real" />
    <att name="localization" value="" type="string" />
    <att name="description" value="Transcription initiation factor IIA subunit 1" type="string" />
  </node>
  <node id="P52657" label="T2AG_HUMAN">
    <att name="ac" value="P52657" type="string" />
    <att name="description" value="Transcription initiation factor IIA subunit 2" type="string" />
    <att name="gene" value="GTF2A2" type="string" />
    <att name="localization" value="" type="string" />
    <att name="order" value="1" type="integer" />
    <att name="relevance_score" value="0.3387096774193548" type="real" />
    <att name="localization" value="" type="string" />
    <att name="description" value="Transcription initiation factor IIA subunit 2" type="string" />
  </node>
  <node id="P53539" label="FOSB_HUMAN">
    <att name="ac" value="P53539" type="string" />
    <att name="description" value="Protein FosB" type="string" />
    <att name="gene" value="FOSB" type="string" />
    <att name="localization" value="" type="string" />
    <att name="order" value="1" type="integer" />
    <att name="relevance_score" value="0.85" type="real" />
    <att name="localization" value="" type="string" />
    <att name="description" value="Protein FosB" type="string" />
  </node>
  <node id="P53680" label="AP2S1_HUMAN">
    <att name="ac" value="P53680" type="string" />
    <att name="description" value="AP-2 complex subunit sigma" type="string" />
    <att name="gene" value="AP2S1" type="string" />
    <att name="localization" value="" type="string" />
    <att name="order" value="1" type="integer" />
    <att name="relevance_score" value="0.104" type="real" />
    <att name="localization" value="" type="string" />
    <att name="description" value="AP-2 complex subunit sigma" type="string" />
  </node>
  <node id="P54855" label="UDB15_HUMAN">
    <att name="ac" value="P54855" type="string" />
    <att name="description" value="UDP-glucuronosyltransferase 2B15" type="string" />
    <att name="gene" value="UGT2B15" type="string" />
    <att name="localization" value="Enzyme" type="string" />
    <att name="order" value="1" type="integer" />
    <att name="relevance_score" value="0.10526315789473684" type="real" />
    <att name="localization" value="Enzyme" type="string" />
    <att name="description" value="UDP-glucuronosyltransferase 2B15" type="string" />
  </node>
  <node id="P55209" label="NP1L1_HUMAN">
    <att name="ac" value="P55209" type="string" />
    <att name="description" value="Nucleosome assembly protein 1-like 1" type="string" />
    <att name="gene" value="NAP1L1" type="string" />
    <att name="localization" value="" type="string" />
    <att name="order" value="1" type="integer" />
    <att name="relevance_score" value="0.21153846153846154" type="real" />
    <att name="localization" value="" type="string" />
    <att name="description" value="Nucleosome assembly protein 1-like 1" type="string" />
  </node>
  <node id="P55317" label="FOXA1_HUMAN">
    <att name="ac" value="P55317" type="string" />
    <att name="description" value="Hepatocyte nuclear factor 3-alpha" type="string" />
    <att name="gene" value="FOXA1" type="string" />
    <att name="localization" value="Transcription factor" type="string" />
    <att name="order" value="1" type="integer" />
    <att name="relevance_score" value="0.5294117647058824" type="real" />
    <att name="localization" value="Transcription factor" type="string" />
    <att name="description" value="Hepatocyte nuclear factor 3-alpha" type="string" />
  </node>
  <node id="P55345" label="ANM2_HUMAN">
    <att name="ac" value="P55345" type="string" />
    <att name="description" value="Protein arginine N-methyltransferase 2" type="string" />
    <att name="gene" value="PRMT2" type="string" />
    <att name="localization" value="Enzyme" type="string" />
    <att name="order" value="1" type="integer" />
    <att name="relevance_score" value="0.17647058823529413" type="real" />
    <att name="localization" value="Enzyme" type="string" />
    <att name="description" value="Protein arginine N-methyltransferase 2" type="string" />
  </node>
  <node id="P55795" label="HNRH2_HUMAN">
    <att name="ac" value="P55795" type="string" />
    <att name="description" value="Heterogeneous nuclear ribonucleoprotein H2" type="string" />
    <att name="gene" value="HNRNPH2" type="string" />
    <att name="localization" value="" type="string" />
    <att name="order" value="1" type="integer" />
    <att name="relevance_score" value="0.23076923076923078" type="real" />
    <att name="localization" value="" type="string" />
    <att name="description" value="Heterogeneous nuclear ribonucleoprotein H2" type="string" />
  </node>
  <node id="P55884" label="EIF3B_HUMAN">
    <att name="ac" value="P55884" type="string" />
    <att name="description" value="Eukaryotic translation initiation factor 3 subunit B" type="string" />
    <att name="gene" value="EIF3B" type="string" />
    <att name="localization" value="" type="string" />
    <att name="order" value="1" type="integer" />
    <att name="relevance_score" value="0.30392156862745096" type="real" />
    <att name="localization" value="" type="string" />
    <att name="description" value="Eukaryotic translation initiation factor 3 subunit B" type="string" />
  </node>
  <node id="P56192" label="SYMC_HUMAN">
    <att name="ac" value="P56192" type="string" />
    <att name="description" value="Methionine--tRNA ligase, cytoplasmic" type="string" />
    <att name="gene" value="MARS1" type="string" />
    <att name="localization" value="Enzyme" type="string" />
    <att name="order" value="1" type="integer" />
    <att name="relevance_score" value="0.3333333333333333" type="real" />
    <att name="localization" value="Enzyme" type="string" />
    <att name="description" value="Methionine--tRNA ligase, cytoplasmic" type="string" />
  </node>
  <node id="P56524" label="HDAC4_HUMAN">
    <att name="ac" value="P56524" type="string" />
    <att name="description" value="Histone deacetylase 4" type="string" />
    <att name="gene" value="HDAC4" type="string" />
    <att name="localization" value="Enzyme" type="string" />
    <att name="order" value="1" type="integer" />
    <att name="relevance_score" value="0.3135593220338983" type="real" />
    <att name="localization" value="Enzyme" type="string" />
    <att name="description" value="Histone deacetylase 4" type="string" />
  </node>
  <node id="P56537" label="IF6_HUMAN">
    <att name="ac" value="P56537" type="string" />
    <att name="description" value="Eukaryotic translation initiation factor 6" type="string" />
    <att name="gene" value="EIF6" type="string" />
    <att name="localization" value="" type="string" />
    <att name="order" value="1" type="integer" />
    <att name="relevance_score" value="0.1810344827586207" type="real" />
    <att name="localization" value="" type="string" />
    <att name="description" value="Eukaryotic translation initiation factor 6" type="string" />
  </node>
  <node id="P56545" label="CTBP2_HUMAN">
    <att name="ac" value="P56545" type="string" />
    <att name="description" value="C-terminal-binding protein 2" type="string" />
    <att name="gene" value="CTBP2" type="string" />
    <att name="localization" value="" type="string" />
    <att name="order" value="1" type="integer" />
    <att name="relevance_score" value="0.25287356321839083" type="real" />
    <att name="localization" value="" type="string" />
    <att name="description" value="C-terminal-binding protein 2" type="string" />
  </node>
  <node id="P56945" label="BCAR1_HUMAN">
    <att name="ac" value="P56945" type="string" />
    <att name="description" value="Breast cancer anti-estrogen resistance protein 1" type="string" />
    <att name="gene" value="BCAR1" type="string" />
    <att name="localization" value="" type="string" />
    <att name="order" value="1" type="integer" />
    <att name="relevance_score" value="0.12359550561797752" type="real" />
    <att name="localization" value="" type="string" />
    <att name="description" value="Breast cancer anti-estrogen resistance protein 1" type="string" />
  </node>
  <node id="P58012" label="FOXL2_HUMAN">
    <att name="ac" value="P58012" type="string" />
    <att name="description" value="Forkhead box protein L2" type="string" />
    <att name="gene" value="FOXL2" type="string" />
    <att name="localization" value="Transcription factor" type="string" />
    <att name="order" value="1" type="integer" />
    <att name="relevance_score" value="0.6" type="real" />
    <att name="localization" value="Transcription factor" type="string" />
    <att name="description" value="Forkhead box protein L2" type="string" />
  </node>
  <node id="P59768" label="GBG2_HUMAN">
    <att name="ac" value="P59768" type="string" />
    <att name="description" value="Guanine nucleotide-binding protein G(I)/G(S)/G(O) subunit gamma-2" type="string" />
    <att name="gene" value="GNG2" type="string" />
    <att name="localization" value="" type="string" />
    <att name="order" value="1" type="integer" />
    <att name="relevance_score" value="0.1188118811881188" type="real" />
    <att name="localization" value="" type="string" />
    <att name="description" value="Guanine nucleotide-binding protein G(I)/G(S)/G(O) subunit gamma-2" type="string" />
  </node>
  <node id="P60660" label="MYL6_HUMAN">
    <att name="ac" value="P60660" type="string" />
    <att name="description" value="Myosin light polypeptide 6" type="string" />
    <att name="gene" value="MYL6" type="string" />
    <att name="localization" value="" type="string" />
    <att name="order" value="1" type="integer" />
    <att name="relevance_score" value="0.15853658536585366" type="real" />
    <att name="localization" value="" type="string" />
    <att name="description" value="Myosin light polypeptide 6" type="string" />
  </node>
  <node id="P60709" label="ACTB_HUMAN">
    <att name="ac" value="P60709" type="string" />
    <att name="description" value="Actin, cytoplasmic 1" type="string" />
    <att name="gene" value="ACTB" type="string" />
    <att name="localization" value="Enzyme" type="string" />
    <att name="order" value="1" type="integer" />
    <att name="relevance_score" value="0.16314199395770393" type="real" />
    <att name="localization" value="Enzyme" type="string" />
    <att name="description" value="Actin, cytoplasmic 1" type="string" />
  </node>
  <node id="P60763" label="RAC3_HUMAN">
    <att name="ac" value="P60763" type="string" />
    <att name="description" value="Ras-related C3 botulinum toxin substrate 3" type="string" />
    <att name="gene" value="RAC3" type="string" />
    <att name="localization" value="Enzyme" type="string" />
    <att name="order" value="1" type="integer" />
    <att name="relevance_score" value="0.11764705882352941" type="real" />
    <att name="localization" value="Enzyme" type="string" />
    <att name="description" value="Ras-related C3 botulinum toxin substrate 3" type="string" />
  </node>
  <node id="P60842" label="IF4A1_HUMAN">
    <att name="ac" value="P60842" type="string" />
    <att name="description" value="Eukaryotic initiation factor 4A-I" type="string" />
    <att name="gene" value="EIF4A1" type="string" />
    <att name="localization" value="Enzyme" type="string" />
    <att name="order" value="1" type="integer" />
    <att name="relevance_score" value="0.3466666666666667" type="real" />
    <att name="localization" value="Enzyme" type="string" />
    <att name="description" value="Eukaryotic initiation factor 4A-I" type="string" />
  </node>
  <node id="P60866" label="RS20_HUMAN">
    <att name="ac" value="P60866" type="string" />
    <att name="description" value="Small ribosomal subunit protein uS10" type="string" />
    <att name="gene" value="RPS20" type="string" />
    <att name="localization" value="" type="string" />
    <att name="order" value="1" type="integer" />
    <att name="relevance_score" value="0.2987012987012987" type="real" />
    <att name="localization" value="" type="string" />
    <att name="description" value="Small ribosomal subunit protein uS10" type="string" />
  </node>
  <node id="P61158" label="ARP3_HUMAN">
    <att name="ac" value="P61158" type="string" />
    <att name="description" value="Actin-related protein 3" type="string" />
    <att name="gene" value="ACTR3" type="string" />
    <att name="localization" value="Structural protein" type="string" />
    <att name="order" value="1" type="integer" />
    <att name="relevance_score" value="0.24561403508771928" type="real" />
    <att name="_Secreted" value="true" type="boolean" />
    <att name="localization" value="Structural protein" type="string" />
    <att name="description" value="Actin-related protein 3" type="string" />
  </node>
  <node id="P61160" label="ARP2_HUMAN">
    <att name="ac" value="P61160" type="string" />
    <att name="description" value="Actin-related protein 2" type="string" />
    <att name="gene" value="ACTR2" type="string" />
    <att name="localization" value="Structural protein" type="string" />
    <att name="order" value="1" type="integer" />
    <att name="relevance_score" value="0.19642857142857142" type="real" />
    <att name="_Secreted" value="true" type="boolean" />
    <att name="localization" value="Structural protein" type="string" />
    <att name="description" value="Actin-related protein 2" type="string" />
  </node>
  <node id="P61371" label="ISL1_HUMAN">
    <att name="ac" value="P61371" type="string" />
    <att name="description" value="Insulin gene enhancer protein ISL-1" type="string" />
    <att name="gene" value="ISL1" type="string" />
    <att name="localization" value="Transcription factor" type="string" />
    <att name="order" value="1" type="integer" />
    <att name="relevance_score" value="0.11764705882352941" type="real" />
    <att name="localization" value="Transcription factor" type="string" />
    <att name="description" value="Insulin gene enhancer protein ISL-1" type="string" />
  </node>
  <node id="P61513" label="RL37A_HUMAN">
    <att name="ac" value="P61513" type="string" />
    <att name="description" value="Large ribosomal subunit protein eL43" type="string" />
    <att name="gene" value="RPL37A" type="string" />
    <att name="localization" value="" type="string" />
    <att name="order" value="1" type="integer" />
    <att name="relevance_score" value="0.275" type="real" />
    <att name="localization" value="" type="string" />
    <att name="description" value="Large ribosomal subunit protein eL43" type="string" />
  </node>
  <node id="P61964" label="WDR5_HUMAN">
    <att name="ac" value="P61964" type="string" />
    <att name="description" value="WD repeat-containing protein 5" type="string" />
    <att name="gene" value="WDR5" type="string" />
    <att name="localization" value="" type="string" />
    <att name="order" value="1" type="integer" />
    <att name="relevance_score" value="0.26063829787234044" type="real" />
    <att name="localization" value="" type="string" />
    <att name="description" value="WD repeat-containing protein 5" type="string" />
  </node>
  <node id="P61968" label="LMO4_HUMAN">
    <att name="ac" value="P61968" type="string" />
    <att name="description" value="LIM domain transcription factor LMO4" type="string" />
    <att name="gene" value="LMO4" type="string" />
    <att name="localization" value="" type="string" />
    <att name="order" value="1" type="integer" />
    <att name="relevance_score" value="0.21875" type="real" />
    <att name="localization" value="" type="string" />
    <att name="description" value="LIM domain transcription factor LMO4" type="string" />
  </node>
  <node id="P62136" label="PP1A_HUMAN">
    <att name="ac" value="P62136" type="string" />
    <att name="description" value="Serine/threonine-protein phosphatase PP1-alpha catalytic subunit" type="string" />
    <att name="gene" value="PPP1CA" type="string" />
    <att name="localization" value="Enzyme" type="string" />
    <att name="order" value="1" type="integer" />
    <att name="relevance_score" value="0.16546762589928057" type="real" />
    <att name="localization" value="Enzyme" type="string" />
    <att name="description" value="Serine/threonine-protein phosphatase PP1-alpha catalytic subunit" type="string" />
  </node>
  <node id="P62191" label="PRS4_HUMAN">
    <att name="ac" value="P62191" type="string" />
    <att name="description" value="26S proteasome regulatory subunit 4" type="string" />
    <att name="gene" value="PSMC1" type="string" />
    <att name="localization" value="" type="string" />
    <att name="order" value="1" type="integer" />
    <att name="relevance_score" value="0.11956521739130435" type="real" />
    <att name="localization" value="" type="string" />
    <att name="description" value="26S proteasome regulatory subunit 4" type="string" />
  </node>
  <node id="P62195" label="PRS8_HUMAN">
    <att name="ac" value="P62195" type="string" />
    <att name="description" value="26S proteasome regulatory subunit 8" type="string" />
    <att name="gene" value="PSMC5" type="string" />
    <att name="localization" value="" type="string" />
    <att name="order" value="1" type="integer" />
    <att name="relevance_score" value="0.18181818181818182" type="real" />
    <att name="localization" value="" type="string" />
    <att name="description" value="26S proteasome regulatory subunit 8" type="string" />
  </node>
  <node id="P62241" label="RS8_HUMAN">
    <att name="ac" value="P62241" type="string" />
    <att name="description" value="Small ribosomal subunit protein eS8" type="string" />
    <att name="gene" value="RPS8" type="string" />
    <att name="localization" value="" type="string" />
    <att name="order" value="1" type="integer" />
    <att name="relevance_score" value="0.21428571428571427" type="real" />
    <att name="localization" value="" type="string" />
    <att name="description" value="Small ribosomal subunit protein eS8" type="string" />
  </node>
  <node id="P62244" label="RS15A_HUMAN">
    <att name="ac" value="P62244" type="string" />
    <att name="description" value="Small ribosomal subunit protein uS8" type="string" />
    <att name="gene" value="RPS15A" type="string" />
    <att name="localization" value="" type="string" />
    <att name="order" value="1" type="integer" />
    <att name="relevance_score" value="0.23529411764705882" type="real" />
    <att name="localization" value="" type="string" />
    <att name="description" value="Small ribosomal subunit protein uS8" type="string" />
  </node>
  <node id="P62263" label="RS14_HUMAN">
    <att name="ac" value="P62263" type="string" />
    <att name="description" value="Small ribosomal subunit protein uS11" type="string" />
    <att name="gene" value="RPS14" type="string" />
    <att name="localization" value="" type="string" />
    <att name="order" value="1" type="integer" />
    <att name="relevance_score" value="0.2037914691943128" type="real" />
    <att name="localization" value="" type="string" />
    <att name="description" value="Small ribosomal subunit protein uS11" type="string" />
  </node>
  <node id="P62269" label="RS18_HUMAN">
    <att name="ac" value="P62269" type="string" />
    <att name="description" value="Small ribosomal subunit protein uS13" type="string" />
    <att name="gene" value="RPS18" type="string" />
    <att name="localization" value="" type="string" />
    <att name="order" value="1" type="integer" />
    <att name="relevance_score" value="0.23404255319148937" type="real" />
    <att name="localization" value="" type="string" />
    <att name="description" value="Small ribosomal subunit protein uS13" type="string" />
  </node>
  <node id="P62304" label="RUXE_HUMAN">
    <att name="ac" value="P62304" type="string" />
    <att name="description" value="Small nuclear ribonucleoprotein E" type="string" />
    <att name="gene" value="SNRPE" type="string" />
    <att name="localization" value="" type="string" />
    <att name="order" value="1" type="integer" />
    <att name="relevance_score" value="0.15217391304347827" type="real" />
    <att name="localization" value="" type="string" />
    <att name="description" value="Small nuclear ribonucleoprotein E" type="string" />
  </node>
  <node id="P62424" label="RL7A_HUMAN">
    <att name="ac" value="P62424" type="string" />
    <att name="description" value="Large ribosomal subunit protein eL8" type="string" />
    <att name="gene" value="RPL7A" type="string" />
    <att name="localization" value="" type="string" />
    <att name="order" value="1" type="integer" />
    <att name="relevance_score" value="0.25609756097560976" type="real" />
    <att name="localization" value="" type="string" />
    <att name="description" value="Large ribosomal subunit protein eL8" type="string" />
  </node>
  <node id="P62633" label="CNBP_HUMAN">
    <att name="ac" value="P62633" type="string" />
    <att name="description" value="CCHC-type zinc finger nucleic acid binding protein" type="string" />
    <att name="gene" value="CNBP" type="string" />
    <att name="localization" value="Transcription factor" type="string" />
    <att name="order" value="1" type="integer" />
    <att name="relevance_score" value="0.25757575757575757" type="real" />
    <att name="localization" value="Transcription factor" type="string" />
    <att name="description" value="CCHC-type zinc finger nucleic acid binding protein" type="string" />
  </node>
  <node id="P62701" label="RS4X_HUMAN">
    <att name="ac" value="P62701" type="string" />
    <att name="description" value="Small ribosomal subunit protein eS4, X isoform" type="string" />
    <att name="gene" value="RPS4X" type="string" />
    <att name="localization" value="" type="string" />
    <att name="order" value="1" type="integer" />
    <att name="relevance_score" value="0.2608695652173913" type="real" />
    <att name="localization" value="" type="string" />
    <att name="description" value="Small ribosomal subunit protein eS4, X isoform" type="string" />
  </node>
  <node id="P62714" label="PP2AB_HUMAN">
    <att name="ac" value="P62714" type="string" />
    <att name="description" value="Serine/threonine-protein phosphatase 2A catalytic subunit beta isoform" type="string" />
    <att name="gene" value="PPP2CB" type="string" />
    <att name="localization" value="Enzyme" type="string" />
    <att name="order" value="1" type="integer" />
    <att name="relevance_score" value="0.14814814814814814" type="real" />
    <att name="localization" value="Enzyme" type="string" />
    <att name="description" value="Serine/threonine-protein phosphatase 2A catalytic subunit beta isoform" type="string" />
  </node>
  <node id="P62805" label="H4_HUMAN">
    <att name="ac" value="P62805" type="string" />
    <att name="description" value="Histone H4" type="string" />
    <att name="gene" value="H4C1,H4C11,H4C12,H4C13,H4C14,H4C15,H4C16,H4C2,H4C3,H4C4,H4C5,H4C6,H4C8,H4C9" type="string" />
    <att name="localization" value="" type="string" />
    <att name="order" value="1" type="integer" />
    <att name="relevance_score" value="0.20321469575200918" type="real" />
    <att name="localization" value="" type="string" />
    <att name="description" value="Histone H4" type="string" />
  </node>
  <node id="P62854" label="RS26_HUMAN">
    <att name="ac" value="P62854" type="string" />
    <att name="description" value="Small ribosomal subunit protein eS26" type="string" />
    <att name="gene" value="RPS26" type="string" />
    <att name="localization" value="" type="string" />
    <att name="order" value="1" type="integer" />
    <att name="relevance_score" value="0.3698630136986301" type="real" />
    <att name="localization" value="" type="string" />
    <att name="description" value="Small ribosomal subunit protein eS26" type="string" />
  </node>
  <node id="P62873" label="GBB1_HUMAN">
    <att name="ac" value="P62873" type="string" />
    <att name="description" value="Guanine nucleotide-binding protein G(I)/G(S)/G(T) subunit beta-1" type="string" />
    <att name="gene" value="GNB1" type="string" />
    <att name="localization" value="" type="string" />
    <att name="order" value="1" type="integer" />
    <att name="relevance_score" value="0.13291139240506328" type="real" />
    <att name="localization" value="" type="string" />
    <att name="description" value="Guanine nucleotide-binding protein G(I)/G(S)/G(T) subunit beta-1" type="string" />
  </node>
  <node id="P62879" label="GBB2_HUMAN">
    <att name="ac" value="P62879" type="string" />
    <att name="description" value="Guanine nucleotide-binding protein G(I)/G(S)/G(T) subunit beta-2" type="string" />
    <att name="gene" value="GNB2" type="string" />
    <att name="localization" value="" type="string" />
    <att name="order" value="1" type="integer" />
    <att name="relevance_score" value="0.15853658536585366" type="real" />
    <att name="localization" value="" type="string" />
    <att name="description" value="Guanine nucleotide-binding protein G(I)/G(S)/G(T) subunit beta-2" type="string" />
  </node>
  <node id="P62917" label="RL8_HUMAN">
    <att name="ac" value="P62917" type="string" />
    <att name="description" value="Large ribosomal subunit protein uL2" type="string" />
    <att name="gene" value="RPL8" type="string" />
    <att name="localization" value="" type="string" />
    <att name="order" value="1" type="integer" />
    <att name="relevance_score" value="0.2550335570469799" type="real" />
    <att name="localization" value="" type="string" />
    <att name="description" value="Large ribosomal subunit protein uL2" type="string" />
  </node>
  <node id="P62952" label="BLCAP_HUMAN">
    <att name="ac" value="P62952" type="string" />
    <att name="description" value="Bladder cancer-associated protein" type="string" />
    <att name="gene" value="BLCAP" type="string" />
    <att name="localization" value="" type="string" />
    <att name="order" value="1" type="integer" />
    <att name="relevance_score" value="0.5" type="real" />
    <att name="localization" value="" type="string" />
    <att name="description" value="Bladder cancer-associated protein" type="string" />
  </node>
  <node id="P62979" label="RS27A_HUMAN">
    <att name="ac" value="P62979" type="string" />
    <att name="description" value="Ubiquitin-ribosomal protein eS31 fusion protein" type="string" />
    <att name="gene" value="RPS27A" type="string" />
    <att name="localization" value="" type="string" />
    <att name="order" value="1" type="integer" />
    <att name="relevance_score" value="0.19844357976653695" type="real" />
    <att name="localization" value="" type="string" />
    <att name="description" value="Ubiquitin-ribosomal protein eS31 fusion protein" type="string" />
  </node>
  <node id="P62987" label="RL40_HUMAN">
    <att name="ac" value="P62987" type="string" />
    <att name="description" value="Ubiquitin-ribosomal protein eL40 fusion protein" type="string" />
    <att name="gene" value="UBA52" type="string" />
    <att name="localization" value="" type="string" />
    <att name="order" value="1" type="integer" />
    <att name="relevance_score" value="0.16770186335403728" type="real" />
    <att name="localization" value="" type="string" />
    <att name="description" value="Ubiquitin-ribosomal protein eL40 fusion protein" type="string" />
  </node>
  <node id="P63010" label="AP2B1_HUMAN">
    <att name="ac" value="P63010" type="string" />
    <att name="description" value="AP-2 complex subunit beta" type="string" />
    <att name="gene" value="AP2B1" type="string" />
    <att name="localization" value="" type="string" />
    <att name="order" value="1" type="integer" />
    <att name="relevance_score" value="0.10572687224669604" type="real" />
    <att name="localization" value="" type="string" />
    <att name="description" value="AP-2 complex subunit beta" type="string" />
  </node>
  <node id="P63104" label="1433Z_HUMAN">
    <att name="ac" value="P63104" type="string" />
    <att name="description" value="14-3-3 protein zeta/delta" type="string" />
    <att name="gene" value="YWHAZ" type="string" />
    <att name="localization" value="" type="string" />
    <att name="order" value="1" type="integer" />
    <att name="relevance_score" value="0.14149139579349904" type="real" />
    <att name="localization" value="" type="string" />
    <att name="description" value="14-3-3 protein zeta/delta" type="string" />
  </node>
  <node id="P63165" label="SUMO1_HUMAN">
    <att name="ac" value="P63165" type="string" />
    <att name="description" value="Small ubiquitin-related modifier 1" type="string" />
    <att name="gene" value="SUMO1" type="string" />
    <att name="localization" value="" type="string" />
    <att name="order" value="1" type="integer" />
    <att name="relevance_score" value="0.2793522267206478" type="real" />
    <att name="localization" value="" type="string" />
    <att name="description" value="Small ubiquitin-related modifier 1" type="string" />
  </node>
  <node id="P63208" label="SKP1_HUMAN">
    <att name="ac" value="P63208" type="string" />
    <att name="description" value="S-phase kinase-associated protein 1" type="string" />
    <att name="gene" value="SKP1" type="string" />
    <att name="localization" value="" type="string" />
    <att name="order" value="1" type="integer" />
    <att name="relevance_score" value="0.10441767068273092" type="real" />
    <att name="localization" value="" type="string" />
    <att name="description" value="S-phase kinase-associated protein 1" type="string" />
  </node>
  <node id="P63241" label="IF5A1_HUMAN">
    <att name="ac" value="P63241" type="string" />
    <att name="description" value="Eukaryotic translation initiation factor 5A-1" type="string" />
    <att name="gene" value="EIF5A" type="string" />
    <att name="localization" value="" type="string" />
    <att name="order" value="1" type="integer" />
    <att name="relevance_score" value="0.1797752808988764" type="real" />
    <att name="localization" value="" type="string" />
    <att name="description" value="Eukaryotic translation initiation factor 5A-1" type="string" />
  </node>
  <node id="P63244" label="RACK1_HUMAN">
    <att name="ac" value="P63244" type="string" />
    <att name="description" value="Small ribosomal subunit protein RACK1" type="string" />
    <att name="gene" value="RACK1" type="string" />
    <att name="localization" value="" type="string" />
    <att name="order" value="1" type="integer" />
    <att name="relevance_score" value="0.2202970297029703" type="real" />
    <att name="localization" value="" type="string" />
    <att name="description" value="Small ribosomal subunit protein RACK1" type="string" />
  </node>
  <node id="P63279" label="UBC9_HUMAN">
    <att name="ac" value="P63279" type="string" />
    <att name="description" value="SUMO-conjugating enzyme UBC9" type="string" />
    <att name="gene" value="UBE2I" type="string" />
    <att name="localization" value="Enzyme" type="string" />
    <att name="order" value="1" type="integer" />
    <att name="relevance_score" value="0.22811671087533156" type="real" />
    <att name="localization" value="Enzyme" type="string" />
    <att name="description" value="SUMO-conjugating enzyme UBC9" type="string" />
  </node>
  <node id="P67775" label="PP2AA_HUMAN">
    <att name="ac" value="P67775" type="string" />
    <att name="description" value="Serine/threonine-protein phosphatase 2A catalytic subunit alpha isoform" type="string" />
    <att name="gene" value="PPP2CA" type="string" />
    <att name="localization" value="Enzyme" type="string" />
    <att name="order" value="1" type="integer" />
    <att name="relevance_score" value="0.13765182186234817" type="real" />
    <att name="localization" value="Enzyme" type="string" />
    <att name="description" value="Serine/threonine-protein phosphatase 2A catalytic subunit alpha isoform" type="string" />
  </node>
  <node id="P67809" label="YBOX1_HUMAN">
    <att name="ac" value="P67809" type="string" />
    <att name="description" value="Y-box-binding protein 1" type="string" />
    <att name="gene" value="YBX1" type="string" />
    <att name="localization" value="Transcription factor" type="string" />
    <att name="order" value="1" type="integer" />
    <att name="relevance_score" value="0.2697095435684647" type="real" />
    <att name="localization" value="Transcription factor" type="string" />
    <att name="description" value="Y-box-binding protein 1" type="string" />
  </node>
  <node id="P68032" label="ACTC_HUMAN">
    <att name="ac" value="P68032" type="string" />
    <att name="description" value="Actin, alpha cardiac muscle 1" type="string" />
    <att name="gene" value="ACTC1" type="string" />
    <att name="localization" value="Enzyme" type="string" />
    <att name="order" value="1" type="integer" />
    <att name="relevance_score" value="0.23809523809523808" type="real" />
    <att name="localization" value="Enzyme" type="string" />
    <att name="description" value="Actin, alpha cardiac muscle 1" type="string" />
  </node>
  <node id="P68363" label="TBA1B_HUMAN">
    <att name="ac" value="P68363" type="string" />
    <att name="description" value="Tubulin alpha-1B chain" type="string" />
    <att name="gene" value="TUBA1B" type="string" />
    <att name="localization" value="Enzyme" type="string" />
    <att name="order" value="1" type="integer" />
    <att name="relevance_score" value="0.171875" type="real" />
    <att name="localization" value="Enzyme" type="string" />
    <att name="description" value="Tubulin alpha-1B chain" type="string" />
  </node>
  <node id="P68431" label="H31_HUMAN">
    <att name="ac" value="P68431" type="string" />
    <att name="description" value="Histone H3.1" type="string" />
    <att name="gene" value="H3C1,H3C10,H3C11,H3C12,H3C2,H3C3,H3C4,H3C6,H3C7,H3C8" type="string" />
    <att name="localization" value="" type="string" />
    <att name="order" value="1" type="integer" />
    <att name="relevance_score" value="0.20733944954128442" type="real" />
    <att name="localization" value="" type="string" />
    <att name="description" value="Histone H3.1" type="string" />
  </node>
  <node id="P78317" label="RNF4_HUMAN">
    <att name="ac" value="P78317" type="string" />
    <att name="description" value="E3 ubiquitin-protein ligase RNF4" type="string" />
    <att name="gene" value="RNF4" type="string" />
    <att name="localization" value="Transcription factor" type="string" />
    <att name="order" value="1" type="integer" />
    <att name="relevance_score" value="0.3333333333333333" type="real" />
    <att name="localization" value="Transcription factor" type="string" />
    <att name="description" value="E3 ubiquitin-protein ligase RNF4" type="string" />
  </node>
  <node id="P78362" label="SRPK2_HUMAN">
    <att name="ac" value="P78362" type="string" />
    <att name="description" value="SRSF protein kinase 2" type="string" />
    <att name="gene" value="SRPK2" type="string" />
    <att name="localization" value="Kinase" type="string" />
    <att name="order" value="1" type="integer" />
    <att name="relevance_score" value="0.1791044776119403" type="real" />
    <att name="localization" value="Kinase" type="string" />
    <att name="description" value="SRSF protein kinase 2" type="string" />
  </node>
  <node id="P78371" label="TCPB_HUMAN">
    <att name="ac" value="P78371" type="string" />
    <att name="description" value="T-complex protein 1 subunit beta" type="string" />
    <att name="gene" value="CCT2" type="string" />
    <att name="localization" value="" type="string" />
    <att name="order" value="1" type="integer" />
    <att name="relevance_score" value="0.1553784860557769" type="real" />
    <att name="localization" value="" type="string" />
    <att name="description" value="T-complex protein 1 subunit beta" type="string" />
  </node>
  <node id="P78527" label="PRKDC_HUMAN">
    <att name="ac" value="P78527" type="string" />
    <att name="description" value="DNA-dependent protein kinase catalytic subunit" type="string" />
    <att name="gene" value="PRKDC" type="string" />
    <att name="localization" value="Kinase" type="string" />
    <att name="order" value="1" type="integer" />
    <att name="relevance_score" value="0.25" type="real" />
    <att name="localization" value="Kinase" type="string" />
    <att name="description" value="DNA-dependent protein kinase catalytic subunit" type="string" />
  </node>
  <node id="P82650" label="RT22_HUMAN">
    <att name="ac" value="P82650" type="string" />
    <att name="description" value="Small ribosomal subunit protein mS22" type="string" />
    <att name="gene" value="MRPS22" type="string" />
    <att name="localization" value="" type="string" />
    <att name="order" value="1" type="integer" />
    <att name="relevance_score" value="0.3055555555555556" type="real" />
    <att name="localization" value="" type="string" />
    <att name="description" value="Small ribosomal subunit protein mS22" type="string" />
  </node>
  <node id="P82673" label="RT35_HUMAN">
    <att name="ac" value="P82673" type="string" />
    <att name="description" value="Small ribosomal subunit protein mS35" type="string" />
    <att name="gene" value="MRPS35" type="string" />
    <att name="localization" value="" type="string" />
    <att name="order" value="1" type="integer" />
    <att name="relevance_score" value="0.25925925925925924" type="real" />
    <att name="localization" value="" type="string" />
    <att name="description" value="Small ribosomal subunit protein mS35" type="string" />
  </node>
  <node id="P84022" label="SMAD3_HUMAN">
    <att name="ac" value="P84022" type="string" />
    <att name="description" value="Mothers against decapentaplegic homolog 3" type="string" />
    <att name="gene" value="SMAD3" type="string" />
    <att name="localization" value="Transcription factor" type="string" />
    <att name="order" value="1" type="integer" />
    <att name="relevance_score" value="0.24761904761904763" type="real" />
    <att name="localization" value="Transcription factor" type="string" />
    <att name="description" value="Mothers against decapentaplegic homolog 3" type="string" />
  </node>
  <node id="P84243" label="H33_HUMAN">
    <att name="ac" value="P84243" type="string" />
    <att name="description" value="Histone H3.3" type="string" />
    <att name="gene" value="H3-3A,H3-3B" type="string" />
    <att name="localization" value="" type="string" />
    <att name="order" value="1" type="integer" />
    <att name="relevance_score" value="0.2542955326460481" type="real" />
    <att name="localization" value="" type="string" />
    <att name="description" value="Histone H3.3" type="string" />
  </node>
  <node id="P98177" label="FOXO4_HUMAN">
    <att name="ac" value="P98177" type="string" />
    <att name="description" value="Forkhead box protein O4" type="string" />
    <att name="gene" value="FOXO4" type="string" />
    <att name="localization" value="Transcription factor" type="string" />
    <att name="order" value="1" type="integer" />
    <att name="relevance_score" value="0.46875" type="real" />
    <att name="localization" value="Transcription factor" type="string" />
    <att name="description" value="Forkhead box protein O4" type="string" />
  </node>
  <node id="Q00325" label="S25A3_HUMAN">
    <att name="ac" value="Q00325" type="string" />
    <att name="description" value="Solute carrier family 25 member 3" type="string" />
    <att name="gene" value="SLC25A3" type="string" />
    <att name="localization" value="Plasma membrane bound" type="string" />
    <att name="order" value="1" type="integer" />
    <att name="relevance_score" value="0.21428571428571427" type="real" />
    <att name="localization" value="Plasma membrane bound" type="string" />
    <att name="description" value="Solute carrier family 25 member 3" type="string" />
  </node>
  <node id="Q00341" label="VIGLN_HUMAN">
    <att name="ac" value="Q00341" type="string" />
    <att name="description" value="Vigilin" type="string" />
    <att name="gene" value="HDLBP" type="string" />
    <att name="localization" value="" type="string" />
    <att name="order" value="1" type="integer" />
    <att name="relevance_score" value="0.2222222222222222" type="real" />
    <att name="localization" value="" type="string" />
    <att name="description" value="Vigilin" type="string" />
  </node>
  <node id="Q00577" label="PURA_HUMAN">
    <att name="ac" value="Q00577" type="string" />
    <att name="description" value="Transcriptional activator protein Pur-alpha" type="string" />
    <att name="gene" value="PURA" type="string" />
    <att name="localization" value="Transcription factor" type="string" />
    <att name="order" value="1" type="integer" />
    <att name="relevance_score" value="0.2413793103448276" type="real" />
    <att name="localization" value="Transcription factor" type="string" />
    <att name="description" value="Transcriptional activator protein Pur-alpha" type="string" />
  </node>
  <node id="Q00610" label="CLH1_HUMAN">
    <att name="ac" value="Q00610" type="string" />
    <att name="description" value="Clathrin heavy chain 1" type="string" />
    <att name="gene" value="CLTC" type="string" />
    <att name="localization" value="" type="string" />
    <att name="order" value="1" type="integer" />
    <att name="relevance_score" value="0.11481481481481481" type="real" />
    <att name="localization" value="" type="string" />
    <att name="description" value="Clathrin heavy chain 1" type="string" />
  </node>
  <node id="Q00987" label="MDM2_HUMAN">
    <att name="ac" value="Q00987" type="string" />
    <att name="description" value="E3 ubiquitin-protein ligase Mdm2" type="string" />
    <att name="gene" value="MDM2" type="string" />
    <att name="localization" value="Enzyme" type="string" />
    <att name="order" value="1" type="integer" />
    <att name="relevance_score" value="0.21691176470588236" type="real" />
    <att name="localization" value="Enzyme" type="string" />
    <att name="description" value="E3 ubiquitin-protein ligase Mdm2" type="string" />
  </node>
  <node id="Q01082" label="SPTB2_HUMAN">
    <att name="ac" value="Q01082" type="string" />
    <att name="description" value="Spectrin beta chain, non-erythrocytic 1" type="string" />
    <att name="gene" value="SPTBN1" type="string" />
    <att name="localization" value="Structural protein" type="string" />
    <att name="order" value="1" type="integer" />
    <att name="relevance_score" value="0.19444444444444445" type="real" />
    <att name="_Secreted" value="true" type="boolean" />
    <att name="localization" value="Structural protein" type="string" />
    <att name="description" value="Spectrin beta chain, non-erythrocytic 1" type="string" />
  </node>
  <node id="Q01094" label="E2F1_HUMAN">
    <att name="ac" value="Q01094" type="string" />
    <att name="description" value="Transcription factor E2F1" type="string" />
    <att name="gene" value="E2F1" type="string" />
    <att name="localization" value="Transcription factor" type="string" />
    <att name="order" value="1" type="integer" />
    <att name="relevance_score" value="0.3235294117647059" type="real" />
    <att name="localization" value="Transcription factor" type="string" />
    <att name="description" value="Transcription factor E2F1" type="string" />
  </node>
  <node id="Q01105" label="SET_HUMAN">
    <att name="ac" value="Q01105" type="string" />
    <att name="description" value="Protein SET" type="string" />
    <att name="gene" value="SET" type="string" />
    <att name="localization" value="" type="string" />
    <att name="order" value="1" type="integer" />
    <att name="relevance_score" value="0.22077922077922077" type="real" />
    <att name="localization" value="" type="string" />
    <att name="description" value="Protein SET" type="string" />
  </node>
  <node id="Q01130" label="SRSF2_HUMAN">
    <att name="ac" value="Q01130" type="string" />
    <att name="description" value="Serine/arginine-rich splicing factor 2" type="string" />
    <att name="gene" value="SRSF2" type="string" />
    <att name="localization" value="" type="string" />
    <att name="order" value="1" type="integer" />
    <att name="relevance_score" value="0.2777777777777778" type="real" />
    <att name="localization" value="" type="string" />
    <att name="description" value="Serine/arginine-rich splicing factor 2" type="string" />
  </node>
  <node id="Q01167" label="FOXK2_HUMAN">
    <att name="ac" value="Q01167" type="string" />
    <att name="description" value="Forkhead box protein K2" type="string" />
    <att name="gene" value="FOXK2" type="string" />
    <att name="localization" value="Transcription factor" type="string" />
    <att name="order" value="1" type="integer" />
    <att name="relevance_score" value="0.2682926829268293" type="real" />
    <att name="localization" value="Transcription factor" type="string" />
    <att name="description" value="Forkhead box protein K2" type="string" />
  </node>
  <node id="Q01196" label="RUNX1_HUMAN">
    <att name="ac" value="Q01196" type="string" />
    <att name="description" value="Runt-related transcription factor 1" type="string" />
    <att name="gene" value="RUNX1" type="string" />
    <att name="localization" value="Transcription factor" type="string" />
    <att name="order" value="1" type="integer" />
    <att name="relevance_score" value="0.35964912280701755" type="real" />
    <att name="localization" value="Transcription factor" type="string" />
    <att name="description" value="Runt-related transcription factor 1" type="string" />
  </node>
  <node id="Q01804" label="OTUD4_HUMAN">
    <att name="ac" value="Q01804" type="string" />
    <att name="description" value="OTU domain-containing protein 4" type="string" />
    <att name="gene" value="OTUD4" type="string" />
    <att name="localization" value="Enzyme" type="string" />
    <att name="order" value="1" type="integer" />
    <att name="relevance_score" value="0.2328767123287671" type="real" />
    <att name="localization" value="Enzyme" type="string" />
    <att name="description" value="OTU domain-containing protein 4" type="string" />
  </node>
  <node id="Q01844" label="EWS_HUMAN">
    <att name="ac" value="Q01844" type="string" />
    <att name="description" value="RNA-binding protein EWS" type="string" />
    <att name="gene" value="EWSR1" type="string" />
    <att name="localization" value="" type="string" />
    <att name="order" value="1" type="integer" />
    <att name="relevance_score" value="0.39" type="real" />
    <att name="localization" value="" type="string" />
    <att name="description" value="RNA-binding protein EWS" type="string" />
  </node>
  <node id="Q01851" label="PO4F1_HUMAN">
    <att name="ac" value="Q01851" type="string" />
    <att name="description" value="POU domain, class 4, transcription factor 1" type="string" />
    <att name="gene" value="POU4F1" type="string" />
    <att name="localization" value="Transcription factor" type="string" />
    <att name="order" value="1" type="integer" />
    <att name="relevance_score" value="0.6" type="real" />
    <att name="localization" value="Transcription factor" type="string" />
    <att name="description" value="POU domain, class 4, transcription factor 1" type="string" />
  </node>
  <node id="Q02086" label="SP2_HUMAN">
    <att name="ac" value="Q02086" type="string" />
    <att name="description" value="Transcription factor Sp2" type="string" />
    <att name="gene" value="SP2" type="string" />
    <att name="localization" value="Transcription factor" type="string" />
    <att name="order" value="1" type="integer" />
    <att name="relevance_score" value="0.42857142857142855" type="real" />
    <att name="localization" value="Transcription factor" type="string" />
    <att name="description" value="Transcription factor Sp2" type="string" />
  </node>
  <node id="Q02246" label="CNTN2_HUMAN">
    <att name="ac" value="Q02246" type="string" />
    <att name="description" value="Contactin-2" type="string" />
    <att name="gene" value="CNTN2" type="string" />
    <att name="localization" value="" type="string" />
    <att name="order" value="1" type="integer" />
    <att name="relevance_score" value="0.15384615384615385" type="real" />
    <att name="localization" value="" type="string" />
    <att name="description" value="Contactin-2" type="string" />
  </node>
  <node id="Q02447" label="SP3_HUMAN">
    <att name="ac" value="Q02447" type="string" />
    <att name="description" value="Transcription factor Sp3" type="string" />
    <att name="gene" value="SP3" type="string" />
    <att name="localization" value="Transcription factor" type="string" />
    <att name="order" value="1" type="integer" />
    <att name="relevance_score" value="0.48484848484848486" type="real" />
    <att name="localization" value="Transcription factor" type="string" />
    <att name="description" value="Transcription factor Sp3" type="string" />
  </node>
  <node id="Q02790" label="FKBP4_HUMAN">
    <att name="ac" value="Q02790" type="string" />
    <att name="description" value="Peptidyl-prolyl cis-trans isomerase FKBP4" type="string" />
    <att name="gene" value="FKBP4" type="string" />
    <att name="localization" value="Enzyme" type="string" />
    <att name="order" value="1" type="integer" />
    <att name="relevance_score" value="0.42857142857142855" type="real" />
    <att name="localization" value="Enzyme" type="string" />
    <att name="description" value="Peptidyl-prolyl cis-trans isomerase FKBP4" type="string" />
  </node>
  <node id="Q02880" label="TOP2B_HUMAN">
    <att name="ac" value="Q02880" type="string" />
    <att name="description" value="DNA topoisomerase 2-beta" type="string" />
    <att name="gene" value="TOP2B" type="string" />
    <att name="localization" value="Enzyme" type="string" />
    <att name="order" value="1" type="integer" />
    <att name="relevance_score" value="0.4411764705882353" type="real" />
    <att name="localization" value="Enzyme" type="string" />
    <att name="description" value="DNA topoisomerase 2-beta" type="string" />
  </node>
  <node id="Q02978" label="M2OM_HUMAN">
    <att name="ac" value="Q02978" type="string" />
    <att name="description" value="Mitochondrial 2-oxoglutarate/malate carrier protein" type="string" />
    <att name="gene" value="SLC25A11" type="string" />
    <att name="localization" value="Plasma membrane bound" type="string" />
    <att name="order" value="1" type="integer" />
    <att name="relevance_score" value="0.12" type="real" />
    <att name="localization" value="Plasma membrane bound" type="string" />
    <att name="description" value="Mitochondrial 2-oxoglutarate/malate carrier protein" type="string" />
  </node>
  <node id="Q03135" label="CAV1_HUMAN">
    <att name="ac" value="Q03135" type="string" />
    <att name="description" value="Caveolin-1" type="string" />
    <att name="gene" value="CAV1" type="string" />
    <att name="localization" value="" type="string" />
    <att name="order" value="1" type="integer" />
    <att name="relevance_score" value="0.11842105263157894" type="real" />
    <att name="localization" value="" type="string" />
    <att name="description" value="Caveolin-1" type="string" />
  </node>
  <node id="Q04206" label="TF65_HUMAN">
    <att name="ac" value="Q04206" type="string" />
    <att name="description" value="Transcription factor p65" type="string" />
    <att name="gene" value="RELA" type="string" />
    <att name="localization" value="Transcription factor" type="string" />
    <att name="order" value="1" type="integer" />
    <att name="relevance_score" value="0.2857142857142857" type="real" />
    <att name="localization" value="Transcription factor" type="string" />
    <att name="description" value="Transcription factor p65" type="string" />
  </node>
  <node id="Q04637" label="IF4G1_HUMAN">
    <att name="ac" value="Q04637" type="string" />
    <att name="description" value="Eukaryotic translation initiation factor 4 gamma 1" type="string" />
    <att name="gene" value="EIF4G1" type="string" />
    <att name="localization" value="" type="string" />
    <att name="order" value="1" type="integer" />
    <att name="relevance_score" value="0.25274725274725274" type="real" />
    <att name="localization" value="" type="string" />
    <att name="description" value="Eukaryotic translation initiation factor 4 gamma 1" type="string" />
  </node>
  <node id="Q04726" label="TLE3_HUMAN">
    <att name="ac" value="Q04726" type="string" />
    <att name="description" value="Transducin-like enhancer protein 3" type="string" />
    <att name="gene" value="TLE3" type="string" />
    <att name="localization" value="" type="string" />
    <att name="order" value="1" type="integer" />
    <att name="relevance_score" value="0.20588235294117646" type="real" />
    <att name="localization" value="" type="string" />
    <att name="description" value="Transducin-like enhancer protein 3" type="string" />
  </node>
  <node id="Q05086" label="UBE3A_HUMAN">
    <att name="ac" value="Q05086" type="string" />
    <att name="description" value="Ubiquitin-protein ligase E3A" type="string" />
    <att name="gene" value="UBE3A" type="string" />
    <att name="localization" value="Enzyme" type="string" />
    <att name="order" value="1" type="integer" />
    <att name="relevance_score" value="0.1597222222222222" type="real" />
    <att name="localization" value="Enzyme" type="string" />
    <att name="description" value="Ubiquitin-protein ligase E3A" type="string" />
  </node>
  <node id="Q05397" label="FAK1_HUMAN">
    <att name="ac" value="Q05397" type="string" />
    <att name="description" value="Focal adhesion kinase 1" type="string" />
    <att name="gene" value="PTK2" type="string" />
    <att name="localization" value="Kinase" type="string" />
    <att name="order" value="1" type="integer" />
    <att name="relevance_score" value="0.13690476190476192" type="real" />
    <att name="localization" value="Kinase" type="string" />
    <att name="description" value="Focal adhesion kinase 1" type="string" />
  </node>
  <node id="Q06787" label="FMR1_HUMAN">
    <att name="ac" value="Q06787" type="string" />
    <att name="description" value="Fragile X messenger ribonucleoprotein 1" type="string" />
    <att name="gene" value="FMR1" type="string" />
    <att name="localization" value="" type="string" />
    <att name="order" value="1" type="integer" />
    <att name="relevance_score" value="0.2920353982300885" type="real" />
    <att name="localization" value="" type="string" />
    <att name="description" value="Fragile X messenger ribonucleoprotein 1" type="string" />
  </node>
  <node id="Q07020" label="RL18_HUMAN">
    <att name="ac" value="Q07020" type="string" />
    <att name="description" value="Large ribosomal subunit protein eL18" type="string" />
    <att name="gene" value="RPL18" type="string" />
    <att name="localization" value="" type="string" />
    <att name="order" value="1" type="integer" />
    <att name="relevance_score" value="0.26582278481012656" type="real" />
    <att name="localization" value="" type="string" />
    <att name="description" value="Large ribosomal subunit protein eL18" type="string" />
  </node>
  <node id="Q07666" label="KHDR1_HUMAN">
    <att name="ac" value="Q07666" type="string" />
    <att name="description" value="KH domain-containing, RNA-binding, signal transduction-associated protein 1" type="string" />
    <att name="gene" value="KHDRBS1" type="string" />
    <att name="localization" value="" type="string" />
    <att name="order" value="1" type="integer" />
    <att name="relevance_score" value="0.2235294117647059" type="real" />
    <att name="localization" value="" type="string" />
    <att name="description" value="KH domain-containing, RNA-binding, signal transduction-associated protein 1" type="string" />
  </node>
  <node id="Q08050" label="FOXM1_HUMAN">
    <att name="ac" value="Q08050" type="string" />
    <att name="description" value="Forkhead box protein M1" type="string" />
    <att name="gene" value="FOXM1" type="string" />
    <att name="localization" value="Transcription factor" type="string" />
    <att name="order" value="1" type="integer" />
    <att name="relevance_score" value="0.2619047619047619" type="real" />
    <att name="localization" value="Transcription factor" type="string" />
    <att name="description" value="Forkhead box protein M1" type="string" />
  </node>
  <node id="Q08211" label="DHX9_HUMAN">
    <att name="ac" value="Q08211" type="string" />
    <att name="description" value="ATP-dependent RNA helicase A" type="string" />
    <att name="gene" value="DHX9" type="string" />
    <att name="localization" value="Transcription factor" type="string" />
    <att name="order" value="1" type="integer" />
    <att name="relevance_score" value="0.35514018691588783" type="real" />
    <att name="localization" value="Transcription factor" type="string" />
    <att name="description" value="ATP-dependent RNA helicase A" type="string" />
  </node>
  <node id="Q08752" label="PPID_HUMAN">
    <att name="ac" value="Q08752" type="string" />
    <att name="description" value="Peptidyl-prolyl cis-trans isomerase D" type="string" />
    <att name="gene" value="PPID" type="string" />
    <att name="localization" value="Enzyme" type="string" />
    <att name="order" value="1" type="integer" />
    <att name="relevance_score" value="0.36666666666666664" type="real" />
    <att name="localization" value="Enzyme" type="string" />
    <att name="description" value="Peptidyl-prolyl cis-trans isomerase D" type="string" />
  </node>
  <node id="Q09028" label="RBBP4_HUMAN">
    <att name="ac" value="Q09028" type="string" />
    <att name="description" value="Histone-binding protein RBBP4" type="string" />
    <att name="gene" value="RBBP4" type="string" />
    <att name="localization" value="" type="string" />
    <att name="order" value="1" type="integer" />
    <att name="relevance_score" value="0.27319587628865977" type="real" />
    <att name="localization" value="" type="string" />
    <att name="description" value="Histone-binding protein RBBP4" type="string" />
  </node>
  <node id="Q09472" label="EP300_HUMAN">
    <att name="ac" value="Q09472" type="string" />
    <att name="description" value="Histone acetyltransferase p300" type="string" />
    <att name="gene" value="EP300" type="string" />
    <att name="localization" value="Enzyme" type="string" />
    <att name="order" value="1" type="integer" />
    <att name="relevance_score" value="0.2925170068027211" type="real" />
    <att name="localization" value="Enzyme" type="string" />
    <att name="description" value="Histone acetyltransferase p300" type="string" />
  </node>
  <node id="Q12756" label="KIF1A_HUMAN">
    <att name="ac" value="Q12756" type="string" />
    <att name="description" value="Kinesin-like protein KIF1A" type="string" />
    <att name="gene" value="KIF1A" type="string" />
    <att name="localization" value="" type="string" />
    <att name="order" value="1" type="integer" />
    <att name="relevance_score" value="0.42105263157894735" type="real" />
    <att name="localization" value="" type="string" />
    <att name="description" value="Kinesin-like protein KIF1A" type="string" />
  </node>
  <node id="Q12778" label="FOXO1_HUMAN">
    <att name="ac" value="Q12778" type="string" />
    <att name="description" value="Forkhead box protein O1" type="string" />
    <att name="gene" value="FOXO1" type="string" />
    <att name="localization" value="Transcription factor" type="string" />
    <att name="order" value="1" type="integer" />
    <att name="relevance_score" value="0.37037037037037035" type="real" />
    <att name="localization" value="Transcription factor" type="string" />
    <att name="description" value="Forkhead box protein O1" type="string" />
  </node>
  <node id="Q12837" label="PO4F2_HUMAN">
    <att name="ac" value="Q12837" type="string" />
    <att name="description" value="POU domain, class 4, transcription factor 2" type="string" />
    <att name="gene" value="POU4F2" type="string" />
    <att name="localization" value="Transcription factor" type="string" />
    <att name="order" value="1" type="integer" />
    <att name="relevance_score" value="1.0" type="real" />
    <att name="localization" value="Transcription factor" type="string" />
    <att name="description" value="POU domain, class 4, transcription factor 2" type="string" />
  </node>
  <node id="Q12905" label="ILF2_HUMAN">
    <att name="ac" value="Q12905" type="string" />
    <att name="description" value="Interleukin enhancer-binding factor 2" type="string" />
    <att name="gene" value="ILF2" type="string" />
    <att name="localization" value="Transcription factor" type="string" />
    <att name="order" value="1" type="integer" />
    <att name="relevance_score" value="0.275" type="real" />
    <att name="localization" value="Transcription factor" type="string" />
    <att name="description" value="Interleukin enhancer-binding factor 2" type="string" />
  </node>
  <node id="Q12906" label="ILF3_HUMAN">
    <att name="ac" value="Q12906" type="string" />
    <att name="description" value="Interleukin enhancer-binding factor 3" type="string" />
    <att name="gene" value="ILF3" type="string" />
    <att name="localization" value="Transcription factor" type="string" />
    <att name="order" value="1" type="integer" />
    <att name="relevance_score" value="0.2845528455284553" type="real" />
    <att name="localization" value="Transcription factor" type="string" />
    <att name="description" value="Interleukin enhancer-binding factor 3" type="string" />
  </node>
  <node id="Q13029" label="PRDM2_HUMAN">
    <att name="ac" value="Q13029" type="string" />
    <att name="description" value="PR domain zinc finger protein 2" type="string" />
    <att name="gene" value="PRDM2" type="string" />
    <att name="localization" value="Transcription factor" type="string" />
    <att name="order" value="1" type="integer" />
    <att name="relevance_score" value="0.8181818181818182" type="real" />
    <att name="localization" value="Transcription factor" type="string" />
    <att name="description" value="PR domain zinc finger protein 2" type="string" />
  </node>
  <node id="Q13045" label="FLII_HUMAN">
    <att name="ac" value="Q13045" type="string" />
    <att name="description" value="Protein flightless-1 homolog" type="string" />
    <att name="gene" value="FLII" type="string" />
    <att name="localization" value="" type="string" />
    <att name="order" value="1" type="integer" />
    <att name="relevance_score" value="0.38235294117647056" type="real" />
    <att name="localization" value="" type="string" />
    <att name="description" value="Protein flightless-1 homolog" type="string" />
  </node>
  <node id="Q13105" label="ZBT17_HUMAN">
    <att name="ac" value="Q13105" type="string" />
    <att name="description" value="Zinc finger and BTB domain-containing protein 17" type="string" />
    <att name="gene" value="ZBTB17" type="string" />
    <att name="localization" value="Transcription factor" type="string" />
    <att name="order" value="1" type="integer" />
    <att name="relevance_score" value="0.24" type="real" />
    <att name="localization" value="Transcription factor" type="string" />
    <att name="description" value="Zinc finger and BTB domain-containing protein 17" type="string" />
  </node>
  <node id="Q13153" label="PAK1_HUMAN">
    <att name="ac" value="Q13153" type="string" />
    <att name="description" value="Serine/threonine-protein kinase PAK 1" type="string" />
    <att name="gene" value="PAK1" type="string" />
    <att name="localization" value="Kinase" type="string" />
    <att name="order" value="1" type="integer" />
    <att name="relevance_score" value="0.15625" type="real" />
    <att name="localization" value="Kinase" type="string" />
    <att name="description" value="Serine/threonine-protein kinase PAK 1" type="string" />
  </node>
  <node id="Q13233" label="M3K1_HUMAN">
    <att name="ac" value="Q13233" type="string" />
    <att name="description" value="Mitogen-activated protein kinase kinase kinase 1" type="string" />
    <att name="gene" value="MAP3K1" type="string" />
    <att name="localization" value="Kinase" type="string" />
    <att name="order" value="1" type="integer" />
    <att name="relevance_score" value="0.2716049382716049" type="real" />
    <att name="localization" value="Kinase" type="string" />
    <att name="description" value="Mitogen-activated protein kinase kinase kinase 1" type="string" />
  </node>
  <node id="Q13247" label="SRSF6_HUMAN">
    <att name="ac" value="Q13247" type="string" />
    <att name="description" value="Serine/arginine-rich splicing factor 6" type="string" />
    <att name="gene" value="SRSF6" type="string" />
    <att name="localization" value="" type="string" />
    <att name="order" value="1" type="integer" />
    <att name="relevance_score" value="0.25757575757575757" type="real" />
    <att name="localization" value="" type="string" />
    <att name="description" value="Serine/arginine-rich splicing factor 6" type="string" />
  </node>
  <node id="Q13283" label="G3BP1_HUMAN">
    <att name="ac" value="Q13283" type="string" />
    <att name="description" value="Ras GTPase-activating protein-binding protein 1" type="string" />
    <att name="gene" value="G3BP1" type="string" />
    <att name="localization" value="Enzyme" type="string" />
    <att name="order" value="1" type="integer" />
    <att name="relevance_score" value="0.2530612244897959" type="real" />
    <att name="localization" value="Enzyme" type="string" />
    <att name="description" value="Ras GTPase-activating protein-binding protein 1" type="string" />
  </node>
  <node id="Q13285" label="STF1_HUMAN">
    <att name="ac" value="Q13285" type="string" />
    <att name="description" value="Steroidogenic factor 1" type="string" />
    <att name="gene" value="NR5A1" type="string" />
    <att name="localization" value="Transcription factor" type="string" />
    <att name="order" value="1" type="integer" />
    <att name="relevance_score" value="0.4864864864864865" type="real" />
    <att name="localization" value="Transcription factor" type="string" />
    <att name="description" value="Steroidogenic factor 1" type="string" />
  </node>
  <node id="Q13310" label="PABP4_HUMAN">
    <att name="ac" value="Q13310" type="string" />
    <att name="description" value="Polyadenylate-binding protein 4" type="string" />
    <att name="gene" value="PABPC4" type="string" />
    <att name="localization" value="" type="string" />
    <att name="order" value="1" type="integer" />
    <att name="relevance_score" value="0.3333333333333333" type="real" />
    <att name="localization" value="" type="string" />
    <att name="description" value="Polyadenylate-binding protein 4" type="string" />
  </node>
  <node id="Q13330" label="MTA1_HUMAN">
    <att name="ac" value="Q13330" type="string" />
    <att name="description" value="Metastasis-associated protein MTA1" type="string" />
    <att name="gene" value="MTA1" type="string" />
    <att name="localization" value="Transcription factor" type="string" />
    <att name="order" value="1" type="integer" />
    <att name="relevance_score" value="0.28421052631578947" type="real" />
    <att name="localization" value="Transcription factor" type="string" />
    <att name="description" value="Metastasis-associated protein MTA1" type="string" />
  </node>
  <node id="Q13347" label="EIF3I_HUMAN">
    <att name="ac" value="Q13347" type="string" />
    <att name="description" value="Eukaryotic translation initiation factor 3 subunit I" type="string" />
    <att name="gene" value="EIF3I" type="string" />
    <att name="localization" value="" type="string" />
    <att name="order" value="1" type="integer" />
    <att name="relevance_score" value="0.17857142857142858" type="real" />
    <att name="localization" value="" type="string" />
    <att name="description" value="Eukaryotic translation initiation factor 3 subunit I" type="string" />
  </node>
  <node id="Q13363" label="CTBP1_HUMAN">
    <att name="ac" value="Q13363" type="string" />
    <att name="description" value="C-terminal-binding protein 1" type="string" />
    <att name="gene" value="CTBP1" type="string" />
    <att name="localization" value="Enzyme" type="string" />
    <att name="order" value="1" type="integer" />
    <att name="relevance_score" value="0.2781456953642384" type="real" />
    <att name="localization" value="Enzyme" type="string" />
    <att name="description" value="C-terminal-binding protein 1" type="string" />
  </node>
  <node id="Q13451" label="FKBP5_HUMAN">
    <att name="ac" value="Q13451" type="string" />
    <att name="description" value="Peptidyl-prolyl cis-trans isomerase FKBP5" type="string" />
    <att name="gene" value="FKBP5" type="string" />
    <att name="localization" value="Enzyme" type="string" />
    <att name="order" value="1" type="integer" />
    <att name="relevance_score" value="0.15833333333333333" type="real" />
    <att name="localization" value="Enzyme" type="string" />
    <att name="description" value="Peptidyl-prolyl cis-trans isomerase FKBP5" type="string" />
  </node>
  <node id="Q13485" label="SMAD4_HUMAN">
    <att name="ac" value="Q13485" type="string" />
    <att name="description" value="Mothers against decapentaplegic homolog 4" type="string" />
    <att name="gene" value="SMAD4" type="string" />
    <att name="localization" value="Transcription factor" type="string" />
    <att name="order" value="1" type="integer" />
    <att name="relevance_score" value="0.29411764705882354" type="real" />
    <att name="localization" value="Transcription factor" type="string" />
    <att name="description" value="Mothers against decapentaplegic homolog 4" type="string" />
  </node>
  <node id="Q13501" label="SQSTM_HUMAN">
    <att name="ac" value="Q13501" type="string" />
    <att name="description" value="Sequestosome-1" type="string" />
    <att name="gene" value="SQSTM1" type="string" />
    <att name="localization" value="" type="string" />
    <att name="order" value="1" type="integer" />
    <att name="relevance_score" value="0.16927083333333334" type="real" />
    <att name="localization" value="" type="string" />
    <att name="description" value="Sequestosome-1" type="string" />
  </node>
  <node id="Q13503" label="MED21_HUMAN">
    <att name="ac" value="Q13503" type="string" />
    <att name="description" value="Mediator of RNA polymerase II transcription subunit 21" type="string" />
    <att name="gene" value="MED21" type="string" />
    <att name="localization" value="" type="string" />
    <att name="order" value="1" type="integer" />
    <att name="relevance_score" value="0.24468085106382978" type="real" />
    <att name="localization" value="" type="string" />
    <att name="description" value="Mediator of RNA polymerase II transcription subunit 21" type="string" />
  </node>
  <node id="Q13547" label="HDAC1_HUMAN">
    <att name="ac" value="Q13547" type="string" />
    <att name="description" value="Histone deacetylase 1" type="string" />
    <att name="gene" value="HDAC1" type="string" />
    <att name="localization" value="Enzyme" type="string" />
    <att name="order" value="1" type="integer" />
    <att name="relevance_score" value="0.2267818574514039" type="real" />
    <att name="localization" value="Enzyme" type="string" />
    <att name="description" value="Histone deacetylase 1" type="string" />
  </node>
  <node id="Q13569" label="TDG_HUMAN">
    <att name="ac" value="Q13569" type="string" />
    <att name="description" value="G/T mismatch-specific thymine DNA glycosylase" type="string" />
    <att name="gene" value="TDG" type="string" />
    <att name="localization" value="Enzyme" type="string" />
    <att name="order" value="1" type="integer" />
    <att name="relevance_score" value="0.44" type="real" />
    <att name="localization" value="Enzyme" type="string" />
    <att name="description" value="G/T mismatch-specific thymine DNA glycosylase" type="string" />
  </node>
  <node id="Q13573" label="SNW1_HUMAN">
    <att name="ac" value="Q13573" type="string" />
    <att name="description" value="SNW domain-containing protein 1" type="string" />
    <att name="gene" value="SNW1" type="string" />
    <att name="localization" value="" type="string" />
    <att name="order" value="1" type="integer" />
    <att name="relevance_score" value="0.24056603773584906" type="real" />
    <att name="localization" value="" type="string" />
    <att name="description" value="SNW domain-containing protein 1" type="string" />
  </node>
  <node id="Q13642" label="FHL1_HUMAN">
    <att name="ac" value="Q13642" type="string" />
    <att name="description" value="Four and a half LIM domains protein 1" type="string" />
    <att name="gene" value="FHL1" type="string" />
    <att name="localization" value="" type="string" />
    <att name="order" value="1" type="integer" />
    <att name="relevance_score" value="0.375" type="real" />
    <att name="localization" value="" type="string" />
    <att name="description" value="Four and a half LIM domains protein 1" type="string" />
  </node>
  <node id="Q13823" label="NOG2_HUMAN">
    <att name="ac" value="Q13823" type="string" />
    <att name="description" value="Nucleolar GTP-binding protein 2" type="string" />
    <att name="gene" value="GNL2" type="string" />
    <att name="localization" value="" type="string" />
    <att name="order" value="1" type="integer" />
    <att name="relevance_score" value="0.2558139534883721" type="real" />
    <att name="localization" value="" type="string" />
    <att name="description" value="Nucleolar GTP-binding protein 2" type="string" />
  </node>
  <node id="Q13887" label="KLF5_HUMAN">
    <att name="ac" value="Q13887" type="string" />
    <att name="description" value="Krueppel-like factor 5" type="string" />
    <att name="gene" value="KLF5" type="string" />
    <att name="localization" value="Transcription factor" type="string" />
    <att name="order" value="1" type="integer" />
    <att name="relevance_score" value="0.48" type="real" />
    <att name="localization" value="Transcription factor" type="string" />
    <att name="description" value="Krueppel-like factor 5" type="string" />
  </node>
  <node id="Q13951" label="PEBB_HUMAN">
    <att name="ac" value="Q13951" type="string" />
    <att name="description" value="Core-binding factor subunit beta" type="string" />
    <att name="gene" value="CBFB" type="string" />
    <att name="localization" value="" type="string" />
    <att name="order" value="1" type="integer" />
    <att name="relevance_score" value="0.29411764705882354" type="real" />
    <att name="localization" value="" type="string" />
    <att name="description" value="Core-binding factor subunit beta" type="string" />
  </node>
  <node id="Q14011" label="CIRBP_HUMAN">
    <att name="ac" value="Q14011" type="string" />
    <att name="description" value="Cold-inducible RNA-binding protein" type="string" />
    <att name="gene" value="CIRBP" type="string" />
    <att name="localization" value="" type="string" />
    <att name="order" value="1" type="integer" />
    <att name="relevance_score" value="0.16666666666666666" type="real" />
    <att name="localization" value="" type="string" />
    <att name="description" value="Cold-inducible RNA-binding protein" type="string" />
  </node>
  <node id="Q14103" label="HNRPD_HUMAN">
    <att name="ac" value="Q14103" type="string" />
    <att name="description" value="Heterogeneous nuclear ribonucleoprotein D0" type="string" />
    <att name="gene" value="HNRNPD" type="string" />
    <att name="localization" value="Transcription factor" type="string" />
    <att name="order" value="1" type="integer" />
    <att name="relevance_score" value="0.2840909090909091" type="real" />
    <att name="localization" value="Transcription factor" type="string" />
    <att name="description" value="Heterogeneous nuclear ribonucleoprotein D0" type="string" />
  </node>
  <node id="Q14151" label="SAFB2_HUMAN">
    <att name="ac" value="Q14151" type="string" />
    <att name="description" value="Scaffold attachment factor B2" type="string" />
    <att name="gene" value="SAFB2" type="string" />
    <att name="localization" value="Transcription factor" type="string" />
    <att name="order" value="1" type="integer" />
    <att name="relevance_score" value="0.3333333333333333" type="real" />
    <att name="localization" value="Transcription factor" type="string" />
    <att name="description" value="Scaffold attachment factor B2" type="string" />
  </node>
  <node id="Q14192" label="FHL2_HUMAN">
    <att name="ac" value="Q14192" type="string" />
    <att name="description" value="Four and a half LIM domains protein 2" type="string" />
    <att name="gene" value="FHL2" type="string" />
    <att name="localization" value="" type="string" />
    <att name="order" value="1" type="integer" />
    <att name="relevance_score" value="0.205607476635514" type="real" />
    <att name="localization" value="" type="string" />
    <att name="description" value="Four and a half LIM domains protein 2" type="string" />
  </node>
  <node id="Q14244" label="MAP7_HUMAN">
    <att name="ac" value="Q14244" type="string" />
    <att name="description" value="Ensconsin" type="string" />
    <att name="gene" value="MAP7" type="string" />
    <att name="localization" value="" type="string" />
    <att name="order" value="1" type="integer" />
    <att name="relevance_score" value="0.15384615384615385" type="real" />
    <att name="localization" value="" type="string" />
    <att name="description" value="Ensconsin" type="string" />
  </node>
  <node id="Q14258" label="TRI25_HUMAN">
    <att name="ac" value="Q14258" type="string" />
    <att name="description" value="E3 ubiquitin/ISG15 ligase TRIM25" type="string" />
    <att name="gene" value="TRIM25" type="string" />
    <att name="localization" value="Enzyme" type="string" />
    <att name="order" value="1" type="integer" />
    <att name="relevance_score" value="0.2585034013605442" type="real" />
    <att name="localization" value="Enzyme" type="string" />
    <att name="description" value="E3 ubiquitin/ISG15 ligase TRIM25" type="string" />
  </node>
  <node id="Q14444" label="CAPR1_HUMAN">
    <att name="ac" value="Q14444" type="string" />
    <att name="description" value="Caprin-1" type="string" />
    <att name="gene" value="CAPRIN1" type="string" />
    <att name="localization" value="" type="string" />
    <att name="order" value="1" type="integer" />
    <att name="relevance_score" value="0.5" type="real" />
    <att name="localization" value="" type="string" />
    <att name="description" value="Caprin-1" type="string" />
  </node>
  <node id="Q14498" label="RBM39_HUMAN">
    <att name="ac" value="Q14498" type="string" />
    <att name="description" value="RNA-binding protein 39" type="string" />
    <att name="gene" value="RBM39" type="string" />
    <att name="localization" value="" type="string" />
    <att name="order" value="1" type="integer" />
    <att name="relevance_score" value="0.29957805907172996" type="real" />
    <att name="localization" value="" type="string" />
    <att name="description" value="RNA-binding protein 39" type="string" />
  </node>
  <node id="Q14683" label="SMC1A_HUMAN">
    <att name="ac" value="Q14683" type="string" />
    <att name="description" value="Structural maintenance of chromosomes protein 1A" type="string" />
    <att name="gene" value="SMC1A" type="string" />
    <att name="localization" value="" type="string" />
    <att name="order" value="1" type="integer" />
    <att name="relevance_score" value="0.31666666666666665" type="real" />
    <att name="localization" value="" type="string" />
    <att name="description" value="Structural maintenance of chromosomes protein 1A" type="string" />
  </node>
  <node id="Q14684" label="RRP1B_HUMAN">
    <att name="ac" value="Q14684" type="string" />
    <att name="description" value="Ribosomal RNA processing protein 1 homolog B" type="string" />
    <att name="gene" value="RRP1B" type="string" />
    <att name="localization" value="" type="string" />
    <att name="order" value="1" type="integer" />
    <att name="relevance_score" value="0.30357142857142855" type="real" />
    <att name="localization" value="" type="string" />
    <att name="description" value="Ribosomal RNA processing protein 1 homolog B" type="string" />
  </node>
  <node id="Q14686" label="NCOA6_HUMAN">
    <att name="ac" value="Q14686" type="string" />
    <att name="description" value="Nuclear receptor coactivator 6" type="string" />
    <att name="gene" value="NCOA6" type="string" />
    <att name="localization" value="" type="string" />
    <att name="order" value="1" type="integer" />
    <att name="relevance_score" value="0.5" type="real" />
    <att name="localization" value="" type="string" />
    <att name="description" value="Nuclear receptor coactivator 6" type="string" />
  </node>
  <node id="Q14692" label="BMS1_HUMAN">
    <att name="ac" value="Q14692" type="string" />
    <att name="description" value="Ribosome biogenesis protein BMS1 homolog" type="string" />
    <att name="gene" value="BMS1" type="string" />
    <att name="localization" value="" type="string" />
    <att name="order" value="1" type="integer" />
    <att name="relevance_score" value="0.23893805309734514" type="real" />
    <att name="localization" value="" type="string" />
    <att name="description" value="Ribosome biogenesis protein BMS1 homolog" type="string" />
  </node>
  <node id="Q14694" label="UBP10_HUMAN">
    <att name="ac" value="Q14694" type="string" />
    <att name="description" value="Ubiquitin carboxyl-terminal hydrolase 10" type="string" />
    <att name="gene" value="USP10" type="string" />
    <att name="localization" value="Enzyme" type="string" />
    <att name="order" value="1" type="integer" />
    <att name="relevance_score" value="0.3157894736842105" type="real" />
    <att name="localization" value="Enzyme" type="string" />
    <att name="description" value="Ubiquitin carboxyl-terminal hydrolase 10" type="string" />
  </node>
  <node id="Q14839" label="CHD4_HUMAN">
    <att name="ac" value="Q14839" type="string" />
    <att name="description" value="Chromodomain-helicase-DNA-binding protein 4" type="string" />
    <att name="gene" value="CHD4" type="string" />
    <att name="localization" value="Transcription factor" type="string" />
    <att name="order" value="1" type="integer" />
    <att name="relevance_score" value="0.2261904761904762" type="real" />
    <att name="localization" value="Transcription factor" type="string" />
    <att name="description" value="Chromodomain-helicase-DNA-binding protein 4" type="string" />
  </node>
  <node id="Q15020" label="SART3_HUMAN">
    <att name="ac" value="Q15020" type="string" />
    <att name="description" value="Squamous cell carcinoma antigen recognized by T-cells 3" type="string" />
    <att name="gene" value="SART3" type="string" />
    <att name="localization" value="" type="string" />
    <att name="order" value="1" type="integer" />
    <att name="relevance_score" value="0.189873417721519" type="real" />
    <att name="localization" value="" type="string" />
    <att name="description" value="Squamous cell carcinoma antigen recognized by T-cells 3" type="string" />
  </node>
  <node id="Q15021" label="CND1_HUMAN">
    <att name="ac" value="Q15021" type="string" />
    <att name="description" value="Condensin complex subunit 1" type="string" />
    <att name="gene" value="NCAPD2" type="string" />
    <att name="localization" value="" type="string" />
    <att name="order" value="1" type="integer" />
    <att name="relevance_score" value="0.11764705882352941" type="real" />
    <att name="localization" value="" type="string" />
    <att name="description" value="Condensin complex subunit 1" type="string" />
  </node>
  <node id="Q15022" label="SUZ12_HUMAN">
    <att name="ac" value="Q15022" type="string" />
    <att name="description" value="Polycomb protein SUZ12" type="string" />
    <att name="gene" value="SUZ12" type="string" />
    <att name="localization" value="" type="string" />
    <att name="order" value="1" type="integer" />
    <att name="relevance_score" value="0.30201342281879195" type="real" />
    <att name="localization" value="" type="string" />
    <att name="description" value="Polycomb protein SUZ12" type="string" />
  </node>
  <node id="Q15084" label="PDIA6_HUMAN">
    <att name="ac" value="Q15084" type="string" />
    <att name="description" value="Protein disulfide-isomerase A6" type="string" />
    <att name="gene" value="PDIA6" type="string" />
    <att name="localization" value="Enzyme" type="string" />
    <att name="order" value="1" type="integer" />
    <att name="relevance_score" value="0.13157894736842105" type="real" />
    <att name="localization" value="Enzyme" type="string" />
    <att name="description" value="Protein disulfide-isomerase A6" type="string" />
  </node>
  <node id="Q15185" label="TEBP_HUMAN">
    <att name="ac" value="Q15185" type="string" />
    <att name="description" value="Prostaglandin E synthase 3" type="string" />
    <att name="gene" value="PTGES3" type="string" />
    <att name="localization" value="Enzyme" type="string" />
    <att name="order" value="1" type="integer" />
    <att name="relevance_score" value="0.20430107526881722" type="real" />
    <att name="localization" value="Enzyme" type="string" />
    <att name="description" value="Prostaglandin E synthase 3" type="string" />
  </node>
  <node id="Q15233" label="NONO_HUMAN">
    <att name="ac" value="Q15233" type="string" />
    <att name="description" value="Non-POU domain-containing octamer-binding protein" type="string" />
    <att name="gene" value="NONO" type="string" />
    <att name="localization" value="Transcription factor" type="string" />
    <att name="order" value="1" type="integer" />
    <att name="relevance_score" value="0.2345679012345679" type="real" />
    <att name="localization" value="Transcription factor" type="string" />
    <att name="description" value="Non-POU domain-containing octamer-binding protein" type="string" />
  </node>
  <node id="Q15291" label="RBBP5_HUMAN">
    <att name="ac" value="Q15291" type="string" />
    <att name="description" value="Retinoblastoma-binding protein 5" type="string" />
    <att name="gene" value="RBBP5" type="string" />
    <att name="localization" value="" type="string" />
    <att name="order" value="1" type="integer" />
    <att name="relevance_score" value="0.32558139534883723" type="real" />
    <att name="localization" value="" type="string" />
    <att name="description" value="Retinoblastoma-binding protein 5" type="string" />
  </node>
  <node id="Q15303" label="ERBB4_HUMAN">
    <att name="ac" value="Q15303" type="string" />
    <att name="description" value="Receptor tyrosine-protein kinase erbB-4" type="string" />
    <att name="gene" value="ERBB4" type="string" />
    <att name="localization" value="Receptor" type="string" />
    <att name="order" value="1" type="integer" />
    <att name="relevance_score" value="0.16161616161616163" type="real" />
    <att name="_Receptor" value="true" type="boolean" />
    <att name="localization" value="Receptor" type="string" />
    <att name="description" value="Receptor tyrosine-protein kinase erbB-4" type="string" />
  </node>
  <node id="Q15418" label="KS6A1_HUMAN">
    <att name="ac" value="Q15418" type="string" />
    <att name="description" value="Ribosomal protein S6 kinase alpha-1" type="string" />
    <att name="gene" value="RPS6KA1" type="string" />
    <att name="localization" value="Kinase" type="string" />
    <att name="order" value="1" type="integer" />
    <att name="relevance_score" value="0.23684210526315788" type="real" />
    <att name="localization" value="Kinase" type="string" />
    <att name="description" value="Ribosomal protein S6 kinase alpha-1" type="string" />
  </node>
  <node id="Q15424" label="SAFB1_HUMAN">
    <att name="ac" value="Q15424" type="string" />
    <att name="description" value="Scaffold attachment factor B1" type="string" />
    <att name="gene" value="SAFB" type="string" />
    <att name="localization" value="Transcription factor" type="string" />
    <att name="order" value="1" type="integer" />
    <att name="relevance_score" value="0.4375" type="real" />
    <att name="localization" value="Transcription factor" type="string" />
    <att name="description" value="Scaffold attachment factor B1" type="string" />
  </node>
  <node id="Q15466" label="NR0B2_HUMAN">
    <att name="ac" value="Q15466" type="string" />
    <att name="description" value="Nuclear receptor subfamily 0 group B member 2" type="string" />
    <att name="gene" value="NR0B2" type="string" />
    <att name="localization" value="" type="string" />
    <att name="order" value="1" type="integer" />
    <att name="relevance_score" value="0.5454545454545454" type="real" />
    <att name="localization" value="" type="string" />
    <att name="description" value="Nuclear receptor subfamily 0 group B member 2" type="string" />
  </node>
  <node id="Q15596" label="NCOA2_HUMAN">
    <att name="ac" value="Q15596" type="string" />
    <att name="description" value="Nuclear receptor coactivator 2" type="string" />
    <att name="gene" value="NCOA2" type="string" />
    <att name="localization" value="" type="string" />
    <att name="order" value="1" type="integer" />
    <att name="relevance_score" value="0.4461538461538462" type="real" />
    <att name="localization" value="" type="string" />
    <att name="description" value="Nuclear receptor coactivator 2" type="string" />
  </node>
  <node id="Q15629" label="TRAM1_HUMAN">
    <att name="ac" value="Q15629" type="string" />
    <att name="description" value="Translocating chain-associated membrane protein 1" type="string" />
    <att name="gene" value="TRAM1" type="string" />
    <att name="localization" value="" type="string" />
    <att name="order" value="1" type="integer" />
    <att name="relevance_score" value="0.4" type="real" />
    <att name="localization" value="" type="string" />
    <att name="description" value="Translocating chain-associated membrane protein 1" type="string" />
  </node>
  <node id="Q15637" label="SF01_HUMAN">
    <att name="ac" value="Q15637" type="string" />
    <att name="description" value="Splicing factor 1" type="string" />
    <att name="gene" value="SF1" type="string" />
    <att name="localization" value="" type="string" />
    <att name="order" value="1" type="integer" />
    <att name="relevance_score" value="0.2857142857142857" type="real" />
    <att name="localization" value="" type="string" />
    <att name="description" value="Splicing factor 1" type="string" />
  </node>
  <node id="Q15648" label="MED1_HUMAN">
    <att name="ac" value="Q15648" type="string" />
    <att name="description" value="Mediator of RNA polymerase II transcription subunit 1" type="string" />
    <att name="gene" value="MED1" type="string" />
    <att name="localization" value="Transcription factor" type="string" />
    <att name="order" value="1" type="integer" />
    <att name="relevance_score" value="0.39285714285714285" type="real" />
    <att name="localization" value="Transcription factor" type="string" />
    <att name="description" value="Mediator of RNA polymerase II transcription subunit 1" type="string" />
  </node>
  <node id="Q15650" label="TRIP4_HUMAN">
    <att name="ac" value="Q15650" type="string" />
    <att name="description" value="Activating signal cointegrator 1" type="string" />
    <att name="gene" value="TRIP4" type="string" />
    <att name="localization" value="" type="string" />
    <att name="order" value="1" type="integer" />
    <att name="relevance_score" value="0.5909090909090909" type="real" />
    <att name="localization" value="" type="string" />
    <att name="description" value="Activating signal cointegrator 1" type="string" />
  </node>
  <node id="Q15788" label="NCOA1_HUMAN">
    <att name="ac" value="Q15788" type="string" />
    <att name="description" value="Nuclear receptor coactivator 1" type="string" />
    <att name="gene" value="NCOA1" type="string" />
    <att name="localization" value="Enzyme" type="string" />
    <att name="order" value="1" type="integer" />
    <att name="relevance_score" value="0.5" type="real" />
    <att name="localization" value="Enzyme" type="string" />
    <att name="description" value="Nuclear receptor coactivator 1" type="string" />
  </node>
  <node id="Q15796" label="SMAD2_HUMAN">
    <att name="ac" value="Q15796" type="string" />
    <att name="description" value="Mothers against decapentaplegic homolog 2" type="string" />
    <att name="gene" value="SMAD2" type="string" />
    <att name="localization" value="Transcription factor" type="string" />
    <att name="order" value="1" type="integer" />
    <att name="relevance_score" value="0.25165562913907286" type="real" />
    <att name="localization" value="Transcription factor" type="string" />
    <att name="description" value="Mothers against decapentaplegic homolog 2" type="string" />
  </node>
  <node id="Q15910" label="EZH2_HUMAN">
    <att name="ac" value="Q15910" type="string" />
    <att name="description" value="Histone-lysine N-methyltransferase EZH2" type="string" />
    <att name="gene" value="EZH2" type="string" />
    <att name="localization" value="Enzyme" type="string" />
    <att name="order" value="1" type="integer" />
    <att name="relevance_score" value="0.2753623188405797" type="real" />
    <att name="localization" value="Enzyme" type="string" />
    <att name="description" value="Histone-lysine N-methyltransferase EZH2" type="string" />
  </node>
  <node id="Q16531" label="DDB1_HUMAN">
    <att name="ac" value="Q16531" type="string" />
    <att name="description" value="DNA damage-binding protein 1" type="string" />
    <att name="gene" value="DDB1" type="string" />
    <att name="localization" value="" type="string" />
    <att name="order" value="1" type="integer" />
    <att name="relevance_score" value="0.18532818532818532" type="real" />
    <att name="localization" value="" type="string" />
    <att name="description" value="DNA damage-binding protein 1" type="string" />
  </node>
  <node id="Q16576" label="RBBP7_HUMAN">
    <att name="ac" value="Q16576" type="string" />
    <att name="description" value="Histone-binding protein RBBP7" type="string" />
    <att name="gene" value="RBBP7" type="string" />
    <att name="localization" value="" type="string" />
    <att name="order" value="1" type="integer" />
    <att name="relevance_score" value="0.2088607594936709" type="real" />
    <att name="localization" value="" type="string" />
    <att name="description" value="Histone-binding protein RBBP7" type="string" />
  </node>
  <node id="Q16643" label="DREB_HUMAN">
    <att name="ac" value="Q16643" type="string" />
    <att name="description" value="Drebrin" type="string" />
    <att name="gene" value="DBN1" type="string" />
    <att name="localization" value="" type="string" />
    <att name="order" value="1" type="integer" />
    <att name="relevance_score" value="0.2777777777777778" type="real" />
    <att name="localization" value="" type="string" />
    <att name="description" value="Drebrin" type="string" />
  </node>
  <node id="Q16665" label="HIF1A_HUMAN">
    <att name="ac" value="Q16665" type="string" />
    <att name="description" value="Hypoxia-inducible factor 1-alpha" type="string" />
    <att name="gene" value="HIF1A" type="string" />
    <att name="localization" value="Transcription factor" type="string" />
    <att name="order" value="1" type="integer" />
    <att name="relevance_score" value="0.2925764192139738" type="real" />
    <att name="localization" value="Transcription factor" type="string" />
    <att name="description" value="Hypoxia-inducible factor 1-alpha" type="string" />
  </node>
  <node id="Q16881" label="TRXR1_HUMAN">
    <att name="ac" value="Q16881" type="string" />
    <att name="description" value="Thioredoxin reductase 1, cytoplasmic" type="string" />
    <att name="gene" value="TXNRD1" type="string" />
    <att name="localization" value="Enzyme" type="string" />
    <att name="order" value="1" type="integer" />
    <att name="relevance_score" value="0.45454545454545453" type="real" />
    <att name="localization" value="Enzyme" type="string" />
    <att name="description" value="Thioredoxin reductase 1, cytoplasmic" type="string" />
  </node>
  <node id="Q16891" label="MIC60_HUMAN">
    <att name="ac" value="Q16891" type="string" />
    <att name="description" value="MICOS complex subunit MIC60" type="string" />
    <att name="gene" value="IMMT" type="string" />
    <att name="localization" value="" type="string" />
    <att name="order" value="1" type="integer" />
    <att name="relevance_score" value="0.20270270270270271" type="real" />
    <att name="localization" value="" type="string" />
    <att name="description" value="MICOS complex subunit MIC60" type="string" />
  </node>
  <node id="Q3L8U1" label="CHD9_HUMAN">
    <att name="ac" value="Q3L8U1" type="string" />
    <att name="description" value="Chromodomain-helicase-DNA-binding protein 9" type="string" />
    <att name="gene" value="CHD9" type="string" />
    <att name="localization" value="Transcription factor" type="string" />
    <att name="order" value="1" type="integer" />
    <att name="relevance_score" value="0.2222222222222222" type="real" />
    <att name="localization" value="Transcription factor" type="string" />
    <att name="description" value="Chromodomain-helicase-DNA-binding protein 9" type="string" />
  </node>
  <node id="Q49A26" label="GLYR1_HUMAN">
    <att name="ac" value="Q49A26" type="string" />
    <att name="description" value="Cytokine-like nuclear factor N-PAC" type="string" />
    <att name="gene" value="GLYR1" type="string" />
    <att name="localization" value="" type="string" />
    <att name="order" value="1" type="integer" />
    <att name="relevance_score" value="0.2972972972972973" type="real" />
    <att name="localization" value="" type="string" />
    <att name="description" value="Cytokine-like nuclear factor N-PAC" type="string" />
  </node>
  <node id="Q4ZG55" label="GREB1_HUMAN">
    <att name="ac" value="Q4ZG55" type="string" />
    <att name="description" value="Protein GREB1" type="string" />
    <att name="gene" value="GREB1" type="string" />
    <att name="localization" value="" type="string" />
    <att name="order" value="1" type="integer" />
    <att name="relevance_score" value="0.6" type="real" />
    <att name="localization" value="" type="string" />
    <att name="description" value="Protein GREB1" type="string" />
  </node>
  <node id="Q5F1R6" label="DJC21_HUMAN">
    <att name="ac" value="Q5F1R6" type="string" />
    <att name="description" value="DnaJ homolog subfamily C member 21" type="string" />
    <att name="gene" value="DNAJC21" type="string" />
    <att name="localization" value="" type="string" />
    <att name="order" value="1" type="integer" />
    <att name="relevance_score" value="0.5" type="real" />
    <att name="localization" value="" type="string" />
    <att name="description" value="DnaJ homolog subfamily C member 21" type="string" />
  </node>
  <node id="Q5JTH9" label="RRP12_HUMAN">
    <att name="ac" value="Q5JTH9" type="string" />
    <att name="description" value="RRP12-like protein" type="string" />
    <att name="gene" value="RRP12" type="string" />
    <att name="localization" value="Plasma membrane bound" type="string" />
    <att name="order" value="1" type="integer" />
    <att name="relevance_score" value="0.28125" type="real" />
    <att name="localization" value="Plasma membrane bound" type="string" />
    <att name="description" value="RRP12-like protein" type="string" />
  </node>
  <node id="Q5M775" label="CYTSB_HUMAN">
    <att name="ac" value="Q5M775" type="string" />
    <att name="description" value="Cytospin-B" type="string" />
    <att name="gene" value="SPECC1" type="string" />
    <att name="localization" value="" type="string" />
    <att name="order" value="1" type="integer" />
    <att name="relevance_score" value="0.21428571428571427" type="real" />
    <att name="localization" value="" type="string" />
    <att name="description" value="Cytospin-B" type="string" />
  </node>
  <node id="Q5QJE6" label="TDIF2_HUMAN">
    <att name="ac" value="Q5QJE6" type="string" />
    <att name="description" value="Deoxynucleotidyltransferase terminal-interacting protein 2" type="string" />
    <att name="gene" value="DNTTIP2" type="string" />
    <att name="localization" value="" type="string" />
    <att name="order" value="1" type="integer" />
    <att name="relevance_score" value="0.375" type="real" />
    <att name="localization" value="" type="string" />
    <att name="description" value="Deoxynucleotidyltransferase terminal-interacting protein 2" type="string" />
  </node>
  <node id="Q63HM1" label="KFA_HUMAN">
    <att name="ac" value="Q63HM1" type="string" />
    <att name="description" value="Kynurenine formamidase" type="string" />
    <att name="gene" value="AFMID" type="string" />
    <att name="localization" value="Enzyme" type="string" />
    <att name="order" value="1" type="integer" />
    <att name="relevance_score" value="1.0" type="real" />
    <att name="localization" value="Enzyme" type="string" />
    <att name="description" value="Kynurenine formamidase" type="string" />
  </node>
  <node id="Q6GPH4" label="XAF1_HUMAN">
    <att name="ac" value="Q6GPH4" type="string" />
    <att name="description" value="XIAP-associated factor 1" type="string" />
    <att name="gene" value="XAF1" type="string" />
    <att name="localization" value="" type="string" />
    <att name="order" value="1" type="integer" />
    <att name="relevance_score" value="0.3125" type="real" />
    <att name="localization" value="" type="string" />
    <att name="description" value="XIAP-associated factor 1" type="string" />
  </node>
  <node id="Q6GQQ9" label="OTU7B_HUMAN">
    <att name="ac" value="Q6GQQ9" type="string" />
    <att name="description" value="OTU domain-containing protein 7B" type="string" />
    <att name="gene" value="OTUD7B" type="string" />
    <att name="localization" value="Enzyme" type="string" />
    <att name="order" value="1" type="integer" />
    <att name="relevance_score" value="0.4583333333333333" type="real" />
    <att name="localization" value="Enzyme" type="string" />
    <att name="description" value="OTU domain-containing protein 7B" type="string" />
  </node>
  <node id="Q6ISB3" label="GRHL2_HUMAN">
    <att name="ac" value="Q6ISB3" type="string" />
    <att name="description" value="Grainyhead-like protein 2 homolog" type="string" />
    <att name="gene" value="GRHL2" type="string" />
    <att name="localization" value="Transcription factor" type="string" />
    <att name="order" value="1" type="integer" />
    <att name="relevance_score" value="0.6" type="real" />
    <att name="localization" value="Transcription factor" type="string" />
    <att name="description" value="Grainyhead-like protein 2 homolog" type="string" />
  </node>
  <node id="Q6NYC8" label="PPR18_HUMAN">
    <att name="ac" value="Q6NYC8" type="string" />
    <att name="description" value="Phostensin" type="string" />
    <att name="gene" value="PPP1R18" type="string" />
    <att name="localization" value="" type="string" />
    <att name="order" value="1" type="integer" />
    <att name="relevance_score" value="0.1724137931034483" type="real" />
    <att name="localization" value="" type="string" />
    <att name="description" value="Phostensin" type="string" />
  </node>
  <node id="Q6P158" label="DHX57_HUMAN">
    <att name="ac" value="Q6P158" type="string" />
    <att name="description" value="Putative ATP-dependent RNA helicase DHX57" type="string" />
    <att name="gene" value="DHX57" type="string" />
    <att name="localization" value="Enzyme" type="string" />
    <att name="order" value="1" type="integer" />
    <att name="relevance_score" value="0.175" type="real" />
    <att name="localization" value="Enzyme" type="string" />
    <att name="description" value="Putative ATP-dependent RNA helicase DHX57" type="string" />
  </node>
  <node id="Q6P1X5" label="TAF2_HUMAN">
    <att name="ac" value="Q6P1X5" type="string" />
    <att name="description" value="Transcription initiation factor TFIID subunit 2" type="string" />
    <att name="gene" value="TAF2" type="string" />
    <att name="localization" value="" type="string" />
    <att name="order" value="1" type="integer" />
    <att name="relevance_score" value="0.14285714285714285" type="real" />
    <att name="localization" value="" type="string" />
    <att name="description" value="Transcription initiation factor TFIID subunit 2" type="string" />
  </node>
  <node id="Q6P2C8" label="MED27_HUMAN">
    <att name="ac" value="Q6P2C8" type="string" />
    <att name="description" value="Mediator of RNA polymerase II transcription subunit 27" type="string" />
    <att name="gene" value="MED27" type="string" />
    <att name="localization" value="" type="string" />
    <att name="order" value="1" type="integer" />
    <att name="relevance_score" value="0.36585365853658536" type="real" />
    <att name="localization" value="" type="string" />
    <att name="description" value="Mediator of RNA polymerase II transcription subunit 27" type="string" />
  </node>
  <node id="Q6P3W7" label="SCYL2_HUMAN">
    <att name="ac" value="Q6P3W7" type="string" />
    <att name="description" value="SCY1-like protein 2" type="string" />
    <att name="gene" value="SCYL2" type="string" />
    <att name="localization" value="" type="string" />
    <att name="order" value="1" type="integer" />
    <att name="relevance_score" value="0.2222222222222222" type="real" />
    <att name="localization" value="" type="string" />
    <att name="description" value="SCY1-like protein 2" type="string" />
  </node>
  <node id="Q6PJG2" label="MDEAS_HUMAN">
    <att name="ac" value="Q6PJG2" type="string" />
    <att name="description" value="Mitotic deacetylase-associated SANT domain protein" type="string" />
    <att name="gene" value="MIDEAS" type="string" />
    <att name="localization" value="Transcription factor" type="string" />
    <att name="order" value="1" type="integer" />
    <att name="relevance_score" value="0.5454545454545454" type="real" />
    <att name="localization" value="Transcription factor" type="string" />
    <att name="description" value="Mitotic deacetylase-associated SANT domain protein" type="string" />
  </node>
  <node id="Q6PKG0" label="LARP1_HUMAN">
    <att name="ac" value="Q6PKG0" type="string" />
    <att name="description" value="La-related protein 1" type="string" />
    <att name="gene" value="LARP1" type="string" />
    <att name="localization" value="" type="string" />
    <att name="order" value="1" type="integer" />
    <att name="relevance_score" value="0.22413793103448276" type="real" />
    <att name="localization" value="" type="string" />
    <att name="description" value="La-related protein 1" type="string" />
  </node>
  <node id="Q6PL18" label="ATAD2_HUMAN">
    <att name="ac" value="Q6PL18" type="string" />
    <att name="description" value="ATPase family AAA domain-containing protein 2" type="string" />
    <att name="gene" value="ATAD2" type="string" />
    <att name="localization" value="Enzyme" type="string" />
    <att name="order" value="1" type="integer" />
    <att name="relevance_score" value="0.2702702702702703" type="real" />
    <att name="localization" value="Enzyme" type="string" />
    <att name="description" value="ATPase family AAA domain-containing protein 2" type="string" />
  </node>
  <node id="Q6W2J9" label="BCOR_HUMAN">
    <att name="ac" value="Q6W2J9" type="string" />
    <att name="description" value="BCL-6 corepressor" type="string" />
    <att name="gene" value="BCOR" type="string" />
    <att name="localization" value="" type="string" />
    <att name="order" value="1" type="integer" />
    <att name="relevance_score" value="0.16" type="real" />
    <att name="localization" value="" type="string" />
    <att name="description" value="BCL-6 corepressor" type="string" />
  </node>
  <node id="Q6WCQ1" label="MPRIP_HUMAN">
    <att name="ac" value="Q6WCQ1" type="string" />
    <att name="description" value="Myosin phosphatase Rho-interacting protein" type="string" />
    <att name="gene" value="MPRIP" type="string" />
    <att name="localization" value="" type="string" />
    <att name="order" value="1" type="integer" />
    <att name="relevance_score" value="0.21052631578947367" type="real" />
    <att name="localization" value="" type="string" />
    <att name="description" value="Myosin phosphatase Rho-interacting protein" type="string" />
  </node>
  <node id="Q71DI3" label="H32_HUMAN">
    <att name="ac" value="Q71DI3" type="string" />
    <att name="description" value="Histone H3.2" type="string" />
    <att name="gene" value="H3C13,H3C14,H3C15" type="string" />
    <att name="localization" value="" type="string" />
    <att name="order" value="1" type="integer" />
    <att name="relevance_score" value="0.2956989247311828" type="real" />
    <att name="localization" value="" type="string" />
    <att name="description" value="Histone H3.2" type="string" />
  </node>
  <node id="Q71SY5" label="MED25_HUMAN">
    <att name="ac" value="Q71SY5" type="string" />
    <att name="description" value="Mediator of RNA polymerase II transcription subunit 25" type="string" />
    <att name="gene" value="MED25" type="string" />
    <att name="localization" value="" type="string" />
    <att name="order" value="1" type="integer" />
    <att name="relevance_score" value="0.41935483870967744" type="real" />
    <att name="localization" value="" type="string" />
    <att name="description" value="Mediator of RNA polymerase II transcription subunit 25" type="string" />
  </node>
  <node id="Q71U36" label="TBA1A_HUMAN">
    <att name="ac" value="Q71U36" type="string" />
    <att name="description" value="Tubulin alpha-1A chain" type="string" />
    <att name="gene" value="TUBA1A" type="string" />
    <att name="localization" value="Enzyme" type="string" />
    <att name="order" value="1" type="integer" />
    <att name="relevance_score" value="0.18032786885245902" type="real" />
    <att name="localization" value="Enzyme" type="string" />
    <att name="description" value="Tubulin alpha-1A chain" type="string" />
  </node>
  <node id="Q75N03" label="HAKAI_HUMAN">
    <att name="ac" value="Q75N03" type="string" />
    <att name="description" value="E3 ubiquitin-protein ligase Hakai" type="string" />
    <att name="gene" value="CBLL1" type="string" />
    <att name="localization" value="Enzyme" type="string" />
    <att name="order" value="1" type="integer" />
    <att name="relevance_score" value="0.5555555555555556" type="real" />
    <att name="localization" value="Enzyme" type="string" />
    <att name="description" value="E3 ubiquitin-protein ligase Hakai" type="string" />
  </node>
  <node id="Q7KZ85" label="SPT6H_HUMAN">
    <att name="ac" value="Q7KZ85" type="string" />
    <att name="description" value="Transcription elongation factor SPT6" type="string" />
    <att name="gene" value="SUPT6H" type="string" />
    <att name="localization" value="" type="string" />
    <att name="order" value="1" type="integer" />
    <att name="relevance_score" value="0.19753086419753085" type="real" />
    <att name="localization" value="" type="string" />
    <att name="description" value="Transcription elongation factor SPT6" type="string" />
  </node>
  <node id="Q7KZF4" label="SND1_HUMAN">
    <att name="ac" value="Q7KZF4" type="string" />
    <att name="description" value="Staphylococcal nuclease domain-containing protein 1" type="string" />
    <att name="gene" value="SND1" type="string" />
    <att name="localization" value="Enzyme" type="string" />
    <att name="order" value="1" type="integer" />
    <att name="relevance_score" value="0.42857142857142855" type="real" />
    <att name="localization" value="Enzyme" type="string" />
    <att name="description" value="Staphylococcal nuclease domain-containing protein 1" type="string" />
  </node>
  <node id="Q7L2E3" label="DHX30_HUMAN">
    <att name="ac" value="Q7L2E3" type="string" />
    <att name="description" value="ATP-dependent RNA helicase DHX30" type="string" />
    <att name="gene" value="DHX30" type="string" />
    <att name="localization" value="Enzyme" type="string" />
    <att name="order" value="1" type="integer" />
    <att name="relevance_score" value="0.265625" type="real" />
    <att name="localization" value="Enzyme" type="string" />
    <att name="description" value="ATP-dependent RNA helicase DHX30" type="string" />
  </node>
  <node id="Q7Z2T5" label="TRM1L_HUMAN">
    <att name="ac" value="Q7Z2T5" type="string" />
    <att name="description" value="TRMT1-like protein" type="string" />
    <att name="gene" value="TRMT1L" type="string" />
    <att name="localization" value="Enzyme" type="string" />
    <att name="order" value="1" type="integer" />
    <att name="relevance_score" value="0.28" type="real" />
    <att name="localization" value="Enzyme" type="string" />
    <att name="description" value="TRMT1-like protein" type="string" />
  </node>
  <node id="Q7Z2W4" label="ZCCHV_HUMAN">
    <att name="ac" value="Q7Z2W4" type="string" />
    <att name="description" value="Zinc finger CCCH-type antiviral protein 1" type="string" />
    <att name="gene" value="ZC3HAV1" type="string" />
    <att name="localization" value="" type="string" />
    <att name="order" value="1" type="integer" />
    <att name="relevance_score" value="0.26717557251908397" type="real" />
    <att name="localization" value="" type="string" />
    <att name="description" value="Zinc finger CCCH-type antiviral protein 1" type="string" />
  </node>
  <node id="Q7Z406" label="MYH14_HUMAN">
    <att name="ac" value="Q7Z406" type="string" />
    <att name="description" value="Myosin-14" type="string" />
    <att name="gene" value="MYH14" type="string" />
    <att name="localization" value="" type="string" />
    <att name="order" value="1" type="integer" />
    <att name="relevance_score" value="0.1935483870967742" type="real" />
    <att name="localization" value="" type="string" />
    <att name="description" value="Myosin-14" type="string" />
  </node>
  <node id="Q7Z6E9" label="RBBP6_HUMAN">
    <att name="ac" value="Q7Z6E9" type="string" />
    <att name="description" value="E3 ubiquitin-protein ligase RBBP6" type="string" />
    <att name="gene" value="RBBP6" type="string" />
    <att name="localization" value="Enzyme" type="string" />
    <att name="order" value="1" type="integer" />
    <att name="relevance_score" value="0.21052631578947367" type="real" />
    <att name="localization" value="Enzyme" type="string" />
    <att name="description" value="E3 ubiquitin-protein ligase RBBP6" type="string" />
  </node>
  <node id="Q86TJ2" label="TAD2B_HUMAN">
    <att name="ac" value="Q86TJ2" type="string" />
    <att name="description" value="Transcriptional adapter 2-beta" type="string" />
    <att name="gene" value="TADA2B" type="string" />
    <att name="localization" value="" type="string" />
    <att name="order" value="1" type="integer" />
    <att name="relevance_score" value="0.24390243902439024" type="real" />
    <att name="localization" value="" type="string" />
    <att name="description" value="Transcriptional adapter 2-beta" type="string" />
  </node>
  <node id="Q86U06" label="RBM23_HUMAN">
    <att name="ac" value="Q86U06" type="string" />
    <att name="description" value="Probable RNA-binding protein 23" type="string" />
    <att name="gene" value="RBM23" type="string" />
    <att name="localization" value="" type="string" />
    <att name="order" value="1" type="integer" />
    <att name="relevance_score" value="0.16" type="real" />
    <att name="localization" value="" type="string" />
    <att name="description" value="Probable RNA-binding protein 23" type="string" />
  </node>
  <node id="Q86UE4" label="LYRIC_HUMAN">
    <att name="ac" value="Q86UE4" type="string" />
    <att name="description" value="Protein LYRIC" type="string" />
    <att name="gene" value="MTDH" type="string" />
    <att name="localization" value="" type="string" />
    <att name="order" value="1" type="integer" />
    <att name="relevance_score" value="0.3611111111111111" type="real" />
    <att name="localization" value="" type="string" />
    <att name="description" value="Protein LYRIC" type="string" />
  </node>
  <node id="Q86UK7" label="ZN598_HUMAN">
    <att name="ac" value="Q86UK7" type="string" />
    <att name="description" value="E3 ubiquitin-protein ligase ZNF598" type="string" />
    <att name="gene" value="ZNF598" type="string" />
    <att name="localization" value="Enzyme" type="string" />
    <att name="order" value="1" type="integer" />
    <att name="relevance_score" value="0.18518518518518517" type="real" />
    <att name="localization" value="Enzyme" type="string" />
    <att name="description" value="E3 ubiquitin-protein ligase ZNF598" type="string" />
  </node>
  <node id="Q86V81" label="THOC4_HUMAN">
    <att name="ac" value="Q86V81" type="string" />
    <att name="description" value="THO complex subunit 4" type="string" />
    <att name="gene" value="ALYREF" type="string" />
    <att name="localization" value="" type="string" />
    <att name="order" value="1" type="integer" />
    <att name="relevance_score" value="0.1780821917808219" type="real" />
    <att name="localization" value="" type="string" />
    <att name="description" value="THO complex subunit 4" type="string" />
  </node>
  <node id="Q86X55" label="CARM1_HUMAN">
    <att name="ac" value="Q86X55" type="string" />
    <att name="description" value="Histone-arginine methyltransferase CARM1" type="string" />
    <att name="gene" value="CARM1" type="string" />
    <att name="localization" value="Enzyme" type="string" />
    <att name="order" value="1" type="integer" />
    <att name="relevance_score" value="0.48148148148148145" type="real" />
    <att name="localization" value="Enzyme" type="string" />
    <att name="description" value="Histone-arginine methyltransferase CARM1" type="string" />
  </node>
  <node id="Q86Y37" label="CACL1_HUMAN">
    <att name="ac" value="Q86Y37" type="string" />
    <att name="description" value="CDK2-associated and cullin domain-containing protein 1" type="string" />
    <att name="gene" value="CACUL1" type="string" />
    <att name="localization" value="" type="string" />
    <att name="order" value="1" type="integer" />
    <att name="relevance_score" value="0.6666666666666666" type="real" />
    <att name="localization" value="" type="string" />
    <att name="description" value="CDK2-associated and cullin domain-containing protein 1" type="string" />
  </node>
  <node id="Q86YN6" label="PRGC2_HUMAN">
    <att name="ac" value="Q86YN6" type="string" />
    <att name="description" value="Peroxisome proliferator-activated receptor gamma coactivator 1-beta" type="string" />
    <att name="gene" value="PPARGC1B" type="string" />
    <att name="localization" value="" type="string" />
    <att name="order" value="1" type="integer" />
    <att name="relevance_score" value="0.29411764705882354" type="real" />
    <att name="localization" value="" type="string" />
    <att name="description" value="Peroxisome proliferator-activated receptor gamma coactivator 1-beta" type="string" />
  </node>
  <node id="Q8IVQ6" label="ZDH21_HUMAN">
    <att name="ac" value="Q8IVQ6" type="string" />
    <att name="description" value="Palmitoyltransferase ZDHHC21" type="string" />
    <att name="gene" value="ZDHHC21" type="string" />
    <att name="localization" value="Plasma membrane bound" type="string" />
    <att name="order" value="1" type="integer" />
    <att name="relevance_score" value="0.42857142857142855" type="real" />
    <att name="localization" value="Plasma membrane bound" type="string" />
    <att name="description" value="Palmitoyltransferase ZDHHC21" type="string" />
  </node>
  <node id="Q8IXJ9" label="ASXL1_HUMAN">
    <att name="ac" value="Q8IXJ9" type="string" />
    <att name="description" value="Polycomb group protein ASXL1" type="string" />
    <att name="gene" value="ASXL1" type="string" />
    <att name="localization" value="" type="string" />
    <att name="order" value="1" type="integer" />
    <att name="relevance_score" value="0.2857142857142857" type="real" />
    <att name="localization" value="" type="string" />
    <att name="description" value="Polycomb group protein ASXL1" type="string" />
  </node>
  <node id="Q8IY81" label="SPB1_HUMAN">
    <att name="ac" value="Q8IY81" type="string" />
    <att name="description" value="pre-rRNA 2'-O-ribose RNA methyltransferase FTSJ3" type="string" />
    <att name="gene" value="FTSJ3" type="string" />
    <att name="localization" value="Enzyme" type="string" />
    <att name="order" value="1" type="integer" />
    <att name="relevance_score" value="0.30275229357798167" type="real" />
    <att name="localization" value="Enzyme" type="string" />
    <att name="description" value="pre-rRNA 2'-O-ribose RNA methyltransferase FTSJ3" type="string" />
  </node>
  <node id="Q8IYT4" label="KATL2_HUMAN">
    <att name="ac" value="Q8IYT4" type="string" />
    <att name="description" value="Katanin p60 ATPase-containing subunit A-like 2" type="string" />
    <att name="gene" value="KATNAL2" type="string" />
    <att name="localization" value="Enzyme" type="string" />
    <att name="order" value="1" type="integer" />
    <att name="relevance_score" value="0.5" type="real" />
    <att name="localization" value="Enzyme" type="string" />
    <att name="description" value="Katanin p60 ATPase-containing subunit A-like 2" type="string" />
  </node>
  <node id="Q8IZL8" label="PELP1_HUMAN">
    <att name="ac" value="Q8IZL8" type="string" />
    <att name="description" value="Proline-, glutamic acid- and leucine-rich protein 1" type="string" />
    <att name="gene" value="PELP1" type="string" />
    <att name="localization" value="" type="string" />
    <att name="order" value="1" type="integer" />
    <att name="relevance_score" value="0.4375" type="real" />
    <att name="localization" value="" type="string" />
    <att name="description" value="Proline-, glutamic acid- and leucine-rich protein 1" type="string" />
  </node>
  <node id="Q8N163" label="CCAR2_HUMAN">
    <att name="ac" value="Q8N163" type="string" />
    <att name="description" value="Cell cycle and apoptosis regulator protein 2" type="string" />
    <att name="gene" value="CCAR2" type="string" />
    <att name="localization" value="" type="string" />
    <att name="order" value="1" type="integer" />
    <att name="relevance_score" value="0.2807017543859649" type="real" />
    <att name="localization" value="" type="string" />
    <att name="description" value="Cell cycle and apoptosis regulator protein 2" type="string" />
  </node>
  <node id="Q8N201" label="INT1_HUMAN">
    <att name="ac" value="Q8N201" type="string" />
    <att name="description" value="Integrator complex subunit 1" type="string" />
    <att name="gene" value="INTS1" type="string" />
    <att name="localization" value="" type="string" />
    <att name="order" value="1" type="integer" />
    <att name="relevance_score" value="0.2222222222222222" type="real" />
    <att name="localization" value="" type="string" />
    <att name="description" value="Integrator complex subunit 1" type="string" />
  </node>
  <node id="Q8N3U4" label="STAG2_HUMAN">
    <att name="ac" value="Q8N3U4" type="string" />
    <att name="description" value="Cohesin subunit SA-2" type="string" />
    <att name="gene" value="STAG2" type="string" />
    <att name="localization" value="" type="string" />
    <att name="order" value="1" type="integer" />
    <att name="relevance_score" value="0.3" type="real" />
    <att name="localization" value="" type="string" />
    <att name="description" value="Cohesin subunit SA-2" type="string" />
  </node>
  <node id="Q8N5J2" label="MINY1_HUMAN">
    <att name="ac" value="Q8N5J2" type="string" />
    <att name="description" value="Ubiquitin carboxyl-terminal hydrolase MINDY-1" type="string" />
    <att name="gene" value="MINDY1" type="string" />
    <att name="localization" value="Enzyme" type="string" />
    <att name="order" value="1" type="integer" />
    <att name="relevance_score" value="0.25" type="real" />
    <att name="localization" value="Enzyme" type="string" />
    <att name="description" value="Ubiquitin carboxyl-terminal hydrolase MINDY-1" type="string" />
  </node>
  <node id="Q8N895" label="ZN366_HUMAN">
    <att name="ac" value="Q8N895" type="string" />
    <att name="description" value="Zinc finger protein 366" type="string" />
    <att name="gene" value="ZNF366" type="string" />
    <att name="localization" value="Transcription factor" type="string" />
    <att name="order" value="1" type="integer" />
    <att name="relevance_score" value="0.5" type="real" />
    <att name="localization" value="Transcription factor" type="string" />
    <att name="description" value="Zinc finger protein 366" type="string" />
  </node>
  <node id="Q8N9N2" label="ASCC1_HUMAN">
    <att name="ac" value="Q8N9N2" type="string" />
    <att name="description" value="Activating signal cointegrator 1 complex subunit 1" type="string" />
    <att name="gene" value="ASCC1" type="string" />
    <att name="localization" value="" type="string" />
    <att name="order" value="1" type="integer" />
    <att name="relevance_score" value="0.23529411764705882" type="real" />
    <att name="localization" value="" type="string" />
    <att name="description" value="Activating signal cointegrator 1 complex subunit 1" type="string" />
  </node>
  <node id="Q8NC51" label="SERB1_HUMAN">
    <att name="ac" value="Q8NC51" type="string" />
    <att name="description" value="SERPINE1 mRNA-binding protein 1" type="string" />
    <att name="gene" value="SERBP1" type="string" />
    <att name="localization" value="" type="string" />
    <att name="order" value="1" type="integer" />
    <att name="relevance_score" value="0.3220338983050847" type="real" />
    <att name="localization" value="" type="string" />
    <att name="description" value="SERPINE1 mRNA-binding protein 1" type="string" />
  </node>
  <node id="Q8NHW5" label="RLA0L_HUMAN">
    <att name="ac" value="Q8NHW5" type="string" />
    <att name="description" value="Putative ribosomal protein uL10-like" type="string" />
    <att name="gene" value="RPLP0P6" type="string" />
    <att name="localization" value="" type="string" />
    <att name="order" value="1" type="integer" />
    <att name="relevance_score" value="1.0" type="real" />
    <att name="localization" value="" type="string" />
    <att name="description" value="Putative ribosomal protein uL10-like" type="string" />
  </node>
  <node id="Q8NI08" label="NCOA7_HUMAN">
    <att name="ac" value="Q8NI08" type="string" />
    <att name="description" value="Nuclear receptor coactivator 7" type="string" />
    <att name="gene" value="NCOA7" type="string" />
    <att name="localization" value="" type="string" />
    <att name="order" value="1" type="integer" />
    <att name="relevance_score" value="0.6666666666666666" type="real" />
    <att name="localization" value="" type="string" />
    <att name="description" value="Nuclear receptor coactivator 7" type="string" />
  </node>
  <node id="Q8NI36" label="WDR36_HUMAN">
    <att name="ac" value="Q8NI36" type="string" />
    <att name="description" value="WD repeat-containing protein 36" type="string" />
    <att name="gene" value="WDR36" type="string" />
    <att name="localization" value="" type="string" />
    <att name="order" value="1" type="integer" />
    <att name="relevance_score" value="0.32" type="real" />
    <att name="localization" value="" type="string" />
    <att name="description" value="WD repeat-containing protein 36" type="string" />
  </node>
  <node id="Q8TD26" label="CHD6_HUMAN">
    <att name="ac" value="Q8TD26" type="string" />
    <att name="description" value="Chromodomain-helicase-DNA-binding protein 6" type="string" />
    <att name="gene" value="CHD6" type="string" />
    <att name="localization" value="Transcription factor" type="string" />
    <att name="order" value="1" type="integer" />
    <att name="relevance_score" value="0.5" type="real" />
    <att name="localization" value="Transcription factor" type="string" />
    <att name="description" value="Chromodomain-helicase-DNA-binding protein 6" type="string" />
  </node>
  <node id="Q8TDD1" label="DDX54_HUMAN">
    <att name="ac" value="Q8TDD1" type="string" />
    <att name="description" value="ATP-dependent RNA helicase DDX54" type="string" />
    <att name="gene" value="DDX54" type="string" />
    <att name="localization" value="Enzyme" type="string" />
    <att name="order" value="1" type="integer" />
    <att name="relevance_score" value="0.32673267326732675" type="real" />
    <att name="localization" value="Enzyme" type="string" />
    <att name="description" value="ATP-dependent RNA helicase DDX54" type="string" />
  </node>
  <node id="Q8WTS6" label="SETD7_HUMAN">
    <att name="ac" value="Q8WTS6" type="string" />
    <att name="description" value="Histone-lysine N-methyltransferase SETD7" type="string" />
    <att name="gene" value="SETD7" type="string" />
    <att name="localization" value="Enzyme" type="string" />
    <att name="order" value="1" type="integer" />
    <att name="relevance_score" value="0.5769230769230769" type="real" />
    <att name="localization" value="Enzyme" type="string" />
    <att name="description" value="Histone-lysine N-methyltransferase SETD7" type="string" />
  </node>
  <node id="Q8WUI4" label="HDAC7_HUMAN">
    <att name="ac" value="Q8WUI4" type="string" />
    <att name="description" value="Histone deacetylase 7" type="string" />
    <att name="gene" value="HDAC7" type="string" />
    <att name="localization" value="Enzyme" type="string" />
    <att name="order" value="1" type="integer" />
    <att name="relevance_score" value="0.31666666666666665" type="real" />
    <att name="localization" value="Enzyme" type="string" />
    <att name="description" value="Histone deacetylase 7" type="string" />
  </node>
  <node id="Q8WUY1" label="THEM6_HUMAN">
    <att name="ac" value="Q8WUY1" type="string" />
    <att name="description" value="Protein THEM6" type="string" />
    <att name="gene" value="THEM6" type="string" />
    <att name="localization" value="" type="string" />
    <att name="order" value="1" type="integer" />
    <att name="relevance_score" value="0.16666666666666666" type="real" />
    <att name="localization" value="" type="string" />
    <att name="description" value="Protein THEM6" type="string" />
  </node>
  <node id="Q8WVM7" label="STAG1_HUMAN">
    <att name="ac" value="Q8WVM7" type="string" />
    <att name="description" value="Cohesin subunit SA-1" type="string" />
    <att name="gene" value="STAG1" type="string" />
    <att name="localization" value="" type="string" />
    <att name="order" value="1" type="integer" />
    <att name="relevance_score" value="0.3333333333333333" type="real" />
    <att name="localization" value="" type="string" />
    <att name="description" value="Cohesin subunit SA-1" type="string" />
  </node>
  <node id="Q8WVV9" label="HNRLL_HUMAN">
    <att name="ac" value="Q8WVV9" type="string" />
    <att name="description" value="Heterogeneous nuclear ribonucleoprotein L-like" type="string" />
    <att name="gene" value="HNRNPLL" type="string" />
    <att name="localization" value="" type="string" />
    <att name="order" value="1" type="integer" />
    <att name="relevance_score" value="0.1794871794871795" type="real" />
    <att name="localization" value="" type="string" />
    <att name="description" value="Heterogeneous nuclear ribonucleoprotein L-like" type="string" />
  </node>
  <node id="Q8WX92" label="NELFB_HUMAN">
    <att name="ac" value="Q8WX92" type="string" />
    <att name="description" value="Negative elongation factor B" type="string" />
    <att name="gene" value="NELFB" type="string" />
    <att name="localization" value="" type="string" />
    <att name="order" value="1" type="integer" />
    <att name="relevance_score" value="0.2857142857142857" type="real" />
    <att name="localization" value="" type="string" />
    <att name="description" value="Negative elongation factor B" type="string" />
  </node>
  <node id="Q8WXF1" label="PSPC1_HUMAN">
    <att name="ac" value="Q8WXF1" type="string" />
    <att name="description" value="Paraspeckle component 1" type="string" />
    <att name="gene" value="PSPC1" type="string" />
    <att name="localization" value="" type="string" />
    <att name="order" value="1" type="integer" />
    <att name="relevance_score" value="0.34375" type="real" />
    <att name="localization" value="" type="string" />
    <att name="description" value="Paraspeckle component 1" type="string" />
  </node>
  <node id="Q8WXX5" label="DNJC9_HUMAN">
    <att name="ac" value="Q8WXX5" type="string" />
    <att name="description" value="DnaJ homolog subfamily C member 9" type="string" />
    <att name="gene" value="DNAJC9" type="string" />
    <att name="localization" value="" type="string" />
    <att name="order" value="1" type="integer" />
    <att name="relevance_score" value="0.7333333333333333" type="real" />
    <att name="localization" value="" type="string" />
    <att name="description" value="DnaJ homolog subfamily C member 9" type="string" />
  </node>
  <node id="Q8WZ42" label="TITIN_HUMAN">
    <att name="ac" value="Q8WZ42" type="string" />
    <att name="description" value="Titin" type="string" />
    <att name="gene" value="TTN" type="string" />
    <att name="localization" value="Kinase" type="string" />
    <att name="order" value="1" type="integer" />
    <att name="relevance_score" value="0.20967741935483872" type="real" />
    <att name="localization" value="Kinase" type="string" />
    <att name="description" value="Titin" type="string" />
  </node>
  <node id="Q92547" label="TOPB1_HUMAN">
    <att name="ac" value="Q92547" type="string" />
    <att name="description" value="DNA topoisomerase 2-binding protein 1" type="string" />
    <att name="gene" value="TOPBP1" type="string" />
    <att name="localization" value="" type="string" />
    <att name="order" value="1" type="integer" />
    <att name="relevance_score" value="0.2" type="real" />
    <att name="localization" value="" type="string" />
    <att name="description" value="DNA topoisomerase 2-binding protein 1" type="string" />
  </node>
  <node id="Q92552" label="RT27_HUMAN">
    <att name="ac" value="Q92552" type="string" />
    <att name="description" value="Small ribosomal subunit protein mS27" type="string" />
    <att name="gene" value="MRPS27" type="string" />
    <att name="localization" value="" type="string" />
    <att name="order" value="1" type="integer" />
    <att name="relevance_score" value="0.23728813559322035" type="real" />
    <att name="localization" value="" type="string" />
    <att name="description" value="Small ribosomal subunit protein mS27" type="string" />
  </node>
  <node id="Q92598" label="HS105_HUMAN">
    <att name="ac" value="Q92598" type="string" />
    <att name="description" value="Heat shock protein 105 kDa" type="string" />
    <att name="gene" value="HSPH1" type="string" />
    <att name="localization" value="" type="string" />
    <att name="order" value="1" type="integer" />
    <att name="relevance_score" value="0.2289156626506024" type="real" />
    <att name="localization" value="" type="string" />
    <att name="description" value="Heat shock protein 105 kDa" type="string" />
  </node>
  <node id="Q92665" label="RT31_HUMAN">
    <att name="ac" value="Q92665" type="string" />
    <att name="description" value="Small ribosomal subunit protein mS31" type="string" />
    <att name="gene" value="MRPS31" type="string" />
    <att name="localization" value="" type="string" />
    <att name="order" value="1" type="integer" />
    <att name="relevance_score" value="0.20689655172413793" type="real" />
    <att name="localization" value="" type="string" />
    <att name="description" value="Small ribosomal subunit protein mS31" type="string" />
  </node>
  <node id="Q92731" label="ESR2_HUMAN">
    <att name="ac" value="Q92731" type="string" />
    <att name="description" value="Estrogen receptor beta" type="string" />
    <att name="gene" value="ESR2" type="string" />
    <att name="localization" value="Transcription factor" type="string" />
    <att name="order" value="1" type="integer" />
    <att name="relevance_score" value="0.4611872146118721" type="real" />
    <att name="localization" value="Transcription factor" type="string" />
    <att name="description" value="Estrogen receptor beta" type="string" />
  </node>
  <node id="Q92754" label="AP2C_HUMAN">
    <att name="ac" value="Q92754" type="string" />
    <att name="description" value="Transcription factor AP-2 gamma" type="string" />
    <att name="gene" value="TFAP2C" type="string" />
    <att name="localization" value="Transcription factor" type="string" />
    <att name="order" value="1" type="integer" />
    <att name="relevance_score" value="0.5263157894736842" type="real" />
    <att name="localization" value="Transcription factor" type="string" />
    <att name="description" value="Transcription factor AP-2 gamma" type="string" />
  </node>
  <node id="Q92769" label="HDAC2_HUMAN">
    <att name="ac" value="Q92769" type="string" />
    <att name="description" value="Histone deacetylase 2" type="string" />
    <att name="gene" value="HDAC2" type="string" />
    <att name="localization" value="Enzyme" type="string" />
    <att name="order" value="1" type="integer" />
    <att name="relevance_score" value="0.25901639344262295" type="real" />
    <att name="localization" value="Enzyme" type="string" />
    <att name="description" value="Histone deacetylase 2" type="string" />
  </node>
  <node id="Q92793" label="CBP_HUMAN">
    <att name="ac" value="Q92793" type="string" />
    <att name="description" value="CREB-binding protein" type="string" />
    <att name="gene" value="CREBBP" type="string" />
    <att name="localization" value="Enzyme" type="string" />
    <att name="order" value="1" type="integer" />
    <att name="relevance_score" value="0.3236151603498542" type="real" />
    <att name="localization" value="Enzyme" type="string" />
    <att name="description" value="CREB-binding protein" type="string" />
  </node>
  <node id="Q92841" label="DDX17_HUMAN">
    <att name="ac" value="Q92841" type="string" />
    <att name="description" value="Probable ATP-dependent RNA helicase DDX17" type="string" />
    <att name="gene" value="DDX17" type="string" />
    <att name="localization" value="Enzyme" type="string" />
    <att name="order" value="1" type="integer" />
    <att name="relevance_score" value="0.2803738317757009" type="real" />
    <att name="localization" value="Enzyme" type="string" />
    <att name="description" value="Probable ATP-dependent RNA helicase DDX17" type="string" />
  </node>
  <node id="Q92900" label="RENT1_HUMAN">
    <att name="ac" value="Q92900" type="string" />
    <att name="description" value="Regulator of nonsense transcripts 1" type="string" />
    <att name="gene" value="UPF1" type="string" />
    <att name="localization" value="Enzyme" type="string" />
    <att name="order" value="1" type="integer" />
    <att name="relevance_score" value="0.23121387283236994" type="real" />
    <att name="localization" value="Enzyme" type="string" />
    <att name="description" value="Regulator of nonsense transcripts 1" type="string" />
  </node>
  <node id="Q92905" label="CSN5_HUMAN">
    <att name="ac" value="Q92905" type="string" />
    <att name="description" value="COP9 signalosome complex subunit 5" type="string" />
    <att name="gene" value="COPS5" type="string" />
    <att name="localization" value="Enzyme" type="string" />
    <att name="order" value="1" type="integer" />
    <att name="relevance_score" value="0.1651376146788991" type="real" />
    <att name="localization" value="Enzyme" type="string" />
    <att name="description" value="COP9 signalosome complex subunit 5" type="string" />
  </node>
  <node id="Q92993" label="KAT5_HUMAN">
    <att name="ac" value="Q92993" type="string" />
    <att name="description" value="Histone acetyltransferase KAT5" type="string" />
    <att name="gene" value="KAT5" type="string" />
    <att name="localization" value="Enzyme" type="string" />
    <att name="order" value="1" type="integer" />
    <att name="relevance_score" value="0.1885245901639344" type="real" />
    <att name="localization" value="Enzyme" type="string" />
    <att name="description" value="Histone acetyltransferase KAT5" type="string" />
  </node>
  <node id="Q93009" label="UBP7_HUMAN">
    <att name="ac" value="Q93009" type="string" />
    <att name="description" value="Ubiquitin carboxyl-terminal hydrolase 7" type="string" />
    <att name="gene" value="USP7" type="string" />
    <att name="localization" value="Enzyme" type="string" />
    <att name="order" value="1" type="integer" />
    <att name="relevance_score" value="0.20242914979757085" type="real" />
    <att name="localization" value="Enzyme" type="string" />
    <att name="description" value="Ubiquitin carboxyl-terminal hydrolase 7" type="string" />
  </node>
  <node id="Q93074" label="MED12_HUMAN">
    <att name="ac" value="Q93074" type="string" />
    <att name="description" value="Mediator of RNA polymerase II transcription subunit 12" type="string" />
    <att name="gene" value="MED12" type="string" />
    <att name="localization" value="" type="string" />
    <att name="order" value="1" type="integer" />
    <att name="relevance_score" value="0.3508771929824561" type="real" />
    <att name="localization" value="" type="string" />
    <att name="description" value="Mediator of RNA polymerase II transcription subunit 12" type="string" />
  </node>
  <node id="Q93077" label="H2A1C_HUMAN">
    <att name="ac" value="Q93077" type="string" />
    <att name="description" value="Histone H2A type 1-C" type="string" />
    <att name="gene" value="H2AC6" type="string" />
    <att name="localization" value="" type="string" />
    <att name="order" value="1" type="integer" />
    <att name="relevance_score" value="0.9090909090909091" type="real" />
    <att name="localization" value="" type="string" />
    <att name="description" value="Histone H2A type 1-C" type="string" />
  </node>
  <node id="Q969G3" label="SMCE1_HUMAN">
    <att name="ac" value="Q969G3" type="string" />
    <att name="description" value="SWI/SNF-related matrix-associated actin-dependent regulator of chromatin subfamily E member 1" type="string" />
    <att name="gene" value="SMARCE1" type="string" />
    <att name="localization" value="" type="string" />
    <att name="order" value="1" type="integer" />
    <att name="relevance_score" value="0.20987654320987653" type="real" />
    <att name="localization" value="" type="string" />
    <att name="description" value="SWI/SNF-related matrix-associated actin-dependent regulator of chromatin subfamily E member 1" type="string" />
  </node>
  <node id="Q969Q0" label="RL36L_HUMAN">
    <att name="ac" value="Q969Q0" type="string" />
    <att name="description" value="Ribosomal protein eL42-like" type="string" />
    <att name="gene" value="RPL36AL" type="string" />
    <att name="localization" value="" type="string" />
    <att name="order" value="1" type="integer" />
    <att name="relevance_score" value="0.29411764705882354" type="real" />
    <att name="localization" value="" type="string" />
    <att name="description" value="Ribosomal protein eL42-like" type="string" />
  </node>
  <node id="Q96AQ6" label="PBIP1_HUMAN">
    <att name="ac" value="Q96AQ6" type="string" />
    <att name="description" value="Pre-B-cell leukemia transcription factor-interacting protein 1" type="string" />
    <att name="gene" value="PBXIP1" type="string" />
    <att name="localization" value="" type="string" />
    <att name="order" value="1" type="integer" />
    <att name="relevance_score" value="0.13636363636363635" type="real" />
    <att name="localization" value="" type="string" />
    <att name="description" value="Pre-B-cell leukemia transcription factor-interacting protein 1" type="string" />
  </node>
  <node id="Q96EB6" label="SIR1_HUMAN">
    <att name="ac" value="Q96EB6" type="string" />
    <att name="description" value="NAD-dependent protein deacetylase sirtuin-1" type="string" />
    <att name="gene" value="SIRT1" type="string" />
    <att name="localization" value="Enzyme" type="string" />
    <att name="order" value="1" type="integer" />
    <att name="relevance_score" value="0.27918781725888325" type="real" />
    <att name="localization" value="Enzyme" type="string" />
    <att name="description" value="NAD-dependent protein deacetylase sirtuin-1" type="string" />
  </node>
  <node id="Q96EP0" label="RNF31_HUMAN">
    <att name="ac" value="Q96EP0" type="string" />
    <att name="description" value="E3 ubiquitin-protein ligase RNF31" type="string" />
    <att name="gene" value="RNF31" type="string" />
    <att name="localization" value="Enzyme" type="string" />
    <att name="order" value="1" type="integer" />
    <att name="relevance_score" value="0.1794871794871795" type="real" />
    <att name="localization" value="Enzyme" type="string" />
    <att name="description" value="E3 ubiquitin-protein ligase RNF31" type="string" />
  </node>
  <node id="Q96EV2" label="RBM33_HUMAN">
    <att name="ac" value="Q96EV2" type="string" />
    <att name="description" value="RNA-binding protein 33" type="string" />
    <att name="gene" value="RBM33" type="string" />
    <att name="localization" value="" type="string" />
    <att name="order" value="1" type="integer" />
    <att name="relevance_score" value="0.1" type="real" />
    <att name="localization" value="" type="string" />
    <att name="description" value="RNA-binding protein 33" type="string" />
  </node>
  <node id="Q96EY1" label="DNJA3_HUMAN">
    <att name="ac" value="Q96EY1" type="string" />
    <att name="description" value="DnaJ homolog subfamily A member 3, mitochondrial" type="string" />
    <att name="gene" value="DNAJA3" type="string" />
    <att name="localization" value="" type="string" />
    <att name="order" value="1" type="integer" />
    <att name="relevance_score" value="0.20512820512820512" type="real" />
    <att name="localization" value="" type="string" />
    <att name="description" value="DnaJ homolog subfamily A member 3, mitochondrial" type="string" />
  </node>
  <node id="Q96EY7" label="PTCD3_HUMAN">
    <att name="ac" value="Q96EY7" type="string" />
    <att name="description" value="Small ribosomal subunit protein mS39" type="string" />
    <att name="gene" value="PTCD3" type="string" />
    <att name="localization" value="" type="string" />
    <att name="order" value="1" type="integer" />
    <att name="relevance_score" value="0.2542372881355932" type="real" />
    <att name="localization" value="" type="string" />
    <att name="description" value="Small ribosomal subunit protein mS39" type="string" />
  </node>
  <node id="Q96FW1" label="OTUB1_HUMAN">
    <att name="ac" value="Q96FW1" type="string" />
    <att name="description" value="Ubiquitin thioesterase OTUB1" type="string" />
    <att name="gene" value="OTUB1" type="string" />
    <att name="localization" value="Enzyme" type="string" />
    <att name="order" value="1" type="integer" />
    <att name="relevance_score" value="0.24358974358974358" type="real" />
    <att name="localization" value="Enzyme" type="string" />
    <att name="description" value="Ubiquitin thioesterase OTUB1" type="string" />
  </node>
  <node id="Q96GM5" label="SMRD1_HUMAN">
    <att name="ac" value="Q96GM5" type="string" />
    <att name="description" value="SWI/SNF-related matrix-associated actin-dependent regulator of chromatin subfamily D member 1" type="string" />
    <att name="gene" value="SMARCD1" type="string" />
    <att name="localization" value="" type="string" />
    <att name="order" value="1" type="integer" />
    <att name="relevance_score" value="0.2336448598130841" type="real" />
    <att name="localization" value="" type="string" />
    <att name="description" value="SWI/SNF-related matrix-associated actin-dependent regulator of chromatin subfamily D member 1" type="string" />
  </node>
  <node id="Q96GQ7" label="DDX27_HUMAN">
    <att name="ac" value="Q96GQ7" type="string" />
    <att name="description" value="Probable ATP-dependent RNA helicase DDX27" type="string" />
    <att name="gene" value="DDX27" type="string" />
    <att name="localization" value="Enzyme" type="string" />
    <att name="order" value="1" type="integer" />
    <att name="relevance_score" value="0.29545454545454547" type="real" />
    <att name="localization" value="Enzyme" type="string" />
    <att name="description" value="Probable ATP-dependent RNA helicase DDX27" type="string" />
  </node>
  <node id="Q96HI0" label="SENP5_HUMAN">
    <att name="ac" value="Q96HI0" type="string" />
    <att name="description" value="Sentrin-specific protease 5" type="string" />
    <att name="gene" value="SENP5" type="string" />
    <att name="localization" value="Enzyme" type="string" />
    <att name="order" value="1" type="integer" />
    <att name="relevance_score" value="0.23529411764705882" type="real" />
    <att name="localization" value="Enzyme" type="string" />
    <att name="description" value="Sentrin-specific protease 5" type="string" />
  </node>
  <node id="Q96KN2" label="CNDP1_HUMAN">
    <att name="ac" value="Q96KN2" type="string" />
    <att name="description" value="Beta-Ala-His dipeptidase" type="string" />
    <att name="gene" value="CNDP1" type="string" />
    <att name="localization" value="Enzyme" type="string" />
    <att name="order" value="1" type="integer" />
    <att name="relevance_score" value="0.125" type="real" />
    <att name="localization" value="Enzyme" type="string" />
    <att name="description" value="Beta-Ala-His dipeptidase" type="string" />
  </node>
  <node id="Q96KQ7" label="EHMT2_HUMAN">
    <att name="ac" value="Q96KQ7" type="string" />
    <att name="description" value="Histone-lysine N-methyltransferase EHMT2" type="string" />
    <att name="gene" value="EHMT2" type="string" />
    <att name="localization" value="Enzyme" type="string" />
    <att name="order" value="1" type="integer" />
    <att name="relevance_score" value="0.24770642201834864" type="real" />
    <att name="localization" value="Enzyme" type="string" />
    <att name="description" value="Histone-lysine N-methyltransferase EHMT2" type="string" />
  </node>
  <node id="Q96L73" label="NSD1_HUMAN">
    <att name="ac" value="Q96L73" type="string" />
    <att name="description" value="Histone-lysine N-methyltransferase, H3 lysine-36 specific" type="string" />
    <att name="gene" value="NSD1" type="string" />
    <att name="localization" value="Enzyme" type="string" />
    <att name="order" value="1" type="integer" />
    <att name="relevance_score" value="0.37037037037037035" type="real" />
    <att name="localization" value="Enzyme" type="string" />
    <att name="description" value="Histone-lysine N-methyltransferase, H3 lysine-36 specific" type="string" />
  </node>
  <node id="Q96L91" label="EP400_HUMAN">
    <att name="ac" value="Q96L91" type="string" />
    <att name="description" value="E1A-binding protein p400" type="string" />
    <att name="gene" value="EP400" type="string" />
    <att name="localization" value="Enzyme" type="string" />
    <att name="order" value="1" type="integer" />
    <att name="relevance_score" value="0.23404255319148937" type="real" />
    <att name="localization" value="Enzyme" type="string" />
    <att name="description" value="E1A-binding protein p400" type="string" />
  </node>
  <node id="Q96LC7" label="SIG10_HUMAN">
    <att name="ac" value="Q96LC7" type="string" />
    <att name="description" value="Sialic acid-binding Ig-like lectin 10" type="string" />
    <att name="gene" value="SIGLEC10" type="string" />
    <att name="localization" value="Plasma membrane bound" type="string" />
    <att name="order" value="1" type="integer" />
    <att name="relevance_score" value="0.6" type="real" />
    <att name="localization" value="Plasma membrane bound" type="string" />
    <att name="description" value="Sialic acid-binding Ig-like lectin 10" type="string" />
  </node>
  <node id="Q96Q04" label="LMTK3_HUMAN">
    <att name="ac" value="Q96Q04" type="string" />
    <att name="description" value="Serine/threonine-protein kinase LMTK3" type="string" />
    <att name="gene" value="LMTK3" type="string" />
    <att name="localization" value="Kinase" type="string" />
    <att name="order" value="1" type="integer" />
    <att name="relevance_score" value="1.0" type="real" />
    <att name="localization" value="Kinase" type="string" />
    <att name="description" value="Serine/threonine-protein kinase LMTK3" type="string" />
  </node>
  <node id="Q96QR8" label="PURB_HUMAN">
    <att name="ac" value="Q96QR8" type="string" />
    <att name="description" value="Transcriptional activator protein Pur-beta" type="string" />
    <att name="gene" value="PURB" type="string" />
    <att name="localization" value="Transcription factor" type="string" />
    <att name="order" value="1" type="integer" />
    <att name="relevance_score" value="0.35714285714285715" type="real" />
    <att name="localization" value="Transcription factor" type="string" />
    <att name="description" value="Transcriptional activator protein Pur-beta" type="string" />
  </node>
  <node id="Q96RI1" label="NR1H4_HUMAN">
    <att name="ac" value="Q96RI1" type="string" />
    <att name="description" value="Bile acid receptor" type="string" />
    <att name="gene" value="NR1H4" type="string" />
    <att name="localization" value="Transcription factor" type="string" />
    <att name="order" value="1" type="integer" />
    <att name="relevance_score" value="0.6" type="real" />
    <att name="localization" value="Transcription factor" type="string" />
    <att name="description" value="Bile acid receptor" type="string" />
  </node>
  <node id="Q96RL1" label="UIMC1_HUMAN">
    <att name="ac" value="Q96RL1" type="string" />
    <att name="description" value="BRCA1-A complex subunit RAP80" type="string" />
    <att name="gene" value="UIMC1" type="string" />
    <att name="localization" value="" type="string" />
    <att name="order" value="1" type="integer" />
    <att name="relevance_score" value="0.2777777777777778" type="real" />
    <att name="localization" value="" type="string" />
    <att name="description" value="BRCA1-A complex subunit RAP80" type="string" />
  </node>
  <node id="Q96SB4" label="SRPK1_HUMAN">
    <att name="ac" value="Q96SB4" type="string" />
    <att name="description" value="SRSF protein kinase 1" type="string" />
    <att name="gene" value="SRPK1" type="string" />
    <att name="localization" value="Kinase" type="string" />
    <att name="order" value="1" type="integer" />
    <att name="relevance_score" value="0.25" type="real" />
    <att name="localization" value="Kinase" type="string" />
    <att name="description" value="SRSF protein kinase 1" type="string" />
  </node>
  <node id="Q96ST3" label="SIN3A_HUMAN">
    <att name="ac" value="Q96ST3" type="string" />
    <att name="description" value="Paired amphipathic helix protein Sin3a" type="string" />
    <att name="gene" value="SIN3A" type="string" />
    <att name="localization" value="" type="string" />
    <att name="order" value="1" type="integer" />
    <att name="relevance_score" value="0.275" type="real" />
    <att name="localization" value="" type="string" />
    <att name="description" value="Paired amphipathic helix protein Sin3a" type="string" />
  </node>
  <node id="Q96T76" label="MMS19_HUMAN">
    <att name="ac" value="Q96T76" type="string" />
    <att name="description" value="MMS19 nucleotide excision repair protein homolog" type="string" />
    <att name="gene" value="MMS19" type="string" />
    <att name="localization" value="" type="string" />
    <att name="order" value="1" type="integer" />
    <att name="relevance_score" value="0.14516129032258066" type="real" />
    <att name="localization" value="" type="string" />
    <att name="description" value="MMS19 nucleotide excision repair protein homolog" type="string" />
  </node>
  <node id="Q96T88" label="UHRF1_HUMAN">
    <att name="ac" value="Q96T88" type="string" />
    <att name="description" value="E3 ubiquitin-protein ligase UHRF1" type="string" />
    <att name="gene" value="UHRF1" type="string" />
    <att name="localization" value="Transcription factor" type="string" />
    <att name="order" value="1" type="integer" />
    <att name="relevance_score" value="0.3466666666666667" type="real" />
    <att name="localization" value="Transcription factor" type="string" />
    <att name="description" value="E3 ubiquitin-protein ligase UHRF1" type="string" />
  </node>
  <node id="Q96TA2" label="YMEL1_HUMAN">
    <att name="ac" value="Q96TA2" type="string" />
    <att name="description" value="ATP-dependent zinc metalloprotease YME1L1" type="string" />
    <att name="gene" value="YME1L1" type="string" />
    <att name="localization" value="Enzyme" type="string" />
    <att name="order" value="1" type="integer" />
    <att name="relevance_score" value="0.12307692307692308" type="real" />
    <att name="localization" value="Enzyme" type="string" />
    <att name="description" value="ATP-dependent zinc metalloprotease YME1L1" type="string" />
  </node>
  <node id="Q99460" label="PSMD1_HUMAN">
    <att name="ac" value="Q99460" type="string" />
    <att name="description" value="26S proteasome non-ATPase regulatory subunit 1" type="string" />
    <att name="gene" value="PSMD1" type="string" />
    <att name="localization" value="" type="string" />
    <att name="order" value="1" type="integer" />
    <att name="relevance_score" value="0.20833333333333334" type="real" />
    <att name="localization" value="" type="string" />
    <att name="description" value="26S proteasome non-ATPase regulatory subunit 1" type="string" />
  </node>
  <node id="Q99575" label="POP1_HUMAN">
    <att name="ac" value="Q99575" type="string" />
    <att name="description" value="Ribonucleases P/MRP protein subunit POP1" type="string" />
    <att name="gene" value="POP1" type="string" />
    <att name="localization" value="" type="string" />
    <att name="order" value="1" type="integer" />
    <att name="relevance_score" value="0.30612244897959184" type="real" />
    <att name="localization" value="" type="string" />
    <att name="description" value="Ribonucleases P/MRP protein subunit POP1" type="string" />
  </node>
  <node id="Q99623" label="PHB2_HUMAN">
    <att name="ac" value="Q99623" type="string" />
    <att name="description" value="Prohibitin-2" type="string" />
    <att name="gene" value="PHB2" type="string" />
    <att name="localization" value="Receptor" type="string" />
    <att name="order" value="1" type="integer" />
    <att name="relevance_score" value="0.15555555555555556" type="real" />
    <att name="_Receptor" value="true" type="boolean" />
    <att name="localization" value="Receptor" type="string" />
    <att name="description" value="Prohibitin-2" type="string" />
  </node>
  <node id="Q99714" label="HCD2_HUMAN">
    <att name="ac" value="Q99714" type="string" />
    <att name="description" value="3-hydroxyacyl-CoA dehydrogenase type-2" type="string" />
    <att name="gene" value="HSD17B10" type="string" />
    <att name="localization" value="Enzyme" type="string" />
    <att name="order" value="1" type="integer" />
    <att name="relevance_score" value="0.14035087719298245" type="real" />
    <att name="localization" value="Enzyme" type="string" />
    <att name="description" value="3-hydroxyacyl-CoA dehydrogenase type-2" type="string" />
  </node>
  <node id="Q99728" label="BARD1_HUMAN">
    <att name="ac" value="Q99728" type="string" />
    <att name="description" value="BRCA1-associated RING domain protein 1" type="string" />
    <att name="gene" value="BARD1" type="string" />
    <att name="localization" value="Enzyme" type="string" />
    <att name="order" value="1" type="integer" />
    <att name="relevance_score" value="0.21904761904761905" type="real" />
    <att name="localization" value="Enzyme" type="string" />
    <att name="description" value="BRCA1-associated RING domain protein 1" type="string" />
  </node>
  <node id="Q99733" label="NP1L4_HUMAN">
    <att name="ac" value="Q99733" type="string" />
    <att name="description" value="Nucleosome assembly protein 1-like 4" type="string" />
    <att name="gene" value="NAP1L4" type="string" />
    <att name="localization" value="" type="string" />
    <att name="order" value="1" type="integer" />
    <att name="relevance_score" value="0.1724137931034483" type="real" />
    <att name="localization" value="" type="string" />
    <att name="description" value="Nucleosome assembly protein 1-like 4" type="string" />
  </node>
  <node id="Q99814" label="EPAS1_HUMAN">
    <att name="ac" value="Q99814" type="string" />
    <att name="description" value="Endothelial PAS domain-containing protein 1" type="string" />
    <att name="gene" value="EPAS1" type="string" />
    <att name="localization" value="Transcription factor" type="string" />
    <att name="order" value="1" type="integer" />
    <att name="relevance_score" value="0.22857142857142856" type="real" />
    <att name="localization" value="Transcription factor" type="string" />
    <att name="description" value="Endothelial PAS domain-containing protein 1" type="string" />
  </node>
  <node id="Q99832" label="TCPH_HUMAN">
    <att name="ac" value="Q99832" type="string" />
    <att name="description" value="T-complex protein 1 subunit eta" type="string" />
    <att name="gene" value="CCT7" type="string" />
    <att name="localization" value="" type="string" />
    <att name="order" value="1" type="integer" />
    <att name="relevance_score" value="0.164021164021164" type="real" />
    <att name="localization" value="" type="string" />
    <att name="description" value="T-complex protein 1 subunit eta" type="string" />
  </node>
  <node id="Q99873" label="ANM1_HUMAN">
    <att name="ac" value="Q99873" type="string" />
    <att name="description" value="Protein arginine N-methyltransferase 1" type="string" />
    <att name="gene" value="PRMT1" type="string" />
    <att name="localization" value="Enzyme" type="string" />
    <att name="order" value="1" type="integer" />
    <att name="relevance_score" value="0.3564356435643564" type="real" />
    <att name="localization" value="Enzyme" type="string" />
    <att name="description" value="Protein arginine N-methyltransferase 1" type="string" />
  </node>
  <node id="Q99933" label="BAG1_HUMAN">
    <att name="ac" value="Q99933" type="string" />
    <att name="description" value="BAG family molecular chaperone regulator 1" type="string" />
    <att name="gene" value="BAG1" type="string" />
    <att name="localization" value="" type="string" />
    <att name="order" value="1" type="integer" />
    <att name="relevance_score" value="0.33962264150943394" type="real" />
    <att name="localization" value="" type="string" />
    <att name="description" value="BAG family molecular chaperone regulator 1" type="string" />
  </node>
  <node id="Q99966" label="CITE1_HUMAN">
    <att name="ac" value="Q99966" type="string" />
    <att name="description" value="Cbp/p300-interacting transactivator 1" type="string" />
    <att name="gene" value="CITED1" type="string" />
    <att name="localization" value="" type="string" />
    <att name="order" value="1" type="integer" />
    <att name="relevance_score" value="1.0" type="real" />
    <att name="localization" value="" type="string" />
    <att name="description" value="Cbp/p300-interacting transactivator 1" type="string" />
  </node>
  <node id="Q9BQ39" label="DDX50_HUMAN">
    <att name="ac" value="Q9BQ39" type="string" />
    <att name="description" value="ATP-dependent RNA helicase DDX50" type="string" />
    <att name="gene" value="DDX50" type="string" />
    <att name="localization" value="Enzyme" type="string" />
    <att name="order" value="1" type="integer" />
    <att name="relevance_score" value="0.23076923076923078" type="real" />
    <att name="localization" value="Enzyme" type="string" />
    <att name="description" value="ATP-dependent RNA helicase DDX50" type="string" />
  </node>
  <node id="Q9BQ67" label="GRWD1_HUMAN">
    <att name="ac" value="Q9BQ67" type="string" />
    <att name="description" value="Glutamate-rich WD repeat-containing protein 1" type="string" />
    <att name="gene" value="GRWD1" type="string" />
    <att name="localization" value="" type="string" />
    <att name="order" value="1" type="integer" />
    <att name="relevance_score" value="0.27906976744186046" type="real" />
    <att name="localization" value="" type="string" />
    <att name="description" value="Glutamate-rich WD repeat-containing protein 1" type="string" />
  </node>
  <node id="Q9BQ69" label="MACD1_HUMAN">
    <att name="ac" value="Q9BQ69" type="string" />
    <att name="description" value="ADP-ribose glycohydrolase MACROD1" type="string" />
    <att name="gene" value="MACROD1" type="string" />
    <att name="localization" value="Enzyme" type="string" />
    <att name="order" value="1" type="integer" />
    <att name="relevance_score" value="0.18181818181818182" type="real" />
    <att name="localization" value="Enzyme" type="string" />
    <att name="description" value="ADP-ribose glycohydrolase MACROD1" type="string" />
  </node>
  <node id="Q9BQA1" label="MEP50_HUMAN">
    <att name="ac" value="Q9BQA1" type="string" />
    <att name="description" value="Methylosome protein WDR77" type="string" />
    <att name="gene" value="WDR77" type="string" />
    <att name="localization" value="" type="string" />
    <att name="order" value="1" type="integer" />
    <att name="relevance_score" value="0.2916666666666667" type="real" />
    <att name="localization" value="" type="string" />
    <att name="description" value="Methylosome protein WDR77" type="string" />
  </node>
  <node id="Q9BQE3" label="TBA1C_HUMAN">
    <att name="ac" value="Q9BQE3" type="string" />
    <att name="description" value="Tubulin alpha-1C chain" type="string" />
    <att name="gene" value="TUBA1C" type="string" />
    <att name="localization" value="Enzyme" type="string" />
    <att name="order" value="1" type="integer" />
    <att name="relevance_score" value="0.1875" type="real" />
    <att name="localization" value="Enzyme" type="string" />
    <att name="description" value="Tubulin alpha-1C chain" type="string" />
  </node>
  <node id="Q9BQG0" label="MBB1A_HUMAN">
    <att name="ac" value="Q9BQG0" type="string" />
    <att name="description" value="Myb-binding protein 1A" type="string" />
    <att name="gene" value="MYBBP1A" type="string" />
    <att name="localization" value="" type="string" />
    <att name="order" value="1" type="integer" />
    <att name="relevance_score" value="0.25" type="real" />
    <att name="localization" value="" type="string" />
    <att name="description" value="Myb-binding protein 1A" type="string" />
  </node>
  <node id="Q9BRD0" label="BUD13_HUMAN">
    <att name="ac" value="Q9BRD0" type="string" />
    <att name="description" value="BUD13 homolog" type="string" />
    <att name="gene" value="BUD13" type="string" />
    <att name="localization" value="" type="string" />
    <att name="order" value="1" type="integer" />
    <att name="relevance_score" value="0.1724137931034483" type="real" />
    <att name="localization" value="" type="string" />
    <att name="description" value="BUD13 homolog" type="string" />
  </node>
  <node id="Q9BTK6" label="PAGR1_HUMAN">
    <att name="ac" value="Q9BTK6" type="string" />
    <att name="description" value="PAXIP1-associated glutamate-rich protein 1" type="string" />
    <att name="gene" value="PAGR1" type="string" />
    <att name="localization" value="" type="string" />
    <att name="order" value="1" type="integer" />
    <att name="relevance_score" value="0.5454545454545454" type="real" />
    <att name="localization" value="" type="string" />
    <att name="description" value="PAXIP1-associated glutamate-rich protein 1" type="string" />
  </node>
  <node id="Q9BUF5" label="TBB6_HUMAN">
    <att name="ac" value="Q9BUF5" type="string" />
    <att name="description" value="Tubulin beta-6 chain" type="string" />
    <att name="gene" value="TUBB6" type="string" />
    <att name="localization" value="" type="string" />
    <att name="order" value="1" type="integer" />
    <att name="relevance_score" value="0.30434782608695654" type="real" />
    <att name="localization" value="" type="string" />
    <att name="description" value="Tubulin beta-6 chain" type="string" />
  </node>
  <node id="Q9BUJ2" label="HNRL1_HUMAN">
    <att name="ac" value="Q9BUJ2" type="string" />
    <att name="description" value="Heterogeneous nuclear ribonucleoprotein U-like protein 1" type="string" />
    <att name="gene" value="HNRNPUL1" type="string" />
    <att name="localization" value="" type="string" />
    <att name="order" value="1" type="integer" />
    <att name="relevance_score" value="0.2564102564102564" type="real" />
    <att name="localization" value="" type="string" />
    <att name="description" value="Heterogeneous nuclear ribonucleoprotein U-like protein 1" type="string" />
  </node>
  <node id="Q9BUP0" label="EFHD1_HUMAN">
    <att name="ac" value="Q9BUP0" type="string" />
    <att name="description" value="EF-hand domain-containing protein D1" type="string" />
    <att name="gene" value="EFHD1" type="string" />
    <att name="localization" value="" type="string" />
    <att name="order" value="1" type="integer" />
    <att name="relevance_score" value="0.2" type="real" />
    <att name="localization" value="" type="string" />
    <att name="description" value="EF-hand domain-containing protein D1" type="string" />
  </node>
  <node id="Q9BVJ6" label="UT14A_HUMAN">
    <att name="ac" value="Q9BVJ6" type="string" />
    <att name="description" value="U3 small nucleolar RNA-associated protein 14 homolog A" type="string" />
    <att name="gene" value="UTP14A" type="string" />
    <att name="localization" value="" type="string" />
    <att name="order" value="1" type="integer" />
    <att name="relevance_score" value="0.21052631578947367" type="real" />
    <att name="localization" value="" type="string" />
    <att name="description" value="U3 small nucleolar RNA-associated protein 14 homolog A" type="string" />
  </node>
  <node id="Q9BVP2" label="GNL3_HUMAN">
    <att name="ac" value="Q9BVP2" type="string" />
    <att name="description" value="Guanine nucleotide-binding protein-like 3" type="string" />
    <att name="gene" value="GNL3" type="string" />
    <att name="localization" value="" type="string" />
    <att name="order" value="1" type="integer" />
    <att name="relevance_score" value="0.16129032258064516" type="real" />
    <att name="localization" value="" type="string" />
    <att name="description" value="Guanine nucleotide-binding protein-like 3" type="string" />
  </node>
  <node id="Q9BWF3" label="RBM4_HUMAN">
    <att name="ac" value="Q9BWF3" type="string" />
    <att name="description" value="RNA-binding protein 4" type="string" />
    <att name="gene" value="RBM4" type="string" />
    <att name="localization" value="" type="string" />
    <att name="order" value="1" type="integer" />
    <att name="relevance_score" value="0.22807017543859648" type="real" />
    <att name="localization" value="" type="string" />
    <att name="description" value="RNA-binding protein 4" type="string" />
  </node>
  <node id="Q9BY89" label="K1671_HUMAN">
    <att name="ac" value="Q9BY89" type="string" />
    <att name="description" value="Uncharacterized protein KIAA1671" type="string" />
    <att name="gene" value="KIAA1671" type="string" />
    <att name="localization" value="" type="string" />
    <att name="order" value="1" type="integer" />
    <att name="relevance_score" value="0.13333333333333333" type="real" />
    <att name="localization" value="" type="string" />
    <att name="description" value="Uncharacterized protein KIAA1671" type="string" />
  </node>
  <node id="Q9BYM8" label="HOIL1_HUMAN">
    <att name="ac" value="Q9BYM8" type="string" />
    <att name="description" value="RanBP-type and C3HC4-type zinc finger-containing protein 1" type="string" />
    <att name="gene" value="RBCK1" type="string" />
    <att name="localization" value="Enzyme" type="string" />
    <att name="order" value="1" type="integer" />
    <att name="relevance_score" value="0.16981132075471697" type="real" />
    <att name="localization" value="Enzyme" type="string" />
    <att name="description" value="RanBP-type and C3HC4-type zinc finger-containing protein 1" type="string" />
  </node>
  <node id="Q9BZ95" label="NSD3_HUMAN">
    <att name="ac" value="Q9BZ95" type="string" />
    <att name="description" value="Histone-lysine N-methyltransferase NSD3" type="string" />
    <att name="gene" value="NSD3" type="string" />
    <att name="localization" value="Enzyme" type="string" />
    <att name="order" value="1" type="integer" />
    <att name="relevance_score" value="0.21052631578947367" type="real" />
    <att name="localization" value="Enzyme" type="string" />
    <att name="description" value="Histone-lysine N-methyltransferase NSD3" type="string" />
  </node>
  <node id="Q9BZE4" label="GTPB4_HUMAN">
    <att name="ac" value="Q9BZE4" type="string" />
    <att name="description" value="GTP-binding protein 4" type="string" />
    <att name="gene" value="GTPBP4" type="string" />
    <att name="localization" value="" type="string" />
    <att name="order" value="1" type="integer" />
    <att name="relevance_score" value="0.2642857142857143" type="real" />
    <att name="localization" value="" type="string" />
    <att name="description" value="GTP-binding protein 4" type="string" />
  </node>
  <node id="Q9BZK7" label="TBL1R_HUMAN">
    <att name="ac" value="Q9BZK7" type="string" />
    <att name="description" value="F-box-like/WD repeat-containing protein TBL1XR1" type="string" />
    <att name="gene" value="TBL1XR1" type="string" />
    <att name="localization" value="" type="string" />
    <att name="order" value="1" type="integer" />
    <att name="relevance_score" value="0.2702702702702703" type="real" />
    <att name="localization" value="" type="string" />
    <att name="description" value="F-box-like/WD repeat-containing protein TBL1XR1" type="string" />
  </node>
  <node id="Q9BZR9" label="TRIM8_HUMAN">
    <att name="ac" value="Q9BZR9" type="string" />
    <att name="description" value="E3 ubiquitin-protein ligase TRIM8" type="string" />
    <att name="gene" value="TRIM8" type="string" />
    <att name="localization" value="Enzyme" type="string" />
    <att name="order" value="1" type="integer" />
    <att name="relevance_score" value="0.22727272727272727" type="real" />
    <att name="localization" value="Enzyme" type="string" />
    <att name="description" value="E3 ubiquitin-protein ligase TRIM8" type="string" />
  </node>
  <node id="Q9C091" label="GRB1L_HUMAN">
    <att name="ac" value="Q9C091" type="string" />
    <att name="description" value="GREB1-like protein" type="string" />
    <att name="gene" value="GREB1L" type="string" />
    <att name="localization" value="" type="string" />
    <att name="order" value="1" type="integer" />
    <att name="relevance_score" value="0.3333333333333333" type="real" />
    <att name="localization" value="" type="string" />
    <att name="description" value="GREB1-like protein" type="string" />
  </node>
  <node id="Q9GZR2" label="REXO4_HUMAN">
    <att name="ac" value="Q9GZR2" type="string" />
    <att name="description" value="RNA exonuclease 4" type="string" />
    <att name="gene" value="REXO4" type="string" />
    <att name="localization" value="Enzyme" type="string" />
    <att name="order" value="1" type="integer" />
    <att name="relevance_score" value="0.34615384615384615" type="real" />
    <att name="localization" value="Enzyme" type="string" />
    <att name="description" value="RNA exonuclease 4" type="string" />
  </node>
  <node id="Q9H0A0" label="NAT10_HUMAN">
    <att name="ac" value="Q9H0A0" type="string" />
    <att name="description" value="RNA cytidine acetyltransferase" type="string" />
    <att name="gene" value="NAT10" type="string" />
    <att name="localization" value="Enzyme" type="string" />
    <att name="order" value="1" type="integer" />
    <att name="relevance_score" value="0.2080536912751678" type="real" />
    <att name="localization" value="Enzyme" type="string" />
    <att name="description" value="RNA cytidine acetyltransferase" type="string" />
  </node>
  <node id="Q9H0F6" label="SHRPN_HUMAN">
    <att name="ac" value="Q9H0F6" type="string" />
    <att name="description" value="Sharpin" type="string" />
    <att name="gene" value="SHARPIN" type="string" />
    <att name="localization" value="" type="string" />
    <att name="order" value="1" type="integer" />
    <att name="relevance_score" value="0.18867924528301888" type="real" />
    <att name="localization" value="" type="string" />
    <att name="description" value="Sharpin" type="string" />
  </node>
  <node id="Q9H0U9" label="TSYL1_HUMAN">
    <att name="ac" value="Q9H0U9" type="string" />
    <att name="description" value="Testis-specific Y-encoded-like protein 1" type="string" />
    <att name="gene" value="TSPYL1" type="string" />
    <att name="localization" value="" type="string" />
    <att name="order" value="1" type="integer" />
    <att name="relevance_score" value="0.12195121951219512" type="real" />
    <att name="localization" value="" type="string" />
    <att name="description" value="Testis-specific Y-encoded-like protein 1" type="string" />
  </node>
  <node id="Q9H1I8" label="ASCC2_HUMAN">
    <att name="ac" value="Q9H1I8" type="string" />
    <att name="description" value="Activating signal cointegrator 1 complex subunit 2" type="string" />
    <att name="gene" value="ASCC2" type="string" />
    <att name="localization" value="" type="string" />
    <att name="order" value="1" type="integer" />
    <att name="relevance_score" value="0.7142857142857143" type="real" />
    <att name="localization" value="" type="string" />
    <att name="description" value="Activating signal cointegrator 1 complex subunit 2" type="string" />
  </node>
  <node id="Q9H1R3" label="MYLK2_HUMAN">
    <att name="ac" value="Q9H1R3" type="string" />
    <att name="description" value="Myosin light chain kinase 2, skeletal/cardiac muscle" type="string" />
    <att name="gene" value="MYLK2" type="string" />
    <att name="localization" value="Kinase" type="string" />
    <att name="order" value="1" type="integer" />
    <att name="relevance_score" value="0.47368421052631576" type="real" />
    <att name="localization" value="Kinase" type="string" />
    <att name="description" value="Myosin light chain kinase 2, skeletal/cardiac muscle" type="string" />
  </node>
  <node id="Q9H3U1" label="UN45A_HUMAN">
    <att name="ac" value="Q9H3U1" type="string" />
    <att name="description" value="Protein unc-45 homolog A" type="string" />
    <att name="gene" value="UNC45A" type="string" />
    <att name="localization" value="" type="string" />
    <att name="order" value="1" type="integer" />
    <att name="relevance_score" value="0.2222222222222222" type="real" />
    <att name="localization" value="" type="string" />
    <att name="description" value="Protein unc-45 homolog A" type="string" />
  </node>
  <node id="Q9H467" label="CUED2_HUMAN">
    <att name="ac" value="Q9H467" type="string" />
    <att name="description" value="CUE domain-containing protein 2" type="string" />
    <att name="gene" value="CUEDC2" type="string" />
    <att name="localization" value="" type="string" />
    <att name="order" value="1" type="integer" />
    <att name="relevance_score" value="0.3684210526315789" type="real" />
    <att name="localization" value="" type="string" />
    <att name="description" value="CUE domain-containing protein 2" type="string" />
  </node>
  <node id="Q9H7B4" label="SMYD3_HUMAN">
    <att name="ac" value="Q9H7B4" type="string" />
    <att name="description" value="Histone-lysine N-methyltransferase SMYD3" type="string" />
    <att name="gene" value="SMYD3" type="string" />
    <att name="localization" value="Enzyme" type="string" />
    <att name="order" value="1" type="integer" />
    <att name="relevance_score" value="0.5" type="real" />
    <att name="localization" value="Enzyme" type="string" />
    <att name="description" value="Histone-lysine N-methyltransferase SMYD3" type="string" />
  </node>
  <node id="Q9H944" label="MED20_HUMAN">
    <att name="ac" value="Q9H944" type="string" />
    <att name="description" value="Mediator of RNA polymerase II transcription subunit 20" type="string" />
    <att name="gene" value="MED20" type="string" />
    <att name="localization" value="" type="string" />
    <att name="order" value="1" type="integer" />
    <att name="relevance_score" value="0.43478260869565216" type="real" />
    <att name="localization" value="" type="string" />
    <att name="description" value="Mediator of RNA polymerase II transcription subunit 20" type="string" />
  </node>
  <node id="Q9HAV0" label="GBB4_HUMAN">
    <att name="ac" value="Q9HAV0" type="string" />
    <att name="description" value="Guanine nucleotide-binding protein subunit beta-4" type="string" />
    <att name="gene" value="GNB4" type="string" />
    <att name="localization" value="" type="string" />
    <att name="order" value="1" type="integer" />
    <att name="relevance_score" value="0.23809523809523808" type="real" />
    <att name="localization" value="" type="string" />
    <att name="description" value="Guanine nucleotide-binding protein subunit beta-4" type="string" />
  </node>
  <node id="Q9HCD5" label="NCOA5_HUMAN">
    <att name="ac" value="Q9HCD5" type="string" />
    <att name="description" value="Nuclear receptor coactivator 5" type="string" />
    <att name="gene" value="NCOA5" type="string" />
    <att name="localization" value="" type="string" />
    <att name="order" value="1" type="integer" />
    <att name="relevance_score" value="0.3" type="real" />
    <att name="localization" value="" type="string" />
    <att name="description" value="Nuclear receptor coactivator 5" type="string" />
  </node>
  <node id="Q9HCE1" label="MOV10_HUMAN">
    <att name="ac" value="Q9HCE1" type="string" />
    <att name="description" value="Helicase MOV-10" type="string" />
    <att name="gene" value="MOV10" type="string" />
    <att name="localization" value="Enzyme" type="string" />
    <att name="order" value="1" type="integer" />
    <att name="relevance_score" value="0.18691588785046728" type="real" />
    <att name="localization" value="Enzyme" type="string" />
    <att name="description" value="Helicase MOV-10" type="string" />
  </node>
  <node id="Q9HCE7" label="SMUF1_HUMAN">
    <att name="ac" value="Q9HCE7" type="string" />
    <att name="description" value="E3 ubiquitin-protein ligase SMURF1" type="string" />
    <att name="gene" value="SMURF1" type="string" />
    <att name="localization" value="Enzyme" type="string" />
    <att name="order" value="1" type="integer" />
    <att name="relevance_score" value="0.13385826771653545" type="real" />
    <att name="localization" value="Enzyme" type="string" />
    <att name="description" value="E3 ubiquitin-protein ligase SMURF1" type="string" />
  </node>
  <node id="Q9HCM4" label="E41L5_HUMAN">
    <att name="ac" value="Q9HCM4" type="string" />
    <att name="description" value="Band 4.1-like protein 5" type="string" />
    <att name="gene" value="EPB41L5" type="string" />
    <att name="localization" value="" type="string" />
    <att name="order" value="1" type="integer" />
    <att name="relevance_score" value="0.16" type="real" />
    <att name="localization" value="" type="string" />
    <att name="description" value="Band 4.1-like protein 5" type="string" />
  </node>
  <node id="Q9NPD3" label="EXOS4_HUMAN">
    <att name="ac" value="Q9NPD3" type="string" />
    <att name="description" value="Exosome complex component RRP41" type="string" />
    <att name="gene" value="EXOSC4" type="string" />
    <att name="localization" value="" type="string" />
    <att name="order" value="1" type="integer" />
    <att name="relevance_score" value="0.16279069767441862" type="real" />
    <att name="localization" value="" type="string" />
    <att name="description" value="Exosome complex component RRP41" type="string" />
  </node>
  <node id="Q9NPJ4" label="PNRC2_HUMAN">
    <att name="ac" value="Q9NPJ4" type="string" />
    <att name="description" value="Proline-rich nuclear receptor coactivator 2" type="string" />
    <att name="gene" value="PNRC2" type="string" />
    <att name="localization" value="" type="string" />
    <att name="order" value="1" type="integer" />
    <att name="relevance_score" value="0.5" type="real" />
    <att name="localization" value="" type="string" />
    <att name="description" value="Proline-rich nuclear receptor coactivator 2" type="string" />
  </node>
  <node id="Q9NPJ6" label="MED4_HUMAN">
    <att name="ac" value="Q9NPJ6" type="string" />
    <att name="description" value="Mediator of RNA polymerase II transcription subunit 4" type="string" />
    <att name="gene" value="MED4" type="string" />
    <att name="localization" value="" type="string" />
    <att name="order" value="1" type="integer" />
    <att name="relevance_score" value="0.20618556701030927" type="real" />
    <att name="localization" value="" type="string" />
    <att name="description" value="Mediator of RNA polymerase II transcription subunit 4" type="string" />
  </node>
  <node id="Q9NQZ2" label="SAS10_HUMAN">
    <att name="ac" value="Q9NQZ2" type="string" />
    <att name="description" value="Something about silencing protein 10" type="string" />
    <att name="gene" value="UTP3" type="string" />
    <att name="localization" value="" type="string" />
    <att name="order" value="1" type="integer" />
    <att name="relevance_score" value="0.25" type="real" />
    <att name="localization" value="" type="string" />
    <att name="description" value="Something about silencing protein 10" type="string" />
  </node>
  <node id="Q9NSY1" label="BMP2K_HUMAN">
    <att name="ac" value="Q9NSY1" type="string" />
    <att name="description" value="BMP-2-inducible protein kinase" type="string" />
    <att name="gene" value="BMP2K" type="string" />
    <att name="localization" value="Kinase" type="string" />
    <att name="order" value="1" type="integer" />
    <att name="relevance_score" value="0.23809523809523808" type="real" />
    <att name="localization" value="Kinase" type="string" />
    <att name="description" value="BMP-2-inducible protein kinase" type="string" />
  </node>
  <node id="Q9NTJ3" label="SMC4_HUMAN">
    <att name="ac" value="Q9NTJ3" type="string" />
    <att name="description" value="Structural maintenance of chromosomes protein 4" type="string" />
    <att name="gene" value="SMC4" type="string" />
    <att name="localization" value="" type="string" />
    <att name="order" value="1" type="integer" />
    <att name="relevance_score" value="0.2" type="real" />
    <att name="localization" value="" type="string" />
    <att name="description" value="Structural maintenance of chromosomes protein 4" type="string" />
  </node>
  <node id="Q9NVC6" label="MED17_HUMAN">
    <att name="ac" value="Q9NVC6" type="string" />
    <att name="description" value="Mediator of RNA polymerase II transcription subunit 17" type="string" />
    <att name="gene" value="MED17" type="string" />
    <att name="localization" value="" type="string" />
    <att name="order" value="1" type="integer" />
    <att name="relevance_score" value="0.373134328358209" type="real" />
    <att name="localization" value="" type="string" />
    <att name="description" value="Mediator of RNA polymerase II transcription subunit 17" type="string" />
  </node>
  <node id="Q9NVI7" label="ATD3A_HUMAN">
    <att name="ac" value="Q9NVI7" type="string" />
    <att name="description" value="ATPase family AAA domain-containing protein 3A" type="string" />
    <att name="gene" value="ATAD3A" type="string" />
    <att name="localization" value="" type="string" />
    <att name="order" value="1" type="integer" />
    <att name="relevance_score" value="0.2558139534883721" type="real" />
    <att name="localization" value="" type="string" />
    <att name="description" value="ATPase family AAA domain-containing protein 3A" type="string" />
  </node>
  <node id="Q9NX58" label="LYAR_HUMAN">
    <att name="ac" value="Q9NX58" type="string" />
    <att name="description" value="Cell growth-regulating nucleolar protein" type="string" />
    <att name="gene" value="LYAR" type="string" />
    <att name="localization" value="Transcription factor" type="string" />
    <att name="order" value="1" type="integer" />
    <att name="relevance_score" value="0.28125" type="real" />
    <att name="localization" value="Transcription factor" type="string" />
    <att name="description" value="Cell growth-regulating nucleolar protein" type="string" />
  </node>
  <node id="Q9NXF8" label="ZDHC7_HUMAN">
    <att name="ac" value="Q9NXF8" type="string" />
    <att name="description" value="Palmitoyltransferase ZDHHC7" type="string" />
    <att name="gene" value="ZDHHC7" type="string" />
    <att name="localization" value="Enzyme" type="string" />
    <att name="order" value="1" type="integer" />
    <att name="relevance_score" value="0.3333333333333333" type="real" />
    <att name="localization" value="Enzyme" type="string" />
    <att name="description" value="Palmitoyltransferase ZDHHC7" type="string" />
  </node>
  <node id="Q9NYF8" label="BCLF1_HUMAN">
    <att name="ac" value="Q9NYF8" type="string" />
    <att name="description" value="Bcl-2-associated transcription factor 1" type="string" />
    <att name="gene" value="BCLAF1" type="string" />
    <att name="localization" value="Transcription factor" type="string" />
    <att name="order" value="1" type="integer" />
    <att name="relevance_score" value="0.3170731707317073" type="real" />
    <att name="localization" value="Transcription factor" type="string" />
    <att name="description" value="Bcl-2-associated transcription factor 1" type="string" />
  </node>
  <node id="Q9NYJ8" label="TAB2_HUMAN">
    <att name="ac" value="Q9NYJ8" type="string" />
    <att name="description" value="TGF-beta-activated kinase 1 and MAP3K7-binding protein 2" type="string" />
    <att name="gene" value="TAB2" type="string" />
    <att name="localization" value="" type="string" />
    <att name="order" value="1" type="integer" />
    <att name="relevance_score" value="0.15730337078651685" type="real" />
    <att name="localization" value="" type="string" />
    <att name="description" value="TGF-beta-activated kinase 1 and MAP3K7-binding protein 2" type="string" />
  </node>
  <node id="Q9NYL9" label="TMOD3_HUMAN">
    <att name="ac" value="Q9NYL9" type="string" />
    <att name="description" value="Tropomodulin-3" type="string" />
    <att name="gene" value="TMOD3" type="string" />
    <att name="localization" value="" type="string" />
    <att name="order" value="1" type="integer" />
    <att name="relevance_score" value="0.19148936170212766" type="real" />
    <att name="localization" value="" type="string" />
    <att name="description" value="Tropomodulin-3" type="string" />
  </node>
  <node id="Q9NYQ6" label="CELR1_HUMAN">
    <att name="ac" value="Q9NYQ6" type="string" />
    <att name="description" value="Cadherin EGF LAG seven-pass G-type receptor 1" type="string" />
    <att name="gene" value="CELSR1" type="string" />
    <att name="localization" value="Receptor" type="string" />
    <att name="order" value="1" type="integer" />
    <att name="relevance_score" value="0.125" type="real" />
    <att name="_Receptor" value="true" type="boolean" />
    <att name="localization" value="Receptor" type="string" />
    <att name="description" value="Cadherin EGF LAG seven-pass G-type receptor 1" type="string" />
  </node>
  <node id="Q9P1Y5" label="CAMP3_HUMAN">
    <att name="ac" value="Q9P1Y5" type="string" />
    <att name="description" value="Calmodulin-regulated spectrin-associated protein 3" type="string" />
    <att name="gene" value="CAMSAP3" type="string" />
    <att name="localization" value="" type="string" />
    <att name="order" value="1" type="integer" />
    <att name="relevance_score" value="0.1" type="real" />
    <att name="localization" value="" type="string" />
    <att name="description" value="Calmodulin-regulated spectrin-associated protein 3" type="string" />
  </node>
  <node id="Q9P2J5" label="SYLC_HUMAN">
    <att name="ac" value="Q9P2J5" type="string" />
    <att name="description" value="Leucine--tRNA ligase, cytoplasmic" type="string" />
    <att name="gene" value="LARS1" type="string" />
    <att name="localization" value="Enzyme" type="string" />
    <att name="order" value="1" type="integer" />
    <att name="relevance_score" value="0.17142857142857143" type="real" />
    <att name="localization" value="Enzyme" type="string" />
    <att name="description" value="Leucine--tRNA ligase, cytoplasmic" type="string" />
  </node>
  <node id="Q9UBK2" label="PRGC1_HUMAN">
    <att name="ac" value="Q9UBK2" type="string" />
    <att name="description" value="Peroxisome proliferator-activated receptor gamma coactivator 1-alpha" type="string" />
    <att name="gene" value="PPARGC1A" type="string" />
    <att name="localization" value="" type="string" />
    <att name="order" value="1" type="integer" />
    <att name="relevance_score" value="0.375" type="real" />
    <att name="localization" value="" type="string" />
    <att name="description" value="Peroxisome proliferator-activated receptor gamma coactivator 1-alpha" type="string" />
  </node>
  <node id="Q9UBK9" label="UXT_HUMAN">
    <att name="ac" value="Q9UBK9" type="string" />
    <att name="description" value="Protein UXT" type="string" />
    <att name="gene" value="UXT" type="string" />
    <att name="localization" value="" type="string" />
    <att name="order" value="1" type="integer" />
    <att name="relevance_score" value="0.26785714285714285" type="real" />
    <att name="localization" value="" type="string" />
    <att name="description" value="Protein UXT" type="string" />
  </node>
  <node id="Q9UBL3" label="ASH2L_HUMAN">
    <att name="ac" value="Q9UBL3" type="string" />
    <att name="description" value="Set1/Ash2 histone methyltransferase complex subunit ASH2" type="string" />
    <att name="gene" value="ASH2L" type="string" />
    <att name="localization" value="Transcription factor" type="string" />
    <att name="order" value="1" type="integer" />
    <att name="relevance_score" value="0.36" type="real" />
    <att name="localization" value="Transcription factor" type="string" />
    <att name="description" value="Set1/Ash2 histone methyltransferase complex subunit ASH2" type="string" />
  </node>
  <node id="Q9UBS4" label="DJB11_HUMAN">
    <att name="ac" value="Q9UBS4" type="string" />
    <att name="description" value="DnaJ homolog subfamily B member 11" type="string" />
    <att name="gene" value="DNAJB11" type="string" />
    <att name="localization" value="" type="string" />
    <att name="order" value="1" type="integer" />
    <att name="relevance_score" value="0.225" type="real" />
    <att name="localization" value="" type="string" />
    <att name="description" value="DnaJ homolog subfamily B member 11" type="string" />
  </node>
  <node id="Q9UHF7" label="TRPS1_HUMAN">
    <att name="ac" value="Q9UHF7" type="string" />
    <att name="description" value="Zinc finger transcription factor Trps1" type="string" />
    <att name="gene" value="TRPS1" type="string" />
    <att name="localization" value="Transcription factor" type="string" />
    <att name="order" value="1" type="integer" />
    <att name="relevance_score" value="0.5" type="real" />
    <att name="localization" value="Transcription factor" type="string" />
    <att name="description" value="Zinc finger transcription factor Trps1" type="string" />
  </node>
  <node id="Q9UHV7" label="MED13_HUMAN">
    <att name="ac" value="Q9UHV7" type="string" />
    <att name="description" value="Mediator of RNA polymerase II transcription subunit 13" type="string" />
    <att name="gene" value="MED13" type="string" />
    <att name="localization" value="" type="string" />
    <att name="order" value="1" type="integer" />
    <att name="relevance_score" value="0.37209302325581395" type="real" />
    <att name="localization" value="" type="string" />
    <att name="description" value="Mediator of RNA polymerase II transcription subunit 13" type="string" />
  </node>
  <node id="Q9UJS0" label="S2513_HUMAN">
    <att name="ac" value="Q9UJS0" type="string" />
    <att name="description" value="Electrogenic aspartate/glutamate antiporter SLC25A13, mitochondrial" type="string" />
    <att name="gene" value="SLC25A13" type="string" />
    <att name="localization" value="" type="string" />
    <att name="order" value="1" type="integer" />
    <att name="relevance_score" value="0.1875" type="real" />
    <att name="localization" value="" type="string" />
    <att name="description" value="Electrogenic aspartate/glutamate antiporter SLC25A13, mitochondrial" type="string" />
  </node>
  <node id="Q9UK53" label="ING1_HUMAN">
    <att name="ac" value="Q9UK53" type="string" />
    <att name="description" value="Inhibitor of growth protein 1" type="string" />
    <att name="gene" value="ING1" type="string" />
    <att name="localization" value="" type="string" />
    <att name="order" value="1" type="integer" />
    <att name="relevance_score" value="0.4857142857142857" type="real" />
    <att name="localization" value="" type="string" />
    <att name="description" value="Inhibitor of growth protein 1" type="string" />
  </node>
  <node id="Q9UKW4" label="VAV3_HUMAN">
    <att name="ac" value="Q9UKW4" type="string" />
    <att name="description" value="Guanine nucleotide exchange factor VAV3" type="string" />
    <att name="gene" value="VAV3" type="string" />
    <att name="localization" value="" type="string" />
    <att name="order" value="1" type="integer" />
    <att name="relevance_score" value="0.16666666666666666" type="real" />
    <att name="localization" value="" type="string" />
    <att name="description" value="Guanine nucleotide exchange factor VAV3" type="string" />
  </node>
  <node id="Q9ULK4" label="MED23_HUMAN">
    <att name="ac" value="Q9ULK4" type="string" />
    <att name="description" value="Mediator of RNA polymerase II transcription subunit 23" type="string" />
    <att name="gene" value="MED23" type="string" />
    <att name="localization" value="" type="string" />
    <att name="order" value="1" type="integer" />
    <att name="relevance_score" value="0.3541666666666667" type="real" />
    <att name="localization" value="" type="string" />
    <att name="description" value="Mediator of RNA polymerase II transcription subunit 23" type="string" />
  </node>
  <node id="Q9ULL5" label="PRR12_HUMAN">
    <att name="ac" value="Q9ULL5" type="string" />
    <att name="description" value="Proline-rich protein 12" type="string" />
    <att name="gene" value="PRR12" type="string" />
    <att name="localization" value="" type="string" />
    <att name="order" value="1" type="integer" />
    <att name="relevance_score" value="0.3333333333333333" type="real" />
    <att name="localization" value="" type="string" />
    <att name="description" value="Proline-rich protein 12" type="string" />
  </node>
  <node id="Q9ULT8" label="HECD1_HUMAN">
    <att name="ac" value="Q9ULT8" type="string" />
    <att name="description" value="E3 ubiquitin-protein ligase HECTD1" type="string" />
    <att name="gene" value="HECTD1" type="string" />
    <att name="localization" value="Enzyme" type="string" />
    <att name="order" value="1" type="integer" />
    <att name="relevance_score" value="0.1891891891891892" type="real" />
    <att name="localization" value="Enzyme" type="string" />
    <att name="description" value="E3 ubiquitin-protein ligase HECTD1" type="string" />
  </node>
  <node id="Q9ULU4" label="ZMYD8_HUMAN">
    <att name="ac" value="Q9ULU4" type="string" />
    <att name="description" value="MYND-type zinc finger-containing chromatin reader ZMYND8" type="string" />
    <att name="gene" value="ZMYND8" type="string" />
    <att name="localization" value="" type="string" />
    <att name="order" value="1" type="integer" />
    <att name="relevance_score" value="0.30952380952380953" type="real" />
    <att name="localization" value="" type="string" />
    <att name="description" value="MYND-type zinc finger-containing chromatin reader ZMYND8" type="string" />
  </node>
  <node id="Q9ULV4" label="COR1C_HUMAN">
    <att name="ac" value="Q9ULV4" type="string" />
    <att name="description" value="Coronin-1C" type="string" />
    <att name="gene" value="CORO1C" type="string" />
    <att name="localization" value="" type="string" />
    <att name="order" value="1" type="integer" />
    <att name="relevance_score" value="0.2222222222222222" type="real" />
    <att name="localization" value="" type="string" />
    <att name="description" value="Coronin-1C" type="string" />
  </node>
  <node id="Q9UM54" label="MYO6_HUMAN">
    <att name="ac" value="Q9UM54" type="string" />
    <att name="description" value="Unconventional myosin-VI" type="string" />
    <att name="gene" value="MYO6" type="string" />
    <att name="localization" value="" type="string" />
    <att name="order" value="1" type="integer" />
    <att name="relevance_score" value="0.234375" type="real" />
    <att name="localization" value="" type="string" />
    <att name="description" value="Unconventional myosin-VI" type="string" />
  </node>
  <node id="Q9UMS4" label="PRP19_HUMAN">
    <att name="ac" value="Q9UMS4" type="string" />
    <att name="description" value="Pre-mRNA-processing factor 19" type="string" />
    <att name="gene" value="PRPF19" type="string" />
    <att name="localization" value="Enzyme" type="string" />
    <att name="order" value="1" type="integer" />
    <att name="relevance_score" value="0.1773049645390071" type="real" />
    <att name="localization" value="Enzyme" type="string" />
    <att name="description" value="Pre-mRNA-processing factor 19" type="string" />
  </node>
  <node id="Q9UN36" label="NDRG2_HUMAN">
    <att name="ac" value="Q9UN36" type="string" />
    <att name="description" value="Protein NDRG2" type="string" />
    <att name="gene" value="NDRG2" type="string" />
    <att name="localization" value="" type="string" />
    <att name="order" value="1" type="integer" />
    <att name="relevance_score" value="0.15384615384615385" type="real" />
    <att name="localization" value="" type="string" />
    <att name="description" value="Protein NDRG2" type="string" />
  </node>
  <node id="Q9UN86" label="G3BP2_HUMAN">
    <att name="ac" value="Q9UN86" type="string" />
    <att name="description" value="Ras GTPase-activating protein-binding protein 2" type="string" />
    <att name="gene" value="G3BP2" type="string" />
    <att name="localization" value="" type="string" />
    <att name="order" value="1" type="integer" />
    <att name="relevance_score" value="0.3333333333333333" type="real" />
    <att name="localization" value="" type="string" />
    <att name="description" value="Ras GTPase-activating protein-binding protein 2" type="string" />
  </node>
  <node id="Q9UNE7" label="CHIP_HUMAN">
    <att name="ac" value="Q9UNE7" type="string" />
    <att name="description" value="E3 ubiquitin-protein ligase CHIP" type="string" />
    <att name="gene" value="STUB1" type="string" />
    <att name="localization" value="Enzyme" type="string" />
    <att name="order" value="1" type="integer" />
    <att name="relevance_score" value="0.19649122807017544" type="real" />
    <att name="localization" value="Enzyme" type="string" />
    <att name="description" value="E3 ubiquitin-protein ligase CHIP" type="string" />
  </node>
  <node id="Q9UNQ2" label="DIM1_HUMAN">
    <att name="ac" value="Q9UNQ2" type="string" />
    <att name="description" value="Probable dimethyladenosine transferase" type="string" />
    <att name="gene" value="DIMT1" type="string" />
    <att name="localization" value="Enzyme" type="string" />
    <att name="order" value="1" type="integer" />
    <att name="relevance_score" value="0.40625" type="real" />
    <att name="localization" value="Enzyme" type="string" />
    <att name="description" value="Probable dimethyladenosine transferase" type="string" />
  </node>
  <node id="Q9UPN3" label="MACF1_HUMAN">
    <att name="ac" value="Q9UPN3" type="string" />
    <att name="description" value="Microtubule-actin cross-linking factor 1, isoforms 1/2/3/4/5" type="string" />
    <att name="gene" value="MACF1" type="string" />
    <att name="localization" value="" type="string" />
    <att name="order" value="1" type="integer" />
    <att name="relevance_score" value="0.11538461538461539" type="real" />
    <att name="localization" value="" type="string" />
    <att name="description" value="Microtubule-actin cross-linking factor 1, isoforms 1/2/3/4/5" type="string" />
  </node>
  <node id="Q9UPN9" label="TRI33_HUMAN">
    <att name="ac" value="Q9UPN9" type="string" />
    <att name="description" value="E3 ubiquitin-protein ligase TRIM33" type="string" />
    <att name="gene" value="TRIM33" type="string" />
    <att name="localization" value="Transcription factor" type="string" />
    <att name="order" value="1" type="integer" />
    <att name="relevance_score" value="0.2857142857142857" type="real" />
    <att name="localization" value="Transcription factor" type="string" />
    <att name="description" value="E3 ubiquitin-protein ligase TRIM33" type="string" />
  </node>
  <node id="Q9UQ80" label="PA2G4_HUMAN">
    <att name="ac" value="Q9UQ80" type="string" />
    <att name="description" value="Proliferation-associated protein 2G4" type="string" />
    <att name="gene" value="PA2G4" type="string" />
    <att name="localization" value="" type="string" />
    <att name="order" value="1" type="integer" />
    <att name="relevance_score" value="0.38461538461538464" type="real" />
    <att name="localization" value="" type="string" />
    <att name="description" value="Proliferation-associated protein 2G4" type="string" />
  </node>
  <node id="Q9UQE7" label="SMC3_HUMAN">
    <att name="ac" value="Q9UQE7" type="string" />
    <att name="description" value="Structural maintenance of chromosomes protein 3" type="string" />
    <att name="gene" value="SMC3" type="string" />
    <att name="localization" value="" type="string" />
    <att name="order" value="1" type="integer" />
    <att name="relevance_score" value="0.2604166666666667" type="real" />
    <att name="localization" value="" type="string" />
    <att name="description" value="Structural maintenance of chromosomes protein 3" type="string" />
  </node>
  <node id="Q9Y230" label="RUVB2_HUMAN">
    <att name="ac" value="Q9Y230" type="string" />
    <att name="description" value="RuvB-like 2" type="string" />
    <att name="gene" value="RUVBL2" type="string" />
    <att name="localization" value="Enzyme" type="string" />
    <att name="order" value="1" type="integer" />
    <att name="relevance_score" value="0.21354166666666666" type="real" />
    <att name="localization" value="Enzyme" type="string" />
    <att name="description" value="RuvB-like 2" type="string" />
  </node>
  <node id="Q9Y285" label="SYFA_HUMAN">
    <att name="ac" value="Q9Y285" type="string" />
    <att name="description" value="Phenylalanine--tRNA ligase alpha subunit" type="string" />
    <att name="gene" value="FARSA" type="string" />
    <att name="localization" value="Enzyme" type="string" />
    <att name="order" value="1" type="integer" />
    <att name="relevance_score" value="0.17647058823529413" type="real" />
    <att name="localization" value="Enzyme" type="string" />
    <att name="description" value="Phenylalanine--tRNA ligase alpha subunit" type="string" />
  </node>
  <node id="Q9Y294" label="ASF1A_HUMAN">
    <att name="ac" value="Q9Y294" type="string" />
    <att name="description" value="Histone chaperone ASF1A" type="string" />
    <att name="gene" value="ASF1A" type="string" />
    <att name="localization" value="" type="string" />
    <att name="order" value="1" type="integer" />
    <att name="relevance_score" value="0.1368421052631579" type="real" />
    <att name="localization" value="" type="string" />
    <att name="description" value="Histone chaperone ASF1A" type="string" />
  </node>
  <node id="Q9Y295" label="DRG1_HUMAN">
    <att name="ac" value="Q9Y295" type="string" />
    <att name="description" value="Developmentally-regulated GTP-binding protein 1" type="string" />
    <att name="gene" value="DRG1" type="string" />
    <att name="localization" value="Enzyme" type="string" />
    <att name="order" value="1" type="integer" />
    <att name="relevance_score" value="0.36363636363636365" type="real" />
    <att name="localization" value="Enzyme" type="string" />
    <att name="description" value="Developmentally-regulated GTP-binding protein 1" type="string" />
  </node>
  <node id="Q9Y2K1" label="ZBTB1_HUMAN">
    <att name="ac" value="Q9Y2K1" type="string" />
    <att name="description" value="Zinc finger and BTB domain-containing protein 1" type="string" />
    <att name="gene" value="ZBTB1" type="string" />
    <att name="localization" value="Transcription factor" type="string" />
    <att name="order" value="1" type="integer" />
    <att name="relevance_score" value="0.125" type="real" />
    <att name="localization" value="Transcription factor" type="string" />
    <att name="description" value="Zinc finger and BTB domain-containing protein 1" type="string" />
  </node>
  <node id="Q9Y2R5" label="RT17_HUMAN">
    <att name="ac" value="Q9Y2R5" type="string" />
    <att name="description" value="Small ribosomal subunit protein uS17m" type="string" />
    <att name="gene" value="MRPS17" type="string" />
    <att name="localization" value="" type="string" />
    <att name="order" value="1" type="integer" />
    <att name="relevance_score" value="0.14285714285714285" type="real" />
    <att name="localization" value="" type="string" />
    <att name="description" value="Small ribosomal subunit protein uS17m" type="string" />
  </node>
  <node id="Q9Y2W1" label="TR150_HUMAN">
    <att name="ac" value="Q9Y2W1" type="string" />
    <att name="description" value="Thyroid hormone receptor-associated protein 3" type="string" />
    <att name="gene" value="THRAP3" type="string" />
    <att name="localization" value="" type="string" />
    <att name="order" value="1" type="integer" />
    <att name="relevance_score" value="0.3" type="real" />
    <att name="localization" value="" type="string" />
    <att name="description" value="Thyroid hormone receptor-associated protein 3" type="string" />
  </node>
  <node id="Q9Y2X0" label="MED16_HUMAN">
    <att name="ac" value="Q9Y2X0" type="string" />
    <att name="description" value="Mediator of RNA polymerase II transcription subunit 16" type="string" />
    <att name="gene" value="MED16" type="string" />
    <att name="localization" value="" type="string" />
    <att name="order" value="1" type="integer" />
    <att name="relevance_score" value="0.46511627906976744" type="real" />
    <att name="localization" value="" type="string" />
    <att name="description" value="Mediator of RNA polymerase II transcription subunit 16" type="string" />
  </node>
  <node id="Q9Y399" label="RT02_HUMAN">
    <att name="ac" value="Q9Y399" type="string" />
    <att name="description" value="Small ribosomal subunit protein uS2m" type="string" />
    <att name="gene" value="MRPS2" type="string" />
    <att name="localization" value="" type="string" />
    <att name="order" value="1" type="integer" />
    <att name="relevance_score" value="0.14893617021276595" type="real" />
    <att name="localization" value="" type="string" />
    <att name="description" value="Small ribosomal subunit protein uS2m" type="string" />
  </node>
  <node id="Q9Y3I0" label="RTCB_HUMAN">
    <att name="ac" value="Q9Y3I0" type="string" />
    <att name="description" value="RNA-splicing ligase RtcB homolog" type="string" />
    <att name="gene" value="RTCB" type="string" />
    <att name="localization" value="Enzyme" type="string" />
    <att name="order" value="1" type="integer" />
    <att name="relevance_score" value="0.30434782608695654" type="real" />
    <att name="localization" value="Enzyme" type="string" />
    <att name="description" value="RNA-splicing ligase RtcB homolog" type="string" />
  </node>
  <node id="Q9Y3R0" label="GRIP1_HUMAN">
    <att name="ac" value="Q9Y3R0" type="string" />
    <att name="description" value="Glutamate receptor-interacting protein 1" type="string" />
    <att name="gene" value="GRIP1" type="string" />
    <att name="localization" value="" type="string" />
    <att name="order" value="1" type="integer" />
    <att name="relevance_score" value="0.24193548387096775" type="real" />
    <att name="localization" value="" type="string" />
    <att name="description" value="Glutamate receptor-interacting protein 1" type="string" />
  </node>
  <node id="Q9Y3U8" label="RL36_HUMAN">
    <att name="ac" value="Q9Y3U8" type="string" />
    <att name="description" value="Large ribosomal subunit protein eL36" type="string" />
    <att name="gene" value="RPL36" type="string" />
    <att name="localization" value="" type="string" />
    <att name="order" value="1" type="integer" />
    <att name="relevance_score" value="0.2564102564102564" type="real" />
    <att name="localization" value="" type="string" />
    <att name="description" value="Large ribosomal subunit protein eL36" type="string" />
  </node>
  <node id="Q9Y4A5" label="TRRAP_HUMAN">
    <att name="ac" value="Q9Y4A5" type="string" />
    <att name="description" value="Transformation/transcription domain-associated protein" type="string" />
    <att name="gene" value="TRRAP" type="string" />
    <att name="localization" value="" type="string" />
    <att name="order" value="1" type="integer" />
    <att name="relevance_score" value="0.1875" type="real" />
    <att name="localization" value="" type="string" />
    <att name="description" value="Transformation/transcription domain-associated protein" type="string" />
  </node>
  <node id="Q9Y4H2" label="IRS2_HUMAN">
    <att name="ac" value="Q9Y4H2" type="string" />
    <att name="description" value="Insulin receptor substrate 2" type="string" />
    <att name="gene" value="IRS2" type="string" />
    <att name="localization" value="" type="string" />
    <att name="order" value="1" type="integer" />
    <att name="relevance_score" value="0.18666666666666668" type="real" />
    <att name="localization" value="" type="string" />
    <att name="description" value="Insulin receptor substrate 2" type="string" />
  </node>
  <node id="Q9Y4I1" label="MYO5A_HUMAN">
    <att name="ac" value="Q9Y4I1" type="string" />
    <att name="description" value="Unconventional myosin-Va" type="string" />
    <att name="gene" value="MYO5A" type="string" />
    <att name="localization" value="" type="string" />
    <att name="order" value="1" type="integer" />
    <att name="relevance_score" value="0.23809523809523808" type="real" />
    <att name="localization" value="" type="string" />
    <att name="description" value="Unconventional myosin-Va" type="string" />
  </node>
  <node id="Q9Y4K3" label="TRAF6_HUMAN">
    <att name="ac" value="Q9Y4K3" type="string" />
    <att name="description" value="TNF receptor-associated factor 6" type="string" />
    <att name="gene" value="TRAF6" type="string" />
    <att name="localization" value="Enzyme" type="string" />
    <att name="order" value="1" type="integer" />
    <att name="relevance_score" value="0.13725490196078433" type="real" />
    <att name="localization" value="Enzyme" type="string" />
    <att name="description" value="TNF receptor-associated factor 6" type="string" />
  </node>
  <node id="Q9Y4P3" label="TBL2_HUMAN">
    <att name="ac" value="Q9Y4P3" type="string" />
    <att name="description" value="Transducin beta-like protein 2" type="string" />
    <att name="gene" value="TBL2" type="string" />
    <att name="localization" value="" type="string" />
    <att name="order" value="1" type="integer" />
    <att name="relevance_score" value="0.14285714285714285" type="real" />
    <att name="localization" value="" type="string" />
    <att name="description" value="Transducin beta-like protein 2" type="string" />
  </node>
  <node id="Q9Y618" label="NCOR2_HUMAN">
    <att name="ac" value="Q9Y618" type="string" />
    <att name="description" value="Nuclear receptor corepressor 2" type="string" />
    <att name="gene" value="NCOR2" type="string" />
    <att name="localization" value="Transcription factor" type="string" />
    <att name="order" value="1" type="integer" />
    <att name="relevance_score" value="0.39655172413793105" type="real" />
    <att name="localization" value="Transcription factor" type="string" />
    <att name="description" value="Nuclear receptor corepressor 2" type="string" />
  </node>
  <node id="Q9Y6C7" label="L3R2A_HUMAN">
    <att name="ac" value="Q9Y6C7" type="string" />
    <att name="description" value="Putative uncharacterized protein encoded by LINC00312" type="string" />
    <att name="gene" value="LINC00312" type="string" />
    <att name="localization" value="" type="string" />
    <att name="order" value="1" type="integer" />
    <att name="relevance_score" value="1.0" type="real" />
    <att name="localization" value="" type="string" />
    <att name="description" value="Putative uncharacterized protein encoded by LINC00312" type="string" />
  </node>
  <node id="Q9Y6C9" label="MTCH2_HUMAN">
    <att name="ac" value="Q9Y6C9" type="string" />
    <att name="description" value="Mitochondrial carrier homolog 2" type="string" />
    <att name="gene" value="MTCH2" type="string" />
    <att name="localization" value="" type="string" />
    <att name="order" value="1" type="integer" />
    <att name="relevance_score" value="0.18518518518518517" type="real" />
    <att name="localization" value="" type="string" />
    <att name="description" value="Mitochondrial carrier homolog 2" type="string" />
  </node>
  <node id="Q9Y6Q9" label="NCOA3_HUMAN">
    <att name="ac" value="Q9Y6Q9" type="string" />
    <att name="description" value="Nuclear receptor coactivator 3" type="string" />
    <att name="gene" value="NCOA3" type="string" />
    <att name="localization" value="Enzyme" type="string" />
    <att name="order" value="1" type="integer" />
    <att name="relevance_score" value="0.4953271028037383" type="real" />
    <att name="localization" value="Enzyme" type="string" />
    <att name="description" value="Nuclear receptor coactivator 3" type="string" />
  </node>
  <edge id="A8MTJ3 (pp) O43815" label="GNAT3_HUMAN (pp) STRN_HUMAN" source="A8MTJ3" target="O43815">
    <att name="confidence_score" value="1.0" type="real" />
    <att name="confidence_score_old" value="1.0" type="real" />
    <att name="initial_score" value="0.2498" type="real" />
    <att name="relevance_score" value="0.25" type="real" />
  </edge>
  <edge id="A8MTJ3 (pp) P03372" label="GNAT3_HUMAN (pp) ESR1_HUMAN" source="A8MTJ3" target="P03372">
    <att name="confidence_score" value="1.0" type="real" />
    <att name="confidence_score_old" value="1.0" type="real" />
    <att name="initial_score" value="0.243" type="real" />
    <att name="relevance_score" value="0.25" type="real" />
  </edge>
  <edge id="A8MTJ3 (pp) P12931" label="GNAT3_HUMAN (pp) SRC_HUMAN" source="A8MTJ3" target="P12931">
    <att name="confidence_score" value="1.0" type="real" />
    <att name="confidence_score_old" value="1.0" type="real" />
    <att name="initial_score" value="0.402" type="real" />
    <att name="relevance_score" value="0.1337579617834395" type="real" />
  </edge>
  <edge id="A8MTJ3 (pp) P59768" label="GNAT3_HUMAN (pp) GBG2_HUMAN" source="A8MTJ3" target="P59768">
    <att name="confidence_score" value="1.0" type="real" />
    <att name="confidence_score_old" value="1.0" type="real" />
    <att name="initial_score" value="0.1742" type="real" />
    <att name="relevance_score" value="0.1188118811881188" type="real" />
  </edge>
  <edge id="A8MTJ3 (pp) P62873" label="GNAT3_HUMAN (pp) GBB1_HUMAN" source="A8MTJ3" target="P62873">
    <att name="confidence_score" value="1.0" type="real" />
    <att name="confidence_score_old" value="1.0" type="real" />
    <att name="initial_score" value="0.4926" type="real" />
    <att name="relevance_score" value="0.13291139240506328" type="real" />
  </edge>
  <edge id="A9YTQ3 (pp) P03372" label="AHRR_HUMAN (pp) ESR1_HUMAN" source="A9YTQ3" target="P03372">
    <att name="confidence_score" value="1.0" type="real" />
    <att name="confidence_score_old" value="0.3394" type="real" />
    <att name="initial_score" value="0.4185" type="real" />
    <att name="relevance_score" value="0.5" type="real" />
  </edge>
  <edge id="A9YTQ3 (pp) P27540" label="AHRR_HUMAN (pp) ARNT_HUMAN" source="A9YTQ3" target="P27540">
    <att name="confidence_score" value="1.0" type="real" />
    <att name="confidence_score_old" value="1.0" type="real" />
    <att name="initial_score" value="0.8097" type="real" />
    <att name="relevance_score" value="0.4098360655737705" type="real" />
  </edge>
  <edge id="A9YTQ3 (pp) P56524" label="AHRR_HUMAN (pp) HDAC4_HUMAN" source="A9YTQ3" target="P56524">
    <att name="confidence_score" value="1.0" type="real" />
    <att name="confidence_score_old" value="0.4056" type="real" />
    <att name="initial_score" value="0.5046" type="real" />
    <att name="relevance_score" value="0.3135593220338983" type="real" />
  </edge>
  <edge id="O00159 (pp) O75533" label="MYO1C_HUMAN (pp) SF3B1_HUMAN" source="O00159" target="O75533">
    <att name="confidence_score" value="1.0" type="real" />
    <att name="confidence_score_old" value="0.182" type="real" />
    <att name="initial_score" value="0.1174" type="real" />
    <att name="relevance_score" value="0.2518518518518518" type="real" />
  </edge>
  <edge id="O00159 (pp) P01106" label="MYO1C_HUMAN (pp) MYC_HUMAN" source="O00159" target="P01106">
    <att name="confidence_score" value="1.0" type="real" />
    <att name="confidence_score_old" value="0.1671" type="real" />
    <att name="initial_score" value="0.076" type="real" />
    <att name="relevance_score" value="0.22137404580152673" type="real" />
  </edge>
  <edge id="O00159 (pp) P03372" label="MYO1C_HUMAN (pp) ESR1_HUMAN" source="O00159" target="P03372">
    <att name="confidence_score" value="1.0" type="real" />
    <att name="confidence_score_old" value="0.1816" type="real" />
    <att name="initial_score" value="0.1162" type="real" />
    <att name="relevance_score" value="0.32608695652173914" type="real" />
  </edge>
  <edge id="O00159 (pp) P0DP23" label="MYO1C_HUMAN (pp) CALM1_HUMAN" source="O00159" target="P0DP23">
    <att name="confidence_score" value="1.0" type="real" />
    <att name="confidence_score_old" value="1.0" type="real" />
    <att name="initial_score" value="0.775" type="real" />
    <att name="relevance_score" value="0.14906832298136646" type="real" />
  </edge>
  <edge id="O00159 (pp) P0DP24" label="MYO1C_HUMAN (pp) CALM2_HUMAN" source="O00159" target="P0DP24">
    <att name="confidence_score" value="1.0" type="real" />
    <att name="confidence_score_old" value="0.7102" type="real" />
    <att name="initial_score" value="0.7752" type="real" />
    <att name="relevance_score" value="0.15730337078651685" type="real" />
  </edge>
  <edge id="O00159 (pp) P0DP25" label="MYO1C_HUMAN (pp) CALM3_HUMAN" source="O00159" target="P0DP25">
    <att name="confidence_score" value="1.0" type="real" />
    <att name="confidence_score_old" value="0.7102" type="real" />
    <att name="initial_score" value="0.7752" type="real" />
    <att name="relevance_score" value="0.15730337078651685" type="real" />
  </edge>
  <edge id="O00159 (pp) P11142" label="MYO1C_HUMAN (pp) HSP7C_HUMAN" source="O00159" target="P11142">
    <att name="confidence_score" value="1.0" type="real" />
    <att name="confidence_score_old" value="0.1664" type="real" />
    <att name="initial_score" value="0.0739" type="real" />
    <att name="relevance_score" value="0.17725752508361203" type="real" />
  </edge>
  <edge id="O00159 (pp) P35579" label="MYO1C_HUMAN (pp) MYH9_HUMAN" source="O00159" target="P35579">
    <att name="confidence_score" value="1.0" type="real" />
    <att name="confidence_score_old" value="0.1829" type="real" />
    <att name="initial_score" value="0.1197" type="real" />
    <att name="relevance_score" value="0.28" type="real" />
  </edge>
  <edge id="O00159 (pp) P36873" label="MYO1C_HUMAN (pp) PP1G_HUMAN" source="O00159" target="P36873">
    <att name="confidence_score" value="1.0" type="real" />
    <att name="confidence_score_old" value="0.1676" type="real" />
    <att name="initial_score" value="0.0776" type="real" />
    <att name="relevance_score" value="0.19421487603305784" type="real" />
  </edge>
  <edge id="O00159 (pp) P47756" label="MYO1C_HUMAN (pp) CAPZB_HUMAN" source="O00159" target="P47756">
    <att name="confidence_score" value="1.0" type="real" />
    <att name="confidence_score_old" value="0.1601" type="real" />
    <att name="initial_score" value="0.0554" type="real" />
    <att name="relevance_score" value="0.20418848167539266" type="real" />
  </edge>
  <edge id="O00159 (pp) P60709" label="MYO1C_HUMAN (pp) ACTB_HUMAN" source="O00159" target="P60709">
    <att name="confidence_score" value="1.0" type="real" />
    <att name="confidence_score_old" value="1.0" type="real" />
    <att name="initial_score" value="0.204" type="real" />
    <att name="relevance_score" value="0.16314199395770393" type="real" />
  </edge>
  <edge id="O00159 (pp) P61158" label="MYO1C_HUMAN (pp) ARP3_HUMAN" source="O00159" target="P61158">
    <att name="confidence_score" value="1.0" type="real" />
    <att name="confidence_score_old" value="0.1842" type="real" />
    <att name="initial_score" value="0.1232" type="real" />
    <att name="relevance_score" value="0.24561403508771928" type="real" />
  </edge>
  <edge id="O00159 (pp) P61160" label="MYO1C_HUMAN (pp) ARP2_HUMAN" source="O00159" target="P61160">
    <att name="confidence_score" value="1.0" type="real" />
    <att name="confidence_score_old" value="0.1843" type="real" />
    <att name="initial_score" value="0.1234" type="real" />
    <att name="relevance_score" value="0.19642857142857142" type="real" />
  </edge>
  <edge id="O00159 (pp) P68032" label="MYO1C_HUMAN (pp) ACTC_HUMAN" source="O00159" target="P68032">
    <att name="confidence_score" value="1.0" type="real" />
    <att name="confidence_score_old" value="0.1669" type="real" />
    <att name="initial_score" value="0.0755" type="real" />
    <att name="relevance_score" value="0.23809523809523808" type="real" />
  </edge>
  <edge id="O00159 (pp) Q9H3U1" label="MYO1C_HUMAN (pp) UN45A_HUMAN" source="O00159" target="Q9H3U1">
    <att name="confidence_score" value="1.0" type="real" />
    <att name="confidence_score_old" value="0.1641" type="real" />
    <att name="initial_score" value="0.0674" type="real" />
    <att name="relevance_score" value="0.2222222222222222" type="real" />
  </edge>
  <edge id="O00255 (pp) O14686" label="MEN1_HUMAN (pp) KMT2D_HUMAN" source="O00255" target="O14686">
    <att name="confidence_score" value="1.0" type="real" />
    <att name="confidence_score_old" value="0.2092" type="real" />
    <att name="initial_score" value="0.1847" type="real" />
    <att name="relevance_score" value="0.36619718309859156" type="real" />
  </edge>
  <edge id="O00255 (pp) P03372" label="MEN1_HUMAN (pp) ESR1_HUMAN" source="O00255" target="P03372">
    <att name="confidence_score" value="1.0" type="real" />
    <att name="confidence_score_old" value="0.2116" type="real" />
    <att name="initial_score" value="0.1902" type="real" />
    <att name="relevance_score" value="0.36619718309859156" type="real" />
  </edge>
  <edge id="O00255 (pp) P11387" label="MEN1_HUMAN (pp) TOP1_HUMAN" source="O00255" target="P11387">
    <att name="confidence_score" value="1.0" type="real" />
    <att name="confidence_score_old" value="0.1635" type="real" />
    <att name="initial_score" value="0.0655" type="real" />
    <att name="relevance_score" value="0.3333333333333333" type="real" />
  </edge>
  <edge id="O00255 (pp) P17535" label="MEN1_HUMAN (pp) JUND_HUMAN" source="O00255" target="P17535">
    <att name="confidence_score" value="1.0" type="real" />
    <att name="confidence_score_old" value="0.7153" type="real" />
    <att name="initial_score" value="0.7787" type="real" />
    <att name="relevance_score" value="0.36619718309859156" type="real" />
  </edge>
  <edge id="O00255 (pp) P19838" label="MEN1_HUMAN (pp) NFKB1_HUMAN" source="O00255" target="P19838">
    <att name="confidence_score" value="1.0" type="real" />
    <att name="confidence_score_old" value="0.2504" type="real" />
    <att name="initial_score" value="0.2715" type="real" />
    <att name="relevance_score" value="0.23170731707317074" type="real" />
  </edge>
  <edge id="O00255 (pp) P24928" label="MEN1_HUMAN (pp) RPB1_HUMAN" source="O00255" target="P24928">
    <att name="confidence_score" value="1.0" type="real" />
    <att name="confidence_score_old" value="0.2523" type="real" />
    <att name="initial_score" value="0.2751" type="real" />
    <att name="relevance_score" value="0.27615062761506276" type="real" />
  </edge>
  <edge id="O00255 (pp) P34932" label="MEN1_HUMAN (pp) HSP74_HUMAN" source="O00255" target="P34932">
    <att name="confidence_score" value="1.0" type="real" />
    <att name="confidence_score_old" value="0.3064" type="real" />
    <att name="initial_score" value="0.369" type="real" />
    <att name="relevance_score" value="0.17803030303030304" type="real" />
  </edge>
  <edge id="O00255 (pp) P35222" label="MEN1_HUMAN (pp) CTNB1_HUMAN" source="O00255" target="P35222">
    <att name="confidence_score" value="1.0" type="real" />
    <att name="confidence_score_old" value="1.0" type="real" />
    <att name="initial_score" value="0.2759" type="real" />
    <att name="relevance_score" value="0.25235849056603776" type="real" />
  </edge>
  <edge id="O00255 (pp) P35579" label="MEN1_HUMAN (pp) MYH9_HUMAN" source="O00255" target="P35579">
    <att name="confidence_score" value="1.0" type="real" />
    <att name="confidence_score_old" value="0.4666" type="real" />
    <att name="initial_score" value="0.5722" type="real" />
    <att name="relevance_score" value="0.28" type="real" />
  </edge>
  <edge id="O00255 (pp) P46940" label="MEN1_HUMAN (pp) IQGA1_HUMAN" source="O00255" target="P46940">
    <att name="confidence_score" value="1.0" type="real" />
    <att name="confidence_score_old" value="1.0" type="real" />
    <att name="initial_score" value="0.276" type="real" />
    <att name="relevance_score" value="0.25" type="real" />
  </edge>
  <edge id="O00255 (pp) P61964" label="MEN1_HUMAN (pp) WDR5_HUMAN" source="O00255" target="P61964">
    <att name="confidence_score" value="1.0" type="real" />
    <att name="confidence_score_old" value="0.4776" type="real" />
    <att name="initial_score" value="0.5835" type="real" />
    <att name="relevance_score" value="0.26063829787234044" type="real" />
  </edge>
  <edge id="O00255 (pp) P62805" label="MEN1_HUMAN (pp) H4_HUMAN" source="O00255" target="P62805">
    <att name="confidence_score" value="1.0" type="real" />
    <att name="confidence_score_old" value="0.1826" type="real" />
    <att name="initial_score" value="0.1189" type="real" />
    <att name="relevance_score" value="0.20321469575200918" type="real" />
  </edge>
  <edge id="O00255 (pp) P68431" label="MEN1_HUMAN (pp) H31_HUMAN" source="O00255" target="P68431">
    <att name="confidence_score" value="1.0" type="real" />
    <att name="confidence_score_old" value="0.1978" type="real" />
    <att name="initial_score" value="0.1575" type="real" />
    <att name="relevance_score" value="0.20733944954128442" type="real" />
  </edge>
  <edge id="O00255 (pp) P84022" label="MEN1_HUMAN (pp) SMAD3_HUMAN" source="O00255" target="P84022">
    <att name="confidence_score" value="1.0" type="real" />
    <att name="confidence_score_old" value="1.0" type="real" />
    <att name="initial_score" value="0.3156" type="real" />
    <att name="relevance_score" value="0.24761904761904763" type="real" />
  </edge>
  <edge id="O00255 (pp) Q01105" label="MEN1_HUMAN (pp) SET_HUMAN" source="O00255" target="Q01105">
    <att name="confidence_score" value="1.0" type="real" />
    <att name="confidence_score_old" value="0.1738" type="real" />
    <att name="initial_score" value="0.095" type="real" />
    <att name="relevance_score" value="0.22077922077922077" type="real" />
  </edge>
  <edge id="O00255 (pp) Q04206" label="MEN1_HUMAN (pp) TF65_HUMAN" source="O00255" target="Q04206">
    <att name="confidence_score" value="1.0" type="real" />
    <att name="confidence_score_old" value="0.2353" type="real" />
    <att name="initial_score" value="0.2414" type="real" />
    <att name="relevance_score" value="0.2857142857142857" type="real" />
  </edge>
  <edge id="O00255 (pp) Q13285" label="MEN1_HUMAN (pp) STF1_HUMAN" source="O00255" target="Q13285">
    <att name="confidence_score" value="1.0" type="real" />
    <att name="confidence_score_old" value="0.3201" type="real" />
    <att name="initial_score" value="0.3901" type="real" />
    <att name="relevance_score" value="0.36619718309859156" type="real" />
  </edge>
  <edge id="O00255 (pp) Q13485" label="MEN1_HUMAN (pp) SMAD4_HUMAN" source="O00255" target="Q13485">
    <att name="confidence_score" value="1.0" type="real" />
    <att name="confidence_score_old" value="1.0" type="real" />
    <att name="initial_score" value="0.2557" type="real" />
    <att name="relevance_score" value="0.29411764705882354" type="real" />
  </edge>
  <edge id="O00255 (pp) Q13547" label="MEN1_HUMAN (pp) HDAC1_HUMAN" source="O00255" target="Q13547">
    <att name="confidence_score" value="1.0" type="real" />
    <att name="confidence_score_old" value="0.2087" type="real" />
    <att name="initial_score" value="0.1834" type="real" />
    <att name="relevance_score" value="0.2267818574514039" type="real" />
  </edge>
  <edge id="O00255 (pp) Q13573" label="MEN1_HUMAN (pp) SNW1_HUMAN" source="O00255" target="Q13573">
    <att name="confidence_score" value="1.0" type="real" />
    <att name="confidence_score_old" value="0.1915" type="real" />
    <att name="initial_score" value="0.1419" type="real" />
    <att name="relevance_score" value="0.24056603773584906" type="real" />
  </edge>
  <edge id="O00255 (pp) Q15291" label="MEN1_HUMAN (pp) RBBP5_HUMAN" source="O00255" target="Q15291">
    <att name="confidence_score" value="1.0" type="real" />
    <att name="confidence_score_old" value="0.2196" type="real" />
    <att name="initial_score" value="0.2082" type="real" />
    <att name="relevance_score" value="0.32558139534883723" type="real" />
  </edge>
  <edge id="O00255 (pp) Q15796" label="MEN1_HUMAN (pp) SMAD2_HUMAN" source="O00255" target="Q15796">
    <att name="confidence_score" value="1.0" type="real" />
    <att name="confidence_score_old" value="1.0" type="real" />
    <att name="initial_score" value="0.2574" type="real" />
    <att name="relevance_score" value="0.25165562913907286" type="real" />
  </edge>
  <edge id="O00255 (pp) Q92769" label="MEN1_HUMAN (pp) HDAC2_HUMAN" source="O00255" target="Q92769">
    <att name="confidence_score" value="1.0" type="real" />
    <att name="confidence_score_old" value="0.1988" type="real" />
    <att name="initial_score" value="0.16" type="real" />
    <att name="relevance_score" value="0.25901639344262295" type="real" />
  </edge>
  <edge id="O00255 (pp) Q96ST3" label="MEN1_HUMAN (pp) SIN3A_HUMAN" source="O00255" target="Q96ST3">
    <att name="confidence_score" value="1.0" type="real" />
    <att name="confidence_score_old" value="0.198" type="real" />
    <att name="initial_score" value="0.1582" type="real" />
    <att name="relevance_score" value="0.275" type="real" />
  </edge>
  <edge id="O00255 (pp) Q9UBL3" label="MEN1_HUMAN (pp) ASH2L_HUMAN" source="O00255" target="Q9UBL3">
    <att name="confidence_score" value="1.0" type="real" />
    <att name="confidence_score_old" value="0.2205" type="real" />
    <att name="initial_score" value="0.21" type="real" />
    <att name="relevance_score" value="0.36" type="real" />
  </edge>
  <edge id="O00255 (pp) Q9UNE7" label="MEN1_HUMAN (pp) CHIP_HUMAN" source="O00255" target="Q9UNE7">
    <att name="confidence_score" value="1.0" type="real" />
    <att name="confidence_score_old" value="0.3094" type="real" />
    <att name="initial_score" value="0.3738" type="real" />
    <att name="relevance_score" value="0.19649122807017544" type="real" />
  </edge>
  <edge id="O00268 (pp) P03372" label="TAF4_HUMAN (pp) ESR1_HUMAN" source="O00268" target="P03372">
    <att name="confidence_score" value="1.0" type="real" />
    <att name="confidence_score_old" value="0.1667" type="real" />
    <att name="initial_score" value="0.0749" type="real" />
    <att name="relevance_score" value="0.21052631578947367" type="real" />
  </edge>
  <edge id="O00268 (pp) P05412" label="TAF4_HUMAN (pp) JUN_HUMAN" source="O00268" target="P05412">
    <att name="confidence_score" value="1.0" type="real" />
    <att name="confidence_score_old" value="0.3152" type="real" />
    <att name="initial_score" value="0.3826" type="real" />
    <att name="relevance_score" value="0.21052631578947367" type="real" />
  </edge>
  <edge id="O00268 (pp) P08047" label="TAF4_HUMAN (pp) SP1_HUMAN" source="O00268" target="P08047">
    <att name="confidence_score" value="1.0" type="real" />
    <att name="confidence_score_old" value="0.4815" type="real" />
    <att name="initial_score" value="0.5874" type="real" />
    <att name="relevance_score" value="0.21052631578947367" type="real" />
  </edge>
  <edge id="O00268 (pp) P20226" label="TAF4_HUMAN (pp) TBP_HUMAN" source="O00268" target="P20226">
    <att name="confidence_score" value="1.0" type="real" />
    <att name="confidence_score_old" value="0.3778" type="real" />
    <att name="initial_score" value="0.4702" type="real" />
    <att name="relevance_score" value="0.21052631578947367" type="real" />
  </edge>
  <edge id="O00268 (pp) P35869" label="TAF4_HUMAN (pp) AHR_HUMAN" source="O00268" target="P35869">
    <att name="confidence_score" value="1.0" type="real" />
    <att name="confidence_score_old" value="0.206" type="real" />
    <att name="initial_score" value="0.1772" type="real" />
    <att name="relevance_score" value="0.21052631578947367" type="real" />
  </edge>
  <edge id="O00268 (pp) P50613" label="TAF4_HUMAN (pp) CDK7_HUMAN" source="O00268" target="P50613">
    <att name="confidence_score" value="1.0" type="real" />
    <att name="confidence_score_old" value="0.1563" type="real" />
    <att name="initial_score" value="0.0437" type="real" />
    <att name="relevance_score" value="0.21052631578947367" type="real" />
  </edge>
  <edge id="O00268 (pp) P52655" label="TAF4_HUMAN (pp) TF2AA_HUMAN" source="O00268" target="P52655">
    <att name="confidence_score" value="1.0" type="real" />
    <att name="confidence_score_old" value="0.1604" type="real" />
    <att name="initial_score" value="0.0564" type="real" />
    <att name="relevance_score" value="0.21052631578947367" type="real" />
  </edge>
  <edge id="O00268 (pp) P52657" label="TAF4_HUMAN (pp) T2AG_HUMAN" source="O00268" target="P52657">
    <att name="confidence_score" value="1.0" type="real" />
    <att name="confidence_score_old" value="0.3304" type="real" />
    <att name="initial_score" value="0.4055" type="real" />
    <att name="relevance_score" value="0.21052631578947367" type="real" />
  </edge>
  <edge id="O00268 (pp) P62805" label="TAF4_HUMAN (pp) H4_HUMAN" source="O00268" target="P62805">
    <att name="confidence_score" value="1.0" type="real" />
    <att name="confidence_score_old" value="0.1584" type="real" />
    <att name="initial_score" value="0.0502" type="real" />
    <att name="relevance_score" value="0.20321469575200918" type="real" />
  </edge>
  <edge id="O00268 (pp) P68431" label="TAF4_HUMAN (pp) H31_HUMAN" source="O00268" target="P68431">
    <att name="confidence_score" value="1.0" type="real" />
    <att name="confidence_score_old" value="0.1734" type="real" />
    <att name="initial_score" value="0.0941" type="real" />
    <att name="relevance_score" value="0.20733944954128442" type="real" />
  </edge>
  <edge id="O00268 (pp) P84243" label="TAF4_HUMAN (pp) H33_HUMAN" source="O00268" target="P84243">
    <att name="confidence_score" value="1.0" type="real" />
    <att name="confidence_score_old" value="0.1594" type="real" />
    <att name="initial_score" value="0.0533" type="real" />
    <att name="relevance_score" value="0.21052631578947367" type="real" />
  </edge>
  <edge id="O00268 (pp) Q99873" label="TAF4_HUMAN (pp) ANM1_HUMAN" source="O00268" target="Q99873">
    <att name="confidence_score" value="1.0" type="real" />
    <att name="confidence_score_old" value="0.1618" type="real" />
    <att name="initial_score" value="0.0605" type="real" />
    <att name="relevance_score" value="0.21052631578947367" type="real" />
  </edge>
  <edge id="O00303 (pp) O00571" label="EIF3F_HUMAN (pp) DDX3X_HUMAN" source="O00303" target="O00571">
    <att name="confidence_score" value="1.0" type="real" />
    <att name="confidence_score_old" value="0.1928" type="real" />
    <att name="initial_score" value="0.1451" type="real" />
    <att name="relevance_score" value="0.23809523809523808" type="real" />
  </edge>
  <edge id="O00303 (pp) O43432" label="EIF3F_HUMAN (pp) IF4G3_HUMAN" source="O00303" target="O43432">
    <att name="confidence_score" value="1.0" type="real" />
    <att name="confidence_score_old" value="0.1656" type="real" />
    <att name="initial_score" value="0.0718" type="real" />
    <att name="relevance_score" value="0.23809523809523808" type="real" />
  </edge>
  <edge id="O00303 (pp) O60216" label="EIF3F_HUMAN (pp) RAD21_HUMAN" source="O00303" target="O60216">
    <att name="confidence_score" value="1.0" type="real" />
    <att name="confidence_score_old" value="0.1629" type="real" />
    <att name="initial_score" value="0.0639" type="real" />
    <att name="relevance_score" value="0.23809523809523808" type="real" />
  </edge>
  <edge id="O00303 (pp) P00533" label="EIF3F_HUMAN (pp) EGFR_HUMAN" source="O00303" target="P00533">
    <att name="confidence_score" value="1.0" type="real" />
    <att name="confidence_score_old" value="0.165" type="real" />
    <att name="initial_score" value="0.07" type="real" />
    <att name="relevance_score" value="0.15321637426900586" type="real" />
  </edge>
  <edge id="O00303 (pp) P03372" label="EIF3F_HUMAN (pp) ESR1_HUMAN" source="O00303" target="P03372">
    <att name="confidence_score" value="1.0" type="real" />
    <att name="confidence_score_old" value="0.1845" type="real" />
    <att name="initial_score" value="0.1238" type="real" />
    <att name="relevance_score" value="0.23809523809523808" type="real" />
  </edge>
  <edge id="O00303 (pp) P07900" label="EIF3F_HUMAN (pp) HS90A_HUMAN" source="O00303" target="P07900">
    <att name="confidence_score" value="1.0" type="real" />
    <att name="confidence_score_old" value="0.1705" type="real" />
    <att name="initial_score" value="0.0859" type="real" />
    <att name="relevance_score" value="0.14248704663212436" type="real" />
  </edge>
  <edge id="O00303 (pp) P08238" label="EIF3F_HUMAN (pp) HS90B_HUMAN" source="O00303" target="P08238">
    <att name="confidence_score" value="1.0" type="real" />
    <att name="confidence_score_old" value="0.1705" type="real" />
    <att name="initial_score" value="0.0859" type="real" />
    <att name="relevance_score" value="0.13518197573656845" type="real" />
  </edge>
  <edge id="O00303 (pp) P0CG48" label="EIF3F_HUMAN (pp) UBC_HUMAN" source="O00303" target="P0CG48">
    <att name="confidence_score" value="1.0" type="real" />
    <att name="confidence_score_old" value="0.3324" type="real" />
    <att name="initial_score" value="0.4084" type="real" />
    <att name="relevance_score" value="0.14461538461538462" type="real" />
  </edge>
  <edge id="O00303 (pp) P11142" label="EIF3F_HUMAN (pp) HSP7C_HUMAN" source="O00303" target="P11142">
    <att name="confidence_score" value="1.0" type="real" />
    <att name="confidence_score_old" value="0.1705" type="real" />
    <att name="initial_score" value="0.0857" type="real" />
    <att name="relevance_score" value="0.17725752508361203" type="real" />
  </edge>
  <edge id="O00303 (pp) P20042" label="EIF3F_HUMAN (pp) IF2B_HUMAN" source="O00303" target="P20042">
    <att name="confidence_score" value="1.0" type="real" />
    <att name="confidence_score_old" value="1.0" type="real" />
    <att name="relevance_score" value="0.23809523809523808" type="real" />
  </edge>
  <edge id="O00303 (pp) P21127" label="EIF3F_HUMAN (pp) CD11B_HUMAN" source="O00303" target="P21127">
    <att name="confidence_score" value="1.0" type="real" />
    <att name="confidence_score_old" value="0.2501" type="real" />
    <att name="initial_score" value="0.2708" type="real" />
    <att name="relevance_score" value="0.23809523809523808" type="real" />
  </edge>
  <edge id="O00303 (pp) P35637" label="EIF3F_HUMAN (pp) FUS_HUMAN" source="O00303" target="P35637">
    <att name="confidence_score" value="1.0" type="real" />
    <att name="confidence_score_old" value="0.1901" type="real" />
    <att name="initial_score" value="0.1385" type="real" />
    <att name="relevance_score" value="0.23809523809523808" type="real" />
  </edge>
  <edge id="O00303 (pp) P55884" label="EIF3F_HUMAN (pp) EIF3B_HUMAN" source="O00303" target="P55884">
    <att name="confidence_score" value="1.0" type="real" />
    <att name="confidence_score_old" value="1.0" type="real" />
    <att name="initial_score" value="0.3775" type="real" />
    <att name="relevance_score" value="0.23809523809523808" type="real" />
  </edge>
  <edge id="O00303 (pp) P60709" label="EIF3F_HUMAN (pp) ACTB_HUMAN" source="O00303" target="P60709">
    <att name="confidence_score" value="1.0" type="real" />
    <att name="confidence_score_old" value="0.1706" type="real" />
    <att name="initial_score" value="0.0862" type="real" />
    <att name="relevance_score" value="0.16314199395770393" type="real" />
  </edge>
  <edge id="O00303 (pp) P63244" label="EIF3F_HUMAN (pp) RACK1_HUMAN" source="O00303" target="P63244">
    <att name="confidence_score" value="1.0" type="real" />
    <att name="confidence_score_old" value="0.1539" type="real" />
    <att name="initial_score" value="0.0363" type="real" />
    <att name="relevance_score" value="0.2202970297029703" type="real" />
  </edge>
  <edge id="O00303 (pp) Q04637" label="EIF3F_HUMAN (pp) IF4G1_HUMAN" source="O00303" target="Q04637">
    <att name="confidence_score" value="1.0" type="real" />
    <att name="confidence_score_old" value="0.198" type="real" />
    <att name="initial_score" value="0.1582" type="real" />
    <att name="relevance_score" value="0.23809523809523808" type="real" />
  </edge>
  <edge id="O00303 (pp) Q13283" label="EIF3F_HUMAN (pp) G3BP1_HUMAN" source="O00303" target="Q13283">
    <att name="confidence_score" value="1.0" type="real" />
    <att name="confidence_score_old" value="0.1599" type="real" />
    <att name="initial_score" value="0.0548" type="real" />
    <att name="relevance_score" value="0.23809523809523808" type="real" />
  </edge>
  <edge id="O00303 (pp) Q13347" label="EIF3F_HUMAN (pp) EIF3I_HUMAN" source="O00303" target="Q13347">
    <att name="confidence_score" value="1.0" type="real" />
    <att name="confidence_score_old" value="1.0" type="real" />
    <att name="initial_score" value="0.1927" type="real" />
    <att name="relevance_score" value="0.17857142857142858" type="real" />
  </edge>
  <edge id="O00303 (pp) Q16891" label="EIF3F_HUMAN (pp) MIC60_HUMAN" source="O00303" target="Q16891">
    <att name="confidence_score" value="1.0" type="real" />
    <att name="confidence_score_old" value="0.1581" type="real" />
    <att name="initial_score" value="0.0492" type="real" />
    <att name="relevance_score" value="0.20270270270270271" type="real" />
  </edge>
  <edge id="O00303 (pp) Q9UN86" label="EIF3F_HUMAN (pp) G3BP2_HUMAN" source="O00303" target="Q9UN86">
    <att name="confidence_score" value="1.0" type="real" />
    <att name="confidence_score_old" value="0.1539" type="real" />
    <att name="initial_score" value="0.0364" type="real" />
    <att name="relevance_score" value="0.23809523809523808" type="real" />
  </edge>
  <edge id="O00429 (pp) P00533" label="DNM1L_HUMAN (pp) EGFR_HUMAN" source="O00429" target="P00533">
    <att name="confidence_score" value="1.0" type="real" />
    <att name="confidence_score_old" value="0.1656" type="real" />
    <att name="initial_score" value="0.0718" type="real" />
    <att name="relevance_score" value="0.15217391304347827" type="real" />
  </edge>
  <edge id="O00429 (pp) P03372" label="DNM1L_HUMAN (pp) ESR1_HUMAN" source="O00429" target="P03372">
    <att name="confidence_score" value="1.0" type="real" />
    <att name="confidence_score_old" value="0.2595" type="real" />
    <att name="initial_score" value="0.2888" type="real" />
    <att name="relevance_score" value="0.15217391304347827" type="real" />
  </edge>
  <edge id="O00429 (pp) P28482" label="DNM1L_HUMAN (pp) MK01_HUMAN" source="O00429" target="P28482">
    <att name="confidence_score" value="1.0" type="real" />
    <att name="confidence_score_old" value="0.2069" type="real" />
    <att name="initial_score" value="0.1793" type="real" />
    <att name="relevance_score" value="0.15217391304347827" type="real" />
  </edge>
  <edge id="O00429 (pp) P61158" label="DNM1L_HUMAN (pp) ARP3_HUMAN" source="O00429" target="P61158">
    <att name="confidence_score" value="1.0" type="real" />
    <att name="confidence_score_old" value="0.324" type="real" />
    <att name="initial_score" value="0.3961" type="real" />
    <att name="relevance_score" value="0.15217391304347827" type="real" />
  </edge>
  <edge id="O00429 (pp) Q8NC51" label="DNM1L_HUMAN (pp) SERB1_HUMAN" source="O00429" target="Q8NC51">
    <att name="confidence_score" value="1.0" type="real" />
    <att name="confidence_score_old" value="0.168" type="real" />
    <att name="initial_score" value="0.0787" type="real" />
    <att name="relevance_score" value="0.15217391304347827" type="real" />
  </edge>
  <edge id="O00429 (pp) Q92905" label="DNM1L_HUMAN (pp) CSN5_HUMAN" source="O00429" target="Q92905">
    <att name="confidence_score" value="1.0" type="real" />
    <att name="confidence_score_old" value="0.17" type="real" />
    <att name="initial_score" value="0.0845" type="real" />
    <att name="relevance_score" value="0.15217391304347827" type="real" />
  </edge>
  <edge id="O00482 (pp) O60869" label="NR5A2_HUMAN (pp) EDF1_HUMAN" source="O00482" target="O60869">
    <att name="confidence_score" value="1.0" type="real" />
    <att name="confidence_score_old" value="0.2458" type="real" />
    <att name="initial_score" value="0.2625" type="real" />
    <att name="relevance_score" value="0.5" type="real" />
  </edge>
  <edge id="O00482 (pp) O75362" label="NR5A2_HUMAN (pp) ZN217_HUMAN" source="O00482" target="O75362">
    <att name="confidence_score" value="1.0" type="real" />
    <att name="confidence_score_old" value="1.0" type="real" />
    <att name="initial_score" value="0.1816" type="real" />
    <att name="relevance_score" value="0.6333333333333333" type="real" />
  </edge>
  <edge id="O00482 (pp) O75469" label="NR5A2_HUMAN (pp) NR1I2_HUMAN" source="O00482" target="O75469">
    <att name="confidence_score" value="1.0" type="real" />
    <att name="confidence_score_old" value="0.19" type="real" />
    <att name="initial_score" value="0.1382" type="real" />
    <att name="relevance_score" value="0.5925925925925926" type="real" />
  </edge>
  <edge id="O00482 (pp) P03372" label="NR5A2_HUMAN (pp) ESR1_HUMAN" source="O00482" target="P03372">
    <att name="confidence_score" value="1.0" type="real" />
    <att name="confidence_score_old" value="1.0" type="real" />
    <att name="initial_score" value="0.1699" type="real" />
    <att name="relevance_score" value="0.6333333333333333" type="real" />
  </edge>
  <edge id="O00482 (pp) P35222" label="NR5A2_HUMAN (pp) CTNB1_HUMAN" source="O00482" target="P35222">
    <att name="confidence_score" value="1.0" type="real" />
    <att name="confidence_score_old" value="0.6794" type="real" />
    <att name="initial_score" value="0.7537" type="real" />
    <att name="relevance_score" value="0.25235849056603776" type="real" />
  </edge>
  <edge id="O00482 (pp) P62805" label="NR5A2_HUMAN (pp) H4_HUMAN" source="O00482" target="P62805">
    <att name="confidence_score" value="1.0" type="real" />
    <att name="confidence_score_old" value="1.0" type="real" />
    <att name="initial_score" value="0.1692" type="real" />
    <att name="relevance_score" value="0.20321469575200918" type="real" />
  </edge>
  <edge id="O00482 (pp) P63165" label="NR5A2_HUMAN (pp) SUMO1_HUMAN" source="O00482" target="P63165">
    <att name="confidence_score" value="1.0" type="real" />
    <att name="confidence_score_old" value="1.0" type="real" />
    <att name="initial_score" value="0.0921" type="real" />
    <att name="relevance_score" value="0.2793522267206478" type="real" />
  </edge>
  <edge id="O00482 (pp) P63279" label="NR5A2_HUMAN (pp) UBC9_HUMAN" source="O00482" target="P63279">
    <att name="confidence_score" value="1.0" type="real" />
    <att name="confidence_score_old" value="1.0" type="real" />
    <att name="initial_score" value="0.2023" type="real" />
    <att name="relevance_score" value="0.22811671087533156" type="real" />
  </edge>
  <edge id="O00482 (pp) P68431" label="NR5A2_HUMAN (pp) H31_HUMAN" source="O00482" target="P68431">
    <att name="confidence_score" value="1.0" type="real" />
    <att name="confidence_score_old" value="1.0" type="real" />
    <att name="initial_score" value="0.1717" type="real" />
    <att name="relevance_score" value="0.20733944954128442" type="real" />
  </edge>
  <edge id="O00482 (pp) P84243" label="NR5A2_HUMAN (pp) H33_HUMAN" source="O00482" target="P84243">
    <att name="confidence_score" value="1.0" type="real" />
    <att name="confidence_score_old" value="1.0" type="real" />
    <att name="initial_score" value="0.1708" type="real" />
    <att name="relevance_score" value="0.2542955326460481" type="real" />
  </edge>
  <edge id="O00482 (pp) Q12906" label="NR5A2_HUMAN (pp) ILF3_HUMAN" source="O00482" target="Q12906">
    <att name="confidence_score" value="1.0" type="real" />
    <att name="confidence_score_old" value="0.3212" type="real" />
    <att name="initial_score" value="0.3918" type="real" />
    <att name="relevance_score" value="0.2845528455284553" type="real" />
  </edge>
  <edge id="O00482 (pp) Q15466" label="NR5A2_HUMAN (pp) NR0B2_HUMAN" source="O00482" target="Q15466">
    <att name="confidence_score" value="1.0" type="real" />
    <att name="confidence_score_old" value="0.7638" type="real" />
    <att name="initial_score" value="0.8103" type="real" />
    <att name="relevance_score" value="0.5454545454545454" type="real" />
  </edge>
  <edge id="O00482 (pp) Q15596" label="NR5A2_HUMAN (pp) NCOA2_HUMAN" source="O00482" target="Q15596">
    <att name="confidence_score" value="1.0" type="real" />
    <att name="confidence_score_old" value="0.723" type="real" />
    <att name="initial_score" value="0.7838" type="real" />
    <att name="relevance_score" value="0.4461538461538462" type="real" />
  </edge>
  <edge id="O00482 (pp) Q15788" label="NR5A2_HUMAN (pp) NCOA1_HUMAN" source="O00482" target="Q15788">
    <att name="confidence_score" value="1.0" type="real" />
    <att name="confidence_score_old" value="0.5348" type="real" />
    <att name="initial_score" value="0.6381" type="real" />
    <att name="relevance_score" value="0.5" type="real" />
  </edge>
  <edge id="O00482 (pp) Q71DI3" label="NR5A2_HUMAN (pp) H32_HUMAN" source="O00482" target="Q71DI3">
    <att name="confidence_score" value="1.0" type="real" />
    <att name="confidence_score_old" value="1.0" type="real" />
    <att name="initial_score" value="0.1747" type="real" />
    <att name="relevance_score" value="0.2956989247311828" type="real" />
  </edge>
  <edge id="O00482 (pp) Q96RI1" label="NR5A2_HUMAN (pp) NR1H4_HUMAN" source="O00482" target="Q96RI1">
    <att name="confidence_score" value="1.0" type="real" />
    <att name="confidence_score_old" value="0.3684" type="real" />
    <att name="initial_score" value="0.4581" type="real" />
    <att name="relevance_score" value="0.6" type="real" />
  </edge>
  <edge id="O00482 (pp) Q9UBK2" label="NR5A2_HUMAN (pp) PRGC1_HUMAN" source="O00482" target="Q9UBK2">
    <att name="confidence_score" value="1.0" type="real" />
    <att name="confidence_score_old" value="0.6054" type="real" />
    <att name="initial_score" value="0.698" type="real" />
    <att name="relevance_score" value="0.375" type="real" />
  </edge>
  <edge id="O00482 (pp) Q9Y618" label="NR5A2_HUMAN (pp) NCOR2_HUMAN" source="O00482" target="Q9Y618">
    <att name="confidence_score" value="1.0" type="real" />
    <att name="confidence_score_old" value="0.4797" type="real" />
    <att name="initial_score" value="0.5856" type="real" />
    <att name="relevance_score" value="0.39655172413793105" type="real" />
  </edge>
  <edge id="O00482 (pp) Q9Y6Q9" label="NR5A2_HUMAN (pp) NCOA3_HUMAN" source="O00482" target="Q9Y6Q9">
    <att name="confidence_score" value="1.0" type="real" />
    <att name="confidence_score_old" value="1.0" type="real" />
    <att name="initial_score" value="0.5494" type="real" />
    <att name="relevance_score" value="0.4953271028037383" type="real" />
  </edge>
  <edge id="O00571 (pp) O60506" label="DDX3X_HUMAN (pp) HNRPQ_HUMAN" source="O00571" target="O60506">
    <att name="confidence_score" value="1.0" type="real" />
    <att name="confidence_score_old" value="0.175" type="real" />
    <att name="initial_score" value="0.0983" type="real" />
    <att name="relevance_score" value="0.32" type="real" />
  </edge>
  <edge id="O00571 (pp) O95793" label="DDX3X_HUMAN (pp) STAU1_HUMAN" source="O00571" target="O95793">
    <att name="confidence_score" value="1.0" type="real" />
    <att name="confidence_score_old" value="0.1687" type="real" />
    <att name="initial_score" value="0.0808" type="real" />
    <att name="relevance_score" value="0.2878228782287823" type="real" />
  </edge>
  <edge id="O00571 (pp) P01106" label="DDX3X_HUMAN (pp) MYC_HUMAN" source="O00571" target="P01106">
    <att name="confidence_score" value="1.0" type="real" />
    <att name="confidence_score_old" value="0.1771" type="real" />
    <att name="initial_score" value="0.1041" type="real" />
    <att name="relevance_score" value="0.22137404580152673" type="real" />
  </edge>
  <edge id="O00571 (pp) P03372" label="DDX3X_HUMAN (pp) ESR1_HUMAN" source="O00571" target="P03372">
    <att name="confidence_score" value="1.0" type="real" />
    <att name="confidence_score_old" value="0.1854" type="real" />
    <att name="initial_score" value="0.1264" type="real" />
    <att name="relevance_score" value="0.35526315789473684" type="real" />
  </edge>
  <edge id="O00571 (pp) P04637" label="DDX3X_HUMAN (pp) P53_HUMAN" source="O00571" target="P04637">
    <att name="confidence_score" value="1.0" type="real" />
    <att name="confidence_score_old" value="0.1686" type="real" />
    <att name="initial_score" value="0.0804" type="real" />
    <att name="relevance_score" value="0.23186528497409326" type="real" />
  </edge>
  <edge id="O00571 (pp) P05412" label="DDX3X_HUMAN (pp) JUN_HUMAN" source="O00571" target="P05412">
    <att name="confidence_score" value="1.0" type="real" />
    <att name="confidence_score_old" value="0.1679" type="real" />
    <att name="initial_score" value="0.0784" type="real" />
    <att name="relevance_score" value="0.2857142857142857" type="real" />
  </edge>
  <edge id="O00571 (pp) P06748" label="DDX3X_HUMAN (pp) NPM_HUMAN" source="O00571" target="P06748">
    <att name="confidence_score" value="1.0" type="real" />
    <att name="confidence_score_old" value="0.1803" type="real" />
    <att name="initial_score" value="0.1129" type="real" />
    <att name="relevance_score" value="0.2693409742120344" type="real" />
  </edge>
  <edge id="O00571 (pp) P08047" label="DDX3X_HUMAN (pp) SP1_HUMAN" source="O00571" target="P08047">
    <att name="confidence_score" value="1.0" type="real" />
    <att name="confidence_score_old" value="0.3213" type="real" />
    <att name="initial_score" value="0.3919" type="real" />
    <att name="relevance_score" value="0.3173913043478261" type="real" />
  </edge>
  <edge id="O00571 (pp) P0DMV8" label="DDX3X_HUMAN (pp) HS71A_HUMAN" source="O00571" target="P0DMV8">
    <att name="confidence_score" value="1.0" type="real" />
    <att name="confidence_score_old" value="0.1743" type="real" />
    <att name="initial_score" value="0.0964" type="real" />
    <att name="relevance_score" value="0.1695501730103806" type="real" />
  </edge>
  <edge id="O00571 (pp) P0DMV9" label="DDX3X_HUMAN (pp) HS71B_HUMAN" source="O00571" target="P0DMV9">
    <att name="confidence_score" value="1.0" type="real" />
    <att name="confidence_score_old" value="0.1743" type="real" />
    <att name="initial_score" value="0.0964" type="real" />
    <att name="relevance_score" value="0.1649122807017544" type="real" />
  </edge>
  <edge id="O00571 (pp) P11142" label="DDX3X_HUMAN (pp) HSP7C_HUMAN" source="O00571" target="P11142">
    <att name="confidence_score" value="1.0" type="real" />
    <att name="confidence_score_old" value="0.1744" type="real" />
    <att name="initial_score" value="0.0967" type="real" />
    <att name="relevance_score" value="0.17725752508361203" type="real" />
  </edge>
  <edge id="O00571 (pp) P11940" label="DDX3X_HUMAN (pp) PABP1_HUMAN" source="O00571" target="P11940">
    <att name="confidence_score" value="1.0" type="real" />
    <att name="confidence_score_old" value="0.6274" type="real" />
    <att name="initial_score" value="0.7153" type="real" />
    <att name="relevance_score" value="0.27007299270072993" type="real" />
  </edge>
  <edge id="O00571 (pp) P12956" label="DDX3X_HUMAN (pp) XRCC6_HUMAN" source="O00571" target="P12956">
    <att name="confidence_score" value="1.0" type="real" />
    <att name="confidence_score_old" value="0.1758" type="real" />
    <att name="initial_score" value="0.1006" type="real" />
    <att name="relevance_score" value="0.24623115577889448" type="real" />
  </edge>
  <edge id="O00571 (pp) P17844" label="DDX3X_HUMAN (pp) DDX5_HUMAN" source="O00571" target="P17844">
    <att name="confidence_score" value="1.0" type="real" />
    <att name="confidence_score_old" value="0.1812" type="real" />
    <att name="initial_score" value="0.1153" type="real" />
    <att name="relevance_score" value="0.35526315789473684" type="real" />
  </edge>
  <edge id="O00571 (pp) P35637" label="DDX3X_HUMAN (pp) FUS_HUMAN" source="O00571" target="P35637">
    <att name="confidence_score" value="1.0" type="real" />
    <att name="confidence_score_old" value="0.1869" type="real" />
    <att name="initial_score" value="0.1303" type="real" />
    <att name="relevance_score" value="0.33004926108374383" type="real" />
  </edge>
  <edge id="O00571 (pp) P55884" label="DDX3X_HUMAN (pp) EIF3B_HUMAN" source="O00571" target="P55884">
    <att name="confidence_score" value="1.0" type="real" />
    <att name="confidence_score_old" value="0.2007" type="real" />
    <att name="initial_score" value="0.1647" type="real" />
    <att name="relevance_score" value="0.30392156862745096" type="real" />
  </edge>
  <edge id="O00571 (pp) P60842" label="DDX3X_HUMAN (pp) IF4A1_HUMAN" source="O00571" target="P60842">
    <att name="confidence_score" value="1.0" type="real" />
    <att name="confidence_score_old" value="0.1744" type="real" />
    <att name="initial_score" value="0.0967" type="real" />
    <att name="relevance_score" value="0.3466666666666667" type="real" />
  </edge>
  <edge id="O00571 (pp) P63104" label="DDX3X_HUMAN (pp) 1433Z_HUMAN" source="O00571" target="P63104">
    <att name="confidence_score" value="1.0" type="real" />
    <att name="confidence_score_old" value="0.1765" type="real" />
    <att name="initial_score" value="0.1024" type="real" />
    <att name="relevance_score" value="0.14149139579349904" type="real" />
  </edge>
  <edge id="O00571 (pp) Q04637" label="DDX3X_HUMAN (pp) IF4G1_HUMAN" source="O00571" target="Q04637">
    <att name="confidence_score" value="1.0" type="real" />
    <att name="confidence_score_old" value="0.5107" type="real" />
    <att name="initial_score" value="0.6158" type="real" />
    <att name="relevance_score" value="0.25274725274725274" type="real" />
  </edge>
  <edge id="O00571 (pp) Q06787" label="DDX3X_HUMAN (pp) FMR1_HUMAN" source="O00571" target="Q06787">
    <att name="confidence_score" value="1.0" type="real" />
    <att name="confidence_score_old" value="0.1636" type="real" />
    <att name="initial_score" value="0.0659" type="real" />
    <att name="relevance_score" value="0.2920353982300885" type="real" />
  </edge>
  <edge id="O00571 (pp) Q09472" label="DDX3X_HUMAN (pp) EP300_HUMAN" source="O00571" target="Q09472">
    <att name="confidence_score" value="1.0" type="real" />
    <att name="confidence_score_old" value="0.1944" type="real" />
    <att name="initial_score" value="0.1493" type="real" />
    <att name="relevance_score" value="0.2925170068027211" type="real" />
  </edge>
  <edge id="O00571 (pp) Q13283" label="DDX3X_HUMAN (pp) G3BP1_HUMAN" source="O00571" target="Q13283">
    <att name="confidence_score" value="1.0" type="real" />
    <att name="confidence_score_old" value="0.1791" type="real" />
    <att name="initial_score" value="0.1095" type="real" />
    <att name="relevance_score" value="0.2530612244897959" type="real" />
  </edge>
  <edge id="O00571 (pp) Q13310" label="DDX3X_HUMAN (pp) PABP4_HUMAN" source="O00571" target="Q13310">
    <att name="confidence_score" value="1.0" type="real" />
    <att name="confidence_score_old" value="0.1754" type="real" />
    <att name="initial_score" value="0.0994" type="real" />
    <att name="relevance_score" value="0.3333333333333333" type="real" />
  </edge>
  <edge id="O00571 (pp) Q15650" label="DDX3X_HUMAN (pp) TRIP4_HUMAN" source="O00571" target="Q15650">
    <att name="confidence_score" value="1.0" type="real" />
    <att name="confidence_score_old" value="0.1636" type="real" />
    <att name="initial_score" value="0.0658" type="real" />
    <att name="relevance_score" value="0.35526315789473684" type="real" />
  </edge>
  <edge id="O00571 (pp) Q92841" label="DDX3X_HUMAN (pp) DDX17_HUMAN" source="O00571" target="Q92841">
    <att name="confidence_score" value="1.0" type="real" />
    <att name="confidence_score_old" value="0.1806" type="real" />
    <att name="initial_score" value="0.1136" type="real" />
    <att name="relevance_score" value="0.2803738317757009" type="real" />
  </edge>
  <edge id="O00571 (pp) Q9Y4K3" label="DDX3X_HUMAN (pp) TRAF6_HUMAN" source="O00571" target="Q9Y4K3">
    <att name="confidence_score" value="1.0" type="real" />
    <att name="confidence_score_old" value="0.1936" type="real" />
    <att name="initial_score" value="0.1473" type="real" />
    <att name="relevance_score" value="0.13725490196078433" type="real" />
  </edge>
  <edge id="O00712 (pp) P03372" label="NFIB_HUMAN (pp) ESR1_HUMAN" source="O00712" target="P03372">
    <att name="confidence_score" value="1.0" type="real" />
    <att name="confidence_score_old" value="0.1896" type="real" />
    <att name="initial_score" value="0.1372" type="real" />
    <att name="relevance_score" value="0.3333333333333333" type="real" />
  </edge>
  <edge id="O00712 (pp) P10275" label="NFIB_HUMAN (pp) ANDR_HUMAN" source="O00712" target="P10275">
    <att name="confidence_score" value="1.0" type="real" />
    <att name="confidence_score_old" value="0.1699" type="real" />
    <att name="initial_score" value="0.084" type="real" />
    <att name="relevance_score" value="0.3333333333333333" type="real" />
  </edge>
  <edge id="O00712 (pp) Q92793" label="NFIB_HUMAN (pp) CBP_HUMAN" source="O00712" target="Q92793">
    <att name="confidence_score" value="1.0" type="real" />
    <att name="confidence_score_old" value="0.1558" type="real" />
    <att name="initial_score" value="0.0422" type="real" />
    <att name="relevance_score" value="0.3236151603498542" type="real" />
  </edge>
  <edge id="O14686 (pp) P03372" label="KMT2D_HUMAN (pp) ESR1_HUMAN" source="O14686" target="P03372">
    <att name="confidence_score" value="1.0" type="real" />
    <att name="confidence_score_old" value="0.1891" type="real" />
    <att name="initial_score" value="0.1359" type="real" />
    <att name="relevance_score" value="0.44642857142857145" type="real" />
  </edge>
  <edge id="O14686 (pp) P10275" label="KMT2D_HUMAN (pp) ANDR_HUMAN" source="O14686" target="P10275">
    <att name="confidence_score" value="1.0" type="real" />
    <att name="confidence_score_old" value="0.1955" type="real" />
    <att name="initial_score" value="0.1519" type="real" />
    <att name="relevance_score" value="0.40482573726541554" type="real" />
  </edge>
  <edge id="O14686 (pp) P10276" label="KMT2D_HUMAN (pp) RARA_HUMAN" source="O14686" target="P10276">
    <att name="confidence_score" value="1.0" type="real" />
    <att name="confidence_score_old" value="0.1825" type="real" />
    <att name="initial_score" value="0.1186" type="real" />
    <att name="relevance_score" value="0.44642857142857145" type="real" />
  </edge>
  <edge id="O14686 (pp) P10826" label="KMT2D_HUMAN (pp) RARB_HUMAN" source="O14686" target="P10826">
    <att name="confidence_score" value="1.0" type="real" />
    <att name="confidence_score_old" value="0.1827" type="real" />
    <att name="initial_score" value="0.1193" type="real" />
    <att name="relevance_score" value="0.44642857142857145" type="real" />
  </edge>
  <edge id="O14686 (pp) P24928" label="KMT2D_HUMAN (pp) RPB1_HUMAN" source="O14686" target="P24928">
    <att name="confidence_score" value="1.0" type="real" />
    <att name="confidence_score_old" value="0.2191" type="real" />
    <att name="initial_score" value="0.207" type="real" />
    <att name="relevance_score" value="0.27615062761506276" type="real" />
  </edge>
  <edge id="O14686 (pp) P35222" label="KMT2D_HUMAN (pp) CTNB1_HUMAN" source="O14686" target="P35222">
    <att name="confidence_score" value="1.0" type="real" />
    <att name="confidence_score_old" value="0.1997" type="real" />
    <att name="initial_score" value="0.1622" type="real" />
    <att name="relevance_score" value="0.25235849056603776" type="real" />
  </edge>
  <edge id="O14686 (pp) P61964" label="KMT2D_HUMAN (pp) WDR5_HUMAN" source="O14686" target="P61964">
    <att name="confidence_score" value="1.0" type="real" />
    <att name="confidence_score_old" value="0.387" type="real" />
    <att name="initial_score" value="0.4819" type="real" />
    <att name="relevance_score" value="0.26063829787234044" type="real" />
  </edge>
  <edge id="O14686 (pp) P62805" label="KMT2D_HUMAN (pp) H4_HUMAN" source="O14686" target="P62805">
    <att name="confidence_score" value="1.0" type="real" />
[truncated: 2,843,765 more chars]
