# Supplementary material for: New insights into the molecular biology of Alzheimer’s-like cerebral amyloidosis achieved through multi‐omics approaches
Source: PLoS One. 2025 Sep 3;20(9):e0330859. doi: 10.1371/journal.pone.0330859 (PMC12407441; doi:10.1371/journal.pone.0330859)
Supplement: S4 Appendix — (ZIP) [file pone.0330859.s014.zip › c1_3_39.xgmml]

<?xml version='1.0' encoding='utf-8'?>
<graph xmlns="http://www.cs.rpi.edu/XGMML" xmlns:dc="http://purl.org/dc/elements/1.1/" xmlns:rdf="http://www.w3.org/1999/02/22-rdf-syntax-ns#" label="[c1_3_39]@0.1" directed="0" vendor="Intomics A/S">
  <att name="layoutAlgorithm" value="Edge-weighted Spring Embedded" type="string" />
  <att name="networkMetadata"><rdf:RDF><rdf:Description rdf:about="https://www.intomics.com/"><dc:type>Protein-Protein Interaction</dc:type><dc:description>https://www.intomics.com/inbiomap/</dc:description><dc:identifier>([P04049]@0.1+[P10398]@0.1)</dc:identifier><dc:date>2024-01-31 21:21:58 UTC</dc:date><dc:title>inBio Map network</dc:title><dc:source>/unity/intomics/inhouse/software/inBio_Command_2023_08/share/data/interactions/network_0/inBio_Map_2023_08_10</dc:source><dc:format>Cytoscape-XGMML</dc:format></rdf:Description></rdf:RDF></att>
  <att name="_inBio_interactomeVersion" value="2023_08_10" type="string" />
  <att name="_inBio_formatVersion" value="1" type="integer" />
  <att name="order" value="1" type="integer" />
  <node id="O00141" label="SGK1_HUMAN">
    <att name="ac" value="O00141" type="string" />
    <att name="gene" value="SGK1" type="string" />
    <att name="multiplicity" value="1" type="integer" />
    <att name="order" value="1" type="integer" />
    <att name="relevance_score" value="1.0" type="real" />
    <att name="localization" value="Kinase" type="string" />
    <att name="description" value="Serine/threonine-protein kinase Sgk1" type="string" />
  </node>
  <node id="O00170" label="AIP_HUMAN">
    <att name="ac" value="O00170" type="string" />
    <att name="gene" value="AIP" type="string" />
    <att name="multiplicity" value="1" type="integer" />
    <att name="order" value="1" type="integer" />
    <att name="relevance_score" value="1.0" type="real" />
    <att name="localization" value="" type="string" />
    <att name="description" value="AH receptor-interacting protein" type="string" />
  </node>
  <node id="O14733" label="MP2K7_HUMAN">
    <att name="ac" value="O14733" type="string" />
    <att name="gene" value="MAP2K7" type="string" />
    <att name="multiplicity" value="1" type="integer" />
    <att name="order" value="1" type="integer" />
    <att name="relevance_score" value="1.0" type="real" />
    <att name="localization" value="Kinase" type="string" />
    <att name="description" value="Dual specificity mitogen-activated protein kinase kinase 7" type="string" />
  </node>
  <node id="O14807" label="RASM_HUMAN">
    <att name="ac" value="O14807" type="string" />
    <att name="gene" value="MRAS" type="string" />
    <att name="multiplicity" value="1" type="integer" />
    <att name="order" value="1" type="integer" />
    <att name="relevance_score" value="1.0" type="real" />
    <att name="localization" value="Enzyme" type="string" />
    <att name="description" value="Ras-related protein M-Ras" type="string" />
  </node>
  <node id="O43597" label="SPY2_HUMAN">
    <att name="ac" value="O43597" type="string" />
    <att name="gene" value="SPRY2" type="string" />
    <att name="multiplicity" value="1" type="integer" />
    <att name="order" value="1" type="integer" />
    <att name="relevance_score" value="1.0" type="real" />
    <att name="localization" value="" type="string" />
    <att name="description" value="Protein sprouty homolog 2" type="string" />
  </node>
  <node id="O43852" label="CALU_HUMAN">
    <att name="ac" value="O43852" type="string" />
    <att name="gene" value="CALU" type="string" />
    <att name="multiplicity" value="2" type="integer" />
    <att name="order" value="1" type="integer" />
    <att name="relevance_score" value="1.0" type="real" />
    <att name="localization" value="" type="string" />
    <att name="description" value="Calumenin" type="string" />
  </node>
  <node id="O60762" label="DPM1_HUMAN">
    <att name="ac" value="O60762" type="string" />
    <att name="gene" value="DPM1" type="string" />
    <att name="multiplicity" value="1" type="integer" />
    <att name="order" value="1" type="integer" />
    <att name="relevance_score" value="1.0" type="real" />
    <att name="localization" value="Enzyme" type="string" />
    <att name="description" value="Dolichol-phosphate mannosyltransferase subunit 1" type="string" />
  </node>
  <node id="O75116" label="ROCK2_HUMAN">
    <att name="ac" value="O75116" type="string" />
    <att name="gene" value="ROCK2" type="string" />
    <att name="multiplicity" value="1" type="integer" />
    <att name="order" value="1" type="integer" />
    <att name="relevance_score" value="1.0" type="real" />
    <att name="localization" value="Kinase" type="string" />
    <att name="description" value="Rho-associated protein kinase 2" type="string" />
  </node>
  <node id="O75914" label="PAK3_HUMAN">
    <att name="ac" value="O75914" type="string" />
    <att name="gene" value="PAK3" type="string" />
    <att name="multiplicity" value="1" type="integer" />
    <att name="order" value="1" type="integer" />
    <att name="relevance_score" value="1.0" type="real" />
    <att name="localization" value="Kinase" type="string" />
    <att name="description" value="Serine/threonine-protein kinase PAK 3" type="string" />
  </node>
  <node id="O95816" label="BAG2_HUMAN">
    <att name="ac" value="O95816" type="string" />
    <att name="gene" value="BAG2" type="string" />
    <att name="multiplicity" value="1" type="integer" />
    <att name="order" value="1" type="integer" />
    <att name="relevance_score" value="1.0" type="real" />
    <att name="localization" value="" type="string" />
    <att name="description" value="BAG family molecular chaperone regulator 2" type="string" />
  </node>
  <node id="O96013" label="PAK4_HUMAN">
    <att name="ac" value="O96013" type="string" />
    <att name="gene" value="PAK4" type="string" />
    <att name="multiplicity" value="1" type="integer" />
    <att name="order" value="1" type="integer" />
    <att name="relevance_score" value="1.0" type="real" />
    <att name="localization" value="Kinase" type="string" />
    <att name="description" value="Serine/threonine-protein kinase PAK 4" type="string" />
  </node>
  <node id="P01111" label="RASN_HUMAN">
    <att name="ac" value="P01111" type="string" />
    <att name="gene" value="NRAS" type="string" />
    <att name="multiplicity" value="1" type="integer" />
    <att name="order" value="1" type="integer" />
    <att name="relevance_score" value="1.0" type="real" />
    <att name="localization" value="Enzyme" type="string" />
    <att name="description" value="GTPase NRas" type="string" />
  </node>
  <node id="P01112" label="RASH_HUMAN">
    <att name="ac" value="P01112" type="string" />
    <att name="gene" value="HRAS" type="string" />
    <att name="multiplicity" value="1" type="integer" />
    <att name="order" value="1" type="integer" />
    <att name="relevance_score" value="1.0" type="real" />
    <att name="localization" value="Enzyme" type="string" />
    <att name="description" value="GTPase HRas" type="string" />
  </node>
  <node id="P02686" label="MBP_HUMAN">
    <att name="ac" value="P02686" type="string" />
    <att name="gene" value="MBP" type="string" />
    <att name="multiplicity" value="1" type="integer" />
    <att name="order" value="1" type="integer" />
    <att name="relevance_score" value="1.0" type="real" />
    <att name="localization" value="" type="string" />
    <att name="description" value="Myelin basic protein" type="string" />
  </node>
  <node id="P04049" label="RAF1_HUMAN">
    <att name="ac" value="P04049" type="string" />
    <att name="gene" value="RAF1" type="string" />
    <att name="multiplicity" value="2" type="integer" />
    <att name="order" value="0" type="integer" />
    <att name="relevance_score" value="1.0" type="real" />
    <att name="localization" value="Kinase" type="string" />
    <att name="description" value="RAF proto-oncogene serine/threonine-protein kinase" type="string" />
  </node>
  <node id="P04150" label="GCR_HUMAN">
    <att name="ac" value="P04150" type="string" />
    <att name="gene" value="NR3C1" type="string" />
    <att name="multiplicity" value="1" type="integer" />
    <att name="order" value="1" type="integer" />
    <att name="relevance_score" value="1.0" type="real" />
    <att name="localization" value="Transcription factor" type="string" />
    <att name="description" value="Glucocorticoid receptor" type="string" />
  </node>
  <node id="P04626" label="ERBB2_HUMAN">
    <att name="ac" value="P04626" type="string" />
    <att name="gene" value="ERBB2" type="string" />
    <att name="multiplicity" value="1" type="integer" />
    <att name="order" value="1" type="integer" />
    <att name="relevance_score" value="1.0" type="real" />
    <att name="_Receptor" value="true" type="boolean" />
    <att name="localization" value="Receptor" type="string" />
    <att name="description" value="Receptor tyrosine-protein kinase erbB-2" type="string" />
  </node>
  <node id="P04792" label="HSPB1_HUMAN">
    <att name="ac" value="P04792" type="string" />
    <att name="gene" value="HSPB1" type="string" />
    <att name="multiplicity" value="1" type="integer" />
    <att name="order" value="1" type="integer" />
    <att name="relevance_score" value="1.0" type="real" />
    <att name="localization" value="" type="string" />
    <att name="description" value="Heat shock protein beta-1" type="string" />
  </node>
  <node id="P05783" label="K1C18_HUMAN">
    <att name="ac" value="P05783" type="string" />
    <att name="gene" value="KRT18" type="string" />
    <att name="multiplicity" value="1" type="integer" />
    <att name="order" value="1" type="integer" />
    <att name="relevance_score" value="1.0" type="real" />
    <att name="localization" value="" type="string" />
    <att name="description" value="Keratin, type I cytoskeletal 18" type="string" />
  </node>
  <node id="P05787" label="K2C8_HUMAN">
    <att name="ac" value="P05787" type="string" />
    <att name="gene" value="KRT8" type="string" />
    <att name="multiplicity" value="1" type="integer" />
    <att name="order" value="1" type="integer" />
    <att name="relevance_score" value="1.0" type="real" />
    <att name="localization" value="" type="string" />
    <att name="description" value="Keratin, type II cytoskeletal 8" type="string" />
  </node>
  <node id="P06239" label="LCK_HUMAN">
    <att name="ac" value="P06239" type="string" />
    <att name="gene" value="LCK" type="string" />
    <att name="multiplicity" value="1" type="integer" />
    <att name="order" value="1" type="integer" />
    <att name="relevance_score" value="1.0" type="real" />
    <att name="localization" value="Kinase" type="string" />
    <att name="description" value="Tyrosine-protein kinase Lck" type="string" />
  </node>
  <node id="P08727" label="K1C19_HUMAN">
    <att name="ac" value="P08727" type="string" />
    <att name="gene" value="KRT19" type="string" />
    <att name="multiplicity" value="1" type="integer" />
    <att name="order" value="1" type="integer" />
    <att name="relevance_score" value="1.0" type="real" />
    <att name="_Secreted" value="true" type="boolean" />
    <att name="localization" value="Structural protein" type="string" />
    <att name="description" value="Keratin, type I cytoskeletal 19" type="string" />
  </node>
  <node id="P09619" label="PGFRB_HUMAN">
    <att name="ac" value="P09619" type="string" />
    <att name="gene" value="PDGFRB" type="string" />
    <att name="multiplicity" value="1" type="integer" />
    <att name="order" value="1" type="integer" />
    <att name="relevance_score" value="1.0" type="real" />
    <att name="_Receptor" value="true" type="boolean" />
    <att name="localization" value="Receptor" type="string" />
    <att name="description" value="Platelet-derived growth factor receptor beta" type="string" />
  </node>
  <node id="P10114" label="RAP2A_HUMAN">
    <att name="ac" value="P10114" type="string" />
    <att name="gene" value="RAP2A" type="string" />
    <att name="multiplicity" value="1" type="integer" />
    <att name="order" value="1" type="integer" />
    <att name="relevance_score" value="1.0" type="real" />
    <att name="localization" value="Enzyme" type="string" />
    <att name="description" value="Ras-related protein Rap-2a" type="string" />
  </node>
  <node id="P10301" label="RRAS_HUMAN">
    <att name="ac" value="P10301" type="string" />
    <att name="gene" value="RRAS" type="string" />
    <att name="multiplicity" value="2" type="integer" />
    <att name="order" value="1" type="integer" />
    <att name="relevance_score" value="1.0" type="real" />
    <att name="localization" value="Enzyme" type="string" />
    <att name="description" value="Ras-related protein R-Ras" type="string" />
  </node>
  <node id="P10398" label="ARAF_HUMAN">
    <att name="ac" value="P10398" type="string" />
    <att name="gene" value="ARAF" type="string" />
    <att name="multiplicity" value="2" type="integer" />
    <att name="order" value="0" type="integer" />
    <att name="relevance_score" value="1.0" type="real" />
    <att name="localization" value="Kinase" type="string" />
    <att name="description" value="Serine/threonine-protein kinase A-Raf" type="string" />
  </node>
  <node id="P10415" label="BCL2_HUMAN">
    <att name="ac" value="P10415" type="string" />
    <att name="gene" value="BCL2" type="string" />
    <att name="multiplicity" value="1" type="integer" />
    <att name="order" value="1" type="integer" />
    <att name="relevance_score" value="1.0" type="real" />
    <att name="localization" value="" type="string" />
    <att name="description" value="Apoptosis regulator Bcl-2" type="string" />
  </node>
  <node id="P14618" label="KPYM_HUMAN">
    <att name="ac" value="P14618" type="string" />
    <att name="gene" value="PKM" type="string" />
    <att name="multiplicity" value="1" type="integer" />
    <att name="order" value="1" type="integer" />
    <att name="relevance_score" value="1.0" type="real" />
    <att name="localization" value="Kinase" type="string" />
    <att name="description" value="Pyruvate kinase PKM" type="string" />
  </node>
  <node id="P14784" label="IL2RB_HUMAN">
    <att name="ac" value="P14784" type="string" />
    <att name="gene" value="IL2RB" type="string" />
    <att name="multiplicity" value="1" type="integer" />
    <att name="order" value="1" type="integer" />
    <att name="relevance_score" value="1.0" type="real" />
    <att name="_Receptor" value="true" type="boolean" />
    <att name="localization" value="Receptor" type="string" />
    <att name="description" value="Interleukin-2 receptor subunit beta" type="string" />
  </node>
  <node id="P15056" label="BRAF_HUMAN">
    <att name="ac" value="P15056" type="string" />
    <att name="gene" value="BRAF" type="string" />
    <att name="multiplicity" value="2" type="integer" />
    <att name="order" value="1" type="integer" />
    <att name="relevance_score" value="1.0" type="real" />
    <att name="localization" value="Kinase" type="string" />
    <att name="description" value="Serine/threonine-protein kinase B-raf" type="string" />
  </node>
  <node id="P16050" label="LOX15_HUMAN">
    <att name="ac" value="P16050" type="string" />
    <att name="gene" value="ALOX15" type="string" />
    <att name="multiplicity" value="1" type="integer" />
    <att name="order" value="1" type="integer" />
    <att name="relevance_score" value="1.0" type="real" />
    <att name="localization" value="Enzyme" type="string" />
    <att name="description" value="Polyunsaturated fatty acid lipoxygenase ALOX15" type="string" />
  </node>
  <node id="P20936" label="RASA1_HUMAN">
    <att name="ac" value="P20936" type="string" />
    <att name="gene" value="RASA1" type="string" />
    <att name="multiplicity" value="1" type="integer" />
    <att name="order" value="1" type="integer" />
    <att name="relevance_score" value="1.0" type="real" />
    <att name="localization" value="" type="string" />
    <att name="description" value="Ras GTPase-activating protein 1" type="string" />
  </node>
  <node id="P21731" label="TA2R_HUMAN">
    <att name="ac" value="P21731" type="string" />
    <att name="gene" value="TBXA2R" type="string" />
    <att name="multiplicity" value="1" type="integer" />
    <att name="order" value="1" type="integer" />
    <att name="relevance_score" value="1.0" type="real" />
    <att name="_Receptor" value="true" type="boolean" />
    <att name="localization" value="Receptor" type="string" />
    <att name="description" value="Thromboxane A2 receptor" type="string" />
  </node>
  <node id="P21796" label="VDAC1_HUMAN">
    <att name="ac" value="P21796" type="string" />
    <att name="gene" value="VDAC1" type="string" />
    <att name="multiplicity" value="1" type="integer" />
    <att name="order" value="1" type="integer" />
    <att name="relevance_score" value="1.0" type="real" />
    <att name="localization" value="Plasma membrane bound" type="string" />
    <att name="description" value="Voltage-dependent anion-selective channel protein 1" type="string" />
  </node>
  <node id="P27361" label="MK03_HUMAN">
    <att name="ac" value="P27361" type="string" />
    <att name="gene" value="MAPK3" type="string" />
    <att name="multiplicity" value="1" type="integer" />
    <att name="order" value="1" type="integer" />
    <att name="relevance_score" value="1.0" type="real" />
    <att name="localization" value="Kinase" type="string" />
    <att name="description" value="Mitogen-activated protein kinase 3" type="string" />
  </node>
  <node id="P27448" label="MARK3_HUMAN">
    <att name="ac" value="P27448" type="string" />
    <att name="gene" value="MARK3" type="string" />
    <att name="multiplicity" value="1" type="integer" />
    <att name="order" value="1" type="integer" />
    <att name="relevance_score" value="1.0" type="real" />
    <att name="localization" value="Kinase" type="string" />
    <att name="description" value="MAP/microtubule affinity-regulating kinase 3" type="string" />
  </node>
  <node id="P28482" label="MK01_HUMAN">
    <att name="ac" value="P28482" type="string" />
    <att name="gene" value="MAPK1" type="string" />
    <att name="multiplicity" value="1" type="integer" />
    <att name="order" value="1" type="integer" />
    <att name="relevance_score" value="1.0" type="real" />
    <att name="localization" value="Transcription factor" type="string" />
    <att name="description" value="Mitogen-activated protein kinase 1" type="string" />
  </node>
  <node id="P29317" label="EPHA2_HUMAN">
    <att name="ac" value="P29317" type="string" />
    <att name="gene" value="EPHA2" type="string" />
    <att name="multiplicity" value="1" type="integer" />
    <att name="order" value="1" type="integer" />
    <att name="relevance_score" value="1.0" type="real" />
    <att name="_Receptor" value="true" type="boolean" />
    <att name="localization" value="Receptor" type="string" />
    <att name="description" value="Ephrin type-A receptor 2" type="string" />
  </node>
  <node id="P29353" label="SHC1_HUMAN">
    <att name="ac" value="P29353" type="string" />
    <att name="gene" value="SHC1" type="string" />
    <att name="multiplicity" value="1" type="integer" />
    <att name="order" value="1" type="integer" />
    <att name="relevance_score" value="1.0" type="real" />
    <att name="localization" value="" type="string" />
    <att name="description" value="SHC-transforming protein 1" type="string" />
  </node>
  <node id="P29376" label="LTK_HUMAN">
    <att name="ac" value="P29376" type="string" />
    <att name="gene" value="LTK" type="string" />
    <att name="multiplicity" value="1" type="integer" />
    <att name="order" value="1" type="integer" />
    <att name="relevance_score" value="1.0" type="real" />
    <att name="_Receptor" value="true" type="boolean" />
    <att name="localization" value="Receptor" type="string" />
    <att name="description" value="Leukocyte tyrosine kinase receptor" type="string" />
  </node>
  <node id="P30086" label="PEBP1_HUMAN">
    <att name="ac" value="P30086" type="string" />
    <att name="gene" value="PEBP1" type="string" />
    <att name="multiplicity" value="1" type="integer" />
    <att name="order" value="1" type="integer" />
    <att name="relevance_score" value="1.0" type="real" />
    <att name="localization" value="" type="string" />
    <att name="description" value="Phosphatidylethanolamine-binding protein 1" type="string" />
  </node>
  <node id="P30304" label="MPIP1_HUMAN">
    <att name="ac" value="P30304" type="string" />
    <att name="gene" value="CDC25A" type="string" />
    <att name="multiplicity" value="1" type="integer" />
    <att name="order" value="1" type="integer" />
    <att name="relevance_score" value="1.0" type="real" />
    <att name="localization" value="Enzyme" type="string" />
    <att name="description" value="M-phase inducer phosphatase 1" type="string" />
  </node>
  <node id="P31749" label="AKT1_HUMAN">
    <att name="ac" value="P31749" type="string" />
    <att name="gene" value="AKT1" type="string" />
    <att name="multiplicity" value="1" type="integer" />
    <att name="order" value="1" type="integer" />
    <att name="relevance_score" value="1.0" type="real" />
    <att name="localization" value="Kinase" type="string" />
    <att name="description" value="RAC-alpha serine/threonine-protein kinase" type="string" />
  </node>
  <node id="P31947" label="1433S_HUMAN">
    <att name="ac" value="P31947" type="string" />
    <att name="gene" value="SFN" type="string" />
    <att name="multiplicity" value="1" type="integer" />
    <att name="order" value="1" type="integer" />
    <att name="relevance_score" value="1.0" type="real" />
    <att name="localization" value="" type="string" />
    <att name="description" value="14-3-3 protein sigma" type="string" />
  </node>
  <node id="P32121" label="ARRB2_HUMAN">
    <att name="ac" value="P32121" type="string" />
    <att name="gene" value="ARRB2" type="string" />
    <att name="multiplicity" value="1" type="integer" />
    <att name="order" value="1" type="integer" />
    <att name="relevance_score" value="1.0" type="real" />
    <att name="localization" value="" type="string" />
    <att name="description" value="Beta-arrestin-2" type="string" />
  </node>
  <node id="P34932" label="HSP74_HUMAN">
    <att name="ac" value="P34932" type="string" />
    <att name="gene" value="HSPA4" type="string" />
    <att name="multiplicity" value="1" type="integer" />
    <att name="order" value="1" type="integer" />
    <att name="relevance_score" value="1.0" type="real" />
    <att name="localization" value="" type="string" />
    <att name="description" value="Heat shock 70 kDa protein 4" type="string" />
  </node>
  <node id="P35232" label="PHB1_HUMAN">
    <att name="ac" value="P35232" type="string" />
    <att name="gene" value="PHB1" type="string" />
    <att name="multiplicity" value="1" type="integer" />
    <att name="order" value="1" type="integer" />
    <att name="relevance_score" value="1.0" type="real" />
    <att name="localization" value="" type="string" />
    <att name="description" value="Prohibitin 1" type="string" />
  </node>
  <node id="P35568" label="IRS1_HUMAN">
    <att name="ac" value="P35568" type="string" />
    <att name="gene" value="IRS1" type="string" />
    <att name="multiplicity" value="1" type="integer" />
    <att name="order" value="1" type="integer" />
    <att name="relevance_score" value="1.0" type="real" />
    <att name="localization" value="" type="string" />
    <att name="description" value="Insulin receptor substrate 1" type="string" />
  </node>
  <node id="P36507" label="MP2K2_HUMAN">
    <att name="ac" value="P36507" type="string" />
    <att name="gene" value="MAP2K2" type="string" />
    <att name="multiplicity" value="2" type="integer" />
    <att name="order" value="1" type="integer" />
    <att name="relevance_score" value="1.0" type="real" />
    <att name="localization" value="Kinase" type="string" />
    <att name="description" value="Dual specificity mitogen-activated protein kinase kinase 2" type="string" />
  </node>
  <node id="P37840" label="SYUA_HUMAN">
    <att name="ac" value="P37840" type="string" />
    <att name="gene" value="SNCA" type="string" />
    <att name="multiplicity" value="1" type="integer" />
    <att name="order" value="1" type="integer" />
    <att name="relevance_score" value="1.0" type="real" />
    <att name="localization" value="" type="string" />
    <att name="description" value="Alpha-synuclein" type="string" />
  </node>
  <node id="P49407" label="ARRB1_HUMAN">
    <att name="ac" value="P49407" type="string" />
    <att name="gene" value="ARRB1" type="string" />
    <att name="multiplicity" value="1" type="integer" />
    <att name="order" value="1" type="integer" />
    <att name="relevance_score" value="1.0" type="real" />
    <att name="localization" value="" type="string" />
    <att name="description" value="Beta-arrestin-1" type="string" />
  </node>
  <node id="P50150" label="GBG4_HUMAN">
    <att name="ac" value="P50150" type="string" />
    <att name="gene" value="GNG4" type="string" />
    <att name="multiplicity" value="1" type="integer" />
    <att name="order" value="1" type="integer" />
    <att name="relevance_score" value="1.0" type="real" />
    <att name="localization" value="" type="string" />
    <att name="description" value="Guanine nucleotide-binding protein G(I)/G(S)/G(O) subunit gamma-4" type="string" />
  </node>
  <node id="P53007" label="TXTP_HUMAN">
    <att name="ac" value="P53007" type="string" />
    <att name="gene" value="SLC25A1" type="string" />
    <att name="multiplicity" value="1" type="integer" />
    <att name="order" value="1" type="integer" />
    <att name="relevance_score" value="1.0" type="real" />
    <att name="localization" value="" type="string" />
    <att name="description" value="Tricarboxylate transport protein, mitochondrial" type="string" />
  </node>
  <node id="P53041" label="PPP5_HUMAN">
    <att name="ac" value="P53041" type="string" />
    <att name="gene" value="PPP5C" type="string" />
    <att name="multiplicity" value="1" type="integer" />
    <att name="order" value="1" type="integer" />
    <att name="relevance_score" value="1.0" type="real" />
    <att name="localization" value="Enzyme" type="string" />
    <att name="description" value="Serine/threonine-protein phosphatase 5" type="string" />
  </node>
  <node id="P57088" label="TMM33_HUMAN">
    <att name="ac" value="P57088" type="string" />
    <att name="gene" value="TMEM33" type="string" />
    <att name="multiplicity" value="1" type="integer" />
    <att name="order" value="1" type="integer" />
    <att name="relevance_score" value="1.0" type="real" />
    <att name="localization" value="" type="string" />
    <att name="description" value="Transmembrane protein 33" type="string" />
  </node>
  <node id="P61224" label="RAP1B_HUMAN">
    <att name="ac" value="P61224" type="string" />
    <att name="gene" value="RAP1B" type="string" />
    <att name="multiplicity" value="1" type="integer" />
    <att name="order" value="1" type="integer" />
    <att name="relevance_score" value="1.0" type="real" />
    <att name="localization" value="Enzyme" type="string" />
    <att name="description" value="Ras-related protein Rap-1b" type="string" />
  </node>
  <node id="P62070" label="RRAS2_HUMAN">
    <att name="ac" value="P62070" type="string" />
    <att name="gene" value="RRAS2" type="string" />
    <att name="multiplicity" value="1" type="integer" />
    <att name="order" value="1" type="integer" />
    <att name="relevance_score" value="1.0" type="real" />
    <att name="localization" value="Enzyme" type="string" />
    <att name="description" value="Ras-related protein R-Ras2" type="string" />
  </node>
  <node id="P62140" label="PP1B_HUMAN">
    <att name="ac" value="P62140" type="string" />
    <att name="gene" value="PPP1CB" type="string" />
    <att name="multiplicity" value="1" type="integer" />
    <att name="order" value="1" type="integer" />
    <att name="relevance_score" value="1.0" type="real" />
    <att name="localization" value="Enzyme" type="string" />
    <att name="description" value="Serine/threonine-protein phosphatase PP1-beta catalytic subunit" type="string" />
  </node>
  <node id="P62834" label="RAP1A_HUMAN">
    <att name="ac" value="P62834" type="string" />
    <att name="gene" value="RAP1A" type="string" />
    <att name="multiplicity" value="1" type="integer" />
    <att name="order" value="1" type="integer" />
    <att name="relevance_score" value="1.0" type="real" />
    <att name="localization" value="Enzyme" type="string" />
    <att name="description" value="Ras-related protein Rap-1A" type="string" />
  </node>
  <node id="P62879" label="GBB2_HUMAN">
    <att name="ac" value="P62879" type="string" />
    <att name="gene" value="GNB2" type="string" />
    <att name="multiplicity" value="1" type="integer" />
    <att name="order" value="1" type="integer" />
    <att name="relevance_score" value="1.0" type="real" />
    <att name="localization" value="" type="string" />
    <att name="description" value="Guanine nucleotide-binding protein G(I)/G(S)/G(T) subunit beta-2" type="string" />
  </node>
  <node id="P67775" label="PP2AA_HUMAN">
    <att name="ac" value="P67775" type="string" />
    <att name="gene" value="PPP2CA" type="string" />
    <att name="multiplicity" value="1" type="integer" />
    <att name="order" value="1" type="integer" />
    <att name="relevance_score" value="1.0" type="real" />
    <att name="localization" value="Enzyme" type="string" />
    <att name="description" value="Serine/threonine-protein phosphatase 2A catalytic subunit alpha isoform" type="string" />
  </node>
  <node id="P68104" label="EF1A1_HUMAN">
    <att name="ac" value="P68104" type="string" />
    <att name="gene" value="EEF1A1" type="string" />
    <att name="multiplicity" value="1" type="integer" />
    <att name="order" value="1" type="integer" />
    <att name="relevance_score" value="1.0" type="real" />
    <att name="localization" value="Enzyme" type="string" />
    <att name="description" value="Elongation factor 1-alpha 1" type="string" />
  </node>
  <node id="Q00325" label="S25A3_HUMAN">
    <att name="ac" value="Q00325" type="string" />
    <att name="gene" value="SLC25A3" type="string" />
    <att name="multiplicity" value="1" type="integer" />
    <att name="order" value="1" type="integer" />
    <att name="relevance_score" value="1.0" type="real" />
    <att name="localization" value="Plasma membrane bound" type="string" />
    <att name="description" value="Solute carrier family 25 member 3" type="string" />
  </node>
  <node id="Q02156" label="KPCE_HUMAN">
    <att name="ac" value="Q02156" type="string" />
    <att name="gene" value="PRKCE" type="string" />
    <att name="multiplicity" value="1" type="integer" />
    <att name="order" value="1" type="integer" />
    <att name="relevance_score" value="1.0" type="real" />
    <att name="localization" value="Kinase" type="string" />
    <att name="description" value="Protein kinase C epsilon type" type="string" />
  </node>
  <node id="Q02750" label="MP2K1_HUMAN">
    <att name="ac" value="Q02750" type="string" />
    <att name="gene" value="MAP2K1" type="string" />
    <att name="multiplicity" value="2" type="integer" />
    <att name="order" value="1" type="integer" />
    <att name="relevance_score" value="1.0" type="real" />
    <att name="localization" value="Kinase" type="string" />
    <att name="description" value="Dual specificity mitogen-activated protein kinase kinase 1" type="string" />
  </node>
  <node id="Q07889" label="SOS1_HUMAN">
    <att name="ac" value="Q07889" type="string" />
    <att name="gene" value="SOS1" type="string" />
    <att name="multiplicity" value="1" type="integer" />
    <att name="order" value="1" type="integer" />
    <att name="relevance_score" value="1.0" type="real" />
    <att name="localization" value="" type="string" />
    <att name="description" value="Son of sevenless homolog 1" type="string" />
  </node>
  <node id="Q12967" label="GNDS_HUMAN">
    <att name="ac" value="Q12967" type="string" />
    <att name="gene" value="RALGDS" type="string" />
    <att name="multiplicity" value="1" type="integer" />
    <att name="order" value="1" type="integer" />
    <att name="relevance_score" value="1.0" type="real" />
    <att name="localization" value="" type="string" />
    <att name="description" value="Ral guanine nucleotide dissociation stimulator" type="string" />
  </node>
  <node id="Q12968" label="NFAC3_HUMAN">
    <att name="ac" value="Q12968" type="string" />
    <att name="gene" value="NFATC3" type="string" />
    <att name="multiplicity" value="1" type="integer" />
    <att name="order" value="1" type="integer" />
    <att name="relevance_score" value="1.0" type="real" />
    <att name="localization" value="Transcription factor" type="string" />
    <att name="description" value="Nuclear factor of activated T-cells, cytoplasmic 3" type="string" />
  </node>
  <node id="Q13153" label="PAK1_HUMAN">
    <att name="ac" value="Q13153" type="string" />
    <att name="gene" value="PAK1" type="string" />
    <att name="multiplicity" value="1" type="integer" />
    <att name="order" value="1" type="integer" />
    <att name="relevance_score" value="1.0" type="real" />
    <att name="localization" value="Kinase" type="string" />
    <att name="description" value="Serine/threonine-protein kinase PAK 1" type="string" />
  </node>
  <node id="Q13164" label="MK07_HUMAN">
    <att name="ac" value="Q13164" type="string" />
    <att name="gene" value="MAPK7" type="string" />
    <att name="multiplicity" value="1" type="integer" />
    <att name="order" value="1" type="integer" />
    <att name="relevance_score" value="1.0" type="real" />
    <att name="localization" value="Kinase" type="string" />
    <att name="description" value="Mitogen-activated protein kinase 7" type="string" />
  </node>
  <node id="Q13177" label="PAK2_HUMAN">
    <att name="ac" value="Q13177" type="string" />
    <att name="gene" value="PAK2" type="string" />
    <att name="multiplicity" value="1" type="integer" />
    <att name="order" value="1" type="integer" />
    <att name="relevance_score" value="1.0" type="real" />
    <att name="localization" value="Kinase" type="string" />
    <att name="description" value="Serine/threonine-protein kinase PAK 2" type="string" />
  </node>
  <node id="Q13233" label="M3K1_HUMAN">
    <att name="ac" value="Q13233" type="string" />
    <att name="gene" value="MAP3K1" type="string" />
    <att name="multiplicity" value="1" type="integer" />
    <att name="order" value="1" type="integer" />
    <att name="relevance_score" value="1.0" type="real" />
    <att name="localization" value="Kinase" type="string" />
    <att name="description" value="Mitogen-activated protein kinase kinase kinase 1" type="string" />
  </node>
  <node id="Q13322" label="GRB10_HUMAN">
    <att name="ac" value="Q13322" type="string" />
    <att name="gene" value="GRB10" type="string" />
    <att name="multiplicity" value="1" type="integer" />
    <att name="order" value="1" type="integer" />
    <att name="relevance_score" value="1.0" type="real" />
    <att name="localization" value="" type="string" />
    <att name="description" value="Growth factor receptor-bound protein 10" type="string" />
  </node>
  <node id="Q13362" label="2A5G_HUMAN">
    <att name="ac" value="Q13362" type="string" />
    <att name="gene" value="PPP2R5C" type="string" />
    <att name="multiplicity" value="1" type="integer" />
    <att name="order" value="1" type="integer" />
    <att name="relevance_score" value="1.0" type="real" />
    <att name="localization" value="" type="string" />
    <att name="description" value="Serine/threonine-protein phosphatase 2A 56 kDa regulatory subunit gamma isoform" type="string" />
  </node>
  <node id="Q13418" label="ILK_HUMAN">
    <att name="ac" value="Q13418" type="string" />
    <att name="gene" value="ILK" type="string" />
    <att name="multiplicity" value="1" type="integer" />
    <att name="order" value="1" type="integer" />
    <att name="relevance_score" value="1.0" type="real" />
    <att name="localization" value="Kinase" type="string" />
    <att name="description" value="Integrin-linked protein kinase" type="string" />
  </node>
  <node id="Q15382" label="RHEB_HUMAN">
    <att name="ac" value="Q15382" type="string" />
    <att name="gene" value="RHEB" type="string" />
    <att name="multiplicity" value="1" type="integer" />
    <att name="order" value="1" type="integer" />
    <att name="relevance_score" value="1.0" type="real" />
    <att name="localization" value="" type="string" />
    <att name="description" value="GTP-binding protein Rheb" type="string" />
  </node>
  <node id="Q16543" label="CDC37_HUMAN">
    <att name="ac" value="Q16543" type="string" />
    <att name="gene" value="CDC37" type="string" />
    <att name="multiplicity" value="1" type="integer" />
    <att name="order" value="1" type="integer" />
    <att name="relevance_score" value="1.0" type="real" />
    <att name="localization" value="" type="string" />
    <att name="description" value="Hsp90 co-chaperone Cdc37" type="string" />
  </node>
  <node id="Q3ZCQ8" label="TIM50_HUMAN">
    <att name="ac" value="Q3ZCQ8" type="string" />
    <att name="gene" value="TIMM50" type="string" />
    <att name="multiplicity" value="2" type="integer" />
    <att name="order" value="1" type="integer" />
    <att name="relevance_score" value="1.0" type="real" />
    <att name="localization" value="" type="string" />
    <att name="description" value="Mitochondrial import inner membrane translocase subunit TIM50" type="string" />
  </node>
  <node id="Q53GQ0" label="DHB12_HUMAN">
    <att name="ac" value="Q53GQ0" type="string" />
    <att name="gene" value="HSD17B12" type="string" />
    <att name="multiplicity" value="1" type="integer" />
    <att name="order" value="1" type="integer" />
    <att name="relevance_score" value="1.0" type="real" />
    <att name="localization" value="Enzyme" type="string" />
    <att name="description" value="Very-long-chain 3-oxoacyl-CoA reductase" type="string" />
  </node>
  <node id="Q5TAQ9" label="DCAF8_HUMAN">
    <att name="ac" value="Q5TAQ9" type="string" />
    <att name="gene" value="DCAF8" type="string" />
    <att name="multiplicity" value="1" type="integer" />
    <att name="order" value="1" type="integer" />
    <att name="relevance_score" value="1.0" type="real" />
    <att name="localization" value="" type="string" />
    <att name="description" value="DDB1- and CUL4-associated factor 8" type="string" />
  </node>
  <node id="Q6TCH7" label="PAQR3_HUMAN">
    <att name="ac" value="Q6TCH7" type="string" />
    <att name="gene" value="PAQR3" type="string" />
    <att name="multiplicity" value="2" type="integer" />
    <att name="order" value="1" type="integer" />
    <att name="relevance_score" value="1.0" type="real" />
    <att name="_Receptor" value="true" type="boolean" />
    <att name="localization" value="Receptor" type="string" />
    <att name="description" value="Progestin and adipoQ receptor family member 3" type="string" />
  </node>
  <node id="Q6ZWH5" label="NEK10_HUMAN">
    <att name="ac" value="Q6ZWH5" type="string" />
    <att name="gene" value="NEK10" type="string" />
    <att name="multiplicity" value="1" type="integer" />
    <att name="order" value="1" type="integer" />
    <att name="relevance_score" value="1.0" type="real" />
    <att name="localization" value="Kinase" type="string" />
    <att name="description" value="Serine/threonine-protein kinase Nek10" type="string" />
  </node>
  <node id="Q76NI1" label="KNDC1_HUMAN">
    <att name="ac" value="Q76NI1" type="string" />
    <att name="gene" value="KNDC1" type="string" />
    <att name="multiplicity" value="1" type="integer" />
    <att name="order" value="1" type="integer" />
    <att name="relevance_score" value="1.0" type="real" />
    <att name="localization" value="" type="string" />
    <att name="description" value="Kinase non-catalytic C-lobe domain-containing protein 1" type="string" />
  </node>
  <node id="Q7Z444" label="RASE_HUMAN">
    <att name="ac" value="Q7Z444" type="string" />
    <att name="gene" value="ERAS" type="string" />
    <att name="multiplicity" value="1" type="integer" />
    <att name="order" value="1" type="integer" />
    <att name="relevance_score" value="1.0" type="real" />
    <att name="localization" value="Enzyme" type="string" />
    <att name="description" value="GTPase ERas" type="string" />
  </node>
  <node id="Q8IVT5" label="KSR1_HUMAN">
    <att name="ac" value="Q8IVT5" type="string" />
    <att name="gene" value="KSR1" type="string" />
    <att name="multiplicity" value="1" type="integer" />
    <att name="order" value="1" type="integer" />
    <att name="relevance_score" value="1.0" type="real" />
    <att name="localization" value="Kinase" type="string" />
    <att name="description" value="Kinase suppressor of Ras 1" type="string" />
  </node>
  <node id="Q8N653" label="LZTR1_HUMAN">
    <att name="ac" value="Q8N653" type="string" />
    <att name="gene" value="LZTR1" type="string" />
    <att name="multiplicity" value="1" type="integer" />
    <att name="order" value="1" type="integer" />
    <att name="relevance_score" value="1.0" type="real" />
    <att name="localization" value="" type="string" />
    <att name="description" value="Leucine-zipper-like transcriptional regulator 1" type="string" />
  </node>
  <node id="Q92934" label="BAD_HUMAN">
    <att name="ac" value="Q92934" type="string" />
    <att name="gene" value="BAD" type="string" />
    <att name="multiplicity" value="1" type="integer" />
    <att name="order" value="1" type="integer" />
    <att name="relevance_score" value="1.0" type="real" />
    <att name="localization" value="" type="string" />
    <att name="description" value="Bcl2-associated agonist of cell death" type="string" />
  </node>
  <node id="Q969H4" label="CNKR1_HUMAN">
    <att name="ac" value="Q969H4" type="string" />
    <att name="gene" value="CNKSR1" type="string" />
    <att name="multiplicity" value="1" type="integer" />
    <att name="order" value="1" type="integer" />
    <att name="relevance_score" value="1.0" type="real" />
    <att name="localization" value="" type="string" />
    <att name="description" value="Connector enhancer of kinase suppressor of ras 1" type="string" />
  </node>
  <node id="Q96BR1" label="SGK3_HUMAN">
    <att name="ac" value="Q96BR1" type="string" />
    <att name="gene" value="SGK3" type="string" />
    <att name="multiplicity" value="1" type="integer" />
    <att name="order" value="1" type="integer" />
    <att name="relevance_score" value="1.0" type="real" />
    <att name="localization" value="Kinase" type="string" />
    <att name="description" value="Serine/threonine-protein kinase Sgk3" type="string" />
  </node>
  <node id="Q96CA5" label="BIRC7_HUMAN">
    <att name="ac" value="Q96CA5" type="string" />
    <att name="gene" value="BIRC7" type="string" />
    <att name="multiplicity" value="1" type="integer" />
    <att name="order" value="1" type="integer" />
    <att name="relevance_score" value="1.0" type="real" />
    <att name="localization" value="Enzyme" type="string" />
    <att name="description" value="Baculoviral IAP repeat-containing protein 7" type="string" />
  </node>
  <node id="Q96D21" label="RHES_HUMAN">
    <att name="ac" value="Q96D21" type="string" />
    <att name="gene" value="RASD2" type="string" />
    <att name="multiplicity" value="1" type="integer" />
    <att name="order" value="1" type="integer" />
    <att name="relevance_score" value="1.0" type="real" />
    <att name="localization" value="" type="string" />
    <att name="description" value="GTP-binding protein Rhes" type="string" />
  </node>
  <node id="Q96EK5" label="KBP_HUMAN">
    <att name="ac" value="Q96EK5" type="string" />
    <att name="gene" value="KIFBP" type="string" />
    <att name="multiplicity" value="1" type="integer" />
    <att name="order" value="1" type="integer" />
    <att name="relevance_score" value="1.0" type="real" />
    <att name="localization" value="" type="string" />
    <att name="description" value="KIF-binding protein" type="string" />
  </node>
  <node id="Q96PU5" label="NED4L_HUMAN">
    <att name="ac" value="Q96PU5" type="string" />
    <att name="gene" value="NEDD4L" type="string" />
    <att name="multiplicity" value="1" type="integer" />
    <att name="order" value="1" type="integer" />
    <att name="relevance_score" value="1.0" type="real" />
    <att name="localization" value="Enzyme" type="string" />
    <att name="description" value="E3 ubiquitin-protein ligase NEDD4-like" type="string" />
  </node>
  <node id="Q96S96" label="PEBP4_HUMAN">
    <att name="ac" value="Q96S96" type="string" />
    <att name="gene" value="PEBP4" type="string" />
    <att name="multiplicity" value="1" type="integer" />
    <att name="order" value="1" type="integer" />
    <att name="relevance_score" value="1.0" type="real" />
    <att name="localization" value="" type="string" />
    <att name="description" value="Phosphatidylethanolamine-binding protein 4" type="string" />
  </node>
  <node id="Q96SW2" label="CRBN_HUMAN">
    <att name="ac" value="Q96SW2" type="string" />
    <att name="gene" value="CRBN" type="string" />
    <att name="multiplicity" value="1" type="integer" />
    <att name="order" value="1" type="integer" />
    <att name="relevance_score" value="1.0" type="real" />
    <att name="localization" value="" type="string" />
    <att name="description" value="Protein cereblon" type="string" />
  </node>
  <node id="Q99576" label="T22D3_HUMAN">
    <att name="ac" value="Q99576" type="string" />
    <att name="gene" value="TSC22D3" type="string" />
    <att name="multiplicity" value="1" type="integer" />
    <att name="order" value="1" type="integer" />
    <att name="relevance_score" value="1.0" type="real" />
    <att name="localization" value="" type="string" />
    <att name="description" value="TSC22 domain family protein 3" type="string" />
  </node>
  <node id="Q99683" label="M3K5_HUMAN">
    <att name="ac" value="Q99683" type="string" />
    <att name="gene" value="MAP3K5" type="string" />
    <att name="multiplicity" value="1" type="integer" />
    <att name="order" value="1" type="integer" />
    <att name="relevance_score" value="1.0" type="real" />
    <att name="localization" value="Kinase" type="string" />
    <att name="description" value="Mitogen-activated protein kinase kinase kinase 5" type="string" />
  </node>
  <node id="Q99933" label="BAG1_HUMAN">
    <att name="ac" value="Q99933" type="string" />
    <att name="gene" value="BAG1" type="string" />
    <att name="multiplicity" value="1" type="integer" />
    <att name="order" value="1" type="integer" />
    <att name="relevance_score" value="1.0" type="real" />
    <att name="localization" value="" type="string" />
    <att name="description" value="BAG family molecular chaperone regulator 1" type="string" />
  </node>
  <node id="Q9BRX9" label="WDR83_HUMAN">
    <att name="ac" value="Q9BRX9" type="string" />
    <att name="gene" value="WDR83" type="string" />
    <att name="multiplicity" value="1" type="integer" />
    <att name="order" value="1" type="integer" />
    <att name="relevance_score" value="1.0" type="real" />
    <att name="localization" value="" type="string" />
    <att name="description" value="WD repeat domain-containing protein 83" type="string" />
  </node>
  <node id="Q9C004" label="SPY4_HUMAN">
    <att name="ac" value="Q9C004" type="string" />
    <att name="gene" value="SPRY4" type="string" />
    <att name="multiplicity" value="1" type="integer" />
    <att name="order" value="1" type="integer" />
    <att name="relevance_score" value="1.0" type="real" />
    <att name="localization" value="" type="string" />
    <att name="description" value="Protein sprouty homolog 4" type="string" />
  </node>
  <node id="Q9H814" label="PHAX_HUMAN">
    <att name="ac" value="Q9H814" type="string" />
    <att name="gene" value="PHAX" type="string" />
    <att name="multiplicity" value="1" type="integer" />
    <att name="order" value="1" type="integer" />
    <att name="relevance_score" value="1.0" type="real" />
    <att name="localization" value="" type="string" />
    <att name="description" value="Phosphorylated adapter RNA export protein" type="string" />
  </node>
  <node id="Q9HBY8" label="SGK2_HUMAN">
    <att name="ac" value="Q9HBY8" type="string" />
    <att name="gene" value="SGK2" type="string" />
    <att name="multiplicity" value="1" type="integer" />
    <att name="order" value="1" type="integer" />
    <att name="relevance_score" value="1.0" type="real" />
    <att name="localization" value="Kinase" type="string" />
    <att name="description" value="Serine/threonine-protein kinase Sgk2" type="string" />
  </node>
  <node id="Q9NNW5" label="WDR6_HUMAN">
    <att name="ac" value="Q9NNW5" type="string" />
    <att name="gene" value="WDR6" type="string" />
    <att name="multiplicity" value="1" type="integer" />
    <att name="order" value="1" type="integer" />
    <att name="relevance_score" value="1.0" type="real" />
    <att name="localization" value="" type="string" />
    <att name="description" value="WD repeat-containing protein 6" type="string" />
  </node>
  <node id="Q9UHA4" label="LTOR3_HUMAN">
    <att name="ac" value="Q9UHA4" type="string" />
    <att name="gene" value="LAMTOR3" type="string" />
    <att name="multiplicity" value="1" type="integer" />
    <att name="order" value="1" type="integer" />
    <att name="relevance_score" value="1.0" type="real" />
    <att name="localization" value="" type="string" />
    <att name="description" value="Ragulator complex protein LAMTOR3" type="string" />
  </node>
  <node id="Q9UJ41" label="RABX5_HUMAN">
    <att name="ac" value="Q9UJ41" type="string" />
    <att name="gene" value="RABGEF1" type="string" />
    <att name="multiplicity" value="1" type="integer" />
    <att name="order" value="1" type="integer" />
    <att name="relevance_score" value="1.0" type="real" />
    <att name="localization" value="" type="string" />
    <att name="description" value="Rab5 GDP/GTP exchange factor" type="string" />
  </node>
  <node id="Q9UKS6" label="PACN3_HUMAN">
    <att name="ac" value="Q9UKS6" type="string" />
    <att name="gene" value="PACSIN3" type="string" />
    <att name="multiplicity" value="1" type="integer" />
    <att name="order" value="1" type="integer" />
    <att name="relevance_score" value="1.0" type="real" />
    <att name="localization" value="" type="string" />
    <att name="description" value="Protein kinase C and casein kinase substrate in neurons protein 3" type="string" />
  </node>
  <node id="Q9ULX6" label="AKP8L_HUMAN">
    <att name="ac" value="Q9ULX6" type="string" />
    <att name="gene" value="AKAP8L" type="string" />
    <att name="multiplicity" value="1" type="integer" />
    <att name="order" value="1" type="integer" />
    <att name="relevance_score" value="1.0" type="real" />
    <att name="localization" value="" type="string" />
    <att name="description" value="A-kinase anchor protein 8-like" type="string" />
  </node>
  <node id="Q9UNE7" label="CHIP_HUMAN">
    <att name="ac" value="Q9UNE7" type="string" />
    <att name="gene" value="STUB1" type="string" />
    <att name="multiplicity" value="1" type="integer" />
    <att name="order" value="1" type="integer" />
    <att name="relevance_score" value="1.0" type="real" />
    <att name="localization" value="Enzyme" type="string" />
    <att name="description" value="E3 ubiquitin-protein ligase CHIP" type="string" />
  </node>
  <node id="Q9UPT6" label="JIP3_HUMAN">
    <att name="ac" value="Q9UPT6" type="string" />
    <att name="gene" value="MAPK8IP3" type="string" />
    <att name="multiplicity" value="1" type="integer" />
    <att name="order" value="1" type="integer" />
    <att name="relevance_score" value="1.0" type="real" />
    <att name="localization" value="" type="string" />
    <att name="description" value="C-Jun-amino-terminal kinase-interacting protein 3" type="string" />
  </node>
  <node id="Q9UQ13" label="SHOC2_HUMAN">
    <att name="ac" value="Q9UQ13" type="string" />
    <att name="gene" value="SHOC2" type="string" />
    <att name="multiplicity" value="1" type="integer" />
    <att name="order" value="1" type="integer" />
    <att name="relevance_score" value="1.0" type="real" />
    <att name="localization" value="" type="string" />
    <att name="description" value="Leucine-rich repeat protein SHOC-2" type="string" />
  </node>
  <node id="Q9Y2Q5" label="LTOR2_HUMAN">
    <att name="ac" value="Q9Y2Q5" type="string" />
    <att name="gene" value="LAMTOR2" type="string" />
    <att name="multiplicity" value="1" type="integer" />
    <att name="order" value="1" type="integer" />
    <att name="relevance_score" value="1.0" type="real" />
    <att name="localization" value="" type="string" />
    <att name="description" value="Ragulator complex protein LAMTOR2" type="string" />
  </node>
  <node id="Q9Y4H2" label="IRS2_HUMAN">
    <att name="ac" value="Q9Y4H2" type="string" />
    <att name="gene" value="IRS2" type="string" />
    <att name="multiplicity" value="1" type="integer" />
    <att name="order" value="1" type="integer" />
    <att name="relevance_score" value="1.0" type="real" />
    <att name="localization" value="" type="string" />
    <att name="description" value="Insulin receptor substrate 2" type="string" />
  </node>
  <edge id="O00141 (pp) P04049" label="SGK1_HUMAN (pp) RAF1_HUMAN" source="O00141" target="P04049">
    <att name="confidence_score" value="1.0" type="real" />
    <att name="confidence_score_old" value="1.0" type="real" />
    <att name="initial_score" value="0.2543" type="real" />
    <att name="relevance_score" value="1.0" type="real" />
  </edge>
  <edge id="O00141 (pp) P34932" label="SGK1_HUMAN (pp) HSP74_HUMAN" source="O00141" target="P34932">
    <att name="confidence_score" value="1.0" type="real" />
    <att name="confidence_score_old" value="0.315" type="real" />
    <att name="initial_score" value="0.3824" type="real" />
    <att name="relevance_score" value="1.0" type="real" />
  </edge>
  <edge id="O00141 (pp) P67775" label="SGK1_HUMAN (pp) PP2AA_HUMAN" source="O00141" target="P67775">
    <att name="confidence_score" value="1.0" type="real" />
    <att name="confidence_score_old" value="0.2025" type="real" />
    <att name="initial_score" value="0.1689" type="real" />
    <att name="relevance_score" value="1.0" type="real" />
  </edge>
  <edge id="O00141 (pp) Q13164" label="SGK1_HUMAN (pp) MK07_HUMAN" source="O00141" target="Q13164">
    <att name="confidence_score" value="1.0" type="real" />
    <att name="confidence_score_old" value="0.5748" type="real" />
    <att name="initial_score" value="0.673" type="real" />
    <att name="relevance_score" value="1.0" type="real" />
  </edge>
  <edge id="O00141 (pp) Q16543" label="SGK1_HUMAN (pp) CDC37_HUMAN" source="O00141" target="Q16543">
    <att name="confidence_score" value="1.0" type="real" />
    <att name="confidence_score_old" value="0.1566" type="real" />
    <att name="initial_score" value="0.0447" type="real" />
    <att name="relevance_score" value="1.0" type="real" />
  </edge>
  <edge id="O00141 (pp) Q96PU5" label="SGK1_HUMAN (pp) NED4L_HUMAN" source="O00141" target="Q96PU5">
    <att name="confidence_score" value="1.0" type="real" />
    <att name="confidence_score_old" value="1.0" type="real" />
    <att name="initial_score" value="0.3156" type="real" />
    <att name="relevance_score" value="1.0" type="real" />
  </edge>
  <edge id="O00141 (pp) Q99576" label="SGK1_HUMAN (pp) T22D3_HUMAN" source="O00141" target="Q99576">
    <att name="confidence_score" value="1.0" type="real" />
    <att name="confidence_score_old" value="1.0" type="real" />
    <att name="initial_score" value="0.2729" type="real" />
    <att name="relevance_score" value="1.0" type="real" />
  </edge>
  <edge id="O00141 (pp) Q9UNE7" label="SGK1_HUMAN (pp) CHIP_HUMAN" source="O00141" target="Q9UNE7">
    <att name="confidence_score" value="1.0" type="real" />
    <att name="confidence_score_old" value="0.374" type="real" />
    <att name="initial_score" value="0.4654" type="real" />
    <att name="relevance_score" value="1.0" type="real" />
  </edge>
  <edge id="O00170 (pp) P04049" label="AIP_HUMAN (pp) RAF1_HUMAN" source="O00170" target="P04049">
    <att name="confidence_score" value="1.0" type="real" />
    <att name="confidence_score_old" value="0.164" type="real" />
    <att name="initial_score" value="0.067" type="real" />
    <att name="relevance_score" value="1.0" type="real" />
  </edge>
  <edge id="O14733 (pp) P01111" label="MP2K7_HUMAN (pp) RASN_HUMAN" source="O14733" target="P01111">
    <att name="confidence_score" value="1.0" type="real" />
    <att name="confidence_score_old" value="0.2172" type="real" />
    <att name="initial_score" value="0.2029" type="real" />
    <att name="relevance_score" value="1.0" type="real" />
  </edge>
  <edge id="O14733 (pp) P04049" label="MP2K7_HUMAN (pp) RAF1_HUMAN" source="O14733" target="P04049">
    <att name="confidence_score" value="1.0" type="real" />
    <att name="confidence_score_old" value="0.3136" type="real" />
    <att name="initial_score" value="0.3802" type="real" />
    <att name="relevance_score" value="1.0" type="real" />
  </edge>
  <edge id="O14733 (pp) P15056" label="MP2K7_HUMAN (pp) BRAF_HUMAN" source="O14733" target="P15056">
    <att name="confidence_score" value="1.0" type="real" />
    <att name="confidence_score_old" value="0.417" type="real" />
    <att name="initial_score" value="0.5179" type="real" />
    <att name="relevance_score" value="1.0" type="real" />
  </edge>
  <edge id="O14733 (pp) P28482" label="MP2K7_HUMAN (pp) MK01_HUMAN" source="O14733" target="P28482">
    <att name="confidence_score" value="1.0" type="real" />
    <att name="confidence_score_old" value="0.2711" type="real" />
    <att name="initial_score" value="0.3098" type="real" />
    <att name="relevance_score" value="1.0" type="real" />
  </edge>
  <edge id="O14733 (pp) Q13233" label="MP2K7_HUMAN (pp) M3K1_HUMAN" source="O14733" target="Q13233">
    <att name="confidence_score" value="1.0" type="real" />
    <att name="confidence_score_old" value="1.0" type="real" />
    <att name="initial_score" value="0.5941" type="real" />
    <att name="relevance_score" value="1.0" type="real" />
  </edge>
  <edge id="O14733 (pp) Q16543" label="MP2K7_HUMAN (pp) CDC37_HUMAN" source="O14733" target="Q16543">
    <att name="confidence_score" value="1.0" type="real" />
    <att name="confidence_score_old" value="0.1525" type="real" />
    <att name="initial_score" value="0.032" type="real" />
    <att name="relevance_score" value="1.0" type="real" />
  </edge>
  <edge id="O14733 (pp) Q969H4" label="MP2K7_HUMAN (pp) CNKR1_HUMAN" source="O14733" target="Q969H4">
    <att name="confidence_score" value="1.0" type="real" />
    <att name="confidence_score_old" value="0.3278" type="real" />
    <att name="initial_score" value="0.4017" type="real" />
    <att name="relevance_score" value="1.0" type="real" />
  </edge>
  <edge id="O14733 (pp) Q99683" label="MP2K7_HUMAN (pp) M3K5_HUMAN" source="O14733" target="Q99683">
    <att name="confidence_score" value="1.0" type="real" />
    <att name="confidence_score_old" value="0.4069" type="real" />
    <att name="initial_score" value="0.506" type="real" />
    <att name="relevance_score" value="1.0" type="real" />
  </edge>
  <edge id="O14733 (pp) Q9UPT6" label="MP2K7_HUMAN (pp) JIP3_HUMAN" source="O14733" target="Q9UPT6">
    <att name="confidence_score" value="1.0" type="real" />
    <att name="confidence_score_old" value="0.2393" type="real" />
    <att name="initial_score" value="0.2496" type="real" />
    <att name="relevance_score" value="1.0" type="real" />
  </edge>
  <edge id="O14807 (pp) P04049" label="RASM_HUMAN (pp) RAF1_HUMAN" source="O14807" target="P04049">
    <att name="confidence_score" value="1.0" type="real" />
    <att name="confidence_score_old" value="0.3381" type="real" />
    <att name="initial_score" value="0.4165" type="real" />
    <att name="relevance_score" value="1.0" type="real" />
  </edge>
  <edge id="O14807 (pp) P15056" label="RASM_HUMAN (pp) BRAF_HUMAN" source="O14807" target="P15056">
    <att name="confidence_score" value="1.0" type="real" />
    <att name="confidence_score_old" value="0.3434" type="real" />
    <att name="initial_score" value="0.4241" type="real" />
    <att name="relevance_score" value="1.0" type="real" />
  </edge>
  <edge id="O14807 (pp) P62140" label="RASM_HUMAN (pp) PP1B_HUMAN" source="O14807" target="P62140">
    <att name="confidence_score" value="1.0" type="real" />
    <att name="confidence_score_old" value="1.0" type="real" />
    <att name="initial_score" value="0.0468" type="real" />
    <att name="relevance_score" value="1.0" type="real" />
  </edge>
  <edge id="O14807 (pp) Q12967" label="RASM_HUMAN (pp) GNDS_HUMAN" source="O14807" target="Q12967">
    <att name="confidence_score" value="1.0" type="real" />
    <att name="confidence_score_old" value="0.439" type="real" />
    <att name="initial_score" value="0.5427" type="real" />
    <att name="relevance_score" value="1.0" type="real" />
  </edge>
  <edge id="O14807 (pp) Q8N653" label="RASM_HUMAN (pp) LZTR1_HUMAN" source="O14807" target="Q8N653">
    <att name="confidence_score" value="1.0" type="real" />
    <att name="confidence_score_old" value="0.2249" type="real" />
    <att name="initial_score" value="0.2197" type="real" />
    <att name="relevance_score" value="1.0" type="real" />
  </edge>
  <edge id="O14807 (pp) Q9UQ13" label="RASM_HUMAN (pp) SHOC2_HUMAN" source="O14807" target="Q9UQ13">
    <att name="confidence_score" value="1.0" type="real" />
    <att name="confidence_score_old" value="1.0" type="real" />
    <att name="initial_score" value="0.2935" type="real" />
    <att name="relevance_score" value="1.0" type="real" />
  </edge>
  <edge id="O43597 (pp) P01112" label="SPY2_HUMAN (pp) RASH_HUMAN" source="O43597" target="P01112">
    <att name="confidence_score" value="1.0" type="real" />
    <att name="confidence_score_old" value="0.2092" type="real" />
    <att name="initial_score" value="0.1846" type="real" />
    <att name="relevance_score" value="1.0" type="real" />
  </edge>
  <edge id="O43597 (pp) P04049" label="SPY2_HUMAN (pp) RAF1_HUMAN" source="O43597" target="P04049">
    <att name="confidence_score" value="1.0" type="real" />
    <att name="confidence_score_old" value="0.3165" type="real" />
    <att name="initial_score" value="0.3847" type="real" />
    <att name="relevance_score" value="1.0" type="real" />
  </edge>
  <edge id="O43597 (pp) P15056" label="SPY2_HUMAN (pp) BRAF_HUMAN" source="O43597" target="P15056">
    <att name="confidence_score" value="1.0" type="real" />
    <att name="confidence_score_old" value="1.0" type="real" />
    <att name="initial_score" value="0.5994" type="real" />
    <att name="relevance_score" value="1.0" type="real" />
  </edge>
  <edge id="O43597 (pp) P67775" label="SPY2_HUMAN (pp) PP2AA_HUMAN" source="O43597" target="P67775">
    <att name="confidence_score" value="1.0" type="real" />
    <att name="confidence_score_old" value="1.0" type="real" />
    <att name="initial_score" value="0.7565" type="real" />
    <att name="relevance_score" value="1.0" type="real" />
  </edge>
  <edge id="O43597 (pp) Q07889" label="SPY2_HUMAN (pp) SOS1_HUMAN" source="O43597" target="Q07889">
    <att name="confidence_score" value="1.0" type="real" />
    <att name="confidence_score_old" value="0.2277" type="real" />
    <att name="initial_score" value="0.2256" type="real" />
    <att name="relevance_score" value="1.0" type="real" />
  </edge>
  <edge id="O43597 (pp) Q9C004" label="SPY2_HUMAN (pp) SPY4_HUMAN" source="O43597" target="Q9C004">
    <att name="confidence_score" value="1.0" type="real" />
    <att name="confidence_score_old" value="0.2628" type="real" />
    <att name="initial_score" value="0.2948" type="real" />
    <att name="relevance_score" value="1.0" type="real" />
  </edge>
  <edge id="O43852 (pp) P04049" label="CALU_HUMAN (pp) RAF1_HUMAN" source="O43852" target="P04049">
    <att name="confidence_score" value="1.0" type="real" />
    <att name="confidence_score_old" value="0.1693" type="real" />
    <att name="initial_score" value="0.0825" type="real" />
    <att name="relevance_score" value="1.0" type="real" />
  </edge>
  <edge id="O43852 (pp) P10398" label="CALU_HUMAN (pp) ARAF_HUMAN" source="O43852" target="P10398">
    <att name="confidence_score" value="1.0" type="real" />
    <att name="confidence_score_old" value="0.1716" type="real" />
    <att name="initial_score" value="0.0889" type="real" />
    <att name="relevance_score" value="1.0" type="real" />
  </edge>
  <edge id="O60762 (pp) P04049" label="DPM1_HUMAN (pp) RAF1_HUMAN" source="O60762" target="P04049">
    <att name="confidence_score" value="1.0" type="real" />
    <att name="confidence_score_old" value="0.1634" type="real" />
    <att name="initial_score" value="0.0651" type="real" />
    <att name="relevance_score" value="1.0" type="real" />
  </edge>
  <edge id="O60762 (pp) P10398" label="DPM1_HUMAN (pp) ARAF_HUMAN" source="O60762" target="P10398">
    <att name="confidence_score" value="1.0" type="real" />
    <att name="confidence_score_old" value="0.1711" type="real" />
    <att name="initial_score" value="0.0875" type="real" />
    <att name="relevance_score" value="1.0" type="real" />
  </edge>
  <edge id="O60762 (pp) Q13164" label="DPM1_HUMAN (pp) MK07_HUMAN" source="O60762" target="Q13164">
    <att name="confidence_score" value="1.0" type="real" />
    <att name="confidence_score_old" value="0.1559" type="real" />
    <att name="initial_score" value="0.0426" type="real" />
    <att name="relevance_score" value="1.0" type="real" />
  </edge>
  <edge id="O60762 (pp) Q13418" label="DPM1_HUMAN (pp) ILK_HUMAN" source="O60762" target="Q13418">
    <att name="confidence_score" value="1.0" type="real" />
    <att name="confidence_score_old" value="0.1729" type="real" />
    <att name="initial_score" value="0.0925" type="real" />
    <att name="relevance_score" value="1.0" type="real" />
  </edge>
  <edge id="O60762 (pp) Q9UNE7" label="DPM1_HUMAN (pp) CHIP_HUMAN" source="O60762" target="Q9UNE7">
    <att name="confidence_score" value="1.0" type="real" />
    <att name="confidence_score_old" value="0.2029" type="real" />
    <att name="initial_score" value="0.1699" type="real" />
    <att name="relevance_score" value="1.0" type="real" />
  </edge>
  <edge id="O75116 (pp) P01111" label="ROCK2_HUMAN (pp) RASN_HUMAN" source="O75116" target="P01111">
    <att name="confidence_score" value="1.0" type="real" />
    <att name="confidence_score_old" value="0.1692" type="real" />
    <att name="initial_score" value="0.0822" type="real" />
    <att name="relevance_score" value="1.0" type="real" />
  </edge>
  <edge id="O75116 (pp) P01112" label="ROCK2_HUMAN (pp) RASH_HUMAN" source="O75116" target="P01112">
    <att name="confidence_score" value="1.0" type="real" />
    <att name="confidence_score_old" value="0.1603" type="real" />
    <att name="initial_score" value="0.0561" type="real" />
    <att name="relevance_score" value="1.0" type="real" />
  </edge>
  <edge id="O75116 (pp) P02686" label="ROCK2_HUMAN (pp) MBP_HUMAN" source="O75116" target="P02686">
    <att name="confidence_score" value="1.0" type="real" />
    <att name="confidence_score_old" value="0.3317" type="real" />
    <att name="initial_score" value="0.4074" type="real" />
    <att name="relevance_score" value="1.0" type="real" />
  </edge>
  <edge id="O75116 (pp) P04049" label="ROCK2_HUMAN (pp) RAF1_HUMAN" source="O75116" target="P04049">
    <att name="confidence_score" value="1.0" type="real" />
    <att name="confidence_score_old" value="0.4786" type="real" />
    <att name="initial_score" value="0.5845" type="real" />
    <att name="relevance_score" value="1.0" type="real" />
  </edge>
  <edge id="O75116 (pp) P35568" label="ROCK2_HUMAN (pp) IRS1_HUMAN" source="O75116" target="P35568">
    <att name="confidence_score" value="1.0" type="real" />
    <att name="confidence_score_old" value="0.3295" type="real" />
    <att name="initial_score" value="0.4041" type="real" />
    <att name="relevance_score" value="1.0" type="real" />
  </edge>
  <edge id="O75116 (pp) P62140" label="ROCK2_HUMAN (pp) PP1B_HUMAN" source="O75116" target="P62140">
    <att name="confidence_score" value="1.0" type="real" />
    <att name="confidence_score_old" value="1.0" type="real" />
    <att name="initial_score" value="0.1047" type="real" />
    <att name="relevance_score" value="1.0" type="real" />
  </edge>
  <edge id="O75914 (pp) P01111" label="PAK3_HUMAN (pp) RASN_HUMAN" source="O75914" target="P01111">
    <att name="confidence_score" value="1.0" type="real" />
    <att name="confidence_score_old" value="1.0" type="real" />
    <att name="initial_score" value="0.1503" type="real" />
    <att name="relevance_score" value="1.0" type="real" />
  </edge>
  <edge id="O75914 (pp) P01112" label="PAK3_HUMAN (pp) RASH_HUMAN" source="O75914" target="P01112">
    <att name="confidence_score" value="1.0" type="real" />
    <att name="confidence_score_old" value="1.0" type="real" />
    <att name="initial_score" value="0.1495" type="real" />
    <att name="relevance_score" value="1.0" type="real" />
  </edge>
  <edge id="O75914 (pp) P04049" label="PAK3_HUMAN (pp) RAF1_HUMAN" source="O75914" target="P04049">
    <att name="confidence_score" value="1.0" type="real" />
    <att name="confidence_score_old" value="1.0" type="real" />
    <att name="initial_score" value="0.1484" type="real" />
    <att name="relevance_score" value="1.0" type="real" />
  </edge>
  <edge id="O75914 (pp) Q13153" label="PAK3_HUMAN (pp) PAK1_HUMAN" source="O75914" target="Q13153">
    <att name="confidence_score" value="1.0" type="real" />
    <att name="confidence_score_old" value="1.0" type="real" />
    <att name="initial_score" value="0.139" type="real" />
    <att name="relevance_score" value="1.0" type="real" />
  </edge>
  <edge id="O75914 (pp) Q13177" label="PAK3_HUMAN (pp) PAK2_HUMAN" source="O75914" target="Q13177">
    <att name="confidence_score" value="1.0" type="real" />
    <att name="confidence_score_old" value="1.0" type="real" />
    <att name="initial_score" value="0.119" type="real" />
    <att name="relevance_score" value="1.0" type="real" />
  </edge>
  <edge id="O95816 (pp) P04049" label="BAG2_HUMAN (pp) RAF1_HUMAN" source="O95816" target="P04049">
    <att name="confidence_score" value="1.0" type="real" />
    <att name="confidence_score_old" value="0.1659" type="real" />
    <att name="initial_score" value="0.0727" type="real" />
    <att name="relevance_score" value="1.0" type="real" />
  </edge>
  <edge id="O95816 (pp) P04792" label="BAG2_HUMAN (pp) HSPB1_HUMAN" source="O95816" target="P04792">
    <att name="confidence_score" value="1.0" type="real" />
    <att name="confidence_score_old" value="0.1674" type="real" />
    <att name="initial_score" value="0.077" type="real" />
    <att name="relevance_score" value="1.0" type="real" />
  </edge>
  <edge id="O95816 (pp) P10398" label="BAG2_HUMAN (pp) ARAF_HUMAN" source="O95816" target="P10398">
    <att name="confidence_score" value="1.0" type="real" />
    <att name="confidence_score_old" value="0.1751" type="real" />
    <att name="initial_score" value="0.0987" type="real" />
    <att name="relevance_score" value="1.0" type="real" />
  </edge>
  <edge id="O95816 (pp) P34932" label="BAG2_HUMAN (pp) HSP74_HUMAN" source="O95816" target="P34932">
    <att name="confidence_score" value="1.0" type="real" />
    <att name="confidence_score_old" value="0.3647" type="real" />
    <att name="initial_score" value="0.4532" type="real" />
    <att name="relevance_score" value="1.0" type="real" />
  </edge>
  <edge id="O95816 (pp) P36507" label="BAG2_HUMAN (pp) MP2K2_HUMAN" source="O95816" target="P36507">
    <att name="confidence_score" value="1.0" type="real" />
    <att name="confidence_score_old" value="0.1611" type="real" />
    <att name="initial_score" value="0.0583" type="real" />
    <att name="relevance_score" value="1.0" type="real" />
  </edge>
  <edge id="O95816 (pp) Q13418" label="BAG2_HUMAN (pp) ILK_HUMAN" source="O95816" target="Q13418">
    <att name="confidence_score" value="1.0" type="real" />
    <att name="confidence_score_old" value="0.1903" type="real" />
    <att name="initial_score" value="0.1389" type="real" />
    <att name="relevance_score" value="1.0" type="real" />
  </edge>
  <edge id="O95816 (pp) Q9UNE7" label="BAG2_HUMAN (pp) CHIP_HUMAN" source="O95816" target="Q9UNE7">
    <att name="confidence_score" value="1.0" type="real" />
    <att name="confidence_score_old" value="0.4596" type="real" />
    <att name="initial_score" value="0.5649" type="real" />
    <att name="relevance_score" value="1.0" type="real" />
  </edge>
  <edge id="O96013 (pp) P01111" label="PAK4_HUMAN (pp) RASN_HUMAN" source="O96013" target="P01111">
    <att name="confidence_score" value="1.0" type="real" />
    <att name="confidence_score_old" value="0.1669" type="real" />
    <att name="initial_score" value="0.0756" type="real" />
    <att name="relevance_score" value="1.0" type="real" />
  </edge>
  <edge id="O96013 (pp) P04049" label="PAK4_HUMAN (pp) RAF1_HUMAN" source="O96013" target="P04049">
    <att name="confidence_score" value="1.0" type="real" />
    <att name="confidence_score_old" value="0.4757" type="real" />
    <att name="initial_score" value="0.5816" type="real" />
    <att name="relevance_score" value="1.0" type="real" />
  </edge>
  <edge id="P01111 (pp) P01112" label="RASN_HUMAN (pp) RASH_HUMAN" source="P01111" target="P01112">
    <att name="confidence_score" value="1.0" type="real" />
    <att name="confidence_score_old" value="1.0" type="real" />
    <att name="initial_score" value="0.1067" type="real" />
    <att name="relevance_score" value="1.0" type="real" />
  </edge>
  <edge id="P01111 (pp) P04049" label="RASN_HUMAN (pp) RAF1_HUMAN" source="P01111" target="P04049">
    <att name="confidence_score" value="1.0" type="real" />
    <att name="confidence_score_old" value="1.0" type="real" />
    <att name="initial_score" value="0.7566" type="real" />
    <att name="relevance_score" value="1.0" type="real" />
  </edge>
  <edge id="P01111 (pp) P04626" label="RASN_HUMAN (pp) ERBB2_HUMAN" source="P01111" target="P04626">
    <att name="confidence_score" value="1.0" type="real" />
    <att name="confidence_score_old" value="1.0" type="real" />
    <att name="initial_score" value="0.3035" type="real" />
    <att name="relevance_score" value="1.0" type="real" />
  </edge>
  <edge id="P01111 (pp) P10398" label="RASN_HUMAN (pp) ARAF_HUMAN" source="P01111" target="P10398">
    <att name="confidence_score" value="1.0" type="real" />
    <att name="confidence_score_old" value="1.0" type="real" />
    <att name="initial_score" value="0.2695" type="real" />
    <att name="relevance_score" value="1.0" type="real" />
  </edge>
  <edge id="P01111 (pp) P15056" label="RASN_HUMAN (pp) BRAF_HUMAN" source="P01111" target="P15056">
    <att name="confidence_score" value="1.0" type="real" />
    <att name="confidence_score_old" value="1.0" type="real" />
    <att name="initial_score" value="0.6017" type="real" />
    <att name="relevance_score" value="1.0" type="real" />
  </edge>
  <edge id="P01111 (pp) P20936" label="RASN_HUMAN (pp) RASA1_HUMAN" source="P01111" target="P20936">
    <att name="confidence_score" value="1.0" type="real" />
    <att name="confidence_score_old" value="1.0" type="real" />
    <att name="initial_score" value="0.1955" type="real" />
    <att name="relevance_score" value="1.0" type="real" />
  </edge>
  <edge id="P01111 (pp) P27361" label="RASN_HUMAN (pp) MK03_HUMAN" source="P01111" target="P27361">
    <att name="confidence_score" value="1.0" type="real" />
    <att name="confidence_score_old" value="1.0" type="real" />
    <att name="initial_score" value="0.2192" type="real" />
    <att name="relevance_score" value="1.0" type="real" />
  </edge>
  <edge id="P01111 (pp) P27448" label="RASN_HUMAN (pp) MARK3_HUMAN" source="P01111" target="P27448">
    <att name="confidence_score" value="1.0" type="real" />
    <att name="confidence_score_old" value="1.0" type="real" />
    <att name="initial_score" value="0.2504" type="real" />
    <att name="relevance_score" value="1.0" type="real" />
  </edge>
  <edge id="P01111 (pp) P28482" label="RASN_HUMAN (pp) MK01_HUMAN" source="P01111" target="P28482">
    <att name="confidence_score" value="1.0" type="real" />
    <att name="confidence_score_old" value="1.0" type="real" />
    <att name="initial_score" value="0.2198" type="real" />
    <att name="relevance_score" value="1.0" type="real" />
  </edge>
  <edge id="P01111 (pp) P29317" label="RASN_HUMAN (pp) EPHA2_HUMAN" source="P01111" target="P29317">
    <att name="confidence_score" value="1.0" type="real" />
    <att name="confidence_score_old" value="0.167" type="real" />
    <att name="initial_score" value="0.0759" type="real" />
    <att name="relevance_score" value="1.0" type="real" />
  </edge>
  <edge id="P01111 (pp) P29353" label="RASN_HUMAN (pp) SHC1_HUMAN" source="P01111" target="P29353">
    <att name="confidence_score" value="1.0" type="real" />
    <att name="confidence_score_old" value="1.0" type="real" />
    <att name="initial_score" value="0.3054" type="real" />
    <att name="relevance_score" value="1.0" type="real" />
  </edge>
  <edge id="P01111 (pp) P30086" label="RASN_HUMAN (pp) PEBP1_HUMAN" source="P01111" target="P30086">
    <att name="confidence_score" value="1.0" type="real" />
    <att name="confidence_score_old" value="1.0" type="real" />
    <att name="initial_score" value="0.3894" type="real" />
    <att name="relevance_score" value="1.0" type="real" />
  </edge>
  <edge id="P01111 (pp) P35568" label="RASN_HUMAN (pp) IRS1_HUMAN" source="P01111" target="P35568">
    <att name="confidence_score" value="1.0" type="real" />
    <att name="confidence_score_old" value="1.0" type="real" />
    <att name="initial_score" value="0.0447" type="real" />
    <att name="relevance_score" value="1.0" type="real" />
  </edge>
  <edge id="P01111 (pp) P36507" label="RASN_HUMAN (pp) MP2K2_HUMAN" source="P01111" target="P36507">
    <att name="confidence_score" value="1.0" type="real" />
    <att name="confidence_score_old" value="1.0" type="real" />
    <att name="initial_score" value="0.2213" type="real" />
    <att name="relevance_score" value="1.0" type="real" />
  </edge>
  <edge id="P01111 (pp) P53041" label="RASN_HUMAN (pp) PPP5_HUMAN" source="P01111" target="P53041">
    <att name="confidence_score" value="1.0" type="real" />
    <att name="confidence_score_old" value="1.0" type="real" />
    <att name="initial_score" value="0.1688" type="real" />
    <att name="relevance_score" value="1.0" type="real" />
  </edge>
  <edge id="P01111 (pp) Q02750" label="RASN_HUMAN (pp) MP2K1_HUMAN" source="P01111" target="Q02750">
    <att name="confidence_score" value="1.0" type="real" />
    <att name="confidence_score_old" value="1.0" type="real" />
    <att name="initial_score" value="0.2214" type="real" />
    <att name="relevance_score" value="1.0" type="real" />
  </edge>
  <edge id="P01111 (pp) Q07889" label="RASN_HUMAN (pp) SOS1_HUMAN" source="P01111" target="Q07889">
    <att name="confidence_score" value="1.0" type="real" />
    <att name="confidence_score_old" value="1.0" type="real" />
    <att name="initial_score" value="0.7811" type="real" />
    <att name="relevance_score" value="1.0" type="real" />
  </edge>
  <edge id="P01111 (pp) Q12967" label="RASN_HUMAN (pp) GNDS_HUMAN" source="P01111" target="Q12967">
    <att name="confidence_score" value="1.0" type="real" />
    <att name="confidence_score_old" value="1.0" type="real" />
    <att name="initial_score" value="0.4081" type="real" />
    <att name="relevance_score" value="1.0" type="real" />
  </edge>
  <edge id="P01111 (pp) Q13153" label="RASN_HUMAN (pp) PAK1_HUMAN" source="P01111" target="Q13153">
    <att name="confidence_score" value="1.0" type="real" />
    <att name="confidence_score_old" value="1.0" type="real" />
    <att name="initial_score" value="0.1481" type="real" />
    <att name="relevance_score" value="1.0" type="real" />
  </edge>
  <edge id="P01111 (pp) Q13177" label="RASN_HUMAN (pp) PAK2_HUMAN" source="P01111" target="Q13177">
    <att name="confidence_score" value="1.0" type="real" />
    <att name="confidence_score_old" value="1.0" type="real" />
    <att name="initial_score" value="0.1486" type="real" />
    <att name="relevance_score" value="1.0" type="real" />
  </edge>
  <edge id="P01111 (pp) Q13322" label="RASN_HUMAN (pp) GRB10_HUMAN" source="P01111" target="Q13322">
    <att name="confidence_score" value="1.0" type="real" />
    <att name="confidence_score_old" value="0.4863" type="real" />
    <att name="initial_score" value="0.5922" type="real" />
    <att name="relevance_score" value="1.0" type="real" />
  </edge>
  <edge id="P01111 (pp) Q16543" label="RASN_HUMAN (pp) CDC37_HUMAN" source="P01111" target="Q16543">
    <att name="confidence_score" value="1.0" type="real" />
    <att name="confidence_score_old" value="1.0" type="real" />
    <att name="initial_score" value="0.2448" type="real" />
    <att name="relevance_score" value="1.0" type="real" />
  </edge>
  <edge id="P01111 (pp) Q8IVT5" label="RASN_HUMAN (pp) KSR1_HUMAN" source="P01111" target="Q8IVT5">
    <att name="confidence_score" value="1.0" type="real" />
    <att name="confidence_score_old" value="1.0" type="real" />
    <att name="initial_score" value="0.2445" type="real" />
    <att name="relevance_score" value="1.0" type="real" />
  </edge>
  <edge id="P01111 (pp) Q8N653" label="RASN_HUMAN (pp) LZTR1_HUMAN" source="P01111" target="Q8N653">
    <att name="confidence_score" value="1.0" type="real" />
    <att name="confidence_score_old" value="0.2111" type="real" />
    <att name="initial_score" value="0.1891" type="real" />
    <att name="relevance_score" value="1.0" type="real" />
  </edge>
  <edge id="P01111 (pp) Q9C004" label="RASN_HUMAN (pp) SPY4_HUMAN" source="P01111" target="Q9C004">
    <att name="confidence_score" value="1.0" type="real" />
    <att name="confidence_score_old" value="0.1735" type="real" />
    <att name="initial_score" value="0.0943" type="real" />
    <att name="relevance_score" value="1.0" type="real" />
  </edge>
  <edge id="P01111 (pp) Q9Y4H2" label="RASN_HUMAN (pp) IRS2_HUMAN" source="P01111" target="Q9Y4H2">
    <att name="confidence_score" value="1.0" type="real" />
    <att name="confidence_score_old" value="1.0" type="real" />
    <att name="initial_score" value="0.045" type="real" />
    <att name="relevance_score" value="1.0" type="real" />
  </edge>
  <edge id="P01112 (pp) P04049" label="RASH_HUMAN (pp) RAF1_HUMAN" source="P01112" target="P04049">
    <att name="confidence_score" value="1.0" type="real" />
    <att name="confidence_score_old" value="1.0" type="real" />
    <att name="initial_score" value="0.7497" type="real" />
    <att name="relevance_score" value="1.0" type="real" />
  </edge>
  <edge id="P01112 (pp) P04626" label="RASH_HUMAN (pp) ERBB2_HUMAN" source="P01112" target="P04626">
    <att name="confidence_score" value="1.0" type="real" />
    <att name="confidence_score_old" value="1.0" type="real" />
    <att name="initial_score" value="0.3017" type="real" />
    <att name="relevance_score" value="1.0" type="real" />
  </edge>
  <edge id="P01112 (pp) P10301" label="RASH_HUMAN (pp) RRAS_HUMAN" source="P01112" target="P10301">
    <att name="confidence_score" value="1.0" type="real" />
    <att name="confidence_score_old" value="0.2207" type="real" />
    <att name="initial_score" value="0.2105" type="real" />
    <att name="relevance_score" value="1.0" type="real" />
  </edge>
  <edge id="P01112 (pp) P10398" label="RASH_HUMAN (pp) ARAF_HUMAN" source="P01112" target="P10398">
    <att name="confidence_score" value="1.0" type="real" />
    <att name="confidence_score_old" value="1.0" type="real" />
    <att name="initial_score" value="0.3242" type="real" />
    <att name="relevance_score" value="1.0" type="real" />
  </edge>
  <edge id="P01112 (pp) P15056" label="RASH_HUMAN (pp) BRAF_HUMAN" source="P01112" target="P15056">
    <att name="confidence_score" value="1.0" type="real" />
    <att name="confidence_score_old" value="1.0" type="real" />
    <att name="initial_score" value="0.767" type="real" />
    <att name="relevance_score" value="1.0" type="real" />
  </edge>
  <edge id="P01112 (pp) P20936" label="RASH_HUMAN (pp) RASA1_HUMAN" source="P01112" target="P20936">
    <att name="confidence_score" value="1.0" type="real" />
    <att name="confidence_score_old" value="1.0" type="real" />
    <att name="initial_score" value="0.7394" type="real" />
    <att name="relevance_score" value="1.0" type="real" />
  </edge>
  <edge id="P01112 (pp) P27361" label="RASH_HUMAN (pp) MK03_HUMAN" source="P01112" target="P27361">
    <att name="confidence_score" value="1.0" type="real" />
    <att name="confidence_score_old" value="1.0" type="real" />
    <att name="initial_score" value="0.2161" type="real" />
    <att name="relevance_score" value="1.0" type="real" />
  </edge>
  <edge id="P01112 (pp) P27448" label="RASH_HUMAN (pp) MARK3_HUMAN" source="P01112" target="P27448">
    <att name="confidence_score" value="1.0" type="real" />
    <att name="confidence_score_old" value="1.0" type="real" />
    <att name="initial_score" value="0.2483" type="real" />
    <att name="relevance_score" value="1.0" type="real" />
  </edge>
  <edge id="P01112 (pp) P28482" label="RASH_HUMAN (pp) MK01_HUMAN" source="P01112" target="P28482">
    <att name="confidence_score" value="1.0" type="real" />
    <att name="confidence_score_old" value="1.0" type="real" />
    <att name="initial_score" value="0.741" type="real" />
    <att name="relevance_score" value="1.0" type="real" />
  </edge>
  <edge id="P01112 (pp) P29317" label="RASH_HUMAN (pp) EPHA2_HUMAN" source="P01112" target="P29317">
    <att name="confidence_score" value="1.0" type="real" />
    <att name="confidence_score_old" value="0.1668" type="real" />
    <att name="initial_score" value="0.0753" type="real" />
    <att name="relevance_score" value="1.0" type="real" />
  </edge>
  <edge id="P01112 (pp) P29353" label="RASH_HUMAN (pp) SHC1_HUMAN" source="P01112" target="P29353">
    <att name="confidence_score" value="1.0" type="real" />
    <att name="confidence_score_old" value="1.0" type="real" />
    <att name="initial_score" value="0.3033" type="real" />
    <att name="relevance_score" value="1.0" type="real" />
  </edge>
  <edge id="P01112 (pp) P30086" label="RASH_HUMAN (pp) PEBP1_HUMAN" source="P01112" target="P30086">
    <att name="confidence_score" value="1.0" type="real" />
    <att name="confidence_score_old" value="1.0" type="real" />
    <att name="initial_score" value="0.3859" type="real" />
    <att name="relevance_score" value="1.0" type="real" />
  </edge>
  <edge id="P01112 (pp) P35568" label="RASH_HUMAN (pp) IRS1_HUMAN" source="P01112" target="P35568">
    <att name="confidence_score" value="1.0" type="real" />
    <att name="confidence_score_old" value="1.0" type="real" />
    <att name="initial_score" value="0.0444" type="real" />
    <att name="relevance_score" value="1.0" type="real" />
  </edge>
  <edge id="P01112 (pp) P36507" label="RASH_HUMAN (pp) MP2K2_HUMAN" source="P01112" target="P36507">
    <att name="confidence_score" value="1.0" type="real" />
    <att name="confidence_score_old" value="1.0" type="real" />
    <att name="initial_score" value="0.2195" type="real" />
    <att name="relevance_score" value="1.0" type="real" />
  </edge>
  <edge id="P01112 (pp) P53041" label="RASH_HUMAN (pp) PPP5_HUMAN" source="P01112" target="P53041">
    <att name="confidence_score" value="1.0" type="real" />
    <att name="confidence_score_old" value="1.0" type="real" />
    <att name="initial_score" value="0.1673" type="real" />
    <att name="relevance_score" value="1.0" type="real" />
  </edge>
  <edge id="P01112 (pp) Q02750" label="RASH_HUMAN (pp) MP2K1_HUMAN" source="P01112" target="Q02750">
    <att name="confidence_score" value="1.0" type="real" />
    <att name="confidence_score_old" value="1.0" type="real" />
    <att name="initial_score" value="0.3106" type="real" />
    <att name="relevance_score" value="1.0" type="real" />
  </edge>
  <edge id="P01112 (pp) Q07889" label="RASH_HUMAN (pp) SOS1_HUMAN" source="P01112" target="Q07889">
    <att name="confidence_score" value="1.0" type="real" />
    <att name="confidence_score_old" value="1.0" type="real" />
    <att name="initial_score" value="0.7819" type="real" />
    <att name="relevance_score" value="1.0" type="real" />
  </edge>
  <edge id="P01112 (pp) Q12967" label="RASH_HUMAN (pp) GNDS_HUMAN" source="P01112" target="Q12967">
    <att name="confidence_score" value="1.0" type="real" />
    <att name="confidence_score_old" value="1.0" type="real" />
    <att name="initial_score" value="0.8" type="real" />
    <att name="relevance_score" value="1.0" type="real" />
  </edge>
  <edge id="P01112 (pp) Q13153" label="RASH_HUMAN (pp) PAK1_HUMAN" source="P01112" target="Q13153">
    <att name="confidence_score" value="1.0" type="real" />
    <att name="confidence_score_old" value="1.0" type="real" />
    <att name="initial_score" value="0.1471" type="real" />
    <att name="relevance_score" value="1.0" type="real" />
  </edge>
  <edge id="P01112 (pp) Q13177" label="RASH_HUMAN (pp) PAK2_HUMAN" source="P01112" target="Q13177">
    <att name="confidence_score" value="1.0" type="real" />
    <att name="confidence_score_old" value="1.0" type="real" />
    <att name="initial_score" value="0.1475" type="real" />
    <att name="relevance_score" value="1.0" type="real" />
  </edge>
  <edge id="P01112 (pp) Q16543" label="RASH_HUMAN (pp) CDC37_HUMAN" source="P01112" target="Q16543">
    <att name="confidence_score" value="1.0" type="real" />
    <att name="confidence_score_old" value="1.0" type="real" />
    <att name="initial_score" value="0.2426" type="real" />
    <att name="relevance_score" value="1.0" type="real" />
  </edge>
  <edge id="P01112 (pp) Q76NI1" label="RASH_HUMAN (pp) KNDC1_HUMAN" source="P01112" target="Q76NI1">
    <att name="confidence_score" value="1.0" type="real" />
    <att name="confidence_score_old" value="0.3302" type="real" />
    <att name="initial_score" value="0.4051" type="real" />
    <att name="relevance_score" value="1.0" type="real" />
  </edge>
  <edge id="P01112 (pp) Q8IVT5" label="RASH_HUMAN (pp) KSR1_HUMAN" source="P01112" target="Q8IVT5">
    <att name="confidence_score" value="1.0" type="real" />
    <att name="confidence_score_old" value="1.0" type="real" />
    <att name="initial_score" value="0.2418" type="real" />
    <att name="relevance_score" value="1.0" type="real" />
  </edge>
  <edge id="P01112 (pp) Q8N653" label="RASH_HUMAN (pp) LZTR1_HUMAN" source="P01112" target="Q8N653">
    <att name="confidence_score" value="1.0" type="real" />
    <att name="confidence_score_old" value="0.2389" type="real" />
    <att name="initial_score" value="0.2489" type="real" />
    <att name="relevance_score" value="1.0" type="real" />
  </edge>
  <edge id="P01112 (pp) Q9C004" label="RASH_HUMAN (pp) SPY4_HUMAN" source="P01112" target="Q9C004">
    <att name="confidence_score" value="1.0" type="real" />
    <att name="confidence_score_old" value="0.1689" type="real" />
    <att name="initial_score" value="0.0812" type="real" />
    <att name="relevance_score" value="1.0" type="real" />
  </edge>
  <edge id="P01112 (pp) Q9UJ41" label="RASH_HUMAN (pp) RABX5_HUMAN" source="P01112" target="Q9UJ41">
    <att name="confidence_score" value="1.0" type="real" />
    <att name="confidence_score_old" value="0.1874" type="real" />
    <att name="initial_score" value="0.1314" type="real" />
    <att name="relevance_score" value="1.0" type="real" />
  </edge>
  <edge id="P01112 (pp) Q9UQ13" label="RASH_HUMAN (pp) SHOC2_HUMAN" source="P01112" target="Q9UQ13">
    <att name="confidence_score" value="1.0" type="real" />
    <att name="confidence_score_old" value="0.4312" type="real" />
    <att name="initial_score" value="0.5341" type="real" />
    <att name="relevance_score" value="1.0" type="real" />
  </edge>
  <edge id="P01112 (pp) Q9Y4H2" label="RASH_HUMAN (pp) IRS2_HUMAN" source="P01112" target="Q9Y4H2">
    <att name="confidence_score" value="1.0" type="real" />
    <att name="confidence_score_old" value="1.0" type="real" />
    <att name="initial_score" value="0.0447" type="real" />
    <att name="relevance_score" value="1.0" type="real" />
  </edge>
  <edge id="P02686 (pp) P04049" label="MBP_HUMAN (pp) RAF1_HUMAN" source="P02686" target="P04049">
    <att name="confidence_score" value="1.0" type="real" />
    <att name="confidence_score_old" value="0.2001" type="real" />
    <att name="initial_score" value="0.1632" type="real" />
    <att name="relevance_score" value="1.0" type="real" />
  </edge>
  <edge id="P02686 (pp) P27361" label="MBP_HUMAN (pp) MK03_HUMAN" source="P02686" target="P27361">
    <att name="confidence_score" value="1.0" type="real" />
    <att name="confidence_score_old" value="0.4854" type="real" />
    <att name="initial_score" value="0.5913" type="real" />
    <att name="relevance_score" value="1.0" type="real" />
  </edge>
  <edge id="P02686 (pp) P28482" label="MBP_HUMAN (pp) MK01_HUMAN" source="P02686" target="P28482">
    <att name="confidence_score" value="1.0" type="real" />
    <att name="confidence_score_old" value="0.7071" type="real" />
    <att name="initial_score" value="0.7731" type="real" />
    <att name="relevance_score" value="1.0" type="real" />
  </edge>
  <edge id="P02686 (pp) Q02750" label="MBP_HUMAN (pp) MP2K1_HUMAN" source="P02686" target="Q02750">
    <att name="confidence_score" value="1.0" type="real" />
    <att name="confidence_score_old" value="0.2613" type="real" />
    <att name="initial_score" value="0.2921" type="real" />
    <att name="relevance_score" value="1.0" type="real" />
  </edge>
  <edge id="P02686 (pp) Q13153" label="MBP_HUMAN (pp) PAK1_HUMAN" source="P02686" target="Q13153">
    <att name="confidence_score" value="1.0" type="real" />
    <att name="confidence_score_old" value="0.4655" type="real" />
    <att name="initial_score" value="0.5711" type="real" />
    <att name="relevance_score" value="1.0" type="real" />
  </edge>
  <edge id="P02686 (pp) Q13177" label="MBP_HUMAN (pp) PAK2_HUMAN" source="P02686" target="Q13177">
    <att name="confidence_score" value="1.0" type="real" />
    <att name="confidence_score_old" value="0.2387" type="real" />
    <att name="initial_score" value="0.2485" type="real" />
    <att name="relevance_score" value="1.0" type="real" />
  </edge>
  <edge id="P02686 (pp) Q13233" label="MBP_HUMAN (pp) M3K1_HUMAN" source="P02686" target="Q13233">
    <att name="confidence_score" value="1.0" type="real" />
    <att name="confidence_score_old" value="0.2024" type="real" />
    <att name="initial_score" value="0.1687" type="real" />
    <att name="relevance_score" value="1.0" type="real" />
  </edge>
  <edge id="P02686 (pp) Q13362" label="MBP_HUMAN (pp) 2A5G_HUMAN" source="P02686" target="Q13362">
    <att name="confidence_score" value="1.0" type="real" />
    <att name="confidence_score_old" value="0.2089" type="real" />
    <att name="initial_score" value="0.184" type="real" />
    <att name="relevance_score" value="1.0" type="real" />
  </edge>
  <edge id="P02686 (pp) Q13418" label="MBP_HUMAN (pp) ILK_HUMAN" source="P02686" target="Q13418">
    <att name="confidence_score" value="1.0" type="real" />
    <att name="confidence_score_old" value="0.4975" type="real" />
    <att name="initial_score" value="0.6032" type="real" />
    <att name="relevance_score" value="1.0" type="real" />
  </edge>
  <edge id="P02686 (pp) Q99683" label="MBP_HUMAN (pp) M3K5_HUMAN" source="P02686" target="Q99683">
    <att name="confidence_score" value="1.0" type="real" />
    <att name="confidence_score_old" value="0.5084" type="real" />
    <att name="initial_score" value="0.6137" type="real" />
    <att name="relevance_score" value="1.0" type="real" />
  </edge>
  <edge id="P04049 (pp) P04150" label="RAF1_HUMAN (pp) GCR_HUMAN" source="P04049" target="P04150">
    <att name="confidence_score" value="1.0" type="real" />
    <att name="confidence_score_old" value="0.2307" type="real" />
    <att name="initial_score" value="0.2319" type="real" />
    <att name="relevance_score" value="1.0" type="real" />
  </edge>
  <edge id="P04049 (pp) P04626" label="RAF1_HUMAN (pp) ERBB2_HUMAN" source="P04049" target="P04626">
    <att name="confidence_score" value="1.0" type="real" />
    <att name="confidence_score_old" value="0.3312" type="real" />
    <att name="initial_score" value="0.4067" type="real" />
    <att name="relevance_score" value="1.0" type="real" />
  </edge>
  <edge id="P04049 (pp) P04792" label="RAF1_HUMAN (pp) HSPB1_HUMAN" source="P04049" target="P04792">
    <att name="confidence_score" value="1.0" type="real" />
    <att name="confidence_score_old" value="0.1634" type="real" />
    <att name="initial_score" value="0.0653" type="real" />
    <att name="relevance_score" value="1.0" type="real" />
  </edge>
  <edge id="P04049 (pp) P05783" label="RAF1_HUMAN (pp) K1C18_HUMAN" source="P04049" target="P05783">
    <att name="confidence_score" value="1.0" type="real" />
    <att name="confidence_score_old" value="0.3176" type="real" />
    <att name="initial_score" value="0.3863" type="real" />
    <att name="relevance_score" value="1.0" type="real" />
  </edge>
  <edge id="P04049 (pp) P05787" label="RAF1_HUMAN (pp) K2C8_HUMAN" source="P04049" target="P05787">
    <att name="confidence_score" value="1.0" type="real" />
    <att name="confidence_score_old" value="0.3163" type="real" />
    <att name="initial_score" value="0.3843" type="real" />
    <att name="relevance_score" value="1.0" type="real" />
  </edge>
  <edge id="P04049 (pp) P06239" label="RAF1_HUMAN (pp) LCK_HUMAN" source="P04049" target="P06239">
    <att name="confidence_score" value="1.0" type="real" />
    <att name="confidence_score_old" value="0.2321" type="real" />
    <att name="initial_score" value="0.2349" type="real" />
    <att name="relevance_score" value="1.0" type="real" />
  </edge>
  <edge id="P04049 (pp) P08727" label="RAF1_HUMAN (pp) K1C19_HUMAN" source="P04049" target="P08727">
    <att name="confidence_score" value="1.0" type="real" />
    <att name="confidence_score_old" value="0.3179" type="real" />
    <att name="initial_score" value="0.3868" type="real" />
    <att name="relevance_score" value="1.0" type="real" />
  </edge>
  <edge id="P04049 (pp) P09619" label="RAF1_HUMAN (pp) PGFRB_HUMAN" source="P04049" target="P09619">
    <att name="confidence_score" value="1.0" type="real" />
    <att name="confidence_score_old" value="0.3429" type="real" />
    <att name="initial_score" value="0.4234" type="real" />
    <att name="relevance_score" value="1.0" type="real" />
  </edge>
  <edge id="P04049 (pp) P10114" label="RAF1_HUMAN (pp) RAP2A_HUMAN" source="P04049" target="P10114">
    <att name="confidence_score" value="1.0" type="real" />
    <att name="confidence_score_old" value="0.3399" type="real" />
    <att name="initial_score" value="0.4192" type="real" />
    <att name="relevance_score" value="1.0" type="real" />
  </edge>
  <edge id="P04049 (pp) P10301" label="RAF1_HUMAN (pp) RRAS_HUMAN" source="P04049" target="P10301">
    <att name="confidence_score" value="1.0" type="real" />
    <att name="confidence_score_old" value="0.5376" type="real" />
    <att name="initial_score" value="0.6406" type="real" />
    <att name="relevance_score" value="1.0" type="real" />
  </edge>
  <edge id="P04049 (pp) P10398" label="RAF1_HUMAN (pp) ARAF_HUMAN" source="P04049" target="P10398">
    <att name="confidence_score" value="1.0" type="real" />
    <att name="confidence_score_old" value="1.0" type="real" />
    <att name="initial_score" value="0.3584" type="real" />
    <att name="relevance_score" value="1.0" type="real" />
  </edge>
  <edge id="P04049 (pp) P10415" label="RAF1_HUMAN (pp) BCL2_HUMAN" source="P04049" target="P10415">
    <att name="confidence_score" value="1.0" type="real" />
    <att name="confidence_score_old" value="0.31" type="real" />
    <att name="initial_score" value="0.3746" type="real" />
    <att name="relevance_score" value="1.0" type="real" />
  </edge>
  <edge id="P04049 (pp) P14618" label="RAF1_HUMAN (pp) KPYM_HUMAN" source="P04049" target="P14618">
    <att name="confidence_score" value="1.0" type="real" />
    <att name="confidence_score_old" value="0.1767" type="real" />
    <att name="initial_score" value="0.103" type="real" />
    <att name="relevance_score" value="1.0" type="real" />
  </edge>
  <edge id="P04049 (pp) P14784" label="RAF1_HUMAN (pp) IL2RB_HUMAN" source="P04049" target="P14784">
    <att name="confidence_score" value="1.0" type="real" />
    <att name="confidence_score_old" value="1.0" type="real" />
    <att name="relevance_score" value="1.0" type="real" />
  </edge>
  <edge id="P04049 (pp) P15056" label="RAF1_HUMAN (pp) BRAF_HUMAN" source="P04049" target="P15056">
    <att name="confidence_score" value="1.0" type="real" />
    <att name="confidence_score_old" value="1.0" type="real" />
    <att name="initial_score" value="0.7857" type="real" />
    <att name="relevance_score" value="1.0" type="real" />
  </edge>
  <edge id="P04049 (pp) P16050" label="RAF1_HUMAN (pp) LOX15_HUMAN" source="P04049" target="P16050">
    <att name="confidence_score" value="1.0" type="real" />
    <att name="confidence_score_old" value="0.2234" type="real" />
    <att name="initial_score" value="0.2163" type="real" />
    <att name="relevance_score" value="1.0" type="real" />
  </edge>
  <edge id="P04049 (pp) P20936" label="RAF1_HUMAN (pp) RASA1_HUMAN" source="P04049" target="P20936">
    <att name="confidence_score" value="1.0" type="real" />
    <att name="confidence_score_old" value="1.0" type="real" />
    <att name="relevance_score" value="1.0" type="real" />
  </edge>
  <edge id="P04049 (pp) P21731" label="RAF1_HUMAN (pp) TA2R_HUMAN" source="P04049" target="P21731">
    <att name="confidence_score" value="1.0" type="real" />
    <att name="confidence_score_old" value="0.2154" type="real" />
    <att name="initial_score" value="0.1987" type="real" />
    <att name="relevance_score" value="1.0" type="real" />
  </edge>
  <edge id="P04049 (pp) P21796" label="RAF1_HUMAN (pp) VDAC1_HUMAN" source="P04049" target="P21796">
    <att name="confidence_score" value="1.0" type="real" />
    <att name="confidence_score_old" value="0.3259" type="real" />
    <att name="initial_score" value="0.3989" type="real" />
    <att name="relevance_score" value="1.0" type="real" />
  </edge>
  <edge id="P04049 (pp) P27361" label="RAF1_HUMAN (pp) MK03_HUMAN" source="P04049" target="P27361">
    <att name="confidence_score" value="1.0" type="real" />
    <att name="confidence_score_old" value="1.0" type="real" />
    <att name="initial_score" value="0.2738" type="real" />
    <att name="relevance_score" value="1.0" type="real" />
  </edge>
  <edge id="P04049 (pp) P27448" label="RAF1_HUMAN (pp) MARK3_HUMAN" source="P04049" target="P27448">
    <att name="confidence_score" value="1.0" type="real" />
    <att name="confidence_score_old" value="1.0" type="real" />
    <att name="initial_score" value="0.2451" type="real" />
    <att name="relevance_score" value="1.0" type="real" />
  </edge>
  <edge id="P04049 (pp) P28482" label="RAF1_HUMAN (pp) MK01_HUMAN" source="P04049" target="P28482">
    <att name="confidence_score" value="1.0" type="real" />
    <att name="confidence_score_old" value="1.0" type="real" />
    <att name="initial_score" value="0.2741" type="real" />
    <att name="relevance_score" value="1.0" type="real" />
  </edge>
  <edge id="P04049 (pp) P29317" label="RAF1_HUMAN (pp) EPHA2_HUMAN" source="P04049" target="P29317">
    <att name="confidence_score" value="1.0" type="real" />
    <att name="confidence_score_old" value="0.166" type="real" />
    <att name="initial_score" value="0.0729" type="real" />
    <att name="relevance_score" value="1.0" type="real" />
  </edge>
  <edge id="P04049 (pp) P29353" label="RAF1_HUMAN (pp) SHC1_HUMAN" source="P04049" target="P29353">
    <att name="confidence_score" value="1.0" type="real" />
    <att name="confidence_score_old" value="1.0" type="real" />
    <att name="relevance_score" value="1.0" type="real" />
  </edge>
  <edge id="P04049 (pp) P29376" label="RAF1_HUMAN (pp) LTK_HUMAN" source="P04049" target="P29376">
    <att name="confidence_score" value="1.0" type="real" />
    <att name="confidence_score_old" value="0.3225" type="real" />
    <att name="initial_score" value="0.3937" type="real" />
    <att name="relevance_score" value="1.0" type="real" />
  </edge>
  <edge id="P04049 (pp) P30086" label="RAF1_HUMAN (pp) PEBP1_HUMAN" source="P04049" target="P30086">
    <att name="confidence_score" value="1.0" type="real" />
    <att name="confidence_score_old" value="1.0" type="real" />
    <att name="initial_score" value="0.7693" type="real" />
    <att name="relevance_score" value="1.0" type="real" />
  </edge>
  <edge id="P04049 (pp) P30304" label="RAF1_HUMAN (pp) MPIP1_HUMAN" source="P04049" target="P30304">
    <att name="confidence_score" value="1.0" type="real" />
    <att name="confidence_score_old" value="0.4893" type="real" />
    <att name="initial_score" value="0.5952" type="real" />
    <att name="relevance_score" value="1.0" type="real" />
  </edge>
  <edge id="P04049 (pp) P31749" label="RAF1_HUMAN (pp) AKT1_HUMAN" source="P04049" target="P31749">
    <att name="confidence_score" value="1.0" type="real" />
    <att name="confidence_score_old" value="0.5897" type="real" />
    <att name="initial_score" value="0.6854" type="real" />
    <att name="relevance_score" value="1.0" type="real" />
  </edge>
  <edge id="P04049 (pp) P31947" label="RAF1_HUMAN (pp) 1433S_HUMAN" source="P04049" target="P31947">
    <att name="confidence_score" value="1.0" type="real" />
    <att name="confidence_score_old" value="0.2112" type="real" />
    <att name="initial_score" value="0.1893" type="real" />
    <att name="relevance_score" value="1.0" type="real" />
  </edge>
  <edge id="P04049 (pp) P32121" label="RAF1_HUMAN (pp) ARRB2_HUMAN" source="P04049" target="P32121">
    <att name="confidence_score" value="1.0" type="real" />
    <att name="confidence_score_old" value="0.3276" type="real" />
    <att name="initial_score" value="0.4013" type="real" />
    <att name="relevance_score" value="1.0" type="real" />
  </edge>
  <edge id="P04049 (pp) P34932" label="RAF1_HUMAN (pp) HSP74_HUMAN" source="P04049" target="P34932">
    <att name="confidence_score" value="1.0" type="real" />
    <att name="confidence_score_old" value="0.388" type="real" />
    <att name="initial_score" value="0.4831" type="real" />
    <att name="relevance_score" value="1.0" type="real" />
  </edge>
  <edge id="P04049 (pp) P35232" label="RAF1_HUMAN (pp) PHB1_HUMAN" source="P04049" target="P35232">
    <att name="confidence_score" value="1.0" type="real" />
    <att name="confidence_score_old" value="0.3828" type="real" />
    <att name="initial_score" value="0.4766" type="real" />
    <att name="relevance_score" value="1.0" type="real" />
  </edge>
  <edge id="P04049 (pp) P35568" label="RAF1_HUMAN (pp) IRS1_HUMAN" source="P04049" target="P35568">
    <att name="confidence_score" value="1.0" type="real" />
    <att name="confidence_score_old" value="1.0" type="real" />
    <att name="relevance_score" value="1.0" type="real" />
  </edge>
  <edge id="P04049 (pp) P36507" label="RAF1_HUMAN (pp) MP2K2_HUMAN" source="P04049" target="P36507">
    <att name="confidence_score" value="1.0" type="real" />
    <att name="confidence_score_old" value="1.0" type="real" />
    <att name="initial_score" value="0.6474" type="real" />
    <att name="relevance_score" value="1.0" type="real" />
  </edge>
  <edge id="P04049 (pp) P37840" label="RAF1_HUMAN (pp) SYUA_HUMAN" source="P04049" target="P37840">
    <att name="confidence_score" value="1.0" type="real" />
    <att name="confidence_score_old" value="0.2442" type="real" />
    <att name="initial_score" value="0.2595" type="real" />
    <att name="relevance_score" value="1.0" type="real" />
  </edge>
  <edge id="P04049 (pp) P49407" label="RAF1_HUMAN (pp) ARRB1_HUMAN" source="P04049" target="P49407">
    <att name="confidence_score" value="1.0" type="real" />
    <att name="confidence_score_old" value="0.4712" type="real" />
    <att name="initial_score" value="0.5769" type="real" />
    <att name="relevance_score" value="1.0" type="real" />
  </edge>
  <edge id="P04049 (pp) P50150" label="RAF1_HUMAN (pp) GBG4_HUMAN" source="P04049" target="P50150">
    <att name="confidence_score" value="1.0" type="real" />
    <att name="confidence_score_old" value="0.2387" type="real" />
    <att name="initial_score" value="0.2484" type="real" />
    <att name="relevance_score" value="1.0" type="real" />
  </edge>
  <edge id="P04049 (pp) P53007" label="RAF1_HUMAN (pp) TXTP_HUMAN" source="P04049" target="P53007">
    <att name="confidence_score" value="1.0" type="real" />
    <att name="confidence_score_old" value="0.164" type="real" />
    <att name="initial_score" value="0.0669" type="real" />
    <att name="relevance_score" value="1.0" type="real" />
  </edge>
  <edge id="P04049 (pp) P53041" label="RAF1_HUMAN (pp) PPP5_HUMAN" source="P04049" target="P53041">
    <att name="confidence_score" value="1.0" type="real" />
    <att name="confidence_score_old" value="1.0" type="real" />
    <att name="initial_score" value="0.167" type="real" />
    <att name="relevance_score" value="1.0" type="real" />
  </edge>
  <edge id="P04049 (pp) P57088" label="RAF1_HUMAN (pp) TMM33_HUMAN" source="P04049" target="P57088">
    <att name="confidence_score" value="1.0" type="real" />
    <att name="confidence_score_old" value="0.1634" type="real" />
    <att name="initial_score" value="0.0654" type="real" />
    <att name="relevance_score" value="1.0" type="real" />
  </edge>
  <edge id="P04049 (pp) P61224" label="RAF1_HUMAN (pp) RAP1B_HUMAN" source="P04049" target="P61224">
    <att name="confidence_score" value="1.0" type="real" />
    <att name="confidence_score_old" value="1.0" type="real" />
    <att name="initial_score" value="0.4132" type="real" />
    <att name="relevance_score" value="1.0" type="real" />
  </edge>
  <edge id="P04049 (pp) P62070" label="RAF1_HUMAN (pp) RRAS2_HUMAN" source="P04049" target="P62070">
    <att name="confidence_score" value="1.0" type="real" />
    <att name="confidence_score_old" value="0.3779" type="real" />
    <att name="initial_score" value="0.4703" type="real" />
    <att name="relevance_score" value="1.0" type="real" />
  </edge>
  <edge id="P04049 (pp) P62140" label="RAF1_HUMAN (pp) PP1B_HUMAN" source="P04049" target="P62140">
    <att name="confidence_score" value="1.0" type="real" />
    <att name="confidence_score_old" value="1.0" type="real" />
    <att name="initial_score" value="0.6356" type="real" />
    <att name="relevance_score" value="1.0" type="real" />
  </edge>
  <edge id="P04049 (pp) P62834" label="RAF1_HUMAN (pp) RAP1A_HUMAN" source="P04049" target="P62834">
    <att name="confidence_score" value="1.0" type="real" />
    <att name="confidence_score_old" value="1.0" type="real" />
    <att name="initial_score" value="0.7655" type="real" />
    <att name="relevance_score" value="1.0" type="real" />
  </edge>
  <edge id="P04049 (pp) P62879" label="RAF1_HUMAN (pp) GBB2_HUMAN" source="P04049" target="P62879">
    <att name="confidence_score" value="1.0" type="real" />
    <att name="confidence_score_old" value="0.232" type="real" />
    <att name="initial_score" value="0.2346" type="real" />
    <att name="relevance_score" value="1.0" type="real" />
  </edge>
  <edge id="P04049 (pp) P67775" label="RAF1_HUMAN (pp) PP2AA_HUMAN" source="P04049" target="P67775">
    <att name="confidence_score" value="1.0" type="real" />
    <att name="confidence_score_old" value="0.4823" type="real" />
    <att name="initial_score" value="0.5882" type="real" />
    <att name="relevance_score" value="1.0" type="real" />
  </edge>
  <edge id="P04049 (pp) P68104" label="RAF1_HUMAN (pp) EF1A1_HUMAN" source="P04049" target="P68104">
    <att name="confidence_score" value="1.0" type="real" />
    <att name="confidence_score_old" value="0.3257" type="real" />
    <att name="initial_score" value="0.3985" type="real" />
    <att name="relevance_score" value="1.0" type="real" />
  </edge>
  <edge id="P04049 (pp) Q00325" label="RAF1_HUMAN (pp) S25A3_HUMAN" source="P04049" target="Q00325">
    <att name="confidence_score" value="1.0" type="real" />
    <att name="confidence_score_old" value="0.1637" type="real" />
    <att name="initial_score" value="0.0661" type="real" />
    <att name="relevance_score" value="1.0" type="real" />
  </edge>
  <edge id="P04049 (pp) Q02156" label="RAF1_HUMAN (pp) KPCE_HUMAN" source="P04049" target="Q02156">
    <att name="confidence_score" value="1.0" type="real" />
    <att name="confidence_score_old" value="0.2334" type="real" />
    <att name="initial_score" value="0.2376" type="real" />
    <att name="relevance_score" value="1.0" type="real" />
  </edge>
  <edge id="P04049 (pp) Q02750" label="RAF1_HUMAN (pp) MP2K1_HUMAN" source="P04049" target="Q02750">
    <att name="confidence_score" value="1.0" type="real" />
    <att name="confidence_score_old" value="1.0" type="real" />
    <att name="initial_score" value="0.7596" type="real" />
    <att name="relevance_score" value="1.0" type="real" />
  </edge>
  <edge id="P04049 (pp) Q07889" label="RAF1_HUMAN (pp) SOS1_HUMAN" source="P04049" target="Q07889">
    <att name="confidence_score" value="1.0" type="real" />
    <att name="confidence_score_old" value="1.0" type="real" />
    <att name="relevance_score" value="1.0" type="real" />
  </edge>
  <edge id="P04049 (pp) Q12967" label="RAF1_HUMAN (pp) GNDS_HUMAN" source="P04049" target="Q12967">
    <att name="confidence_score" value="1.0" type="real" />
    <att name="confidence_score_old" value="0.3821" type="real" />
    <att name="initial_score" value="0.4757" type="real" />
    <att name="relevance_score" value="1.0" type="real" />
  </edge>
  <edge id="P04049 (pp) Q12968" label="RAF1_HUMAN (pp) NFAC3_HUMAN" source="P04049" target="Q12968">
    <att name="confidence_score" value="1.0" type="real" />
    <att name="confidence_score_old" value="0.3282" type="real" />
    <att name="initial_score" value="0.4022" type="real" />
    <att name="relevance_score" value="1.0" type="real" />
  </edge>
  <edge id="P04049 (pp) Q13153" label="RAF1_HUMAN (pp) PAK1_HUMAN" source="P04049" target="Q13153">
    <att name="confidence_score" value="1.0" type="real" />
    <att name="confidence_score_old" value="1.0" type="real" />
    <att name="initial_score" value="0.752" type="real" />
    <att name="relevance_score" value="1.0" type="real" />
  </edge>
  <edge id="P04049 (pp) Q13164" label="RAF1_HUMAN (pp) MK07_HUMAN" source="P04049" target="Q13164">
    <att name="confidence_score" value="1.0" type="real" />
    <att name="confidence_score_old" value="0.3109" type="real" />
    <att name="initial_score" value="0.376" type="real" />
    <att name="relevance_score" value="1.0" type="real" />
  </edge>
  <edge id="P04049 (pp) Q13177" label="RAF1_HUMAN (pp) PAK2_HUMAN" source="P04049" target="Q13177">
    <att name="confidence_score" value="1.0" type="real" />
    <att name="confidence_score_old" value="1.0" type="real" />
    <att name="initial_score" value="0.6391" type="real" />
    <att name="relevance_score" value="1.0" type="real" />
  </edge>
  <edge id="P04049 (pp) Q13233" label="RAF1_HUMAN (pp) M3K1_HUMAN" source="P04049" target="Q13233">
    <att name="confidence_score" value="1.0" type="real" />
    <att name="confidence_score_old" value="0.3063" type="real" />
    <att name="initial_score" value="0.3688" type="real" />
    <att name="relevance_score" value="1.0" type="real" />
  </edge>
  <edge id="P04049 (pp) Q13322" label="RAF1_HUMAN (pp) GRB10_HUMAN" source="P04049" target="Q13322">
    <att name="confidence_score" value="1.0" type="real" />
    <att name="confidence_score_old" value="0.6532" type="real" />
    <att name="initial_score" value="0.7347" type="real" />
    <att name="relevance_score" value="1.0" type="real" />
  </edge>
  <edge id="P04049 (pp) Q13362" label="RAF1_HUMAN (pp) 2A5G_HUMAN" source="P04049" target="Q13362">
    <att name="confidence_score" value="1.0" type="real" />
    <att name="confidence_score_old" value="0.4931" type="real" />
    <att name="initial_score" value="0.5989" type="real" />
    <att name="relevance_score" value="1.0" type="real" />
  </edge>
  <edge id="P04049 (pp) Q13418" label="RAF1_HUMAN (pp) ILK_HUMAN" source="P04049" target="Q13418">
    <att name="confidence_score" value="1.0" type="real" />
    <att name="confidence_score_old" value="0.1719" type="real" />
    <att name="initial_score" value="0.0897" type="real" />
    <att name="relevance_score" value="1.0" type="real" />
  </edge>
  <edge id="P04049 (pp) Q15382" label="RAF1_HUMAN (pp) RHEB_HUMAN" source="P04049" target="Q15382">
    <att name="confidence_score" value="1.0" type="real" />
    <att name="confidence_score_old" value="0.6575" type="real" />
    <att name="initial_score" value="0.7379" type="real" />
    <att name="relevance_score" value="1.0" type="real" />
  </edge>
  <edge id="P04049 (pp) Q16543" label="RAF1_HUMAN (pp) CDC37_HUMAN" source="P04049" target="Q16543">
    <att name="confidence_score" value="1.0" type="real" />
    <att name="confidence_score_old" value="0.2317" type="real" />
    <att name="initial_score" value="0.2341" type="real" />
    <att name="relevance_score" value="1.0" type="real" />
  </edge>
  <edge id="P04049 (pp) Q3ZCQ8" label="RAF1_HUMAN (pp) TIM50_HUMAN" source="P04049" target="Q3ZCQ8">
    <att name="confidence_score" value="1.0" type="real" />
    <att name="confidence_score_old" value="0.1844" type="real" />
    <att name="initial_score" value="0.1238" type="real" />
    <att name="relevance_score" value="1.0" type="real" />
  </edge>
  <edge id="P04049 (pp) Q53GQ0" label="RAF1_HUMAN (pp) DHB12_HUMAN" source="P04049" target="Q53GQ0">
    <att name="confidence_score" value="1.0" type="real" />
    <att name="confidence_score_old" value="0.1629" type="real" />
    <att name="initial_score" value="0.0638" type="real" />
    <att name="relevance_score" value="1.0" type="real" />
  </edge>
  <edge id="P04049 (pp) Q5TAQ9" label="RAF1_HUMAN (pp) DCAF8_HUMAN" source="P04049" target="Q5TAQ9">
    <att name="confidence_score" value="1.0" type="real" />
    <att name="confidence_score_old" value="0.1962" type="real" />
    <att name="initial_score" value="0.1535" type="real" />
    <att name="relevance_score" value="1.0" type="real" />
  </edge>
  <edge id="P04049 (pp) Q6TCH7" label="RAF1_HUMAN (pp) PAQR3_HUMAN" source="P04049" target="Q6TCH7">
    <att name="confidence_score" value="1.0" type="real" />
    <att name="confidence_score_old" value="1.0" type="real" />
    <att name="initial_score" value="0.5835" type="real" />
    <att name="relevance_score" value="1.0" type="real" />
  </edge>
  <edge id="P04049 (pp) Q6ZWH5" label="RAF1_HUMAN (pp) NEK10_HUMAN" source="P04049" target="Q6ZWH5">
    <att name="confidence_score" value="1.0" type="real" />
    <att name="confidence_score_old" value="0.3352" type="real" />
    <att name="initial_score" value="0.4124" type="real" />
    <att name="relevance_score" value="1.0" type="real" />
  </edge>
  <edge id="P04049 (pp) Q76NI1" label="RAF1_HUMAN (pp) KNDC1_HUMAN" source="P04049" target="Q76NI1">
    <att name="confidence_score" value="1.0" type="real" />
    <att name="confidence_score_old" value="0.3302" type="real" />
    <att name="initial_score" value="0.4051" type="real" />
    <att name="relevance_score" value="1.0" type="real" />
  </edge>
  <edge id="P04049 (pp) Q7Z444" label="RAF1_HUMAN (pp) RASE_HUMAN" source="P04049" target="Q7Z444">
    <att name="confidence_score" value="1.0" type="real" />
    <att name="confidence_score_old" value="0.3386" type="real" />
    <att name="initial_score" value="0.4173" type="real" />
    <att name="relevance_score" value="1.0" type="real" />
  </edge>
  <edge id="P04049 (pp) Q8IVT5" label="RAF1_HUMAN (pp) KSR1_HUMAN" source="P04049" target="Q8IVT5">
    <att name="confidence_score" value="1.0" type="real" />
    <att name="confidence_score_old" value="1.0" type="real" />
    <att name="initial_score" value="0.6465" type="real" />
    <att name="relevance_score" value="1.0" type="real" />
  </edge>
  <edge id="P04049 (pp) Q8N653" label="RAF1_HUMAN (pp) LZTR1_HUMAN" source="P04049" target="Q8N653">
    <att name="confidence_score" value="1.0" type="real" />
    <att name="confidence_score_old" value="0.244" type="real" />
    <att name="initial_score" value="0.2589" type="real" />
    <att name="relevance_score" value="1.0" type="real" />
  </edge>
  <edge id="P04049 (pp) Q92934" label="RAF1_HUMAN (pp) BAD_HUMAN" source="P04049" target="Q92934">
    <att name="confidence_score" value="1.0" type="real" />
    <att name="confidence_score_old" value="0.2224" type="real" />
    <att name="initial_score" value="0.2142" type="real" />
    <att name="relevance_score" value="1.0" type="real" />
  </edge>
  <edge id="P04049 (pp) Q969H4" label="RAF1_HUMAN (pp) CNKR1_HUMAN" source="P04049" target="Q969H4">
    <att name="confidence_score" value="1.0" type="real" />
    <att name="confidence_score_old" value="0.3702" type="real" />
    <att name="initial_score" value="0.4605" type="real" />
    <att name="relevance_score" value="1.0" type="real" />
  </edge>
  <edge id="P04049 (pp) Q96BR1" label="RAF1_HUMAN (pp) SGK3_HUMAN" source="P04049" target="Q96BR1">
    <att name="confidence_score" value="1.0" type="real" />
    <att name="confidence_score_old" value="1.0" type="real" />
    <att name="initial_score" value="0.0427" type="real" />
    <att name="relevance_score" value="1.0" type="real" />
  </edge>
  <edge id="P04049 (pp) Q96CA5" label="RAF1_HUMAN (pp) BIRC7_HUMAN" source="P04049" target="Q96CA5">
    <att name="confidence_score" value="1.0" type="real" />
    <att name="confidence_score_old" value="0.318" type="real" />
    <att name="initial_score" value="0.387" type="real" />
    <att name="relevance_score" value="1.0" type="real" />
  </edge>
  <edge id="P04049 (pp) Q96D21" label="RAF1_HUMAN (pp) RHES_HUMAN" source="P04049" target="Q96D21">
    <att name="confidence_score" value="1.0" type="real" />
    <att name="confidence_score_old" value="0.4084" type="real" />
    <att name="initial_score" value="0.5079" type="real" />
    <att name="relevance_score" value="1.0" type="real" />
  </edge>
  <edge id="P04049 (pp) Q96PU5" label="RAF1_HUMAN (pp) NED4L_HUMAN" source="P04049" target="Q96PU5">
    <att name="confidence_score" value="1.0" type="real" />
    <att name="confidence_score_old" value="1.0" type="real" />
    <att name="initial_score" value="0.1336" type="real" />
    <att name="relevance_score" value="1.0" type="real" />
  </edge>
  <edge id="P04049 (pp) Q96S96" label="RAF1_HUMAN (pp) PEBP4_HUMAN" source="P04049" target="Q96S96">
    <att name="confidence_score" value="1.0" type="real" />
    <att name="confidence_score_old" value="0.692" type="real" />
    <att name="initial_score" value="0.7627" type="real" />
    <att name="relevance_score" value="1.0" type="real" />
  </edge>
  <edge id="P04049 (pp) Q96SW2" label="RAF1_HUMAN (pp) CRBN_HUMAN" source="P04049" target="Q96SW2">
    <att name="confidence_score" value="1.0" type="real" />
    <att name="confidence_score_old" value="0.3356" type="real" />
    <att name="initial_score" value="0.413" type="real" />
    <att name="relevance_score" value="1.0" type="real" />
  </edge>
  <edge id="P04049 (pp) Q99576" label="RAF1_HUMAN (pp) T22D3_HUMAN" source="P04049" target="Q99576">
    <att name="confidence_score" value="1.0" type="real" />
    <att name="confidence_score_old" value="1.0" type="real" />
    <att name="initial_score" value="0.4908" type="real" />
    <att name="relevance_score" value="1.0" type="real" />
  </edge>
  <edge id="P04049 (pp) Q99683" label="RAF1_HUMAN (pp) M3K5_HUMAN" source="P04049" target="Q99683">
    <att name="confidence_score" value="1.0" type="real" />
    <att name="confidence_score_old" value="0.3374" type="real" />
    <att name="initial_score" value="0.4156" type="real" />
    <att name="relevance_score" value="1.0" type="real" />
  </edge>
  <edge id="P04049 (pp) Q99933" label="RAF1_HUMAN (pp) BAG1_HUMAN" source="P04049" target="Q99933">
    <att name="confidence_score" value="1.0" type="real" />
    <att name="confidence_score_old" value="0.669" type="real" />
    <att name="initial_score" value="0.7463" type="real" />
    <att name="relevance_score" value="1.0" type="real" />
  </edge>
  <edge id="P04049 (pp) Q9BRX9" label="RAF1_HUMAN (pp) WDR83_HUMAN" source="P04049" target="Q9BRX9">
    <att name="confidence_score" value="1.0" type="real" />
    <att name="confidence_score_old" value="1.0" type="real" />
    <att name="initial_score" value="0.2576" type="real" />
    <att name="relevance_score" value="1.0" type="real" />
  </edge>
  <edge id="P04049 (pp) Q9C004" label="RAF1_HUMAN (pp) SPY4_HUMAN" source="P04049" target="Q9C004">
    <att name="confidence_score" value="1.0" type="real" />
    <att name="confidence_score_old" value="0.3176" type="real" />
    <att name="initial_score" value="0.3864" type="real" />
    <att name="relevance_score" value="1.0" type="real" />
  </edge>
  <edge id="P04049 (pp) Q9H814" label="RAF1_HUMAN (pp) PHAX_HUMAN" source="P04049" target="Q9H814">
    <att name="confidence_score" value="1.0" type="real" />
    <att name="confidence_score_old" value="0.1632" type="real" />
    <att name="initial_score" value="0.0645" type="real" />
    <att name="relevance_score" value="1.0" type="real" />
  </edge>
  <edge id="P04049 (pp) Q9HBY8" label="RAF1_HUMAN (pp) SGK2_HUMAN" source="P04049" target="Q9HBY8">
    <att name="confidence_score" value="1.0" type="real" />
    <att name="confidence_score_old" value="1.0" type="real" />
    <att name="initial_score" value="0.0427" type="real" />
    <att name="relevance_score" value="1.0" type="real" />
  </edge>
  <edge id="P04049 (pp) Q9NNW5" label="RAF1_HUMAN (pp) WDR6_HUMAN" source="P04049" target="Q9NNW5">
    <att name="confidence_score" value="1.0" type="real" />
    <att name="confidence_score_old" value="0.1634" type="real" />
    <att name="initial_score" value="0.0654" type="real" />
    <att name="relevance_score" value="1.0" type="real" />
  </edge>
  <edge id="P04049 (pp) Q9UHA4" label="RAF1_HUMAN (pp) LTOR3_HUMAN" source="P04049" target="Q9UHA4">
    <att name="confidence_score" value="1.0" type="real" />
    <att name="confidence_score_old" value="1.0" type="real" />
    <att name="initial_score" value="0.1365" type="real" />
    <att name="relevance_score" value="1.0" type="real" />
  </edge>
  <edge id="P04049 (pp) Q9UJ41" label="RAF1_HUMAN (pp) RABX5_HUMAN" source="P04049" target="Q9UJ41">
    <att name="confidence_score" value="1.0" type="real" />
    <att name="confidence_score_old" value="0.4784" type="real" />
    <att name="initial_score" value="0.5843" type="real" />
    <att name="relevance_score" value="1.0" type="real" />
  </edge>
  <edge id="P04049 (pp) Q9UKS6" label="RAF1_HUMAN (pp) PACN3_HUMAN" source="P04049" target="Q9UKS6">
    <att name="confidence_score" value="1.0" type="real" />
    <att name="confidence_score_old" value="0.188" type="real" />
    <att name="initial_score" value="0.1331" type="real" />
    <att name="relevance_score" value="1.0" type="real" />
  </edge>
  <edge id="P04049 (pp) Q9ULX6" label="RAF1_HUMAN (pp) AKP8L_HUMAN" source="P04049" target="Q9ULX6">
    <att name="confidence_score" value="1.0" type="real" />
    <att name="confidence_score_old" value="0.1639" type="real" />
    <att name="initial_score" value="0.0668" type="real" />
    <att name="relevance_score" value="1.0" type="real" />
  </edge>
  <edge id="P04049 (pp) Q9UNE7" label="RAF1_HUMAN (pp) CHIP_HUMAN" source="P04049" target="Q9UNE7">
    <att name="confidence_score" value="1.0" type="real" />
    <att name="confidence_score_old" value="0.4333" type="real" />
    <att name="initial_score" value="0.5365" type="real" />
    <att name="relevance_score" value="1.0" type="real" />
  </edge>
  <edge id="P04049 (pp) Q9UPT6" label="RAF1_HUMAN (pp) JIP3_HUMAN" source="P04049" target="Q9UPT6">
    <att name="confidence_score" value="1.0" type="real" />
    <att name="confidence_score_old" value="0.2221" type="real" />
    <att name="initial_score" value="0.2135" type="real" />
    <att name="relevance_score" value="1.0" type="real" />
  </edge>
  <edge id="P04049 (pp) Q9UQ13" label="RAF1_HUMAN (pp) SHOC2_HUMAN" source="P04049" target="Q9UQ13">
    <att name="confidence_score" value="1.0" type="real" />
    <att name="confidence_score_old" value="1.0" type="real" />
    <att name="initial_score" value="0.2847" type="real" />
    <att name="relevance_score" value="1.0" type="real" />
  </edge>
  <edge id="P04049 (pp) Q9Y2Q5" label="RAF1_HUMAN (pp) LTOR2_HUMAN" source="P04049" target="Q9Y2Q5">
    <att name="confidence_score" value="1.0" type="real" />
    <att name="confidence_score_old" value="1.0" type="real" />
    <att name="initial_score" value="0.1364" type="real" />
    <att name="relevance_score" value="1.0" type="real" />
  </edge>
  <edge id="P04049 (pp) Q9Y4H2" label="RAF1_HUMAN (pp) IRS2_HUMAN" source="P04049" target="Q9Y4H2">
    <att name="confidence_score" value="1.0" type="real" />
    <att name="confidence_score_old" value="1.0" type="real" />
    <att name="relevance_score" value="1.0" type="real" />
  </edge>
  <edge id="P04150 (pp) P10415" label="GCR_HUMAN (pp) BCL2_HUMAN" source="P04150" target="P10415">
    <att name="confidence_score" value="1.0" type="real" />
    <att name="confidence_score_old" value="0.5021" type="real" />
    <att name="initial_score" value="0.6076" type="real" />
    <att name="relevance_score" value="1.0" type="real" />
  </edge>
  <edge id="P04150 (pp) P31749" label="GCR_HUMAN (pp) AKT1_HUMAN" source="P04150" target="P31749">
    <att name="confidence_score" value="1.0" type="real" />
    <att name="confidence_score_old" value="0.5741" type="real" />
    <att name="initial_score" value="0.6724" type="real" />
    <att name="relevance_score" value="1.0" type="real" />
  </edge>
  <edge id="P04150 (pp) P31947" label="GCR_HUMAN (pp) 1433S_HUMAN" source="P04150" target="P31947">
    <att name="confidence_score" value="1.0" type="real" />
    <att name="confidence_score_old" value="0.317" type="real" />
    <att name="initial_score" value="0.3854" type="real" />
    <att name="relevance_score" value="1.0" type="real" />
  </edge>
  <edge id="P04150 (pp) P34932" label="GCR_HUMAN (pp) HSP74_HUMAN" source="P04150" target="P34932">
    <att name="confidence_score" value="1.0" type="real" />
    <att name="confidence_score_old" value="0.3765" type="real" />
    <att name="initial_score" value="0.4686" type="real" />
    <att name="relevance_score" value="1.0" type="real" />
  </edge>
  <edge id="P04150 (pp) P36507" label="GCR_HUMAN (pp) MP2K2_HUMAN" source="P04150" target="P36507">
    <att name="confidence_score" value="1.0" type="real" />
    <att name="confidence_score_old" value="0.1982" type="real" />
    <att name="initial_score" value="0.1585" type="real" />
    <att name="relevance_score" value="1.0" type="real" />
  </edge>
  <edge id="P04150 (pp) P49407" label="GCR_HUMAN (pp) ARRB1_HUMAN" source="P04150" target="P49407">
    <att name="confidence_score" value="1.0" type="real" />
    <att name="confidence_score_old" value="0.3181" type="real" />
    <att name="initial_score" value="0.3871" type="real" />
    <att name="relevance_score" value="1.0" type="real" />
  </edge>
  <edge id="P04150 (pp) P53041" label="GCR_HUMAN (pp) PPP5_HUMAN" source="P04150" target="P53041">
    <att name="confidence_score" value="1.0" type="real" />
    <att name="confidence_score_old" value="0.2278" type="real" />
    <att name="initial_score" value="0.2258" type="real" />
    <att name="relevance_score" value="1.0" type="real" />
  </edge>
  <edge id="P04150 (pp) Q99933" label="GCR_HUMAN (pp) BAG1_HUMAN" source="P04150" target="Q99933">
    <att name="confidence_score" value="1.0" type="real" />
    <att name="confidence_score_old" value="0.5806" type="real" />
    <att name="initial_score" value="0.6778" type="real" />
    <att name="relevance_score" value="1.0" type="real" />
  </edge>
  <edge id="P04150 (pp) Q9UNE7" label="GCR_HUMAN (pp) CHIP_HUMAN" source="P04150" target="Q9UNE7">
    <att name="confidence_score" value="1.0" type="real" />
    <att name="confidence_score_old" value="0.595" type="real" />
    <att name="initial_score" value="0.6897" type="real" />
    <att name="relevance_score" value="1.0" type="real" />
  </edge>
  <edge id="P04626 (pp) P09619" label="ERBB2_HUMAN (pp) PGFRB_HUMAN" source="P04626" target="P09619">
    <att name="confidence_score" value="1.0" type="real" />
    <att name="confidence_score_old" value="0.1915" type="real" />
    <att name="initial_score" value="0.1419" type="real" />
    <att name="relevance_score" value="1.0" type="real" />
  </edge>
  <edge id="P04626 (pp) P20936" label="ERBB2_HUMAN (pp) RASA1_HUMAN" source="P04626" target="P20936">
    <att name="confidence_score" value="1.0" type="real" />
    <att name="confidence_score_old" value="0.179" type="real" />
    <att name="initial_score" value="0.1092" type="real" />
    <att name="relevance_score" value="1.0" type="real" />
  </edge>
  <edge id="P04626 (pp) P29317" label="ERBB2_HUMAN (pp) EPHA2_HUMAN" source="P04626" target="P29317">
    <att name="confidence_score" value="1.0" type="real" />
    <att name="confidence_score_old" value="0.175" type="real" />
    <att name="initial_score" value="0.0985" type="real" />
    <att name="relevance_score" value="1.0" type="real" />
  </edge>
  <edge id="P04626 (pp) P29353" label="ERBB2_HUMAN (pp) SHC1_HUMAN" source="P04626" target="P29353">
    <att name="confidence_score" value="1.0" type="real" />
    <att name="confidence_score_old" value="1.0" type="real" />
    <att name="initial_score" value="0.7069" type="real" />
    <att name="relevance_score" value="1.0" type="real" />
  </edge>
  <edge id="P04626 (pp) P34932" label="ERBB2_HUMAN (pp) HSP74_HUMAN" source="P04626" target="P34932">
    <att name="confidence_score" value="1.0" type="real" />
    <att name="confidence_score_old" value="0.2372" type="real" />
    <att name="initial_score" value="0.2453" type="real" />
    <att name="relevance_score" value="1.0" type="real" />
  </edge>
  <edge id="P04626 (pp) Q00325" label="ERBB2_HUMAN (pp) S25A3_HUMAN" source="P04626" target="Q00325">
    <att name="confidence_score" value="1.0" type="real" />
    <att name="confidence_score_old" value="0.1674" type="real" />
    <att name="initial_score" value="0.0769" type="real" />
    <att name="relevance_score" value="1.0" type="real" />
  </edge>
  <edge id="P04626 (pp) Q07889" label="ERBB2_HUMAN (pp) SOS1_HUMAN" source="P04626" target="Q07889">
    <att name="confidence_score" value="1.0" type="real" />
    <att name="confidence_score_old" value="1.0" type="real" />
    <att name="initial_score" value="0.2745" type="real" />
    <att name="relevance_score" value="1.0" type="real" />
  </edge>
  <edge id="P04626 (pp) Q13153" label="ERBB2_HUMAN (pp) PAK1_HUMAN" source="P04626" target="Q13153">
    <att name="confidence_score" value="1.0" type="real" />
    <att name="confidence_score_old" value="0.3216" type="real" />
    <att name="initial_score" value="0.3924" type="real" />
    <att name="relevance_score" value="1.0" type="real" />
  </edge>
  <edge id="P04626 (pp) Q16543" label="ERBB2_HUMAN (pp) CDC37_HUMAN" source="P04626" target="Q16543">
    <att name="confidence_score" value="1.0" type="real" />
    <att name="confidence_score_old" value="1.0" type="real" />
    <att name="initial_score" value="0.7596" type="real" />
    <att name="relevance_score" value="1.0" type="real" />
  </edge>
  <edge id="P04626 (pp) Q3ZCQ8" label="ERBB2_HUMAN (pp) TIM50_HUMAN" source="P04626" target="Q3ZCQ8">
    <att name="confidence_score" value="1.0" type="real" />
    <att name="confidence_score_old" value="0.1671" type="real" />
    <att name="initial_score" value="0.076" type="real" />
    <att name="relevance_score" value="1.0" type="real" />
  </edge>
  <edge id="P04626 (pp) Q9UNE7" label="ERBB2_HUMAN (pp) CHIP_HUMAN" source="P04626" target="Q9UNE7">
    <att name="confidence_score" value="1.0" type="real" />
    <att name="confidence_score_old" value="0.4402" type="real" />
    <att name="initial_score" value="0.5441" type="real" />
    <att name="relevance_score" value="1.0" type="real" />
  </edge>
  <edge id="P04792 (pp) P15056" label="HSPB1_HUMAN (pp) BRAF_HUMAN" source="P04792" target="P15056">
    <att name="confidence_score" value="1.0" type="real" />
    <att name="confidence_score_old" value="0.1636" type="real" />
    <att name="initial_score" value="0.0658" type="real" />
    <att name="relevance_score" value="1.0" type="real" />
  </edge>
  <edge id="P04792 (pp) P31749" label="HSPB1_HUMAN (pp) AKT1_HUMAN" source="P04792" target="P31749">
    <att name="confidence_score" value="1.0" type="real" />
    <att name="confidence_score_old" value="0.4713" type="real" />
    <att name="initial_score" value="0.577" type="real" />
    <att name="relevance_score" value="1.0" type="real" />
  </edge>
  <edge id="P04792 (pp) P34932" label="HSPB1_HUMAN (pp) HSP74_HUMAN" source="P04792" target="P34932">
    <att name="confidence_score" value="1.0" type="real" />
    <att name="confidence_score_old" value="0.2054" type="real" />
    <att name="initial_score" value="0.1759" type="real" />
    <att name="relevance_score" value="1.0" type="real" />
  </edge>
  <edge id="P04792 (pp) P37840" label="HSPB1_HUMAN (pp) SYUA_HUMAN" source="P04792" target="P37840">
    <att name="confidence_score" value="1.0" type="real" />
    <att name="confidence_score_old" value="0.2563" type="real" />
    <att name="initial_score" value="0.2827" type="real" />
    <att name="relevance_score" value="1.0" type="real" />
  </edge>
  <edge id="P04792 (pp) Q02156" label="HSPB1_HUMAN (pp) KPCE_HUMAN" source="P04792" target="Q02156">
    <att name="confidence_score" value="1.0" type="real" />
    <att name="confidence_score_old" value="0.194" type="real" />
    <att name="initial_score" value="0.1482" type="real" />
    <att name="relevance_score" value="1.0" type="real" />
  </edge>
  <edge id="P04792 (pp) Q02750" label="HSPB1_HUMAN (pp) MP2K1_HUMAN" source="P04792" target="Q02750">
    <att name="confidence_score" value="1.0" type="real" />
    <att name="confidence_score_old" value="0.163" type="real" />
    <att name="initial_score" value="0.0641" type="real" />
    <att name="relevance_score" value="1.0" type="real" />
  </edge>
  <edge id="P04792 (pp) Q13418" label="HSPB1_HUMAN (pp) ILK_HUMAN" source="P04792" target="Q13418">
    <att name="confidence_score" value="1.0" type="real" />
    <att name="confidence_score_old" value="0.167" type="real" />
    <att name="initial_score" value="0.0759" type="real" />
    <att name="relevance_score" value="1.0" type="real" />
  </edge>
  <edge id="P04792 (pp) Q9BRX9" label="HSPB1_HUMAN (pp) WDR83_HUMAN" source="P04792" target="Q9BRX9">
    <att name="confidence_score" value="1.0" type="real" />
    <att name="confidence_score_old" value="0.1738" type="real" />
    <att name="initial_score" value="0.0952" type="real" />
    <att name="relevance_score" value="1.0" type="real" />
  </edge>
  <edge id="P04792 (pp) Q9UNE7" label="HSPB1_HUMAN (pp) CHIP_HUMAN" source="P04792" target="Q9UNE7">
    <att name="confidence_score" value="1.0" type="real" />
    <att name="confidence_score_old" value="0.1801" type="real" />
    <att name="initial_score" value="0.1122" type="real" />
    <att name="relevance_score" value="1.0" type="real" />
  </edge>
  <edge id="P05783 (pp) P05787" label="K1C18_HUMAN (pp) K2C8_HUMAN" source="P05783" target="P05787">
    <att name="confidence_score" value="1.0" type="real" />
    <att name="confidence_score_old" value="0.7218" type="real" />
    <att name="initial_score" value="0.783" type="real" />
    <att name="relevance_score" value="1.0" type="real" />
  </edge>
  <edge id="P05783 (pp) P08727" label="K1C18_HUMAN (pp) K1C19_HUMAN" source="P05783" target="P08727">
    <att name="confidence_score" value="1.0" type="real" />
    <att name="confidence_score_old" value="0.1766" type="real" />
    <att name="initial_score" value="0.1028" type="real" />
    <att name="relevance_score" value="1.0" type="real" />
  </edge>
  <edge id="P05783 (pp) P29353" label="K1C18_HUMAN (pp) SHC1_HUMAN" source="P05783" target="P29353">
    <att name="confidence_score" value="1.0" type="real" />
    <att name="confidence_score_old" value="1.0" type="real" />
    <att name="relevance_score" value="1.0" type="real" />
  </edge>
  <edge id="P05783 (pp) P34932" label="K1C18_HUMAN (pp) HSP74_HUMAN" source="P05783" target="P34932">
    <att name="confidence_score" value="1.0" type="real" />
    <att name="confidence_score_old" value="0.3151" type="real" />
    <att name="initial_score" value="0.3826" type="real" />
    <att name="relevance_score" value="1.0" type="real" />
  </edge>
  <edge id="P05783 (pp) Q02156" label="K1C18_HUMAN (pp) KPCE_HUMAN" source="P05783" target="Q02156">
    <att name="confidence_score" value="1.0" type="real" />
    <att name="confidence_score_old" value="0.3253" type="real" />
    <att name="initial_score" value="0.3979" type="real" />
    <att name="relevance_score" value="1.0" type="real" />
  </edge>
  <edge id="P05783 (pp) Q07889" label="K1C18_HUMAN (pp) SOS1_HUMAN" source="P05783" target="Q07889">
    <att name="confidence_score" value="1.0" type="real" />
    <att name="confidence_score_old" value="1.0" type="real" />
    <att name="relevance_score" value="1.0" type="real" />
  </edge>
  <edge id="P05787 (pp) P08727" label="K2C8_HUMAN (pp) K1C19_HUMAN" source="P05787" target="P08727">
    <att name="confidence_score" value="1.0" type="real" />
    <att name="confidence_score_old" value="0.1824" type="real" />
    <att name="initial_score" value="0.1184" type="real" />
    <att name="relevance_score" value="1.0" type="real" />
  </edge>
  <edge id="P05787 (pp) P28482" label="K2C8_HUMAN (pp) MK01_HUMAN" source="P05787" target="P28482">
    <att name="confidence_score" value="1.0" type="real" />
    <att name="confidence_score_old" value="0.2171" type="real" />
    <att name="initial_score" value="0.2026" type="real" />
    <att name="relevance_score" value="1.0" type="real" />
  </edge>
  <edge id="P05787 (pp) Q02156" label="K2C8_HUMAN (pp) KPCE_HUMAN" source="P05787" target="Q02156">
    <att name="confidence_score" value="1.0" type="real" />
    <att name="confidence_score_old" value="0.3244" type="real" />
    <att name="initial_score" value="0.3966" type="real" />
    <att name="relevance_score" value="1.0" type="real" />
  </edge>
  <edge id="P06239 (pp) P14784" label="LCK_HUMAN (pp) IL2RB_HUMAN" source="P06239" target="P14784">
    <att name="confidence_score" value="1.0" type="real" />
    <att name="confidence_score_old" value="1.0" type="real" />
    <att name="initial_score" value="0.8188" type="real" />
    <att name="relevance_score" value="1.0" type="real" />
  </edge>
  <edge id="P06239 (pp) P20936" label="LCK_HUMAN (pp) RASA1_HUMAN" source="P06239" target="P20936">
    <att name="confidence_score" value="1.0" type="real" />
    <att name="confidence_score_old" value="0.2056" type="real" />
    <att name="initial_score" value="0.1761" type="real" />
    <att name="relevance_score" value="1.0" type="real" />
  </edge>
  <edge id="P06239 (pp) P28482" label="LCK_HUMAN (pp) MK01_HUMAN" source="P06239" target="P28482">
    <att name="confidence_score" value="1.0" type="real" />
    <att name="confidence_score_old" value="1.0" type="real" />
    <att name="initial_score" value="0.3038" type="real" />
    <att name="relevance_score" value="1.0" type="real" />
  </edge>
  <edge id="P06239 (pp) P29353" label="LCK_HUMAN (pp) SHC1_HUMAN" source="P06239" target="P29353">
    <att name="confidence_score" value="1.0" type="real" />
    <att name="confidence_score_old" value="1.0" type="real" />
    <att name="initial_score" value="0.1953" type="real" />
    <att name="relevance_score" value="1.0" type="real" />
  </edge>
  <edge id="P06239 (pp) Q07889" label="LCK_HUMAN (pp) SOS1_HUMAN" source="P06239" target="Q07889">
    <att name="confidence_score" value="1.0" type="real" />
    <att name="confidence_score_old" value="1.0" type="real" />
    <att name="initial_score" value="0.3425" type="real" />
    <att name="relevance_score" value="1.0" type="real" />
  </edge>
  <edge id="P06239 (pp) Q16543" label="LCK_HUMAN (pp) CDC37_HUMAN" source="P06239" target="Q16543">
    <att name="confidence_score" value="1.0" type="real" />
    <att name="confidence_score_old" value="0.1617" type="real" />
    <att name="initial_score" value="0.0602" type="real" />
    <att name="relevance_score" value="1.0" type="real" />
  </edge>
  <edge id="P09619 (pp) P20936" label="PGFRB_HUMAN (pp) RASA1_HUMAN" source="P09619" target="P20936">
    <att name="confidence_score" value="1.0" type="real" />
    <att name="confidence_score_old" value="1.0" type="real" />
    <att name="initial_score" value="0.7744" type="real" />
    <att name="relevance_score" value="1.0" type="real" />
  </edge>
  <edge id="P09619 (pp) P29353" label="PGFRB_HUMAN (pp) SHC1_HUMAN" source="P09619" target="P29353">
    <att name="confidence_score" value="1.0" type="real" />
    <att name="confidence_score_old" value="0.3887" type="real" />
    <att name="initial_score" value="0.484" type="real" />
    <att name="relevance_score" value="1.0" type="real" />
  </edge>
  <edge id="P09619 (pp) Q07889" label="PGFRB_HUMAN (pp) SOS1_HUMAN" source="P09619" target="Q07889">
    <att name="confidence_score" value="1.0" type="real" />
    <att name="confidence_score_old" value="1.0" type="real" />
    <att name="initial_score" value="0.1263" type="real" />
    <att name="relevance_score" value="1.0" type="real" />
  </edge>
  <edge id="P09619 (pp) Q13322" label="PGFRB_HUMAN (pp) GRB10_HUMAN" source="P09619" target="Q13322">
    <att name="confidence_score" value="1.0" type="real" />
    <att name="confidence_score_old" value="0.3287" type="real" />
    <att name="initial_score" value="0.403" type="real" />
    <att name="relevance_score" value="1.0" type="real" />
  </edge>
  <edge id="P10114 (pp) Q12967" label="RAP2A_HUMAN (pp) GNDS_HUMAN" source="P10114" target="Q12967">
    <att name="confidence_score" value="1.0" type="real" />
    <att name="confidence_score_old" value="0.5616" type="real" />
    <att name="initial_score" value="0.6617" type="real" />
    <att name="relevance_score" value="1.0" type="real" />
  </edge>
  <edge id="P10301 (pp) P10398" label="RRAS_HUMAN (pp) ARAF_HUMAN" source="P10301" target="P10398">
    <att name="confidence_score" value="1.0" type="real" />
    <att name="confidence_score_old" value="0.2081" type="real" />
    <att name="initial_score" value="0.182" type="real" />
    <att name="relevance_score" value="1.0" type="real" />
  </edge>
  <edge id="P10301 (pp) P10415" label="RRAS_HUMAN (pp) BCL2_HUMAN" source="P10301" target="P10415">
    <att name="confidence_score" value="1.0" type="real" />
    <att name="confidence_score_old" value="0.5116" type="real" />
    <att name="initial_score" value="0.6167" type="real" />
    <att name="relevance_score" value="1.0" type="real" />
  </edge>
  <edge id="P10301 (pp) Q12967" label="RRAS_HUMAN (pp) GNDS_HUMAN" source="P10301" target="Q12967">
    <att name="confidence_score" value="1.0" type="real" />
    <att name="confidence_score_old" value="0.2541" type="real" />
    <att name="initial_score" value="0.2787" type="real" />
    <att name="relevance_score" value="1.0" type="real" />
  </edge>
  <edge id="P10398 (pp) P14618" label="ARAF_HUMAN (pp) KPYM_HUMAN" source="P10398" target="P14618">
    <att name="confidence_score" value="1.0" type="real" />
    <att name="confidence_score_old" value="0.1791" type="real" />
    <att name="initial_score" value="0.1095" type="real" />
    <att name="relevance_score" value="1.0" type="real" />
  </edge>
  <edge id="P10398 (pp) P15056" label="ARAF_HUMAN (pp) BRAF_HUMAN" source="P10398" target="P15056">
    <att name="confidence_score" value="1.0" type="real" />
    <att name="confidence_score_old" value="1.0" type="real" />
    <att name="initial_score" value="0.6004" type="real" />
    <att name="relevance_score" value="1.0" type="real" />
  </edge>
  <edge id="P10398 (pp) P31947" label="ARAF_HUMAN (pp) 1433S_HUMAN" source="P10398" target="P31947">
    <att name="confidence_score" value="1.0" type="real" />
    <att name="confidence_score_old" value="0.1852" type="real" />
    <att name="initial_score" value="0.1259" type="real" />
    <att name="relevance_score" value="1.0" type="real" />
  </edge>
  <edge id="P10398 (pp) P36507" label="ARAF_HUMAN (pp) MP2K2_HUMAN" source="P10398" target="P36507">
    <att name="confidence_score" value="1.0" type="real" />
    <att name="confidence_score_old" value="0.6036" type="real" />
    <att name="initial_score" value="0.6966" type="real" />
    <att name="relevance_score" value="1.0" type="real" />
  </edge>
  <edge id="P10398 (pp) P62140" label="ARAF_HUMAN (pp) PP1B_HUMAN" source="P10398" target="P62140">
    <att name="confidence_score" value="1.0" type="real" />
    <att name="confidence_score_old" value="1.0" type="real" />
    <att name="initial_score" value="0.6485" type="real" />
    <att name="relevance_score" value="1.0" type="real" />
  </edge>
  <edge id="P10398 (pp) Q02750" label="ARAF_HUMAN (pp) MP2K1_HUMAN" source="P10398" target="Q02750">
    <att name="confidence_score" value="1.0" type="real" />
    <att name="confidence_score_old" value="0.5964" type="real" />
    <att name="initial_score" value="0.6908" type="real" />
    <att name="relevance_score" value="1.0" type="real" />
  </edge>
  <edge id="P10398 (pp) Q16543" label="ARAF_HUMAN (pp) CDC37_HUMAN" source="P10398" target="Q16543">
    <att name="confidence_score" value="1.0" type="real" />
    <att name="confidence_score_old" value="0.1798" type="real" />
    <att name="initial_score" value="0.1116" type="real" />
    <att name="relevance_score" value="1.0" type="real" />
  </edge>
  <edge id="P10398 (pp) Q3ZCQ8" label="ARAF_HUMAN (pp) TIM50_HUMAN" source="P10398" target="Q3ZCQ8">
    <att name="confidence_score" value="1.0" type="real" />
    <att name="confidence_score_old" value="0.1861" type="real" />
    <att name="initial_score" value="0.1281" type="real" />
    <att name="relevance_score" value="1.0" type="real" />
  </edge>
  <edge id="P10398 (pp) Q6TCH7" label="ARAF_HUMAN (pp) PAQR3_HUMAN" source="P10398" target="Q6TCH7">
    <att name="confidence_score" value="1.0" type="real" />
    <att name="confidence_score_old" value="1.0" type="real" />
    <att name="initial_score" value="0.4174" type="real" />
    <att name="relevance_score" value="1.0" type="real" />
  </edge>
  <edge id="P10398 (pp) Q96EK5" label="ARAF_HUMAN (pp) KBP_HUMAN" source="P10398" target="Q96EK5">
    <att name="confidence_score" value="1.0" type="real" />
    <att name="confidence_score_old" value="0.1722" type="real" />
    <att name="initial_score" value="0.0906" type="real" />
    <att name="relevance_score" value="1.0" type="real" />
  </edge>
  <edge id="P10398 (pp) Q96SW2" label="ARAF_HUMAN (pp) CRBN_HUMAN" source="P10398" target="Q96SW2">
    <att name="confidence_score" value="1.0" type="real" />
    <att name="confidence_score_old" value="0.3274" type="real" />
    <att name="initial_score" value="0.4011" type="real" />
    <att name="relevance_score" value="1.0" type="real" />
  </edge>
  <edge id="P10415 (pp) P28482" label="BCL2_HUMAN (pp) MK01_HUMAN" source="P10415" target="P28482">
    <att name="confidence_score" value="1.0" type="real" />
    <att name="confidence_score_old" value="0.2367" type="real" />
    <att name="initial_score" value="0.2443" type="real" />
    <att name="relevance_score" value="1.0" type="real" />
  </edge>
  <edge id="P10415 (pp) P35568" label="BCL2_HUMAN (pp) IRS1_HUMAN" source="P10415" target="P35568">
    <att name="confidence_score" value="1.0" type="real" />
    <att name="confidence_score_old" value="0.2172" type="real" />
    <att name="initial_score" value="0.2028" type="real" />
    <att name="relevance_score" value="1.0" type="real" />
  </edge>
  <edge id="P10415 (pp) P67775" label="BCL2_HUMAN (pp) PP2AA_HUMAN" source="P10415" target="P67775">
    <att name="confidence_score" value="1.0" type="real" />
    <att name="confidence_score_old" value="0.5611" type="real" />
    <att name="initial_score" value="0.6613" type="real" />
    <att name="relevance_score" value="1.0" type="real" />
  </edge>
  <edge id="P10415 (pp) Q92934" label="BCL2_HUMAN (pp) BAD_HUMAN" source="P10415" target="Q92934">
    <att name="confidence_score" value="1.0" type="real" />
    <att name="confidence_score_old" value="1.0" type="real" />
    <att name="initial_score" value="0.8184" type="real" />
    <att name="relevance_score" value="1.0" type="real" />
  </edge>
  <edge id="P10415 (pp) Q99933" label="BCL2_HUMAN (pp) BAG1_HUMAN" source="P10415" target="Q99933">
    <att name="confidence_score" value="1.0" type="real" />
    <att name="confidence_score_old" value="0.3881" type="real" />
    <att name="initial_score" value="0.4832" type="real" />
    <att name="relevance_score" value="1.0" type="real" />
  </edge>
  <edge id="P10415 (pp) Q9Y4H2" label="BCL2_HUMAN (pp) IRS2_HUMAN" source="P10415" target="Q9Y4H2">
    <att name="confidence_score" value="1.0" type="real" />
    <att name="confidence_score_old" value="0.2178" type="real" />
    <att name="initial_score" value="0.2042" type="real" />
    <att name="relevance_score" value="1.0" type="real" />
  </edge>
  <edge id="P14618 (pp) P27361" label="KPYM_HUMAN (pp) MK03_HUMAN" source="P14618" target="P27361">
    <att name="confidence_score" value="1.0" type="real" />
    <att name="confidence_score_old" value="0.1834" type="real" />
    <att name="initial_score" value="0.1211" type="real" />
    <att name="relevance_score" value="1.0" type="real" />
  </edge>
  <edge id="P14618 (pp) P30304" label="KPYM_HUMAN (pp) MPIP1_HUMAN" source="P14618" target="P30304">
    <att name="confidence_score" value="1.0" type="real" />
    <att name="confidence_score_old" value="0.2189" type="real" />
    <att name="initial_score" value="0.2065" type="real" />
    <att name="relevance_score" value="1.0" type="real" />
  </edge>
  <edge id="P14618 (pp) P36507" label="KPYM_HUMAN (pp) MP2K2_HUMAN" source="P14618" target="P36507">
    <att name="confidence_score" value="1.0" type="real" />
    <att name="confidence_score_old" value="0.1806" type="real" />
    <att name="initial_score" value="0.1137" type="real" />
    <att name="relevance_score" value="1.0" type="real" />
  </edge>
  <edge id="P14618 (pp) Q02750" label="KPYM_HUMAN (pp) MP2K1_HUMAN" source="P14618" target="Q02750">
    <att name="confidence_score" value="1.0" type="real" />
    <att name="confidence_score_old" value="0.1807" type="real" />
    <att name="initial_score" value="0.1138" type="real" />
    <att name="relevance_score" value="1.0" type="real" />
  </edge>
  <edge id="P14618 (pp) Q16543" label="KPYM_HUMAN (pp) CDC37_HUMAN" source="P14618" target="Q16543">
    <att name="confidence_score" value="1.0" type="real" />
    <att name="confidence_score_old" value="0.1599" type="real" />
    <att name="initial_score" value="0.0547" type="real" />
    <att name="relevance_score" value="1.0" type="real" />
  </edge>
  <edge id="P14618 (pp) Q9UNE7" label="KPYM_HUMAN (pp) CHIP_HUMAN" source="P14618" target="Q9UNE7">
    <att name="confidence_score" value="1.0" type="real" />
    <att name="confidence_score_old" value="0.209" type="real" />
    <att name="initial_score" value="0.1841" type="real" />
    <att name="relevance_score" value="1.0" type="real" />
  </edge>
  <edge id="P14784 (pp) P29353" label="IL2RB_HUMAN (pp) SHC1_HUMAN" source="P14784" target="P29353">
    <att name="confidence_score" value="1.0" type="real" />
    <att name="confidence_score_old" value="1.0" type="real" />
    <att name="initial_score" value="0.812" type="real" />
    <att name="relevance_score" value="1.0" type="real" />
  </edge>
  <edge id="P15056 (pp) P27361" label="BRAF_HUMAN (pp) MK03_HUMAN" source="P15056" target="P27361">
    <att name="confidence_score" value="1.0" type="real" />
    <att name="confidence_score_old" value="1.0" type="real" />
    <att name="initial_score" value="0.6632" type="real" />
    <att name="relevance_score" value="1.0" type="real" />
  </edge>
  <edge id="P15056 (pp) P27448" label="BRAF_HUMAN (pp) MARK3_HUMAN" source="P15056" target="P27448">
    <att name="confidence_score" value="1.0" type="real" />
    <att name="confidence_score_old" value="1.0" type="real" />
    <att name="initial_score" value="0.2665" type="real" />
    <att name="relevance_score" value="1.0" type="real" />
  </edge>
  <edge id="P15056 (pp) P28482" label="BRAF_HUMAN (pp) MK01_HUMAN" source="P15056" target="P28482">
    <att name="confidence_score" value="1.0" type="real" />
    <att name="confidence_score_old" value="1.0" type="real" />
    <att name="initial_score" value="0.5808" type="real" />
    <att name="relevance_score" value="1.0" type="real" />
  </edge>
  <edge id="P15056 (pp) P30086" label="BRAF_HUMAN (pp) PEBP1_HUMAN" source="P15056" target="P30086">
    <att name="confidence_score" value="1.0" type="real" />
    <att name="confidence_score_old" value="1.0" type="real" />
    <att name="initial_score" value="0.6412" type="real" />
    <att name="relevance_score" value="1.0" type="real" />
  </edge>
  <edge id="P15056 (pp) P31749" label="BRAF_HUMAN (pp) AKT1_HUMAN" source="P15056" target="P31749">
    <att name="confidence_score" value="1.0" type="real" />
    <att name="confidence_score_old" value="0.5889" type="real" />
    <att name="initial_score" value="0.6847" type="real" />
    <att name="relevance_score" value="1.0" type="real" />
  </edge>
  <edge id="P15056 (pp) P31947" label="BRAF_HUMAN (pp) 1433S_HUMAN" source="P15056" target="P31947">
    <att name="confidence_score" value="1.0" type="real" />
    <att name="confidence_score_old" value="0.1949" type="real" />
    <att name="initial_score" value="0.1505" type="real" />
    <att name="relevance_score" value="1.0" type="real" />
  </edge>
  <edge id="P15056 (pp) P34932" label="BRAF_HUMAN (pp) HSP74_HUMAN" source="P15056" target="P34932">
    <att name="confidence_score" value="1.0" type="real" />
    <att name="confidence_score_old" value="0.339" type="real" />
    <att name="initial_score" value="0.4178" type="real" />
    <att name="relevance_score" value="1.0" type="real" />
  </edge>
  <edge id="P15056 (pp) P36507" label="BRAF_HUMAN (pp) MP2K2_HUMAN" source="P15056" target="P36507">
    <att name="confidence_score" value="1.0" type="real" />
    <att name="confidence_score_old" value="1.0" type="real" />
    <att name="initial_score" value="0.678" type="real" />
    <att name="relevance_score" value="1.0" type="real" />
  </edge>
  <edge id="P15056 (pp) P53041" label="BRAF_HUMAN (pp) PPP5_HUMAN" source="P15056" target="P53041">
    <att name="confidence_score" value="1.0" type="real" />
    <att name="confidence_score_old" value="1.0" type="real" />
    <att name="initial_score" value="0.1736" type="real" />
    <att name="relevance_score" value="1.0" type="real" />
  </edge>
  <edge id="P15056 (pp) P62140" label="BRAF_HUMAN (pp) PP1B_HUMAN" source="P15056" target="P62140">
    <att name="confidence_score" value="1.0" type="real" />
    <att name="confidence_score_old" value="1.0" type="real" />
    <att name="initial_score" value="0.6544" type="real" />
    <att name="relevance_score" value="1.0" type="real" />
  </edge>
  <edge id="P15056 (pp) P62834" label="BRAF_HUMAN (pp) RAP1A_HUMAN" source="P15056" target="P62834">
    <att name="confidence_score" value="1.0" type="real" />
    <att name="confidence_score_old" value="1.0" type="real" />
    <att name="initial_score" value="0.7308" type="real" />
    <att name="relevance_score" value="1.0" type="real" />
  </edge>
  <edge id="P15056 (pp) Q02156" label="BRAF_HUMAN (pp) KPCE_HUMAN" source="P15056" target="Q02156">
    <att name="confidence_score" value="1.0" type="real" />
    <att name="confidence_score_old" value="0.3972" type="real" />
    <att name="initial_score" value="0.4945" type="real" />
    <att name="relevance_score" value="1.0" type="real" />
  </edge>
  <edge id="P15056 (pp) Q02750" label="BRAF_HUMAN (pp) MP2K1_HUMAN" source="P15056" target="Q02750">
    <att name="confidence_score" value="1.0" type="real" />
    <att name="confidence_score_old" value="1.0" type="real" />
    <att name="initial_score" value="0.7901" type="real" />
    <att name="relevance_score" value="1.0" type="real" />
  </edge>
  <edge id="P15056 (pp) Q13233" label="BRAF_HUMAN (pp) M3K1_HUMAN" source="P15056" target="Q13233">
    <att name="confidence_score" value="1.0" type="real" />
    <att name="confidence_score_old" value="0.2317" type="real" />
    <att name="initial_score" value="0.2339" type="real" />
    <att name="relevance_score" value="1.0" type="real" />
  </edge>
  <edge id="P15056 (pp) Q16543" label="BRAF_HUMAN (pp) CDC37_HUMAN" source="P15056" target="Q16543">
    <att name="confidence_score" value="1.0" type="real" />
    <att name="confidence_score_old" value="0.1937" type="real" />
    <att name="initial_score" value="0.1475" type="real" />
    <att name="relevance_score" value="1.0" type="real" />
  </edge>
  <edge id="P15056 (pp) Q6TCH7" label="BRAF_HUMAN (pp) PAQR3_HUMAN" source="P15056" target="Q6TCH7">
    <att name="confidence_score" value="1.0" type="real" />
    <att name="confidence_score_old" value="1.0" type="real" />
    <att name="initial_score" value="0.4207" type="real" />
    <att name="relevance_score" value="1.0" type="real" />
  </edge>
  <edge id="P15056 (pp) Q8IVT5" label="BRAF_HUMAN (pp) KSR1_HUMAN" source="P15056" target="Q8IVT5">
    <att name="confidence_score" value="1.0" type="real" />
    <att name="confidence_score_old" value="1.0" type="real" />
    <att name="initial_score" value="0.6605" type="real" />
    <att name="relevance_score" value="1.0" type="real" />
  </edge>
  <edge id="P15056 (pp) Q92934" label="BRAF_HUMAN (pp) BAD_HUMAN" source="P15056" target="Q92934">
    <att name="confidence_score" value="1.0" type="real" />
    <att name="confidence_score_old" value="0.3186" type="real" />
    <att name="initial_score" value="0.3878" type="real" />
    <att name="relevance_score" value="1.0" type="real" />
  </edge>
  <edge id="P15056 (pp) Q96PU5" label="BRAF_HUMAN (pp) NED4L_HUMAN" source="P15056" target="Q96PU5">
    <att name="confidence_score" value="1.0" type="real" />
    <att name="confidence_score_old" value="0.1966" type="real" />
    <att name="initial_score" value="0.1547" type="real" />
    <att name="relevance_score" value="1.0" type="real" />
  </edge>
  <edge id="P15056 (pp) Q96SW2" label="BRAF_HUMAN (pp) CRBN_HUMAN" source="P15056" target="Q96SW2">
    <att name="confidence_score" value="1.0" type="real" />
    <att name="confidence_score_old" value="0.3293" type="real" />
    <att name="initial_score" value="0.4039" type="real" />
    <att name="relevance_score" value="1.0" type="real" />
  </edge>
  <edge id="P15056 (pp) Q9BRX9" label="BRAF_HUMAN (pp) WDR83_HUMAN" source="P15056" target="Q9BRX9">
    <att name="confidence_score" value="1.0" type="real" />
    <att name="confidence_score_old" value="1.0" type="real" />
    <att name="initial_score" value="0.1396" type="real" />
    <att name="relevance_score" value="1.0" type="real" />
  </edge>
  <edge id="P15056 (pp) Q9UHA4" label="BRAF_HUMAN (pp) LTOR3_HUMAN" source="P15056" target="Q9UHA4">
    <att name="confidence_score" value="1.0" type="real" />
    <att name="confidence_score_old" value="1.0" type="real" />
    <att name="initial_score" value="0.1416" type="real" />
    <att name="relevance_score" value="1.0" type="real" />
  </edge>
  <edge id="P15056 (pp) Q9Y2Q5" label="BRAF_HUMAN (pp) LTOR2_HUMAN" source="P15056" target="Q9Y2Q5">
    <att name="confidence_score" value="1.0" type="real" />
    <att name="confidence_score_old" value="1.0" type="real" />
    <att name="initial_score" value="0.1415" type="real" />
    <att name="relevance_score" value="1.0" type="real" />
  </edge>
  <edge id="P16050 (pp) P30086" label="LOX15_HUMAN (pp) PEBP1_HUMAN" source="P16050" target="P30086">
    <att name="confidence_score" value="1.0" type="real" />
    <att name="confidence_score_old" value="0.2846" type="real" />
    <att name="initial_score" value="0.3334" type="real" />
    <att name="relevance_score" value="1.0" type="real" />
  </edge>
  <edge id="P20936 (pp) P27361" label="RASA1_HUMAN (pp) MK03_HUMAN" source="P20936" target="P27361">
    <att name="confidence_score" value="1.0" type="real" />
    <att name="confidence_score_old" value="1.0" type="real" />
    <att name="initial_score" value="0.0" type="real" />
    <att name="relevance_score" value="1.0" type="real" />
  </edge>
  <edge id="P20936 (pp) P28482" label="RASA1_HUMAN (pp) MK01_HUMAN" source="P20936" target="P28482">
    <att name="confidence_score" value="1.0" type="real" />
    <att name="confidence_score_old" value="1.0" type="real" />
    <att name="initial_score" value="0.0" type="real" />
    <att name="relevance_score" value="1.0" type="real" />
  </edge>
  <edge id="P20936 (pp) P29353" label="RASA1_HUMAN (pp) SHC1_HUMAN" source="P20936" target="P29353">
    <att name="confidence_score" value="1.0" type="real" />
    <att name="confidence_score_old" value="1.0" type="real" />
    <att name="relevance_score" value="1.0" type="real" />
  </edge>
  <edge id="P20936 (pp) P35568" label="RASA1_HUMAN (pp) IRS1_HUMAN" source="P20936" target="P35568">
    <att name="confidence_score" value="1.0" type="real" />
    <att name="confidence_score_old" value="1.0" type="real" />
    <att name="relevance_score" value="1.0" type="real" />
  </edge>
  <edge id="P20936 (pp) P36507" label="RASA1_HUMAN (pp) MP2K2_HUMAN" source="P20936" target="P36507">
    <att name="confidence_score" value="1.0" type="real" />
    <att name="confidence_score_old" value="1.0" type="real" />
    <att name="relevance_score" value="1.0" type="real" />
  </edge>
  <edge id="P20936 (pp) P68104" label="RASA1_HUMAN (pp) EF1A1_HUMAN" source="P20936" target="P68104">
    <att name="confidence_score" value="1.0" type="real" />
    <att name="confidence_score_old" value="0.3144" type="real" />
    <att name="initial_score" value="0.3815" type="real" />
    <att name="relevance_score" value="1.0" type="real" />
  </edge>
  <edge id="P20936 (pp) Q02750" label="RASA1_HUMAN (pp) MP2K1_HUMAN" source="P20936" target="Q02750">
    <att name="confidence_score" value="1.0" type="real" />
    <att name="confidence_score_old" value="1.0" type="real" />
    <att name="relevance_score" value="1.0" type="real" />
  </edge>
  <edge id="P20936 (pp) Q07889" label="RASA1_HUMAN (pp) SOS1_HUMAN" source="P20936" target="Q07889">
    <att name="confidence_score" value="1.0" type="real" />
    <att name="confidence_score_old" value="1.0" type="real" />
    <att name="relevance_score" value="1.0" type="real" />
  </edge>
  <edge id="P20936 (pp) Q9Y4H2" label="RASA1_HUMAN (pp) IRS2_HUMAN" source="P20936" target="Q9Y4H2">
    <att name="confidence_score" value="1.0" type="real" />
    <att name="confidence_score_old" value="1.0" type="real" />
    <att name="relevance_score" value="1.0" type="real" />
  </edge>
  <edge id="P21731 (pp) P32121" label="TA2R_HUMAN (pp) ARRB2_HUMAN" source="P21731" target="P32121">
    <att name="confidence_score" value="1.0" type="real" />
    <att name="confidence_score_old" value="0.2386" type="real" />
    <att name="initial_score" value="0.2482" type="real" />
    <att name="relevance_score" value="1.0" type="real" />
  </edge>
  <edge id="P21796 (pp) P27361" label="VDAC1_HUMAN (pp) MK03_HUMAN" source="P21796" target="P27361">
    <att name="confidence_score" value="1.0" type="real" />
    <att name="confidence_score_old" value="0.1893" type="real" />
    <att name="initial_score" value="0.1364" type="real" />
    <att name="relevance_score" value="1.0" type="real" />
  </edge>
  <edge id="P21796 (pp) P34932" label="VDAC1_HUMAN (pp) HSP74_HUMAN" source="P21796" target="P34932">
    <att name="confidence_score" value="1.0" type="real" />
    <att name="confidence_score_old" value="0.1538" type="real" />
    <att name="initial_score" value="0.0361" type="real" />
    <att name="relevance_score" value="1.0" type="real" />
  </edge>
  <edge id="P21796 (pp) P35232" label="VDAC1_HUMAN (pp) PHB1_HUMAN" source="P21796" target="P35232">
    <att name="confidence_score" value="1.0" type="real" />
    <att name="confidence_score_old" value="0.1583" type="real" />
    <att name="initial_score" value="0.0501" type="real" />
    <att name="relevance_score" value="1.0" type="real" />
  </edge>
  <edge id="P21796 (pp) P37840" label="VDAC1_HUMAN (pp) SYUA_HUMAN" source="P21796" target="P37840">
    <att name="confidence_score" value="1.0" type="real" />
    <att name="confidence_score_old" value="0.1898" type="real" />
    <att name="initial_score" value="0.1375" type="real" />
    <att name="relevance_score" value="1.0" type="real" />
  </edge>
  <edge id="P21796 (pp) Q02156" label="VDAC1_HUMAN (pp) KPCE_HUMAN" source="P21796" target="Q02156">
    <att name="confidence_score" value="1.0" type="real" />
    <att name="confidence_score_old" value="0.317" type="real" />
    <att name="initial_score" value="0.3855" type="real" />
    <att name="relevance_score" value="1.0" type="real" />
  </edge>
  <edge id="P21796 (pp) Q96BR1" label="VDAC1_HUMAN (pp) SGK3_HUMAN" source="P21796" target="Q96BR1">
    <att name="confidence_score" value="1.0" type="real" />
    <att name="confidence_score_old" value="0.3154" type="real" />
    <att name="initial_score" value="0.3829" type="real" />
    <att name="relevance_score" value="1.0" type="real" />
  </edge>
  <edge id="P21796 (pp) Q9HBY8" label="VDAC1_HUMAN (pp) SGK2_HUMAN" source="P21796" target="Q9HBY8">
    <att name="confidence_score" value="1.0" type="real" />
    <att name="confidence_score_old" value="0.3154" type="real" />
    <att name="initial_score" value="0.3831" type="real" />
    <att name="relevance_score" value="1.0" type="real" />
  </edge>
  <edge id="P27361 (pp) P27448" label="MK03_HUMAN (pp) MARK3_HUMAN" source="P27361" target="P27448">
    <att name="confidence_score" value="1.0" type="real" />
    <att name="confidence_score_old" value="1.0" type="real" />
    <att name="initial_score" value="0.2441" type="real" />
    <att name="relevance_score" value="1.0" type="real" />
  </edge>
  <edge id="P27361 (pp) P28482" label="MK03_HUMAN (pp) MK01_HUMAN" source="P27361" target="P28482">
    <att name="confidence_score" value="1.0" type="real" />
    <att name="confidence_score_old" value="1.0" type="real" />
    <att name="initial_score" value="0.6929" type="real" />
    <att name="relevance_score" value="1.0" type="real" />
  </edge>
  <edge id="P27361 (pp) P29353" label="MK03_HUMAN (pp) SHC1_HUMAN" source="P27361" target="P29353">
    <att name="confidence_score" value="1.0" type="real" />
    <att name="confidence_score_old" value="1.0" type="real" />
    <att name="initial_score" value="0.2343" type="real" />
    <att name="relevance_score" value="1.0" type="real" />
  </edge>
  <edge id="P27361 (pp) P32121" label="MK03_HUMAN (pp) ARRB2_HUMAN" source="P27361" target="P32121">
    <att name="confidence_score" value="1.0" type="real" />
    <att name="confidence_score_old" value="1.0" type="real" />
    <att name="initial_score" value="0.3397" type="real" />
    <att name="relevance_score" value="1.0" type="real" />
  </edge>
  <edge id="P27361 (pp) P34932" label="MK03_HUMAN (pp) HSP74_HUMAN" source="P27361" target="P34932">
    <att name="confidence_score" value="1.0" type="real" />
    <att name="confidence_score_old" value="0.1665" type="real" />
    <att name="initial_score" value="0.0742" type="real" />
    <att name="relevance_score" value="1.0" type="real" />
  </edge>
  <edge id="P27361 (pp) P35568" label="MK03_HUMAN (pp) IRS1_HUMAN" source="P27361" target="P35568">
    <att name="confidence_score" value="1.0" type="real" />
    <att name="confidence_score_old" value="1.0" type="real" />
    <att name="initial_score" value="0.5064" type="real" />
    <att name="relevance_score" value="1.0" type="real" />
  </edge>
  <edge id="P27361 (pp) P36507" label="MK03_HUMAN (pp) MP2K2_HUMAN" source="P27361" target="P36507">
    <att name="confidence_score" value="1.0" type="real" />
    <att name="confidence_score_old" value="1.0" type="real" />
    <att name="initial_score" value="0.6624" type="real" />
    <att name="relevance_score" value="1.0" type="real" />
  </edge>
  <edge id="P27361 (pp) P49407" label="MK03_HUMAN (pp) ARRB1_HUMAN" source="P27361" target="P49407">
    <att name="confidence_score" value="1.0" type="real" />
    <att name="confidence_score_old" value="1.0" type="real" />
    <att name="initial_score" value="0.5362" type="real" />
    <att name="relevance_score" value="1.0" type="real" />
  </edge>
  <edge id="P27361 (pp) P62834" label="MK03_HUMAN (pp) RAP1A_HUMAN" source="P27361" target="P62834">
    <att name="confidence_score" value="1.0" type="real" />
    <att name="confidence_score_old" value="1.0" type="real" />
    <att name="initial_score" value="0.2536" type="real" />
    <att name="relevance_score" value="1.0" type="real" />
  </edge>
  <edge id="P27361 (pp) P67775" label="MK03_HUMAN (pp) PP2AA_HUMAN" source="P27361" target="P67775">
    <att name="confidence_score" value="1.0" type="real" />
    <att name="confidence_score_old" value="0.3201" type="real" />
    <att name="initial_score" value="0.3902" type="real" />
    <att name="relevance_score" value="1.0" type="real" />
  </edge>
  <edge id="P27361 (pp) P68104" label="MK03_HUMAN (pp) EF1A1_HUMAN" source="P27361" target="P68104">
    <att name="confidence_score" value="1.0" type="real" />
    <att name="confidence_score_old" value="0.1665" type="real" />
    <att name="initial_score" value="0.0745" type="real" />
    <att name="relevance_score" value="1.0" type="real" />
  </edge>
  <edge id="P27361 (pp) Q02750" label="MK03_HUMAN (pp) MP2K1_HUMAN" source="P27361" target="Q02750">
    <att name="confidence_score" value="1.0" type="real" />
    <att name="confidence_score_old" value="1.0" type="real" />
    <att name="initial_score" value="0.7522" type="real" />
    <att name="relevance_score" value="1.0" type="real" />
  </edge>
  <edge id="P27361 (pp) Q07889" label="MK03_HUMAN (pp) SOS1_HUMAN" source="P27361" target="Q07889">
    <att name="confidence_score" value="1.0" type="real" />
    <att name="confidence_score_old" value="1.0" type="real" />
    <att name="initial_score" value="0.5621" type="real" />
    <att name="relevance_score" value="1.0" type="real" />
  </edge>
  <edge id="P27361 (pp) Q12967" label="MK03_HUMAN (pp) GNDS_HUMAN" source="P27361" target="Q12967">
    <att name="confidence_score" value="1.0" type="real" />
    <att name="confidence_score_old" value="0.1891" type="real" />
    <att name="initial_score" value="0.1357" type="real" />
    <att name="relevance_score" value="1.0" type="real" />
  </edge>
  <edge id="P27361 (pp) Q13233" label="MK03_HUMAN (pp) M3K1_HUMAN" source="P27361" target="Q13233">
    <att name="confidence_score" value="1.0" type="real" />
    <att name="confidence_score_old" value="0.3925" type="real" />
    <att name="initial_score" value="0.4887" type="real" />
    <att name="relevance_score" value="1.0" type="real" />
  </edge>
  <edge id="P27361 (pp) Q13362" label="MK03_HUMAN (pp) 2A5G_HUMAN" source="P27361" target="Q13362">
    <att name="confidence_score" value="1.0" type="real" />
    <att name="confidence_score_old" value="1.0" type="real" />
    <att name="initial_score" value="0.1235" type="real" />
    <att name="relevance_score" value="1.0" type="real" />
  </edge>
  <edge id="P27361 (pp) Q13418" label="MK03_HUMAN (pp) ILK_HUMAN" source="P27361" target="Q13418">
    <att name="confidence_score" value="1.0" type="real" />
    <att name="confidence_score_old" value="0.1626" type="real" />
    <att name="initial_score" value="0.0628" type="real" />
    <att name="relevance_score" value="1.0" type="real" />
  </edge>
  <edge id="P27361 (pp) Q16543" label="MK03_HUMAN (pp) CDC37_HUMAN" source="P27361" target="Q16543">
    <att name="confidence_score" value="1.0" type="real" />
    <att name="confidence_score_old" value="0.1739" type="real" />
    <att name="initial_score" value="0.0953" type="real" />
    <att name="relevance_score" value="1.0" type="real" />
  </edge>
  <edge id="P27361 (pp) Q8IVT5" label="MK03_HUMAN (pp) KSR1_HUMAN" source="P27361" target="Q8IVT5">
    <att name="confidence_score" value="1.0" type="real" />
    <att name="confidence_score_old" value="1.0" type="real" />
    <att name="initial_score" value="0.2399" type="real" />
    <att name="relevance_score" value="1.0" type="real" />
  </edge>
  <edge id="P27361 (pp) Q9BRX9" label="MK03_HUMAN (pp) WDR83_HUMAN" source="P27361" target="Q9BRX9">
    <att name="confidence_score" value="1.0" type="real" />
    <att name="confidence_score_old" value="1.0" type="real" />
    <att name="initial_score" value="0.2444" type="real" />
    <att name="relevance_score" value="1.0" type="real" />
  </edge>
  <edge id="P27361 (pp) Q9UHA4" label="MK03_HUMAN (pp) LTOR3_HUMAN" source="P27361" target="Q9UHA4">
    <att name="confidence_score" value="1.0" type="real" />
    <att name="confidence_score_old" value="1.0" type="real" />
    <att name="initial_score" value="0.2365" type="real" />
    <att name="relevance_score" value="1.0" type="real" />
  </edge>
  <edge id="P27361 (pp) Q9UNE7" label="MK03_HUMAN (pp) CHIP_HUMAN" source="P27361" target="Q9UNE7">
    <att name="confidence_score" value="1.0" type="real" />
    <att name="confidence_score_old" value="0.2002" type="real" />
    <att name="initial_score" value="0.1633" type="real" />
    <att name="relevance_score" value="1.0" type="real" />
  </edge>
  <edge id="P27361 (pp) Q9Y2Q5" label="MK03_HUMAN (pp) LTOR2_HUMAN" source="P27361" target="Q9Y2Q5">
    <att name="confidence_score" value="1.0" type="real" />
    <att name="confidence_score_old" value="1.0" type="real" />
    <att name="initial_score" value="0.1361" type="real" />
    <att name="relevance_score" value="1.0" type="real" />
  </edge>
  <edge id="P27361 (pp) Q9Y4H2" label="MK03_HUMAN (pp) IRS2_HUMAN" source="P27361" target="Q9Y4H2">
    <att name="confidence_score" value="1.0" type="real" />
    <att name="confidence_score_old" value="1.0" type="real" />
    <att name="initial_score" value="0.2392" type="real" />
    <att name="relevance_score" value="1.0" type="real" />
  </edge>
  <edge id="P27448 (pp) P28482" label="MARK3_HUMAN (pp) MK01_HUMAN" source="P27448" target="P28482">
    <att name="confidence_score" value="1.0" type="real" />
    <att name="confidence_score_old" value="1.0" type="real" />
    <att name="initial_score" value="0.2442" type="real" />
    <att name="relevance_score" value="1.0" type="real" />
  </edge>
  <edge id="P27448 (pp) P31947" label="MARK3_HUMAN (pp) 1433S_HUMAN" source="P27448" target="P31947">
    <att name="confidence_score" value="1.0" type="real" />
    <att name="confidence_score_old" value="0.1776" type="real" />
    <att name="initial_score" value="0.1054" type="real" />
    <att name="relevance_score" value="1.0" type="real" />
  </edge>
  <edge id="P27448 (pp) P36507" label="MARK3_HUMAN (pp) MP2K2_HUMAN" source="P27448" target="P36507">
    <att name="confidence_score" value="1.0" type="real" />
    <att name="confidence_score_old" value="1.0" type="real" />
    <att name="initial_score" value="0.248" type="real" />
    <att name="relevance_score" value="1.0" type="real" />
  </edge>
  <edge id="P27448 (pp) Q02750" label="MARK3_HUMAN (pp) MP2K1_HUMAN" source="P27448" target="Q02750">
    <att name="confidence_score" value="1.0" type="real" />
    <att name="confidence_score_old" value="1.0" type="real" />
    <att name="initial_score" value="0.2481" type="real" />
    <att name="relevance_score" value="1.0" type="real" />
  </edge>
  <edge id="P27448 (pp) Q8IVT5" label="MARK3_HUMAN (pp) KSR1_HUMAN" source="P27448" target="Q8IVT5">
    <att name="confidence_score" value="1.0" type="real" />
    <att name="confidence_score_old" value="1.0" type="real" />
    <att name="initial_score" value="0.6735" type="real" />
    <att name="relevance_score" value="1.0" type="real" />
  </edge>
  <edge id="P28482 (pp) P29353" label="MK01_HUMAN (pp) SHC1_HUMAN" source="P28482" target="P29353">
    <att name="confidence_score" value="1.0" type="real" />
    <att name="confidence_score_old" value="1.0" type="real" />
    <att name="initial_score" value="0.7608" type="real" />
    <att name="relevance_score" value="1.0" type="real" />
  </edge>
  <edge id="P28482 (pp) P30086" label="MK01_HUMAN (pp) PEBP1_HUMAN" source="P28482" target="P30086">
    <att name="confidence_score" value="1.0" type="real" />
    <att name="confidence_score_old" value="1.0" type="real" />
    <att name="initial_score" value="0.1715" type="real" />
    <att name="relevance_score" value="1.0" type="real" />
  </edge>
  <edge id="P28482 (pp) P30304" label="MK01_HUMAN (pp) MPIP1_HUMAN" source="P28482" target="P30304">
    <att name="confidence_score" value="1.0" type="real" />
    <att name="confidence_score_old" value="0.1574" type="real" />
    <att name="initial_score" value="0.0471" type="real" />
    <att name="relevance_score" value="1.0" type="real" />
  </edge>
  <edge id="P28482 (pp) P32121" label="MK01_HUMAN (pp) ARRB2_HUMAN" source="P28482" target="P32121">
    <att name="confidence_score" value="1.0" type="real" />
    <att name="confidence_score_old" value="1.0" type="real" />
    <att name="initial_score" value="0.4316" type="real" />
    <att name="relevance_score" value="1.0" type="real" />
  </edge>
  <edge id="P28482 (pp) P36507" label="MK01_HUMAN (pp) MP2K2_HUMAN" source="P28482" target="P36507">
    <att name="confidence_score" value="1.0" type="real" />
    <att name="confidence_score_old" value="1.0" type="real" />
    <att name="initial_score" value="0.7644" type="real" />
    <att name="relevance_score" value="1.0" type="real" />
  </edge>
  <edge id="P28482 (pp) P37840" label="MK01_HUMAN (pp) SYUA_HUMAN" source="P28482" target="P37840">
    <att name="confidence_score" value="1.0" type="real" />
    <att name="confidence_score_old" value="0.2218" type="real" />
    <att name="initial_score" value="0.2129" type="real" />
    <att name="relevance_score" value="1.0" type="real" />
  </edge>
  <edge id="P28482 (pp) P49407" label="MK01_HUMAN (pp) ARRB1_HUMAN" source="P28482" target="P49407">
    <att name="confidence_score" value="1.0" type="real" />
    <att name="confidence_score_old" value="1.0" type="real" />
    <att name="initial_score" value="0.5375" type="real" />
    <att name="relevance_score" value="1.0" type="real" />
  </edge>
  <edge id="P28482 (pp) P62834" label="MK01_HUMAN (pp) RAP1A_HUMAN" source="P28482" target="P62834">
    <att name="confidence_score" value="1.0" type="real" />
    <att name="confidence_score_old" value="1.0" type="real" />
    <att name="initial_score" value="0.2544" type="real" />
    <att name="relevance_score" value="1.0" type="real" />
  </edge>
  <edge id="P28482 (pp) P67775" label="MK01_HUMAN (pp) PP2AA_HUMAN" source="P28482" target="P67775">
    <att name="confidence_score" value="1.0" type="real" />
    <att name="confidence_score_old" value="0.2658" type="real" />
    <att name="initial_score" value="0.3003" type="real" />
    <att name="relevance_score" value="1.0" type="real" />
  </edge>
  <edge id="P28482 (pp) Q02156" label="MK01_HUMAN (pp) KPCE_HUMAN" source="P28482" target="Q02156">
    <att name="confidence_score" value="1.0" type="real" />
    <att name="confidence_score_old" value="0.2504" type="real" />
    <att name="initial_score" value="0.2716" type="real" />
    <att name="relevance_score" value="1.0" type="real" />
  </edge>
  <edge id="P28482 (pp) Q02750" label="MK01_HUMAN (pp) MP2K1_HUMAN" source="P28482" target="Q02750">
    <att name="confidence_score" value="1.0" type="real" />
    <att name="confidence_score_old" value="1.0" type="real" />
    <att name="initial_score" value="0.7591" type="real" />
    <att name="relevance_score" value="1.0" type="real" />
  </edge>
  <edge id="P28482 (pp) Q07889" label="MK01_HUMAN (pp) SOS1_HUMAN" source="P28482" target="Q07889">
    <att name="confidence_score" value="1.0" type="real" />
    <att name="confidence_score_old" value="1.0" type="real" />
    <att name="initial_score" value="0.3874" type="real" />
    <att name="relevance_score" value="1.0" type="real" />
  </edge>
  <edge id="P28482 (pp) Q13164" label="MK01_HUMAN (pp) MK07_HUMAN" source="P28482" target="Q13164">
    <att name="confidence_score" value="1.0" type="real" />
    <att name="confidence_score_old" value="0.1563" type="real" />
    <att name="initial_score" value="0.0439" type="real" />
    <att name="relevance_score" value="1.0" type="real" />
  </edge>
  <edge id="P28482 (pp) Q13233" label="MK01_HUMAN (pp) M3K1_HUMAN" source="P28482" target="Q13233">
    <att name="confidence_score" value="1.0" type="real" />
    <att name="confidence_score_old" value="0.4835" type="real" />
    <att name="initial_score" value="0.5895" type="real" />
    <att name="relevance_score" value="1.0" type="real" />
  </edge>
  <edge id="P28482 (pp) Q13362" label="MK01_HUMAN (pp) 2A5G_HUMAN" source="P28482" target="Q13362">
    <att name="confidence_score" value="1.0" type="real" />
    <att name="confidence_score_old" value="1.0" type="real" />
    <att name="initial_score" value="0.1852" type="real" />
    <att name="relevance_score" value="1.0" type="real" />
  </edge>
  <edge id="P28482 (pp) Q8IVT5" label="MK01_HUMAN (pp) KSR1_HUMAN" source="P28482" target="Q8IVT5">
    <att name="confidence_score" value="1.0" type="real" />
    <att name="confidence_score_old" value="1.0" type="real" />
    <att name="initial_score" value="0.2575" type="real" />
    <att name="relevance_score" value="1.0" type="real" />
  </edge>
  <edge id="P28482 (pp) Q9BRX9" label="MK01_HUMAN (pp) WDR83_HUMAN" source="P28482" target="Q9BRX9">
    <att name="confidence_score" value="1.0" type="real" />
    <att name="confidence_score_old" value="1.0" type="real" />
    <att name="initial_score" value="0.2447" type="real" />
    <att name="relevance_score" value="1.0" type="real" />
  </edge>
  <edge id="P28482 (pp) Q9UHA4" label="MK01_HUMAN (pp) LTOR3_HUMAN" source="P28482" target="Q9UHA4">
    <att name="confidence_score" value="1.0" type="real" />
    <att name="confidence_score_old" value="1.0" type="real" />
    <att name="initial_score" value="0.5682" type="real" />
    <att name="relevance_score" value="1.0" type="real" />
  </edge>
  <edge id="P28482 (pp) Q9Y2Q5" label="MK01_HUMAN (pp) LTOR2_HUMAN" source="P28482" target="Q9Y2Q5">
    <att name="confidence_score" value="1.0" type="real" />
    <att name="confidence_score_old" value="1.0" type="real" />
    <att name="initial_score" value="0.1361" type="real" />
    <att name="relevance_score" value="1.0" type="real" />
  </edge>
  <edge id="P29317 (pp) P29353" label="EPHA2_HUMAN (pp) SHC1_HUMAN" source="P29317" target="P29353">
    <att name="confidence_score" value="1.0" type="real" />
    <att name="confidence_score_old" value="0.3237" type="real" />
    <att name="initial_score" value="0.3955" type="real" />
    <att name="relevance_score" value="1.0" type="real" />
  </edge>
  <edge id="P29317 (pp) Q16543" label="EPHA2_HUMAN (pp) CDC37_HUMAN" source="P29317" target="Q16543">
    <att name="confidence_score" value="1.0" type="real" />
    <att name="confidence_score_old" value="0.1606" type="real" />
    <att name="initial_score" value="0.057" type="real" />
    <att name="relevance_score" value="1.0" type="real" />
  </edge>
  <edge id="P29353 (pp) P29376" label="SHC1_HUMAN (pp) LTK_HUMAN" source="P29353" target="P29376">
    <att name="confidence_score" value="1.0" type="real" />
    <att name="confidence_score_old" value="0.2103" type="real" />
    <att name="initial_score" value="0.1871" type="real" />
    <att name="relevance_score" value="1.0" type="real" />
  </edge>
  <edge id="P29353 (pp) P35568" label="SHC1_HUMAN (pp) IRS1_HUMAN" source="P29353" target="P35568">
    <att name="confidence_score" value="1.0" type="real" />
    <att name="confidence_score_old" value="0.6077" type="real" />
    <att name="initial_score" value="0.6999" type="real" />
    <att name="relevance_score" value="1.0" type="real" />
  </edge>
  <edge id="P29353 (pp) P36507" label="SHC1_HUMAN (pp) MP2K2_HUMAN" source="P29353" target="P36507">
    <att name="confidence_score" value="1.0" type="real" />
    <att name="confidence_score_old" value="1.0" type="real" />
    <att name="relevance_score" value="1.0" type="real" />
  </edge>
  <edge id="P29353 (pp) P61224" label="SHC1_HUMAN (pp) RAP1B_HUMAN" source="P29353" target="P61224">
    <att name="confidence_score" value="1.0" type="real" />
    <att name="confidence_score_old" value="1.0" type="real" />
    <att name="initial_score" value="0.3924" type="real" />
    <att name="relevance_score" value="1.0" type="real" />
  </edge>
  <edge id="P29353 (pp) P62834" label="SHC1_HUMAN (pp) RAP1A_HUMAN" source="P29353" target="P62834">
    <att name="confidence_score" value="1.0" type="real" />
    <att name="confidence_score_old" value="1.0" type="real" />
    <att name="initial_score" value="0.3935" type="real" />
    <att name="relevance_score" value="1.0" type="real" />
  </edge>
  <edge id="P29353 (pp) P67775" label="SHC1_HUMAN (pp) PP2AA_HUMAN" source="P29353" target="P67775">
    <att name="confidence_score" value="1.0" type="real" />
    <att name="confidence_score_old" value="0.3168" type="real" />
    <att name="initial_score" value="0.3852" type="real" />
    <att name="relevance_score" value="1.0" type="real" />
  </edge>
  <edge id="P29353 (pp) Q02750" label="SHC1_HUMAN (pp) MP2K1_HUMAN" source="P29353" target="Q02750">
    <att name="confidence_score" value="1.0" type="real" />
    <att name="confidence_score_old" value="1.0" type="real" />
    <att name="relevance_score" value="1.0" type="real" />
  </edge>
  <edge id="P29353 (pp) Q07889" label="SHC1_HUMAN (pp) SOS1_HUMAN" source="P29353" target="Q07889">
    <att name="confidence_score" value="1.0" type="real" />
    <att name="confidence_score_old" value="1.0" type="real" />
    <att name="initial_score" value="0.8144" type="real" />
    <att name="relevance_score" value="1.0" type="real" />
  </edge>
  <edge id="P29353 (pp) Q13153" label="SHC1_HUMAN (pp) PAK1_HUMAN" source="P29353" target="Q13153">
    <att name="confidence_score" value="1.0" type="real" />
    <att name="confidence_score_old" value="1.0" type="real" />
    <att name="initial_score" value="0.1501" type="real" />
    <att name="relevance_score" value="1.0" type="real" />
  </edge>
  <edge id="P29353 (pp) Q13177" label="SHC1_HUMAN (pp) PAK2_HUMAN" source="P29353" target="Q13177">
    <att name="confidence_score" value="1.0" type="real" />
    <att name="confidence_score_old" value="1.0" type="real" />
    <att name="initial_score" value="0.1506" type="real" />
    <att name="relevance_score" value="1.0" type="real" />
  </edge>
  <edge id="P29353 (pp) Q16543" label="SHC1_HUMAN (pp) CDC37_HUMAN" source="P29353" target="Q16543">
    <att name="confidence_score" value="1.0" type="real" />
    <att name="confidence_score_old" value="1.0" type="real" />
    <att name="initial_score" value="0.3418" type="real" />
    <att name="relevance_score" value="1.0" type="real" />
  </edge>
  <edge id="P29353 (pp) Q9Y4H2" label="SHC1_HUMAN (pp) IRS2_HUMAN" source="P29353" target="Q9Y4H2">
    <att name="confidence_score" value="1.0" type="real" />
    <att name="confidence_score_old" value="1.0" type="real" />
    <att name="initial_score" value="0.18" type="real" />
    <att name="relevance_score" value="1.0" type="real" />
  </edge>
  <edge id="P30086 (pp) Q02750" label="PEBP1_HUMAN (pp) MP2K1_HUMAN" source="P30086" target="Q02750">
    <att name="confidence_score" value="1.0" type="real" />
    <att name="confidence_score_old" value="1.0" type="real" />
    <att name="initial_score" value="0.4772" type="real" />
    <att name="relevance_score" value="1.0" type="real" />
  </edge>
  <edge id="P30304 (pp) Q5TAQ9" label="MPIP1_HUMAN (pp) DCAF8_HUMAN" source="P30304" target="Q5TAQ9">
    <att name="confidence_score" value="1.0" type="real" />
    <att name="confidence_score_old" value="0.2057" type="real" />
    <att name="initial_score" value="0.1764" type="real" />
    <att name="relevance_score" value="1.0" type="real" />
  </edge>
  <edge id="P30304 (pp) Q99683" label="MPIP1_HUMAN (pp) M3K5_HUMAN" source="P30304" target="Q99683">
    <att name="confidence_score" value="1.0" type="real" />
    <att name="confidence_score_old" value="0.4894" type="real" />
    <att name="initial_score" value="0.5952" type="real" />
    <att name="relevance_score" value="1.0" type="real" />
  </edge>
  <edge id="P31749 (pp) P31947" label="AKT1_HUMAN (pp) 1433S_HUMAN" source="P31749" target="P31947">
    <att name="confidence_score" value="1.0" type="real" />
    <att name="confidence_score_old" value="0.2478" type="real" />
    <att name="initial_score" value="0.2664" type="real" />
    <att name="relevance_score" value="1.0" type="real" />
  </edge>
  <edge id="P31749 (pp) P32121" label="AKT1_HUMAN (pp) ARRB2_HUMAN" source="P31749" target="P32121">
    <att name="confidence_score" value="1.0" type="real" />
    <att name="confidence_score_old" value="0.2636" type="real" />
    <att name="initial_score" value="0.2964" type="real" />
    <att name="relevance_score" value="1.0" type="real" />
  </edge>
  <edge id="P31749 (pp) P34932" label="AKT1_HUMAN (pp) HSP74_HUMAN" source="P31749" target="P34932">
    <att name="confidence_score" value="1.0" type="real" />
    <att name="confidence_score_old" value="0.3127" type="real" />
    <att name="initial_score" value="0.3788" type="real" />
    <att name="relevance_score" value="1.0" type="real" />
  </edge>
  <edge id="P31749 (pp) P35568" label="AKT1_HUMAN (pp) IRS1_HUMAN" source="P31749" target="P35568">
    <att name="confidence_score" value="1.0" type="real" />
    <att name="confidence_score_old" value="0.4909" type="real" />
    <att name="initial_score" value="0.5967" type="real" />
    <att name="relevance_score" value="1.0" type="real" />
  </edge>
  <edge id="P31749 (pp) P37840" label="AKT1_HUMAN (pp) SYUA_HUMAN" source="P31749" target="P37840">
    <att name="confidence_score" value="1.0" type="real" />
    <att name="confidence_score_old" value="0.474" type="real" />
    <att name="initial_score" value="0.5798" type="real" />
    <att name="relevance_score" value="1.0" type="real" />
  </edge>
  <edge id="P31749 (pp) P49407" label="AKT1_HUMAN (pp) ARRB1_HUMAN" source="P31749" target="P49407">
    <att name="confidence_score" value="1.0" type="real" />
    <att name="confidence_score_old" value="0.2408" type="real" />
    <att name="initial_score" value="0.2526" type="real" />
    <att name="relevance_score" value="1.0" type="real" />
  </edge>
  <edge id="P31749 (pp) P67775" label="AKT1_HUMAN (pp) PP2AA_HUMAN" source="P31749" target="P67775">
    <att name="confidence_score" value="1.0" type="real" />
    <att name="confidence_score_old" value="0.6853" type="real" />
    <att name="initial_score" value="0.7579" type="real" />
    <att name="relevance_score" value="1.0" type="real" />
  </edge>
  <edge id="P31749 (pp) Q13153" label="AKT1_HUMAN (pp) PAK1_HUMAN" source="P31749" target="Q13153">
    <att name="confidence_score" value="1.0" type="real" />
    <att name="confidence_score_old" value="0.4609" type="real" />
    <att name="initial_score" value="0.5663" type="real" />
    <att name="relevance_score" value="1.0" type="real" />
  </edge>
  <edge id="P31749 (pp) Q13322" label="AKT1_HUMAN (pp) GRB10_HUMAN" source="P31749" target="Q13322">
    <att name="confidence_score" value="1.0" type="real" />
    <att name="confidence_score_old" value="0.3048" type="real" />
    <att name="initial_score" value="0.3665" type="real" />
    <att name="relevance_score" value="1.0" type="real" />
  </edge>
  <edge id="P31749 (pp) Q13362" label="AKT1_HUMAN (pp) 2A5G_HUMAN" source="P31749" target="Q13362">
    <att name="confidence_score" value="1.0" type="real" />
    <att name="confidence_score_old" value="1.0" type="real" />
    <att name="initial_score" value="0.4077" type="real" />
    <att name="relevance_score" value="1.0" type="real" />
  </edge>
  <edge id="P31749 (pp) Q13418" label="AKT1_HUMAN (pp) ILK_HUMAN" source="P31749" target="Q13418">
    <att name="confidence_score" value="1.0" type="real" />
    <att name="confidence_score_old" value="0.623" type="real" />
    <att name="initial_score" value="0.7119" type="real" />
    <att name="relevance_score" value="1.0" type="real" />
  </edge>
  <edge id="P31749 (pp) Q15382" label="AKT1_HUMAN (pp) RHEB_HUMAN" source="P31749" target="Q15382">
    <att name="confidence_score" value="1.0" type="real" />
    <att name="confidence_score_old" value="1.0" type="real" />
    <att name="initial_score" value="0.1198" type="real" />
    <att name="relevance_score" value="1.0" type="real" />
  </edge>
  <edge id="P31749 (pp) Q16543" label="AKT1_HUMAN (pp) CDC37_HUMAN" source="P31749" target="Q16543">
    <att name="confidence_score" value="1.0" type="real" />
    <att name="confidence_score_old" value="0.3143" type="real" />
    <att name="initial_score" value="0.3813" type="real" />
    <att name="relevance_score" value="1.0" type="real" />
  </edge>
  <edge id="P31749 (pp) Q92934" label="AKT1_HUMAN (pp) BAD_HUMAN" source="P31749" target="Q92934">
    <att name="confidence_score" value="1.0" type="real" />
    <att name="confidence_score_old" value="1.0" type="real" />
    <att name="initial_score" value="0.7962" type="real" />
    <att name="relevance_score" value="1.0" type="real" />
  </edge>
  <edge id="P31749 (pp) Q96D21" label="AKT1_HUMAN (pp) RHES_HUMAN" source="P31749" target="Q96D21">
    <att name="confidence_score" value="1.0" type="real" />
    <att name="confidence_score_old" value="0.3379" type="real" />
    <att name="initial_score" value="0.4163" type="real" />
    <att name="relevance_score" value="1.0" type="real" />
  </edge>
  <edge id="P31749 (pp) Q96S96" label="AKT1_HUMAN (pp) PEBP4_HUMAN" source="P31749" target="Q96S96">
    <att name="confidence_score" value="1.0" type="real" />
    <att name="confidence_score_old" value="0.5159" type="real" />
    <att name="initial_score" value="0.6207" type="real" />
    <att name="relevance_score" value="1.0" type="real" />
  </edge>
  <edge id="P31749 (pp) Q99683" label="AKT1_HUMAN (pp) M3K5_HUMAN" source="P31749" target="Q99683">
    <att name="confidence_score" value="1.0" type="real" />
    <att name="confidence_score_old" value="0.6679" type="real" />
    <att name="initial_score" value="0.7455" type="real" />
    <att name="relevance_score" value="1.0" type="real" />
  </edge>
  <edge id="P31749 (pp) Q99933" label="AKT1_HUMAN (pp) BAG1_HUMAN" source="P31749" target="Q99933">
    <att name="confidence_score" value="1.0" type="real" />
    <att name="confidence_score_old" value="0.271" type="real" />
    <att name="initial_score" value="0.3096" type="real" />
    <att name="relevance_score" value="1.0" type="real" />
  </edge>
  <edge id="P31749 (pp) Q9UNE7" label="AKT1_HUMAN (pp) CHIP_HUMAN" source="P31749" target="Q9UNE7">
    <att name="confidence_score" value="1.0" type="real" />
    <att name="confidence_score_old" value="0.289" type="real" />
    <att name="initial_score" value="0.3408" type="real" />
    <att name="relevance_score" value="1.0" type="real" />
  </edge>
  <edge id="P31947 (pp) P35568" label="1433S_HUMAN (pp) IRS1_HUMAN" source="P31947" target="P35568">
    <att name="confidence_score" value="1.0" type="real" />
    <att name="confidence_score_old" value="0.1691" type="real" />
    <att name="initial_score" value="0.0818" type="real" />
    <att name="relevance_score" value="1.0" type="real" />
  </edge>
  <edge id="P31947 (pp) Q92934" label="1433S_HUMAN (pp) BAD_HUMAN" source="P31947" target="Q92934">
    <att name="confidence_score" value="1.0" type="real" />
    <att name="confidence_score_old" value="0.4823" type="real" />
    <att name="initial_score" value="0.5882" type="real" />
    <att name="relevance_score" value="1.0" type="real" />
  </edge>
  <edge id="P31947 (pp) Q96PU5" label="1433S_HUMAN (pp) NED4L_HUMAN" source="P31947" target="Q96PU5">
    <att name="confidence_score" value="1.0" type="real" />
    <att name="confidence_score_old" value="0.2138" type="real" />
    <att name="initial_score" value="0.1951" type="real" />
    <att name="relevance_score" value="1.0" type="real" />
  </edge>
  <edge id="P31947 (pp) Q99683" label="1433S_HUMAN (pp) M3K5_HUMAN" source="P31947" target="Q99683">
    <att name="confidence_score" value="1.0" type="real" />
    <att name="confidence_score_old" value="0.3251" type="real" />
    <att name="initial_score" value="0.3976" type="real" />
    <att name="relevance_score" value="1.0" type="real" />
  </edge>
  <edge id="P31947 (pp) Q9Y4H2" label="1433S_HUMAN (pp) IRS2_HUMAN" source="P31947" target="Q9Y4H2">
    <att name="confidence_score" value="1.0" type="real" />
    <att name="confidence_score_old" value="0.1693" type="real" />
    <att name="initial_score" value="0.0823" type="real" />
    <att name="relevance_score" value="1.0" type="real" />
  </edge>
  <edge id="P32121 (pp) P36507" label="ARRB2_HUMAN (pp) MP2K2_HUMAN" source="P32121" target="P36507">
    <att name="confidence_score" value="1.0" type="real" />
    <att name="confidence_score_old" value="0.2331" type="real" />
    <att name="initial_score" value="0.2369" type="real" />
    <att name="relevance_score" value="1.0" type="real" />
  </edge>
  <edge id="P32121 (pp) P49407" label="ARRB2_HUMAN (pp) ARRB1_HUMAN" source="P32121" target="P49407">
    <att name="confidence_score" value="1.0" type="real" />
    <att name="confidence_score_old" value="1.0" type="real" />
    <att name="initial_score" value="0.5095" type="real" />
    <att name="relevance_score" value="1.0" type="real" />
  </edge>
  <edge id="P32121 (pp) Q02750" label="ARRB2_HUMAN (pp) MP2K1_HUMAN" source="P32121" target="Q02750">
    <att name="confidence_score" value="1.0" type="real" />
    <att name="confidence_score_old" value="0.2575" type="real" />
    <att name="initial_score" value="0.285" type="real" />
    <att name="relevance_score" value="1.0" type="real" />
  </edge>
  <edge id="P32121 (pp) Q12967" label="ARRB2_HUMAN (pp) GNDS_HUMAN" source="P32121" target="Q12967">
    <att name="confidence_score" value="1.0" type="real" />
    <att name="confidence_score_old" value="0.3091" type="real" />
    <att name="initial_score" value="0.3733" type="real" />
    <att name="relevance_score" value="1.0" type="real" />
  </edge>
  <edge id="P32121 (pp) Q13233" label="ARRB2_HUMAN (pp) M3K1_HUMAN" source="P32121" target="Q13233">
    <att name="confidence_score" value="1.0" type="real" />
    <att name="confidence_score_old" value="0.1692" type="real" />
    <att name="initial_score" value="0.082" type="real" />
    <att name="relevance_score" value="1.0" type="real" />
  </edge>
  <edge id="P32121 (pp) Q13418" label="ARRB2_HUMAN (pp) ILK_HUMAN" source="P32121" target="Q13418">
    <att name="confidence_score" value="1.0" type="real" />
    <att name="confidence_score_old" value="0.2722" type="real" />
    <att name="initial_score" value="0.3118" type="real" />
    <att name="relevance_score" value="1.0" type="real" />
  </edge>
  <edge id="P32121 (pp) Q99683" label="ARRB2_HUMAN (pp) M3K5_HUMAN" source="P32121" target="Q99683">
    <att name="confidence_score" value="1.0" type="real" />
    <att name="confidence_score_old" value="0.3035" type="real" />
    <att name="initial_score" value="0.3645" type="real" />
    <att name="relevance_score" value="1.0" type="real" />
  </edge>
  <edge id="P32121 (pp) Q9UNE7" label="ARRB2_HUMAN (pp) CHIP_HUMAN" source="P32121" target="Q9UNE7">
    <att name="confidence_score" value="1.0" type="real" />
    <att name="confidence_score_old" value="0.203" type="real" />
    <att name="initial_score" value="0.1702" type="real" />
    <att name="relevance_score" value="1.0" type="real" />
  </edge>
  <edge id="P34932 (pp) P36507" label="HSP74_HUMAN (pp) MP2K2_HUMAN" source="P34932" target="P36507">
    <att name="confidence_score" value="1.0" type="real" />
    <att name="confidence_score_old" value="0.1557" type="real" />
    <att name="initial_score" value="0.0419" type="real" />
    <att name="relevance_score" value="1.0" type="real" />
  </edge>
  <edge id="P34932 (pp) P37840" label="HSP74_HUMAN (pp) SYUA_HUMAN" source="P34932" target="P37840">
    <att name="confidence_score" value="1.0" type="real" />
    <att name="confidence_score_old" value="0.6401" type="real" />
    <att name="initial_score" value="0.725" type="real" />
    <att name="relevance_score" value="1.0" type="real" />
  </edge>
  <edge id="P34932 (pp) P53041" label="HSP74_HUMAN (pp) PPP5_HUMAN" source="P34932" target="P53041">
    <att name="confidence_score" value="1.0" type="real" />
    <att name="confidence_score_old" value="0.3117" type="real" />
    <att name="initial_score" value="0.3773" type="real" />
    <att name="relevance_score" value="1.0" type="real" />
  </edge>
  <edge id="P34932 (pp) P62140" label="HSP74_HUMAN (pp) PP1B_HUMAN" source="P34932" target="P62140">
    <att name="confidence_score" value="1.0" type="real" />
    <att name="confidence_score_old" value="0.1644" type="real" />
    <att name="initial_score" value="0.0683" type="real" />
    <att name="relevance_score" value="1.0" type="real" />
  </edge>
  <edge id="P34932 (pp) Q13164" label="HSP74_HUMAN (pp) MK07_HUMAN" source="P34932" target="Q13164">
    <att name="confidence_score" value="1.0" type="real" />
    <att name="confidence_score_old" value="0.1713" type="real" />
    <att name="initial_score" value="0.088" type="real" />
    <att name="relevance_score" value="1.0" type="real" />
  </edge>
  <edge id="P34932 (pp) Q8IVT5" label="HSP74_HUMAN (pp) KSR1_HUMAN" source="P34932" target="Q8IVT5">
    <att name="confidence_score" value="1.0" type="real" />
    <att name="confidence_score_old" value="0.1845" type="real" />
    <att name="initial_score" value="0.1239" type="real" />
    <att name="relevance_score" value="1.0" type="real" />
  </edge>
  <edge id="P34932 (pp) Q99683" label="HSP74_HUMAN (pp) M3K5_HUMAN" source="P34932" target="Q99683">
    <att name="confidence_score" value="1.0" type="real" />
    <att name="confidence_score_old" value="0.3181" type="real" />
    <att name="initial_score" value="0.3871" type="real" />
    <att name="relevance_score" value="1.0" type="real" />
  </edge>
  <edge id="P34932 (pp) Q99933" label="HSP74_HUMAN (pp) BAG1_HUMAN" source="P34932" target="Q99933">
    <att name="confidence_score" value="1.0" type="real" />
    <att name="confidence_score_old" value="1.0" type="real" />
    <att name="initial_score" value="0.7601" type="real" />
    <att name="relevance_score" value="1.0" type="real" />
  </edge>
  <edge id="P34932 (pp) Q9UNE7" label="HSP74_HUMAN (pp) CHIP_HUMAN" source="P34932" target="Q9UNE7">
    <att name="confidence_score" value="1.0" type="real" />
    <att name="confidence_score_old" value="0.6827" type="real" />
    <att name="initial_score" value="0.7561" type="real" />
    <att name="relevance_score" value="1.0" type="real" />
  </edge>
  <edge id="P35232 (pp) P68104" label="PHB1_HUMAN (pp) EF1A1_HUMAN" source="P35232" target="P68104">
    <att name="confidence_score" value="1.0" type="real" />
    <att name="confidence_score_old" value="0.1643" type="real" />
    <att name="initial_score" value="0.0678" type="real" />
    <att name="relevance_score" value="1.0" type="real" />
  </edge>
  <edge id="P35232 (pp) Q3ZCQ8" label="PHB1_HUMAN (pp) TIM50_HUMAN" source="P35232" target="Q3ZCQ8">
    <att name="confidence_score" value="1.0" type="real" />
    <att name="confidence_score_old" value="0.1585" type="real" />
    <att name="initial_score" value="0.0505" type="real" />
    <att name="relevance_score" value="1.0" type="real" />
  </edge>
  <edge id="P35232 (pp) Q9UNE7" label="PHB1_HUMAN (pp) CHIP_HUMAN" source="P35232" target="Q9UNE7">
    <att name="confidence_score" value="1.0" type="real" />
    <att name="confidence_score_old" value="0.1583" type="real" />
    <att name="initial_score" value="0.0499" type="real" />
    <att name="relevance_score" value="1.0" type="real" />
  </edge>
  <edge id="P35568 (pp) Q07889" label="IRS1_HUMAN (pp) SOS1_HUMAN" source="P35568" target="Q07889">
    <att name="confidence_score" value="1.0" type="real" />
    <att name="confidence_score_old" value="1.0" type="real" />
    <att name="initial_score" value="0.5273" type="real" />
    <att name="relevance_score" value="1.0" type="real" />
  </edge>
  <edge id="P35568 (pp) Q13322" label="IRS1_HUMAN (pp) GRB10_HUMAN" source="P35568" target="Q13322">
    <att name="confidence_score" value="1.0" type="real" />
    <att name="confidence_score_old" value="0.399" type="real" />
    <att name="initial_score" value="0.4966" type="real" />
    <att name="relevance_score" value="1.0" type="real" />
  </edge>
  <edge id="P35568 (pp) Q9Y4H2" label="IRS1_HUMAN (pp) IRS2_HUMAN" source="P35568" target="Q9Y4H2">
    <att name="confidence_score" value="1.0" type="real" />
    <att name="confidence_score_old" value="1.0" type="real" />
    <att name="initial_score" value="0.3155" type="real" />
    <att name="relevance_score" value="1.0" type="real" />
  </edge>
  <edge id="P36507 (pp) P49407" label="MP2K2_HUMAN (pp) ARRB1_HUMAN" source="P36507" target="P49407">
    <att name="confidence_score" value="1.0" type="real" />
    <att name="confidence_score_old" value="0.2337" type="real" />
    <att name="initial_score" value="0.2383" type="real" />
    <att name="relevance_score" value="1.0" type="real" />
  </edge>
  <edge id="P36507 (pp) P62834" label="MP2K2_HUMAN (pp) RAP1A_HUMAN" source="P36507" target="P62834">
    <att name="confidence_score" value="1.0" type="real" />
    <att name="confidence_score_old" value="1.0" type="real" />
    <att name="initial_score" value="0.2578" type="real" />
    <att name="relevance_score" value="1.0" type="real" />
  </edge>
  <edge id="P36507 (pp) P67775" label="MP2K2_HUMAN (pp) PP2AA_HUMAN" source="P36507" target="P67775">
    <att name="confidence_score" value="1.0" type="real" />
    <att name="confidence_score_old" value="0.1757" type="real" />
    <att name="initial_score" value="0.1003" type="real" />
    <att name="relevance_score" value="1.0" type="real" />
  </edge>
  <edge id="P36507 (pp) Q02750" label="MP2K2_HUMAN (pp) MP2K1_HUMAN" source="P36507" target="Q02750">
    <att name="confidence_score" value="1.0" type="real" />
    <att name="confidence_score_old" value="1.0" type="real" />
    <att name="initial_score" value="0.4471" type="real" />
    <att name="relevance_score" value="1.0" type="real" />
  </edge>
  <edge id="P36507 (pp) Q07889" label="MP2K2_HUMAN (pp) SOS1_HUMAN" source="P36507" target="Q07889">
    <att name="confidence_score" value="1.0" type="real" />
    <att name="confidence_score_old" value="1.0" type="real" />
    <att name="relevance_score" value="1.0" type="real" />
  </edge>
  <edge id="P36507 (pp) Q16543" label="MP2K2_HUMAN (pp) CDC37_HUMAN" source="P36507" target="Q16543">
    <att name="confidence_score" value="1.0" type="real" />
    <att name="confidence_score_old" value="0.1609" type="real" />
    <att name="initial_score" value="0.0579" type="real" />
    <att name="relevance_score" value="1.0" type="real" />
  </edge>
  <edge id="P36507 (pp) Q8IVT5" label="MP2K2_HUMAN (pp) KSR1_HUMAN" source="P36507" target="Q8IVT5">
    <att name="confidence_score" value="1.0" type="real" />
    <att name="confidence_score_old" value="1.0" type="real" />
    <att name="initial_score" value="0.5105" type="real" />
    <att name="relevance_score" value="1.0" type="real" />
  </edge>
  <edge id="P36507 (pp) Q9BRX9" label="MP2K2_HUMAN (pp) WDR83_HUMAN" source="P36507" target="Q9BRX9">
    <att name="confidence_score" value="1.0" type="real" />
    <att name="confidence_score_old" value="1.0" type="real" />
    <att name="initial_score" value="0.2485" type="real" />
    <att name="relevance_score" value="1.0" type="real" />
  </edge>
  <edge id="P36507 (pp) Q9UHA4" label="MP2K2_HUMAN (pp) LTOR3_HUMAN" source="P36507" target="Q9UHA4">
    <att name="confidence_score" value="1.0" type="real" />
    <att name="confidence_score_old" value="1.0" type="real" />
    <att name="initial_score" value="0.1382" type="real" />
    <att name="relevance_score" value="1.0" type="real" />
  </edge>
  <edge id="P36507 (pp) Q9Y2Q5" label="MP2K2_HUMAN (pp) LTOR2_HUMAN" source="P36507" target="Q9Y2Q5">
    <att name="confidence_score" value="1.0" type="real" />
    <att name="confidence_score_old" value="1.0" type="real" />
    <att name="initial_score" value="0.138" type="real" />
    <att name="relevance_score" value="1.0" type="real" />
  </edge>
  <edge id="P37840 (pp) P49407" label="SYUA_HUMAN (pp) ARRB1_HUMAN" source="P37840" target="P49407">
    <att name="confidence_score" value="1.0" type="real" />
    <att name="confidence_score_old" value="0.3197" type="real" />
    <att name="initial_score" value="0.3896" type="real" />
    <att name="relevance_score" value="1.0" type="real" />
  </edge>
  <edge id="P37840 (pp) P62879" label="SYUA_HUMAN (pp) GBB2_HUMAN" source="P37840" target="P62879">
    <att name="confidence_score" value="1.0" type="real" />
    <att name="confidence_score_old" value="0.1776" type="real" />
    <att name="initial_score" value="0.1055" type="real" />
    <att name="relevance_score" value="1.0" type="real" />
  </edge>
  <edge id="P37840 (pp) P67775" label="SYUA_HUMAN (pp) PP2AA_HUMAN" source="P37840" target="P67775">
    <att name="confidence_score" value="1.0" type="real" />
    <att name="confidence_score_old" value="0.3151" type="real" />
    <att name="initial_score" value="0.3825" type="real" />
    <att name="relevance_score" value="1.0" type="real" />
  </edge>
  <edge id="P37840 (pp) P68104" label="SYUA_HUMAN (pp) EF1A1_HUMAN" source="P37840" target="P68104">
    <att name="confidence_score" value="1.0" type="real" />
    <att name="confidence_score_old" value="0.272" type="real" />
    <att name="initial_score" value="0.3115" type="real" />
    <att name="relevance_score" value="1.0" type="real" />
  </edge>
  <edge id="P37840 (pp) Q02156" label="SYUA_HUMAN (pp) KPCE_HUMAN" source="P37840" target="Q02156">
    <att name="confidence_score" value="1.0" type="real" />
    <att name="confidence_score_old" value="0.27" type="real" />
    <att name="initial_score" value="0.3079" type="real" />
    <att name="relevance_score" value="1.0" type="real" />
  </edge>
  <edge id="P37840 (pp) Q02750" label="SYUA_HUMAN (pp) MP2K1_HUMAN" source="P37840" target="Q02750">
    <att name="confidence_score" value="1.0" type="real" />
    <att name="confidence_score_old" value="0.2459" type="real" />
    <att name="initial_score" value="0.2627" type="real" />
    <att name="relevance_score" value="1.0" type="real" />
  </edge>
  <edge id="P37840 (pp) Q12967" label="SYUA_HUMAN (pp) GNDS_HUMAN" source="P37840" target="Q12967">
    <att name="confidence_score" value="1.0" type="real" />
    <att name="confidence_score_old" value="0.329" type="real" />
    <att name="initial_score" value="0.4034" type="real" />
    <att name="relevance_score" value="1.0" type="real" />
  </edge>
  <edge id="P37840 (pp) Q92934" label="SYUA_HUMAN (pp) BAD_HUMAN" source="P37840" target="Q92934">
    <att name="confidence_score" value="1.0" type="real" />
    <att name="confidence_score_old" value="0.3244" type="real" />
    <att name="initial_score" value="0.3966" type="real" />
    <att name="relevance_score" value="1.0" type="real" />
  </edge>
  <edge id="P37840 (pp) Q96PU5" label="SYUA_HUMAN (pp) NED4L_HUMAN" source="P37840" target="Q96PU5">
    <att name="confidence_score" value="1.0" type="real" />
    <att name="confidence_score_old" value="0.2184" type="real" />
    <att name="initial_score" value="0.2055" type="real" />
    <att name="relevance_score" value="1.0" type="real" />
  </edge>
  <edge id="P37840 (pp) Q9UNE7" label="SYUA_HUMAN (pp) CHIP_HUMAN" source="P37840" target="Q9UNE7">
    <att name="confidence_score" value="1.0" type="real" />
    <att name="confidence_score_old" value="0.4723" type="real" />
    <att name="initial_score" value="0.5781" type="real" />
    <att name="relevance_score" value="1.0" type="real" />
  </edge>
  <edge id="P49407 (pp) Q02750" label="ARRB1_HUMAN (pp) MP2K1_HUMAN" source="P49407" target="Q02750">
    <att name="confidence_score" value="1.0" type="real" />
    <att name="confidence_score_old" value="0.2338" type="real" />
    <att name="initial_score" value="0.2383" type="real" />
    <att name="relevance_score" value="1.0" type="real" />
  </edge>
  <edge id="P49407 (pp) Q12967" label="ARRB1_HUMAN (pp) GNDS_HUMAN" source="P49407" target="Q12967">
    <att name="confidence_score" value="1.0" type="real" />
    <att name="confidence_score_old" value="0.2397" type="real" />
    <att name="initial_score" value="0.2504" type="real" />
    <att name="relevance_score" value="1.0" type="real" />
  </edge>
  <edge id="P49407 (pp) Q13418" label="ARRB1_HUMAN (pp) ILK_HUMAN" source="P49407" target="Q13418">
    <att name="confidence_score" value="1.0" type="real" />
    <att name="confidence_score_old" value="0.2728" type="real" />
    <att name="initial_score" value="0.313" type="real" />
    <att name="relevance_score" value="1.0" type="real" />
  </edge>
  <edge id="P49407 (pp) Q99683" label="ARRB1_HUMAN (pp) M3K5_HUMAN" source="P49407" target="Q99683">
    <att name="confidence_score" value="1.0" type="real" />
    <att name="confidence_score_old" value="0.2661" type="real" />
    <att name="initial_score" value="0.3009" type="real" />
    <att name="relevance_score" value="1.0" type="real" />
  </edge>
  <edge id="P49407 (pp) Q9UNE7" label="ARRB1_HUMAN (pp) CHIP_HUMAN" source="P49407" target="Q9UNE7">
    <att name="confidence_score" value="1.0" type="real" />
    <att name="confidence_score_old" value="0.2034" type="real" />
    <att name="initial_score" value="0.171" type="real" />
    <att name="relevance_score" value="1.0" type="real" />
  </edge>
  <edge id="P50150 (pp) P62879" label="GBG4_HUMAN (pp) GBB2_HUMAN" source="P50150" target="P62879">
    <att name="confidence_score" value="1.0" type="real" />
    <att name="confidence_score_old" value="0.2206" type="real" />
    <att name="initial_score" value="0.2102" type="real" />
    <att name="relevance_score" value="1.0" type="real" />
  </edge>
  <edge id="P53041 (pp) P67775" label="PPP5_HUMAN (pp) PP2AA_HUMAN" source="P53041" target="P67775">
    <att name="confidence_score" value="1.0" type="real" />
    <att name="confidence_score_old" value="0.3144" type="real" />
    <att name="initial_score" value="0.3814" type="real" />
    <att name="relevance_score" value="1.0" type="real" />
  </edge>
  <edge id="P53041 (pp) Q16543" label="PPP5_HUMAN (pp) CDC37_HUMAN" source="P53041" target="Q16543">
    <att name="confidence_score" value="1.0" type="real" />
    <att name="confidence_score_old" value="0.2176" type="real" />
    <att name="initial_score" value="0.2037" type="real" />
    <att name="relevance_score" value="1.0" type="real" />
  </edge>
  <edge id="P53041 (pp) Q99683" label="PPP5_HUMAN (pp) M3K5_HUMAN" source="P53041" target="Q99683">
    <att name="confidence_score" value="1.0" type="real" />
    <att name="confidence_score_old" value="0.2931" type="real" />
    <att name="initial_score" value="0.3476" type="real" />
    <att name="relevance_score" value="1.0" type="real" />
  </edge>
  <edge id="P61224 (pp) Q07889" label="RAP1B_HUMAN (pp) SOS1_HUMAN" source="P61224" target="Q07889">
    <att name="confidence_score" value="1.0" type="real" />
    <att name="confidence_score_old" value="1.0" type="real" />
    <att name="initial_score" value="0.0459" type="real" />
    <att name="relevance_score" value="1.0" type="real" />
  </edge>
  <edge id="P61224 (pp) Q12967" label="RAP1B_HUMAN (pp) GNDS_HUMAN" source="P61224" target="Q12967">
    <att name="confidence_score" value="1.0" type="real" />
    <att name="confidence_score_old" value="0.3668" type="real" />
    <att name="initial_score" value="0.4559" type="real" />
    <att name="relevance_score" value="1.0" type="real" />
  </edge>
  <edge id="P62070 (pp) Q12967" label="RRAS2_HUMAN (pp) GNDS_HUMAN" source="P62070" target="Q12967">
    <att name="confidence_score" value="1.0" type="real" />
    <att name="confidence_score_old" value="0.3255" type="real" />
    <att name="initial_score" value="0.3983" type="real" />
    <att name="relevance_score" value="1.0" type="real" />
  </edge>
  <edge id="P62140 (pp) Q13153" label="PP1B_HUMAN (pp) PAK1_HUMAN" source="P62140" target="Q13153">
    <att name="confidence_score" value="1.0" type="real" />
    <att name="confidence_score_old" value="1.0" type="real" />
    <att name="initial_score" value="0.3886" type="real" />
    <att name="relevance_score" value="1.0" type="real" />
  </edge>
  <edge id="P62140 (pp) Q8N653" label="PP1B_HUMAN (pp) LZTR1_HUMAN" source="P62140" target="Q8N653">
    <att name="confidence_score" value="1.0" type="real" />
    <att name="confidence_score_old" value="0.2325" type="real" />
    <att name="initial_score" value="0.2357" type="real" />
    <att name="relevance_score" value="1.0" type="real" />
  </edge>
  <edge id="P62140 (pp) Q9UQ13" label="PP1B_HUMAN (pp) SHOC2_HUMAN" source="P62140" target="Q9UQ13">
    <att name="confidence_score" value="1.0" type="real" />
    <att name="confidence_score_old" value="1.0" type="real" />
    <att name="initial_score" value="0.0732" type="real" />
    <att name="relevance_score" value="1.0" type="real" />
  </edge>
  <edge id="P62834 (pp) Q02750" label="RAP1A_HUMAN (pp) MP2K1_HUMAN" source="P62834" target="Q02750">
    <att name="confidence_score" value="1.0" type="real" />
    <att name="confidence_score_old" value="1.0" type="real" />
    <att name="initial_score" value="0.2581" type="real" />
    <att name="relevance_score" value="1.0" type="real" />
  </edge>
  <edge id="P62834 (pp) Q07889" label="RAP1A_HUMAN (pp) SOS1_HUMAN" source="P62834" target="Q07889">
    <att name="confidence_score" value="1.0" type="real" />
    <att name="confidence_score_old" value="1.0" type="real" />
    <att name="initial_score" value="0.046" type="real" />
    <att name="relevance_score" value="1.0" type="real" />
  </edge>
  <edge id="P62834 (pp) Q12967" label="RAP1A_HUMAN (pp) GNDS_HUMAN" source="P62834" target="Q12967">
    <att name="confidence_score" value="1.0" type="real" />
    <att name="confidence_score_old" value="1.0" type="real" />
    <att name="initial_score" value="0.7628" type="real" />
    <att name="relevance_score" value="1.0" type="real" />
  </edge>
  <edge id="P62879 (pp) Q96D21" label="GBB2_HUMAN (pp) RHES_HUMAN" source="P62879" target="Q96D21">
    <att name="confidence_score" value="1.0" type="real" />
    <att name="confidence_score_old" value="0.3377" type="real" />
    <att name="initial_score" value="0.416" type="real" />
    <att name="relevance_score" value="1.0" type="real" />
  </edge>
  <edge id="P67775 (pp) P68104" label="PP2AA_HUMAN (pp) EF1A1_HUMAN" source="P67775" target="P68104">
    <att name="confidence_score" value="1.0" type="real" />
    <att name="confidence_score_old" value="0.1584" type="real" />
    <att name="initial_score" value="0.0503" type="real" />
    <att name="relevance_score" value="1.0" type="real" />
  </edge>
  <edge id="P67775 (pp) Q02750" label="PP2AA_HUMAN (pp) MP2K1_HUMAN" source="P67775" target="Q02750">
    <att name="confidence_score" value="1.0" type="real" />
    <att name="confidence_score_old" value="0.1757" type="real" />
    <att name="initial_score" value="0.1003" type="real" />
    <att name="relevance_score" value="1.0" type="real" />
  </edge>
  <edge id="P67775 (pp) Q13362" label="PP2AA_HUMAN (pp) 2A5G_HUMAN" source="P67775" target="Q13362">
    <att name="confidence_score" value="1.0" type="real" />
    <att name="confidence_score_old" value="1.0" type="real" />
    <att name="initial_score" value="0.7731" type="real" />
    <att name="relevance_score" value="1.0" type="real" />
  </edge>
  <edge id="Q02156 (pp) Q16543" label="KPCE_HUMAN (pp) CDC37_HUMAN" source="Q02156" target="Q16543">
    <att name="confidence_score" value="1.0" type="real" />
    <att name="confidence_score_old" value="0.1612" type="real" />
    <att name="initial_score" value="0.0588" type="real" />
    <att name="relevance_score" value="1.0" type="real" />
  </edge>
  <edge id="Q02156 (pp) Q92934" label="KPCE_HUMAN (pp) BAD_HUMAN" source="Q02156" target="Q92934">
    <att name="confidence_score" value="1.0" type="real" />
    <att name="confidence_score_old" value="0.3322" type="real" />
    <att name="initial_score" value="0.4081" type="real" />
    <att name="relevance_score" value="1.0" type="real" />
  </edge>
  <edge id="Q02750 (pp) Q07889" label="MP2K1_HUMAN (pp) SOS1_HUMAN" source="Q02750" target="Q07889">
    <att name="confidence_score" value="1.0" type="real" />
    <att name="confidence_score_old" value="1.0" type="real" />
    <att name="relevance_score" value="1.0" type="real" />
  </edge>
  <edge id="Q02750 (pp) Q13233" label="MP2K1_HUMAN (pp) M3K1_HUMAN" source="Q02750" target="Q13233">
    <att name="confidence_score" value="1.0" type="real" />
    <att name="confidence_score_old" value="0.321" type="real" />
    <att name="initial_score" value="0.3915" type="real" />
    <att name="relevance_score" value="1.0" type="real" />
  </edge>
  <edge id="Q02750 (pp) Q13322" label="MP2K1_HUMAN (pp) GRB10_HUMAN" source="Q02750" target="Q13322">
    <att name="confidence_score" value="1.0" type="real" />
    <att name="confidence_score_old" value="0.4874" type="real" />
    <att name="initial_score" value="0.5933" type="real" />
    <att name="relevance_score" value="1.0" type="real" />
  </edge>
  <edge id="Q02750 (pp) Q6TCH7" label="MP2K1_HUMAN (pp) PAQR3_HUMAN" source="Q02750" target="Q6TCH7">
    <att name="confidence_score" value="1.0" type="real" />
    <att name="confidence_score_old" value="0.2184" type="real" />
    <att name="initial_score" value="0.2055" type="real" />
    <att name="relevance_score" value="1.0" type="real" />
  </edge>
  <edge id="Q02750 (pp) Q6ZWH5" label="MP2K1_HUMAN (pp) NEK10_HUMAN" source="Q02750" target="Q6ZWH5">
    <att name="confidence_score" value="1.0" type="real" />
    <att name="confidence_score_old" value="0.3378" type="real" />
    <att name="initial_score" value="0.4162" type="real" />
    <att name="relevance_score" value="1.0" type="real" />
  </edge>
  <edge id="Q02750 (pp) Q8IVT5" label="MP2K1_HUMAN (pp) KSR1_HUMAN" source="Q02750" target="Q8IVT5">
    <att name="confidence_score" value="1.0" type="real" />
    <att name="confidence_score_old" value="1.0" type="real" />
    <att name="initial_score" value="0.5344" type="real" />
    <att name="relevance_score" value="1.0" type="real" />
  </edge>
  <edge id="Q02750 (pp) Q96S96" label="MP2K1_HUMAN (pp) PEBP4_HUMAN" source="Q02750" target="Q96S96">
    <att name="confidence_score" value="1.0" type="real" />
    <att name="confidence_score_old" value="0.6331" type="real" />
    <att name="initial_score" value="0.7197" type="real" />
    <att name="relevance_score" value="1.0" type="real" />
  </edge>
  <edge id="Q02750 (pp) Q9BRX9" label="MP2K1_HUMAN (pp) WDR83_HUMAN" source="Q02750" target="Q9BRX9">
    <att name="confidence_score" value="1.0" type="real" />
    <att name="confidence_score_old" value="1.0" type="real" />
    <att name="initial_score" value="0.2485" type="real" />
    <att name="relevance_score" value="1.0" type="real" />
  </edge>
  <edge id="Q02750 (pp) Q9UHA4" label="MP2K1_HUMAN (pp) LTOR3_HUMAN" source="Q02750" target="Q9UHA4">
    <att name="confidence_score" value="1.0" type="real" />
    <att name="confidence_score_old" value="1.0" type="real" />
    <att name="initial_score" value="0.311" type="real" />
    <att name="relevance_score" value="1.0" type="real" />
  </edge>
  <edge id="Q02750 (pp) Q9UPT6" label="MP2K1_HUMAN (pp) JIP3_HUMAN" source="Q02750" target="Q9UPT6">
    <att name="confidence_score" value="1.0" type="real" />
    <att name="confidence_score_old" value="0.229" type="real" />
    <att name="initial_score" value="0.2282" type="real" />
    <att name="relevance_score" value="1.0" type="real" />
  </edge>
  <edge id="Q02750 (pp) Q9Y2Q5" label="MP2K1_HUMAN (pp) LTOR2_HUMAN" source="Q02750" target="Q9Y2Q5">
    <att name="confidence_score" value="1.0" type="real" />
    <att name="confidence_score_old" value="1.0" type="real" />
    <att name="initial_score" value="0.2155" type="real" />
    <att name="relevance_score" value="1.0" type="real" />
  </edge>
  <edge id="Q07889 (pp) Q13153" label="SOS1_HUMAN (pp) PAK1_HUMAN" source="Q07889" target="Q13153">
    <att name="confidence_score" value="1.0" type="real" />
    <att name="confidence_score_old" value="1.0" type="real" />
    <att name="initial_score" value="0.1516" type="real" />
    <att name="relevance_score" value="1.0" type="real" />
  </edge>
  <edge id="Q07889 (pp) Q13177" label="SOS1_HUMAN (pp) PAK2_HUMAN" source="Q07889" target="Q13177">
    <att name="confidence_score" value="1.0" type="real" />
    <att name="confidence_score_old" value="1.0" type="real" />
    <att name="initial_score" value="0.1525" type="real" />
    <att name="relevance_score" value="1.0" type="real" />
  </edge>
  <edge id="Q07889 (pp) Q16543" label="SOS1_HUMAN (pp) CDC37_HUMAN" source="Q07889" target="Q16543">
    <att name="confidence_score" value="1.0" type="real" />
    <att name="confidence_score_old" value="1.0" type="real" />
    <att name="initial_score" value="0.4955" type="real" />
    <att name="relevance_score" value="1.0" type="real" />
  </edge>
  <edge id="Q07889 (pp) Q9UKS6" label="SOS1_HUMAN (pp) PACN3_HUMAN" source="Q07889" target="Q9UKS6">
    <att name="confidence_score" value="1.0" type="real" />
    <att name="confidence_score_old" value="0.3352" type="real" />
    <att name="initial_score" value="0.4124" type="real" />
    <att name="relevance_score" value="1.0" type="real" />
  </edge>
  <edge id="Q07889 (pp) Q9Y4H2" label="SOS1_HUMAN (pp) IRS2_HUMAN" source="Q07889" target="Q9Y4H2">
    <att name="confidence_score" value="1.0" type="real" />
    <att name="confidence_score_old" value="1.0" type="real" />
    <att name="initial_score" value="0.5721" type="real" />
    <att name="relevance_score" value="1.0" type="real" />
  </edge>
  <edge id="Q12968 (pp) Q9UNE7" label="NFAC3_HUMAN (pp) CHIP_HUMAN" source="Q12968" target="Q9UNE7">
    <att name="confidence_score" value="1.0" type="real" />
    <att name="confidence_score_old" value="0.5017" type="real" />
    <att name="initial_score" value="0.6072" type="real" />
    <att name="relevance_score" value="1.0" type="real" />
  </edge>
  <edge id="Q13153 (pp) Q13177" label="PAK1_HUMAN (pp) PAK2_HUMAN" source="Q13153" target="Q13177">
    <att name="confidence_score" value="1.0" type="real" />
    <att name="confidence_score_old" value="1.0" type="real" />
    <att name="initial_score" value="0.1609" type="real" />
    <att name="relevance_score" value="1.0" type="real" />
  </edge>
  <edge id="Q13153 (pp) Q13233" label="PAK1_HUMAN (pp) M3K1_HUMAN" source="Q13153" target="Q13233">
    <att name="confidence_score" value="1.0" type="real" />
    <att name="confidence_score_old" value="0.3257" type="real" />
    <att name="initial_score" value="0.3986" type="real" />
    <att name="relevance_score" value="1.0" type="real" />
  </edge>
  <edge id="Q13153 (pp) Q92934" label="PAK1_HUMAN (pp) BAD_HUMAN" source="Q13153" target="Q92934">
    <att name="confidence_score" value="1.0" type="real" />
    <att name="confidence_score_old" value="0.2545" type="real" />
    <att name="initial_score" value="0.2794" type="real" />
    <att name="relevance_score" value="1.0" type="real" />
  </edge>
  <edge id="Q13164 (pp) Q16543" label="MK07_HUMAN (pp) CDC37_HUMAN" source="Q13164" target="Q16543">
    <att name="confidence_score" value="1.0" type="real" />
    <att name="confidence_score_old" value="0.1988" type="real" />
    <att name="initial_score" value="0.1601" type="real" />
    <att name="relevance_score" value="1.0" type="real" />
  </edge>
  <edge id="Q13164 (pp) Q9UNE7" label="MK07_HUMAN (pp) CHIP_HUMAN" source="Q13164" target="Q9UNE7">
    <att name="confidence_score" value="1.0" type="real" />
    <att name="confidence_score_old" value="0.399" type="real" />
    <att name="initial_score" value="0.4966" type="real" />
    <att name="relevance_score" value="1.0" type="real" />
  </edge>
  <edge id="Q13233 (pp) Q16543" label="M3K1_HUMAN (pp) CDC37_HUMAN" source="Q13233" target="Q16543">
    <att name="confidence_score" value="1.0" type="real" />
    <att name="confidence_score_old" value="1.0" type="real" />
    <att name="initial_score" value="0.0832" type="real" />
    <att name="relevance_score" value="1.0" type="real" />
  </edge>
  <edge id="Q13322 (pp) Q96PU5" label="GRB10_HUMAN (pp) NED4L_HUMAN" source="Q13322" target="Q96PU5">
    <att name="confidence_score" value="1.0" type="real" />
    <att name="confidence_score_old" value="0.3155" type="real" />
    <att name="initial_score" value="0.3832" type="real" />
    <att name="relevance_score" value="1.0" type="real" />
  </edge>
  <edge id="Q13322 (pp) Q9Y4H2" label="GRB10_HUMAN (pp) IRS2_HUMAN" source="Q13322" target="Q9Y4H2">
    <att name="confidence_score" value="1.0" type="real" />
    <att name="confidence_score_old" value="0.2683" type="real" />
    <att name="initial_score" value="0.3049" type="real" />
    <att name="relevance_score" value="1.0" type="real" />
  </edge>
  <edge id="Q13418 (pp) Q3ZCQ8" label="ILK_HUMAN (pp) TIM50_HUMAN" source="Q13418" target="Q3ZCQ8">
    <att name="confidence_score" value="1.0" type="real" />
    <att name="confidence_score_old" value="0.1689" type="real" />
    <att name="initial_score" value="0.0813" type="real" />
    <att name="relevance_score" value="1.0" type="real" />
  </edge>
  <edge id="Q13418 (pp) Q9ULX6" label="ILK_HUMAN (pp) AKP8L_HUMAN" source="Q13418" target="Q9ULX6">
    <att name="confidence_score" value="1.0" type="real" />
    <att name="confidence_score_old" value="0.1675" type="real" />
    <att name="initial_score" value="0.0772" type="real" />
    <att name="relevance_score" value="1.0" type="real" />
  </edge>
  <edge id="Q13418 (pp) Q9UNE7" label="ILK_HUMAN (pp) CHIP_HUMAN" source="Q13418" target="Q9UNE7">
    <att name="confidence_score" value="1.0" type="real" />
    <att name="confidence_score_old" value="0.2919" type="real" />
    <att name="initial_score" value="0.3456" type="real" />
    <att name="relevance_score" value="1.0" type="real" />
  </edge>
  <edge id="Q15382 (pp) Q9UHA4" label="RHEB_HUMAN (pp) LTOR3_HUMAN" source="Q15382" target="Q9UHA4">
    <att name="confidence_score" value="1.0" type="real" />
    <att name="confidence_score_old" value="0.3329" type="real" />
    <att name="initial_score" value="0.4091" type="real" />
    <att name="relevance_score" value="1.0" type="real" />
  </edge>
  <edge id="Q15382 (pp) Q9Y2Q5" label="RHEB_HUMAN (pp) LTOR2_HUMAN" source="Q15382" target="Q9Y2Q5">
    <att name="confidence_score" value="1.0" type="real" />
    <att name="confidence_score_old" value="0.3328" type="real" />
    <att name="initial_score" value="0.4089" type="real" />
    <att name="relevance_score" value="1.0" type="real" />
  </edge>
  <edge id="Q16543 (pp) Q8IVT5" label="CDC37_HUMAN (pp) KSR1_HUMAN" source="Q16543" target="Q8IVT5">
    <att name="confidence_score" value="1.0" type="real" />
    <att name="confidence_score_old" value="0.1849" type="real" />
    <att name="initial_score" value="0.125" type="real" />
    <att name="relevance_score" value="1.0" type="real" />
  </edge>
  <edge id="Q16543 (pp) Q96BR1" label="CDC37_HUMAN (pp) SGK3_HUMAN" source="Q16543" target="Q96BR1">
    <att name="confidence_score" value="1.0" type="real" />
    <att name="confidence_score_old" value="0.1605" type="real" />
    <att name="initial_score" value="0.0567" type="real" />
    <att name="relevance_score" value="1.0" type="real" />
  </edge>
  <edge id="Q16543 (pp) Q9HBY8" label="CDC37_HUMAN (pp) SGK2_HUMAN" source="Q16543" target="Q9HBY8">
    <att name="confidence_score" value="1.0" type="real" />
    <att name="confidence_score_old" value="0.1605" type="real" />
    <att name="initial_score" value="0.0567" type="real" />
    <att name="relevance_score" value="1.0" type="real" />
  </edge>
  <edge id="Q16543 (pp) Q9UNE7" label="CDC37_HUMAN (pp) CHIP_HUMAN" source="Q16543" target="Q9UNE7">
    <att name="confidence_score" value="1.0" type="real" />
    <att name="confidence_score_old" value="0.1835" type="real" />
    <att name="initial_score" value="0.1214" type="real" />
    <att name="relevance_score" value="1.0" type="real" />
  </edge>
  <edge id="Q6TCH7 (pp) Q9UNE7" label="PAQR3_HUMAN (pp) CHIP_HUMAN" source="Q6TCH7" target="Q9UNE7">
    <att name="confidence_score" value="1.0" type="real" />
    <att name="confidence_score_old" value="0.2051" type="real" />
    <att name="initial_score" value="0.175" type="real" />
    <att name="relevance_score" value="1.0" type="real" />
  </edge>
  <edge id="Q8IVT5 (pp) Q9NNW5" label="KSR1_HUMAN (pp) WDR6_HUMAN" source="Q8IVT5" target="Q9NNW5">
    <att name="confidence_score" value="1.0" type="real" />
    <att name="confidence_score_old" value="0.1743" type="real" />
    <att name="initial_score" value="0.0964" type="real" />
    <att name="relevance_score" value="1.0" type="real" />
  </edge>
  <edge id="Q8N653 (pp) Q9UQ13" label="LZTR1_HUMAN (pp) SHOC2_HUMAN" source="Q8N653" target="Q9UQ13">
    <att name="confidence_score" value="1.0" type="real" />
    <att name="confidence_score_old" value="0.2364" type="real" />
    <att name="initial_score" value="0.2436" type="real" />
    <att name="relevance_score" value="1.0" type="real" />
  </edge>
  <edge id="Q96BR1 (pp) Q96PU5" label="SGK3_HUMAN (pp) NED4L_HUMAN" source="Q96BR1" target="Q96PU5">
    <att name="confidence_score" value="1.0" type="real" />
    <att name="confidence_score_old" value="1.0" type="real" />
    <att name="initial_score" value="0.1382" type="real" />
    <att name="relevance_score" value="1.0" type="real" />
  </edge>
  <edge id="Q96BR1 (pp) Q99576" label="SGK3_HUMAN (pp) T22D3_HUMAN" source="Q96BR1" target="Q99576">
    <att name="confidence_score" value="1.0" type="real" />
    <att name="confidence_score_old" value="1.0" type="real" />
    <att name="initial_score" value="0.0449" type="real" />
    <att name="relevance_score" value="1.0" type="real" />
  </edge>
  <edge id="Q96BR1 (pp) Q9HBY8" label="SGK3_HUMAN (pp) SGK2_HUMAN" source="Q96BR1" target="Q9HBY8">
    <att name="confidence_score" value="1.0" type="real" />
    <att name="confidence_score_old" value="0.1573" type="real" />
    <att name="initial_score" value="0.0467" type="real" />
    <att name="relevance_score" value="1.0" type="real" />
  </edge>
  <edge id="Q96PU5 (pp) Q99576" label="NED4L_HUMAN (pp) T22D3_HUMAN" source="Q96PU5" target="Q99576">
    <att name="confidence_score" value="1.0" type="real" />
    <att name="confidence_score_old" value="1.0" type="real" />
    <att name="initial_score" value="0.1284" type="real" />
    <att name="relevance_score" value="1.0" type="real" />
  </edge>
  <edge id="Q96PU5 (pp) Q9HBY8" label="NED4L_HUMAN (pp) SGK2_HUMAN" source="Q96PU5" target="Q9HBY8">
    <att name="confidence_score" value="1.0" type="real" />
    <att name="confidence_score_old" value="1.0" type="real" />
    <att name="initial_score" value="0.08" type="real" />
    <att name="relevance_score" value="1.0" type="real" />
  </edge>
  <edge id="Q96SW2 (pp) Q9UJ41" label="CRBN_HUMAN (pp) RABX5_HUMAN" source="Q96SW2" target="Q9UJ41">
    <att name="confidence_score" value="1.0" type="real" />
    <att name="confidence_score_old" value="0.5016" type="real" />
    <att name="initial_score" value="0.6071" type="real" />
    <att name="relevance_score" value="1.0" type="real" />
  </edge>
  <edge id="Q99576 (pp) Q9HBY8" label="T22D3_HUMAN (pp) SGK2_HUMAN" source="Q99576" target="Q9HBY8">
    <att name="confidence_score" value="1.0" type="real" />
    <att name="confidence_score_old" value="1.0" type="real" />
    <att name="initial_score" value="0.0449" type="real" />
    <att name="relevance_score" value="1.0" type="real" />
  </edge>
  <edge id="Q99683 (pp) Q9UNE7" label="M3K5_HUMAN (pp) CHIP_HUMAN" source="Q99683" target="Q9UNE7">
    <att name="confidence_score" value="1.0" type="real" />
    <att name="confidence_score_old" value="0.5313" type="real" />
    <att name="initial_score" value="0.635" type="real" />
    <att name="relevance_score" value="1.0" type="real" />
  </edge>
  <edge id="Q99683 (pp) Q9UPT6" label="M3K5_HUMAN (pp) JIP3_HUMAN" source="Q99683" target="Q9UPT6">
    <att name="confidence_score" value="1.0" type="real" />
    <att name="confidence_score_old" value="0.2618" type="real" />
    <att name="initial_score" value="0.293" type="real" />
    <att name="relevance_score" value="1.0" type="real" />
  </edge>
  <edge id="Q99933 (pp) Q9UNE7" label="BAG1_HUMAN (pp) CHIP_HUMAN" source="Q99933" target="Q9UNE7">
    <att name="confidence_score" value="1.0" type="real" />
    <att name="confidence_score_old" value="0.442" type="real" />
    <att name="initial_score" value="0.546" type="real" />
    <att name="relevance_score" value="1.0" type="real" />
  </edge>
  <edge id="Q9BRX9 (pp) Q9UHA4" label="WDR83_HUMAN (pp) LTOR3_HUMAN" source="Q9BRX9" target="Q9UHA4">
    <att name="confidence_score" value="1.0" type="real" />
    <att name="confidence_score_old" value="1.0" type="real" />
    <att name="initial_score" value="0.2819" type="real" />
    <att name="relevance_score" value="1.0" type="real" />
  </edge>
  <edge id="Q9BRX9 (pp) Q9Y2Q5" label="WDR83_HUMAN (pp) LTOR2_HUMAN" source="Q9BRX9" target="Q9Y2Q5">
    <att name="confidence_score" value="1.0" type="real" />
    <att name="confidence_score_old" value="1.0" type="real" />
    <att name="initial_score" value="0.1879" type="real" />
    <att name="relevance_score" value="1.0" type="real" />
  </edge>
  <edge id="Q9UHA4 (pp) Q9Y2Q5" label="LTOR3_HUMAN (pp) LTOR2_HUMAN" source="Q9UHA4" target="Q9Y2Q5">
    <att name="confidence_score" value="1.0" type="real" />
    <att name="confidence_score_old" value="1.0" type="real" />
    <att name="initial_score" value="0.8629" type="real" />
    <att name="relevance_score" value="1.0" type="real" />
  </edge>
</graph>
