# Supplementary material for: New insights into the molecular biology of Alzheimer’s-like cerebral amyloidosis achieved through multi‐omics approaches
Source: PLoS One. 2025 Sep 3;20(9):e0330859. doi: 10.1371/journal.pone.0330859 (PMC12407441; doi:10.1371/journal.pone.0330859)
Supplement: S4 Appendix — (ZIP) [file pone.0330859.s014.zip › c1_3_41.xgmml]

<?xml version='1.0' encoding='utf-8'?>
<graph xmlns="http://www.cs.rpi.edu/XGMML" xmlns:dc="http://purl.org/dc/elements/1.1/" xmlns:rdf="http://www.w3.org/1999/02/22-rdf-syntax-ns#" label="[c1_3_41]@0.1" directed="0" vendor="Intomics A/S">
  <att name="layoutAlgorithm" value="Edge-weighted Spring Embedded" type="string" />
  <att name="networkMetadata"><rdf:RDF><rdf:Description rdf:about="https://www.intomics.com/"><dc:type>Protein-Protein Interaction</dc:type><dc:description>https://www.intomics.com/inbiomap/</dc:description><dc:identifier>[P04150]@0.1</dc:identifier><dc:date>2024-01-31 21:21:58 UTC</dc:date><dc:title>inBio Map network</dc:title><dc:source>/unity/intomics/inhouse/software/inBio_Command_2023_08/share/data/interactions/network_0/inBio_Map_2023_08_10</dc:source><dc:format>Cytoscape-XGMML</dc:format></rdf:Description></rdf:RDF></att>
  <att name="_inBio_interactomeVersion" value="2023_08_10" type="string" />
  <att name="_inBio_formatVersion" value="1" type="integer" />
  <att name="_inBio_formatVersion" value="1" type="integer" />
  <att name="_inBio_interactomeVersion" value="2023_08_10" type="string" />
  <att name="layoutAlgorithm" value="Edge-weighted Spring Embedded" type="string" />
  <att name="order" value="1" type="integer" />
  <node id="O14497" label="ARI1A_HUMAN">
    <att name="ac" value="O14497" type="string" />
    <att name="description" value="AT-rich interactive domain-containing protein 1A" type="string" />
    <att name="gene" value="ARID1A" type="string" />
    <att name="localization" value="Transcription factor" type="string" />
    <att name="order" value="1" type="integer" />
    <att name="relevance_score" value="0.25" type="real" />
    <att name="localization" value="Transcription factor" type="string" />
    <att name="description" value="AT-rich interactive domain-containing protein 1A" type="string" />
  </node>
  <node id="O14686" label="KMT2D_HUMAN">
    <att name="ac" value="O14686" type="string" />
    <att name="description" value="Histone-lysine N-methyltransferase 2D" type="string" />
    <att name="gene" value="KMT2D" type="string" />
    <att name="localization" value="Enzyme" type="string" />
    <att name="order" value="1" type="integer" />
    <att name="relevance_score" value="0.19642857142857142" type="real" />
    <att name="localization" value="Enzyme" type="string" />
    <att name="description" value="Histone-lysine N-methyltransferase 2D" type="string" />
  </node>
  <node id="O15164" label="TIF1A_HUMAN">
    <att name="ac" value="O15164" type="string" />
    <att name="description" value="Transcription intermediary factor 1-alpha" type="string" />
    <att name="gene" value="TRIM24" type="string" />
    <att name="localization" value="Transcription factor" type="string" />
    <att name="order" value="1" type="integer" />
    <att name="relevance_score" value="0.140625" type="real" />
    <att name="localization" value="Transcription factor" type="string" />
    <att name="description" value="Transcription intermediary factor 1-alpha" type="string" />
  </node>
  <node id="O43294" label="TGFI1_HUMAN">
    <att name="ac" value="O43294" type="string" />
    <att name="description" value="Transforming growth factor beta-1-induced transcript 1 protein" type="string" />
    <att name="gene" value="TGFB1I1" type="string" />
    <att name="localization" value="" type="string" />
    <att name="order" value="1" type="integer" />
    <att name="relevance_score" value="0.13636363636363635" type="real" />
    <att name="localization" value="" type="string" />
    <att name="description" value="Transforming growth factor beta-1-induced transcript 1 protein" type="string" />
  </node>
  <node id="O60488" label="ACSL4_HUMAN">
    <att name="ac" value="O60488" type="string" />
    <att name="description" value="Long-chain-fatty-acid--CoA ligase 4" type="string" />
    <att name="gene" value="ACSL4" type="string" />
    <att name="localization" value="Plasma membrane bound" type="string" />
    <att name="order" value="1" type="integer" />
    <att name="relevance_score" value="0.1" type="real" />
    <att name="localization" value="Plasma membrane bound" type="string" />
    <att name="description" value="Long-chain-fatty-acid--CoA ligase 4" type="string" />
  </node>
  <node id="O75376" label="NCOR1_HUMAN">
    <att name="ac" value="O75376" type="string" />
    <att name="description" value="Nuclear receptor corepressor 1" type="string" />
    <att name="gene" value="NCOR1" type="string" />
    <att name="localization" value="Transcription factor" type="string" />
    <att name="order" value="1" type="integer" />
    <att name="relevance_score" value="0.13986013986013987" type="real" />
    <att name="localization" value="Transcription factor" type="string" />
    <att name="description" value="Nuclear receptor corepressor 1" type="string" />
  </node>
  <node id="O75582" label="KS6A5_HUMAN">
    <att name="ac" value="O75582" type="string" />
    <att name="description" value="Ribosomal protein S6 kinase alpha-5" type="string" />
    <att name="gene" value="RPS6KA5" type="string" />
    <att name="localization" value="Kinase" type="string" />
    <att name="order" value="1" type="integer" />
    <att name="relevance_score" value="0.20930232558139536" type="real" />
    <att name="localization" value="Kinase" type="string" />
    <att name="description" value="Ribosomal protein S6 kinase alpha-5" type="string" />
  </node>
  <node id="O75928" label="PIAS2_HUMAN">
    <att name="ac" value="O75928" type="string" />
    <att name="description" value="E3 SUMO-protein ligase PIAS2" type="string" />
    <att name="gene" value="PIAS2" type="string" />
    <att name="localization" value="Transcription factor" type="string" />
    <att name="order" value="1" type="integer" />
    <att name="relevance_score" value="0.16981132075471697" type="real" />
    <att name="localization" value="Transcription factor" type="string" />
    <att name="description" value="E3 SUMO-protein ligase PIAS2" type="string" />
  </node>
  <node id="O95644" label="NFAC1_HUMAN">
    <att name="ac" value="O95644" type="string" />
    <att name="description" value="Nuclear factor of activated T-cells, cytoplasmic 1" type="string" />
    <att name="gene" value="NFATC1" type="string" />
    <att name="localization" value="Transcription factor" type="string" />
    <att name="order" value="1" type="integer" />
    <att name="relevance_score" value="0.1956521739130435" type="real" />
    <att name="localization" value="Transcription factor" type="string" />
    <att name="description" value="Nuclear factor of activated T-cells, cytoplasmic 1" type="string" />
  </node>
  <node id="P00813" label="ADA_HUMAN">
    <att name="ac" value="P00813" type="string" />
    <att name="description" value="Adenosine deaminase" type="string" />
    <att name="gene" value="ADA" type="string" />
    <att name="localization" value="Enzyme" type="string" />
    <att name="order" value="1" type="integer" />
    <att name="relevance_score" value="0.125" type="real" />
    <att name="localization" value="Enzyme" type="string" />
    <att name="description" value="Adenosine deaminase" type="string" />
  </node>
  <node id="P04150" label="GCR_HUMAN">
    <att name="ac" value="P04150" type="string" />
    <att name="description" value="Glucocorticoid receptor" type="string" />
    <att name="gene" value="NR3C1" type="string" />
    <att name="localization" value="Transcription factor" type="string" />
    <att name="order" value="0" type="integer" />
    <att name="relevance_score" value="1.0" type="real" />
    <att name="localization" value="Transcription factor" type="string" />
    <att name="description" value="Glucocorticoid receptor" type="string" />
  </node>
  <node id="P05412" label="JUN_HUMAN">
    <att name="ac" value="P05412" type="string" />
    <att name="description" value="Transcription factor Jun" type="string" />
    <att name="gene" value="JUN" type="string" />
    <att name="localization" value="Transcription factor" type="string" />
    <att name="order" value="1" type="integer" />
    <att name="relevance_score" value="0.12585034013605442" type="real" />
    <att name="localization" value="Transcription factor" type="string" />
    <att name="description" value="Transcription factor Jun" type="string" />
  </node>
  <node id="P05549" label="AP2A_HUMAN">
    <att name="ac" value="P05549" type="string" />
    <att name="description" value="Transcription factor AP-2-alpha" type="string" />
    <att name="gene" value="TFAP2A" type="string" />
    <att name="localization" value="Transcription factor" type="string" />
    <att name="order" value="1" type="integer" />
    <att name="relevance_score" value="0.14893617021276595" type="real" />
    <att name="localization" value="Transcription factor" type="string" />
    <att name="description" value="Transcription factor AP-2-alpha" type="string" />
  </node>
  <node id="P08235" label="MCR_HUMAN">
    <att name="ac" value="P08235" type="string" />
    <att name="description" value="Mineralocorticoid receptor" type="string" />
    <att name="gene" value="NR3C2" type="string" />
    <att name="localization" value="Receptor" type="string" />
    <att name="order" value="1" type="integer" />
    <att name="relevance_score" value="0.7391304347826086" type="real" />
    <att name="_Receptor" value="true" type="boolean" />
    <att name="localization" value="Receptor" type="string" />
    <att name="description" value="Mineralocorticoid receptor" type="string" />
  </node>
  <node id="P09429" label="HMGB1_HUMAN">
    <att name="ac" value="P09429" type="string" />
    <att name="description" value="High mobility group protein B1" type="string" />
    <att name="gene" value="HMGB1" type="string" />
    <att name="localization" value="" type="string" />
    <att name="order" value="1" type="integer" />
    <att name="relevance_score" value="0.14563106796116504" type="real" />
    <att name="localization" value="" type="string" />
    <att name="description" value="High mobility group protein B1" type="string" />
  </node>
  <node id="P10415" label="BCL2_HUMAN">
    <att name="ac" value="P10415" type="string" />
    <att name="description" value="Apoptosis regulator Bcl-2" type="string" />
    <att name="gene" value="BCL2" type="string" />
    <att name="localization" value="" type="string" />
    <att name="order" value="1" type="integer" />
    <att name="relevance_score" value="0.1" type="real" />
    <att name="localization" value="" type="string" />
    <att name="description" value="Apoptosis regulator Bcl-2" type="string" />
  </node>
  <node id="P10599" label="THIO_HUMAN">
    <att name="ac" value="P10599" type="string" />
    <att name="description" value="Thioredoxin" type="string" />
    <att name="gene" value="TXN" type="string" />
    <att name="localization" value="" type="string" />
    <att name="order" value="1" type="integer" />
    <att name="relevance_score" value="0.16666666666666666" type="real" />
    <att name="localization" value="" type="string" />
    <att name="description" value="Thioredoxin" type="string" />
  </node>
  <node id="P10826" label="RARB_HUMAN">
    <att name="ac" value="P10826" type="string" />
    <att name="description" value="Retinoic acid receptor beta" type="string" />
    <att name="gene" value="RARB" type="string" />
    <att name="localization" value="Transcription factor" type="string" />
    <att name="order" value="1" type="integer" />
    <att name="relevance_score" value="0.2857142857142857" type="real" />
    <att name="localization" value="Transcription factor" type="string" />
    <att name="description" value="Retinoic acid receptor beta" type="string" />
  </node>
  <node id="P11387" label="TOP1_HUMAN">
    <att name="ac" value="P11387" type="string" />
    <att name="description" value="DNA topoisomerase 1" type="string" />
    <att name="gene" value="TOP1" type="string" />
    <att name="localization" value="Kinase" type="string" />
    <att name="order" value="1" type="integer" />
    <att name="relevance_score" value="0.13725490196078433" type="real" />
    <att name="localization" value="Kinase" type="string" />
    <att name="description" value="DNA topoisomerase 1" type="string" />
  </node>
  <node id="P14653" label="HXB1_HUMAN">
    <att name="ac" value="P14653" type="string" />
    <att name="description" value="Homeobox protein Hox-B1" type="string" />
    <att name="gene" value="HOXB1" type="string" />
    <att name="localization" value="Transcription factor" type="string" />
    <att name="order" value="1" type="integer" />
    <att name="relevance_score" value="0.3" type="real" />
    <att name="localization" value="Transcription factor" type="string" />
    <att name="description" value="Homeobox protein Hox-B1" type="string" />
  </node>
  <node id="P14859" label="PO2F1_HUMAN">
    <att name="ac" value="P14859" type="string" />
    <att name="description" value="POU domain, class 2, transcription factor 1" type="string" />
    <att name="gene" value="POU2F1" type="string" />
    <att name="localization" value="Transcription factor" type="string" />
    <att name="order" value="1" type="integer" />
    <att name="relevance_score" value="0.1" type="real" />
    <att name="localization" value="Transcription factor" type="string" />
    <att name="description" value="POU domain, class 2, transcription factor 1" type="string" />
  </node>
  <node id="P15036" label="ETS2_HUMAN">
    <att name="ac" value="P15036" type="string" />
    <att name="description" value="Protein C-ets-2" type="string" />
    <att name="gene" value="ETS2" type="string" />
    <att name="localization" value="Transcription factor" type="string" />
    <att name="order" value="1" type="integer" />
    <att name="relevance_score" value="0.34375" type="real" />
    <att name="localization" value="Transcription factor" type="string" />
    <att name="description" value="Protein C-ets-2" type="string" />
  </node>
  <node id="P16220" label="CREB1_HUMAN">
    <att name="ac" value="P16220" type="string" />
    <att name="description" value="Cyclic AMP-responsive element-binding protein 1" type="string" />
    <att name="gene" value="CREB1" type="string" />
    <att name="localization" value="Transcription factor" type="string" />
    <att name="order" value="1" type="integer" />
    <att name="relevance_score" value="0.16363636363636364" type="real" />
    <att name="localization" value="Transcription factor" type="string" />
    <att name="description" value="Cyclic AMP-responsive element-binding protein 1" type="string" />
  </node>
  <node id="P17676" label="CEBPB_HUMAN">
    <att name="ac" value="P17676" type="string" />
    <att name="description" value="CCAAT/enhancer-binding protein beta" type="string" />
    <att name="gene" value="CEBPB" type="string" />
    <att name="localization" value="Transcription factor" type="string" />
    <att name="order" value="1" type="integer" />
    <att name="relevance_score" value="0.23809523809523808" type="real" />
    <att name="localization" value="Transcription factor" type="string" />
    <att name="description" value="CCAAT/enhancer-binding protein beta" type="string" />
  </node>
  <node id="P17735" label="ATTY_HUMAN">
    <att name="ac" value="P17735" type="string" />
    <att name="description" value="Tyrosine aminotransferase" type="string" />
    <att name="gene" value="TAT" type="string" />
    <att name="localization" value="Enzyme" type="string" />
    <att name="order" value="1" type="integer" />
    <att name="relevance_score" value="0.4" type="real" />
    <att name="localization" value="Enzyme" type="string" />
    <att name="description" value="Tyrosine aminotransferase" type="string" />
  </node>
  <node id="P19838" label="NFKB1_HUMAN">
    <att name="ac" value="P19838" type="string" />
    <att name="description" value="Nuclear factor NF-kappa-B p105 subunit" type="string" />
    <att name="gene" value="NFKB1" type="string" />
    <att name="localization" value="Transcription factor" type="string" />
    <att name="order" value="1" type="integer" />
    <att name="relevance_score" value="0.1402439024390244" type="real" />
    <att name="localization" value="Transcription factor" type="string" />
    <att name="description" value="Nuclear factor NF-kappa-B p105 subunit" type="string" />
  </node>
  <node id="P20264" label="PO3F3_HUMAN">
    <att name="ac" value="P20264" type="string" />
    <att name="description" value="POU domain, class 3, transcription factor 3" type="string" />
    <att name="gene" value="POU3F3" type="string" />
    <att name="localization" value="Transcription factor" type="string" />
    <att name="order" value="1" type="integer" />
    <att name="relevance_score" value="0.25" type="real" />
    <att name="localization" value="Transcription factor" type="string" />
    <att name="description" value="POU domain, class 3, transcription factor 3" type="string" />
  </node>
  <node id="P20962" label="PTMS_HUMAN">
    <att name="ac" value="P20962" type="string" />
    <att name="description" value="Parathymosin" type="string" />
    <att name="gene" value="PTMS" type="string" />
    <att name="localization" value="" type="string" />
    <att name="order" value="1" type="integer" />
    <att name="relevance_score" value="0.3333333333333333" type="real" />
    <att name="localization" value="" type="string" />
    <att name="description" value="Parathymosin" type="string" />
  </node>
  <node id="P22301" label="IL10_HUMAN">
    <att name="ac" value="P22301" type="string" />
    <att name="description" value="Interleukin-10" type="string" />
    <att name="gene" value="IL10" type="string" />
    <att name="localization" value="Signaling molecule" type="string" />
    <att name="order" value="1" type="integer" />
    <att name="relevance_score" value="0.11538461538461539" type="real" />
    <att name="_Secreted" value="true" type="boolean" />
    <att name="localization" value="Signaling molecule" type="string" />
    <att name="description" value="Interleukin-10" type="string" />
  </node>
  <node id="P28069" label="PIT1_HUMAN">
    <att name="ac" value="P28069" type="string" />
    <att name="description" value="Pituitary-specific positive transcription factor 1" type="string" />
    <att name="gene" value="POU1F1" type="string" />
    <att name="localization" value="Transcription factor" type="string" />
    <att name="order" value="1" type="integer" />
    <att name="relevance_score" value="0.35294117647058826" type="real" />
    <att name="localization" value="Transcription factor" type="string" />
    <att name="description" value="Pituitary-specific positive transcription factor 1" type="string" />
  </node>
  <node id="P29460" label="IL12B_HUMAN">
    <att name="ac" value="P29460" type="string" />
    <att name="description" value="Interleukin-12 subunit beta" type="string" />
    <att name="gene" value="IL12B" type="string" />
    <att name="localization" value="Signaling molecule" type="string" />
    <att name="order" value="1" type="integer" />
    <att name="relevance_score" value="0.2" type="real" />
    <att name="_Secreted" value="true" type="boolean" />
    <att name="localization" value="Signaling molecule" type="string" />
    <att name="description" value="Interleukin-12 subunit beta" type="string" />
  </node>
  <node id="P29590" label="PML_HUMAN">
    <att name="ac" value="P29590" type="string" />
    <att name="description" value="Protein PML" type="string" />
    <att name="gene" value="PML" type="string" />
    <att name="localization" value="Transcription factor" type="string" />
    <att name="order" value="1" type="integer" />
    <att name="relevance_score" value="0.15760869565217392" type="real" />
    <att name="localization" value="Transcription factor" type="string" />
    <att name="description" value="Protein PML" type="string" />
  </node>
  <node id="P31749" label="AKT1_HUMAN">
    <att name="ac" value="P31749" type="string" />
    <att name="description" value="RAC-alpha serine/threonine-protein kinase" type="string" />
    <att name="gene" value="AKT1" type="string" />
    <att name="localization" value="Kinase" type="string" />
    <att name="order" value="1" type="integer" />
    <att name="relevance_score" value="0.10238907849829351" type="real" />
    <att name="localization" value="Kinase" type="string" />
    <att name="description" value="RAC-alpha serine/threonine-protein kinase" type="string" />
  </node>
  <node id="P31948" label="STIP1_HUMAN">
    <att name="ac" value="P31948" type="string" />
    <att name="description" value="Stress-induced-phosphoprotein 1" type="string" />
    <att name="gene" value="STIP1" type="string" />
    <att name="localization" value="" type="string" />
    <att name="order" value="1" type="integer" />
    <att name="relevance_score" value="0.1282051282051282" type="real" />
    <att name="localization" value="" type="string" />
    <att name="description" value="Stress-induced-phosphoprotein 1" type="string" />
  </node>
  <node id="P32322" label="P5CR1_HUMAN">
    <att name="ac" value="P32322" type="string" />
    <att name="description" value="Pyrroline-5-carboxylate reductase 1, mitochondrial" type="string" />
    <att name="gene" value="PYCR1" type="string" />
    <att name="localization" value="Enzyme" type="string" />
    <att name="order" value="1" type="integer" />
    <att name="relevance_score" value="0.2857142857142857" type="real" />
    <att name="localization" value="Enzyme" type="string" />
    <att name="description" value="Pyrroline-5-carboxylate reductase 1, mitochondrial" type="string" />
  </node>
  <node id="P36507" label="MP2K2_HUMAN">
    <att name="ac" value="P36507" type="string" />
    <att name="description" value="Dual specificity mitogen-activated protein kinase kinase 2" type="string" />
    <att name="gene" value="MAP2K2" type="string" />
    <att name="localization" value="Kinase" type="string" />
    <att name="order" value="1" type="integer" />
    <att name="relevance_score" value="0.17567567567567569" type="real" />
    <att name="localization" value="Kinase" type="string" />
    <att name="description" value="Dual specificity mitogen-activated protein kinase kinase 2" type="string" />
  </node>
  <node id="P37231" label="PPARG_HUMAN">
    <att name="ac" value="P37231" type="string" />
    <att name="description" value="Peroxisome proliferator-activated receptor gamma" type="string" />
    <att name="gene" value="PPARG" type="string" />
    <att name="localization" value="Transcription factor" type="string" />
    <att name="order" value="1" type="integer" />
    <att name="relevance_score" value="0.3282442748091603" type="real" />
    <att name="localization" value="Transcription factor" type="string" />
    <att name="description" value="Peroxisome proliferator-activated receptor gamma" type="string" />
  </node>
  <node id="P40424" label="PBX1_HUMAN">
    <att name="ac" value="P40424" type="string" />
    <att name="description" value="Pre-B-cell leukemia transcription factor 1" type="string" />
    <att name="gene" value="PBX1" type="string" />
    <att name="localization" value="Transcription factor" type="string" />
    <att name="order" value="1" type="integer" />
    <att name="relevance_score" value="0.13114754098360656" type="real" />
    <att name="localization" value="Transcription factor" type="string" />
    <att name="description" value="Pre-B-cell leukemia transcription factor 1" type="string" />
  </node>
  <node id="P40763" label="STAT3_HUMAN">
    <att name="ac" value="P40763" type="string" />
    <att name="description" value="Signal transducer and activator of transcription 3" type="string" />
    <att name="gene" value="STAT3" type="string" />
    <att name="localization" value="Transcription factor" type="string" />
    <att name="order" value="1" type="integer" />
    <att name="relevance_score" value="0.11851851851851852" type="real" />
    <att name="localization" value="Transcription factor" type="string" />
    <att name="description" value="Signal transducer and activator of transcription 3" type="string" />
  </node>
  <node id="P41235" label="HNF4A_HUMAN">
    <att name="ac" value="P41235" type="string" />
    <att name="description" value="Hepatocyte nuclear factor 4-alpha" type="string" />
    <att name="gene" value="HNF4A" type="string" />
    <att name="localization" value="Transcription factor" type="string" />
    <att name="order" value="1" type="integer" />
    <att name="relevance_score" value="0.1511627906976744" type="real" />
    <att name="localization" value="Transcription factor" type="string" />
    <att name="description" value="Hepatocyte nuclear factor 4-alpha" type="string" />
  </node>
  <node id="P42229" label="STA5A_HUMAN">
    <att name="ac" value="P42229" type="string" />
    <att name="description" value="Signal transducer and activator of transcription 5A" type="string" />
    <att name="gene" value="STAT5A" type="string" />
    <att name="localization" value="Transcription factor" type="string" />
    <att name="order" value="1" type="integer" />
    <att name="relevance_score" value="0.11827956989247312" type="real" />
    <att name="localization" value="Transcription factor" type="string" />
    <att name="description" value="Signal transducer and activator of transcription 5A" type="string" />
  </node>
  <node id="P45954" label="ACDSB_HUMAN">
    <att name="ac" value="P45954" type="string" />
    <att name="description" value="Short/branched chain specific acyl-CoA dehydrogenase, mitochondrial" type="string" />
    <att name="gene" value="ACADSB" type="string" />
    <att name="localization" value="Enzyme" type="string" />
    <att name="order" value="1" type="integer" />
    <att name="relevance_score" value="0.25" type="real" />
    <att name="localization" value="Enzyme" type="string" />
    <att name="description" value="Short/branched chain specific acyl-CoA dehydrogenase, mitochondrial" type="string" />
  </node>
  <node id="P48552" label="NRIP1_HUMAN">
    <att name="ac" value="P48552" type="string" />
    <att name="description" value="Nuclear receptor-interacting protein 1" type="string" />
    <att name="gene" value="NRIP1" type="string" />
    <att name="localization" value="" type="string" />
    <att name="order" value="1" type="integer" />
    <att name="relevance_score" value="0.3673469387755102" type="real" />
    <att name="localization" value="" type="string" />
    <att name="description" value="Nuclear receptor-interacting protein 1" type="string" />
  </node>
  <node id="P51531" label="SMCA2_HUMAN">
    <att name="ac" value="P51531" type="string" />
    <att name="description" value="Probable global transcription activator SNF2L2" type="string" />
    <att name="gene" value="SMARCA2" type="string" />
    <att name="localization" value="Transcription factor" type="string" />
    <att name="order" value="1" type="integer" />
    <att name="relevance_score" value="0.2125" type="real" />
    <att name="localization" value="Transcription factor" type="string" />
    <att name="description" value="Probable global transcription activator SNF2L2" type="string" />
  </node>
  <node id="P51532" label="SMCA4_HUMAN">
    <att name="ac" value="P51532" type="string" />
    <att name="description" value="Transcription activator BRG1" type="string" />
    <att name="gene" value="SMARCA4" type="string" />
    <att name="localization" value="Enzyme" type="string" />
    <att name="order" value="1" type="integer" />
    <att name="relevance_score" value="0.1340782122905028" type="real" />
    <att name="localization" value="Enzyme" type="string" />
    <att name="description" value="Transcription activator BRG1" type="string" />
  </node>
  <node id="P51617" label="IRAK1_HUMAN">
    <att name="ac" value="P51617" type="string" />
    <att name="description" value="Interleukin-1 receptor-associated kinase 1" type="string" />
    <att name="gene" value="IRAK1" type="string" />
    <att name="localization" value="Kinase" type="string" />
    <att name="order" value="1" type="integer" />
    <att name="relevance_score" value="0.1" type="real" />
    <att name="localization" value="Kinase" type="string" />
    <att name="description" value="Interleukin-1 receptor-associated kinase 1" type="string" />
  </node>
  <node id="P51843" label="NR0B1_HUMAN">
    <att name="ac" value="P51843" type="string" />
    <att name="description" value="Nuclear receptor subfamily 0 group B member 1" type="string" />
    <att name="gene" value="NR0B1" type="string" />
    <att name="localization" value="Receptor" type="string" />
    <att name="order" value="1" type="integer" />
    <att name="relevance_score" value="0.19047619047619047" type="real" />
    <att name="_Receptor" value="true" type="boolean" />
    <att name="localization" value="Receptor" type="string" />
    <att name="description" value="Nuclear receptor subfamily 0 group B member 1" type="string" />
  </node>
  <node id="P53041" label="PPP5_HUMAN">
    <att name="ac" value="P53041" type="string" />
    <att name="description" value="Serine/threonine-protein phosphatase 5" type="string" />
    <att name="gene" value="PPP5C" type="string" />
    <att name="localization" value="Enzyme" type="string" />
    <att name="order" value="1" type="integer" />
    <att name="relevance_score" value="0.16883116883116883" type="real" />
    <att name="localization" value="Enzyme" type="string" />
    <att name="description" value="Serine/threonine-protein phosphatase 5" type="string" />
  </node>
  <node id="P54886" label="P5CS_HUMAN">
    <att name="ac" value="P54886" type="string" />
    <att name="description" value="Delta-1-pyrroline-5-carboxylate synthase" type="string" />
    <att name="gene" value="ALDH18A1" type="string" />
    <att name="localization" value="Kinase" type="string" />
    <att name="order" value="1" type="integer" />
    <att name="relevance_score" value="0.16666666666666666" type="real" />
    <att name="localization" value="Kinase" type="string" />
    <att name="description" value="Delta-1-pyrroline-5-carboxylate synthase" type="string" />
  </node>
  <node id="P63165" label="SUMO1_HUMAN">
    <att name="ac" value="P63165" type="string" />
    <att name="description" value="Small ubiquitin-related modifier 1" type="string" />
    <att name="gene" value="SUMO1" type="string" />
    <att name="localization" value="" type="string" />
    <att name="order" value="1" type="integer" />
    <att name="relevance_score" value="0.11336032388663968" type="real" />
    <att name="localization" value="" type="string" />
    <att name="description" value="Small ubiquitin-related modifier 1" type="string" />
  </node>
  <node id="P68036" label="UB2L3_HUMAN">
    <att name="ac" value="P68036" type="string" />
    <att name="description" value="Ubiquitin-conjugating enzyme E2 L3" type="string" />
    <att name="gene" value="UBE2L3" type="string" />
    <att name="localization" value="Enzyme" type="string" />
    <att name="order" value="1" type="integer" />
    <att name="relevance_score" value="0.12" type="real" />
    <att name="localization" value="Enzyme" type="string" />
    <att name="description" value="Ubiquitin-conjugating enzyme E2 L3" type="string" />
  </node>
  <node id="Q00653" label="NFKB2_HUMAN">
    <att name="ac" value="Q00653" type="string" />
    <att name="description" value="Nuclear factor NF-kappa-B p100 subunit" type="string" />
    <att name="gene" value="NFKB2" type="string" />
    <att name="localization" value="Transcription factor" type="string" />
    <att name="order" value="1" type="integer" />
    <att name="relevance_score" value="0.16071428571428573" type="real" />
    <att name="localization" value="Transcription factor" type="string" />
    <att name="description" value="Nuclear factor NF-kappa-B p100 subunit" type="string" />
  </node>
  <node id="Q00987" label="MDM2_HUMAN">
    <att name="ac" value="Q00987" type="string" />
    <att name="description" value="E3 ubiquitin-protein ligase Mdm2" type="string" />
    <att name="gene" value="MDM2" type="string" />
    <att name="localization" value="Enzyme" type="string" />
    <att name="order" value="1" type="integer" />
    <att name="relevance_score" value="0.10294117647058823" type="real" />
    <att name="localization" value="Enzyme" type="string" />
    <att name="description" value="E3 ubiquitin-protein ligase Mdm2" type="string" />
  </node>
  <node id="Q02790" label="FKBP4_HUMAN">
    <att name="ac" value="Q02790" type="string" />
    <att name="description" value="Peptidyl-prolyl cis-trans isomerase FKBP4" type="string" />
    <att name="gene" value="FKBP4" type="string" />
    <att name="localization" value="Enzyme" type="string" />
    <att name="order" value="1" type="integer" />
    <att name="relevance_score" value="0.2857142857142857" type="real" />
    <att name="localization" value="Enzyme" type="string" />
    <att name="description" value="Peptidyl-prolyl cis-trans isomerase FKBP4" type="string" />
  </node>
  <node id="Q04206" label="TF65_HUMAN">
    <att name="ac" value="Q04206" type="string" />
    <att name="description" value="Transcription factor p65" type="string" />
    <att name="gene" value="RELA" type="string" />
    <att name="localization" value="Transcription factor" type="string" />
    <att name="order" value="1" type="integer" />
    <att name="relevance_score" value="0.11564625850340136" type="real" />
    <att name="localization" value="Transcription factor" type="string" />
    <att name="description" value="Transcription factor p65" type="string" />
  </node>
  <node id="Q08752" label="PPID_HUMAN">
    <att name="ac" value="Q08752" type="string" />
    <att name="description" value="Peptidyl-prolyl cis-trans isomerase D" type="string" />
    <att name="gene" value="PPID" type="string" />
    <att name="localization" value="Enzyme" type="string" />
    <att name="order" value="1" type="integer" />
    <att name="relevance_score" value="0.23333333333333334" type="real" />
    <att name="localization" value="Enzyme" type="string" />
    <att name="description" value="Peptidyl-prolyl cis-trans isomerase D" type="string" />
  </node>
  <node id="Q12778" label="FOXO1_HUMAN">
    <att name="ac" value="Q12778" type="string" />
    <att name="description" value="Forkhead box protein O1" type="string" />
    <att name="gene" value="FOXO1" type="string" />
    <att name="localization" value="Transcription factor" type="string" />
    <att name="order" value="1" type="integer" />
    <att name="relevance_score" value="0.20987654320987653" type="real" />
    <att name="localization" value="Transcription factor" type="string" />
    <att name="description" value="Forkhead box protein O1" type="string" />
  </node>
  <node id="Q12824" label="SNF5_HUMAN">
    <att name="ac" value="Q12824" type="string" />
    <att name="description" value="SWI/SNF-related matrix-associated actin-dependent regulator of chromatin subfamily B member 1" type="string" />
    <att name="gene" value="SMARCB1" type="string" />
    <att name="localization" value="Transcription factor" type="string" />
    <att name="order" value="1" type="integer" />
    <att name="relevance_score" value="0.15447154471544716" type="real" />
    <att name="localization" value="Transcription factor" type="string" />
    <att name="description" value="SWI/SNF-related matrix-associated actin-dependent regulator of chromatin subfamily B member 1" type="string" />
  </node>
  <node id="Q13133" label="NR1H3_HUMAN">
    <att name="ac" value="Q13133" type="string" />
    <att name="description" value="Oxysterols receptor LXR-alpha" type="string" />
    <att name="gene" value="NR1H3" type="string" />
    <att name="localization" value="Transcription factor" type="string" />
    <att name="order" value="1" type="integer" />
    <att name="relevance_score" value="0.32558139534883723" type="real" />
    <att name="localization" value="Transcription factor" type="string" />
    <att name="description" value="Oxysterols receptor LXR-alpha" type="string" />
  </node>
  <node id="Q13451" label="FKBP5_HUMAN">
    <att name="ac" value="Q13451" type="string" />
    <att name="description" value="Peptidyl-prolyl cis-trans isomerase FKBP5" type="string" />
    <att name="gene" value="FKBP5" type="string" />
    <att name="localization" value="Enzyme" type="string" />
    <att name="order" value="1" type="integer" />
    <att name="relevance_score" value="0.11666666666666667" type="real" />
    <att name="localization" value="Enzyme" type="string" />
    <att name="description" value="Peptidyl-prolyl cis-trans isomerase FKBP5" type="string" />
  </node>
  <node id="Q13772" label="NCOA4_HUMAN">
    <att name="ac" value="Q13772" type="string" />
    <att name="description" value="Nuclear receptor coactivator 4" type="string" />
    <att name="gene" value="NCOA4" type="string" />
    <att name="localization" value="" type="string" />
    <att name="order" value="1" type="integer" />
    <att name="relevance_score" value="0.25" type="real" />
    <att name="localization" value="" type="string" />
    <att name="description" value="Nuclear receptor coactivator 4" type="string" />
  </node>
  <node id="Q14686" label="NCOA6_HUMAN">
    <att name="ac" value="Q14686" type="string" />
    <att name="description" value="Nuclear receptor coactivator 6" type="string" />
    <att name="gene" value="NCOA6" type="string" />
    <att name="localization" value="" type="string" />
    <att name="order" value="1" type="integer" />
    <att name="relevance_score" value="0.25" type="real" />
    <att name="localization" value="" type="string" />
    <att name="description" value="Nuclear receptor coactivator 6" type="string" />
  </node>
  <node id="Q14687" label="GSE1_HUMAN">
    <att name="ac" value="Q14687" type="string" />
    <att name="description" value="Genetic suppressor element 1" type="string" />
    <att name="gene" value="GSE1" type="string" />
    <att name="localization" value="" type="string" />
    <att name="order" value="1" type="integer" />
    <att name="relevance_score" value="0.14285714285714285" type="real" />
    <att name="localization" value="" type="string" />
    <att name="description" value="Genetic suppressor element 1" type="string" />
  </node>
  <node id="Q15185" label="TEBP_HUMAN">
    <att name="ac" value="Q15185" type="string" />
    <att name="description" value="Prostaglandin E synthase 3" type="string" />
    <att name="gene" value="PTGES3" type="string" />
    <att name="localization" value="Enzyme" type="string" />
    <att name="order" value="1" type="integer" />
    <att name="relevance_score" value="0.15053763440860216" type="real" />
    <att name="localization" value="Enzyme" type="string" />
    <att name="description" value="Prostaglandin E synthase 3" type="string" />
  </node>
  <node id="Q15596" label="NCOA2_HUMAN">
    <att name="ac" value="Q15596" type="string" />
    <att name="description" value="Nuclear receptor coactivator 2" type="string" />
    <att name="gene" value="NCOA2" type="string" />
    <att name="localization" value="" type="string" />
    <att name="order" value="1" type="integer" />
    <att name="relevance_score" value="0.18461538461538463" type="real" />
    <att name="localization" value="" type="string" />
    <att name="description" value="Nuclear receptor coactivator 2" type="string" />
  </node>
  <node id="Q15648" label="MED1_HUMAN">
    <att name="ac" value="Q15648" type="string" />
    <att name="description" value="Mediator of RNA polymerase II transcription subunit 1" type="string" />
    <att name="gene" value="MED1" type="string" />
    <att name="localization" value="Transcription factor" type="string" />
    <att name="order" value="1" type="integer" />
    <att name="relevance_score" value="0.15476190476190477" type="real" />
    <att name="localization" value="Transcription factor" type="string" />
    <att name="description" value="Mediator of RNA polymerase II transcription subunit 1" type="string" />
  </node>
  <node id="Q15788" label="NCOA1_HUMAN">
    <att name="ac" value="Q15788" type="string" />
    <att name="description" value="Nuclear receptor coactivator 1" type="string" />
    <att name="gene" value="NCOA1" type="string" />
    <att name="localization" value="Enzyme" type="string" />
    <att name="order" value="1" type="integer" />
    <att name="relevance_score" value="0.30434782608695654" type="real" />
    <att name="localization" value="Enzyme" type="string" />
    <att name="description" value="Nuclear receptor coactivator 1" type="string" />
  </node>
  <node id="Q7Z5J4" label="RAI1_HUMAN">
    <att name="ac" value="Q7Z5J4" type="string" />
    <att name="description" value="Retinoic acid-induced protein 1" type="string" />
    <att name="gene" value="RAI1" type="string" />
    <att name="localization" value="" type="string" />
    <att name="order" value="1" type="integer" />
    <att name="relevance_score" value="0.2" type="real" />
    <att name="localization" value="" type="string" />
    <att name="description" value="Retinoic acid-induced protein 1" type="string" />
  </node>
  <node id="Q7Z5L9" label="I2BP2_HUMAN">
    <att name="ac" value="Q7Z5L9" type="string" />
    <att name="description" value="Interferon regulatory factor 2-binding protein 2" type="string" />
    <att name="gene" value="IRF2BP2" type="string" />
    <att name="localization" value="" type="string" />
    <att name="order" value="1" type="integer" />
    <att name="relevance_score" value="0.11764705882352941" type="real" />
    <att name="localization" value="" type="string" />
    <att name="description" value="Interferon regulatory factor 2-binding protein 2" type="string" />
  </node>
  <node id="Q8IVW6" label="ARI3B_HUMAN">
    <att name="ac" value="Q8IVW6" type="string" />
    <att name="description" value="AT-rich interactive domain-containing protein 3B" type="string" />
    <att name="gene" value="ARID3B" type="string" />
    <att name="localization" value="Transcription factor" type="string" />
    <att name="order" value="1" type="integer" />
    <att name="relevance_score" value="0.2" type="real" />
    <att name="localization" value="Transcription factor" type="string" />
    <att name="description" value="AT-rich interactive domain-containing protein 3B" type="string" />
  </node>
  <node id="Q8IXJ9" label="ASXL1_HUMAN">
    <att name="ac" value="Q8IXJ9" type="string" />
    <att name="description" value="Polycomb group protein ASXL1" type="string" />
    <att name="gene" value="ASXL1" type="string" />
    <att name="localization" value="" type="string" />
    <att name="order" value="1" type="integer" />
    <att name="relevance_score" value="0.23809523809523808" type="real" />
    <att name="localization" value="" type="string" />
    <att name="description" value="Polycomb group protein ASXL1" type="string" />
  </node>
  <node id="Q8IZL8" label="PELP1_HUMAN">
    <att name="ac" value="Q8IZL8" type="string" />
    <att name="description" value="Proline-, glutamic acid- and leucine-rich protein 1" type="string" />
    <att name="gene" value="PELP1" type="string" />
    <att name="localization" value="" type="string" />
    <att name="order" value="1" type="integer" />
    <att name="relevance_score" value="0.15625" type="real" />
    <att name="localization" value="" type="string" />
    <att name="description" value="Proline-, glutamic acid- and leucine-rich protein 1" type="string" />
  </node>
  <node id="Q8N365" label="CIART_HUMAN">
    <att name="ac" value="Q8N365" type="string" />
    <att name="description" value="Circadian-associated transcriptional repressor" type="string" />
    <att name="gene" value="CIART" type="string" />
    <att name="localization" value="" type="string" />
    <att name="order" value="1" type="integer" />
    <att name="relevance_score" value="0.25" type="real" />
    <att name="localization" value="" type="string" />
    <att name="description" value="Circadian-associated transcriptional repressor" type="string" />
  </node>
  <node id="Q8NFD5" label="ARI1B_HUMAN">
    <att name="ac" value="Q8NFD5" type="string" />
    <att name="description" value="AT-rich interactive domain-containing protein 1B" type="string" />
    <att name="gene" value="ARID1B" type="string" />
    <att name="localization" value="Transcription factor" type="string" />
    <att name="order" value="1" type="integer" />
    <att name="relevance_score" value="0.2631578947368421" type="real" />
    <att name="localization" value="Transcription factor" type="string" />
    <att name="description" value="AT-rich interactive domain-containing protein 1B" type="string" />
  </node>
  <node id="Q8TAQ2" label="SMRC2_HUMAN">
    <att name="ac" value="Q8TAQ2" type="string" />
    <att name="description" value="SWI/SNF complex subunit SMARCC2" type="string" />
    <att name="gene" value="SMARCC2" type="string" />
    <att name="localization" value="" type="string" />
    <att name="order" value="1" type="integer" />
    <att name="relevance_score" value="0.17567567567567569" type="real" />
    <att name="localization" value="" type="string" />
    <att name="description" value="SWI/SNF complex subunit SMARCC2" type="string" />
  </node>
  <node id="Q92793" label="CBP_HUMAN">
    <att name="ac" value="Q92793" type="string" />
    <att name="description" value="CREB-binding protein" type="string" />
    <att name="gene" value="CREBBP" type="string" />
    <att name="localization" value="Enzyme" type="string" />
    <att name="order" value="1" type="integer" />
    <att name="relevance_score" value="0.13411078717201166" type="real" />
    <att name="localization" value="Enzyme" type="string" />
    <att name="description" value="CREB-binding protein" type="string" />
  </node>
  <node id="Q92922" label="SMRC1_HUMAN">
    <att name="ac" value="Q92922" type="string" />
    <att name="description" value="SWI/SNF complex subunit SMARCC1" type="string" />
    <att name="gene" value="SMARCC1" type="string" />
    <att name="localization" value="" type="string" />
    <att name="order" value="1" type="integer" />
    <att name="relevance_score" value="0.2028985507246377" type="real" />
    <att name="localization" value="" type="string" />
    <att name="description" value="SWI/SNF complex subunit SMARCC1" type="string" />
  </node>
  <node id="Q92932" label="PTPR2_HUMAN">
    <att name="ac" value="Q92932" type="string" />
    <att name="description" value="Receptor-type tyrosine-protein phosphatase N2" type="string" />
    <att name="gene" value="PTPRN2" type="string" />
    <att name="localization" value="Receptor" type="string" />
    <att name="order" value="1" type="integer" />
    <att name="relevance_score" value="0.16666666666666666" type="real" />
    <att name="_Receptor" value="true" type="boolean" />
    <att name="localization" value="Receptor" type="string" />
    <att name="description" value="Receptor-type tyrosine-protein phosphatase N2" type="string" />
  </node>
  <node id="Q969G3" label="SMCE1_HUMAN">
    <att name="ac" value="Q969G3" type="string" />
    <att name="description" value="SWI/SNF-related matrix-associated actin-dependent regulator of chromatin subfamily E member 1" type="string" />
    <att name="gene" value="SMARCE1" type="string" />
    <att name="localization" value="" type="string" />
    <att name="order" value="1" type="integer" />
    <att name="relevance_score" value="0.19753086419753085" type="real" />
    <att name="localization" value="" type="string" />
    <att name="description" value="SWI/SNF-related matrix-associated actin-dependent regulator of chromatin subfamily E member 1" type="string" />
  </node>
  <node id="Q96GM5" label="SMRD1_HUMAN">
    <att name="ac" value="Q96GM5" type="string" />
    <att name="description" value="SWI/SNF-related matrix-associated actin-dependent regulator of chromatin subfamily D member 1" type="string" />
    <att name="gene" value="SMARCD1" type="string" />
    <att name="localization" value="" type="string" />
    <att name="order" value="1" type="integer" />
    <att name="relevance_score" value="0.12149532710280374" type="real" />
    <att name="localization" value="" type="string" />
    <att name="description" value="SWI/SNF-related matrix-associated actin-dependent regulator of chromatin subfamily D member 1" type="string" />
  </node>
  <node id="Q96S59" label="RANB9_HUMAN">
    <att name="ac" value="Q96S59" type="string" />
    <att name="description" value="Ran-binding protein 9" type="string" />
    <att name="gene" value="RANBP9" type="string" />
    <att name="localization" value="" type="string" />
    <att name="order" value="1" type="integer" />
    <att name="relevance_score" value="0.10743801652892562" type="real" />
    <att name="localization" value="" type="string" />
    <att name="description" value="Ran-binding protein 9" type="string" />
  </node>
  <node id="Q96T58" label="MINT_HUMAN">
    <att name="ac" value="Q96T58" type="string" />
    <att name="description" value="Msx2-interacting protein" type="string" />
    <att name="gene" value="SPEN" type="string" />
    <att name="localization" value="Transcription factor" type="string" />
    <att name="order" value="1" type="integer" />
    <att name="relevance_score" value="0.18518518518518517" type="real" />
    <att name="localization" value="Transcription factor" type="string" />
    <att name="description" value="Msx2-interacting protein" type="string" />
  </node>
  <node id="Q96T88" label="UHRF1_HUMAN">
    <att name="ac" value="Q96T88" type="string" />
    <att name="description" value="E3 ubiquitin-protein ligase UHRF1" type="string" />
    <att name="gene" value="UHRF1" type="string" />
    <att name="localization" value="Transcription factor" type="string" />
    <att name="order" value="1" type="integer" />
    <att name="relevance_score" value="0.12" type="real" />
    <att name="localization" value="Transcription factor" type="string" />
    <att name="description" value="E3 ubiquitin-protein ligase UHRF1" type="string" />
  </node>
  <node id="Q99496" label="RING2_HUMAN">
    <att name="ac" value="Q99496" type="string" />
    <att name="description" value="E3 ubiquitin-protein ligase RING2" type="string" />
    <att name="gene" value="RNF2" type="string" />
    <att name="localization" value="Enzyme" type="string" />
    <att name="order" value="1" type="integer" />
    <att name="relevance_score" value="0.12080536912751678" type="real" />
    <att name="localization" value="Enzyme" type="string" />
    <att name="description" value="E3 ubiquitin-protein ligase RING2" type="string" />
  </node>
  <node id="Q99814" label="EPAS1_HUMAN">
    <att name="ac" value="Q99814" type="string" />
    <att name="description" value="Endothelial PAS domain-containing protein 1" type="string" />
    <att name="gene" value="EPAS1" type="string" />
    <att name="localization" value="Transcription factor" type="string" />
    <att name="order" value="1" type="integer" />
    <att name="relevance_score" value="0.12857142857142856" type="real" />
    <att name="localization" value="Transcription factor" type="string" />
    <att name="description" value="Endothelial PAS domain-containing protein 1" type="string" />
  </node>
  <node id="Q99933" label="BAG1_HUMAN">
    <att name="ac" value="Q99933" type="string" />
    <att name="description" value="BAG family molecular chaperone regulator 1" type="string" />
    <att name="gene" value="BAG1" type="string" />
    <att name="localization" value="" type="string" />
    <att name="order" value="1" type="integer" />
    <att name="relevance_score" value="0.22641509433962265" type="real" />
    <att name="localization" value="" type="string" />
    <att name="description" value="BAG family molecular chaperone regulator 1" type="string" />
  </node>
  <node id="Q9BTK6" label="PAGR1_HUMAN">
    <att name="ac" value="Q9BTK6" type="string" />
    <att name="description" value="PAXIP1-associated glutamate-rich protein 1" type="string" />
    <att name="gene" value="PAGR1" type="string" />
    <att name="localization" value="" type="string" />
    <att name="order" value="1" type="integer" />
    <att name="relevance_score" value="0.3333333333333333" type="real" />
    <att name="localization" value="" type="string" />
    <att name="description" value="PAXIP1-associated glutamate-rich protein 1" type="string" />
  </node>
  <node id="Q9P2W1" label="HOP2_HUMAN">
    <att name="ac" value="Q9P2W1" type="string" />
    <att name="description" value="Homologous-pairing protein 2 homolog" type="string" />
    <att name="gene" value="PSMC3IP" type="string" />
    <att name="localization" value="" type="string" />
    <att name="order" value="1" type="integer" />
    <att name="relevance_score" value="0.3333333333333333" type="real" />
    <att name="localization" value="" type="string" />
    <att name="description" value="Homologous-pairing protein 2 homolog" type="string" />
  </node>
  <node id="Q9UBC0" label="HNF6_HUMAN">
    <att name="ac" value="Q9UBC0" type="string" />
    <att name="description" value="Hepatocyte nuclear factor 6" type="string" />
    <att name="gene" value="ONECUT1" type="string" />
    <att name="localization" value="Transcription factor" type="string" />
    <att name="order" value="1" type="integer" />
    <att name="relevance_score" value="0.25" type="real" />
    <att name="localization" value="Transcription factor" type="string" />
    <att name="description" value="Hepatocyte nuclear factor 6" type="string" />
  </node>
  <node id="Q9UBK2" label="PRGC1_HUMAN">
    <att name="ac" value="Q9UBK2" type="string" />
    <att name="description" value="Peroxisome proliferator-activated receptor gamma coactivator 1-alpha" type="string" />
    <att name="gene" value="PPARGC1A" type="string" />
    <att name="localization" value="" type="string" />
    <att name="order" value="1" type="integer" />
    <att name="relevance_score" value="0.2375" type="real" />
    <att name="localization" value="" type="string" />
    <att name="description" value="Peroxisome proliferator-activated receptor gamma coactivator 1-alpha" type="string" />
  </node>
  <node id="Q9UER7" label="DAXX_HUMAN">
    <att name="ac" value="Q9UER7" type="string" />
    <att name="description" value="Death domain-associated protein 6" type="string" />
    <att name="gene" value="DAXX" type="string" />
    <att name="localization" value="" type="string" />
    <att name="order" value="1" type="integer" />
    <att name="relevance_score" value="0.16521739130434782" type="real" />
    <att name="localization" value="" type="string" />
    <att name="description" value="Death domain-associated protein 6" type="string" />
  </node>
  <node id="Q9UGU0" label="TCF20_HUMAN">
    <att name="ac" value="Q9UGU0" type="string" />
    <att name="description" value="Transcription factor 20" type="string" />
    <att name="gene" value="TCF20" type="string" />
    <att name="localization" value="Transcription factor" type="string" />
    <att name="order" value="1" type="integer" />
    <att name="relevance_score" value="0.2777777777777778" type="real" />
    <att name="localization" value="Transcription factor" type="string" />
    <att name="description" value="Transcription factor 20" type="string" />
  </node>
  <node id="Q9Y252" label="RNF6_HUMAN">
    <att name="ac" value="Q9Y252" type="string" />
    <att name="description" value="E3 ubiquitin-protein ligase RNF6" type="string" />
    <att name="gene" value="RNF6" type="string" />
    <att name="localization" value="Enzyme" type="string" />
    <att name="order" value="1" type="integer" />
    <att name="relevance_score" value="0.2" type="real" />
    <att name="localization" value="Enzyme" type="string" />
    <att name="description" value="E3 ubiquitin-protein ligase RNF6" type="string" />
  </node>
  <node id="Q9Y3R0" label="GRIP1_HUMAN">
    <att name="ac" value="Q9Y3R0" type="string" />
    <att name="description" value="Glutamate receptor-interacting protein 1" type="string" />
    <att name="gene" value="GRIP1" type="string" />
    <att name="localization" value="" type="string" />
    <att name="order" value="1" type="integer" />
    <att name="relevance_score" value="0.12903225806451613" type="real" />
    <att name="localization" value="" type="string" />
    <att name="description" value="Glutamate receptor-interacting protein 1" type="string" />
  </node>
  <node id="Q9Y618" label="NCOR2_HUMAN">
    <att name="ac" value="Q9Y618" type="string" />
    <att name="description" value="Nuclear receptor corepressor 2" type="string" />
    <att name="gene" value="NCOR2" type="string" />
    <att name="localization" value="Transcription factor" type="string" />
    <att name="order" value="1" type="integer" />
    <att name="relevance_score" value="0.19827586206896552" type="real" />
    <att name="localization" value="Transcription factor" type="string" />
    <att name="description" value="Nuclear receptor corepressor 2" type="string" />
  </node>
  <node id="Q9Y6Q9" label="NCOA3_HUMAN">
    <att name="ac" value="Q9Y6Q9" type="string" />
    <att name="description" value="Nuclear receptor coactivator 3" type="string" />
    <att name="gene" value="NCOA3" type="string" />
    <att name="localization" value="Enzyme" type="string" />
    <att name="order" value="1" type="integer" />
    <att name="relevance_score" value="0.16822429906542055" type="real" />
    <att name="localization" value="Enzyme" type="string" />
    <att name="description" value="Nuclear receptor coactivator 3" type="string" />
  </node>
  <edge id="O14497 (pp) P04150" label="ARI1A_HUMAN (pp) GCR_HUMAN" source="O14497" target="P04150">
    <att name="confidence_score" value="1.0" type="real" />
    <att name="confidence_score_old" value="0.1712" type="real" />
    <att name="initial_score" value="0.0878" type="real" />
    <att name="relevance_score" value="0.25" type="real" />
  </edge>
  <edge id="O14497 (pp) P10826" label="ARI1A_HUMAN (pp) RARB_HUMAN" source="O14497" target="P10826">
    <att name="confidence_score" value="1.0" type="real" />
    <att name="confidence_score_old" value="0.1719" type="real" />
    <att name="initial_score" value="0.0898" type="real" />
    <att name="relevance_score" value="0.25" type="real" />
  </edge>
  <edge id="O14497 (pp) P11387" label="ARI1A_HUMAN (pp) TOP1_HUMAN" source="O14497" target="P11387">
    <att name="confidence_score" value="1.0" type="real" />
    <att name="confidence_score_old" value="0.1696" type="real" />
    <att name="initial_score" value="0.0832" type="real" />
    <att name="relevance_score" value="0.13725490196078433" type="real" />
  </edge>
  <edge id="O14497 (pp) P37231" label="ARI1A_HUMAN (pp) PPARG_HUMAN" source="O14497" target="P37231">
    <att name="confidence_score" value="1.0" type="real" />
    <att name="confidence_score_old" value="1.0" type="real" />
    <att name="relevance_score" value="0.25" type="real" />
  </edge>
  <edge id="O14497 (pp) P51531" label="ARI1A_HUMAN (pp) SMCA2_HUMAN" source="O14497" target="P51531">
    <att name="confidence_score" value="1.0" type="real" />
    <att name="confidence_score_old" value="1.0" type="real" />
    <att name="initial_score" value="0.6041" type="real" />
    <att name="relevance_score" value="0.2125" type="real" />
  </edge>
  <edge id="O14497 (pp) P51532" label="ARI1A_HUMAN (pp) SMCA4_HUMAN" source="O14497" target="P51532">
    <att name="confidence_score" value="1.0" type="real" />
    <att name="confidence_score_old" value="1.0" type="real" />
    <att name="initial_score" value="0.5189" type="real" />
    <att name="relevance_score" value="0.1340782122905028" type="real" />
  </edge>
  <edge id="O14497 (pp) Q12824" label="ARI1A_HUMAN (pp) SNF5_HUMAN" source="O14497" target="Q12824">
    <att name="confidence_score" value="1.0" type="real" />
    <att name="confidence_score_old" value="1.0" type="real" />
    <att name="initial_score" value="0.3188" type="real" />
    <att name="relevance_score" value="0.15447154471544716" type="real" />
  </edge>
  <edge id="O14497 (pp) Q8NFD5" label="ARI1A_HUMAN (pp) ARI1B_HUMAN" source="O14497" target="Q8NFD5">
    <att name="confidence_score" value="1.0" type="real" />
    <att name="confidence_score_old" value="1.0" type="real" />
    <att name="initial_score" value="0.3036" type="real" />
    <att name="relevance_score" value="0.25" type="real" />
  </edge>
  <edge id="O14497 (pp) Q8TAQ2" label="ARI1A_HUMAN (pp) SMRC2_HUMAN" source="O14497" target="Q8TAQ2">
    <att name="confidence_score" value="1.0" type="real" />
    <att name="confidence_score_old" value="1.0" type="real" />
    <att name="initial_score" value="0.2915" type="real" />
    <att name="relevance_score" value="0.17567567567567569" type="real" />
  </edge>
  <edge id="O14497 (pp) Q92922" label="ARI1A_HUMAN (pp) SMRC1_HUMAN" source="O14497" target="Q92922">
    <att name="confidence_score" value="1.0" type="real" />
    <att name="confidence_score_old" value="1.0" type="real" />
    <att name="initial_score" value="0.3897" type="real" />
    <att name="relevance_score" value="0.2028985507246377" type="real" />
  </edge>
  <edge id="O14497 (pp) Q969G3" label="ARI1A_HUMAN (pp) SMCE1_HUMAN" source="O14497" target="Q969G3">
    <att name="confidence_score" value="1.0" type="real" />
    <att name="confidence_score_old" value="1.0" type="real" />
    <att name="initial_score" value="0.2953" type="real" />
    <att name="relevance_score" value="0.19753086419753085" type="real" />
  </edge>
  <edge id="O14497 (pp) Q96GM5" label="ARI1A_HUMAN (pp) SMRD1_HUMAN" source="O14497" target="Q96GM5">
    <att name="confidence_score" value="1.0" type="real" />
    <att name="confidence_score_old" value="1.0" type="real" />
    <att name="initial_score" value="0.4052" type="real" />
    <att name="relevance_score" value="0.12149532710280374" type="real" />
  </edge>
  <edge id="O14686 (pp) P04150" label="KMT2D_HUMAN (pp) GCR_HUMAN" source="O14686" target="P04150">
    <att name="confidence_score" value="1.0" type="real" />
    <att name="confidence_score_old" value="0.256" type="real" />
    <att name="initial_score" value="0.2822" type="real" />
    <att name="relevance_score" value="0.19642857142857142" type="real" />
  </edge>
  <edge id="O14686 (pp) P10826" label="KMT2D_HUMAN (pp) RARB_HUMAN" source="O14686" target="P10826">
    <att name="confidence_score" value="1.0" type="real" />
    <att name="confidence_score_old" value="0.1827" type="real" />
    <att name="initial_score" value="0.1193" type="real" />
    <att name="relevance_score" value="0.19642857142857142" type="real" />
  </edge>
  <edge id="O14686 (pp) P14653" label="KMT2D_HUMAN (pp) HXB1_HUMAN" source="O14686" target="P14653">
    <att name="confidence_score" value="1.0" type="real" />
    <att name="confidence_score_old" value="0.1928" type="real" />
    <att name="initial_score" value="0.1452" type="real" />
    <att name="relevance_score" value="0.19642857142857142" type="real" />
  </edge>
  <edge id="O14686 (pp) P40424" label="KMT2D_HUMAN (pp) PBX1_HUMAN" source="O14686" target="P40424">
    <att name="confidence_score" value="1.0" type="real" />
    <att name="confidence_score_old" value="0.1906" type="real" />
    <att name="initial_score" value="0.1396" type="real" />
    <att name="relevance_score" value="0.13114754098360656" type="real" />
  </edge>
  <edge id="O14686 (pp) P41235" label="KMT2D_HUMAN (pp) HNF4A_HUMAN" source="O14686" target="P41235">
    <att name="confidence_score" value="1.0" type="real" />
    <att name="confidence_score_old" value="0.1553" type="real" />
    <att name="initial_score" value="0.0406" type="real" />
    <att name="relevance_score" value="0.1511627906976744" type="real" />
  </edge>
  <edge id="O14686 (pp) Q04206" label="KMT2D_HUMAN (pp) TF65_HUMAN" source="O14686" target="Q04206">
    <att name="confidence_score" value="1.0" type="real" />
    <att name="confidence_score_old" value="0.3216" type="real" />
    <att name="initial_score" value="0.3925" type="real" />
    <att name="relevance_score" value="0.11564625850340136" type="real" />
  </edge>
  <edge id="O14686 (pp) Q14686" label="KMT2D_HUMAN (pp) NCOA6_HUMAN" source="O14686" target="Q14686">
    <att name="confidence_score" value="1.0" type="real" />
    <att name="confidence_score_old" value="0.2327" type="real" />
    <att name="initial_score" value="0.2361" type="real" />
    <att name="relevance_score" value="0.19642857142857142" type="real" />
  </edge>
  <edge id="O14686 (pp) Q92793" label="KMT2D_HUMAN (pp) CBP_HUMAN" source="O14686" target="Q92793">
    <att name="confidence_score" value="1.0" type="real" />
    <att name="confidence_score_old" value="0.1951" type="real" />
    <att name="initial_score" value="0.1509" type="real" />
    <att name="relevance_score" value="0.13411078717201166" type="real" />
  </edge>
  <edge id="O14686 (pp) Q9BTK6" label="KMT2D_HUMAN (pp) PAGR1_HUMAN" source="O14686" target="Q9BTK6">
    <att name="confidence_score" value="1.0" type="real" />
    <att name="confidence_score_old" value="0.2337" type="real" />
    <att name="initial_score" value="0.2382" type="real" />
    <att name="relevance_score" value="0.19642857142857142" type="real" />
  </edge>
  <edge id="O14686 (pp) Q9Y6Q9" label="KMT2D_HUMAN (pp) NCOA3_HUMAN" source="O14686" target="Q9Y6Q9">
    <att name="confidence_score" value="1.0" type="real" />
    <att name="confidence_score_old" value="0.1836" type="real" />
    <att name="initial_score" value="0.1216" type="real" />
    <att name="relevance_score" value="0.16822429906542055" type="real" />
  </edge>
  <edge id="O15164 (pp) P04150" label="TIF1A_HUMAN (pp) GCR_HUMAN" source="O15164" target="P04150">
    <att name="confidence_score" value="1.0" type="real" />
    <att name="confidence_score_old" value="0.1863" type="real" />
    <att name="initial_score" value="0.1285" type="real" />
    <att name="relevance_score" value="0.140625" type="real" />
  </edge>
  <edge id="O15164 (pp) P08235" label="TIF1A_HUMAN (pp) MCR_HUMAN" source="O15164" target="P08235">
    <att name="confidence_score" value="1.0" type="real" />
    <att name="confidence_score_old" value="0.4924" type="real" />
    <att name="initial_score" value="0.5982" type="real" />
    <att name="relevance_score" value="0.140625" type="real" />
  </edge>
  <edge id="O15164 (pp) P29590" label="TIF1A_HUMAN (pp) PML_HUMAN" source="O15164" target="P29590">
    <att name="confidence_score" value="1.0" type="real" />
    <att name="confidence_score_old" value="0.2494" type="real" />
    <att name="initial_score" value="0.2696" type="real" />
    <att name="relevance_score" value="0.140625" type="real" />
  </edge>
  <edge id="O15164 (pp) P37231" label="TIF1A_HUMAN (pp) PPARG_HUMAN" source="O15164" target="P37231">
    <att name="confidence_score" value="1.0" type="real" />
    <att name="confidence_score_old" value="0.2025" type="real" />
    <att name="initial_score" value="0.1688" type="real" />
    <att name="relevance_score" value="0.140625" type="real" />
  </edge>
  <edge id="O15164 (pp) P40763" label="TIF1A_HUMAN (pp) STAT3_HUMAN" source="O15164" target="P40763">
    <att name="confidence_score" value="1.0" type="real" />
    <att name="confidence_score_old" value="0.3221" type="real" />
    <att name="initial_score" value="0.3932" type="real" />
    <att name="relevance_score" value="0.11851851851851852" type="real" />
  </edge>
  <edge id="O15164 (pp) Q92793" label="TIF1A_HUMAN (pp) CBP_HUMAN" source="O15164" target="Q92793">
    <att name="confidence_score" value="1.0" type="real" />
    <att name="confidence_score_old" value="0.4829" type="real" />
    <att name="initial_score" value="0.5888" type="real" />
    <att name="relevance_score" value="0.13411078717201166" type="real" />
  </edge>
  <edge id="O43294 (pp) P04150" label="TGFI1_HUMAN (pp) GCR_HUMAN" source="O43294" target="P04150">
    <att name="confidence_score" value="1.0" type="real" />
    <att name="confidence_score_old" value="0.3256" type="real" />
    <att name="initial_score" value="0.3984" type="real" />
    <att name="relevance_score" value="0.13636363636363635" type="real" />
  </edge>
  <edge id="O43294 (pp) P37231" label="TGFI1_HUMAN (pp) PPARG_HUMAN" source="O43294" target="P37231">
    <att name="confidence_score" value="1.0" type="real" />
    <att name="confidence_score_old" value="0.3088" type="real" />
    <att name="initial_score" value="0.3728" type="real" />
    <att name="relevance_score" value="0.13636363636363635" type="real" />
  </edge>
  <edge id="O60488 (pp) P04150" label="ACSL4_HUMAN (pp) GCR_HUMAN" source="O60488" target="P04150">
    <att name="confidence_score" value="1.0" type="real" />
    <att name="confidence_score_old" value="0.1718" type="real" />
    <att name="initial_score" value="0.0894" type="real" />
    <att name="relevance_score" value="0.1" type="real" />
  </edge>
  <edge id="O75376 (pp) P04150" label="NCOR1_HUMAN (pp) GCR_HUMAN" source="O75376" target="P04150">
    <att name="confidence_score" value="1.0" type="real" />
    <att name="confidence_score_old" value="0.2829" type="real" />
    <att name="initial_score" value="0.3304" type="real" />
    <att name="relevance_score" value="0.13986013986013987" type="real" />
  </edge>
  <edge id="O75376 (pp) P10826" label="NCOR1_HUMAN (pp) RARB_HUMAN" source="O75376" target="P10826">
    <att name="confidence_score" value="1.0" type="real" />
    <att name="confidence_score_old" value="0.1814" type="real" />
    <att name="initial_score" value="0.1158" type="real" />
    <att name="relevance_score" value="0.13986013986013987" type="real" />
  </edge>
  <edge id="O75376 (pp) P28069" label="NCOR1_HUMAN (pp) PIT1_HUMAN" source="O75376" target="P28069">
    <att name="confidence_score" value="1.0" type="real" />
    <att name="confidence_score_old" value="0.4274" type="real" />
    <att name="initial_score" value="0.5299" type="real" />
    <att name="relevance_score" value="0.13986013986013987" type="real" />
  </edge>
  <edge id="O75376 (pp) P29590" label="NCOR1_HUMAN (pp) PML_HUMAN" source="O75376" target="P29590">
    <att name="confidence_score" value="1.0" type="real" />
    <att name="confidence_score_old" value="0.2712" type="real" />
    <att name="initial_score" value="0.3101" type="real" />
    <att name="relevance_score" value="0.13986013986013987" type="real" />
  </edge>
  <edge id="O75376 (pp) P37231" label="NCOR1_HUMAN (pp) PPARG_HUMAN" source="O75376" target="P37231">
    <att name="confidence_score" value="1.0" type="real" />
    <att name="confidence_score_old" value="1.0" type="real" />
    <att name="initial_score" value="0.5147" type="real" />
    <att name="relevance_score" value="0.13986013986013987" type="real" />
  </edge>
  <edge id="O75376 (pp) P41235" label="NCOR1_HUMAN (pp) HNF4A_HUMAN" source="O75376" target="P41235">
    <att name="confidence_score" value="1.0" type="real" />
    <att name="confidence_score_old" value="0.1631" type="real" />
    <att name="initial_score" value="0.0643" type="real" />
    <att name="relevance_score" value="0.13986013986013987" type="real" />
  </edge>
  <edge id="O75376 (pp) P48552" label="NCOR1_HUMAN (pp) NRIP1_HUMAN" source="O75376" target="P48552">
    <att name="confidence_score" value="1.0" type="real" />
    <att name="confidence_score_old" value="0.2211" type="real" />
    <att name="initial_score" value="0.2114" type="real" />
    <att name="relevance_score" value="0.13986013986013987" type="real" />
  </edge>
  <edge id="O75376 (pp) Q13133" label="NCOR1_HUMAN (pp) NR1H3_HUMAN" source="O75376" target="Q13133">
    <att name="confidence_score" value="1.0" type="real" />
    <att name="confidence_score_old" value="1.0" type="real" />
    <att name="initial_score" value="0.395" type="real" />
    <att name="relevance_score" value="0.13986013986013987" type="real" />
  </edge>
  <edge id="O75376 (pp) Q15788" label="NCOR1_HUMAN (pp) NCOA1_HUMAN" source="O75376" target="Q15788">
    <att name="confidence_score" value="1.0" type="real" />
    <att name="confidence_score_old" value="0.2151" type="real" />
    <att name="initial_score" value="0.198" type="real" />
    <att name="relevance_score" value="0.13986013986013987" type="real" />
  </edge>
  <edge id="O75376 (pp) Q92793" label="NCOR1_HUMAN (pp) CBP_HUMAN" source="O75376" target="Q92793">
    <att name="confidence_score" value="1.0" type="real" />
    <att name="confidence_score_old" value="0.2028" type="real" />
    <att name="initial_score" value="0.1697" type="real" />
    <att name="relevance_score" value="0.13411078717201166" type="real" />
  </edge>
  <edge id="O75376 (pp) Q96T58" label="NCOR1_HUMAN (pp) MINT_HUMAN" source="O75376" target="Q96T58">
    <att name="confidence_score" value="1.0" type="real" />
    <att name="confidence_score_old" value="0.323" type="real" />
    <att name="initial_score" value="0.3944" type="real" />
    <att name="relevance_score" value="0.13986013986013987" type="real" />
  </edge>
  <edge id="O75376 (pp) Q99933" label="NCOR1_HUMAN (pp) BAG1_HUMAN" source="O75376" target="Q99933">
    <att name="confidence_score" value="1.0" type="real" />
    <att name="confidence_score_old" value="0.3176" type="real" />
    <att name="initial_score" value="0.3864" type="real" />
    <att name="relevance_score" value="0.13986013986013987" type="real" />
  </edge>
  <edge id="O75376 (pp) Q9Y618" label="NCOR1_HUMAN (pp) NCOR2_HUMAN" source="O75376" target="Q9Y618">
    <att name="confidence_score" value="1.0" type="real" />
    <att name="confidence_score_old" value="1.0" type="real" />
    <att name="initial_score" value="0.4552" type="real" />
    <att name="relevance_score" value="0.13986013986013987" type="real" />
  </edge>
  <edge id="O75376 (pp) Q9Y6Q9" label="NCOR1_HUMAN (pp) NCOA3_HUMAN" source="O75376" target="Q9Y6Q9">
    <att name="confidence_score" value="1.0" type="real" />
    <att name="confidence_score_old" value="0.3228" type="real" />
    <att name="initial_score" value="0.3942" type="real" />
    <att name="relevance_score" value="0.13986013986013987" type="real" />
  </edge>
  <edge id="O75582 (pp) P04150" label="KS6A5_HUMAN (pp) GCR_HUMAN" source="O75582" target="P04150">
    <att name="confidence_score" value="1.0" type="real" />
    <att name="confidence_score_old" value="0.3143" type="real" />
    <att name="initial_score" value="0.3814" type="real" />
    <att name="relevance_score" value="0.20930232558139536" type="real" />
  </edge>
  <edge id="O75582 (pp) P16220" label="KS6A5_HUMAN (pp) CREB1_HUMAN" source="O75582" target="P16220">
    <att name="confidence_score" value="1.0" type="real" />
    <att name="confidence_score_old" value="1.0" type="real" />
    <att name="initial_score" value="0.5845" type="real" />
    <att name="relevance_score" value="0.16363636363636364" type="real" />
  </edge>
  <edge id="O75582 (pp) P19838" label="KS6A5_HUMAN (pp) NFKB1_HUMAN" source="O75582" target="P19838">
    <att name="confidence_score" value="1.0" type="real" />
    <att name="confidence_score_old" value="1.0" type="real" />
    <att name="initial_score" value="0.4079" type="real" />
    <att name="relevance_score" value="0.1402439024390244" type="real" />
  </edge>
  <edge id="O75582 (pp) P51532" label="KS6A5_HUMAN (pp) SMCA4_HUMAN" source="O75582" target="P51532">
    <att name="confidence_score" value="1.0" type="real" />
    <att name="confidence_score_old" value="0.2755" type="real" />
    <att name="initial_score" value="0.3176" type="real" />
    <att name="relevance_score" value="0.1340782122905028" type="real" />
  </edge>
  <edge id="O75582 (pp) Q04206" label="KS6A5_HUMAN (pp) TF65_HUMAN" source="O75582" target="Q04206">
    <att name="confidence_score" value="1.0" type="real" />
    <att name="confidence_score_old" value="1.0" type="real" />
    <att name="initial_score" value="0.5757" type="real" />
    <att name="relevance_score" value="0.11564625850340136" type="real" />
  </edge>
  <edge id="O75582 (pp) Q92793" label="KS6A5_HUMAN (pp) CBP_HUMAN" source="O75582" target="Q92793">
    <att name="confidence_score" value="1.0" type="real" />
    <att name="confidence_score_old" value="0.3159" type="real" />
    <att name="initial_score" value="0.3838" type="real" />
    <att name="relevance_score" value="0.13411078717201166" type="real" />
  </edge>
  <edge id="O75928 (pp) P04150" label="PIAS2_HUMAN (pp) GCR_HUMAN" source="O75928" target="P04150">
    <att name="confidence_score" value="1.0" type="real" />
    <att name="confidence_score_old" value="0.1844" type="real" />
    <att name="initial_score" value="0.1237" type="real" />
    <att name="relevance_score" value="0.16981132075471697" type="real" />
  </edge>
  <edge id="O75928 (pp) P29590" label="PIAS2_HUMAN (pp) PML_HUMAN" source="O75928" target="P29590">
    <att name="confidence_score" value="1.0" type="real" />
    <att name="confidence_score_old" value="0.4905" type="real" />
    <att name="initial_score" value="0.5964" type="real" />
    <att name="relevance_score" value="0.15760869565217392" type="real" />
  </edge>
  <edge id="O75928 (pp) P31749" label="PIAS2_HUMAN (pp) AKT1_HUMAN" source="O75928" target="P31749">
    <att name="confidence_score" value="1.0" type="real" />
    <att name="confidence_score_old" value="0.2426" type="real" />
    <att name="initial_score" value="0.2563" type="real" />
    <att name="relevance_score" value="0.10238907849829351" type="real" />
  </edge>
  <edge id="O75928 (pp) P37231" label="PIAS2_HUMAN (pp) PPARG_HUMAN" source="O75928" target="P37231">
    <att name="confidence_score" value="1.0" type="real" />
    <att name="confidence_score_old" value="0.2349" type="real" />
    <att name="initial_score" value="0.2407" type="real" />
    <att name="relevance_score" value="0.16981132075471697" type="real" />
  </edge>
  <edge id="O75928 (pp) P63165" label="PIAS2_HUMAN (pp) SUMO1_HUMAN" source="O75928" target="P63165">
    <att name="confidence_score" value="1.0" type="real" />
    <att name="confidence_score_old" value="0.6284" type="real" />
    <att name="initial_score" value="0.716" type="real" />
    <att name="relevance_score" value="0.11336032388663968" type="real" />
  </edge>
  <edge id="O75928 (pp) Q99814" label="PIAS2_HUMAN (pp) EPAS1_HUMAN" source="O75928" target="Q99814">
    <att name="confidence_score" value="1.0" type="real" />
    <att name="confidence_score_old" value="0.32" type="real" />
    <att name="initial_score" value="0.39" type="real" />
    <att name="relevance_score" value="0.12857142857142856" type="real" />
  </edge>
  <edge id="O95644 (pp) P04150" label="NFAC1_HUMAN (pp) GCR_HUMAN" source="O95644" target="P04150">
    <att name="confidence_score" value="1.0" type="real" />
    <att name="confidence_score_old" value="0.2109" type="real" />
    <att name="initial_score" value="0.1886" type="real" />
    <att name="relevance_score" value="0.1956521739130435" type="real" />
  </edge>
  <edge id="O95644 (pp) P05412" label="NFAC1_HUMAN (pp) JUN_HUMAN" source="O95644" target="P05412">
    <att name="confidence_score" value="1.0" type="real" />
    <att name="confidence_score_old" value="0.1769" type="real" />
    <att name="initial_score" value="0.1036" type="real" />
    <att name="relevance_score" value="0.12585034013605442" type="real" />
  </edge>
  <edge id="O95644 (pp) P16220" label="NFAC1_HUMAN (pp) CREB1_HUMAN" source="O95644" target="P16220">
    <att name="confidence_score" value="1.0" type="real" />
    <att name="confidence_score_old" value="0.1756" type="real" />
    <att name="initial_score" value="0.1" type="real" />
    <att name="relevance_score" value="0.16363636363636364" type="real" />
  </edge>
  <edge id="O95644 (pp) P29590" label="NFAC1_HUMAN (pp) PML_HUMAN" source="O95644" target="P29590">
    <att name="confidence_score" value="1.0" type="real" />
    <att name="confidence_score_old" value="0.3251" type="real" />
    <att name="initial_score" value="0.3976" type="real" />
    <att name="relevance_score" value="0.15760869565217392" type="real" />
  </edge>
  <edge id="O95644 (pp) P51532" label="NFAC1_HUMAN (pp) SMCA4_HUMAN" source="O95644" target="P51532">
    <att name="confidence_score" value="1.0" type="real" />
    <att name="confidence_score_old" value="0.1711" type="real" />
    <att name="initial_score" value="0.0876" type="real" />
    <att name="relevance_score" value="0.1340782122905028" type="real" />
  </edge>
  <edge id="O95644 (pp) Q04206" label="NFAC1_HUMAN (pp) TF65_HUMAN" source="O95644" target="Q04206">
    <att name="confidence_score" value="1.0" type="real" />
    <att name="confidence_score_old" value="1.0" type="real" />
    <att name="relevance_score" value="0.11564625850340136" type="real" />
  </edge>
  <edge id="O95644 (pp) Q8TAQ2" label="NFAC1_HUMAN (pp) SMRC2_HUMAN" source="O95644" target="Q8TAQ2">
    <att name="confidence_score" value="1.0" type="real" />
    <att name="confidence_score_old" value="0.1713" type="real" />
    <att name="initial_score" value="0.0881" type="real" />
    <att name="relevance_score" value="0.17567567567567569" type="real" />
  </edge>
  <edge id="P00813 (pp) P04150" label="ADA_HUMAN (pp) GCR_HUMAN" source="P00813" target="P04150">
    <att name="confidence_score" value="1.0" type="real" />
    <att name="confidence_score_old" value="0.233" type="real" />
    <att name="initial_score" value="0.2367" type="real" />
    <att name="relevance_score" value="0.125" type="real" />
  </edge>
  <edge id="P04150 (pp) P05412" label="GCR_HUMAN (pp) JUN_HUMAN" source="P04150" target="P05412">
    <att name="confidence_score" value="1.0" type="real" />
    <att name="confidence_score_old" value="0.2836" type="real" />
    <att name="initial_score" value="0.3316" type="real" />
    <att name="relevance_score" value="0.12585034013605442" type="real" />
  </edge>
  <edge id="P04150 (pp) P05549" label="GCR_HUMAN (pp) AP2A_HUMAN" source="P04150" target="P05549">
    <att name="confidence_score" value="1.0" type="real" />
    <att name="confidence_score_old" value="0.1715" type="real" />
    <att name="initial_score" value="0.0887" type="real" />
    <att name="relevance_score" value="0.14893617021276595" type="real" />
  </edge>
  <edge id="P04150 (pp) P08235" label="GCR_HUMAN (pp) MCR_HUMAN" source="P04150" target="P08235">
    <att name="confidence_score" value="1.0" type="real" />
    <att name="confidence_score_old" value="0.558" type="real" />
    <att name="initial_score" value="0.6587" type="real" />
    <att name="relevance_score" value="0.7391304347826086" type="real" />
  </edge>
  <edge id="P04150 (pp) P09429" label="GCR_HUMAN (pp) HMGB1_HUMAN" source="P04150" target="P09429">
    <att name="confidence_score" value="1.0" type="real" />
    <att name="confidence_score_old" value="0.3638" type="real" />
    <att name="initial_score" value="0.4519" type="real" />
    <att name="relevance_score" value="0.14563106796116504" type="real" />
  </edge>
  <edge id="P04150 (pp) P10415" label="GCR_HUMAN (pp) BCL2_HUMAN" source="P04150" target="P10415">
    <att name="confidence_score" value="1.0" type="real" />
    <att name="confidence_score_old" value="0.5021" type="real" />
    <att name="initial_score" value="0.6076" type="real" />
    <att name="relevance_score" value="0.1" type="real" />
  </edge>
  <edge id="P04150 (pp) P10599" label="GCR_HUMAN (pp) THIO_HUMAN" source="P04150" target="P10599">
    <att name="confidence_score" value="1.0" type="real" />
    <att name="confidence_score_old" value="0.5352" type="real" />
    <att name="initial_score" value="0.6385" type="real" />
    <att name="relevance_score" value="0.16666666666666666" type="real" />
  </edge>
  <edge id="P04150 (pp) P10826" label="GCR_HUMAN (pp) RARB_HUMAN" source="P04150" target="P10826">
    <att name="confidence_score" value="1.0" type="real" />
    <att name="confidence_score_old" value="0.1577" type="real" />
    <att name="initial_score" value="0.0482" type="real" />
    <att name="relevance_score" value="0.2857142857142857" type="real" />
  </edge>
  <edge id="P04150 (pp) P11387" label="GCR_HUMAN (pp) TOP1_HUMAN" source="P04150" target="P11387">
    <att name="confidence_score" value="1.0" type="real" />
    <att name="confidence_score_old" value="0.1899" type="real" />
    <att name="initial_score" value="0.1378" type="real" />
    <att name="relevance_score" value="0.13725490196078433" type="real" />
  </edge>
  <edge id="P04150 (pp) P14653" label="GCR_HUMAN (pp) HXB1_HUMAN" source="P04150" target="P14653">
    <att name="confidence_score" value="1.0" type="real" />
    <att name="confidence_score_old" value="0.2134" type="real" />
    <att name="initial_score" value="0.1942" type="real" />
    <att name="relevance_score" value="0.3" type="real" />
  </edge>
  <edge id="P04150 (pp) P14859" label="GCR_HUMAN (pp) PO2F1_HUMAN" source="P04150" target="P14859">
    <att name="confidence_score" value="1.0" type="real" />
    <att name="confidence_score_old" value="0.2959" type="real" />
    <att name="initial_score" value="0.3521" type="real" />
    <att name="relevance_score" value="0.1" type="real" />
  </edge>
  <edge id="P04150 (pp) P15036" label="GCR_HUMAN (pp) ETS2_HUMAN" source="P04150" target="P15036">
    <att name="confidence_score" value="1.0" type="real" />
    <att name="confidence_score_old" value="0.3307" type="real" />
    <att name="initial_score" value="0.4059" type="real" />
    <att name="relevance_score" value="0.34375" type="real" />
  </edge>
  <edge id="P04150 (pp) P16220" label="GCR_HUMAN (pp) CREB1_HUMAN" source="P04150" target="P16220">
    <att name="confidence_score" value="1.0" type="real" />
    <att name="confidence_score_old" value="0.2541" type="real" />
    <att name="initial_score" value="0.2786" type="real" />
    <att name="relevance_score" value="0.16363636363636364" type="real" />
  </edge>
  <edge id="P04150 (pp) P17676" label="GCR_HUMAN (pp) CEBPB_HUMAN" source="P04150" target="P17676">
    <att name="confidence_score" value="1.0" type="real" />
    <att name="confidence_score_old" value="0.2463" type="real" />
    <att name="initial_score" value="0.2636" type="real" />
    <att name="relevance_score" value="0.23809523809523808" type="real" />
  </edge>
  <edge id="P04150 (pp) P17735" label="GCR_HUMAN (pp) ATTY_HUMAN" source="P04150" target="P17735">
    <att name="confidence_score" value="1.0" type="real" />
    <att name="confidence_score_old" value="0.3364" type="real" />
    <att name="initial_score" value="0.4141" type="real" />
    <att name="relevance_score" value="0.4" type="real" />
  </edge>
  <edge id="P04150 (pp) P19838" label="GCR_HUMAN (pp) NFKB1_HUMAN" source="P04150" target="P19838">
    <att name="confidence_score" value="1.0" type="real" />
    <att name="confidence_score_old" value="0.4722" type="real" />
    <att name="initial_score" value="0.578" type="real" />
    <att name="relevance_score" value="0.1402439024390244" type="real" />
  </edge>
  <edge id="P04150 (pp) P20264" label="GCR_HUMAN (pp) PO3F3_HUMAN" source="P04150" target="P20264">
    <att name="confidence_score" value="1.0" type="real" />
    <att name="confidence_score_old" value="0.2173" type="real" />
    <att name="initial_score" value="0.203" type="real" />
    <att name="relevance_score" value="0.25" type="real" />
  </edge>
  <edge id="P04150 (pp) P20962" label="GCR_HUMAN (pp) PTMS_HUMAN" source="P04150" target="P20962">
    <att name="confidence_score" value="1.0" type="real" />
    <att name="confidence_score_old" value="0.211" type="real" />
    <att name="initial_score" value="0.1889" type="real" />
    <att name="relevance_score" value="0.3333333333333333" type="real" />
  </edge>
  <edge id="P04150 (pp) P22301" label="GCR_HUMAN (pp) IL10_HUMAN" source="P04150" target="P22301">
    <att name="confidence_score" value="1.0" type="real" />
    <att name="confidence_score_old" value="0.2063" type="real" />
    <att name="initial_score" value="0.1779" type="real" />
    <att name="relevance_score" value="0.11538461538461539" type="real" />
  </edge>
  <edge id="P04150 (pp) P28069" label="GCR_HUMAN (pp) PIT1_HUMAN" source="P04150" target="P28069">
    <att name="confidence_score" value="1.0" type="real" />
    <att name="confidence_score_old" value="0.3312" type="real" />
    <att name="initial_score" value="0.4066" type="real" />
    <att name="relevance_score" value="0.35294117647058826" type="real" />
  </edge>
  <edge id="P04150 (pp) P29460" label="GCR_HUMAN (pp) IL12B_HUMAN" source="P04150" target="P29460">
    <att name="confidence_score" value="1.0" type="real" />
    <att name="confidence_score_old" value="0.207" type="real" />
    <att name="initial_score" value="0.1795" type="real" />
    <att name="relevance_score" value="0.2" type="real" />
  </edge>
  <edge id="P04150 (pp) P29590" label="GCR_HUMAN (pp) PML_HUMAN" source="P04150" target="P29590">
    <att name="confidence_score" value="1.0" type="real" />
    <att name="confidence_score_old" value="0.1688" type="real" />
    <att name="initial_score" value="0.0809" type="real" />
    <att name="relevance_score" value="0.15760869565217392" type="real" />
  </edge>
  <edge id="P04150 (pp) P31749" label="GCR_HUMAN (pp) AKT1_HUMAN" source="P04150" target="P31749">
    <att name="confidence_score" value="1.0" type="real" />
    <att name="confidence_score_old" value="0.5741" type="real" />
    <att name="initial_score" value="0.6724" type="real" />
    <att name="relevance_score" value="0.10238907849829351" type="real" />
  </edge>
  <edge id="P04150 (pp) P31948" label="GCR_HUMAN (pp) STIP1_HUMAN" source="P04150" target="P31948">
    <att name="confidence_score" value="1.0" type="real" />
    <att name="confidence_score_old" value="0.6546" type="real" />
    <att name="initial_score" value="0.7358" type="real" />
    <att name="relevance_score" value="0.1282051282051282" type="real" />
  </edge>
  <edge id="P04150 (pp) P32322" label="GCR_HUMAN (pp) P5CR1_HUMAN" source="P04150" target="P32322">
    <att name="confidence_score" value="1.0" type="real" />
    <att name="confidence_score_old" value="0.172" type="real" />
    <att name="initial_score" value="0.09" type="real" />
    <att name="relevance_score" value="0.2857142857142857" type="real" />
  </edge>
  <edge id="P04150 (pp) P36507" label="GCR_HUMAN (pp) MP2K2_HUMAN" source="P04150" target="P36507">
    <att name="confidence_score" value="1.0" type="real" />
    <att name="confidence_score_old" value="0.1982" type="real" />
    <att name="initial_score" value="0.1585" type="real" />
    <att name="relevance_score" value="0.17567567567567569" type="real" />
  </edge>
  <edge id="P04150 (pp) P37231" label="GCR_HUMAN (pp) PPARG_HUMAN" source="P04150" target="P37231">
    <att name="confidence_score" value="1.0" type="real" />
    <att name="confidence_score_old" value="0.1998" type="real" />
    <att name="initial_score" value="0.1625" type="real" />
    <att name="relevance_score" value="0.3282442748091603" type="real" />
  </edge>
  <edge id="P04150 (pp) P40424" label="GCR_HUMAN (pp) PBX1_HUMAN" source="P04150" target="P40424">
    <att name="confidence_score" value="1.0" type="real" />
    <att name="confidence_score_old" value="0.1993" type="real" />
    <att name="initial_score" value="0.1612" type="real" />
    <att name="relevance_score" value="0.13114754098360656" type="real" />
  </edge>
  <edge id="P04150 (pp) P40763" label="GCR_HUMAN (pp) STAT3_HUMAN" source="P04150" target="P40763">
    <att name="confidence_score" value="1.0" type="real" />
    <att name="confidence_score_old" value="0.4651" type="real" />
    <att name="initial_score" value="0.5707" type="real" />
    <att name="relevance_score" value="0.11851851851851852" type="real" />
  </edge>
  <edge id="P04150 (pp) P41235" label="GCR_HUMAN (pp) HNF4A_HUMAN" source="P04150" target="P41235">
    <att name="confidence_score" value="1.0" type="real" />
    <att name="confidence_score_old" value="0.3243" type="real" />
    <att name="initial_score" value="0.3965" type="real" />
    <att name="relevance_score" value="0.1511627906976744" type="real" />
  </edge>
  <edge id="P04150 (pp) P42229" label="GCR_HUMAN (pp) STA5A_HUMAN" source="P04150" target="P42229">
    <att name="confidence_score" value="1.0" type="real" />
    <att name="confidence_score_old" value="0.3198" type="real" />
    <att name="initial_score" value="0.3897" type="real" />
    <att name="relevance_score" value="0.11827956989247312" type="real" />
  </edge>
  <edge id="P04150 (pp) P45954" label="GCR_HUMAN (pp) ACDSB_HUMAN" source="P04150" target="P45954">
    <att name="confidence_score" value="1.0" type="real" />
    <att name="confidence_score_old" value="0.1729" type="real" />
    <att name="initial_score" value="0.0926" type="real" />
    <att name="relevance_score" value="0.25" type="real" />
  </edge>
  <edge id="P04150 (pp) P48552" label="GCR_HUMAN (pp) NRIP1_HUMAN" source="P04150" target="P48552">
    <att name="confidence_score" value="1.0" type="real" />
    <att name="confidence_score_old" value="0.6097" type="real" />
    <att name="initial_score" value="0.7015" type="real" />
    <att name="relevance_score" value="0.3673469387755102" type="real" />
  </edge>
  <edge id="P04150 (pp) P51531" label="GCR_HUMAN (pp) SMCA2_HUMAN" source="P04150" target="P51531">
    <att name="confidence_score" value="1.0" type="real" />
    <att name="confidence_score_old" value="0.1902" type="real" />
    <att name="initial_score" value="0.1386" type="real" />
    <att name="relevance_score" value="0.2125" type="real" />
  </edge>
  <edge id="P04150 (pp) P51532" label="GCR_HUMAN (pp) SMCA4_HUMAN" source="P04150" target="P51532">
    <att name="confidence_score" value="1.0" type="real" />
    <att name="confidence_score_old" value="0.2775" type="real" />
    <att name="initial_score" value="0.3211" type="real" />
    <att name="relevance_score" value="0.1340782122905028" type="real" />
  </edge>
  <edge id="P04150 (pp) P51617" label="GCR_HUMAN (pp) IRAK1_HUMAN" source="P04150" target="P51617">
    <att name="confidence_score" value="1.0" type="real" />
    <att name="confidence_score_old" value="0.2323" type="real" />
    <att name="initial_score" value="0.2353" type="real" />
    <att name="relevance_score" value="0.1" type="real" />
  </edge>
  <edge id="P04150 (pp) P51843" label="GCR_HUMAN (pp) NR0B1_HUMAN" source="P04150" target="P51843">
    <att name="confidence_score" value="1.0" type="real" />
    <att name="confidence_score_old" value="0.2104" type="real" />
    <att name="initial_score" value="0.1873" type="real" />
    <att name="relevance_score" value="0.19047619047619047" type="real" />
  </edge>
  <edge id="P04150 (pp) P53041" label="GCR_HUMAN (pp) PPP5_HUMAN" source="P04150" target="P53041">
    <att name="confidence_score" value="1.0" type="real" />
    <att name="confidence_score_old" value="0.2278" type="real" />
    <att name="initial_score" value="0.2258" type="real" />
    <att name="relevance_score" value="0.16883116883116883" type="real" />
  </edge>
  <edge id="P04150 (pp) P54886" label="GCR_HUMAN (pp) P5CS_HUMAN" source="P04150" target="P54886">
    <att name="confidence_score" value="1.0" type="real" />
    <att name="confidence_score_old" value="0.1737" type="real" />
    <att name="initial_score" value="0.0948" type="real" />
    <att name="relevance_score" value="0.16666666666666666" type="real" />
  </edge>
  <edge id="P04150 (pp) P63165" label="GCR_HUMAN (pp) SUMO1_HUMAN" source="P04150" target="P63165">
    <att name="confidence_score" value="1.0" type="real" />
    <att name="confidence_score_old" value="1.0" type="real" />
    <att name="initial_score" value="0.4513" type="real" />
    <att name="relevance_score" value="0.11336032388663968" type="real" />
  </edge>
  <edge id="P04150 (pp) P68036" label="GCR_HUMAN (pp) UB2L3_HUMAN" source="P04150" target="P68036">
    <att name="confidence_score" value="1.0" type="real" />
    <att name="confidence_score_old" value="0.4854" type="real" />
    <att name="initial_score" value="0.5913" type="real" />
    <att name="relevance_score" value="0.12" type="real" />
  </edge>
  <edge id="P04150 (pp) Q00653" label="GCR_HUMAN (pp) NFKB2_HUMAN" source="P04150" target="Q00653">
    <att name="confidence_score" value="1.0" type="real" />
    <att name="confidence_score_old" value="0.3209" type="real" />
    <att name="initial_score" value="0.3914" type="real" />
    <att name="relevance_score" value="0.16071428571428573" type="real" />
  </edge>
  <edge id="P04150 (pp) Q00987" label="GCR_HUMAN (pp) MDM2_HUMAN" source="P04150" target="Q00987">
    <att name="confidence_score" value="1.0" type="real" />
    <att name="confidence_score_old" value="0.3473" type="real" />
    <att name="initial_score" value="0.4296" type="real" />
    <att name="relevance_score" value="0.10294117647058823" type="real" />
  </edge>
  <edge id="P04150 (pp) Q02790" label="GCR_HUMAN (pp) FKBP4_HUMAN" source="P04150" target="Q02790">
    <att name="confidence_score" value="1.0" type="real" />
    <att name="confidence_score_old" value="0.6858" type="real" />
    <att name="initial_score" value="0.7583" type="real" />
    <att name="relevance_score" value="0.2857142857142857" type="real" />
  </edge>
  <edge id="P04150 (pp) Q04206" label="GCR_HUMAN (pp) TF65_HUMAN" source="P04150" target="Q04206">
    <att name="confidence_score" value="1.0" type="real" />
    <att name="confidence_score_old" value="0.6165" type="real" />
    <att name="initial_score" value="0.7068" type="real" />
    <att name="relevance_score" value="0.11564625850340136" type="real" />
  </edge>
  <edge id="P04150 (pp) Q08752" label="GCR_HUMAN (pp) PPID_HUMAN" source="P04150" target="Q08752">
    <att name="confidence_score" value="1.0" type="real" />
    <att name="confidence_score_old" value="0.1841" type="real" />
    <att name="initial_score" value="0.1229" type="real" />
    <att name="relevance_score" value="0.23333333333333334" type="real" />
  </edge>
  <edge id="P04150 (pp) Q12778" label="GCR_HUMAN (pp) FOXO1_HUMAN" source="P04150" target="Q12778">
    <att name="confidence_score" value="1.0" type="real" />
    <att name="confidence_score_old" value="1.0" type="real" />
    <att name="initial_score" value="0.0452" type="real" />
    <att name="relevance_score" value="0.20987654320987653" type="real" />
  </edge>
  <edge id="P04150 (pp) Q12824" label="GCR_HUMAN (pp) SNF5_HUMAN" source="P04150" target="Q12824">
    <att name="confidence_score" value="1.0" type="real" />
    <att name="confidence_score_old" value="0.1703" type="real" />
    <att name="initial_score" value="0.0854" type="real" />
    <att name="relevance_score" value="0.15447154471544716" type="real" />
  </edge>
  <edge id="P04150 (pp) Q13133" label="GCR_HUMAN (pp) NR1H3_HUMAN" source="P04150" target="Q13133">
    <att name="confidence_score" value="1.0" type="real" />
    <att name="confidence_score_old" value="0.2089" type="real" />
    <att name="initial_score" value="0.1839" type="real" />
    <att name="relevance_score" value="0.32558139534883723" type="real" />
  </edge>
  <edge id="P04150 (pp) Q13451" label="GCR_HUMAN (pp) FKBP5_HUMAN" source="P04150" target="Q13451">
    <att name="confidence_score" value="1.0" type="real" />
    <att name="confidence_score_old" value="0.3847" type="real" />
    <att name="initial_score" value="0.479" type="real" />
    <att name="relevance_score" value="0.11666666666666667" type="real" />
  </edge>
  <edge id="P04150 (pp) Q13772" label="GCR_HUMAN (pp) NCOA4_HUMAN" source="P04150" target="Q13772">
    <att name="confidence_score" value="1.0" type="real" />
    <att name="confidence_score_old" value="0.2097" type="real" />
    <att name="initial_score" value="0.1857" type="real" />
    <att name="relevance_score" value="0.25" type="real" />
  </edge>
  <edge id="P04150 (pp) Q14686" label="GCR_HUMAN (pp) NCOA6_HUMAN" source="P04150" target="Q14686">
    <att name="confidence_score" value="1.0" type="real" />
    <att name="confidence_score_old" value="0.2097" type="real" />
    <att name="initial_score" value="0.1857" type="real" />
    <att name="relevance_score" value="0.25" type="real" />
  </edge>
  <edge id="P04150 (pp) Q14687" label="GCR_HUMAN (pp) GSE1_HUMAN" source="P04150" target="Q14687">
    <att name="confidence_score" value="1.0" type="real" />
    <att name="confidence_score_old" value="0.1717" type="real" />
    <att name="initial_score" value="0.0893" type="real" />
    <att name="relevance_score" value="0.14285714285714285" type="real" />
  </edge>
  <edge id="P04150 (pp) Q15185" label="GCR_HUMAN (pp) TEBP_HUMAN" source="P04150" target="Q15185">
    <att name="confidence_score" value="1.0" type="real" />
    <att name="confidence_score_old" value="1.0" type="real" />
    <att name="initial_score" value="0.5997" type="real" />
    <att name="relevance_score" value="0.15053763440860216" type="real" />
  </edge>
  <edge id="P04150 (pp) Q15596" label="GCR_HUMAN (pp) NCOA2_HUMAN" source="P04150" target="Q15596">
    <att name="confidence_score" value="1.0" type="real" />
    <att name="confidence_score_old" value="0.6584" type="real" />
    <att name="initial_score" value="0.7386" type="real" />
    <att name="relevance_score" value="0.18461538461538463" type="real" />
  </edge>
  <edge id="P04150 (pp) Q15648" label="GCR_HUMAN (pp) MED1_HUMAN" source="P04150" target="Q15648">
    <att name="confidence_score" value="1.0" type="real" />
    <att name="confidence_score_old" value="0.2162" type="real" />
    <att name="initial_score" value="0.2005" type="real" />
    <att name="relevance_score" value="0.15476190476190477" type="real" />
  </edge>
  <edge id="P04150 (pp) Q15788" label="GCR_HUMAN (pp) NCOA1_HUMAN" source="P04150" target="Q15788">
    <att name="confidence_score" value="1.0" type="real" />
    <att name="confidence_score_old" value="0.4944" type="real" />
    <att name="initial_score" value="0.6002" type="real" />
    <att name="relevance_score" value="0.30434782608695654" type="real" />
  </edge>
  <edge id="P04150 (pp) Q7Z5J4" label="GCR_HUMAN (pp) RAI1_HUMAN" source="P04150" target="Q7Z5J4">
    <att name="confidence_score" value="1.0" type="real" />
    <att name="confidence_score_old" value="0.172" type="real" />
    <att name="initial_score" value="0.09" type="real" />
    <att name="relevance_score" value="0.2" type="real" />
  </edge>
  <edge id="P04150 (pp) Q7Z5L9" label="GCR_HUMAN (pp) I2BP2_HUMAN" source="P04150" target="Q7Z5L9">
    <att name="confidence_score" value="1.0" type="real" />
    <att name="confidence_score_old" value="0.1714" type="real" />
    <att name="initial_score" value="0.0882" type="real" />
    <att name="relevance_score" value="0.11764705882352941" type="real" />
  </edge>
  <edge id="P04150 (pp) Q8IVW6" label="GCR_HUMAN (pp) ARI3B_HUMAN" source="P04150" target="Q8IVW6">
    <att name="confidence_score" value="1.0" type="real" />
    <att name="confidence_score_old" value="0.1716" type="real" />
    <att name="initial_score" value="0.0891" type="real" />
    <att name="relevance_score" value="0.2" type="real" />
  </edge>
  <edge id="P04150 (pp) Q8IXJ9" label="GCR_HUMAN (pp) ASXL1_HUMAN" source="P04150" target="Q8IXJ9">
    <att name="confidence_score" value="1.0" type="real" />
    <att name="confidence_score_old" value="0.2586" type="real" />
    <att name="initial_score" value="0.2871" type="real" />
    <att name="relevance_score" value="0.23809523809523808" type="real" />
  </edge>
  <edge id="P04150 (pp) Q8IZL8" label="GCR_HUMAN (pp) PELP1_HUMAN" source="P04150" target="Q8IZL8">
    <att name="confidence_score" value="1.0" type="real" />
    <att name="confidence_score_old" value="1.0" type="real" />
    <att name="initial_score" value="0.2074" type="real" />
    <att name="relevance_score" value="0.15625" type="real" />
  </edge>
  <edge id="P04150 (pp) Q8N365" label="GCR_HUMAN (pp) CIART_HUMAN" source="P04150" target="Q8N365">
    <att name="confidence_score" value="1.0" type="real" />
    <att name="confidence_score_old" value="0.2426" type="real" />
    <att name="initial_score" value="0.2562" type="real" />
    <att name="relevance_score" value="0.25" type="real" />
  </edge>
  <edge id="P04150 (pp) Q8NFD5" label="GCR_HUMAN (pp) ARI1B_HUMAN" source="P04150" target="Q8NFD5">
    <att name="confidence_score" value="1.0" type="real" />
    <att name="confidence_score_old" value="0.1714" type="real" />
    <att name="initial_score" value="0.0883" type="real" />
    <att name="relevance_score" value="0.2631578947368421" type="real" />
  </edge>
  <edge id="P04150 (pp) Q8TAQ2" label="GCR_HUMAN (pp) SMRC2_HUMAN" source="P04150" target="Q8TAQ2">
    <att name="confidence_score" value="1.0" type="real" />
    <att name="confidence_score_old" value="0.1713" type="real" />
    <att name="initial_score" value="0.0882" type="real" />
    <att name="relevance_score" value="0.17567567567567569" type="real" />
  </edge>
  <edge id="P04150 (pp) Q92793" label="GCR_HUMAN (pp) CBP_HUMAN" source="P04150" target="Q92793">
    <att name="confidence_score" value="1.0" type="real" />
    <att name="confidence_score_old" value="0.4207" type="real" />
    <att name="initial_score" value="0.5222" type="real" />
    <att name="relevance_score" value="0.13411078717201166" type="real" />
  </edge>
  <edge id="P04150 (pp) Q92922" label="GCR_HUMAN (pp) SMRC1_HUMAN" source="P04150" target="Q92922">
    <att name="confidence_score" value="1.0" type="real" />
    <att name="confidence_score_old" value="0.2447" type="real" />
    <att name="initial_score" value="0.2603" type="real" />
    <att name="relevance_score" value="0.2028985507246377" type="real" />
  </edge>
  <edge id="P04150 (pp) Q92932" label="GCR_HUMAN (pp) PTPR2_HUMAN" source="P04150" target="Q92932">
    <att name="confidence_score" value="1.0" type="real" />
    <att name="confidence_score_old" value="0.1703" type="real" />
    <att name="initial_score" value="0.0853" type="real" />
    <att name="relevance_score" value="0.16666666666666666" type="real" />
  </edge>
  <edge id="P04150 (pp) Q969G3" label="GCR_HUMAN (pp) SMCE1_HUMAN" source="P04150" target="Q969G3">
    <att name="confidence_score" value="1.0" type="real" />
    <att name="confidence_score_old" value="0.2009" type="real" />
    <att name="initial_score" value="0.1651" type="real" />
    <att name="relevance_score" value="0.19753086419753085" type="real" />
  </edge>
  <edge id="P04150 (pp) Q96GM5" label="GCR_HUMAN (pp) SMRD1_HUMAN" source="P04150" target="Q96GM5">
    <att name="confidence_score" value="1.0" type="real" />
    <att name="confidence_score_old" value="0.1992" type="real" />
    <att name="initial_score" value="0.161" type="real" />
    <att name="relevance_score" value="0.12149532710280374" type="real" />
  </edge>
  <edge id="P04150 (pp) Q96S59" label="GCR_HUMAN (pp) RANB9_HUMAN" source="P04150" target="Q96S59">
    <att name="confidence_score" value="1.0" type="real" />
    <att name="confidence_score_old" value="0.2418" type="real" />
    <att name="initial_score" value="0.2546" type="real" />
    <att name="relevance_score" value="0.10743801652892562" type="real" />
  </edge>
  <edge id="P04150 (pp) Q96T58" label="GCR_HUMAN (pp) MINT_HUMAN" source="P04150" target="Q96T58">
    <att name="confidence_score" value="1.0" type="real" />
    <att name="confidence_score_old" value="0.1716" type="real" />
    <att name="initial_score" value="0.0888" type="real" />
    <att name="relevance_score" value="0.18518518518518517" type="real" />
  </edge>
  <edge id="P04150 (pp) Q96T88" label="GCR_HUMAN (pp) UHRF1_HUMAN" source="P04150" target="Q96T88">
    <att name="confidence_score" value="1.0" type="real" />
    <att name="confidence_score_old" value="0.2196" type="real" />
    <att name="initial_score" value="0.208" type="real" />
    <att name="relevance_score" value="0.12" type="real" />
  </edge>
  <edge id="P04150 (pp) Q99496" label="GCR_HUMAN (pp) RING2_HUMAN" source="P04150" target="Q99496">
    <att name="confidence_score" value="1.0" type="real" />
    <att name="confidence_score_old" value="0.1872" type="real" />
    <att name="initial_score" value="0.131" type="real" />
    <att name="relevance_score" value="0.12080536912751678" type="real" />
  </edge>
  <edge id="P04150 (pp) Q99814" label="GCR_HUMAN (pp) EPAS1_HUMAN" source="P04150" target="Q99814">
    <att name="confidence_score" value="1.0" type="real" />
    <att name="confidence_score_old" value="1.0" type="real" />
    <att name="initial_score" value="0.1352" type="real" />
    <att name="relevance_score" value="0.12857142857142856" type="real" />
  </edge>
  <edge id="P04150 (pp) Q99933" label="GCR_HUMAN (pp) BAG1_HUMAN" source="P04150" target="Q99933">
    <att name="confidence_score" value="1.0" type="real" />
    <att name="confidence_score_old" value="0.5806" type="real" />
    <att name="initial_score" value="0.6778" type="real" />
    <att name="relevance_score" value="0.22641509433962265" type="real" />
  </edge>
  <edge id="P04150 (pp) Q9BTK6" label="GCR_HUMAN (pp) PAGR1_HUMAN" source="P04150" target="Q9BTK6">
    <att name="confidence_score" value="1.0" type="real" />
    <att name="confidence_score_old" value="0.4944" type="real" />
    <att name="initial_score" value="0.6002" type="real" />
    <att name="relevance_score" value="0.3333333333333333" type="real" />
  </edge>
  <edge id="P04150 (pp) Q9P2W1" label="GCR_HUMAN (pp) HOP2_HUMAN" source="P04150" target="Q9P2W1">
    <att name="confidence_score" value="1.0" type="real" />
    <att name="confidence_score_old" value="0.2675" type="real" />
    <att name="initial_score" value="0.3034" type="real" />
    <att name="relevance_score" value="0.3333333333333333" type="real" />
  </edge>
  <edge id="P04150 (pp) Q9UBC0" label="GCR_HUMAN (pp) HNF6_HUMAN" source="P04150" target="Q9UBC0">
    <att name="confidence_score" value="1.0" type="real" />
    <att name="confidence_score_old" value="0.3189" type="real" />
    <att name="initial_score" value="0.3883" type="real" />
    <att name="relevance_score" value="0.25" type="real" />
  </edge>
  <edge id="P04150 (pp) Q9UBK2" label="GCR_HUMAN (pp) PRGC1_HUMAN" source="P04150" target="Q9UBK2">
    <att name="confidence_score" value="1.0" type="real" />
    <att name="confidence_score_old" value="0.3763" type="real" />
    <att name="initial_score" value="0.4683" type="real" />
    <att name="relevance_score" value="0.2375" type="real" />
  </edge>
  <edge id="P04150 (pp) Q9UER7" label="GCR_HUMAN (pp) DAXX_HUMAN" source="P04150" target="Q9UER7">
    <att name="confidence_score" value="1.0" type="real" />
    <att name="confidence_score_old" value="0.2829" type="real" />
    <att name="initial_score" value="0.3304" type="real" />
    <att name="relevance_score" value="0.16521739130434782" type="real" />
  </edge>
  <edge id="P04150 (pp) Q9UGU0" label="GCR_HUMAN (pp) TCF20_HUMAN" source="P04150" target="Q9UGU0">
    <att name="confidence_score" value="1.0" type="real" />
    <att name="confidence_score_old" value="0.1717" type="real" />
    <att name="initial_score" value="0.0893" type="real" />
    <att name="relevance_score" value="0.2777777777777778" type="real" />
  </edge>
  <edge id="P04150 (pp) Q9Y252" label="GCR_HUMAN (pp) RNF6_HUMAN" source="P04150" target="Q9Y252">
    <att name="confidence_score" value="1.0" type="real" />
    <att name="confidence_score_old" value="0.237" type="real" />
    <att name="initial_score" value="0.245" type="real" />
    <att name="relevance_score" value="0.2" type="real" />
  </edge>
  <edge id="P04150 (pp) Q9Y3R0" label="GCR_HUMAN (pp) GRIP1_HUMAN" source="P04150" target="Q9Y3R0">
    <att name="confidence_score" value="1.0" type="real" />
    <att name="confidence_score_old" value="0.4184" type="real" />
    <att name="initial_score" value="0.5196" type="real" />
    <att name="relevance_score" value="0.12903225806451613" type="real" />
  </edge>
  <edge id="P04150 (pp) Q9Y618" label="GCR_HUMAN (pp) NCOR2_HUMAN" source="P04150" target="Q9Y618">
    <att name="confidence_score" value="1.0" type="real" />
    <att name="confidence_score_old" value="0.2397" type="real" />
    <att name="initial_score" value="0.2504" type="real" />
    <att name="relevance_score" value="0.19827586206896552" type="real" />
  </edge>
  <edge id="P04150 (pp) Q9Y6Q9" label="GCR_HUMAN (pp) NCOA3_HUMAN" source="P04150" target="Q9Y6Q9">
    <att name="confidence_score" value="1.0" type="real" />
    <att name="confidence_score_old" value="0.2337" type="real" />
    <att name="initial_score" value="0.2383" type="real" />
    <att name="relevance_score" value="0.16822429906542055" type="real" />
  </edge>
  <edge id="P05412 (pp) P15036" label="JUN_HUMAN (pp) ETS2_HUMAN" source="P05412" target="P15036">
    <att name="confidence_score" value="1.0" type="real" />
    <att name="confidence_score_old" value="0.3366" type="real" />
    <att name="initial_score" value="0.4145" type="real" />
    <att name="relevance_score" value="0.12585034013605442" type="real" />
  </edge>
  <edge id="P05412 (pp) P16220" label="JUN_HUMAN (pp) CREB1_HUMAN" source="P05412" target="P16220">
    <att name="confidence_score" value="1.0" type="real" />
    <att name="confidence_score_old" value="0.3771" type="real" />
    <att name="initial_score" value="0.4694" type="real" />
    <att name="relevance_score" value="0.12585034013605442" type="real" />
  </edge>
  <edge id="P05412 (pp) P17676" label="JUN_HUMAN (pp) CEBPB_HUMAN" source="P05412" target="P17676">
    <att name="confidence_score" value="1.0" type="real" />
    <att name="confidence_score_old" value="0.1684" type="real" />
    <att name="initial_score" value="0.0798" type="real" />
    <att name="relevance_score" value="0.12585034013605442" type="real" />
  </edge>
  <edge id="P05412 (pp) P19838" label="JUN_HUMAN (pp) NFKB1_HUMAN" source="P05412" target="P19838">
    <att name="confidence_score" value="1.0" type="real" />
    <att name="confidence_score_old" value="0.3162" type="real" />
    <att name="initial_score" value="0.3843" type="real" />
    <att name="relevance_score" value="0.12585034013605442" type="real" />
  </edge>
  <edge id="P05412 (pp) P28069" label="JUN_HUMAN (pp) PIT1_HUMAN" source="P05412" target="P28069">
    <att name="confidence_score" value="1.0" type="real" />
    <att name="confidence_score_old" value="0.3278" type="real" />
    <att name="initial_score" value="0.4016" type="real" />
    <att name="relevance_score" value="0.12585034013605442" type="real" />
  </edge>
  <edge id="P05412 (pp) P29590" label="JUN_HUMAN (pp) PML_HUMAN" source="P05412" target="P29590">
    <att name="confidence_score" value="1.0" type="real" />
    <att name="confidence_score_old" value="0.5098" type="real" />
    <att name="initial_score" value="0.615" type="real" />
    <att name="relevance_score" value="0.12585034013605442" type="real" />
  </edge>
  <edge id="P05412 (pp) P40763" label="JUN_HUMAN (pp) STAT3_HUMAN" source="P05412" target="P40763">
    <att name="confidence_score" value="1.0" type="real" />
    <att name="confidence_score_old" value="1.0" type="real" />
    <att name="initial_score" value="0.7293" type="real" />
    <att name="relevance_score" value="0.11851851851851852" type="real" />
  </edge>
  <edge id="P05412 (pp) P48552" label="JUN_HUMAN (pp) NRIP1_HUMAN" source="P05412" target="P48552">
    <att name="confidence_score" value="1.0" type="real" />
    <att name="confidence_score_old" value="0.3239" type="real" />
    <att name="initial_score" value="0.3959" type="real" />
    <att name="relevance_score" value="0.12585034013605442" type="real" />
  </edge>
  <edge id="P05412 (pp) P51531" label="JUN_HUMAN (pp) SMCA2_HUMAN" source="P05412" target="P51531">
    <att name="confidence_score" value="1.0" type="real" />
    <att name="confidence_score_old" value="0.2058" type="real" />
    <att name="initial_score" value="0.1768" type="real" />
    <att name="relevance_score" value="0.12585034013605442" type="real" />
  </edge>
  <edge id="P05412 (pp) P63165" label="JUN_HUMAN (pp) SUMO1_HUMAN" source="P05412" target="P63165">
    <att name="confidence_score" value="1.0" type="real" />
    <att name="confidence_score_old" value="0.3601" type="real" />
    <att name="initial_score" value="0.4471" type="real" />
    <att name="relevance_score" value="0.11336032388663968" type="real" />
  </edge>
  <edge id="P05412 (pp) Q04206" label="JUN_HUMAN (pp) TF65_HUMAN" source="P05412" target="Q04206">
    <att name="confidence_score" value="1.0" type="real" />
    <att name="confidence_score_old" value="0.5358" type="real" />
    <att name="initial_score" value="0.639" type="real" />
    <att name="relevance_score" value="0.11564625850340136" type="real" />
  </edge>
  <edge id="P05412 (pp) Q12824" label="JUN_HUMAN (pp) SNF5_HUMAN" source="P05412" target="Q12824">
    <att name="confidence_score" value="1.0" type="real" />
    <att name="confidence_score_old" value="0.2068" type="real" />
    <att name="initial_score" value="0.1791" type="real" />
    <att name="relevance_score" value="0.12585034013605442" type="real" />
  </edge>
  <edge id="P05412 (pp) Q14686" label="JUN_HUMAN (pp) NCOA6_HUMAN" source="P05412" target="Q14686">
    <att name="confidence_score" value="1.0" type="real" />
    <att name="confidence_score_old" value="0.1878" type="real" />
    <att name="initial_score" value="0.1325" type="real" />
    <att name="relevance_score" value="0.12585034013605442" type="real" />
  </edge>
  <edge id="P05412 (pp) Q15788" label="JUN_HUMAN (pp) NCOA1_HUMAN" source="P05412" target="Q15788">
    <att name="confidence_score" value="1.0" type="real" />
    <att name="confidence_score_old" value="1.0" type="real" />
    <att name="initial_score" value="0.6277" type="real" />
    <att name="relevance_score" value="0.12585034013605442" type="real" />
  </edge>
  <edge id="P05412 (pp) Q92793" label="JUN_HUMAN (pp) CBP_HUMAN" source="P05412" target="Q92793">
    <att name="confidence_score" value="1.0" type="real" />
    <att name="confidence_score_old" value="0.6241" type="real" />
    <att name="initial_score" value="0.7127" type="real" />
    <att name="relevance_score" value="0.12585034013605442" type="real" />
  </edge>
  <edge id="P05412 (pp) Q96GM5" label="JUN_HUMAN (pp) SMRD1_HUMAN" source="P05412" target="Q96GM5">
    <att name="confidence_score" value="1.0" type="real" />
    <att name="confidence_score_old" value="0.187" type="real" />
    <att name="initial_score" value="0.1305" type="real" />
    <att name="relevance_score" value="0.12149532710280374" type="real" />
  </edge>
  <edge id="P05412 (pp) Q96T88" label="JUN_HUMAN (pp) UHRF1_HUMAN" source="P05412" target="Q96T88">
    <att name="confidence_score" value="1.0" type="real" />
    <att name="confidence_score_old" value="0.3987" type="real" />
    <att name="initial_score" value="0.4962" type="real" />
    <att name="relevance_score" value="0.12" type="real" />
  </edge>
  <edge id="P05412 (pp) Q99933" label="JUN_HUMAN (pp) BAG1_HUMAN" source="P05412" target="Q99933">
    <att name="confidence_score" value="1.0" type="real" />
    <att name="confidence_score_old" value="0.3189" type="real" />
    <att name="initial_score" value="0.3883" type="real" />
    <att name="relevance_score" value="0.12585034013605442" type="real" />
  </edge>
  <edge id="P05412 (pp) Q9UER7" label="JUN_HUMAN (pp) DAXX_HUMAN" source="P05412" target="Q9UER7">
    <att name="confidence_score" value="1.0" type="real" />
    <att name="confidence_score_old" value="0.2332" type="real" />
    <att name="initial_score" value="0.2371" type="real" />
    <att name="relevance_score" value="0.12585034013605442" type="real" />
  </edge>
  <edge id="P05412 (pp) Q9UGU0" label="JUN_HUMAN (pp) TCF20_HUMAN" source="P05412" target="Q9UGU0">
    <att name="confidence_score" value="1.0" type="real" />
    <att name="confidence_score_old" value="0.3235" type="real" />
    <att name="initial_score" value="0.3953" type="real" />
    <att name="relevance_score" value="0.12585034013605442" type="real" />
  </edge>
  <edge id="P05412 (pp) Q9Y6Q9" label="JUN_HUMAN (pp) NCOA3_HUMAN" source="P05412" target="Q9Y6Q9">
    <att name="confidence_score" value="1.0" type="real" />
    <att name="confidence_score_old" value="1.0" type="real" />
    <att name="relevance_score" value="0.12585034013605442" type="real" />
  </edge>
  <edge id="P05549 (pp) P63165" label="AP2A_HUMAN (pp) SUMO1_HUMAN" source="P05549" target="P63165">
    <att name="confidence_score" value="1.0" type="real" />
    <att name="confidence_score_old" value="1.0" type="real" />
    <att name="initial_score" value="0.4892" type="real" />
    <att name="relevance_score" value="0.11336032388663968" type="real" />
  </edge>
  <edge id="P05549 (pp) Q92793" label="AP2A_HUMAN (pp) CBP_HUMAN" source="P05549" target="Q92793">
    <att name="confidence_score" value="1.0" type="real" />
    <att name="confidence_score_old" value="1.0" type="real" />
    <att name="initial_score" value="0.1374" type="real" />
    <att name="relevance_score" value="0.13411078717201166" type="real" />
  </edge>
  <edge id="P08235 (pp) P48552" label="MCR_HUMAN (pp) NRIP1_HUMAN" source="P08235" target="P48552">
    <att name="confidence_score" value="1.0" type="real" />
    <att name="confidence_score_old" value="0.2851" type="real" />
    <att name="initial_score" value="0.3343" type="real" />
    <att name="relevance_score" value="0.3673469387755102" type="real" />
  </edge>
  <edge id="P08235 (pp) P63165" label="MCR_HUMAN (pp) SUMO1_HUMAN" source="P08235" target="P63165">
    <att name="confidence_score" value="1.0" type="real" />
    <att name="confidence_score_old" value="1.0" type="real" />
    <att name="initial_score" value="0.5725" type="real" />
    <att name="relevance_score" value="0.11336032388663968" type="real" />
  </edge>
  <edge id="P08235 (pp) Q02790" label="MCR_HUMAN (pp) FKBP4_HUMAN" source="P08235" target="Q02790">
    <att name="confidence_score" value="1.0" type="real" />
    <att name="confidence_score_old" value="0.25" type="real" />
    <att name="initial_score" value="0.2708" type="real" />
    <att name="relevance_score" value="0.2857142857142857" type="real" />
  </edge>
  <edge id="P08235 (pp) Q15185" label="MCR_HUMAN (pp) TEBP_HUMAN" source="P08235" target="Q15185">
    <att name="confidence_score" value="1.0" type="real" />
    <att name="confidence_score_old" value="0.254" type="real" />
    <att name="initial_score" value="0.2783" type="real" />
    <att name="relevance_score" value="0.15053763440860216" type="real" />
  </edge>
  <edge id="P08235 (pp) Q15596" label="MCR_HUMAN (pp) NCOA2_HUMAN" source="P08235" target="Q15596">
    <att name="confidence_score" value="1.0" type="real" />
    <att name="confidence_score_old" value="0.388" type="real" />
    <att name="initial_score" value="0.4831" type="real" />
    <att name="relevance_score" value="0.18461538461538463" type="real" />
  </edge>
  <edge id="P08235 (pp) Q15788" label="MCR_HUMAN (pp) NCOA1_HUMAN" source="P08235" target="Q15788">
    <att name="confidence_score" value="1.0" type="real" />
    <att name="confidence_score_old" value="0.3021" type="real" />
    <att name="initial_score" value="0.3621" type="real" />
    <att name="relevance_score" value="0.30434782608695654" type="real" />
  </edge>
  <edge id="P08235 (pp) Q92793" label="MCR_HUMAN (pp) CBP_HUMAN" source="P08235" target="Q92793">
    <att name="confidence_score" value="1.0" type="real" />
    <att name="confidence_score_old" value="0.333" type="real" />
    <att name="initial_score" value="0.4092" type="real" />
    <att name="relevance_score" value="0.13411078717201166" type="real" />
  </edge>
  <edge id="P09429 (pp) P10415" label="HMGB1_HUMAN (pp) BCL2_HUMAN" source="P09429" target="P10415">
    <att name="confidence_score" value="1.0" type="real" />
    <att name="confidence_score_old" value="0.3264" type="real" />
    <att name="initial_score" value="0.3996" type="real" />
    <att name="relevance_score" value="0.1" type="real" />
  </edge>
  <edge id="P09429 (pp) P10599" label="HMGB1_HUMAN (pp) THIO_HUMAN" source="P09429" target="P10599">
    <att name="confidence_score" value="1.0" type="real" />
    <att name="confidence_score_old" value="0.3252" type="real" />
    <att name="initial_score" value="0.3978" type="real" />
    <att name="relevance_score" value="0.14563106796116504" type="real" />
  </edge>
  <edge id="P09429 (pp) P14653" label="HMGB1_HUMAN (pp) HXB1_HUMAN" source="P09429" target="P14653">
    <att name="confidence_score" value="1.0" type="real" />
    <att name="confidence_score_old" value="0.203" type="real" />
    <att name="initial_score" value="0.1702" type="real" />
    <att name="relevance_score" value="0.14563106796116504" type="real" />
  </edge>
  <edge id="P09429 (pp) P19838" label="HMGB1_HUMAN (pp) NFKB1_HUMAN" source="P09429" target="P19838">
    <att name="confidence_score" value="1.0" type="real" />
    <att name="confidence_score_old" value="0.3206" type="real" />
    <att name="initial_score" value="0.3909" type="real" />
    <att name="relevance_score" value="0.1402439024390244" type="real" />
  </edge>
  <edge id="P09429 (pp) P51617" label="HMGB1_HUMAN (pp) IRAK1_HUMAN" source="P09429" target="P51617">
    <att name="confidence_score" value="1.0" type="real" />
    <att name="confidence_score_old" value="1.0" type="real" />
    <att name="initial_score" value="0.2394" type="real" />
    <att name="relevance_score" value="0.1" type="real" />
  </edge>
  <edge id="P09429 (pp) Q04206" label="HMGB1_HUMAN (pp) TF65_HUMAN" source="P09429" target="Q04206">
    <att name="confidence_score" value="1.0" type="real" />
    <att name="confidence_score_old" value="0.3202" type="real" />
    <att name="initial_score" value="0.3903" type="real" />
    <att name="relevance_score" value="0.11564625850340136" type="real" />
  </edge>
  <edge id="P09429 (pp) Q92793" label="HMGB1_HUMAN (pp) CBP_HUMAN" source="P09429" target="Q92793">
    <att name="confidence_score" value="1.0" type="real" />
    <att name="confidence_score_old" value="0.2248" type="real" />
    <att name="initial_score" value="0.2194" type="real" />
    <att name="relevance_score" value="0.13411078717201166" type="real" />
  </edge>
  <edge id="P10415 (pp) Q08752" label="BCL2_HUMAN (pp) PPID_HUMAN" source="P10415" target="Q08752">
    <att name="confidence_score" value="1.0" type="real" />
    <att name="confidence_score_old" value="0.3319" type="real" />
    <att name="initial_score" value="0.4076" type="real" />
    <att name="relevance_score" value="0.1" type="real" />
  </edge>
  <edge id="P10415 (pp) Q99933" label="BCL2_HUMAN (pp) BAG1_HUMAN" source="P10415" target="Q99933">
    <att name="confidence_score" value="1.0" type="real" />
    <att name="confidence_score_old" value="0.3881" type="real" />
    <att name="initial_score" value="0.4832" type="real" />
    <att name="relevance_score" value="0.1" type="real" />
  </edge>
  <edge id="P10599 (pp) P19838" label="THIO_HUMAN (pp) NFKB1_HUMAN" source="P10599" target="P19838">
    <att name="confidence_score" value="1.0" type="real" />
    <att name="confidence_score_old" value="0.3404" type="real" />
    <att name="initial_score" value="0.4199" type="real" />
    <att name="relevance_score" value="0.1402439024390244" type="real" />
  </edge>
  <edge id="P10599 (pp) P40763" label="THIO_HUMAN (pp) STAT3_HUMAN" source="P10599" target="P40763">
    <att name="confidence_score" value="1.0" type="real" />
    <att name="confidence_score_old" value="0.4894" type="real" />
    <att name="initial_score" value="0.5953" type="real" />
    <att name="relevance_score" value="0.11851851851851852" type="real" />
  </edge>
  <edge id="P10826 (pp) Q14686" label="RARB_HUMAN (pp) NCOA6_HUMAN" source="P10826" target="Q14686">
    <att name="confidence_score" value="1.0" type="real" />
    <att name="confidence_score_old" value="0.1836" type="real" />
    <att name="initial_score" value="0.1216" type="real" />
    <att name="relevance_score" value="0.25" type="real" />
  </edge>
  <edge id="P10826 (pp) Q15648" label="RARB_HUMAN (pp) MED1_HUMAN" source="P10826" target="Q15648">
    <att name="confidence_score" value="1.0" type="real" />
    <att name="confidence_score_old" value="0.179" type="real" />
    <att name="initial_score" value="0.1093" type="real" />
    <att name="relevance_score" value="0.15476190476190477" type="real" />
  </edge>
  <edge id="P10826 (pp) Q15788" label="RARB_HUMAN (pp) NCOA1_HUMAN" source="P10826" target="Q15788">
    <att name="confidence_score" value="1.0" type="real" />
    <att name="confidence_score_old" value="0.3723" type="real" />
    <att name="initial_score" value="0.4631" type="real" />
    <att name="relevance_score" value="0.2857142857142857" type="real" />
  </edge>
  <edge id="P10826 (pp) Q8IXJ9" label="RARB_HUMAN (pp) ASXL1_HUMAN" source="P10826" target="Q8IXJ9">
    <att name="confidence_score" value="1.0" type="real" />
    <att name="confidence_score_old" value="0.239" type="real" />
    <att name="initial_score" value="0.2489" type="real" />
    <att name="relevance_score" value="0.23809523809523808" type="real" />
  </edge>
  <edge id="P10826 (pp) Q92793" label="RARB_HUMAN (pp) CBP_HUMAN" source="P10826" target="Q92793">
    <att name="confidence_score" value="1.0" type="real" />
    <att name="confidence_score_old" value="0.1681" type="real" />
    <att name="initial_score" value="0.0789" type="real" />
    <att name="relevance_score" value="0.13411078717201166" type="real" />
  </edge>
  <edge id="P10826 (pp) Q9BTK6" label="RARB_HUMAN (pp) PAGR1_HUMAN" source="P10826" target="Q9BTK6">
    <att name="confidence_score" value="1.0" type="real" />
    <att name="confidence_score_old" value="0.184" type="real" />
    <att name="initial_score" value="0.1226" type="real" />
    <att name="relevance_score" value="0.2857142857142857" type="real" />
  </edge>
  <edge id="P10826 (pp) Q9Y6Q9" label="RARB_HUMAN (pp) NCOA3_HUMAN" source="P10826" target="Q9Y6Q9">
    <att name="confidence_score" value="1.0" type="real" />
    <att name="confidence_score_old" value="0.1946" type="real" />
    <att name="initial_score" value="0.1497" type="real" />
    <att name="relevance_score" value="0.16822429906542055" type="real" />
  </edge>
  <edge id="P11387 (pp) P63165" label="TOP1_HUMAN (pp) SUMO1_HUMAN" source="P11387" target="P63165">
    <att name="confidence_score" value="1.0" type="real" />
    <att name="confidence_score_old" value="1.0" type="real" />
    <att name="initial_score" value="0.392" type="real" />
    <att name="relevance_score" value="0.11336032388663968" type="real" />
  </edge>
  <edge id="P11387 (pp) Q00987" label="TOP1_HUMAN (pp) MDM2_HUMAN" source="P11387" target="Q00987">
    <att name="confidence_score" value="1.0" type="real" />
    <att name="confidence_score_old" value="0.1805" type="real" />
    <att name="initial_score" value="0.1134" type="real" />
    <att name="relevance_score" value="0.10294117647058823" type="real" />
  </edge>
  <edge id="P11387 (pp) Q99496" label="TOP1_HUMAN (pp) RING2_HUMAN" source="P11387" target="Q99496">
    <att name="confidence_score" value="1.0" type="real" />
    <att name="confidence_score_old" value="0.1876" type="real" />
    <att name="initial_score" value="0.1319" type="real" />
    <att name="relevance_score" value="0.12080536912751678" type="real" />
  </edge>
  <edge id="P14653 (pp) P40424" label="HXB1_HUMAN (pp) PBX1_HUMAN" source="P14653" target="P40424">
    <att name="confidence_score" value="1.0" type="real" />
    <att name="confidence_score_old" value="1.0" type="real" />
    <att name="initial_score" value="0.5127" type="real" />
    <att name="relevance_score" value="0.13114754098360656" type="real" />
  </edge>
  <edge id="P14653 (pp) Q14686" label="HXB1_HUMAN (pp) NCOA6_HUMAN" source="P14653" target="Q14686">
    <att name="confidence_score" value="1.0" type="real" />
    <att name="confidence_score_old" value="0.1941" type="real" />
    <att name="initial_score" value="0.1484" type="real" />
    <att name="relevance_score" value="0.25" type="real" />
  </edge>
  <edge id="P14653 (pp) Q9BTK6" label="HXB1_HUMAN (pp) PAGR1_HUMAN" source="P14653" target="Q9BTK6">
    <att name="confidence_score" value="1.0" type="real" />
    <att name="confidence_score_old" value="0.1945" type="real" />
    <att name="initial_score" value="0.1495" type="real" />
    <att name="relevance_score" value="0.3" type="real" />
  </edge>
  <edge id="P14859 (pp) P16220" label="PO2F1_HUMAN (pp) CREB1_HUMAN" source="P14859" target="P16220">
    <att name="confidence_score" value="1.0" type="real" />
    <att name="confidence_score_old" value="0.3285" type="real" />
    <att name="initial_score" value="0.4027" type="real" />
    <att name="relevance_score" value="0.1" type="real" />
  </edge>
  <edge id="P14859 (pp) P40424" label="PO2F1_HUMAN (pp) PBX1_HUMAN" source="P14859" target="P40424">
    <att name="confidence_score" value="1.0" type="real" />
    <att name="confidence_score_old" value="0.239" type="real" />
    <att name="initial_score" value="0.2489" type="real" />
    <att name="relevance_score" value="0.1" type="real" />
  </edge>
  <edge id="P14859 (pp) Q04206" label="PO2F1_HUMAN (pp) TF65_HUMAN" source="P14859" target="Q04206">
    <att name="confidence_score" value="1.0" type="real" />
    <att name="confidence_score_old" value="0.3248" type="real" />
    <att name="initial_score" value="0.3972" type="real" />
    <att name="relevance_score" value="0.1" type="real" />
  </edge>
  <edge id="P14859 (pp) Q9Y618" label="PO2F1_HUMAN (pp) NCOR2_HUMAN" source="P14859" target="Q9Y618">
    <att name="confidence_score" value="1.0" type="real" />
    <att name="confidence_score_old" value="0.4658" type="real" />
    <att name="initial_score" value="0.5714" type="real" />
    <att name="relevance_score" value="0.1" type="real" />
  </edge>
  <edge id="P15036 (pp) P19838" label="ETS2_HUMAN (pp) NFKB1_HUMAN" source="P15036" target="P19838">
    <att name="confidence_score" value="1.0" type="real" />
    <att name="confidence_score_old" value="1.0" type="real" />
    <att name="relevance_score" value="0.1402439024390244" type="real" />
  </edge>
  <edge id="P15036 (pp) P51532" label="ETS2_HUMAN (pp) SMCA4_HUMAN" source="P15036" target="P51532">
    <att name="confidence_score" value="1.0" type="real" />
    <att name="confidence_score_old" value="0.2632" type="real" />
    <att name="initial_score" value="0.2956" type="real" />
    <att name="relevance_score" value="0.1340782122905028" type="real" />
  </edge>
  <edge id="P15036 (pp) Q00653" label="ETS2_HUMAN (pp) NFKB2_HUMAN" source="P15036" target="Q00653">
    <att name="confidence_score" value="1.0" type="real" />
    <att name="confidence_score_old" value="0.518" type="real" />
    <att name="initial_score" value="0.6227" type="real" />
    <att name="relevance_score" value="0.16071428571428573" type="real" />
  </edge>
  <edge id="P15036 (pp) Q12824" label="ETS2_HUMAN (pp) SNF5_HUMAN" source="P15036" target="Q12824">
    <att name="confidence_score" value="1.0" type="real" />
    <att name="confidence_score_old" value="0.2126" type="real" />
    <att name="initial_score" value="0.1925" type="real" />
    <att name="relevance_score" value="0.15447154471544716" type="real" />
  </edge>
  <edge id="P15036 (pp) Q92793" label="ETS2_HUMAN (pp) CBP_HUMAN" source="P15036" target="Q92793">
    <att name="confidence_score" value="1.0" type="real" />
    <att name="confidence_score_old" value="0.3284" type="real" />
    <att name="initial_score" value="0.4024" type="real" />
    <att name="relevance_score" value="0.13411078717201166" type="real" />
  </edge>
  <edge id="P15036 (pp) Q969G3" label="ETS2_HUMAN (pp) SMCE1_HUMAN" source="P15036" target="Q969G3">
    <att name="confidence_score" value="1.0" type="real" />
    <att name="confidence_score_old" value="0.2145" type="real" />
    <att name="initial_score" value="0.1968" type="real" />
    <att name="relevance_score" value="0.19753086419753085" type="real" />
  </edge>
  <edge id="P16220 (pp) P17676" label="CREB1_HUMAN (pp) CEBPB_HUMAN" source="P16220" target="P17676">
    <att name="confidence_score" value="1.0" type="real" />
    <att name="confidence_score_old" value="0.3279" type="real" />
    <att name="initial_score" value="0.4018" type="real" />
    <att name="relevance_score" value="0.16363636363636364" type="real" />
  </edge>
  <edge id="P16220 (pp) P31749" label="CREB1_HUMAN (pp) AKT1_HUMAN" source="P16220" target="P31749">
    <att name="confidence_score" value="1.0" type="real" />
    <att name="confidence_score_old" value="1.0" type="real" />
    <att name="initial_score" value="0.3816" type="real" />
    <att name="relevance_score" value="0.10238907849829351" type="real" />
  </edge>
  <edge id="P16220 (pp) P40763" label="CREB1_HUMAN (pp) STAT3_HUMAN" source="P16220" target="P40763">
    <att name="confidence_score" value="1.0" type="real" />
    <att name="confidence_score_old" value="0.2107" type="real" />
    <att name="initial_score" value="0.1881" type="real" />
    <att name="relevance_score" value="0.11851851851851852" type="real" />
  </edge>
  <edge id="P16220 (pp) P51532" label="CREB1_HUMAN (pp) SMCA4_HUMAN" source="P16220" target="P51532">
    <att name="confidence_score" value="1.0" type="real" />
    <att name="confidence_score_old" value="0.2027" type="real" />
    <att name="initial_score" value="0.1694" type="real" />
    <att name="relevance_score" value="0.1340782122905028" type="real" />
  </edge>
  <edge id="P16220 (pp) Q92793" label="CREB1_HUMAN (pp) CBP_HUMAN" source="P16220" target="Q92793">
    <att name="confidence_score" value="1.0" type="real" />
    <att name="confidence_score_old" value="1.0" type="real" />
    <att name="initial_score" value="0.7905" type="real" />
    <att name="relevance_score" value="0.13411078717201166" type="real" />
  </edge>
  <edge id="P16220 (pp) Q9P2W1" label="CREB1_HUMAN (pp) HOP2_HUMAN" source="P16220" target="Q9P2W1">
    <att name="confidence_score" value="1.0" type="real" />
    <att name="confidence_score_old" value="0.2063" type="real" />
    <att name="initial_score" value="0.1779" type="real" />
    <att name="relevance_score" value="0.16363636363636364" type="real" />
  </edge>
  <edge id="P16220 (pp) Q9UBK2" label="CREB1_HUMAN (pp) PRGC1_HUMAN" source="P16220" target="Q9UBK2">
    <att name="confidence_score" value="1.0" type="real" />
    <att name="confidence_score_old" value="1.0" type="real" />
    <att name="relevance_score" value="0.16363636363636364" type="real" />
  </edge>
  <edge id="P16220 (pp) Q9UER7" label="CREB1_HUMAN (pp) DAXX_HUMAN" source="P16220" target="Q9UER7">
    <att name="confidence_score" value="1.0" type="real" />
    <att name="confidence_score_old" value="0.2574" type="real" />
    <att name="initial_score" value="0.2848" type="real" />
    <att name="relevance_score" value="0.16363636363636364" type="real" />
  </edge>
  <edge id="P17676 (pp) P19838" label="CEBPB_HUMAN (pp) NFKB1_HUMAN" source="P17676" target="P19838">
    <att name="confidence_score" value="1.0" type="real" />
    <att name="confidence_score_old" value="1.0" type="real" />
    <att name="initial_score" value="0.743" type="real" />
    <att name="relevance_score" value="0.1402439024390244" type="real" />
  </edge>
  <edge id="P17676 (pp) P29460" label="CEBPB_HUMAN (pp) IL12B_HUMAN" source="P17676" target="P29460">
    <att name="confidence_score" value="1.0" type="real" />
    <att name="confidence_score_old" value="0.2091" type="real" />
    <att name="initial_score" value="0.1844" type="real" />
    <att name="relevance_score" value="0.2" type="real" />
  </edge>
  <edge id="P17676 (pp) P37231" label="CEBPB_HUMAN (pp) PPARG_HUMAN" source="P17676" target="P37231">
    <att name="confidence_score" value="1.0" type="real" />
    <att name="confidence_score_old" value="0.2634" type="real" />
    <att name="initial_score" value="0.2959" type="real" />
    <att name="relevance_score" value="0.23809523809523808" type="real" />
  </edge>
  <edge id="P17676 (pp) P40763" label="CEBPB_HUMAN (pp) STAT3_HUMAN" source="P17676" target="P40763">
    <att name="confidence_score" value="1.0" type="real" />
    <att name="confidence_score_old" value="1.0" type="real" />
    <att name="initial_score" value="0.5026" type="real" />
    <att name="relevance_score" value="0.11851851851851852" type="real" />
  </edge>
  <edge id="P17676 (pp) P51531" label="CEBPB_HUMAN (pp) SMCA2_HUMAN" source="P17676" target="P51531">
    <att name="confidence_score" value="1.0" type="real" />
    <att name="confidence_score_old" value="0.6839" type="real" />
    <att name="initial_score" value="0.7569" type="real" />
    <att name="relevance_score" value="0.2125" type="real" />
  </edge>
  <edge id="P17676 (pp) P51532" label="CEBPB_HUMAN (pp) SMCA4_HUMAN" source="P17676" target="P51532">
    <att name="confidence_score" value="1.0" type="real" />
    <att name="confidence_score_old" value="0.3978" type="real" />
    <att name="initial_score" value="0.4951" type="real" />
    <att name="relevance_score" value="0.1340782122905028" type="real" />
  </edge>
  <edge id="P17676 (pp) P63165" label="CEBPB_HUMAN (pp) SUMO1_HUMAN" source="P17676" target="P63165">
    <att name="confidence_score" value="1.0" type="real" />
    <att name="confidence_score_old" value="0.2469" type="real" />
    <att name="initial_score" value="0.2648" type="real" />
    <att name="relevance_score" value="0.11336032388663968" type="real" />
  </edge>
  <edge id="P17676 (pp) Q00987" label="CEBPB_HUMAN (pp) MDM2_HUMAN" source="P17676" target="Q00987">
    <att name="confidence_score" value="1.0" type="real" />
    <att name="confidence_score_old" value="0.3233" type="real" />
    <att name="initial_score" value="0.395" type="real" />
    <att name="relevance_score" value="0.10294117647058823" type="real" />
  </edge>
  <edge id="P17676 (pp) Q04206" label="CEBPB_HUMAN (pp) TF65_HUMAN" source="P17676" target="Q04206">
    <att name="confidence_score" value="1.0" type="real" />
    <att name="confidence_score_old" value="1.0" type="real" />
    <att name="initial_score" value="0.7894" type="real" />
    <att name="relevance_score" value="0.11564625850340136" type="real" />
  </edge>
  <edge id="P17676 (pp) Q12778" label="CEBPB_HUMAN (pp) FOXO1_HUMAN" source="P17676" target="Q12778">
    <att name="confidence_score" value="1.0" type="real" />
    <att name="confidence_score_old" value="0.3328" type="real" />
    <att name="initial_score" value="0.4089" type="real" />
    <att name="relevance_score" value="0.20987654320987653" type="real" />
  </edge>
  <edge id="P17676 (pp) Q12824" label="CEBPB_HUMAN (pp) SNF5_HUMAN" source="P17676" target="Q12824">
    <att name="confidence_score" value="1.0" type="real" />
    <att name="confidence_score_old" value="0.3689" type="real" />
    <att name="initial_score" value="0.4587" type="real" />
    <att name="relevance_score" value="0.15447154471544716" type="real" />
  </edge>
  <edge id="P17676 (pp) Q15648" label="CEBPB_HUMAN (pp) MED1_HUMAN" source="P17676" target="Q15648">
    <att name="confidence_score" value="1.0" type="real" />
    <att name="confidence_score_old" value="0.3296" type="real" />
    <att name="initial_score" value="0.4043" type="real" />
    <att name="relevance_score" value="0.15476190476190477" type="real" />
  </edge>
  <edge id="P17676 (pp) Q92793" label="CEBPB_HUMAN (pp) CBP_HUMAN" source="P17676" target="Q92793">
    <att name="confidence_score" value="1.0" type="real" />
    <att name="confidence_score_old" value="0.6009" type="real" />
    <att name="initial_score" value="0.6944" type="real" />
    <att name="relevance_score" value="0.13411078717201166" type="real" />
  </edge>
  <edge id="P17676 (pp) Q92922" label="CEBPB_HUMAN (pp) SMRC1_HUMAN" source="P17676" target="Q92922">
    <att name="confidence_score" value="1.0" type="real" />
    <att name="confidence_score_old" value="0.4104" type="real" />
    <att name="initial_score" value="0.5102" type="real" />
    <att name="relevance_score" value="0.2028985507246377" type="real" />
  </edge>
  <edge id="P17676 (pp) Q9UER7" label="CEBPB_HUMAN (pp) DAXX_HUMAN" source="P17676" target="Q9UER7">
    <att name="confidence_score" value="1.0" type="real" />
    <att name="confidence_score_old" value="0.4937" type="real" />
    <att name="initial_score" value="0.5995" type="real" />
    <att name="relevance_score" value="0.16521739130434782" type="real" />
  </edge>
  <edge id="P19838 (pp) P37231" label="NFKB1_HUMAN (pp) PPARG_HUMAN" source="P19838" target="P37231">
    <att name="confidence_score" value="1.0" type="real" />
    <att name="confidence_score_old" value="0.2145" type="real" />
    <att name="initial_score" value="0.1968" type="real" />
    <att name="relevance_score" value="0.1402439024390244" type="real" />
  </edge>
  <edge id="P19838 (pp) P40763" label="NFKB1_HUMAN (pp) STAT3_HUMAN" source="P19838" target="P40763">
    <att name="confidence_score" value="1.0" type="real" />
    <att name="confidence_score_old" value="0.3379" type="real" />
    <att name="initial_score" value="0.4162" type="real" />
    <att name="relevance_score" value="0.11851851851851852" type="real" />
  </edge>
  <edge id="P19838 (pp) P42229" label="NFKB1_HUMAN (pp) STA5A_HUMAN" source="P19838" target="P42229">
    <att name="confidence_score" value="1.0" type="real" />
    <att name="confidence_score_old" value="0.3225" type="real" />
    <att name="initial_score" value="0.3938" type="real" />
    <att name="relevance_score" value="0.11827956989247312" type="real" />
  </edge>
  <edge id="P19838 (pp) Q00653" label="NFKB1_HUMAN (pp) NFKB2_HUMAN" source="P19838" target="Q00653">
    <att name="confidence_score" value="1.0" type="real" />
    <att name="confidence_score_old" value="1.0" type="real" />
    <att name="initial_score" value="0.5221" type="real" />
    <att name="relevance_score" value="0.1402439024390244" type="real" />
  </edge>
  <edge id="P19838 (pp) Q04206" label="NFKB1_HUMAN (pp) TF65_HUMAN" source="P19838" target="Q04206">
    <att name="confidence_score" value="1.0" type="real" />
    <att name="confidence_score_old" value="1.0" type="real" />
    <att name="initial_score" value="0.7911" type="real" />
    <att name="relevance_score" value="0.11564625850340136" type="real" />
  </edge>
  <edge id="P19838 (pp) Q15788" label="NFKB1_HUMAN (pp) NCOA1_HUMAN" source="P19838" target="Q15788">
    <att name="confidence_score" value="1.0" type="real" />
    <att name="confidence_score_old" value="0.6813" type="real" />
    <att name="initial_score" value="0.7551" type="real" />
    <att name="relevance_score" value="0.1402439024390244" type="real" />
  </edge>
  <edge id="P19838 (pp) Q92793" label="NFKB1_HUMAN (pp) CBP_HUMAN" source="P19838" target="Q92793">
    <att name="confidence_score" value="1.0" type="real" />
    <att name="confidence_score_old" value="1.0" type="real" />
    <att name="initial_score" value="0.5418" type="real" />
    <att name="relevance_score" value="0.13411078717201166" type="real" />
  </edge>
  <edge id="P22301 (pp) P40763" label="IL10_HUMAN (pp) STAT3_HUMAN" source="P22301" target="P40763">
    <att name="confidence_score" value="1.0" type="real" />
    <att name="confidence_score_old" value="1.0" type="real" />
    <att name="initial_score" value="0.7377" type="real" />
    <att name="relevance_score" value="0.11538461538461539" type="real" />
  </edge>
  <edge id="P22301 (pp) P51617" label="IL10_HUMAN (pp) IRAK1_HUMAN" source="P22301" target="P51617">
    <att name="confidence_score" value="1.0" type="real" />
    <att name="confidence_score_old" value="0.3303" type="real" />
    <att name="initial_score" value="0.4053" type="real" />
    <att name="relevance_score" value="0.1" type="real" />
  </edge>
  <edge id="P28069 (pp) P37231" label="PIT1_HUMAN (pp) PPARG_HUMAN" source="P28069" target="P37231">
    <att name="confidence_score" value="1.0" type="real" />
    <att name="confidence_score_old" value="0.2316" type="real" />
    <att name="initial_score" value="0.2338" type="real" />
    <att name="relevance_score" value="0.3282442748091603" type="real" />
  </edge>
  <edge id="P28069 (pp) Q15648" label="PIT1_HUMAN (pp) MED1_HUMAN" source="P28069" target="Q15648">
    <att name="confidence_score" value="1.0" type="real" />
    <att name="confidence_score_old" value="0.3391" type="real" />
    <att name="initial_score" value="0.4181" type="real" />
    <att name="relevance_score" value="0.15476190476190477" type="real" />
  </edge>
  <edge id="P28069 (pp) Q92793" label="PIT1_HUMAN (pp) CBP_HUMAN" source="P28069" target="Q92793">
    <att name="confidence_score" value="1.0" type="real" />
    <att name="confidence_score_old" value="0.6038" type="real" />
    <att name="initial_score" value="0.6967" type="real" />
    <att name="relevance_score" value="0.13411078717201166" type="real" />
  </edge>
  <edge id="P29460 (pp) P40763" label="IL12B_HUMAN (pp) STAT3_HUMAN" source="P29460" target="P40763">
    <att name="confidence_score" value="1.0" type="real" />
    <att name="confidence_score_old" value="1.0" type="real" />
    <att name="initial_score" value="0.5287" type="real" />
    <att name="relevance_score" value="0.11851851851851852" type="real" />
  </edge>
  <edge id="P29460 (pp) Q04206" label="IL12B_HUMAN (pp) TF65_HUMAN" source="P29460" target="Q04206">
    <att name="confidence_score" value="1.0" type="real" />
    <att name="confidence_score_old" value="0.2903" type="real" />
    <att name="initial_score" value="0.343" type="real" />
    <att name="relevance_score" value="0.11564625850340136" type="real" />
  </edge>
  <edge id="P29460 (pp) Q9Y618" label="IL12B_HUMAN (pp) NCOR2_HUMAN" source="P29460" target="Q9Y618">
    <att name="confidence_score" value="1.0" type="real" />
    <att name="confidence_score_old" value="0.2175" type="real" />
    <att name="initial_score" value="0.2034" type="real" />
    <att name="relevance_score" value="0.19827586206896552" type="real" />
  </edge>
  <edge id="P29590 (pp) P37231" label="PML_HUMAN (pp) PPARG_HUMAN" source="P29590" target="P37231">
    <att name="confidence_score" value="1.0" type="real" />
    <att name="confidence_score_old" value="0.1848" type="real" />
    <att name="initial_score" value="0.1246" type="real" />
    <att name="relevance_score" value="0.15760869565217392" type="real" />
  </edge>
  <edge id="P29590 (pp) P40763" label="PML_HUMAN (pp) STAT3_HUMAN" source="P29590" target="P40763">
    <att name="confidence_score" value="1.0" type="real" />
    <att name="confidence_score_old" value="0.3387" type="real" />
    <att name="initial_score" value="0.4175" type="real" />
    <att name="relevance_score" value="0.11851851851851852" type="real" />
  </edge>
  <edge id="P29590 (pp) P63165" label="PML_HUMAN (pp) SUMO1_HUMAN" source="P29590" target="P63165">
    <att name="confidence_score" value="1.0" type="real" />
    <att name="confidence_score_old" value="1.0" type="real" />
    <att name="initial_score" value="0.7853" type="real" />
    <att name="relevance_score" value="0.11336032388663968" type="real" />
  </edge>
  <edge id="P29590 (pp) Q00987" label="PML_HUMAN (pp) MDM2_HUMAN" source="P29590" target="Q00987">
    <att name="confidence_score" value="1.0" type="real" />
    <att name="confidence_score_old" value="0.582" type="real" />
    <att name="initial_score" value="0.679" type="real" />
    <att name="relevance_score" value="0.10294117647058823" type="real" />
  </edge>
  <edge id="P29590 (pp) Q04206" label="PML_HUMAN (pp) TF65_HUMAN" source="P29590" target="Q04206">
    <att name="confidence_score" value="1.0" type="real" />
    <att name="confidence_score_old" value="1.0" type="real" />
    <att name="initial_score" value="0.6343" type="real" />
    <att name="relevance_score" value="0.11564625850340136" type="real" />
  </edge>
  <edge id="P29590 (pp) Q12778" label="PML_HUMAN (pp) FOXO1_HUMAN" source="P29590" target="Q12778">
    <att name="confidence_score" value="1.0" type="real" />
    <att name="confidence_score_old" value="0.2431" type="real" />
    <att name="initial_score" value="0.2573" type="real" />
    <att name="relevance_score" value="0.15760869565217392" type="real" />
  </edge>
  <edge id="P29590 (pp) Q15596" label="PML_HUMAN (pp) NCOA2_HUMAN" source="P29590" target="Q15596">
    <att name="confidence_score" value="1.0" type="real" />
    <att name="confidence_score_old" value="0.3462" type="real" />
    <att name="initial_score" value="0.428" type="real" />
    <att name="relevance_score" value="0.15760869565217392" type="real" />
  </edge>
  <edge id="P29590 (pp) Q92793" label="PML_HUMAN (pp) CBP_HUMAN" source="P29590" target="Q92793">
    <att name="confidence_score" value="1.0" type="real" />
    <att name="confidence_score_old" value="0.5715" type="real" />
    <att name="initial_score" value="0.6702" type="real" />
    <att name="relevance_score" value="0.13411078717201166" type="real" />
  </edge>
  <edge id="P29590 (pp) Q96T88" label="PML_HUMAN (pp) UHRF1_HUMAN" source="P29590" target="Q96T88">
    <att name="confidence_score" value="1.0" type="real" />
    <att name="confidence_score_old" value="0.3256" type="real" />
    <att name="initial_score" value="0.3983" type="real" />
    <att name="relevance_score" value="0.12" type="real" />
  </edge>
  <edge id="P29590 (pp) Q9UBK2" label="PML_HUMAN (pp) PRGC1_HUMAN" source="P29590" target="Q9UBK2">
    <att name="confidence_score" value="1.0" type="real" />
    <att name="confidence_score_old" value="0.2161" type="real" />
    <att name="initial_score" value="0.2002" type="real" />
    <att name="relevance_score" value="0.15760869565217392" type="real" />
  </edge>
  <edge id="P29590 (pp) Q9UER7" label="PML_HUMAN (pp) DAXX_HUMAN" source="P29590" target="Q9UER7">
    <att name="confidence_score" value="1.0" type="real" />
    <att name="confidence_score_old" value="1.0" type="real" />
    <att name="initial_score" value="0.779" type="real" />
    <att name="relevance_score" value="0.15760869565217392" type="real" />
  </edge>
  <edge id="P29590 (pp) Q9Y618" label="PML_HUMAN (pp) NCOR2_HUMAN" source="P29590" target="Q9Y618">
    <att name="confidence_score" value="1.0" type="real" />
    <att name="confidence_score_old" value="0.4084" type="real" />
    <att name="initial_score" value="0.5078" type="real" />
    <att name="relevance_score" value="0.15760869565217392" type="real" />
  </edge>
  <edge id="P31749 (pp) P40763" label="AKT1_HUMAN (pp) STAT3_HUMAN" source="P31749" target="P40763">
    <att name="confidence_score" value="1.0" type="real" />
    <att name="confidence_score_old" value="0.32" type="real" />
    <att name="initial_score" value="0.39" type="real" />
    <att name="relevance_score" value="0.10238907849829351" type="real" />
  </edge>
  <edge id="P31749 (pp) P51617" label="AKT1_HUMAN (pp) IRAK1_HUMAN" source="P31749" target="P51617">
    <att name="confidence_score" value="1.0" type="real" />
    <att name="confidence_score_old" value="0.2182" type="real" />
    <att name="initial_score" value="0.2049" type="real" />
    <att name="relevance_score" value="0.1" type="real" />
  </edge>
  <edge id="P31749 (pp) Q00987" label="AKT1_HUMAN (pp) MDM2_HUMAN" source="P31749" target="Q00987">
    <att name="confidence_score" value="1.0" type="real" />
    <att name="confidence_score_old" value="1.0" type="real" />
    <att name="initial_score" value="0.5446" type="real" />
    <att name="relevance_score" value="0.10238907849829351" type="real" />
  </edge>
  <edge id="P31749 (pp) Q04206" label="AKT1_HUMAN (pp) TF65_HUMAN" source="P31749" target="Q04206">
    <att name="confidence_score" value="1.0" type="real" />
    <att name="confidence_score_old" value="1.0" type="real" />
    <att name="relevance_score" value="0.10238907849829351" type="real" />
  </edge>
  <edge id="P31749 (pp) Q12778" label="AKT1_HUMAN (pp) FOXO1_HUMAN" source="P31749" target="Q12778">
    <att name="confidence_score" value="1.0" type="real" />
    <att name="confidence_score_old" value="1.0" type="real" />
    <att name="initial_score" value="0.8041" type="real" />
    <att name="relevance_score" value="0.10238907849829351" type="real" />
  </edge>
  <edge id="P31749 (pp) Q13451" label="AKT1_HUMAN (pp) FKBP5_HUMAN" source="P31749" target="Q13451">
    <att name="confidence_score" value="1.0" type="real" />
    <att name="confidence_score_old" value="0.3265" type="real" />
    <att name="initial_score" value="0.3997" type="real" />
    <att name="relevance_score" value="0.10238907849829351" type="real" />
  </edge>
  <edge id="P31749 (pp) Q8IXJ9" label="AKT1_HUMAN (pp) ASXL1_HUMAN" source="P31749" target="Q8IXJ9">
    <att name="confidence_score" value="1.0" type="real" />
    <att name="confidence_score_old" value="0.2202" type="real" />
    <att name="initial_score" value="0.2094" type="real" />
    <att name="relevance_score" value="0.10238907849829351" type="real" />
  </edge>
  <edge id="P31749 (pp) Q92793" label="AKT1_HUMAN (pp) CBP_HUMAN" source="P31749" target="Q92793">
    <att name="confidence_score" value="1.0" type="real" />
    <att name="confidence_score_old" value="0.5531" type="real" />
    <att name="initial_score" value="0.6544" type="real" />
    <att name="relevance_score" value="0.10238907849829351" type="real" />
  </edge>
  <edge id="P31749 (pp) Q92922" label="AKT1_HUMAN (pp) SMRC1_HUMAN" source="P31749" target="Q92922">
    <att name="confidence_score" value="1.0" type="real" />
    <att name="confidence_score_old" value="0.2201" type="real" />
    <att name="initial_score" value="0.2093" type="real" />
    <att name="relevance_score" value="0.10238907849829351" type="real" />
  </edge>
  <edge id="P31749 (pp) Q99933" label="AKT1_HUMAN (pp) BAG1_HUMAN" source="P31749" target="Q99933">
    <att name="confidence_score" value="1.0" type="real" />
    <att name="confidence_score_old" value="0.271" type="real" />
    <att name="initial_score" value="0.3096" type="real" />
    <att name="relevance_score" value="0.10238907849829351" type="real" />
  </edge>
  <edge id="P31749 (pp) Q9UBK2" label="AKT1_HUMAN (pp) PRGC1_HUMAN" source="P31749" target="Q9UBK2">
    <att name="confidence_score" value="1.0" type="real" />
    <att name="confidence_score_old" value="0.6093" type="real" />
    <att name="initial_score" value="0.7011" type="real" />
    <att name="relevance_score" value="0.10238907849829351" type="real" />
  </edge>
  <edge id="P31749 (pp) Q9Y618" label="AKT1_HUMAN (pp) NCOR2_HUMAN" source="P31749" target="Q9Y618">
    <att name="confidence_score" value="1.0" type="real" />
    <att name="confidence_score_old" value="0.4712" type="real" />
    <att name="initial_score" value="0.577" type="real" />
    <att name="relevance_score" value="0.10238907849829351" type="real" />
  </edge>
  <edge id="P31948 (pp) P51617" label="STIP1_HUMAN (pp) IRAK1_HUMAN" source="P31948" target="P51617">
    <att name="confidence_score" value="1.0" type="real" />
    <att name="confidence_score_old" value="0.1993" type="real" />
    <att name="initial_score" value="0.1613" type="real" />
    <att name="relevance_score" value="0.1" type="real" />
  </edge>
  <edge id="P31948 (pp) P53041" label="STIP1_HUMAN (pp) PPP5_HUMAN" source="P31948" target="P53041">
    <att name="confidence_score" value="1.0" type="real" />
    <att name="confidence_score_old" value="0.1824" type="real" />
    <att name="initial_score" value="0.1185" type="real" />
    <att name="relevance_score" value="0.1282051282051282" type="real" />
  </edge>
  <edge id="P31948 (pp) Q02790" label="STIP1_HUMAN (pp) FKBP4_HUMAN" source="P31948" target="Q02790">
    <att name="confidence_score" value="1.0" type="real" />
    <att name="confidence_score_old" value="1.0" type="real" />
    <att name="initial_score" value="0.4875" type="real" />
    <att name="relevance_score" value="0.1282051282051282" type="real" />
  </edge>
  <edge id="P31948 (pp) Q13451" label="STIP1_HUMAN (pp) FKBP5_HUMAN" source="P31948" target="Q13451">
    <att name="confidence_score" value="1.0" type="real" />
    <att name="confidence_score_old" value="1.0" type="real" />
    <att name="initial_score" value="0.478" type="real" />
    <att name="relevance_score" value="0.11666666666666667" type="real" />
  </edge>
  <edge id="P31948 (pp) Q15185" label="STIP1_HUMAN (pp) TEBP_HUMAN" source="P31948" target="Q15185">
    <att name="confidence_score" value="1.0" type="real" />
    <att name="confidence_score_old" value="1.0" type="real" />
    <att name="initial_score" value="0.1423" type="real" />
    <att name="relevance_score" value="0.1282051282051282" type="real" />
  </edge>
  <edge id="P37231 (pp) P42229" label="PPARG_HUMAN (pp) STA5A_HUMAN" source="P37231" target="P42229">
    <att name="confidence_score" value="1.0" type="real" />
    <att name="confidence_score_old" value="0.2179" type="real" />
    <att name="initial_score" value="0.2042" type="real" />
    <att name="relevance_score" value="0.11827956989247312" type="real" />
  </edge>
  <edge id="P37231 (pp) P48552" label="PPARG_HUMAN (pp) NRIP1_HUMAN" source="P37231" target="P48552">
    <att name="confidence_score" value="1.0" type="real" />
    <att name="confidence_score_old" value="0.2217" type="real" />
    <att name="initial_score" value="0.2127" type="real" />
    <att name="relevance_score" value="0.3282442748091603" type="real" />
  </edge>
  <edge id="P37231 (pp) P51531" label="PPARG_HUMAN (pp) SMCA2_HUMAN" source="P37231" target="P51531">
    <att name="confidence_score" value="1.0" type="real" />
    <att name="confidence_score_old" value="1.0" type="real" />
    <att name="initial_score" value="0.0419" type="real" />
    <att name="relevance_score" value="0.2125" type="real" />
  </edge>
  <edge id="P37231 (pp) P51532" label="PPARG_HUMAN (pp) SMCA4_HUMAN" source="P37231" target="P51532">
    <att name="confidence_score" value="1.0" type="real" />
    <att name="confidence_score_old" value="1.0" type="real" />
    <att name="initial_score" value="0.0968" type="real" />
    <att name="relevance_score" value="0.1340782122905028" type="real" />
  </edge>
  <edge id="P37231 (pp) P51843" label="PPARG_HUMAN (pp) NR0B1_HUMAN" source="P37231" target="P51843">
    <att name="confidence_score" value="1.0" type="real" />
    <att name="confidence_score_old" value="0.4199" type="real" />
    <att name="initial_score" value="0.5213" type="real" />
    <att name="relevance_score" value="0.19047619047619047" type="real" />
  </edge>
  <edge id="P37231 (pp) P63165" label="PPARG_HUMAN (pp) SUMO1_HUMAN" source="P37231" target="P63165">
    <att name="confidence_score" value="1.0" type="real" />
    <att name="confidence_score_old" value="1.0" type="real" />
    <att name="initial_score" value="0.0449" type="real" />
    <att name="relevance_score" value="0.11336032388663968" type="real" />
  </edge>
  <edge id="P37231 (pp) Q00987" label="PPARG_HUMAN (pp) MDM2_HUMAN" source="P37231" target="Q00987">
    <att name="confidence_score" value="1.0" type="real" />
    <att name="confidence_score_old" value="0.2076" type="real" />
    <att name="initial_score" value="0.1808" type="real" />
    <att name="relevance_score" value="0.10294117647058823" type="real" />
  </edge>
  <edge id="P37231 (pp) Q04206" label="PPARG_HUMAN (pp) TF65_HUMAN" source="P37231" target="Q04206">
    <att name="confidence_score" value="1.0" type="real" />
    <att name="confidence_score_old" value="0.4806" type="real" />
    <att name="initial_score" value="0.5865" type="real" />
    <att name="relevance_score" value="0.11564625850340136" type="real" />
  </edge>
  <edge id="P37231 (pp) Q12824" label="PPARG_HUMAN (pp) SNF5_HUMAN" source="P37231" target="Q12824">
    <att name="confidence_score" value="1.0" type="real" />
    <att name="confidence_score_old" value="1.0" type="real" />
    <att name="relevance_score" value="0.15447154471544716" type="real" />
  </edge>
  <edge id="P37231 (pp) Q13772" label="PPARG_HUMAN (pp) NCOA4_HUMAN" source="P37231" target="Q13772">
    <att name="confidence_score" value="1.0" type="real" />
    <att name="confidence_score_old" value="0.2117" type="real" />
    <att name="initial_score" value="0.1905" type="real" />
    <att name="relevance_score" value="0.25" type="real" />
  </edge>
  <edge id="P37231 (pp) Q14686" label="PPARG_HUMAN (pp) NCOA6_HUMAN" source="P37231" target="Q14686">
    <att name="confidence_score" value="1.0" type="real" />
    <att name="confidence_score_old" value="0.2201" type="real" />
    <att name="initial_score" value="0.2092" type="real" />
    <att name="relevance_score" value="0.25" type="real" />
  </edge>
  <edge id="P37231 (pp) Q15596" label="PPARG_HUMAN (pp) NCOA2_HUMAN" source="P37231" target="Q15596">
    <att name="confidence_score" value="1.0" type="real" />
    <att name="confidence_score_old" value="0.2668" type="real" />
    <att name="initial_score" value="0.3021" type="real" />
    <att name="relevance_score" value="0.18461538461538463" type="real" />
  </edge>
  <edge id="P37231 (pp) Q15648" label="PPARG_HUMAN (pp) MED1_HUMAN" source="P37231" target="Q15648">
    <att name="confidence_score" value="1.0" type="real" />
    <att name="confidence_score_old" value="1.0" type="real" />
    <att name="initial_score" value="0.7523" type="real" />
    <att name="relevance_score" value="0.15476190476190477" type="real" />
  </edge>
  <edge id="P37231 (pp) Q15788" label="PPARG_HUMAN (pp) NCOA1_HUMAN" source="P37231" target="Q15788">
    <att name="confidence_score" value="1.0" type="real" />
    <att name="confidence_score_old" value="1.0" type="real" />
    <att name="initial_score" value="0.7849" type="real" />
    <att name="relevance_score" value="0.30434782608695654" type="real" />
  </edge>
  <edge id="P37231 (pp) Q8NFD5" label="PPARG_HUMAN (pp) ARI1B_HUMAN" source="P37231" target="Q8NFD5">
    <att name="confidence_score" value="1.0" type="real" />
    <att name="confidence_score_old" value="1.0" type="real" />
    <att name="initial_score" value="0.0424" type="real" />
    <att name="relevance_score" value="0.2631578947368421" type="real" />
  </edge>
  <edge id="P37231 (pp) Q8TAQ2" label="PPARG_HUMAN (pp) SMRC2_HUMAN" source="P37231" target="Q8TAQ2">
    <att name="confidence_score" value="1.0" type="real" />
    <att name="confidence_score_old" value="1.0" type="real" />
    <att name="relevance_score" value="0.17567567567567569" type="real" />
  </edge>
  <edge id="P37231 (pp) Q92793" label="PPARG_HUMAN (pp) CBP_HUMAN" source="P37231" target="Q92793">
    <att name="confidence_score" value="1.0" type="real" />
    <att name="confidence_score_old" value="0.6345" type="real" />
    <att name="initial_score" value="0.7207" type="real" />
    <att name="relevance_score" value="0.13411078717201166" type="real" />
  </edge>
  <edge id="P37231 (pp) Q92922" label="PPARG_HUMAN (pp) SMRC1_HUMAN" source="P37231" target="Q92922">
    <att name="confidence_score" value="1.0" type="real" />
    <att name="confidence_score_old" value="1.0" type="real" />
    <att name="initial_score" value="0.0422" type="real" />
    <att name="relevance_score" value="0.2028985507246377" type="real" />
  </edge>
  <edge id="P37231 (pp) Q969G3" label="PPARG_HUMAN (pp) SMCE1_HUMAN" source="P37231" target="Q969G3">
    <att name="confidence_score" value="1.0" type="real" />
    <att name="confidence_score_old" value="1.0" type="real" />
    <att name="relevance_score" value="0.19753086419753085" type="real" />
  </edge>
  <edge id="P37231 (pp) Q96GM5" label="PPARG_HUMAN (pp) SMRD1_HUMAN" source="P37231" target="Q96GM5">
    <att name="confidence_score" value="1.0" type="real" />
    <att name="confidence_score_old" value="1.0" type="real" />
    <att name="initial_score" value="0.0409" type="real" />
    <att name="relevance_score" value="0.12149532710280374" type="real" />
  </edge>
  <edge id="P37231 (pp) Q9UBK2" label="PPARG_HUMAN (pp) PRGC1_HUMAN" source="P37231" target="Q9UBK2">
    <att name="confidence_score" value="1.0" type="real" />
    <att name="confidence_score_old" value="1.0" type="real" />
    <att name="initial_score" value="0.7652" type="real" />
    <att name="relevance_score" value="0.2375" type="real" />
  </edge>
  <edge id="P37231 (pp) Q9Y3R0" label="PPARG_HUMAN (pp) GRIP1_HUMAN" source="P37231" target="Q9Y3R0">
    <att name="confidence_score" value="1.0" type="real" />
    <att name="confidence_score_old" value="0.2176" type="real" />
    <att name="initial_score" value="0.2037" type="real" />
    <att name="relevance_score" value="0.12903225806451613" type="real" />
  </edge>
  <edge id="P37231 (pp) Q9Y618" label="PPARG_HUMAN (pp) NCOR2_HUMAN" source="P37231" target="Q9Y618">
    <att name="confidence_score" value="1.0" type="real" />
    <att name="confidence_score_old" value="1.0" type="real" />
    <att name="initial_score" value="0.4616" type="real" />
    <att name="relevance_score" value="0.19827586206896552" type="real" />
  </edge>
  <edge id="P37231 (pp) Q9Y6Q9" label="PPARG_HUMAN (pp) NCOA3_HUMAN" source="P37231" target="Q9Y6Q9">
    <att name="confidence_score" value="1.0" type="real" />
    <att name="confidence_score_old" value="0.2277" type="real" />
    <att name="initial_score" value="0.2256" type="real" />
    <att name="relevance_score" value="0.16822429906542055" type="real" />
  </edge>
  <edge id="P40424 (pp) Q14686" label="PBX1_HUMAN (pp) NCOA6_HUMAN" source="P40424" target="Q14686">
    <att name="confidence_score" value="1.0" type="real" />
    <att name="confidence_score_old" value="0.1916" type="real" />
    <att name="initial_score" value="0.1423" type="real" />
    <att name="relevance_score" value="0.13114754098360656" type="real" />
  </edge>
  <edge id="P40424 (pp) Q9BTK6" label="PBX1_HUMAN (pp) PAGR1_HUMAN" source="P40424" target="Q9BTK6">
    <att name="confidence_score" value="1.0" type="real" />
    <att name="confidence_score_old" value="0.1919" type="real" />
    <att name="initial_score" value="0.1429" type="real" />
    <att name="relevance_score" value="0.13114754098360656" type="real" />
  </edge>
  <edge id="P40763 (pp) P42229" label="STAT3_HUMAN (pp) STA5A_HUMAN" source="P40763" target="P42229">
    <att name="confidence_score" value="1.0" type="real" />
    <att name="confidence_score_old" value="1.0" type="real" />
    <att name="initial_score" value="0.5259" type="real" />
    <att name="relevance_score" value="0.11827956989247312" type="real" />
  </edge>
  <edge id="P40763 (pp) P51532" label="STAT3_HUMAN (pp) SMCA4_HUMAN" source="P40763" target="P51532">
    <att name="confidence_score" value="1.0" type="real" />
    <att name="confidence_score_old" value="0.2627" type="real" />
    <att name="initial_score" value="0.2947" type="real" />
    <att name="relevance_score" value="0.11851851851851852" type="real" />
  </edge>
  <edge id="P40763 (pp) P51617" label="STAT3_HUMAN (pp) IRAK1_HUMAN" source="P40763" target="P51617">
    <att name="confidence_score" value="1.0" type="real" />
    <att name="confidence_score_old" value="0.2539" type="real" />
    <att name="initial_score" value="0.2782" type="real" />
    <att name="relevance_score" value="0.1" type="real" />
  </edge>
  <edge id="P40763 (pp) Q00653" label="STAT3_HUMAN (pp) NFKB2_HUMAN" source="P40763" target="Q00653">
    <att name="confidence_score" value="1.0" type="real" />
    <att name="confidence_score_old" value="0.324" type="real" />
    <att name="initial_score" value="0.396" type="real" />
    <att name="relevance_score" value="0.11851851851851852" type="real" />
  </edge>
  <edge id="P40763 (pp) Q00987" label="STAT3_HUMAN (pp) MDM2_HUMAN" source="P40763" target="Q00987">
    <att name="confidence_score" value="1.0" type="real" />
    <att name="confidence_score_old" value="0.2038" type="real" />
    <att name="initial_score" value="0.172" type="real" />
    <att name="relevance_score" value="0.10294117647058823" type="real" />
  </edge>
  <edge id="P40763 (pp) Q04206" label="STAT3_HUMAN (pp) TF65_HUMAN" source="P40763" target="Q04206">
    <att name="confidence_score" value="1.0" type="real" />
    <att name="confidence_score_old" value="0.6685" type="real" />
    <att name="initial_score" value="0.7459" type="real" />
    <att name="relevance_score" value="0.11564625850340136" type="real" />
  </edge>
  <edge id="P40763 (pp) Q15788" label="STAT3_HUMAN (pp) NCOA1_HUMAN" source="P40763" target="Q15788">
    <att name="confidence_score" value="1.0" type="real" />
    <att name="confidence_score_old" value="1.0" type="real" />
    <att name="initial_score" value="0.7469" type="real" />
    <att name="relevance_score" value="0.11851851851851852" type="real" />
  </edge>
  <edge id="P40763 (pp) Q8IZL8" label="STAT3_HUMAN (pp) PELP1_HUMAN" source="P40763" target="Q8IZL8">
    <att name="confidence_score" value="1.0" type="real" />
    <att name="confidence_score_old" value="0.3821" type="real" />
    <att name="initial_score" value="0.4757" type="real" />
    <att name="relevance_score" value="0.11851851851851852" type="real" />
  </edge>
  <edge id="P40763 (pp) Q92793" label="STAT3_HUMAN (pp) CBP_HUMAN" source="P40763" target="Q92793">
    <att name="confidence_score" value="1.0" type="real" />
    <att name="confidence_score_old" value="1.0" type="real" />
    <att name="initial_score" value="0.5573" type="real" />
    <att name="relevance_score" value="0.11851851851851852" type="real" />
  </edge>
  <edge id="P40763 (pp) Q9UER7" label="STAT3_HUMAN (pp) DAXX_HUMAN" source="P40763" target="Q9UER7">
    <att name="confidence_score" value="1.0" type="real" />
    <att name="confidence_score_old" value="1.0" type="real" />
    <att name="initial_score" value="0.6879" type="real" />
    <att name="relevance_score" value="0.11851851851851852" type="real" />
  </edge>
  <edge id="P41235 (pp) P51532" label="HNF4A_HUMAN (pp) SMCA4_HUMAN" source="P41235" target="P51532">
    <att name="confidence_score" value="1.0" type="real" />
    <att name="confidence_score_old" value="0.1954" type="real" />
    <att name="initial_score" value="0.1517" type="real" />
    <att name="relevance_score" value="0.1340782122905028" type="real" />
  </edge>
  <edge id="P41235 (pp) P51843" label="HNF4A_HUMAN (pp) NR0B1_HUMAN" source="P41235" target="P51843">
    <att name="confidence_score" value="1.0" type="real" />
    <att name="confidence_score_old" value="0.3269" type="real" />
    <att name="initial_score" value="0.4003" type="real" />
    <att name="relevance_score" value="0.1511627906976744" type="real" />
  </edge>
  <edge id="P41235 (pp) P53041" label="HNF4A_HUMAN (pp) PPP5_HUMAN" source="P41235" target="P53041">
    <att name="confidence_score" value="1.0" type="real" />
    <att name="confidence_score_old" value="0.1565" type="real" />
    <att name="initial_score" value="0.0445" type="real" />
    <att name="relevance_score" value="0.1511627906976744" type="real" />
  </edge>
  <edge id="P41235 (pp) Q00987" label="HNF4A_HUMAN (pp) MDM2_HUMAN" source="P41235" target="Q00987">
    <att name="confidence_score" value="1.0" type="real" />
    <att name="confidence_score_old" value="0.1899" type="real" />
    <att name="initial_score" value="0.1378" type="real" />
    <att name="relevance_score" value="0.10294117647058823" type="real" />
  </edge>
  <edge id="P41235 (pp) Q12778" label="HNF4A_HUMAN (pp) FOXO1_HUMAN" source="P41235" target="Q12778">
    <att name="confidence_score" value="1.0" type="real" />
    <att name="confidence_score_old" value="0.5963" type="real" />
    <att name="initial_score" value="0.6907" type="real" />
    <att name="relevance_score" value="0.1511627906976744" type="real" />
  </edge>
  <edge id="P41235 (pp) Q13133" label="HNF4A_HUMAN (pp) NR1H3_HUMAN" source="P41235" target="Q13133">
    <att name="confidence_score" value="1.0" type="real" />
    <att name="confidence_score_old" value="0.1568" type="real" />
    <att name="initial_score" value="0.0454" type="real" />
    <att name="relevance_score" value="0.1511627906976744" type="real" />
  </edge>
  <edge id="P41235 (pp) Q14686" label="HNF4A_HUMAN (pp) NCOA6_HUMAN" source="P41235" target="Q14686">
    <att name="confidence_score" value="1.0" type="real" />
    <att name="confidence_score_old" value="0.2317" type="real" />
    <att name="initial_score" value="0.2341" type="real" />
    <att name="relevance_score" value="0.1511627906976744" type="real" />
  </edge>
  <edge id="P41235 (pp) Q15596" label="HNF4A_HUMAN (pp) NCOA2_HUMAN" source="P41235" target="Q15596">
    <att name="confidence_score" value="1.0" type="real" />
    <att name="confidence_score_old" value="0.2138" type="real" />
    <att name="initial_score" value="0.1951" type="real" />
    <att name="relevance_score" value="0.1511627906976744" type="real" />
  </edge>
  <edge id="P41235 (pp) Q15648" label="HNF4A_HUMAN (pp) MED1_HUMAN" source="P41235" target="Q15648">
    <att name="confidence_score" value="1.0" type="real" />
    <att name="confidence_score_old" value="0.2233" type="real" />
    <att name="initial_score" value="0.2161" type="real" />
    <att name="relevance_score" value="0.1511627906976744" type="real" />
  </edge>
  <edge id="P41235 (pp) Q15788" label="HNF4A_HUMAN (pp) NCOA1_HUMAN" source="P41235" target="Q15788">
    <att name="confidence_score" value="1.0" type="real" />
    <att name="confidence_score_old" value="0.2136" type="real" />
    <att name="initial_score" value="0.1948" type="real" />
    <att name="relevance_score" value="0.1511627906976744" type="real" />
  </edge>
  <edge id="P41235 (pp) Q7Z5L9" label="HNF4A_HUMAN (pp) I2BP2_HUMAN" source="P41235" target="Q7Z5L9">
    <att name="confidence_score" value="1.0" type="real" />
    <att name="confidence_score_old" value="0.331" type="real" />
    <att name="initial_score" value="0.4064" type="real" />
    <att name="relevance_score" value="0.11764705882352941" type="real" />
  </edge>
  <edge id="P41235 (pp) Q8IVW6" label="HNF4A_HUMAN (pp) ARI3B_HUMAN" source="P41235" target="Q8IVW6">
    <att name="confidence_score" value="1.0" type="real" />
    <att name="confidence_score_old" value="0.1555" type="real" />
    <att name="initial_score" value="0.0413" type="real" />
    <att name="relevance_score" value="0.1511627906976744" type="real" />
  </edge>
  <edge id="P41235 (pp) Q92793" label="HNF4A_HUMAN (pp) CBP_HUMAN" source="P41235" target="Q92793">
    <att name="confidence_score" value="1.0" type="real" />
    <att name="confidence_score_old" value="0.637" type="real" />
    <att name="initial_score" value="0.7227" type="real" />
    <att name="relevance_score" value="0.13411078717201166" type="real" />
  </edge>
  <edge id="P41235 (pp) Q969G3" label="HNF4A_HUMAN (pp) SMCE1_HUMAN" source="P41235" target="Q969G3">
    <att name="confidence_score" value="1.0" type="real" />
    <att name="confidence_score_old" value="0.1635" type="real" />
    <att name="initial_score" value="0.0655" type="real" />
    <att name="relevance_score" value="0.1511627906976744" type="real" />
  </edge>
  <edge id="P41235 (pp) Q9BTK6" label="HNF4A_HUMAN (pp) PAGR1_HUMAN" source="P41235" target="Q9BTK6">
    <att name="confidence_score" value="1.0" type="real" />
    <att name="confidence_score_old" value="0.1643" type="real" />
    <att name="initial_score" value="0.068" type="real" />
    <att name="relevance_score" value="0.1511627906976744" type="real" />
  </edge>
  <edge id="P41235 (pp) Q9UBK2" label="HNF4A_HUMAN (pp) PRGC1_HUMAN" source="P41235" target="Q9UBK2">
    <att name="confidence_score" value="1.0" type="real" />
    <att name="confidence_score_old" value="0.7081" type="real" />
    <att name="initial_score" value="0.7738" type="real" />
    <att name="relevance_score" value="0.1511627906976744" type="real" />
  </edge>
  <edge id="P41235 (pp) Q9Y618" label="HNF4A_HUMAN (pp) NCOR2_HUMAN" source="P41235" target="Q9Y618">
    <att name="confidence_score" value="1.0" type="real" />
    <att name="confidence_score_old" value="0.1897" type="real" />
    <att name="initial_score" value="0.1374" type="real" />
    <att name="relevance_score" value="0.1511627906976744" type="real" />
  </edge>
  <edge id="P41235 (pp) Q9Y6Q9" label="HNF4A_HUMAN (pp) NCOA3_HUMAN" source="P41235" target="Q9Y6Q9">
    <att name="confidence_score" value="1.0" type="real" />
    <att name="confidence_score_old" value="0.1638" type="real" />
    <att name="initial_score" value="0.0665" type="real" />
    <att name="relevance_score" value="0.1511627906976744" type="real" />
  </edge>
  <edge id="P42229 (pp) Q15788" label="STA5A_HUMAN (pp) NCOA1_HUMAN" source="P42229" target="Q15788">
    <att name="confidence_score" value="1.0" type="real" />
    <att name="confidence_score_old" value="0.3295" type="real" />
    <att name="initial_score" value="0.4042" type="real" />
    <att name="relevance_score" value="0.11827956989247312" type="real" />
  </edge>
  <edge id="P42229 (pp) Q92793" label="STA5A_HUMAN (pp) CBP_HUMAN" source="P42229" target="Q92793">
    <att name="confidence_score" value="1.0" type="real" />
    <att name="confidence_score_old" value="0.2145" type="real" />
    <att name="initial_score" value="0.1967" type="real" />
    <att name="relevance_score" value="0.11827956989247312" type="real" />
  </edge>
  <edge id="P48552 (pp) P51843" label="NRIP1_HUMAN (pp) NR0B1_HUMAN" source="P48552" target="P51843">
    <att name="confidence_score" value="1.0" type="real" />
    <att name="confidence_score_old" value="0.3211" type="real" />
    <att name="initial_score" value="0.3917" type="real" />
    <att name="relevance_score" value="0.19047619047619047" type="real" />
  </edge>
  <edge id="P48552 (pp) P63165" label="NRIP1_HUMAN (pp) SUMO1_HUMAN" source="P48552" target="P63165">
    <att name="confidence_score" value="1.0" type="real" />
    <att name="confidence_score_old" value="1.0" type="real" />
    <att name="initial_score" value="0.4078" type="real" />
    <att name="relevance_score" value="0.11336032388663968" type="real" />
  </edge>
  <edge id="P48552 (pp) Q13133" label="NRIP1_HUMAN (pp) NR1H3_HUMAN" source="P48552" target="Q13133">
    <att name="confidence_score" value="1.0" type="real" />
    <att name="confidence_score_old" value="1.0" type="real" />
    <att name="initial_score" value="0.7639" type="real" />
    <att name="relevance_score" value="0.32558139534883723" type="real" />
  </edge>
  <edge id="P48552 (pp) Q15596" label="NRIP1_HUMAN (pp) NCOA2_HUMAN" source="P48552" target="Q15596">
    <att name="confidence_score" value="1.0" type="real" />
    <att name="confidence_score_old" value="0.2832" type="real" />
    <att name="initial_score" value="0.3309" type="real" />
    <att name="relevance_score" value="0.18461538461538463" type="real" />
  </edge>
  <edge id="P48552 (pp) Q15788" label="NRIP1_HUMAN (pp) NCOA1_HUMAN" source="P48552" target="Q15788">
    <att name="confidence_score" value="1.0" type="real" />
    <att name="confidence_score_old" value="0.2832" type="real" />
    <att name="initial_score" value="0.331" type="real" />
    <att name="relevance_score" value="0.30434782608695654" type="real" />
  </edge>
  <edge id="P48552 (pp) Q9UBK2" label="NRIP1_HUMAN (pp) PRGC1_HUMAN" source="P48552" target="Q9UBK2">
    <att name="confidence_score" value="1.0" type="real" />
    <att name="confidence_score_old" value="1.0" type="real" />
    <att name="initial_score" value="0.7075" type="real" />
    <att name="relevance_score" value="0.2375" type="real" />
  </edge>
  <edge id="P48552 (pp) Q9Y618" label="NRIP1_HUMAN (pp) NCOR2_HUMAN" source="P48552" target="Q9Y618">
    <att name="confidence_score" value="1.0" type="real" />
    <att name="confidence_score_old" value="1.0" type="real" />
    <att name="relevance_score" value="0.19827586206896552" type="real" />
  </edge>
  <edge id="P48552 (pp) Q9Y6Q9" label="NRIP1_HUMAN (pp) NCOA3_HUMAN" source="P48552" target="Q9Y6Q9">
    <att name="confidence_score" value="1.0" type="real" />
    <att name="confidence_score_old" value="0.2811" type="real" />
    <att name="initial_score" value="0.3274" type="real" />
    <att name="relevance_score" value="0.16822429906542055" type="real" />
  </edge>
  <edge id="P51531 (pp) P51532" label="SMCA2_HUMAN (pp) SMCA4_HUMAN" source="P51531" target="P51532">
    <att name="confidence_score" value="1.0" type="real" />
    <att name="confidence_score_old" value="1.0" type="real" />
    <att name="initial_score" value="0.289" type="real" />
    <att name="relevance_score" value="0.1340782122905028" type="real" />
  </edge>
  <edge id="P51531 (pp) Q12824" label="SMCA2_HUMAN (pp) SNF5_HUMAN" source="P51531" target="Q12824">
    <att name="confidence_score" value="1.0" type="real" />
    <att name="confidence_score_old" value="1.0" type="real" />
    <att name="initial_score" value="0.6466" type="real" />
    <att name="relevance_score" value="0.15447154471544716" type="real" />
  </edge>
  <edge id="P51531 (pp) Q8NFD5" label="SMCA2_HUMAN (pp) ARI1B_HUMAN" source="P51531" target="Q8NFD5">
    <att name="confidence_score" value="1.0" type="real" />
    <att name="confidence_score_old" value="1.0" type="real" />
    <att name="initial_score" value="0.3993" type="real" />
    <att name="relevance_score" value="0.2125" type="real" />
  </edge>
  <edge id="P51531 (pp) Q8TAQ2" label="SMCA2_HUMAN (pp) SMRC2_HUMAN" source="P51531" target="Q8TAQ2">
    <att name="confidence_score" value="1.0" type="real" />
    <att name="confidence_score_old" value="1.0" type="real" />
    <att name="initial_score" value="0.1883" type="real" />
    <att name="relevance_score" value="0.17567567567567569" type="real" />
  </edge>
  <edge id="P51531 (pp) Q92793" label="SMCA2_HUMAN (pp) CBP_HUMAN" source="P51531" target="Q92793">
    <att name="confidence_score" value="1.0" type="real" />
    <att name="confidence_score_old" value="0.1812" type="real" />
    <att name="initial_score" value="0.1152" type="real" />
    <att name="relevance_score" value="0.13411078717201166" type="real" />
  </edge>
  <edge id="P51531 (pp) Q92922" label="SMCA2_HUMAN (pp) SMRC1_HUMAN" source="P51531" target="Q92922">
    <att name="confidence_score" value="1.0" type="real" />
    <att name="confidence_score_old" value="1.0" type="real" />
    <att name="initial_score" value="0.3488" type="real" />
    <att name="relevance_score" value="0.2028985507246377" type="real" />
  </edge>
  <edge id="P51531 (pp) Q969G3" label="SMCA2_HUMAN (pp) SMCE1_HUMAN" source="P51531" target="Q969G3">
    <att name="confidence_score" value="1.0" type="real" />
    <att name="confidence_score_old" value="1.0" type="real" />
    <att name="initial_score" value="0.1599" type="real" />
    <att name="relevance_score" value="0.19753086419753085" type="real" />
  </edge>
  <edge id="P51531 (pp) Q96GM5" label="SMCA2_HUMAN (pp) SMRD1_HUMAN" source="P51531" target="Q96GM5">
    <att name="confidence_score" value="1.0" type="real" />
    <att name="confidence_score_old" value="1.0" type="real" />
    <att name="initial_score" value="0.3727" type="real" />
    <att name="relevance_score" value="0.12149532710280374" type="real" />
  </edge>
  <edge id="P51531 (pp) Q99814" label="SMCA2_HUMAN (pp) EPAS1_HUMAN" source="P51531" target="Q99814">
    <att name="confidence_score" value="1.0" type="real" />
    <att name="confidence_score_old" value="0.1675" type="real" />
    <att name="initial_score" value="0.0772" type="real" />
    <att name="relevance_score" value="0.12857142857142856" type="real" />
  </edge>
  <edge id="P51532 (pp) Q12824" label="SMCA4_HUMAN (pp) SNF5_HUMAN" source="P51532" target="Q12824">
    <att name="confidence_score" value="1.0" type="real" />
    <att name="confidence_score_old" value="1.0" type="real" />
    <att name="initial_score" value="0.5899" type="real" />
    <att name="relevance_score" value="0.1340782122905028" type="real" />
  </edge>
  <edge id="P51532 (pp) Q8NFD5" label="SMCA4_HUMAN (pp) ARI1B_HUMAN" source="P51532" target="Q8NFD5">
    <att name="confidence_score" value="1.0" type="real" />
    <att name="confidence_score_old" value="1.0" type="real" />
    <att name="initial_score" value="0.5345" type="real" />
    <att name="relevance_score" value="0.1340782122905028" type="real" />
  </edge>
  <edge id="P51532 (pp) Q8TAQ2" label="SMCA4_HUMAN (pp) SMRC2_HUMAN" source="P51532" target="Q8TAQ2">
    <att name="confidence_score" value="1.0" type="real" />
    <att name="confidence_score_old" value="1.0" type="real" />
    <att name="initial_score" value="0.6023" type="real" />
    <att name="relevance_score" value="0.1340782122905028" type="real" />
  </edge>
  <edge id="P51532 (pp) Q92793" label="SMCA4_HUMAN (pp) CBP_HUMAN" source="P51532" target="Q92793">
    <att name="confidence_score" value="1.0" type="real" />
    <att name="confidence_score_old" value="0.2041" type="real" />
    <att name="initial_score" value="0.1726" type="real" />
    <att name="relevance_score" value="0.1340782122905028" type="real" />
  </edge>
  <edge id="P51532 (pp) Q92922" label="SMCA4_HUMAN (pp) SMRC1_HUMAN" source="P51532" target="Q92922">
    <att name="confidence_score" value="1.0" type="real" />
    <att name="confidence_score_old" value="1.0" type="real" />
    <att name="initial_score" value="0.7743" type="real" />
    <att name="relevance_score" value="0.1340782122905028" type="real" />
  </edge>
  <edge id="P51532 (pp) Q969G3" label="SMCA4_HUMAN (pp) SMCE1_HUMAN" source="P51532" target="Q969G3">
    <att name="confidence_score" value="1.0" type="real" />
    <att name="confidence_score_old" value="1.0" type="real" />
    <att name="initial_score" value="0.5874" type="real" />
    <att name="relevance_score" value="0.1340782122905028" type="real" />
  </edge>
  <edge id="P51532 (pp) Q96GM5" label="SMCA4_HUMAN (pp) SMRD1_HUMAN" source="P51532" target="Q96GM5">
    <att name="confidence_score" value="1.0" type="real" />
    <att name="confidence_score_old" value="1.0" type="real" />
    <att name="initial_score" value="0.2394" type="real" />
    <att name="relevance_score" value="0.12149532710280374" type="real" />
  </edge>
  <edge id="P51617 (pp) Q13451" label="IRAK1_HUMAN (pp) FKBP5_HUMAN" source="P51617" target="Q13451">
    <att name="confidence_score" value="1.0" type="real" />
    <att name="confidence_score_old" value="0.1616" type="real" />
    <att name="initial_score" value="0.0601" type="real" />
    <att name="relevance_score" value="0.1" type="real" />
  </edge>
  <edge id="P53041 (pp) P63165" label="PPP5_HUMAN (pp) SUMO1_HUMAN" source="P53041" target="P63165">
    <att name="confidence_score" value="1.0" type="real" />
    <att name="confidence_score_old" value="1.0" type="real" />
    <att name="initial_score" value="0.1659" type="real" />
    <att name="relevance_score" value="0.11336032388663968" type="real" />
  </edge>
  <edge id="P53041 (pp) Q15185" label="PPP5_HUMAN (pp) TEBP_HUMAN" source="P53041" target="Q15185">
    <att name="confidence_score" value="1.0" type="real" />
    <att name="confidence_score_old" value="0.1848" type="real" />
    <att name="initial_score" value="0.1248" type="real" />
    <att name="relevance_score" value="0.15053763440860216" type="real" />
  </edge>
  <edge id="P63165 (pp) Q00653" label="SUMO1_HUMAN (pp) NFKB2_HUMAN" source="P63165" target="Q00653">
    <att name="confidence_score" value="1.0" type="real" />
    <att name="confidence_score_old" value="1.0" type="real" />
    <att name="initial_score" value="0.4072" type="real" />
    <att name="relevance_score" value="0.11336032388663968" type="real" />
  </edge>
  <edge id="P63165 (pp) Q00987" label="SUMO1_HUMAN (pp) MDM2_HUMAN" source="P63165" target="Q00987">
    <att name="confidence_score" value="1.0" type="real" />
    <att name="confidence_score_old" value="1.0" type="real" />
    <att name="initial_score" value="0.7207" type="real" />
    <att name="relevance_score" value="0.10294117647058823" type="real" />
  </edge>
  <edge id="P63165 (pp) Q15596" label="SUMO1_HUMAN (pp) NCOA2_HUMAN" source="P63165" target="Q15596">
    <att name="confidence_score" value="1.0" type="real" />
    <att name="confidence_score_old" value="1.0" type="real" />
    <att name="initial_score" value="0.4256" type="real" />
    <att name="relevance_score" value="0.11336032388663968" type="real" />
  </edge>
  <edge id="P63165 (pp) Q15788" label="SUMO1_HUMAN (pp) NCOA1_HUMAN" source="P63165" target="Q15788">
    <att name="confidence_score" value="1.0" type="real" />
    <att name="confidence_score_old" value="1.0" type="real" />
    <att name="initial_score" value="0.402" type="real" />
    <att name="relevance_score" value="0.11336032388663968" type="real" />
  </edge>
  <edge id="P63165 (pp) Q92793" label="SUMO1_HUMAN (pp) CBP_HUMAN" source="P63165" target="Q92793">
    <att name="confidence_score" value="1.0" type="real" />
    <att name="confidence_score_old" value="1.0" type="real" />
    <att name="initial_score" value="0.6546" type="real" />
    <att name="relevance_score" value="0.11336032388663968" type="real" />
  </edge>
  <edge id="P63165 (pp) Q99496" label="SUMO1_HUMAN (pp) RING2_HUMAN" source="P63165" target="Q99496">
    <att name="confidence_score" value="1.0" type="real" />
    <att name="confidence_score_old" value="0.2302" type="real" />
    <att name="initial_score" value="0.2308" type="real" />
    <att name="relevance_score" value="0.11336032388663968" type="real" />
  </edge>
  <edge id="P63165 (pp) Q99814" label="SUMO1_HUMAN (pp) EPAS1_HUMAN" source="P63165" target="Q99814">
    <att name="confidence_score" value="1.0" type="real" />
    <att name="confidence_score_old" value="0.3214" type="real" />
    <att name="initial_score" value="0.3921" type="real" />
    <att name="relevance_score" value="0.11336032388663968" type="real" />
  </edge>
  <edge id="P63165 (pp) Q9UBK2" label="SUMO1_HUMAN (pp) PRGC1_HUMAN" source="P63165" target="Q9UBK2">
    <att name="confidence_score" value="1.0" type="real" />
    <att name="confidence_score_old" value="1.0" type="real" />
    <att name="initial_score" value="0.0459" type="real" />
    <att name="relevance_score" value="0.11336032388663968" type="real" />
  </edge>
  <edge id="P63165 (pp) Q9UER7" label="SUMO1_HUMAN (pp) DAXX_HUMAN" source="P63165" target="Q9UER7">
    <att name="confidence_score" value="1.0" type="real" />
    <att name="confidence_score_old" value="1.0" type="real" />
    <att name="initial_score" value="0.7811" type="real" />
    <att name="relevance_score" value="0.11336032388663968" type="real" />
  </edge>
  <edge id="P63165 (pp) Q9Y618" label="SUMO1_HUMAN (pp) NCOR2_HUMAN" source="P63165" target="Q9Y618">
    <att name="confidence_score" value="1.0" type="real" />
    <att name="confidence_score_old" value="1.0" type="real" />
    <att name="initial_score" value="0.2159" type="real" />
    <att name="relevance_score" value="0.11336032388663968" type="real" />
  </edge>
  <edge id="P68036 (pp) Q00987" label="UB2L3_HUMAN (pp) MDM2_HUMAN" source="P68036" target="Q00987">
    <att name="confidence_score" value="1.0" type="real" />
    <att name="confidence_score_old" value="0.1997" type="real" />
    <att name="initial_score" value="0.1623" type="real" />
    <att name="relevance_score" value="0.10294117647058823" type="real" />
  </edge>
  <edge id="P68036 (pp) Q15788" label="UB2L3_HUMAN (pp) NCOA1_HUMAN" source="P68036" target="Q15788">
    <att name="confidence_score" value="1.0" type="real" />
    <att name="confidence_score_old" value="0.3319" type="real" />
    <att name="initial_score" value="0.4076" type="real" />
    <att name="relevance_score" value="0.12" type="real" />
  </edge>
  <edge id="P68036 (pp) Q99496" label="UB2L3_HUMAN (pp) RING2_HUMAN" source="P68036" target="Q99496">
    <att name="confidence_score" value="1.0" type="real" />
    <att name="confidence_score_old" value="0.2729" type="real" />
    <att name="initial_score" value="0.3131" type="real" />
    <att name="relevance_score" value="0.12" type="real" />
  </edge>
  <edge id="Q00653 (pp) Q04206" label="NFKB2_HUMAN (pp) TF65_HUMAN" source="Q00653" target="Q04206">
    <att name="confidence_score" value="1.0" type="real" />
    <att name="confidence_score_old" value="1.0" type="real" />
    <att name="initial_score" value="0.8091" type="real" />
    <att name="relevance_score" value="0.11564625850340136" type="real" />
  </edge>
  <edge id="Q00987 (pp) Q04206" label="MDM2_HUMAN (pp) TF65_HUMAN" source="Q00987" target="Q04206">
    <att name="confidence_score" value="1.0" type="real" />
    <att name="confidence_score_old" value="0.2286" type="real" />
    <att name="initial_score" value="0.2275" type="real" />
    <att name="relevance_score" value="0.10294117647058823" type="real" />
  </edge>
  <edge id="Q00987 (pp) Q12778" label="MDM2_HUMAN (pp) FOXO1_HUMAN" source="Q00987" target="Q12778">
    <att name="confidence_score" value="1.0" type="real" />
    <att name="confidence_score_old" value="0.5644" type="real" />
    <att name="initial_score" value="0.6642" type="real" />
    <att name="relevance_score" value="0.10294117647058823" type="real" />
  </edge>
  <edge id="Q00987 (pp) Q92793" label="MDM2_HUMAN (pp) CBP_HUMAN" source="Q00987" target="Q92793">
    <att name="confidence_score" value="1.0" type="real" />
    <att name="confidence_score_old" value="0.2115" type="real" />
    <att name="initial_score" value="0.1898" type="real" />
    <att name="relevance_score" value="0.10294117647058823" type="real" />
  </edge>
  <edge id="Q00987 (pp) Q9UER7" label="MDM2_HUMAN (pp) DAXX_HUMAN" source="Q00987" target="Q9UER7">
    <att name="confidence_score" value="1.0" type="real" />
    <att name="confidence_score_old" value="1.0" type="real" />
    <att name="initial_score" value="0.5247" type="real" />
    <att name="relevance_score" value="0.10294117647058823" type="real" />
  </edge>
  <edge id="Q02790 (pp) Q13451" label="FKBP4_HUMAN (pp) FKBP5_HUMAN" source="Q02790" target="Q13451">
    <att name="confidence_score" value="1.0" type="real" />
    <att name="confidence_score_old" value="1.0" type="real" />
    <att name="initial_score" value="0.4385" type="real" />
    <att name="relevance_score" value="0.11666666666666667" type="real" />
  </edge>
  <edge id="Q02790 (pp) Q15185" label="FKBP4_HUMAN (pp) TEBP_HUMAN" source="Q02790" target="Q15185">
    <att name="confidence_score" value="1.0" type="real" />
    <att name="confidence_score_old" value="1.0" type="real" />
    <att name="initial_score" value="0.7189" type="real" />
    <att name="relevance_score" value="0.15053763440860216" type="real" />
  </edge>
  <edge id="Q04206 (pp) Q92793" label="TF65_HUMAN (pp) CBP_HUMAN" source="Q04206" target="Q92793">
    <att name="confidence_score" value="1.0" type="real" />
    <att name="confidence_score_old" value="1.0" type="real" />
    <att name="initial_score" value="0.7774" type="real" />
    <att name="relevance_score" value="0.11564625850340136" type="real" />
  </edge>
  <edge id="Q04206 (pp) Q9UBK2" label="TF65_HUMAN (pp) PRGC1_HUMAN" source="Q04206" target="Q9UBK2">
    <att name="confidence_score" value="1.0" type="real" />
    <att name="confidence_score_old" value="0.3877" type="real" />
    <att name="initial_score" value="0.4827" type="real" />
    <att name="relevance_score" value="0.11564625850340136" type="real" />
  </edge>
  <edge id="Q04206 (pp) Q9UER7" label="TF65_HUMAN (pp) DAXX_HUMAN" source="Q04206" target="Q9UER7">
    <att name="confidence_score" value="1.0" type="real" />
    <att name="confidence_score_old" value="0.4907" type="real" />
    <att name="initial_score" value="0.5966" type="real" />
    <att name="relevance_score" value="0.11564625850340136" type="real" />
  </edge>
  <edge id="Q04206 (pp) Q9Y618" label="TF65_HUMAN (pp) NCOR2_HUMAN" source="Q04206" target="Q9Y618">
    <att name="confidence_score" value="1.0" type="real" />
    <att name="confidence_score_old" value="0.5722" type="real" />
    <att name="initial_score" value="0.6708" type="real" />
    <att name="relevance_score" value="0.11564625850340136" type="real" />
  </edge>
  <edge id="Q04206 (pp) Q9Y6Q9" label="TF65_HUMAN (pp) NCOA3_HUMAN" source="Q04206" target="Q9Y6Q9">
    <att name="confidence_score" value="1.0" type="real" />
    <att name="confidence_score_old" value="0.2257" type="real" />
    <att name="initial_score" value="0.2213" type="real" />
    <att name="relevance_score" value="0.11564625850340136" type="real" />
  </edge>
  <edge id="Q08752 (pp) Q15185" label="PPID_HUMAN (pp) TEBP_HUMAN" source="Q08752" target="Q15185">
    <att name="confidence_score" value="1.0" type="real" />
    <att name="confidence_score_old" value="1.0" type="real" />
    <att name="initial_score" value="0.1401" type="real" />
    <att name="relevance_score" value="0.15053763440860216" type="real" />
  </edge>
  <edge id="Q12778 (pp) Q15788" label="FOXO1_HUMAN (pp) NCOA1_HUMAN" source="Q12778" target="Q15788">
    <att name="confidence_score" value="1.0" type="real" />
    <att name="confidence_score_old" value="0.2806" type="real" />
    <att name="initial_score" value="0.3265" type="real" />
    <att name="relevance_score" value="0.20987654320987653" type="real" />
  </edge>
  <edge id="Q12778 (pp) Q92793" label="FOXO1_HUMAN (pp) CBP_HUMAN" source="Q12778" target="Q92793">
    <att name="confidence_score" value="1.0" type="real" />
    <att name="confidence_score_old" value="1.0" type="real" />
    <att name="initial_score" value="0.8014" type="real" />
    <att name="relevance_score" value="0.13411078717201166" type="real" />
  </edge>
  <edge id="Q12778 (pp) Q9UBK2" label="FOXO1_HUMAN (pp) PRGC1_HUMAN" source="Q12778" target="Q9UBK2">
    <att name="confidence_score" value="1.0" type="real" />
    <att name="confidence_score_old" value="1.0" type="real" />
    <att name="initial_score" value="0.4384" type="real" />
    <att name="relevance_score" value="0.20987654320987653" type="real" />
  </edge>
  <edge id="Q12824 (pp) Q8NFD5" label="SNF5_HUMAN (pp) ARI1B_HUMAN" source="Q12824" target="Q8NFD5">
    <att name="confidence_score" value="1.0" type="real" />
    <att name="confidence_score_old" value="1.0" type="real" />
    <att name="initial_score" value="0.2706" type="real" />
    <att name="relevance_score" value="0.15447154471544716" type="real" />
  </edge>
  <edge id="Q12824 (pp) Q8TAQ2" label="SNF5_HUMAN (pp) SMRC2_HUMAN" source="Q12824" target="Q8TAQ2">
    <att name="confidence_score" value="1.0" type="real" />
    <att name="confidence_score_old" value="1.0" type="real" />
    <att name="initial_score" value="0.5196" type="real" />
    <att name="relevance_score" value="0.15447154471544716" type="real" />
  </edge>
  <edge id="Q12824 (pp) Q92922" label="SNF5_HUMAN (pp) SMRC1_HUMAN" source="Q12824" target="Q92922">
    <att name="confidence_score" value="1.0" type="real" />
    <att name="confidence_score_old" value="1.0" type="real" />
    <att name="initial_score" value="0.7702" type="real" />
    <att name="relevance_score" value="0.15447154471544716" type="real" />
  </edge>
  <edge id="Q12824 (pp) Q969G3" label="SNF5_HUMAN (pp) SMCE1_HUMAN" source="Q12824" target="Q969G3">
    <att name="confidence_score" value="1.0" type="real" />
    <att name="confidence_score_old" value="1.0" type="real" />
    <att name="initial_score" value="0.2914" type="real" />
    <att name="relevance_score" value="0.15447154471544716" type="real" />
  </edge>
  <edge id="Q12824 (pp) Q96GM5" label="SNF5_HUMAN (pp) SMRD1_HUMAN" source="Q12824" target="Q96GM5">
    <att name="confidence_score" value="1.0" type="real" />
    <att name="confidence_score_old" value="1.0" type="real" />
    <att name="initial_score" value="0.2068" type="real" />
    <att name="relevance_score" value="0.12149532710280374" type="real" />
  </edge>
  <edge id="Q13133 (pp) Q13451" label="NR1H3_HUMAN (pp) FKBP5_HUMAN" source="Q13133" target="Q13451">
    <att name="confidence_score" value="1.0" type="real" />
    <att name="confidence_score_old" value="0.1593" type="real" />
    <att name="initial_score" value="0.0531" type="real" />
    <att name="relevance_score" value="0.11666666666666667" type="real" />
  </edge>
  <edge id="Q13133 (pp) Q15648" label="NR1H3_HUMAN (pp) MED1_HUMAN" source="Q13133" target="Q15648">
    <att name="confidence_score" value="1.0" type="real" />
    <att name="confidence_score_old" value="0.1729" type="real" />
    <att name="initial_score" value="0.0926" type="real" />
    <att name="relevance_score" value="0.15476190476190477" type="real" />
  </edge>
  <edge id="Q13133 (pp) Q15788" label="NR1H3_HUMAN (pp) NCOA1_HUMAN" source="Q13133" target="Q15788">
    <att name="confidence_score" value="1.0" type="real" />
    <att name="confidence_score_old" value="1.0" type="real" />
    <att name="initial_score" value="0.7731" type="real" />
    <att name="relevance_score" value="0.30434782608695654" type="real" />
  </edge>
  <edge id="Q13133 (pp) Q9UBK2" label="NR1H3_HUMAN (pp) PRGC1_HUMAN" source="Q13133" target="Q9UBK2">
    <att name="confidence_score" value="1.0" type="real" />
    <att name="confidence_score_old" value="0.3463" type="real" />
    <att name="initial_score" value="0.4282" type="real" />
    <att name="relevance_score" value="0.2375" type="real" />
  </edge>
  <edge id="Q13133 (pp) Q9Y618" label="NR1H3_HUMAN (pp) NCOR2_HUMAN" source="Q13133" target="Q9Y618">
    <att name="confidence_score" value="1.0" type="real" />
    <att name="confidence_score_old" value="1.0" type="real" />
    <att name="initial_score" value="0.3227" type="real" />
    <att name="relevance_score" value="0.19827586206896552" type="real" />
  </edge>
  <edge id="Q13133 (pp) Q9Y6Q9" label="NR1H3_HUMAN (pp) NCOA3_HUMAN" source="Q13133" target="Q9Y6Q9">
    <att name="confidence_score" value="1.0" type="real" />
    <att name="confidence_score_old" value="0.1609" type="real" />
    <att name="initial_score" value="0.0578" type="real" />
    <att name="relevance_score" value="0.16822429906542055" type="real" />
  </edge>
  <edge id="Q13451 (pp) Q15185" label="FKBP5_HUMAN (pp) TEBP_HUMAN" source="Q13451" target="Q15185">
    <att name="confidence_score" value="1.0" type="real" />
    <att name="confidence_score_old" value="1.0" type="real" />
    <att name="initial_score" value="0.205" type="real" />
    <att name="relevance_score" value="0.11666666666666667" type="real" />
  </edge>
  <edge id="Q14686 (pp) Q15788" label="NCOA6_HUMAN (pp) NCOA1_HUMAN" source="Q14686" target="Q15788">
    <att name="confidence_score" value="1.0" type="real" />
    <att name="confidence_score_old" value="0.2318" type="real" />
    <att name="initial_score" value="0.2343" type="real" />
    <att name="relevance_score" value="0.25" type="real" />
  </edge>
  <edge id="Q14686 (pp) Q92793" label="NCOA6_HUMAN (pp) CBP_HUMAN" source="Q14686" target="Q92793">
    <att name="confidence_score" value="1.0" type="real" />
    <att name="confidence_score_old" value="0.2231" type="real" />
    <att name="initial_score" value="0.2158" type="real" />
    <att name="relevance_score" value="0.13411078717201166" type="real" />
  </edge>
  <edge id="Q14686 (pp) Q9BTK6" label="NCOA6_HUMAN (pp) PAGR1_HUMAN" source="Q14686" target="Q9BTK6">
    <att name="confidence_score" value="1.0" type="real" />
    <att name="confidence_score_old" value="0.1942" type="real" />
    <att name="initial_score" value="0.1486" type="real" />
    <att name="relevance_score" value="0.25" type="real" />
  </edge>
  <edge id="Q14686 (pp) Q9Y6Q9" label="NCOA6_HUMAN (pp) NCOA3_HUMAN" source="Q14686" target="Q9Y6Q9">
    <att name="confidence_score" value="1.0" type="real" />
    <att name="confidence_score_old" value="0.1848" type="real" />
    <att name="initial_score" value="0.1246" type="real" />
    <att name="relevance_score" value="0.16822429906542055" type="real" />
  </edge>
  <edge id="Q14687 (pp) Q96S59" label="GSE1_HUMAN (pp) RANB9_HUMAN" source="Q14687" target="Q96S59">
    <att name="confidence_score" value="1.0" type="real" />
    <att name="confidence_score_old" value="0.1786" type="real" />
    <att name="initial_score" value="0.1084" type="real" />
    <att name="relevance_score" value="0.10743801652892562" type="real" />
  </edge>
  <edge id="Q15596 (pp) Q15788" label="NCOA2_HUMAN (pp) NCOA1_HUMAN" source="Q15596" target="Q15788">
    <att name="confidence_score" value="1.0" type="real" />
    <att name="confidence_score_old" value="1.0" type="real" />
    <att name="initial_score" value="0.7291" type="real" />
    <att name="relevance_score" value="0.18461538461538463" type="real" />
  </edge>
  <edge id="Q15596 (pp) Q92793" label="NCOA2_HUMAN (pp) CBP_HUMAN" source="Q15596" target="Q92793">
    <att name="confidence_score" value="1.0" type="real" />
    <att name="confidence_score_old" value="0.438" type="real" />
    <att name="initial_score" value="0.5417" type="real" />
    <att name="relevance_score" value="0.13411078717201166" type="real" />
  </edge>
  <edge id="Q15596 (pp) Q9Y6Q9" label="NCOA2_HUMAN (pp) NCOA3_HUMAN" source="Q15596" target="Q9Y6Q9">
    <att name="confidence_score" value="1.0" type="real" />
    <att name="confidence_score_old" value="0.2992" type="real" />
    <att name="initial_score" value="0.3575" type="real" />
    <att name="relevance_score" value="0.16822429906542055" type="real" />
  </edge>
  <edge id="Q15648 (pp) Q15788" label="MED1_HUMAN (pp) NCOA1_HUMAN" source="Q15648" target="Q15788">
    <att name="confidence_score" value="1.0" type="real" />
    <att name="confidence_score_old" value="1.0" type="real" />
    <att name="relevance_score" value="0.15476190476190477" type="real" />
  </edge>
  <edge id="Q15648 (pp) Q9UBK2" label="MED1_HUMAN (pp) PRGC1_HUMAN" source="Q15648" target="Q9UBK2">
    <att name="confidence_score" value="1.0" type="real" />
    <att name="confidence_score_old" value="1.0" type="real" />
    <att name="initial_score" value="0.1461" type="real" />
    <att name="relevance_score" value="0.15476190476190477" type="real" />
  </edge>
  <edge id="Q15788 (pp) Q8IXJ9" label="NCOA1_HUMAN (pp) ASXL1_HUMAN" source="Q15788" target="Q8IXJ9">
    <att name="confidence_score" value="1.0" type="real" />
    <att name="confidence_score_old" value="0.2417" type="real" />
    <att name="initial_score" value="0.2544" type="real" />
    <att name="relevance_score" value="0.23809523809523808" type="real" />
  </edge>
  <edge id="Q15788 (pp) Q92793" label="NCOA1_HUMAN (pp) CBP_HUMAN" source="Q15788" target="Q92793">
    <att name="confidence_score" value="1.0" type="real" />
    <att name="confidence_score_old" value="1.0" type="real" />
    <att name="initial_score" value="0.5853" type="real" />
    <att name="relevance_score" value="0.13411078717201166" type="real" />
  </edge>
  <edge id="Q15788 (pp) Q92922" label="NCOA1_HUMAN (pp) SMRC1_HUMAN" source="Q15788" target="Q92922">
    <att name="confidence_score" value="1.0" type="real" />
    <att name="confidence_score_old" value="0.5017" type="real" />
    <att name="initial_score" value="0.6072" type="real" />
    <att name="relevance_score" value="0.2028985507246377" type="real" />
  </edge>
  <edge id="Q15788 (pp) Q969G3" label="NCOA1_HUMAN (pp) SMCE1_HUMAN" source="Q15788" target="Q969G3">
    <att name="confidence_score" value="1.0" type="real" />
    <att name="confidence_score_old" value="0.2843" type="real" />
    <att name="initial_score" value="0.3329" type="real" />
    <att name="relevance_score" value="0.19753086419753085" type="real" />
  </edge>
  <edge id="Q15788 (pp) Q9BTK6" label="NCOA1_HUMAN (pp) PAGR1_HUMAN" source="Q15788" target="Q9BTK6">
    <att name="confidence_score" value="1.0" type="real" />
    <att name="confidence_score_old" value="0.7126" type="real" />
    <att name="initial_score" value="0.7768" type="real" />
    <att name="relevance_score" value="0.30434782608695654" type="real" />
  </edge>
  <edge id="Q15788 (pp) Q9UBK2" label="NCOA1_HUMAN (pp) PRGC1_HUMAN" source="Q15788" target="Q9UBK2">
    <att name="confidence_score" value="1.0" type="real" />
    <att name="confidence_score_old" value="1.0" type="real" />
    <att name="initial_score" value="0.5225" type="real" />
    <att name="relevance_score" value="0.2375" type="real" />
  </edge>
  <edge id="Q15788 (pp) Q9Y3R0" label="NCOA1_HUMAN (pp) GRIP1_HUMAN" source="Q15788" target="Q9Y3R0">
    <att name="confidence_score" value="1.0" type="real" />
    <att name="confidence_score_old" value="0.2791" type="real" />
    <att name="initial_score" value="0.3239" type="real" />
    <att name="relevance_score" value="0.12903225806451613" type="real" />
  </edge>
  <edge id="Q15788 (pp) Q9Y6Q9" label="NCOA1_HUMAN (pp) NCOA3_HUMAN" source="Q15788" target="Q9Y6Q9">
    <att name="confidence_score" value="1.0" type="real" />
    <att name="confidence_score_old" value="1.0" type="real" />
    <att name="initial_score" value="0.6483" type="real" />
    <att name="relevance_score" value="0.16822429906542055" type="real" />
  </edge>
  <edge id="Q7Z5J4 (pp) Q9UGU0" label="RAI1_HUMAN (pp) TCF20_HUMAN" source="Q7Z5J4" target="Q9UGU0">
    <att name="confidence_score" value="1.0" type="real" />
    <att name="confidence_score_old" value="0.1938" type="real" />
    <att name="initial_score" value="0.1478" type="real" />
    <att name="relevance_score" value="0.2" type="real" />
  </edge>
  <edge id="Q8IXJ9 (pp) Q99496" label="ASXL1_HUMAN (pp) RING2_HUMAN" source="Q8IXJ9" target="Q99496">
    <att name="confidence_score" value="1.0" type="real" />
    <att name="confidence_score_old" value="0.3243" type="real" />
    <att name="initial_score" value="0.3964" type="real" />
    <att name="relevance_score" value="0.12080536912751678" type="real" />
  </edge>
  <edge id="Q8IZL8 (pp) Q99814" label="PELP1_HUMAN (pp) EPAS1_HUMAN" source="Q8IZL8" target="Q99814">
    <att name="confidence_score" value="1.0" type="real" />
    <att name="confidence_score_old" value="1.0" type="real" />
    <att name="initial_score" value="0.1399" type="real" />
    <att name="relevance_score" value="0.12857142857142856" type="real" />
  </edge>
  <edge id="Q8NFD5 (pp) Q8TAQ2" label="ARI1B_HUMAN (pp) SMRC2_HUMAN" source="Q8NFD5" target="Q8TAQ2">
    <att name="confidence_score" value="1.0" type="real" />
    <att name="confidence_score_old" value="1.0" type="real" />
    <att name="initial_score" value="0.3098" type="real" />
    <att name="relevance_score" value="0.17567567567567569" type="real" />
  </edge>
  <edge id="Q8NFD5 (pp) Q92922" label="ARI1B_HUMAN (pp) SMRC1_HUMAN" source="Q8NFD5" target="Q92922">
    <att name="confidence_score" value="1.0" type="real" />
    <att name="confidence_score_old" value="1.0" type="real" />
    <att name="initial_score" value="0.4108" type="real" />
    <att name="relevance_score" value="0.2028985507246377" type="real" />
  </edge>
  <edge id="Q8NFD5 (pp) Q969G3" label="ARI1B_HUMAN (pp) SMCE1_HUMAN" source="Q8NFD5" target="Q969G3">
    <att name="confidence_score" value="1.0" type="real" />
    <att name="confidence_score_old" value="1.0" type="real" />
    <att name="initial_score" value="0.112" type="real" />
    <att name="relevance_score" value="0.19753086419753085" type="real" />
  </edge>
  <edge id="Q8NFD5 (pp) Q96GM5" label="ARI1B_HUMAN (pp) SMRD1_HUMAN" source="Q8NFD5" target="Q96GM5">
    <att name="confidence_score" value="1.0" type="real" />
    <att name="confidence_score_old" value="1.0" type="real" />
    <att name="initial_score" value="0.398" type="real" />
    <att name="relevance_score" value="0.12149532710280374" type="real" />
  </edge>
  <edge id="Q8TAQ2 (pp) Q92922" label="SMRC2_HUMAN (pp) SMRC1_HUMAN" source="Q8TAQ2" target="Q92922">
    <att name="confidence_score" value="1.0" type="real" />
    <att name="confidence_score_old" value="1.0" type="real" />
    <att name="initial_score" value="0.3247" type="real" />
    <att name="relevance_score" value="0.17567567567567569" type="real" />
  </edge>
  <edge id="Q8TAQ2 (pp) Q969G3" label="SMRC2_HUMAN (pp) SMCE1_HUMAN" source="Q8TAQ2" target="Q969G3">
    <att name="confidence_score" value="1.0" type="real" />
    <att name="confidence_score_old" value="1.0" type="real" />
    <att name="initial_score" value="0.3276" type="real" />
    <att name="relevance_score" value="0.17567567567567569" type="real" />
  </edge>
  <edge id="Q8TAQ2 (pp) Q96GM5" label="SMRC2_HUMAN (pp) SMRD1_HUMAN" source="Q8TAQ2" target="Q96GM5">
    <att name="confidence_score" value="1.0" type="real" />
    <att name="confidence_score_old" value="1.0" type="real" />
    <att name="initial_score" value="0.2125" type="real" />
    <att name="relevance_score" value="0.12149532710280374" type="real" />
  </edge>
  <edge id="Q92793 (pp) Q99814" label="CBP_HUMAN (pp) EPAS1_HUMAN" source="Q92793" target="Q99814">
    <att name="confidence_score" value="1.0" type="real" />
    <att name="confidence_score_old" value="1.0" type="real" />
    <att name="initial_score" value="0.5162" type="real" />
    <att name="relevance_score" value="0.12857142857142856" type="real" />
  </edge>
  <edge id="Q92793 (pp) Q9UBC0" label="CBP_HUMAN (pp) HNF6_HUMAN" source="Q92793" target="Q9UBC0">
    <att name="confidence_score" value="1.0" type="real" />
    <att name="confidence_score_old" value="0.4807" type="real" />
    <att name="initial_score" value="0.5866" type="real" />
    <att name="relevance_score" value="0.13411078717201166" type="real" />
  </edge>
  <edge id="Q92793 (pp) Q9UBK2" label="CBP_HUMAN (pp) PRGC1_HUMAN" source="Q92793" target="Q9UBK2">
    <att name="confidence_score" value="1.0" type="real" />
    <att name="confidence_score_old" value="0.2214" type="real" />
    <att name="initial_score" value="0.2121" type="real" />
    <att name="relevance_score" value="0.13411078717201166" type="real" />
  </edge>
  <edge id="Q92793 (pp) Q9UER7" label="CBP_HUMAN (pp) DAXX_HUMAN" source="Q92793" target="Q9UER7">
    <att name="confidence_score" value="1.0" type="real" />
    <att name="confidence_score_old" value="0.5273" type="real" />
    <att name="initial_score" value="0.6313" type="real" />
    <att name="relevance_score" value="0.13411078717201166" type="real" />
  </edge>
  <edge id="Q92793 (pp) Q9Y3R0" label="CBP_HUMAN (pp) GRIP1_HUMAN" source="Q92793" target="Q9Y3R0">
    <att name="confidence_score" value="1.0" type="real" />
    <att name="confidence_score_old" value="0.227" type="real" />
    <att name="initial_score" value="0.2242" type="real" />
    <att name="relevance_score" value="0.12903225806451613" type="real" />
  </edge>
  <edge id="Q92793 (pp) Q9Y618" label="CBP_HUMAN (pp) NCOR2_HUMAN" source="Q92793" target="Q9Y618">
    <att name="confidence_score" value="1.0" type="real" />
    <att name="confidence_score_old" value="0.2029" type="real" />
    <att name="initial_score" value="0.17" type="real" />
    <att name="relevance_score" value="0.13411078717201166" type="real" />
  </edge>
  <edge id="Q92793 (pp) Q9Y6Q9" label="CBP_HUMAN (pp) NCOA3_HUMAN" source="Q92793" target="Q9Y6Q9">
    <att name="confidence_score" value="1.0" type="real" />
    <att name="confidence_score_old" value="0.7385" type="real" />
    <att name="initial_score" value="0.794" type="real" />
    <att name="relevance_score" value="0.13411078717201166" type="real" />
  </edge>
  <edge id="Q92922 (pp) Q969G3" label="SMRC1_HUMAN (pp) SMCE1_HUMAN" source="Q92922" target="Q969G3">
    <att name="confidence_score" value="1.0" type="real" />
    <att name="confidence_score_old" value="1.0" type="real" />
    <att name="initial_score" value="0.6529" type="real" />
    <att name="relevance_score" value="0.19753086419753085" type="real" />
  </edge>
  <edge id="Q92922 (pp) Q96GM5" label="SMRC1_HUMAN (pp) SMRD1_HUMAN" source="Q92922" target="Q96GM5">
    <att name="confidence_score" value="1.0" type="real" />
    <att name="confidence_score_old" value="1.0" type="real" />
    <att name="initial_score" value="0.6687" type="real" />
    <att name="relevance_score" value="0.12149532710280374" type="real" />
  </edge>
  <edge id="Q969G3 (pp) Q96GM5" label="SMCE1_HUMAN (pp) SMRD1_HUMAN" source="Q969G3" target="Q96GM5">
    <att name="confidence_score" value="1.0" type="real" />
    <att name="confidence_score_old" value="1.0" type="real" />
    <att name="initial_score" value="0.2844" type="real" />
    <att name="relevance_score" value="0.12149532710280374" type="real" />
  </edge>
  <edge id="Q96S59 (pp) Q9Y618" label="RANB9_HUMAN (pp) NCOR2_HUMAN" source="Q96S59" target="Q9Y618">
    <att name="confidence_score" value="1.0" type="real" />
    <att name="confidence_score_old" value="0.1602" type="real" />
    <att name="initial_score" value="0.0557" type="real" />
    <att name="relevance_score" value="0.10743801652892562" type="real" />
  </edge>
  <edge id="Q96T58 (pp) Q9UER7" label="MINT_HUMAN (pp) DAXX_HUMAN" source="Q96T58" target="Q9UER7">
    <att name="confidence_score" value="1.0" type="real" />
    <att name="confidence_score_old" value="0.1612" type="real" />
    <att name="initial_score" value="0.0587" type="real" />
    <att name="relevance_score" value="0.16521739130434782" type="real" />
  </edge>
  <edge id="Q96T58 (pp) Q9Y618" label="MINT_HUMAN (pp) NCOR2_HUMAN" source="Q96T58" target="Q9Y618">
    <att name="confidence_score" value="1.0" type="real" />
    <att name="confidence_score_old" value="0.7143" type="real" />
    <att name="initial_score" value="0.7779" type="real" />
    <att name="relevance_score" value="0.18518518518518517" type="real" />
  </edge>
  <edge id="Q99496 (pp) Q9UBK2" label="RING2_HUMAN (pp) PRGC1_HUMAN" source="Q99496" target="Q9UBK2">
    <att name="confidence_score" value="1.0" type="real" />
    <att name="confidence_score_old" value="0.2113" type="real" />
    <att name="initial_score" value="0.1894" type="real" />
    <att name="relevance_score" value="0.12080536912751678" type="real" />
  </edge>
  <edge id="Q99933 (pp) Q9Y618" label="BAG1_HUMAN (pp) NCOR2_HUMAN" source="Q99933" target="Q9Y618">
    <att name="confidence_score" value="1.0" type="real" />
    <att name="confidence_score_old" value="0.3179" type="real" />
    <att name="initial_score" value="0.3869" type="real" />
    <att name="relevance_score" value="0.19827586206896552" type="real" />
  </edge>
  <edge id="Q9BTK6 (pp) Q9Y6Q9" label="PAGR1_HUMAN (pp) NCOA3_HUMAN" source="Q9BTK6" target="Q9Y6Q9">
    <att name="confidence_score" value="1.0" type="real" />
    <att name="confidence_score_old" value="0.1847" type="real" />
    <att name="initial_score" value="0.1246" type="real" />
    <att name="relevance_score" value="0.16822429906542055" type="real" />
  </edge>
</graph>
