# Supplementary material for: New insights into the molecular biology of Alzheimer’s-like cerebral amyloidosis achieved through multi‐omics approaches
Source: PLoS One. 2025 Sep 3;20(9):e0330859. doi: 10.1371/journal.pone.0330859 (PMC12407441; doi:10.1371/journal.pone.0330859)
Supplement: S4 Appendix — (ZIP) [file pone.0330859.s014.zip › c1_3_42.xgmml]

<?xml version='1.0' encoding='utf-8'?>
<graph xmlns="http://www.cs.rpi.edu/XGMML" xmlns:dc="http://purl.org/dc/elements/1.1/" xmlns:rdf="http://www.w3.org/1999/02/22-rdf-syntax-ns#" label="[c1_3_42]@0.1" directed="0" vendor="Intomics A/S">
  <att name="layoutAlgorithm" value="Edge-weighted Spring Embedded" type="string" />
  <att name="networkMetadata"><rdf:RDF><rdf:Description rdf:about="https://www.intomics.com/"><dc:type>Protein-Protein Interaction</dc:type><dc:description>https://www.intomics.com/inbiomap/</dc:description><dc:identifier>(([P05129]@0.1+[P24723]@0.1)+[P05771]@0.1)</dc:identifier><dc:date>2024-01-31 21:21:58 UTC</dc:date><dc:title>inBio Map network</dc:title><dc:source>/unity/intomics/inhouse/software/inBio_Command_2023_08/share/data/interactions/network_0/inBio_Map_2023_08_10</dc:source><dc:format>Cytoscape-XGMML</dc:format></rdf:Description></rdf:RDF></att>
  <att name="_inBio_interactomeVersion" value="2023_08_10" type="string" />
  <att name="_inBio_formatVersion" value="1" type="integer" />
  <att name="order" value="1" type="integer" />
  <node id="O00186" label="STXB3_HUMAN">
    <att name="ac" value="O00186" type="string" />
    <att name="gene" value="STXBP3" type="string" />
    <att name="multiplicity" value="2" type="integer" />
    <att name="order" value="1" type="integer" />
    <att name="relevance_score" value="1.0" type="real" />
    <att name="localization" value="" type="string" />
    <att name="description" value="Syntaxin-binding protein 3" type="string" />
  </node>
  <node id="O15530" label="PDPK1_HUMAN">
    <att name="ac" value="O15530" type="string" />
    <att name="gene" value="PDPK1" type="string" />
    <att name="multiplicity" value="1" type="integer" />
    <att name="order" value="1" type="integer" />
    <att name="relevance_score" value="1.0" type="real" />
    <att name="localization" value="Kinase" type="string" />
    <att name="description" value="3-phosphoinositide-dependent protein kinase 1" type="string" />
  </node>
  <node id="P02686" label="MBP_HUMAN">
    <att name="ac" value="P02686" type="string" />
    <att name="gene" value="MBP" type="string" />
    <att name="multiplicity" value="1" type="integer" />
    <att name="order" value="1" type="integer" />
    <att name="relevance_score" value="1.0" type="real" />
    <att name="localization" value="" type="string" />
    <att name="description" value="Myelin basic protein" type="string" />
  </node>
  <node id="P05129" label="KPCG_HUMAN">
    <att name="ac" value="P05129" type="string" />
    <att name="gene" value="PRKCG" type="string" />
    <att name="multiplicity" value="3" type="integer" />
    <att name="order" value="0" type="integer" />
    <att name="relevance_score" value="1.0" type="real" />
    <att name="localization" value="Kinase" type="string" />
    <att name="description" value="Protein kinase C gamma type" type="string" />
  </node>
  <node id="P05771" label="KPCB_HUMAN">
    <att name="ac" value="P05771" type="string" />
    <att name="gene" value="PRKCB" type="string" />
    <att name="multiplicity" value="3" type="integer" />
    <att name="order" value="0" type="integer" />
    <att name="relevance_score" value="1.0" type="real" />
    <att name="localization" value="Kinase" type="string" />
    <att name="description" value="Protein kinase C beta type" type="string" />
  </node>
  <node id="P06127" label="CD5_HUMAN">
    <att name="ac" value="P06127" type="string" />
    <att name="gene" value="CD5" type="string" />
    <att name="multiplicity" value="2" type="integer" />
    <att name="order" value="1" type="integer" />
    <att name="relevance_score" value="1.0" type="real" />
    <att name="localization" value="Plasma membrane bound" type="string" />
    <att name="description" value="T-cell surface glycoprotein CD5" type="string" />
  </node>
  <node id="P07305" label="H10_HUMAN">
    <att name="ac" value="P07305" type="string" />
    <att name="gene" value="H1-0" type="string" />
    <att name="multiplicity" value="1" type="integer" />
    <att name="order" value="1" type="integer" />
    <att name="relevance_score" value="1.0" type="real" />
    <att name="localization" value="" type="string" />
    <att name="description" value="Histone H1.0" type="string" />
  </node>
  <node id="P09429" label="HMGB1_HUMAN">
    <att name="ac" value="P09429" type="string" />
    <att name="gene" value="HMGB1" type="string" />
    <att name="multiplicity" value="1" type="integer" />
    <att name="order" value="1" type="integer" />
    <att name="relevance_score" value="1.0" type="real" />
    <att name="localization" value="" type="string" />
    <att name="description" value="High mobility group protein B1" type="string" />
  </node>
  <node id="P11388" label="TOP2A_HUMAN">
    <att name="ac" value="P11388" type="string" />
    <att name="gene" value="TOP2A" type="string" />
    <att name="multiplicity" value="1" type="integer" />
    <att name="order" value="1" type="integer" />
    <att name="relevance_score" value="1.0" type="real" />
    <att name="localization" value="Enzyme" type="string" />
    <att name="description" value="DNA topoisomerase 2-alpha" type="string" />
  </node>
  <node id="P14598" label="NCF1_HUMAN">
    <att name="ac" value="P14598" type="string" />
    <att name="gene" value="NCF1" type="string" />
    <att name="multiplicity" value="1" type="integer" />
    <att name="order" value="1" type="integer" />
    <att name="relevance_score" value="1.0" type="real" />
    <att name="localization" value="" type="string" />
    <att name="description" value="Neutrophil cytosol factor 1" type="string" />
  </node>
  <node id="P16401" label="H15_HUMAN">
    <att name="ac" value="P16401" type="string" />
    <att name="gene" value="H1-5" type="string" />
    <att name="multiplicity" value="1" type="integer" />
    <att name="order" value="1" type="integer" />
    <att name="relevance_score" value="1.0" type="real" />
    <att name="localization" value="" type="string" />
    <att name="description" value="Histone H1.5" type="string" />
  </node>
  <node id="P17252" label="KPCA_HUMAN">
    <att name="ac" value="P17252" type="string" />
    <att name="gene" value="PRKCA" type="string" />
    <att name="multiplicity" value="2" type="integer" />
    <att name="order" value="1" type="integer" />
    <att name="relevance_score" value="1.0" type="real" />
    <att name="localization" value="Kinase" type="string" />
    <att name="description" value="Protein kinase C alpha type" type="string" />
  </node>
  <node id="P17302" label="CXA1_HUMAN">
    <att name="ac" value="P17302" type="string" />
    <att name="gene" value="GJA1" type="string" />
    <att name="multiplicity" value="1" type="integer" />
    <att name="order" value="1" type="integer" />
    <att name="relevance_score" value="1.0" type="real" />
    <att name="localization" value="Plasma membrane bound" type="string" />
    <att name="description" value="Gap junction alpha-1 protein" type="string" />
  </node>
  <node id="P17677" label="NEUM_HUMAN">
    <att name="ac" value="P17677" type="string" />
    <att name="gene" value="GAP43" type="string" />
    <att name="multiplicity" value="1" type="integer" />
    <att name="order" value="1" type="integer" />
    <att name="relevance_score" value="1.0" type="real" />
    <att name="localization" value="" type="string" />
    <att name="description" value="Neuromodulin" type="string" />
  </node>
  <node id="P19878" label="NCF2_HUMAN">
    <att name="ac" value="P19878" type="string" />
    <att name="gene" value="NCF2" type="string" />
    <att name="multiplicity" value="1" type="integer" />
    <att name="order" value="1" type="integer" />
    <att name="relevance_score" value="1.0" type="real" />
    <att name="localization" value="" type="string" />
    <att name="description" value="Neutrophil cytosol factor 2" type="string" />
  </node>
  <node id="P20700" label="LMNB1_HUMAN">
    <att name="ac" value="P20700" type="string" />
    <att name="gene" value="LMNB1" type="string" />
    <att name="multiplicity" value="1" type="integer" />
    <att name="order" value="1" type="integer" />
    <att name="relevance_score" value="1.0" type="real" />
    <att name="localization" value="" type="string" />
    <att name="description" value="Lamin-B1" type="string" />
  </node>
  <node id="P22460" label="KCNA5_HUMAN">
    <att name="ac" value="P22460" type="string" />
    <att name="gene" value="KCNA5" type="string" />
    <att name="multiplicity" value="1" type="integer" />
    <att name="order" value="1" type="integer" />
    <att name="relevance_score" value="1.0" type="real" />
    <att name="localization" value="Plasma membrane bound" type="string" />
    <att name="description" value="Potassium voltage-gated channel subfamily A member 5" type="string" />
  </node>
  <node id="P24046" label="GBRR1_HUMAN">
    <att name="ac" value="P24046" type="string" />
    <att name="gene" value="GABRR1" type="string" />
    <att name="multiplicity" value="1" type="integer" />
    <att name="order" value="1" type="integer" />
    <att name="relevance_score" value="1.0" type="real" />
    <att name="localization" value="Plasma membrane bound" type="string" />
    <att name="description" value="Gamma-aminobutyric acid receptor subunit rho-1" type="string" />
  </node>
  <node id="P24723" label="KPCL_HUMAN">
    <att name="ac" value="P24723" type="string" />
    <att name="gene" value="PRKCH" type="string" />
    <att name="multiplicity" value="3" type="integer" />
    <att name="order" value="0" type="integer" />
    <att name="relevance_score" value="1.0" type="real" />
    <att name="localization" value="Kinase" type="string" />
    <att name="description" value="Protein kinase C eta type" type="string" />
  </node>
  <node id="P25098" label="ARBK1_HUMAN">
    <att name="ac" value="P25098" type="string" />
    <att name="gene" value="GRK2" type="string" />
    <att name="multiplicity" value="2" type="integer" />
    <att name="order" value="1" type="integer" />
    <att name="relevance_score" value="1.0" type="real" />
    <att name="localization" value="Kinase" type="string" />
    <att name="description" value="Beta-adrenergic receptor kinase 1" type="string" />
  </node>
  <node id="P29966" label="MARCS_HUMAN">
    <att name="ac" value="P29966" type="string" />
    <att name="gene" value="MARCKS" type="string" />
    <att name="multiplicity" value="2" type="integer" />
    <att name="order" value="1" type="integer" />
    <att name="relevance_score" value="1.0" type="real" />
    <att name="localization" value="" type="string" />
    <att name="description" value="Myristoylated alanine-rich C-kinase substrate" type="string" />
  </node>
  <node id="P30086" label="PEBP1_HUMAN">
    <att name="ac" value="P30086" type="string" />
    <att name="gene" value="PEBP1" type="string" />
    <att name="multiplicity" value="2" type="integer" />
    <att name="order" value="1" type="integer" />
    <att name="relevance_score" value="1.0" type="real" />
    <att name="localization" value="" type="string" />
    <att name="description" value="Phosphatidylethanolamine-binding protein 1" type="string" />
  </node>
  <node id="P31749" label="AKT1_HUMAN">
    <att name="ac" value="P31749" type="string" />
    <att name="gene" value="AKT1" type="string" />
    <att name="multiplicity" value="1" type="integer" />
    <att name="order" value="1" type="integer" />
    <att name="relevance_score" value="1.0" type="real" />
    <att name="localization" value="Kinase" type="string" />
    <att name="description" value="RAC-alpha serine/threonine-protein kinase" type="string" />
  </node>
  <node id="P32927" label="IL3RB_HUMAN">
    <att name="ac" value="P32927" type="string" />
    <att name="gene" value="CSF2RB" type="string" />
    <att name="multiplicity" value="1" type="integer" />
    <att name="order" value="1" type="integer" />
    <att name="relevance_score" value="1.0" type="real" />
    <att name="_Receptor" value="true" type="boolean" />
    <att name="localization" value="Receptor" type="string" />
    <att name="description" value="Cytokine receptor common subunit beta" type="string" />
  </node>
  <node id="P41180" label="CASR_HUMAN">
    <att name="ac" value="P41180" type="string" />
    <att name="gene" value="CASR" type="string" />
    <att name="multiplicity" value="2" type="integer" />
    <att name="order" value="1" type="integer" />
    <att name="relevance_score" value="1.0" type="real" />
    <att name="_Receptor" value="true" type="boolean" />
    <att name="localization" value="Receptor" type="string" />
    <att name="description" value="Extracellular calcium-sensing receptor" type="string" />
  </node>
  <node id="P41220" label="RGS2_HUMAN">
    <att name="ac" value="P41220" type="string" />
    <att name="gene" value="RGS2" type="string" />
    <att name="multiplicity" value="1" type="integer" />
    <att name="order" value="1" type="integer" />
    <att name="relevance_score" value="1.0" type="real" />
    <att name="localization" value="" type="string" />
    <att name="description" value="Regulator of G-protein signaling 2" type="string" />
  </node>
  <node id="P41743" label="KPCI_HUMAN">
    <att name="ac" value="P41743" type="string" />
    <att name="gene" value="PRKCI" type="string" />
    <att name="multiplicity" value="3" type="integer" />
    <att name="order" value="1" type="integer" />
    <att name="relevance_score" value="1.0" type="real" />
    <att name="localization" value="Kinase" type="string" />
    <att name="description" value="Protein kinase C iota type" type="string" />
  </node>
  <node id="P48167" label="GLRB_HUMAN">
    <att name="ac" value="P48167" type="string" />
    <att name="gene" value="GLRB" type="string" />
    <att name="multiplicity" value="2" type="integer" />
    <att name="order" value="1" type="integer" />
    <att name="relevance_score" value="1.0" type="real" />
    <att name="_Receptor" value="true" type="boolean" />
    <att name="localization" value="Receptor" type="string" />
    <att name="description" value="Glycine receptor subunit beta" type="string" />
  </node>
  <node id="P48736" label="PK3CG_HUMAN">
    <att name="ac" value="P48736" type="string" />
    <att name="gene" value="PIK3CG" type="string" />
    <att name="multiplicity" value="1" type="integer" />
    <att name="order" value="1" type="integer" />
    <att name="relevance_score" value="1.0" type="real" />
    <att name="localization" value="Kinase" type="string" />
    <att name="description" value="Phosphatidylinositol 4,5-bisphosphate 3-kinase catalytic subunit gamma isoform" type="string" />
  </node>
  <node id="P53004" label="BIEA_HUMAN">
    <att name="ac" value="P53004" type="string" />
    <att name="gene" value="BLVRA" type="string" />
    <att name="multiplicity" value="1" type="integer" />
    <att name="order" value="1" type="integer" />
    <att name="relevance_score" value="1.0" type="real" />
    <att name="localization" value="Enzyme" type="string" />
    <att name="description" value="Biliverdin reductase A" type="string" />
  </node>
  <node id="P57078" label="RIPK4_HUMAN">
    <att name="ac" value="P57078" type="string" />
    <att name="gene" value="RIPK4" type="string" />
    <att name="multiplicity" value="1" type="integer" />
    <att name="order" value="1" type="integer" />
    <att name="relevance_score" value="1.0" type="real" />
    <att name="_Receptor" value="true" type="boolean" />
    <att name="localization" value="Receptor" type="string" />
    <att name="description" value="Receptor-interacting serine/threonine-protein kinase 4" type="string" />
  </node>
  <node id="P61764" label="STXB1_HUMAN">
    <att name="ac" value="P61764" type="string" />
    <att name="gene" value="STXBP1" type="string" />
    <att name="multiplicity" value="2" type="integer" />
    <att name="order" value="1" type="integer" />
    <att name="relevance_score" value="1.0" type="real" />
    <att name="localization" value="" type="string" />
    <att name="description" value="Syntaxin-binding protein 1" type="string" />
  </node>
  <node id="Q02156" label="KPCE_HUMAN">
    <att name="ac" value="Q02156" type="string" />
    <att name="gene" value="PRKCE" type="string" />
    <att name="multiplicity" value="3" type="integer" />
    <att name="order" value="1" type="integer" />
    <att name="relevance_score" value="1.0" type="real" />
    <att name="localization" value="Kinase" type="string" />
    <att name="description" value="Protein kinase C epsilon type" type="string" />
  </node>
  <node id="Q04759" label="KPCT_HUMAN">
    <att name="ac" value="Q04759" type="string" />
    <att name="gene" value="PRKCQ" type="string" />
    <att name="multiplicity" value="3" type="integer" />
    <att name="order" value="1" type="integer" />
    <att name="relevance_score" value="1.0" type="real" />
    <att name="localization" value="Kinase" type="string" />
    <att name="description" value="Protein kinase C theta type" type="string" />
  </node>
  <node id="Q05513" label="KPCZ_HUMAN">
    <att name="ac" value="Q05513" type="string" />
    <att name="gene" value="PRKCZ" type="string" />
    <att name="multiplicity" value="2" type="integer" />
    <att name="order" value="1" type="integer" />
    <att name="relevance_score" value="1.0" type="real" />
    <att name="localization" value="Kinase" type="string" />
    <att name="description" value="Protein kinase C zeta type" type="string" />
  </node>
  <node id="Q05655" label="KPCD_HUMAN">
    <att name="ac" value="Q05655" type="string" />
    <att name="gene" value="PRKCD" type="string" />
    <att name="multiplicity" value="3" type="integer" />
    <att name="order" value="1" type="integer" />
    <att name="relevance_score" value="1.0" type="real" />
    <att name="localization" value="Kinase" type="string" />
    <att name="description" value="Protein kinase C delta type" type="string" />
  </node>
  <node id="Q13224" label="NMDE2_HUMAN">
    <att name="ac" value="Q13224" type="string" />
    <att name="gene" value="GRIN2B" type="string" />
    <att name="multiplicity" value="1" type="integer" />
    <att name="order" value="1" type="integer" />
    <att name="relevance_score" value="1.0" type="real" />
    <att name="_Receptor" value="true" type="boolean" />
    <att name="localization" value="Receptor" type="string" />
    <att name="description" value="Glutamate receptor ionotropic, NMDA 2B" type="string" />
  </node>
  <node id="Q15080" label="NCF4_HUMAN">
    <att name="ac" value="Q15080" type="string" />
    <att name="gene" value="NCF4" type="string" />
    <att name="multiplicity" value="1" type="integer" />
    <att name="order" value="1" type="integer" />
    <att name="relevance_score" value="1.0" type="real" />
    <att name="localization" value="" type="string" />
    <att name="description" value="Neutrophil cytosol factor 4" type="string" />
  </node>
  <node id="Q15139" label="KPCD1_HUMAN">
    <att name="ac" value="Q15139" type="string" />
    <att name="gene" value="PRKD1" type="string" />
    <att name="multiplicity" value="3" type="integer" />
    <att name="order" value="1" type="integer" />
    <att name="relevance_score" value="1.0" type="real" />
    <att name="localization" value="Kinase" type="string" />
    <att name="description" value="Serine/threonine-protein kinase D1" type="string" />
  </node>
  <node id="Q16512" label="PKN1_HUMAN">
    <att name="ac" value="Q16512" type="string" />
    <att name="gene" value="PKN1" type="string" />
    <att name="multiplicity" value="1" type="integer" />
    <att name="order" value="1" type="integer" />
    <att name="relevance_score" value="1.0" type="real" />
    <att name="localization" value="Kinase" type="string" />
    <att name="description" value="Serine/threonine-protein kinase N1" type="string" />
  </node>
  <node id="Q6ZVD8" label="PHLP2_HUMAN">
    <att name="ac" value="Q6ZVD8" type="string" />
    <att name="gene" value="PHLPP2" type="string" />
    <att name="multiplicity" value="1" type="integer" />
    <att name="order" value="1" type="integer" />
    <att name="relevance_score" value="1.0" type="real" />
    <att name="localization" value="Enzyme" type="string" />
    <att name="description" value="PH domain leucine-rich repeat-containing protein phosphatase 2" type="string" />
  </node>
  <node id="Q8IV61" label="GRP3_HUMAN">
    <att name="ac" value="Q8IV61" type="string" />
    <att name="gene" value="RASGRP3" type="string" />
    <att name="multiplicity" value="1" type="integer" />
    <att name="order" value="1" type="integer" />
    <att name="relevance_score" value="1.0" type="real" />
    <att name="localization" value="" type="string" />
    <att name="description" value="Ras guanyl-releasing protein 3" type="string" />
  </node>
  <node id="Q8NEM2" label="SHCBP_HUMAN">
    <att name="ac" value="Q8NEM2" type="string" />
    <att name="gene" value="SHCBP1" type="string" />
    <att name="multiplicity" value="1" type="integer" />
    <att name="order" value="1" type="integer" />
    <att name="relevance_score" value="1.0" type="real" />
    <att name="localization" value="" type="string" />
    <att name="description" value="SHC SH2 domain-binding protein 1" type="string" />
  </node>
  <node id="Q9BXL7" label="CAR11_HUMAN">
    <att name="ac" value="Q9BXL7" type="string" />
    <att name="gene" value="CARD11" type="string" />
    <att name="multiplicity" value="1" type="integer" />
    <att name="order" value="1" type="integer" />
    <att name="relevance_score" value="1.0" type="real" />
    <att name="localization" value="" type="string" />
    <att name="description" value="Caspase recruitment domain-containing protein 11" type="string" />
  </node>
  <node id="Q9BYM8" label="HOIL1_HUMAN">
    <att name="ac" value="Q9BYM8" type="string" />
    <att name="gene" value="RBCK1" type="string" />
    <att name="multiplicity" value="1" type="integer" />
    <att name="order" value="1" type="integer" />
    <att name="relevance_score" value="1.0" type="real" />
    <att name="localization" value="Enzyme" type="string" />
    <att name="description" value="RanBP-type and C3HC4-type zinc finger-containing protein 1" type="string" />
  </node>
  <node id="Q9NSE2" label="CISH_HUMAN">
    <att name="ac" value="Q9NSE2" type="string" />
    <att name="gene" value="CISH" type="string" />
    <att name="multiplicity" value="1" type="integer" />
    <att name="order" value="1" type="integer" />
    <att name="relevance_score" value="1.0" type="real" />
    <att name="localization" value="" type="string" />
    <att name="description" value="Cytokine-inducible SH2-containing protein" type="string" />
  </node>
  <node id="Q9NWQ8" label="PHAG1_HUMAN">
    <att name="ac" value="Q9NWQ8" type="string" />
    <att name="gene" value="PAG1" type="string" />
    <att name="multiplicity" value="1" type="integer" />
    <att name="order" value="1" type="integer" />
    <att name="relevance_score" value="1.0" type="real" />
    <att name="localization" value="Plasma membrane bound" type="string" />
    <att name="description" value="Phosphoprotein associated with glycosphingolipid-enriched microdomains 1" type="string" />
  </node>
  <node id="Q9NYA1" label="SPHK1_HUMAN">
    <att name="ac" value="Q9NYA1" type="string" />
    <att name="gene" value="SPHK1" type="string" />
    <att name="multiplicity" value="1" type="integer" />
    <att name="order" value="1" type="integer" />
    <att name="relevance_score" value="1.0" type="real" />
    <att name="localization" value="Kinase" type="string" />
    <att name="description" value="Sphingosine kinase 1" type="string" />
  </node>
  <edge id="O00186 (pp) P05129" label="STXB3_HUMAN (pp) KPCG_HUMAN" source="O00186" target="P05129">
    <att name="confidence_score" value="1.0" type="real" />
    <att name="confidence_score_old" value="1.0" type="real" />
    <att name="initial_score" value="0.397" type="real" />
    <att name="relevance_score" value="1.0" type="real" />
  </edge>
  <edge id="O00186 (pp) P05771" label="STXB3_HUMAN (pp) KPCB_HUMAN" source="O00186" target="P05771">
    <att name="confidence_score" value="1.0" type="real" />
    <att name="confidence_score_old" value="1.0" type="real" />
    <att name="initial_score" value="0.3936" type="real" />
    <att name="relevance_score" value="1.0" type="real" />
  </edge>
  <edge id="O00186 (pp) P17252" label="STXB3_HUMAN (pp) KPCA_HUMAN" source="O00186" target="P17252">
    <att name="confidence_score" value="1.0" type="real" />
    <att name="confidence_score_old" value="1.0" type="real" />
    <att name="initial_score" value="0.3906" type="real" />
    <att name="relevance_score" value="1.0" type="real" />
  </edge>
  <edge id="O00186 (pp) Q05513" label="STXB3_HUMAN (pp) KPCZ_HUMAN" source="O00186" target="Q05513">
    <att name="confidence_score" value="1.0" type="real" />
    <att name="confidence_score_old" value="0.3733" type="real" />
    <att name="initial_score" value="0.4644" type="real" />
    <att name="relevance_score" value="1.0" type="real" />
  </edge>
  <edge id="O15530 (pp) P05771" label="PDPK1_HUMAN (pp) KPCB_HUMAN" source="O15530" target="P05771">
    <att name="confidence_score" value="1.0" type="real" />
    <att name="confidence_score_old" value="1.0" type="real" />
    <att name="initial_score" value="0.5902" type="real" />
    <att name="relevance_score" value="1.0" type="real" />
  </edge>
  <edge id="O15530 (pp) P17252" label="PDPK1_HUMAN (pp) KPCA_HUMAN" source="O15530" target="P17252">
    <att name="confidence_score" value="1.0" type="real" />
    <att name="confidence_score_old" value="1.0" type="real" />
    <att name="initial_score" value="0.3906" type="real" />
    <att name="relevance_score" value="1.0" type="real" />
  </edge>
  <edge id="O15530 (pp) P24723" label="PDPK1_HUMAN (pp) KPCL_HUMAN" source="O15530" target="P24723">
    <att name="confidence_score" value="1.0" type="real" />
    <att name="confidence_score_old" value="0.2282" type="real" />
    <att name="initial_score" value="0.2266" type="real" />
    <att name="relevance_score" value="1.0" type="real" />
  </edge>
  <edge id="O15530 (pp) P31749" label="PDPK1_HUMAN (pp) AKT1_HUMAN" source="O15530" target="P31749">
    <att name="confidence_score" value="1.0" type="real" />
    <att name="confidence_score_old" value="1.0" type="real" />
    <att name="initial_score" value="0.7749" type="real" />
    <att name="relevance_score" value="1.0" type="real" />
  </edge>
  <edge id="O15530 (pp) P41743" label="PDPK1_HUMAN (pp) KPCI_HUMAN" source="O15530" target="P41743">
    <att name="confidence_score" value="1.0" type="real" />
    <att name="confidence_score_old" value="0.4948" type="real" />
    <att name="initial_score" value="0.6005" type="real" />
    <att name="relevance_score" value="1.0" type="real" />
  </edge>
  <edge id="O15530 (pp) Q02156" label="PDPK1_HUMAN (pp) KPCE_HUMAN" source="O15530" target="Q02156">
    <att name="confidence_score" value="1.0" type="real" />
    <att name="confidence_score_old" value="0.4062" type="real" />
    <att name="initial_score" value="0.5052" type="real" />
    <att name="relevance_score" value="1.0" type="real" />
  </edge>
  <edge id="O15530 (pp) Q04759" label="PDPK1_HUMAN (pp) KPCT_HUMAN" source="O15530" target="Q04759">
    <att name="confidence_score" value="1.0" type="real" />
    <att name="confidence_score_old" value="1.0" type="real" />
    <att name="initial_score" value="0.6071" type="real" />
    <att name="relevance_score" value="1.0" type="real" />
  </edge>
  <edge id="O15530 (pp) Q05513" label="PDPK1_HUMAN (pp) KPCZ_HUMAN" source="O15530" target="Q05513">
    <att name="confidence_score" value="1.0" type="real" />
    <att name="confidence_score_old" value="1.0" type="real" />
    <att name="initial_score" value="0.7812" type="real" />
    <att name="relevance_score" value="1.0" type="real" />
  </edge>
  <edge id="O15530 (pp) Q05655" label="PDPK1_HUMAN (pp) KPCD_HUMAN" source="O15530" target="Q05655">
    <att name="confidence_score" value="1.0" type="real" />
    <att name="confidence_score_old" value="1.0" type="real" />
    <att name="initial_score" value="0.6945" type="real" />
    <att name="relevance_score" value="1.0" type="real" />
  </edge>
  <edge id="O15530 (pp) Q16512" label="PDPK1_HUMAN (pp) PKN1_HUMAN" source="O15530" target="Q16512">
    <att name="confidence_score" value="1.0" type="real" />
    <att name="confidence_score_old" value="1.0" type="real" />
    <att name="initial_score" value="0.7408" type="real" />
    <att name="relevance_score" value="1.0" type="real" />
  </edge>
  <edge id="O15530 (pp) Q9BXL7" label="PDPK1_HUMAN (pp) CAR11_HUMAN" source="O15530" target="Q9BXL7">
    <att name="confidence_score" value="1.0" type="real" />
    <att name="confidence_score_old" value="1.0" type="real" />
    <att name="initial_score" value="0.6106" type="real" />
    <att name="relevance_score" value="1.0" type="real" />
  </edge>
  <edge id="P02686 (pp) P05771" label="MBP_HUMAN (pp) KPCB_HUMAN" source="P02686" target="P05771">
    <att name="confidence_score" value="1.0" type="real" />
    <att name="confidence_score_old" value="0.3296" type="real" />
    <att name="initial_score" value="0.4042" type="real" />
    <att name="relevance_score" value="1.0" type="real" />
  </edge>
  <edge id="P02686 (pp) P17252" label="MBP_HUMAN (pp) KPCA_HUMAN" source="P02686" target="P17252">
    <att name="confidence_score" value="1.0" type="real" />
    <att name="confidence_score_old" value="0.2829" type="real" />
    <att name="initial_score" value="0.3304" type="real" />
    <att name="relevance_score" value="1.0" type="real" />
  </edge>
  <edge id="P02686 (pp) P41743" label="MBP_HUMAN (pp) KPCI_HUMAN" source="P02686" target="P41743">
    <att name="confidence_score" value="1.0" type="real" />
    <att name="confidence_score_old" value="0.5577" type="real" />
    <att name="initial_score" value="0.6584" type="real" />
    <att name="relevance_score" value="1.0" type="real" />
  </edge>
  <edge id="P02686 (pp) Q04759" label="MBP_HUMAN (pp) KPCT_HUMAN" source="P02686" target="Q04759">
    <att name="confidence_score" value="1.0" type="real" />
    <att name="confidence_score_old" value="0.3366" type="real" />
    <att name="initial_score" value="0.4144" type="real" />
    <att name="relevance_score" value="1.0" type="real" />
  </edge>
  <edge id="P02686 (pp) Q05513" label="MBP_HUMAN (pp) KPCZ_HUMAN" source="P02686" target="Q05513">
    <att name="confidence_score" value="1.0" type="real" />
    <att name="confidence_score_old" value="0.5325" type="real" />
    <att name="initial_score" value="0.636" type="real" />
    <att name="relevance_score" value="1.0" type="real" />
  </edge>
  <edge id="P02686 (pp) Q05655" label="MBP_HUMAN (pp) KPCD_HUMAN" source="P02686" target="Q05655">
    <att name="confidence_score" value="1.0" type="real" />
    <att name="confidence_score_old" value="0.2566" type="real" />
    <att name="initial_score" value="0.2834" type="real" />
    <att name="relevance_score" value="1.0" type="real" />
  </edge>
  <edge id="P05129 (pp) P05771" label="KPCG_HUMAN (pp) KPCB_HUMAN" source="P05129" target="P05771">
    <att name="confidence_score" value="1.0" type="real" />
    <att name="confidence_score_old" value="1.0" type="real" />
    <att name="initial_score" value="0.0441" type="real" />
    <att name="relevance_score" value="1.0" type="real" />
  </edge>
  <edge id="P05129 (pp) P06127" label="KPCG_HUMAN (pp) CD5_HUMAN" source="P05129" target="P06127">
    <att name="confidence_score" value="1.0" type="real" />
    <att name="confidence_score_old" value="0.3408" type="real" />
    <att name="initial_score" value="0.4204" type="real" />
    <att name="relevance_score" value="1.0" type="real" />
  </edge>
  <edge id="P05129 (pp) P09429" label="KPCG_HUMAN (pp) HMGB1_HUMAN" source="P05129" target="P09429">
    <att name="confidence_score" value="1.0" type="real" />
    <att name="confidence_score_old" value="0.2365" type="real" />
    <att name="initial_score" value="0.2439" type="real" />
    <att name="relevance_score" value="1.0" type="real" />
  </edge>
  <edge id="P05129 (pp) P11388" label="KPCG_HUMAN (pp) TOP2A_HUMAN" source="P05129" target="P11388">
    <att name="confidence_score" value="1.0" type="real" />
    <att name="confidence_score_old" value="0.3256" type="real" />
    <att name="initial_score" value="0.3984" type="real" />
    <att name="relevance_score" value="1.0" type="real" />
  </edge>
  <edge id="P05129 (pp) P17252" label="KPCG_HUMAN (pp) KPCA_HUMAN" source="P05129" target="P17252">
    <att name="confidence_score" value="1.0" type="real" />
    <att name="confidence_score_old" value="1.0" type="real" />
    <att name="initial_score" value="0.0803" type="real" />
    <att name="relevance_score" value="1.0" type="real" />
  </edge>
  <edge id="P05129 (pp) P17302" label="KPCG_HUMAN (pp) CXA1_HUMAN" source="P05129" target="P17302">
    <att name="confidence_score" value="1.0" type="real" />
    <att name="confidence_score_old" value="0.5709" type="real" />
    <att name="initial_score" value="0.6697" type="real" />
    <att name="relevance_score" value="1.0" type="real" />
  </edge>
  <edge id="P05129 (pp) P24046" label="KPCG_HUMAN (pp) GBRR1_HUMAN" source="P05129" target="P24046">
    <att name="confidence_score" value="1.0" type="real" />
    <att name="confidence_score_old" value="0.3445" type="real" />
    <att name="initial_score" value="0.4256" type="real" />
    <att name="relevance_score" value="1.0" type="real" />
  </edge>
  <edge id="P05129 (pp) P24723" label="KPCG_HUMAN (pp) KPCL_HUMAN" source="P05129" target="P24723">
    <att name="confidence_score" value="1.0" type="real" />
    <att name="confidence_score_old" value="1.0" type="real" />
    <att name="relevance_score" value="1.0" type="real" />
  </edge>
  <edge id="P05129 (pp) P25098" label="KPCG_HUMAN (pp) ARBK1_HUMAN" source="P05129" target="P25098">
    <att name="confidence_score" value="1.0" type="real" />
    <att name="confidence_score_old" value="1.0" type="real" />
    <att name="initial_score" value="0.4071" type="real" />
    <att name="relevance_score" value="1.0" type="real" />
  </edge>
  <edge id="P05129 (pp) P29966" label="KPCG_HUMAN (pp) MARCS_HUMAN" source="P05129" target="P29966">
    <att name="confidence_score" value="1.0" type="real" />
    <att name="confidence_score_old" value="0.2111" type="real" />
    <att name="initial_score" value="0.1891" type="real" />
    <att name="relevance_score" value="1.0" type="real" />
  </edge>
  <edge id="P05129 (pp) P30086" label="KPCG_HUMAN (pp) PEBP1_HUMAN" source="P05129" target="P30086">
    <att name="confidence_score" value="1.0" type="real" />
    <att name="confidence_score_old" value="0.2086" type="real" />
    <att name="initial_score" value="0.1832" type="real" />
    <att name="relevance_score" value="1.0" type="real" />
  </edge>
  <edge id="P05129 (pp) P41180" label="KPCG_HUMAN (pp) CASR_HUMAN" source="P05129" target="P41180">
    <att name="confidence_score" value="1.0" type="real" />
    <att name="confidence_score_old" value="0.341" type="real" />
    <att name="initial_score" value="0.4207" type="real" />
    <att name="relevance_score" value="1.0" type="real" />
  </edge>
  <edge id="P05129 (pp) P41220" label="KPCG_HUMAN (pp) RGS2_HUMAN" source="P05129" target="P41220">
    <att name="confidence_score" value="1.0" type="real" />
    <att name="confidence_score_old" value="0.2145" type="real" />
    <att name="initial_score" value="0.1968" type="real" />
    <att name="relevance_score" value="1.0" type="real" />
  </edge>
  <edge id="P05129 (pp) P41743" label="KPCG_HUMAN (pp) KPCI_HUMAN" source="P05129" target="P41743">
    <att name="confidence_score" value="1.0" type="real" />
    <att name="confidence_score_old" value="1.0" type="real" />
    <att name="relevance_score" value="1.0" type="real" />
  </edge>
  <edge id="P05129 (pp) P48167" label="KPCG_HUMAN (pp) GLRB_HUMAN" source="P05129" target="P48167">
    <att name="confidence_score" value="1.0" type="real" />
    <att name="confidence_score_old" value="0.3379" type="real" />
    <att name="initial_score" value="0.4163" type="real" />
    <att name="relevance_score" value="1.0" type="real" />
  </edge>
  <edge id="P05129 (pp) P61764" label="KPCG_HUMAN (pp) STXB1_HUMAN" source="P05129" target="P61764">
    <att name="confidence_score" value="1.0" type="real" />
    <att name="confidence_score_old" value="0.3293" type="real" />
    <att name="initial_score" value="0.4039" type="real" />
    <att name="relevance_score" value="1.0" type="real" />
  </edge>
  <edge id="P05129 (pp) Q02156" label="KPCG_HUMAN (pp) KPCE_HUMAN" source="P05129" target="Q02156">
    <att name="confidence_score" value="1.0" type="real" />
    <att name="confidence_score_old" value="1.0" type="real" />
    <att name="relevance_score" value="1.0" type="real" />
  </edge>
  <edge id="P05129 (pp) Q04759" label="KPCG_HUMAN (pp) KPCT_HUMAN" source="P05129" target="Q04759">
    <att name="confidence_score" value="1.0" type="real" />
    <att name="confidence_score_old" value="1.0" type="real" />
    <att name="relevance_score" value="1.0" type="real" />
  </edge>
  <edge id="P05129 (pp) Q05513" label="KPCG_HUMAN (pp) KPCZ_HUMAN" source="P05129" target="Q05513">
    <att name="confidence_score" value="1.0" type="real" />
    <att name="confidence_score_old" value="1.0" type="real" />
    <att name="relevance_score" value="1.0" type="real" />
  </edge>
  <edge id="P05129 (pp) Q05655" label="KPCG_HUMAN (pp) KPCD_HUMAN" source="P05129" target="Q05655">
    <att name="confidence_score" value="1.0" type="real" />
    <att name="confidence_score_old" value="1.0" type="real" />
    <att name="relevance_score" value="1.0" type="real" />
  </edge>
  <edge id="P05129 (pp) Q13224" label="KPCG_HUMAN (pp) NMDE2_HUMAN" source="P05129" target="Q13224">
    <att name="confidence_score" value="1.0" type="real" />
    <att name="confidence_score_old" value="0.2972" type="real" />
    <att name="initial_score" value="0.3543" type="real" />
    <att name="relevance_score" value="1.0" type="real" />
  </edge>
  <edge id="P05129 (pp) Q15139" label="KPCG_HUMAN (pp) KPCD1_HUMAN" source="P05129" target="Q15139">
    <att name="confidence_score" value="1.0" type="real" />
    <att name="confidence_score_old" value="1.0" type="real" />
    <att name="relevance_score" value="1.0" type="real" />
  </edge>
  <edge id="P05771 (pp) P06127" label="KPCB_HUMAN (pp) CD5_HUMAN" source="P05771" target="P06127">
    <att name="confidence_score" value="1.0" type="real" />
    <att name="confidence_score_old" value="0.3383" type="real" />
    <att name="initial_score" value="0.4169" type="real" />
    <att name="relevance_score" value="1.0" type="real" />
  </edge>
  <edge id="P05771 (pp) P07305" label="KPCB_HUMAN (pp) H10_HUMAN" source="P05771" target="P07305">
    <att name="confidence_score" value="1.0" type="real" />
    <att name="confidence_score_old" value="0.212" type="real" />
    <att name="initial_score" value="0.1911" type="real" />
    <att name="relevance_score" value="1.0" type="real" />
  </edge>
  <edge id="P05771 (pp) P09429" label="KPCB_HUMAN (pp) HMGB1_HUMAN" source="P05771" target="P09429">
    <att name="confidence_score" value="1.0" type="real" />
    <att name="confidence_score_old" value="0.2355" type="real" />
    <att name="initial_score" value="0.242" type="real" />
    <att name="relevance_score" value="1.0" type="real" />
  </edge>
  <edge id="P05771 (pp) P11388" label="KPCB_HUMAN (pp) TOP2A_HUMAN" source="P05771" target="P11388">
    <att name="confidence_score" value="1.0" type="real" />
    <att name="confidence_score_old" value="0.324" type="real" />
    <att name="initial_score" value="0.396" type="real" />
    <att name="relevance_score" value="1.0" type="real" />
  </edge>
  <edge id="P05771 (pp) P14598" label="KPCB_HUMAN (pp) NCF1_HUMAN" source="P05771" target="P14598">
    <att name="confidence_score" value="1.0" type="real" />
    <att name="confidence_score_old" value="1.0" type="real" />
    <att name="initial_score" value="0.6743" type="real" />
    <att name="relevance_score" value="1.0" type="real" />
  </edge>
  <edge id="P05771 (pp) P16401" label="KPCB_HUMAN (pp) H15_HUMAN" source="P05771" target="P16401">
    <att name="confidence_score" value="1.0" type="real" />
    <att name="confidence_score_old" value="0.3237" type="real" />
    <att name="initial_score" value="0.3956" type="real" />
    <att name="relevance_score" value="1.0" type="real" />
  </edge>
  <edge id="P05771 (pp) P17252" label="KPCB_HUMAN (pp) KPCA_HUMAN" source="P05771" target="P17252">
    <att name="confidence_score" value="1.0" type="real" />
    <att name="confidence_score_old" value="1.0" type="real" />
    <att name="initial_score" value="0.0695" type="real" />
    <att name="relevance_score" value="1.0" type="real" />
  </edge>
  <edge id="P05771 (pp) P17302" label="KPCB_HUMAN (pp) CXA1_HUMAN" source="P05771" target="P17302">
    <att name="confidence_score" value="1.0" type="real" />
    <att name="confidence_score_old" value="0.2709" type="real" />
    <att name="initial_score" value="0.3095" type="real" />
    <att name="relevance_score" value="1.0" type="real" />
  </edge>
  <edge id="P05771 (pp) P17677" label="KPCB_HUMAN (pp) NEUM_HUMAN" source="P05771" target="P17677">
    <att name="confidence_score" value="1.0" type="real" />
    <att name="confidence_score_old" value="0.3355" type="real" />
    <att name="initial_score" value="0.4129" type="real" />
    <att name="relevance_score" value="1.0" type="real" />
  </edge>
  <edge id="P05771 (pp) P19878" label="KPCB_HUMAN (pp) NCF2_HUMAN" source="P05771" target="P19878">
    <att name="confidence_score" value="1.0" type="real" />
    <att name="confidence_score_old" value="1.0" type="real" />
    <att name="initial_score" value="0.1647" type="real" />
    <att name="relevance_score" value="1.0" type="real" />
  </edge>
  <edge id="P05771 (pp) P20700" label="KPCB_HUMAN (pp) LMNB1_HUMAN" source="P05771" target="P20700">
    <att name="confidence_score" value="1.0" type="real" />
    <att name="confidence_score_old" value="0.3918" type="real" />
    <att name="initial_score" value="0.4878" type="real" />
    <att name="relevance_score" value="1.0" type="real" />
  </edge>
  <edge id="P05771 (pp) P22460" label="KPCB_HUMAN (pp) KCNA5_HUMAN" source="P05771" target="P22460">
    <att name="confidence_score" value="1.0" type="real" />
    <att name="confidence_score_old" value="0.2054" type="real" />
    <att name="initial_score" value="0.1757" type="real" />
    <att name="relevance_score" value="1.0" type="real" />
  </edge>
  <edge id="P05771 (pp) P24723" label="KPCB_HUMAN (pp) KPCL_HUMAN" source="P05771" target="P24723">
    <att name="confidence_score" value="1.0" type="real" />
    <att name="confidence_score_old" value="1.0" type="real" />
    <att name="relevance_score" value="1.0" type="real" />
  </edge>
  <edge id="P05771 (pp) P25098" label="KPCB_HUMAN (pp) ARBK1_HUMAN" source="P05771" target="P25098">
    <att name="confidence_score" value="1.0" type="real" />
    <att name="confidence_score_old" value="0.3885" type="real" />
    <att name="initial_score" value="0.4837" type="real" />
    <att name="relevance_score" value="1.0" type="real" />
  </edge>
  <edge id="P05771 (pp) P29966" label="KPCB_HUMAN (pp) MARCS_HUMAN" source="P05771" target="P29966">
    <att name="confidence_score" value="1.0" type="real" />
    <att name="confidence_score_old" value="0.3913" type="real" />
    <att name="initial_score" value="0.4872" type="real" />
    <att name="relevance_score" value="1.0" type="real" />
  </edge>
  <edge id="P05771 (pp) P30086" label="KPCB_HUMAN (pp) PEBP1_HUMAN" source="P05771" target="P30086">
    <att name="confidence_score" value="1.0" type="real" />
    <att name="confidence_score_old" value="0.2079" type="real" />
    <att name="initial_score" value="0.1816" type="real" />
    <att name="relevance_score" value="1.0" type="real" />
  </edge>
  <edge id="P05771 (pp) P31749" label="KPCB_HUMAN (pp) AKT1_HUMAN" source="P05771" target="P31749">
    <att name="confidence_score" value="1.0" type="real" />
    <att name="confidence_score_old" value="0.2153" type="real" />
    <att name="initial_score" value="0.1985" type="real" />
    <att name="relevance_score" value="1.0" type="real" />
  </edge>
  <edge id="P05771 (pp) P32927" label="KPCB_HUMAN (pp) IL3RB_HUMAN" source="P05771" target="P32927">
    <att name="confidence_score" value="1.0" type="real" />
    <att name="confidence_score_old" value="1.0" type="real" />
    <att name="initial_score" value="0.619" type="real" />
    <att name="relevance_score" value="1.0" type="real" />
  </edge>
  <edge id="P05771 (pp) P41180" label="KPCB_HUMAN (pp) CASR_HUMAN" source="P05771" target="P41180">
    <att name="confidence_score" value="1.0" type="real" />
    <att name="confidence_score_old" value="0.3389" type="real" />
    <att name="initial_score" value="0.4177" type="real" />
    <att name="relevance_score" value="1.0" type="real" />
  </edge>
  <edge id="P05771 (pp) P41220" label="KPCB_HUMAN (pp) RGS2_HUMAN" source="P05771" target="P41220">
    <att name="confidence_score" value="1.0" type="real" />
    <att name="confidence_score_old" value="0.2138" type="real" />
    <att name="initial_score" value="0.1951" type="real" />
    <att name="relevance_score" value="1.0" type="real" />
  </edge>
  <edge id="P05771 (pp) P41743" label="KPCB_HUMAN (pp) KPCI_HUMAN" source="P05771" target="P41743">
    <att name="confidence_score" value="1.0" type="real" />
    <att name="confidence_score_old" value="1.0" type="real" />
    <att name="relevance_score" value="1.0" type="real" />
  </edge>
  <edge id="P05771 (pp) P48167" label="KPCB_HUMAN (pp) GLRB_HUMAN" source="P05771" target="P48167">
    <att name="confidence_score" value="1.0" type="real" />
    <att name="confidence_score_old" value="0.3352" type="real" />
    <att name="initial_score" value="0.4124" type="real" />
    <att name="relevance_score" value="1.0" type="real" />
  </edge>
  <edge id="P05771 (pp) P48736" label="KPCB_HUMAN (pp) PK3CG_HUMAN" source="P05771" target="P48736">
    <att name="confidence_score" value="1.0" type="real" />
    <att name="confidence_score_old" value="0.5037" type="real" />
    <att name="initial_score" value="0.6092" type="real" />
    <att name="relevance_score" value="1.0" type="real" />
  </edge>
  <edge id="P05771 (pp) P53004" label="KPCB_HUMAN (pp) BIEA_HUMAN" source="P05771" target="P53004">
    <att name="confidence_score" value="1.0" type="real" />
    <att name="confidence_score_old" value="0.3906" type="real" />
    <att name="initial_score" value="0.4864" type="real" />
    <att name="relevance_score" value="1.0" type="real" />
  </edge>
  <edge id="P05771 (pp) P57078" label="KPCB_HUMAN (pp) RIPK4_HUMAN" source="P05771" target="P57078">
    <att name="confidence_score" value="1.0" type="real" />
    <att name="confidence_score_old" value="0.4896" type="real" />
    <att name="initial_score" value="0.5954" type="real" />
    <att name="relevance_score" value="1.0" type="real" />
  </edge>
  <edge id="P05771 (pp) P61764" label="KPCB_HUMAN (pp) STXB1_HUMAN" source="P05771" target="P61764">
    <att name="confidence_score" value="1.0" type="real" />
    <att name="confidence_score_old" value="0.3266" type="real" />
    <att name="initial_score" value="0.3999" type="real" />
    <att name="relevance_score" value="1.0" type="real" />
  </edge>
  <edge id="P05771 (pp) Q02156" label="KPCB_HUMAN (pp) KPCE_HUMAN" source="P05771" target="Q02156">
    <att name="confidence_score" value="1.0" type="real" />
    <att name="confidence_score_old" value="1.0" type="real" />
    <att name="relevance_score" value="1.0" type="real" />
  </edge>
  <edge id="P05771 (pp) Q04759" label="KPCB_HUMAN (pp) KPCT_HUMAN" source="P05771" target="Q04759">
    <att name="confidence_score" value="1.0" type="real" />
    <att name="confidence_score_old" value="1.0" type="real" />
    <att name="relevance_score" value="1.0" type="real" />
  </edge>
  <edge id="P05771 (pp) Q05513" label="KPCB_HUMAN (pp) KPCZ_HUMAN" source="P05771" target="Q05513">
    <att name="confidence_score" value="1.0" type="real" />
    <att name="confidence_score_old" value="1.0" type="real" />
    <att name="relevance_score" value="1.0" type="real" />
  </edge>
  <edge id="P05771 (pp) Q05655" label="KPCB_HUMAN (pp) KPCD_HUMAN" source="P05771" target="Q05655">
    <att name="confidence_score" value="1.0" type="real" />
    <att name="confidence_score_old" value="1.0" type="real" />
    <att name="initial_score" value="0.4439" type="real" />
    <att name="relevance_score" value="1.0" type="real" />
  </edge>
  <edge id="P05771 (pp) Q13224" label="KPCB_HUMAN (pp) NMDE2_HUMAN" source="P05771" target="Q13224">
    <att name="confidence_score" value="1.0" type="real" />
    <att name="confidence_score_old" value="0.2949" type="real" />
    <att name="initial_score" value="0.3506" type="real" />
    <att name="relevance_score" value="1.0" type="real" />
  </edge>
  <edge id="P05771 (pp) Q15080" label="KPCB_HUMAN (pp) NCF4_HUMAN" source="P05771" target="Q15080">
    <att name="confidence_score" value="1.0" type="real" />
    <att name="confidence_score_old" value="1.0" type="real" />
    <att name="initial_score" value="0.1629" type="real" />
    <att name="relevance_score" value="1.0" type="real" />
  </edge>
  <edge id="P05771 (pp) Q15139" label="KPCB_HUMAN (pp) KPCD1_HUMAN" source="P05771" target="Q15139">
    <att name="confidence_score" value="1.0" type="real" />
    <att name="confidence_score_old" value="1.0" type="real" />
    <att name="relevance_score" value="1.0" type="real" />
  </edge>
  <edge id="P05771 (pp) Q16512" label="KPCB_HUMAN (pp) PKN1_HUMAN" source="P05771" target="Q16512">
    <att name="confidence_score" value="1.0" type="real" />
    <att name="confidence_score_old" value="0.2491" type="real" />
    <att name="initial_score" value="0.269" type="real" />
    <att name="relevance_score" value="1.0" type="real" />
  </edge>
  <edge id="P05771 (pp) Q6ZVD8" label="KPCB_HUMAN (pp) PHLP2_HUMAN" source="P05771" target="Q6ZVD8">
    <att name="confidence_score" value="1.0" type="real" />
    <att name="confidence_score_old" value="0.5161" type="real" />
    <att name="initial_score" value="0.6209" type="real" />
    <att name="relevance_score" value="1.0" type="real" />
  </edge>
  <edge id="P05771 (pp) Q8IV61" label="KPCB_HUMAN (pp) GRP3_HUMAN" source="P05771" target="Q8IV61">
    <att name="confidence_score" value="1.0" type="real" />
    <att name="confidence_score_old" value="0.4468" type="real" />
    <att name="initial_score" value="0.5513" type="real" />
    <att name="relevance_score" value="1.0" type="real" />
  </edge>
  <edge id="P05771 (pp) Q8NEM2" label="KPCB_HUMAN (pp) SHCBP_HUMAN" source="P05771" target="Q8NEM2">
    <att name="confidence_score" value="1.0" type="real" />
    <att name="confidence_score_old" value="0.1676" type="real" />
    <att name="initial_score" value="0.0774" type="real" />
    <att name="relevance_score" value="1.0" type="real" />
  </edge>
  <edge id="P05771 (pp) Q9BXL7" label="KPCB_HUMAN (pp) CAR11_HUMAN" source="P05771" target="Q9BXL7">
    <att name="confidence_score" value="1.0" type="real" />
    <att name="confidence_score_old" value="1.0" type="real" />
    <att name="initial_score" value="0.2416" type="real" />
    <att name="relevance_score" value="1.0" type="real" />
  </edge>
  <edge id="P05771 (pp) Q9BYM8" label="KPCB_HUMAN (pp) HOIL1_HUMAN" source="P05771" target="Q9BYM8">
    <att name="confidence_score" value="1.0" type="real" />
    <att name="confidence_score_old" value="0.6749" type="real" />
    <att name="initial_score" value="0.7505" type="real" />
    <att name="relevance_score" value="1.0" type="real" />
  </edge>
  <edge id="P05771 (pp) Q9NSE2" label="KPCB_HUMAN (pp) CISH_HUMAN" source="P05771" target="Q9NSE2">
    <att name="confidence_score" value="1.0" type="real" />
    <att name="confidence_score_old" value="0.311" type="real" />
    <att name="initial_score" value="0.3763" type="real" />
    <att name="relevance_score" value="1.0" type="real" />
  </edge>
  <edge id="P05771 (pp) Q9NWQ8" label="KPCB_HUMAN (pp) PHAG1_HUMAN" source="P05771" target="Q9NWQ8">
    <att name="confidence_score" value="1.0" type="real" />
    <att name="confidence_score_old" value="0.2165" type="real" />
    <att name="initial_score" value="0.2011" type="real" />
    <att name="relevance_score" value="1.0" type="real" />
  </edge>
  <edge id="P05771 (pp) Q9NYA1" label="KPCB_HUMAN (pp) SPHK1_HUMAN" source="P05771" target="Q9NYA1">
    <att name="confidence_score" value="1.0" type="real" />
    <att name="confidence_score_old" value="1.0" type="real" />
    <att name="initial_score" value="0.3934" type="real" />
    <att name="relevance_score" value="1.0" type="real" />
  </edge>
  <edge id="P06127 (pp) P17252" label="CD5_HUMAN (pp) KPCA_HUMAN" source="P06127" target="P17252">
    <att name="confidence_score" value="1.0" type="real" />
    <att name="confidence_score_old" value="0.3361" type="real" />
    <att name="initial_score" value="0.4137" type="real" />
    <att name="relevance_score" value="1.0" type="real" />
  </edge>
  <edge id="P09429 (pp) P17252" label="HMGB1_HUMAN (pp) KPCA_HUMAN" source="P09429" target="P17252">
    <att name="confidence_score" value="1.0" type="real" />
    <att name="confidence_score_old" value="0.2345" type="real" />
    <att name="initial_score" value="0.2399" type="real" />
    <att name="relevance_score" value="1.0" type="real" />
  </edge>
  <edge id="P09429 (pp) Q05655" label="HMGB1_HUMAN (pp) KPCD_HUMAN" source="P09429" target="Q05655">
    <att name="confidence_score" value="1.0" type="real" />
    <att name="confidence_score_old" value="0.2366" type="real" />
    <att name="initial_score" value="0.2441" type="real" />
    <att name="relevance_score" value="1.0" type="real" />
  </edge>
  <edge id="P11388 (pp) P17252" label="TOP2A_HUMAN (pp) KPCA_HUMAN" source="P11388" target="P17252">
    <att name="confidence_score" value="1.0" type="real" />
    <att name="confidence_score_old" value="0.3216" type="real" />
    <att name="initial_score" value="0.3924" type="real" />
    <att name="relevance_score" value="1.0" type="real" />
  </edge>
  <edge id="P11388 (pp) Q05655" label="TOP2A_HUMAN (pp) KPCD_HUMAN" source="P11388" target="Q05655">
    <att name="confidence_score" value="1.0" type="real" />
    <att name="confidence_score_old" value="0.6719" type="real" />
    <att name="initial_score" value="0.7484" type="real" />
    <att name="relevance_score" value="1.0" type="real" />
  </edge>
  <edge id="P14598 (pp) P17252" label="NCF1_HUMAN (pp) KPCA_HUMAN" source="P14598" target="P17252">
    <att name="confidence_score" value="1.0" type="real" />
    <att name="confidence_score_old" value="1.0" type="real" />
    <att name="initial_score" value="0.5305" type="real" />
    <att name="relevance_score" value="1.0" type="real" />
  </edge>
  <edge id="P14598 (pp) P19878" label="NCF1_HUMAN (pp) NCF2_HUMAN" source="P14598" target="P19878">
    <att name="confidence_score" value="1.0" type="real" />
    <att name="confidence_score_old" value="1.0" type="real" />
    <att name="initial_score" value="0.8633" type="real" />
    <att name="relevance_score" value="1.0" type="real" />
  </edge>
  <edge id="P14598 (pp) P31749" label="NCF1_HUMAN (pp) AKT1_HUMAN" source="P14598" target="P31749">
    <att name="confidence_score" value="1.0" type="real" />
    <att name="confidence_score_old" value="0.3281" type="real" />
    <att name="initial_score" value="0.4021" type="real" />
    <att name="relevance_score" value="1.0" type="real" />
  </edge>
  <edge id="P14598 (pp) Q05513" label="NCF1_HUMAN (pp) KPCZ_HUMAN" source="P14598" target="Q05513">
    <att name="confidence_score" value="1.0" type="real" />
    <att name="confidence_score_old" value="1.0" type="real" />
    <att name="initial_score" value="0.7396" type="real" />
    <att name="relevance_score" value="1.0" type="real" />
  </edge>
  <edge id="P14598 (pp) Q05655" label="NCF1_HUMAN (pp) KPCD_HUMAN" source="P14598" target="Q05655">
    <att name="confidence_score" value="1.0" type="real" />
    <att name="confidence_score_old" value="1.0" type="real" />
    <att name="initial_score" value="0.5393" type="real" />
    <att name="relevance_score" value="1.0" type="real" />
  </edge>
  <edge id="P14598 (pp) Q15080" label="NCF1_HUMAN (pp) NCF4_HUMAN" source="P14598" target="Q15080">
    <att name="confidence_score" value="1.0" type="real" />
    <att name="confidence_score_old" value="1.0" type="real" />
    <att name="initial_score" value="0.8433" type="real" />
    <att name="relevance_score" value="1.0" type="real" />
  </edge>
  <edge id="P16401 (pp) P17252" label="H15_HUMAN (pp) KPCA_HUMAN" source="P16401" target="P17252">
    <att name="confidence_score" value="1.0" type="real" />
    <att name="confidence_score_old" value="0.3583" type="real" />
    <att name="initial_score" value="0.4446" type="real" />
    <att name="relevance_score" value="1.0" type="real" />
  </edge>
  <edge id="P16401 (pp) Q05513" label="H15_HUMAN (pp) KPCZ_HUMAN" source="P16401" target="Q05513">
    <att name="confidence_score" value="1.0" type="real" />
    <att name="confidence_score_old" value="0.321" type="real" />
    <att name="initial_score" value="0.3915" type="real" />
    <att name="relevance_score" value="1.0" type="real" />
  </edge>
  <edge id="P16401 (pp) Q05655" label="H15_HUMAN (pp) KPCD_HUMAN" source="P16401" target="Q05655">
    <att name="confidence_score" value="1.0" type="real" />
    <att name="confidence_score_old" value="0.2681" type="real" />
    <att name="initial_score" value="0.3045" type="real" />
    <att name="relevance_score" value="1.0" type="real" />
  </edge>
  <edge id="P17252 (pp) P17302" label="KPCA_HUMAN (pp) CXA1_HUMAN" source="P17252" target="P17302">
    <att name="confidence_score" value="1.0" type="real" />
    <att name="confidence_score_old" value="0.4377" type="real" />
    <att name="initial_score" value="0.5413" type="real" />
    <att name="relevance_score" value="1.0" type="real" />
  </edge>
  <edge id="P17252 (pp) P19878" label="KPCA_HUMAN (pp) NCF2_HUMAN" source="P17252" target="P19878">
    <att name="confidence_score" value="1.0" type="real" />
    <att name="confidence_score_old" value="1.0" type="real" />
    <att name="initial_score" value="0.1637" type="real" />
    <att name="relevance_score" value="1.0" type="real" />
  </edge>
  <edge id="P17252 (pp) P20700" label="KPCA_HUMAN (pp) LMNB1_HUMAN" source="P17252" target="P20700">
    <att name="confidence_score" value="1.0" type="real" />
    <att name="confidence_score_old" value="0.4801" type="real" />
    <att name="initial_score" value="0.586" type="real" />
    <att name="relevance_score" value="1.0" type="real" />
  </edge>
  <edge id="P17252 (pp) P24723" label="KPCA_HUMAN (pp) KPCL_HUMAN" source="P17252" target="P24723">
    <att name="confidence_score" value="1.0" type="real" />
    <att name="confidence_score_old" value="1.0" type="real" />
    <att name="initial_score" value="0.0553" type="real" />
    <att name="relevance_score" value="1.0" type="real" />
  </edge>
  <edge id="P17252 (pp) P25098" label="KPCA_HUMAN (pp) ARBK1_HUMAN" source="P17252" target="P25098">
    <att name="confidence_score" value="1.0" type="real" />
    <att name="confidence_score_old" value="1.0" type="real" />
    <att name="initial_score" value="0.4004" type="real" />
    <att name="relevance_score" value="1.0" type="real" />
  </edge>
  <edge id="P17252 (pp) P29966" label="KPCA_HUMAN (pp) MARCS_HUMAN" source="P17252" target="P29966">
    <att name="confidence_score" value="1.0" type="real" />
    <att name="confidence_score_old" value="1.0" type="real" />
    <att name="initial_score" value="0.4838" type="real" />
    <att name="relevance_score" value="1.0" type="real" />
  </edge>
  <edge id="P17252 (pp) P30086" label="KPCA_HUMAN (pp) PEBP1_HUMAN" source="P17252" target="P30086">
    <att name="confidence_score" value="1.0" type="real" />
    <att name="confidence_score_old" value="0.2421" type="real" />
    <att name="initial_score" value="0.2553" type="real" />
    <att name="relevance_score" value="1.0" type="real" />
  </edge>
  <edge id="P17252 (pp) P41180" label="KPCA_HUMAN (pp) CASR_HUMAN" source="P17252" target="P41180">
    <att name="confidence_score" value="1.0" type="real" />
    <att name="confidence_score_old" value="0.3364" type="real" />
    <att name="initial_score" value="0.4142" type="real" />
    <att name="relevance_score" value="1.0" type="real" />
  </edge>
  <edge id="P17252 (pp) P41220" label="KPCA_HUMAN (pp) RGS2_HUMAN" source="P17252" target="P41220">
    <att name="confidence_score" value="1.0" type="real" />
    <att name="confidence_score_old" value="0.2131" type="real" />
    <att name="initial_score" value="0.1935" type="real" />
    <att name="relevance_score" value="1.0" type="real" />
  </edge>
  <edge id="P17252 (pp) P41743" label="KPCA_HUMAN (pp) KPCI_HUMAN" source="P17252" target="P41743">
    <att name="confidence_score" value="1.0" type="real" />
    <att name="confidence_score_old" value="1.0" type="real" />
    <att name="relevance_score" value="1.0" type="real" />
  </edge>
  <edge id="P17252 (pp) P61764" label="KPCA_HUMAN (pp) STXB1_HUMAN" source="P17252" target="P61764">
    <att name="confidence_score" value="1.0" type="real" />
    <att name="confidence_score_old" value="0.49" type="real" />
    <att name="initial_score" value="0.5959" type="real" />
    <att name="relevance_score" value="1.0" type="real" />
  </edge>
  <edge id="P17252 (pp) Q02156" label="KPCA_HUMAN (pp) KPCE_HUMAN" source="P17252" target="Q02156">
    <att name="confidence_score" value="1.0" type="real" />
    <att name="confidence_score_old" value="1.0" type="real" />
    <att name="initial_score" value="0.4209" type="real" />
    <att name="relevance_score" value="1.0" type="real" />
  </edge>
  <edge id="P17252 (pp) Q04759" label="KPCA_HUMAN (pp) KPCT_HUMAN" source="P17252" target="Q04759">
    <att name="confidence_score" value="1.0" type="real" />
    <att name="confidence_score_old" value="1.0" type="real" />
    <att name="relevance_score" value="1.0" type="real" />
  </edge>
  <edge id="P17252 (pp) Q05513" label="KPCA_HUMAN (pp) KPCZ_HUMAN" source="P17252" target="Q05513">
    <att name="confidence_score" value="1.0" type="real" />
    <att name="confidence_score_old" value="1.0" type="real" />
    <att name="initial_score" value="0.0435" type="real" />
    <att name="relevance_score" value="1.0" type="real" />
  </edge>
  <edge id="P17252 (pp) Q05655" label="KPCA_HUMAN (pp) KPCD_HUMAN" source="P17252" target="Q05655">
    <att name="confidence_score" value="1.0" type="real" />
    <att name="confidence_score_old" value="1.0" type="real" />
    <att name="initial_score" value="0.0428" type="real" />
    <att name="relevance_score" value="1.0" type="real" />
  </edge>
  <edge id="P17252 (pp) Q13224" label="KPCA_HUMAN (pp) NMDE2_HUMAN" source="P17252" target="Q13224">
    <att name="confidence_score" value="1.0" type="real" />
    <att name="confidence_score_old" value="0.3049" type="real" />
    <att name="initial_score" value="0.3666" type="real" />
    <att name="relevance_score" value="1.0" type="real" />
  </edge>
  <edge id="P17252 (pp) Q15080" label="KPCA_HUMAN (pp) NCF4_HUMAN" source="P17252" target="Q15080">
    <att name="confidence_score" value="1.0" type="real" />
    <att name="confidence_score_old" value="1.0" type="real" />
    <att name="initial_score" value="0.1618" type="real" />
    <att name="relevance_score" value="1.0" type="real" />
  </edge>
  <edge id="P17252 (pp) Q15139" label="KPCA_HUMAN (pp) KPCD1_HUMAN" source="P17252" target="Q15139">
    <att name="confidence_score" value="1.0" type="real" />
    <att name="confidence_score_old" value="1.0" type="real" />
    <att name="relevance_score" value="1.0" type="real" />
  </edge>
  <edge id="P17252 (pp) Q8NEM2" label="KPCA_HUMAN (pp) SHCBP_HUMAN" source="P17252" target="Q8NEM2">
    <att name="confidence_score" value="1.0" type="real" />
    <att name="confidence_score_old" value="0.1595" type="real" />
    <att name="initial_score" value="0.0537" type="real" />
    <att name="relevance_score" value="1.0" type="real" />
  </edge>
  <edge id="P17252 (pp) Q9BYM8" label="KPCA_HUMAN (pp) HOIL1_HUMAN" source="P17252" target="Q9BYM8">
    <att name="confidence_score" value="1.0" type="real" />
    <att name="confidence_score_old" value="0.2657" type="real" />
    <att name="initial_score" value="0.3001" type="real" />
    <att name="relevance_score" value="1.0" type="real" />
  </edge>
  <edge id="P17252 (pp) Q9NSE2" label="KPCA_HUMAN (pp) CISH_HUMAN" source="P17252" target="Q9NSE2">
    <att name="confidence_score" value="1.0" type="real" />
    <att name="confidence_score_old" value="0.3096" type="real" />
    <att name="initial_score" value="0.374" type="real" />
    <att name="relevance_score" value="1.0" type="real" />
  </edge>
  <edge id="P17252 (pp) Q9NYA1" label="KPCA_HUMAN (pp) SPHK1_HUMAN" source="P17252" target="Q9NYA1">
    <att name="confidence_score" value="1.0" type="real" />
    <att name="confidence_score_old" value="1.0" type="real" />
    <att name="initial_score" value="0.3905" type="real" />
    <att name="relevance_score" value="1.0" type="real" />
  </edge>
  <edge id="P17302 (pp) P20700" label="CXA1_HUMAN (pp) LMNB1_HUMAN" source="P17302" target="P20700">
    <att name="confidence_score" value="1.0" type="real" />
    <att name="confidence_score_old" value="0.1731" type="real" />
    <att name="initial_score" value="0.0931" type="real" />
    <att name="relevance_score" value="1.0" type="real" />
  </edge>
  <edge id="P17302 (pp) P31749" label="CXA1_HUMAN (pp) AKT1_HUMAN" source="P17302" target="P31749">
    <att name="confidence_score" value="1.0" type="real" />
    <att name="confidence_score_old" value="0.2329" type="real" />
    <att name="initial_score" value="0.2364" type="real" />
    <att name="relevance_score" value="1.0" type="real" />
  </edge>
  <edge id="P17302 (pp) P61764" label="CXA1_HUMAN (pp) STXB1_HUMAN" source="P17302" target="P61764">
    <att name="confidence_score" value="1.0" type="real" />
    <att name="confidence_score_old" value="0.1629" type="real" />
    <att name="initial_score" value="0.0639" type="real" />
    <att name="relevance_score" value="1.0" type="real" />
  </edge>
  <edge id="P17302 (pp) Q02156" label="CXA1_HUMAN (pp) KPCE_HUMAN" source="P17302" target="Q02156">
    <att name="confidence_score" value="1.0" type="real" />
    <att name="confidence_score_old" value="0.5142" type="real" />
    <att name="initial_score" value="0.6192" type="real" />
    <att name="relevance_score" value="1.0" type="real" />
  </edge>
  <edge id="P17302 (pp) Q05655" label="CXA1_HUMAN (pp) KPCD_HUMAN" source="P17302" target="Q05655">
    <att name="confidence_score" value="1.0" type="real" />
    <att name="confidence_score_old" value="0.4853" type="real" />
    <att name="initial_score" value="0.5912" type="real" />
    <att name="relevance_score" value="1.0" type="real" />
  </edge>
  <edge id="P17677 (pp) Q02156" label="NEUM_HUMAN (pp) KPCE_HUMAN" source="P17677" target="Q02156">
    <att name="confidence_score" value="1.0" type="real" />
    <att name="confidence_score_old" value="0.3361" type="real" />
    <att name="initial_score" value="0.4138" type="real" />
    <att name="relevance_score" value="1.0" type="real" />
  </edge>
  <edge id="P17677 (pp) Q05655" label="NEUM_HUMAN (pp) KPCD_HUMAN" source="P17677" target="Q05655">
    <att name="confidence_score" value="1.0" type="real" />
    <att name="confidence_score_old" value="0.719" type="real" />
    <att name="initial_score" value="0.7811" type="real" />
    <att name="relevance_score" value="1.0" type="real" />
  </edge>
  <edge id="P19878 (pp) P31749" label="NCF2_HUMAN (pp) AKT1_HUMAN" source="P19878" target="P31749">
    <att name="confidence_score" value="1.0" type="real" />
    <att name="confidence_score_old" value="0.3338" type="real" />
    <att name="initial_score" value="0.4104" type="real" />
    <att name="relevance_score" value="1.0" type="real" />
  </edge>
  <edge id="P19878 (pp) Q05513" label="NCF2_HUMAN (pp) KPCZ_HUMAN" source="P19878" target="Q05513">
    <att name="confidence_score" value="1.0" type="real" />
    <att name="confidence_score_old" value="1.0" type="real" />
    <att name="initial_score" value="0.1631" type="real" />
    <att name="relevance_score" value="1.0" type="real" />
  </edge>
  <edge id="P19878 (pp) Q05655" label="NCF2_HUMAN (pp) KPCD_HUMAN" source="P19878" target="Q05655">
    <att name="confidence_score" value="1.0" type="real" />
    <att name="confidence_score_old" value="1.0" type="real" />
    <att name="initial_score" value="0.6693" type="real" />
    <att name="relevance_score" value="1.0" type="real" />
  </edge>
  <edge id="P19878 (pp) Q15080" label="NCF2_HUMAN (pp) NCF4_HUMAN" source="P19878" target="Q15080">
    <att name="confidence_score" value="1.0" type="real" />
    <att name="confidence_score_old" value="1.0" type="real" />
    <att name="initial_score" value="0.8661" type="real" />
    <att name="relevance_score" value="1.0" type="real" />
  </edge>
  <edge id="P22460 (pp) Q04759" label="KCNA5_HUMAN (pp) KPCT_HUMAN" source="P22460" target="Q04759">
    <att name="confidence_score" value="1.0" type="real" />
    <att name="confidence_score_old" value="0.2071" type="real" />
    <att name="initial_score" value="0.1798" type="real" />
    <att name="relevance_score" value="1.0" type="real" />
  </edge>
  <edge id="P22460 (pp) Q05513" label="KCNA5_HUMAN (pp) KPCZ_HUMAN" source="P22460" target="Q05513">
    <att name="confidence_score" value="1.0" type="real" />
    <att name="confidence_score_old" value="0.3312" type="real" />
    <att name="initial_score" value="0.4066" type="real" />
    <att name="relevance_score" value="1.0" type="real" />
  </edge>
  <edge id="P24723 (pp) P41743" label="KPCL_HUMAN (pp) KPCI_HUMAN" source="P24723" target="P41743">
    <att name="confidence_score" value="1.0" type="real" />
    <att name="confidence_score_old" value="1.0" type="real" />
    <att name="relevance_score" value="1.0" type="real" />
  </edge>
  <edge id="P24723 (pp) Q02156" label="KPCL_HUMAN (pp) KPCE_HUMAN" source="P24723" target="Q02156">
    <att name="confidence_score" value="1.0" type="real" />
    <att name="confidence_score_old" value="1.0" type="real" />
    <att name="initial_score" value="0.0351" type="real" />
    <att name="relevance_score" value="1.0" type="real" />
  </edge>
  <edge id="P24723 (pp) Q04759" label="KPCL_HUMAN (pp) KPCT_HUMAN" source="P24723" target="Q04759">
    <att name="confidence_score" value="1.0" type="real" />
    <att name="confidence_score_old" value="1.0" type="real" />
    <att name="relevance_score" value="1.0" type="real" />
  </edge>
  <edge id="P24723 (pp) Q05513" label="KPCL_HUMAN (pp) KPCZ_HUMAN" source="P24723" target="Q05513">
    <att name="confidence_score" value="1.0" type="real" />
    <att name="confidence_score_old" value="1.0" type="real" />
    <att name="relevance_score" value="1.0" type="real" />
  </edge>
  <edge id="P24723 (pp) Q05655" label="KPCL_HUMAN (pp) KPCD_HUMAN" source="P24723" target="Q05655">
    <att name="confidence_score" value="1.0" type="real" />
    <att name="confidence_score_old" value="1.0" type="real" />
    <att name="relevance_score" value="1.0" type="real" />
  </edge>
  <edge id="P24723 (pp) Q15139" label="KPCL_HUMAN (pp) KPCD1_HUMAN" source="P24723" target="Q15139">
    <att name="confidence_score" value="1.0" type="real" />
    <att name="confidence_score_old" value="1.0" type="real" />
    <att name="initial_score" value="0.2321" type="real" />
    <att name="relevance_score" value="1.0" type="real" />
  </edge>
  <edge id="P25098 (pp) P31749" label="ARBK1_HUMAN (pp) AKT1_HUMAN" source="P25098" target="P31749">
    <att name="confidence_score" value="1.0" type="real" />
    <att name="confidence_score_old" value="0.4924" type="real" />
    <att name="initial_score" value="0.5982" type="real" />
    <att name="relevance_score" value="1.0" type="real" />
  </edge>
  <edge id="P25098 (pp) P48736" label="ARBK1_HUMAN (pp) PK3CG_HUMAN" source="P25098" target="P48736">
    <att name="confidence_score" value="1.0" type="real" />
    <att name="confidence_score_old" value="0.614" type="real" />
    <att name="initial_score" value="0.7049" type="real" />
    <att name="relevance_score" value="1.0" type="real" />
  </edge>
  <edge id="P25098 (pp) Q05655" label="ARBK1_HUMAN (pp) KPCD_HUMAN" source="P25098" target="Q05655">
    <att name="confidence_score" value="1.0" type="real" />
    <att name="confidence_score_old" value="1.0" type="real" />
    <att name="initial_score" value="0.4071" type="real" />
    <att name="relevance_score" value="1.0" type="real" />
  </edge>
  <edge id="P29966 (pp) P30086" label="MARCS_HUMAN (pp) PEBP1_HUMAN" source="P29966" target="P30086">
    <att name="confidence_score" value="1.0" type="real" />
    <att name="confidence_score_old" value="0.166" type="real" />
    <att name="initial_score" value="0.0729" type="real" />
    <att name="relevance_score" value="1.0" type="real" />
  </edge>
  <edge id="P29966 (pp) Q02156" label="MARCS_HUMAN (pp) KPCE_HUMAN" source="P29966" target="Q02156">
    <att name="confidence_score" value="1.0" type="real" />
    <att name="confidence_score_old" value="0.2105" type="real" />
    <att name="initial_score" value="0.1877" type="real" />
    <att name="relevance_score" value="1.0" type="real" />
  </edge>
  <edge id="P29966 (pp) Q05513" label="MARCS_HUMAN (pp) KPCZ_HUMAN" source="P29966" target="Q05513">
    <att name="confidence_score" value="1.0" type="real" />
    <att name="confidence_score_old" value="0.2191" type="real" />
    <att name="initial_score" value="0.2071" type="real" />
    <att name="relevance_score" value="1.0" type="real" />
  </edge>
  <edge id="P29966 (pp) Q05655" label="MARCS_HUMAN (pp) KPCD_HUMAN" source="P29966" target="Q05655">
    <att name="confidence_score" value="1.0" type="real" />
    <att name="confidence_score_old" value="0.2113" type="real" />
    <att name="initial_score" value="0.1895" type="real" />
    <att name="relevance_score" value="1.0" type="real" />
  </edge>
  <edge id="P29966 (pp) Q16512" label="MARCS_HUMAN (pp) PKN1_HUMAN" source="P29966" target="Q16512">
    <att name="confidence_score" value="1.0" type="real" />
    <att name="confidence_score_old" value="0.3235" type="real" />
    <att name="initial_score" value="0.3952" type="real" />
    <att name="relevance_score" value="1.0" type="real" />
  </edge>
  <edge id="P30086 (pp) Q05513" label="PEBP1_HUMAN (pp) KPCZ_HUMAN" source="P30086" target="Q05513">
    <att name="confidence_score" value="1.0" type="real" />
    <att name="confidence_score_old" value="0.2555" type="real" />
    <att name="initial_score" value="0.2812" type="real" />
    <att name="relevance_score" value="1.0" type="real" />
  </edge>
  <edge id="P31749 (pp) P32927" label="AKT1_HUMAN (pp) IL3RB_HUMAN" source="P31749" target="P32927">
    <att name="confidence_score" value="1.0" type="real" />
    <att name="confidence_score_old" value="0.3323" type="real" />
    <att name="initial_score" value="0.4083" type="real" />
    <att name="relevance_score" value="1.0" type="real" />
  </edge>
  <edge id="P31749 (pp) P48736" label="AKT1_HUMAN (pp) PK3CG_HUMAN" source="P31749" target="P48736">
    <att name="confidence_score" value="1.0" type="real" />
    <att name="confidence_score_old" value="1.0" type="real" />
    <att name="relevance_score" value="1.0" type="real" />
  </edge>
  <edge id="P31749 (pp) P53004" label="AKT1_HUMAN (pp) BIEA_HUMAN" source="P31749" target="P53004">
    <att name="confidence_score" value="1.0" type="real" />
    <att name="confidence_score_old" value="0.2411" type="real" />
    <att name="initial_score" value="0.2532" type="real" />
    <att name="relevance_score" value="1.0" type="real" />
  </edge>
  <edge id="P31749 (pp) Q04759" label="AKT1_HUMAN (pp) KPCT_HUMAN" source="P31749" target="Q04759">
    <att name="confidence_score" value="1.0" type="real" />
    <att name="confidence_score_old" value="1.0" type="real" />
    <att name="initial_score" value="0.7056" type="real" />
    <att name="relevance_score" value="1.0" type="real" />
  </edge>
  <edge id="P31749 (pp) Q05513" label="AKT1_HUMAN (pp) KPCZ_HUMAN" source="P31749" target="Q05513">
    <att name="confidence_score" value="1.0" type="real" />
    <att name="confidence_score_old" value="0.6504" type="real" />
    <att name="initial_score" value="0.7326" type="real" />
    <att name="relevance_score" value="1.0" type="real" />
  </edge>
  <edge id="P31749 (pp) Q16512" label="AKT1_HUMAN (pp) PKN1_HUMAN" source="P31749" target="Q16512">
    <att name="confidence_score" value="1.0" type="real" />
    <att name="confidence_score_old" value="0.6631" type="real" />
    <att name="initial_score" value="0.742" type="real" />
    <att name="relevance_score" value="1.0" type="real" />
  </edge>
  <edge id="P31749 (pp) Q6ZVD8" label="AKT1_HUMAN (pp) PHLP2_HUMAN" source="P31749" target="Q6ZVD8">
    <att name="confidence_score" value="1.0" type="real" />
    <att name="confidence_score_old" value="1.0" type="real" />
    <att name="initial_score" value="0.5583" type="real" />
    <att name="relevance_score" value="1.0" type="real" />
  </edge>
  <edge id="P31749 (pp) Q9BXL7" label="AKT1_HUMAN (pp) CAR11_HUMAN" source="P31749" target="Q9BXL7">
    <att name="confidence_score" value="1.0" type="real" />
    <att name="confidence_score_old" value="0.3333" type="real" />
    <att name="initial_score" value="0.4097" type="real" />
    <att name="relevance_score" value="1.0" type="real" />
  </edge>
  <edge id="P41180 (pp) Q02156" label="CASR_HUMAN (pp) KPCE_HUMAN" source="P41180" target="Q02156">
    <att name="confidence_score" value="1.0" type="real" />
    <att name="confidence_score_old" value="0.3393" type="real" />
    <att name="initial_score" value="0.4183" type="real" />
    <att name="relevance_score" value="1.0" type="real" />
  </edge>
  <edge id="P41743 (pp) Q02156" label="KPCI_HUMAN (pp) KPCE_HUMAN" source="P41743" target="Q02156">
    <att name="confidence_score" value="1.0" type="real" />
    <att name="confidence_score_old" value="1.0" type="real" />
    <att name="relevance_score" value="1.0" type="real" />
  </edge>
  <edge id="P41743 (pp) Q04759" label="KPCI_HUMAN (pp) KPCT_HUMAN" source="P41743" target="Q04759">
    <att name="confidence_score" value="1.0" type="real" />
    <att name="confidence_score_old" value="1.0" type="real" />
    <att name="relevance_score" value="1.0" type="real" />
  </edge>
  <edge id="P41743 (pp) Q05513" label="KPCI_HUMAN (pp) KPCZ_HUMAN" source="P41743" target="Q05513">
    <att name="confidence_score" value="1.0" type="real" />
    <att name="confidence_score_old" value="1.0" type="real" />
    <att name="initial_score" value="0.5054" type="real" />
    <att name="relevance_score" value="1.0" type="real" />
  </edge>
  <edge id="P41743 (pp) Q05655" label="KPCI_HUMAN (pp) KPCD_HUMAN" source="P41743" target="Q05655">
    <att name="confidence_score" value="1.0" type="real" />
    <att name="confidence_score_old" value="1.0" type="real" />
    <att name="relevance_score" value="1.0" type="real" />
  </edge>
  <edge id="P41743 (pp) Q15139" label="KPCI_HUMAN (pp) KPCD1_HUMAN" source="P41743" target="Q15139">
    <att name="confidence_score" value="1.0" type="real" />
    <att name="confidence_score_old" value="1.0" type="real" />
    <att name="relevance_score" value="1.0" type="real" />
  </edge>
  <edge id="P48167 (pp) Q05655" label="GLRB_HUMAN (pp) KPCD_HUMAN" source="P48167" target="Q05655">
    <att name="confidence_score" value="1.0" type="real" />
    <att name="confidence_score_old" value="0.3378" type="real" />
    <att name="initial_score" value="0.4162" type="real" />
    <att name="relevance_score" value="1.0" type="real" />
  </edge>
  <edge id="P48736 (pp) Q05513" label="PK3CG_HUMAN (pp) KPCZ_HUMAN" source="P48736" target="Q05513">
    <att name="confidence_score" value="1.0" type="real" />
    <att name="confidence_score_old" value="1.0" type="real" />
    <att name="relevance_score" value="1.0" type="real" />
  </edge>
  <edge id="P53004 (pp) Q05513" label="BIEA_HUMAN (pp) KPCZ_HUMAN" source="P53004" target="Q05513">
    <att name="confidence_score" value="1.0" type="real" />
    <att name="confidence_score_old" value="0.3874" type="real" />
    <att name="initial_score" value="0.4823" type="real" />
    <att name="relevance_score" value="1.0" type="real" />
  </edge>
  <edge id="P57078 (pp) Q05655" label="RIPK4_HUMAN (pp) KPCD_HUMAN" source="P57078" target="Q05655">
    <att name="confidence_score" value="1.0" type="real" />
    <att name="confidence_score_old" value="0.5068" type="real" />
    <att name="initial_score" value="0.6122" type="real" />
    <att name="relevance_score" value="1.0" type="real" />
  </edge>
  <edge id="P61764 (pp) Q15139" label="STXB1_HUMAN (pp) KPCD1_HUMAN" source="P61764" target="Q15139">
    <att name="confidence_score" value="1.0" type="real" />
    <att name="confidence_score_old" value="0.3291" type="real" />
    <att name="initial_score" value="0.4035" type="real" />
    <att name="relevance_score" value="1.0" type="real" />
  </edge>
  <edge id="Q02156 (pp) Q04759" label="KPCE_HUMAN (pp) KPCT_HUMAN" source="Q02156" target="Q04759">
    <att name="confidence_score" value="1.0" type="real" />
    <att name="confidence_score_old" value="1.0" type="real" />
    <att name="relevance_score" value="1.0" type="real" />
  </edge>
  <edge id="Q02156 (pp) Q05513" label="KPCE_HUMAN (pp) KPCZ_HUMAN" source="Q02156" target="Q05513">
    <att name="confidence_score" value="1.0" type="real" />
    <att name="confidence_score_old" value="1.0" type="real" />
    <att name="initial_score" value="0.1835" type="real" />
    <att name="relevance_score" value="1.0" type="real" />
  </edge>
  <edge id="Q02156 (pp) Q05655" label="KPCE_HUMAN (pp) KPCD_HUMAN" source="Q02156" target="Q05655">
    <att name="confidence_score" value="1.0" type="real" />
    <att name="confidence_score_old" value="1.0" type="real" />
    <att name="relevance_score" value="1.0" type="real" />
  </edge>
  <edge id="Q02156 (pp) Q15139" label="KPCE_HUMAN (pp) KPCD1_HUMAN" source="Q02156" target="Q15139">
    <att name="confidence_score" value="1.0" type="real" />
    <att name="confidence_score_old" value="1.0" type="real" />
    <att name="initial_score" value="0.3789" type="real" />
    <att name="relevance_score" value="1.0" type="real" />
  </edge>
  <edge id="Q02156 (pp) Q8IV61" label="KPCE_HUMAN (pp) GRP3_HUMAN" source="Q02156" target="Q8IV61">
    <att name="confidence_score" value="1.0" type="real" />
    <att name="confidence_score_old" value="0.2443" type="real" />
    <att name="initial_score" value="0.2596" type="real" />
    <att name="relevance_score" value="1.0" type="real" />
  </edge>
  <edge id="Q04759 (pp) Q05513" label="KPCT_HUMAN (pp) KPCZ_HUMAN" source="Q04759" target="Q05513">
    <att name="confidence_score" value="1.0" type="real" />
    <att name="confidence_score_old" value="1.0" type="real" />
    <att name="initial_score" value="0.7099" type="real" />
    <att name="relevance_score" value="1.0" type="real" />
  </edge>
  <edge id="Q04759 (pp) Q05655" label="KPCT_HUMAN (pp) KPCD_HUMAN" source="Q04759" target="Q05655">
    <att name="confidence_score" value="1.0" type="real" />
    <att name="confidence_score_old" value="1.0" type="real" />
    <att name="initial_score" value="0.08" type="real" />
    <att name="relevance_score" value="1.0" type="real" />
  </edge>
  <edge id="Q04759 (pp) Q15139" label="KPCT_HUMAN (pp) KPCD1_HUMAN" source="Q04759" target="Q15139">
    <att name="confidence_score" value="1.0" type="real" />
    <att name="confidence_score_old" value="1.0" type="real" />
    <att name="relevance_score" value="1.0" type="real" />
  </edge>
  <edge id="Q04759 (pp) Q8IV61" label="KPCT_HUMAN (pp) GRP3_HUMAN" source="Q04759" target="Q8IV61">
    <att name="confidence_score" value="1.0" type="real" />
    <att name="confidence_score_old" value="0.5489" type="real" />
    <att name="initial_score" value="0.6507" type="real" />
    <att name="relevance_score" value="1.0" type="real" />
  </edge>
  <edge id="Q04759 (pp) Q9BXL7" label="KPCT_HUMAN (pp) CAR11_HUMAN" source="Q04759" target="Q9BXL7">
    <att name="confidence_score" value="1.0" type="real" />
    <att name="confidence_score_old" value="1.0" type="real" />
    <att name="initial_score" value="0.8489" type="real" />
    <att name="relevance_score" value="1.0" type="real" />
  </edge>
  <edge id="Q04759 (pp) Q9NSE2" label="KPCT_HUMAN (pp) CISH_HUMAN" source="Q04759" target="Q9NSE2">
    <att name="confidence_score" value="1.0" type="real" />
    <att name="confidence_score_old" value="0.3168" type="real" />
    <att name="initial_score" value="0.3851" type="real" />
    <att name="relevance_score" value="1.0" type="real" />
  </edge>
  <edge id="Q05513 (pp) Q05655" label="KPCZ_HUMAN (pp) KPCD_HUMAN" source="Q05513" target="Q05655">
    <att name="confidence_score" value="1.0" type="real" />
    <att name="confidence_score_old" value="1.0" type="real" />
    <att name="relevance_score" value="1.0" type="real" />
  </edge>
  <edge id="Q05513 (pp) Q15080" label="KPCZ_HUMAN (pp) NCF4_HUMAN" source="Q05513" target="Q15080">
    <att name="confidence_score" value="1.0" type="real" />
    <att name="confidence_score_old" value="1.0" type="real" />
    <att name="initial_score" value="0.1614" type="real" />
    <att name="relevance_score" value="1.0" type="real" />
  </edge>
  <edge id="Q05513 (pp) Q15139" label="KPCZ_HUMAN (pp) KPCD1_HUMAN" source="Q05513" target="Q15139">
    <att name="confidence_score" value="1.0" type="real" />
    <att name="confidence_score_old" value="1.0" type="real" />
    <att name="initial_score" value="0.0439" type="real" />
    <att name="relevance_score" value="1.0" type="real" />
  </edge>
  <edge id="Q05513 (pp) Q9BYM8" label="KPCZ_HUMAN (pp) HOIL1_HUMAN" source="Q05513" target="Q9BYM8">
    <att name="confidence_score" value="1.0" type="real" />
    <att name="confidence_score_old" value="0.3264" type="real" />
    <att name="initial_score" value="0.3996" type="real" />
    <att name="relevance_score" value="1.0" type="real" />
  </edge>
  <edge id="Q05513 (pp) Q9NYA1" label="KPCZ_HUMAN (pp) SPHK1_HUMAN" source="Q05513" target="Q9NYA1">
    <att name="confidence_score" value="1.0" type="real" />
    <att name="confidence_score_old" value="1.0" type="real" />
    <att name="initial_score" value="0.3904" type="real" />
    <att name="relevance_score" value="1.0" type="real" />
  </edge>
  <edge id="Q05655 (pp) Q15080" label="KPCD_HUMAN (pp) NCF4_HUMAN" source="Q05655" target="Q15080">
    <att name="confidence_score" value="1.0" type="real" />
    <att name="confidence_score_old" value="1.0" type="real" />
    <att name="initial_score" value="0.1645" type="real" />
    <att name="relevance_score" value="1.0" type="real" />
  </edge>
  <edge id="Q05655 (pp) Q15139" label="KPCD_HUMAN (pp) KPCD1_HUMAN" source="Q05655" target="Q15139">
    <att name="confidence_score" value="1.0" type="real" />
    <att name="confidence_score_old" value="1.0" type="real" />
    <att name="relevance_score" value="1.0" type="real" />
  </edge>
  <edge id="Q05655 (pp) Q8IV61" label="KPCD_HUMAN (pp) GRP3_HUMAN" source="Q05655" target="Q8IV61">
    <att name="confidence_score" value="1.0" type="real" />
    <att name="confidence_score_old" value="0.3214" type="real" />
    <att name="initial_score" value="0.3921" type="real" />
    <att name="relevance_score" value="1.0" type="real" />
  </edge>
  <edge id="Q05655 (pp) Q9NYA1" label="KPCD_HUMAN (pp) SPHK1_HUMAN" source="Q05655" target="Q9NYA1">
    <att name="confidence_score" value="1.0" type="real" />
    <att name="confidence_score_old" value="1.0" type="real" />
    <att name="initial_score" value="0.4209" type="real" />
    <att name="relevance_score" value="1.0" type="real" />
  </edge>
  <edge id="Q16512 (pp) Q9NWQ8" label="PKN1_HUMAN (pp) PHAG1_HUMAN" source="Q16512" target="Q9NWQ8">
    <att name="confidence_score" value="1.0" type="real" />
    <att name="confidence_score_old" value="0.1837" type="real" />
    <att name="initial_score" value="0.1218" type="real" />
    <att name="relevance_score" value="1.0" type="real" />
  </edge>
</graph>
