# Supplementary material for: New insights into the molecular biology of Alzheimer’s-like cerebral amyloidosis achieved through multi‐omics approaches
Source: PLoS One. 2025 Sep 3;20(9):e0330859. doi: 10.1371/journal.pone.0330859 (PMC12407441; doi:10.1371/journal.pone.0330859)
Supplement: S4 Appendix — (ZIP) [file pone.0330859.s014.zip › c1_3_43.xgmml]

<?xml version='1.0' encoding='utf-8'?>
<graph xmlns="http://www.cs.rpi.edu/XGMML" xmlns:dc="http://purl.org/dc/elements/1.1/" xmlns:rdf="http://www.w3.org/1999/02/22-rdf-syntax-ns#" label="[c1_3_43]@0.1" directed="0" vendor="Intomics A/S">
  <att name="layoutAlgorithm" value="Edge-weighted Spring Embedded" type="string" />
  <att name="networkMetadata"><rdf:RDF><rdf:Description rdf:about="https://www.intomics.com/"><dc:type>Protein-Protein Interaction</dc:type><dc:description>https://www.intomics.com/inbiomap/</dc:description><dc:identifier>((([P05177]@0.1+[P11712]@0.1)+[Q9HBI6]@0.1)+(([P05181]@0.1+[P33261]@0.1)+([Q6ZWL3]@0.1+[Q86W10]@0.1)))</dc:identifier><dc:date>2024-01-31 21:21:58 UTC</dc:date><dc:title>inBio Map network</dc:title><dc:source>/unity/intomics/inhouse/software/inBio_Command_2023_08/share/data/interactions/network_0/inBio_Map_2023_08_10</dc:source><dc:format>Cytoscape-XGMML</dc:format></rdf:Description></rdf:RDF></att>
  <att name="_inBio_interactomeVersion" value="2023_08_10" type="string" />
  <att name="_inBio_formatVersion" value="1" type="integer" />
  <att name="order" value="1" type="integer" />
  <node id="O00264" label="PGRC1_HUMAN">
    <att name="ac" value="O00264" type="string" />
    <att name="gene" value="PGRMC1" type="string" />
    <att name="multiplicity" value="1" type="integer" />
    <att name="order" value="1" type="integer" />
    <att name="relevance_score" value="1.0" type="real" />
    <att name="_Receptor" value="true" type="boolean" />
    <att name="localization" value="Receptor" type="string" />
    <att name="description" value="Membrane-associated progesterone receptor component 1" type="string" />
  </node>
  <node id="O15528" label="CP27B_HUMAN">
    <att name="ac" value="O15528" type="string" />
    <att name="gene" value="CYP27B1" type="string" />
    <att name="multiplicity" value="7" type="integer" />
    <att name="order" value="1" type="integer" />
    <att name="relevance_score" value="1.0" type="real" />
    <att name="localization" value="Enzyme" type="string" />
    <att name="description" value="25-hydroxyvitamin D-1 alpha hydroxylase, mitochondrial" type="string" />
  </node>
  <node id="O43174" label="CP26A_HUMAN">
    <att name="ac" value="O43174" type="string" />
    <att name="gene" value="CYP26A1" type="string" />
    <att name="multiplicity" value="7" type="integer" />
    <att name="order" value="1" type="integer" />
    <att name="relevance_score" value="1.0" type="real" />
    <att name="localization" value="Enzyme" type="string" />
    <att name="description" value="Cytochrome P450 26A1" type="string" />
  </node>
  <node id="O75881" label="CP7B1_HUMAN">
    <att name="ac" value="O75881" type="string" />
    <att name="gene" value="CYP7B1" type="string" />
    <att name="multiplicity" value="7" type="integer" />
    <att name="order" value="1" type="integer" />
    <att name="relevance_score" value="1.0" type="real" />
    <att name="localization" value="Enzyme" type="string" />
    <att name="description" value="Cytochrome P450 7B1" type="string" />
  </node>
  <node id="P04798" label="CP1A1_HUMAN">
    <att name="ac" value="P04798" type="string" />
    <att name="gene" value="CYP1A1" type="string" />
    <att name="multiplicity" value="7" type="integer" />
    <att name="order" value="1" type="integer" />
    <att name="relevance_score" value="1.0" type="real" />
    <att name="localization" value="Enzyme" type="string" />
    <att name="description" value="Cytochrome P450 1A1" type="string" />
  </node>
  <node id="P05093" label="CP17A_HUMAN">
    <att name="ac" value="P05093" type="string" />
    <att name="gene" value="CYP17A1" type="string" />
    <att name="multiplicity" value="7" type="integer" />
    <att name="order" value="1" type="integer" />
    <att name="relevance_score" value="1.0" type="real" />
    <att name="localization" value="Enzyme" type="string" />
    <att name="description" value="Steroid 17-alpha-hydroxylase/17,20 lyase" type="string" />
  </node>
  <node id="P05108" label="CP11A_HUMAN">
    <att name="ac" value="P05108" type="string" />
    <att name="gene" value="CYP11A1" type="string" />
    <att name="multiplicity" value="7" type="integer" />
    <att name="order" value="1" type="integer" />
    <att name="relevance_score" value="1.0" type="real" />
    <att name="localization" value="Enzyme" type="string" />
    <att name="description" value="Cholesterol side-chain cleavage enzyme, mitochondrial" type="string" />
  </node>
  <node id="P05177" label="CP1A2_HUMAN">
    <att name="ac" value="P05177" type="string" />
    <att name="gene" value="CYP1A2" type="string" />
    <att name="multiplicity" value="7" type="integer" />
    <att name="order" value="0" type="integer" />
    <att name="relevance_score" value="1.0" type="real" />
    <att name="localization" value="Enzyme" type="string" />
    <att name="description" value="Cytochrome P450 1A2" type="string" />
  </node>
  <node id="P05181" label="CP2E1_HUMAN">
    <att name="ac" value="P05181" type="string" />
    <att name="gene" value="CYP2E1" type="string" />
    <att name="multiplicity" value="7" type="integer" />
    <att name="order" value="0" type="integer" />
    <att name="relevance_score" value="1.0" type="real" />
    <att name="localization" value="Enzyme" type="string" />
    <att name="description" value="Cytochrome P450 2E1" type="string" />
  </node>
  <node id="P08684" label="CP3A4_HUMAN">
    <att name="ac" value="P08684" type="string" />
    <att name="gene" value="CYP3A4" type="string" />
    <att name="multiplicity" value="7" type="integer" />
    <att name="order" value="1" type="integer" />
    <att name="relevance_score" value="1.0" type="real" />
    <att name="localization" value="Enzyme" type="string" />
    <att name="description" value="Cytochrome P450 3A4" type="string" />
  </node>
  <node id="P08686" label="CP21A_HUMAN">
    <att name="ac" value="P08686" type="string" />
    <att name="gene" value="CYP21A2" type="string" />
    <att name="multiplicity" value="7" type="integer" />
    <att name="order" value="1" type="integer" />
    <att name="relevance_score" value="1.0" type="real" />
    <att name="localization" value="Enzyme" type="string" />
    <att name="description" value="Steroid 21-hydroxylase" type="string" />
  </node>
  <node id="P10632" label="CP2C8_HUMAN">
    <att name="ac" value="P10632" type="string" />
    <att name="gene" value="CYP2C8" type="string" />
    <att name="multiplicity" value="7" type="integer" />
    <att name="order" value="1" type="integer" />
    <att name="relevance_score" value="1.0" type="real" />
    <att name="localization" value="Enzyme" type="string" />
    <att name="description" value="Cytochrome P450 2C8" type="string" />
  </node>
  <node id="P10635" label="CP2D6_HUMAN">
    <att name="ac" value="P10635" type="string" />
    <att name="gene" value="CYP2D6" type="string" />
    <att name="multiplicity" value="7" type="integer" />
    <att name="order" value="1" type="integer" />
    <att name="relevance_score" value="1.0" type="real" />
    <att name="localization" value="Enzyme" type="string" />
    <att name="description" value="Cytochrome P450 2D6" type="string" />
  </node>
  <node id="P11509" label="CP2A6_HUMAN">
    <att name="ac" value="P11509" type="string" />
    <att name="gene" value="CYP2A6" type="string" />
    <att name="multiplicity" value="7" type="integer" />
    <att name="order" value="1" type="integer" />
    <att name="relevance_score" value="1.0" type="real" />
    <att name="localization" value="Enzyme" type="string" />
    <att name="description" value="Cytochrome P450 2A6" type="string" />
  </node>
  <node id="P11511" label="CP19A_HUMAN">
    <att name="ac" value="P11511" type="string" />
    <att name="gene" value="CYP19A1" type="string" />
    <att name="multiplicity" value="7" type="integer" />
    <att name="order" value="1" type="integer" />
    <att name="relevance_score" value="1.0" type="real" />
    <att name="localization" value="Enzyme" type="string" />
    <att name="description" value="Aromatase" type="string" />
  </node>
  <node id="P11712" label="CP2C9_HUMAN">
    <att name="ac" value="P11712" type="string" />
    <att name="gene" value="CYP2C9" type="string" />
    <att name="multiplicity" value="7" type="integer" />
    <att name="order" value="0" type="integer" />
    <att name="relevance_score" value="1.0" type="real" />
    <att name="localization" value="Enzyme" type="string" />
    <att name="description" value="Cytochrome P450 2C9" type="string" />
  </node>
  <node id="P13584" label="CP4B1_HUMAN">
    <att name="ac" value="P13584" type="string" />
    <att name="gene" value="CYP4B1" type="string" />
    <att name="multiplicity" value="7" type="integer" />
    <att name="order" value="1" type="integer" />
    <att name="relevance_score" value="1.0" type="real" />
    <att name="localization" value="Enzyme" type="string" />
    <att name="description" value="Cytochrome P450 4B1" type="string" />
  </node>
  <node id="P15538" label="C11B1_HUMAN">
    <att name="ac" value="P15538" type="string" />
    <att name="gene" value="CYP11B1" type="string" />
    <att name="multiplicity" value="7" type="integer" />
    <att name="order" value="1" type="integer" />
    <att name="relevance_score" value="1.0" type="real" />
    <att name="localization" value="Enzyme" type="string" />
    <att name="description" value="Cytochrome P450 11B1, mitochondrial" type="string" />
  </node>
  <node id="P16435" label="NCPR_HUMAN">
    <att name="ac" value="P16435" type="string" />
    <att name="gene" value="POR" type="string" />
    <att name="multiplicity" value="4" type="integer" />
    <att name="order" value="1" type="integer" />
    <att name="relevance_score" value="1.0" type="real" />
    <att name="localization" value="Enzyme" type="string" />
    <att name="description" value="NADPH--cytochrome P450 reductase" type="string" />
  </node>
  <node id="P19099" label="C11B2_HUMAN">
    <att name="ac" value="P19099" type="string" />
    <att name="gene" value="CYP11B2" type="string" />
    <att name="multiplicity" value="7" type="integer" />
    <att name="order" value="1" type="integer" />
    <att name="relevance_score" value="1.0" type="real" />
    <att name="localization" value="Enzyme" type="string" />
    <att name="description" value="Cytochrome P450 11B2, mitochondrial" type="string" />
  </node>
  <node id="P20813" label="CP2B6_HUMAN">
    <att name="ac" value="P20813" type="string" />
    <att name="gene" value="CYP2B6" type="string" />
    <att name="multiplicity" value="7" type="integer" />
    <att name="order" value="1" type="integer" />
    <att name="relevance_score" value="1.0" type="real" />
    <att name="localization" value="Enzyme" type="string" />
    <att name="description" value="Cytochrome P450 2B6" type="string" />
  </node>
  <node id="P20815" label="CP3A5_HUMAN">
    <att name="ac" value="P20815" type="string" />
    <att name="gene" value="CYP3A5" type="string" />
    <att name="multiplicity" value="7" type="integer" />
    <att name="order" value="1" type="integer" />
    <att name="relevance_score" value="1.0" type="real" />
    <att name="localization" value="Enzyme" type="string" />
    <att name="description" value="Cytochrome P450 3A5" type="string" />
  </node>
  <node id="P20853" label="CP2A7_HUMAN">
    <att name="ac" value="P20853" type="string" />
    <att name="gene" value="CYP2A7" type="string" />
    <att name="multiplicity" value="7" type="integer" />
    <att name="order" value="1" type="integer" />
    <att name="relevance_score" value="1.0" type="real" />
    <att name="localization" value="Enzyme" type="string" />
    <att name="description" value="Cytochrome P450 2A7" type="string" />
  </node>
  <node id="P22680" label="CP7A1_HUMAN">
    <att name="ac" value="P22680" type="string" />
    <att name="gene" value="CYP7A1" type="string" />
    <att name="multiplicity" value="7" type="integer" />
    <att name="order" value="1" type="integer" />
    <att name="relevance_score" value="1.0" type="real" />
    <att name="localization" value="Enzyme" type="string" />
    <att name="description" value="Cytochrome P450 7A1" type="string" />
  </node>
  <node id="P24462" label="CP3A7_HUMAN">
    <att name="ac" value="P24462" type="string" />
    <att name="gene" value="CYP3A7" type="string" />
    <att name="multiplicity" value="7" type="integer" />
    <att name="order" value="1" type="integer" />
    <att name="relevance_score" value="1.0" type="real" />
    <att name="localization" value="Enzyme" type="string" />
    <att name="description" value="Cytochrome P450 3A7" type="string" />
  </node>
  <node id="P24903" label="CP2F1_HUMAN">
    <att name="ac" value="P24903" type="string" />
    <att name="gene" value="CYP2F1" type="string" />
    <att name="multiplicity" value="7" type="integer" />
    <att name="order" value="1" type="integer" />
    <att name="relevance_score" value="1.0" type="real" />
    <att name="localization" value="Enzyme" type="string" />
    <att name="description" value="Cytochrome P450 2F1" type="string" />
  </node>
  <node id="P33260" label="CP2CI_HUMAN">
    <att name="ac" value="P33260" type="string" />
    <att name="gene" value="CYP2C18" type="string" />
    <att name="multiplicity" value="7" type="integer" />
    <att name="order" value="1" type="integer" />
    <att name="relevance_score" value="1.0" type="real" />
    <att name="localization" value="Enzyme" type="string" />
    <att name="description" value="Cytochrome P450 2C18" type="string" />
  </node>
  <node id="P33261" label="CP2CJ_HUMAN">
    <att name="ac" value="P33261" type="string" />
    <att name="gene" value="CYP2C19" type="string" />
    <att name="multiplicity" value="7" type="integer" />
    <att name="order" value="0" type="integer" />
    <att name="relevance_score" value="1.0" type="real" />
    <att name="localization" value="Enzyme" type="string" />
    <att name="description" value="Cytochrome P450 2C19" type="string" />
  </node>
  <node id="P51589" label="CP2J2_HUMAN">
    <att name="ac" value="P51589" type="string" />
    <att name="gene" value="CYP2J2" type="string" />
    <att name="multiplicity" value="7" type="integer" />
    <att name="order" value="1" type="integer" />
    <att name="relevance_score" value="1.0" type="real" />
    <att name="localization" value="Enzyme" type="string" />
    <att name="description" value="Cytochrome P450 2J2" type="string" />
  </node>
  <node id="P78329" label="CP4F2_HUMAN">
    <att name="ac" value="P78329" type="string" />
    <att name="gene" value="CYP4F2" type="string" />
    <att name="multiplicity" value="7" type="integer" />
    <att name="order" value="1" type="integer" />
    <att name="relevance_score" value="1.0" type="real" />
    <att name="localization" value="Enzyme" type="string" />
    <att name="description" value="Cytochrome P450 4F2" type="string" />
  </node>
  <node id="P98187" label="CP4F8_HUMAN">
    <att name="ac" value="P98187" type="string" />
    <att name="gene" value="CYP4F8" type="string" />
    <att name="multiplicity" value="7" type="integer" />
    <att name="order" value="1" type="integer" />
    <att name="relevance_score" value="1.0" type="real" />
    <att name="localization" value="Enzyme" type="string" />
    <att name="description" value="Cytochrome P450 4F8" type="string" />
  </node>
  <node id="Q02318" label="CP27A_HUMAN">
    <att name="ac" value="Q02318" type="string" />
    <att name="gene" value="CYP27A1" type="string" />
    <att name="multiplicity" value="7" type="integer" />
    <att name="order" value="1" type="integer" />
    <att name="relevance_score" value="1.0" type="real" />
    <att name="localization" value="Enzyme" type="string" />
    <att name="description" value="Sterol 26-hydroxylase, mitochondrial" type="string" />
  </node>
  <node id="Q07973" label="CP24A_HUMAN">
    <att name="ac" value="Q07973" type="string" />
    <att name="gene" value="CYP24A1" type="string" />
    <att name="multiplicity" value="7" type="integer" />
    <att name="order" value="1" type="integer" />
    <att name="relevance_score" value="1.0" type="real" />
    <att name="localization" value="Enzyme" type="string" />
    <att name="description" value="1,25-dihydroxyvitamin D(3) 24-hydroxylase, mitochondrial" type="string" />
  </node>
  <node id="Q08477" label="CP4F3_HUMAN">
    <att name="ac" value="Q08477" type="string" />
    <att name="gene" value="CYP4F3" type="string" />
    <att name="multiplicity" value="7" type="integer" />
    <att name="order" value="1" type="integer" />
    <att name="relevance_score" value="1.0" type="real" />
    <att name="localization" value="Enzyme" type="string" />
    <att name="description" value="Cytochrome P450 4F3" type="string" />
  </node>
  <node id="Q13510" label="ASAH1_HUMAN">
    <att name="ac" value="Q13510" type="string" />
    <att name="gene" value="ASAH1" type="string" />
    <att name="multiplicity" value="1" type="integer" />
    <att name="order" value="1" type="integer" />
    <att name="relevance_score" value="1.0" type="real" />
    <att name="localization" value="Enzyme" type="string" />
    <att name="description" value="Acid ceramidase" type="string" />
  </node>
  <node id="Q16678" label="CP1B1_HUMAN">
    <att name="ac" value="Q16678" type="string" />
    <att name="gene" value="CYP1B1" type="string" />
    <att name="multiplicity" value="7" type="integer" />
    <att name="order" value="1" type="integer" />
    <att name="relevance_score" value="1.0" type="real" />
    <att name="localization" value="Enzyme" type="string" />
    <att name="description" value="Cytochrome P450 1B1" type="string" />
  </node>
  <node id="Q16696" label="CP2AD_HUMAN">
    <att name="ac" value="Q16696" type="string" />
    <att name="gene" value="CYP2A13" type="string" />
    <att name="multiplicity" value="7" type="integer" />
    <att name="order" value="1" type="integer" />
    <att name="relevance_score" value="1.0" type="real" />
    <att name="localization" value="Enzyme" type="string" />
    <att name="description" value="Cytochrome P450 2A13" type="string" />
  </node>
  <node id="Q16850" label="CP51A_HUMAN">
    <att name="ac" value="Q16850" type="string" />
    <att name="gene" value="CYP51A1" type="string" />
    <att name="multiplicity" value="7" type="integer" />
    <att name="order" value="1" type="integer" />
    <att name="relevance_score" value="1.0" type="real" />
    <att name="localization" value="Enzyme" type="string" />
    <att name="description" value="Lanosterol 14-alpha demethylase" type="string" />
  </node>
  <node id="Q4G0S4" label="C27C1_HUMAN">
    <att name="ac" value="Q4G0S4" type="string" />
    <att name="gene" value="CYP27C1" type="string" />
    <att name="multiplicity" value="7" type="integer" />
    <att name="order" value="1" type="integer" />
    <att name="relevance_score" value="1.0" type="real" />
    <att name="localization" value="Enzyme" type="string" />
    <att name="description" value="Cytochrome P450 27C1" type="string" />
  </node>
  <node id="Q6NT55" label="CP4FN_HUMAN">
    <att name="ac" value="Q6NT55" type="string" />
    <att name="gene" value="CYP4F22" type="string" />
    <att name="multiplicity" value="7" type="integer" />
    <att name="order" value="1" type="integer" />
    <att name="relevance_score" value="1.0" type="real" />
    <att name="localization" value="Enzyme" type="string" />
    <att name="description" value="Ultra-long-chain fatty acid omega-hydroxylase" type="string" />
  </node>
  <node id="Q6UW02" label="CP20A_HUMAN">
    <att name="ac" value="Q6UW02" type="string" />
    <att name="gene" value="CYP20A1" type="string" />
    <att name="multiplicity" value="7" type="integer" />
    <att name="order" value="1" type="integer" />
    <att name="relevance_score" value="1.0" type="real" />
    <att name="localization" value="Enzyme" type="string" />
    <att name="description" value="Cytochrome P450 20A1" type="string" />
  </node>
  <node id="Q6V0L0" label="CP26C_HUMAN">
    <att name="ac" value="Q6V0L0" type="string" />
    <att name="gene" value="CYP26C1" type="string" />
    <att name="multiplicity" value="7" type="integer" />
    <att name="order" value="1" type="integer" />
    <att name="relevance_score" value="1.0" type="real" />
    <att name="localization" value="Enzyme" type="string" />
    <att name="description" value="Cytochrome P450 26C1" type="string" />
  </node>
  <node id="Q6VVX0" label="CP2R1_HUMAN">
    <att name="ac" value="Q6VVX0" type="string" />
    <att name="gene" value="CYP2R1" type="string" />
    <att name="multiplicity" value="7" type="integer" />
    <att name="order" value="1" type="integer" />
    <att name="relevance_score" value="1.0" type="real" />
    <att name="localization" value="Enzyme" type="string" />
    <att name="description" value="Vitamin D 25-hydroxylase" type="string" />
  </node>
  <node id="Q6ZWL3" label="CP4V2_HUMAN">
    <att name="ac" value="Q6ZWL3" type="string" />
    <att name="gene" value="CYP4V2" type="string" />
    <att name="multiplicity" value="7" type="integer" />
    <att name="order" value="0" type="integer" />
    <att name="relevance_score" value="1.0" type="real" />
    <att name="localization" value="Enzyme" type="string" />
    <att name="description" value="Cytochrome P450 4V2" type="string" />
  </node>
  <node id="Q7Z449" label="CP2U1_HUMAN">
    <att name="ac" value="Q7Z449" type="string" />
    <att name="gene" value="CYP2U1" type="string" />
    <att name="multiplicity" value="7" type="integer" />
    <att name="order" value="1" type="integer" />
    <att name="relevance_score" value="1.0" type="real" />
    <att name="localization" value="Enzyme" type="string" />
    <att name="description" value="Cytochrome P450 2U1" type="string" />
  </node>
  <node id="Q86W10" label="CP4Z1_HUMAN">
    <att name="ac" value="Q86W10" type="string" />
    <att name="gene" value="CYP4Z1" type="string" />
    <att name="multiplicity" value="7" type="integer" />
    <att name="order" value="0" type="integer" />
    <att name="relevance_score" value="1.0" type="real" />
    <att name="localization" value="Enzyme" type="string" />
    <att name="description" value="Cytochrome P450 4Z1" type="string" />
  </node>
  <node id="Q8N118" label="CP4X1_HUMAN">
    <att name="ac" value="Q8N118" type="string" />
    <att name="gene" value="CYP4X1" type="string" />
    <att name="multiplicity" value="7" type="integer" />
    <att name="order" value="1" type="integer" />
    <att name="relevance_score" value="1.0" type="real" />
    <att name="localization" value="Enzyme" type="string" />
    <att name="description" value="Cytochrome P450 4X1" type="string" />
  </node>
  <node id="Q8TAV3" label="CP2W1_HUMAN">
    <att name="ac" value="Q8TAV3" type="string" />
    <att name="gene" value="CYP2W1" type="string" />
    <att name="multiplicity" value="7" type="integer" />
    <att name="order" value="1" type="integer" />
    <att name="relevance_score" value="1.0" type="real" />
    <att name="localization" value="Enzyme" type="string" />
    <att name="description" value="Cytochrome P450 2W1" type="string" />
  </node>
  <node id="Q96DB5" label="RMD1_HUMAN">
    <att name="ac" value="Q96DB5" type="string" />
    <att name="gene" value="RMDN1" type="string" />
    <att name="multiplicity" value="1" type="integer" />
    <att name="order" value="1" type="integer" />
    <att name="relevance_score" value="1.0" type="real" />
    <att name="localization" value="" type="string" />
    <att name="description" value="Regulator of microtubule dynamics protein 1" type="string" />
  </node>
  <node id="Q96SQ9" label="CP2S1_HUMAN">
    <att name="ac" value="Q96SQ9" type="string" />
    <att name="gene" value="CYP2S1" type="string" />
    <att name="multiplicity" value="7" type="integer" />
    <att name="order" value="1" type="integer" />
    <att name="relevance_score" value="1.0" type="real" />
    <att name="localization" value="Enzyme" type="string" />
    <att name="description" value="Cytochrome P450 2S1" type="string" />
  </node>
  <node id="Q9HB55" label="CP343_HUMAN">
    <att name="ac" value="Q9HB55" type="string" />
    <att name="gene" value="CYP3A43" type="string" />
    <att name="multiplicity" value="7" type="integer" />
    <att name="order" value="1" type="integer" />
    <att name="relevance_score" value="1.0" type="real" />
    <att name="localization" value="Enzyme" type="string" />
    <att name="description" value="Cytochrome P450 3A43" type="string" />
  </node>
  <node id="Q9HBI6" label="CP4FB_HUMAN">
    <att name="ac" value="Q9HBI6" type="string" />
    <att name="gene" value="CYP4F11" type="string" />
    <att name="multiplicity" value="7" type="integer" />
    <att name="order" value="0" type="integer" />
    <att name="relevance_score" value="1.0" type="real" />
    <att name="localization" value="Enzyme" type="string" />
    <att name="description" value="Cytochrome P450 4F11" type="string" />
  </node>
  <node id="Q9HCS2" label="CP4FC_HUMAN">
    <att name="ac" value="Q9HCS2" type="string" />
    <att name="gene" value="CYP4F12" type="string" />
    <att name="multiplicity" value="7" type="integer" />
    <att name="order" value="1" type="integer" />
    <att name="relevance_score" value="1.0" type="real" />
    <att name="localization" value="Enzyme" type="string" />
    <att name="description" value="Cytochrome P450 4F12" type="string" />
  </node>
  <node id="Q9NR63" label="CP26B_HUMAN">
    <att name="ac" value="Q9NR63" type="string" />
    <att name="gene" value="CYP26B1" type="string" />
    <att name="multiplicity" value="7" type="integer" />
    <att name="order" value="1" type="integer" />
    <att name="relevance_score" value="1.0" type="real" />
    <att name="localization" value="Enzyme" type="string" />
    <att name="description" value="Cytochrome P450 26B1" type="string" />
  </node>
  <node id="Q9NYL5" label="CP39A_HUMAN">
    <att name="ac" value="Q9NYL5" type="string" />
    <att name="gene" value="CYP39A1" type="string" />
    <att name="multiplicity" value="7" type="integer" />
    <att name="order" value="1" type="integer" />
    <att name="relevance_score" value="1.0" type="real" />
    <att name="localization" value="Enzyme" type="string" />
    <att name="description" value="24-hydroxycholesterol 7-alpha-hydroxylase" type="string" />
  </node>
  <node id="Q9UNU6" label="CP8B1_HUMAN">
    <att name="ac" value="Q9UNU6" type="string" />
    <att name="gene" value="CYP8B1" type="string" />
    <att name="multiplicity" value="7" type="integer" />
    <att name="order" value="1" type="integer" />
    <att name="relevance_score" value="1.0" type="real" />
    <att name="localization" value="Enzyme" type="string" />
    <att name="description" value="7-alpha-hydroxycholest-4-en-3-one 12-alpha-hydroxylase" type="string" />
  </node>
  <node id="Q9Y6A2" label="CP46A_HUMAN">
    <att name="ac" value="Q9Y6A2" type="string" />
    <att name="gene" value="CYP46A1" type="string" />
    <att name="multiplicity" value="7" type="integer" />
    <att name="order" value="1" type="integer" />
    <att name="relevance_score" value="1.0" type="real" />
    <att name="localization" value="Enzyme" type="string" />
    <att name="description" value="Cholesterol 24-hydroxylase" type="string" />
  </node>
  <edge id="O00264 (pp) P05177" label="PGRC1_HUMAN (pp) CP1A2_HUMAN" source="O00264" target="P05177">
    <att name="confidence_score" value="1.0" type="real" />
    <att name="confidence_score_old" value="0.1596" type="real" />
    <att name="initial_score" value="0.0538" type="real" />
    <att name="relevance_score" value="1.0" type="real" />
  </edge>
  <edge id="O00264 (pp) P08684" label="PGRC1_HUMAN (pp) CP3A4_HUMAN" source="O00264" target="P08684">
    <att name="confidence_score" value="1.0" type="real" />
    <att name="confidence_score_old" value="0.1892" type="real" />
    <att name="initial_score" value="0.1362" type="real" />
    <att name="relevance_score" value="1.0" type="real" />
  </edge>
  <edge id="O00264 (pp) P16435" label="PGRC1_HUMAN (pp) NCPR_HUMAN" source="O00264" target="P16435">
    <att name="confidence_score" value="1.0" type="real" />
    <att name="confidence_score_old" value="0.2213" type="real" />
    <att name="initial_score" value="0.2118" type="real" />
    <att name="relevance_score" value="1.0" type="real" />
  </edge>
  <edge id="O00264 (pp) Q16850" label="PGRC1_HUMAN (pp) CP51A_HUMAN" source="O00264" target="Q16850">
    <att name="confidence_score" value="1.0" type="real" />
    <att name="confidence_score_old" value="0.1541" type="real" />
    <att name="initial_score" value="0.0371" type="real" />
    <att name="relevance_score" value="1.0" type="real" />
  </edge>
  <edge id="O15528 (pp) O43174" label="CP27B_HUMAN (pp) CP26A_HUMAN" source="O15528" target="O43174">
    <att name="confidence_score" value="1.0" type="real" />
    <att name="confidence_score_old" value="1.0" type="real" />
    <att name="relevance_score" value="1.0" type="real" />
  </edge>
  <edge id="O15528 (pp) O75881" label="CP27B_HUMAN (pp) CP7B1_HUMAN" source="O15528" target="O75881">
    <att name="confidence_score" value="1.0" type="real" />
    <att name="confidence_score_old" value="1.0" type="real" />
    <att name="relevance_score" value="1.0" type="real" />
  </edge>
  <edge id="O15528 (pp) P04798" label="CP27B_HUMAN (pp) CP1A1_HUMAN" source="O15528" target="P04798">
    <att name="confidence_score" value="1.0" type="real" />
    <att name="confidence_score_old" value="1.0" type="real" />
    <att name="relevance_score" value="1.0" type="real" />
  </edge>
  <edge id="O15528 (pp) P05093" label="CP27B_HUMAN (pp) CP17A_HUMAN" source="O15528" target="P05093">
    <att name="confidence_score" value="1.0" type="real" />
    <att name="confidence_score_old" value="1.0" type="real" />
    <att name="relevance_score" value="1.0" type="real" />
  </edge>
  <edge id="O15528 (pp) P05108" label="CP27B_HUMAN (pp) CP11A_HUMAN" source="O15528" target="P05108">
    <att name="confidence_score" value="1.0" type="real" />
    <att name="confidence_score_old" value="1.0" type="real" />
    <att name="relevance_score" value="1.0" type="real" />
  </edge>
  <edge id="O15528 (pp) P05177" label="CP27B_HUMAN (pp) CP1A2_HUMAN" source="O15528" target="P05177">
    <att name="confidence_score" value="1.0" type="real" />
    <att name="confidence_score_old" value="1.0" type="real" />
    <att name="relevance_score" value="1.0" type="real" />
  </edge>
  <edge id="O15528 (pp) P05181" label="CP27B_HUMAN (pp) CP2E1_HUMAN" source="O15528" target="P05181">
    <att name="confidence_score" value="1.0" type="real" />
    <att name="confidence_score_old" value="1.0" type="real" />
    <att name="relevance_score" value="1.0" type="real" />
  </edge>
  <edge id="O15528 (pp) P08684" label="CP27B_HUMAN (pp) CP3A4_HUMAN" source="O15528" target="P08684">
    <att name="confidence_score" value="1.0" type="real" />
    <att name="confidence_score_old" value="1.0" type="real" />
    <att name="relevance_score" value="1.0" type="real" />
  </edge>
  <edge id="O15528 (pp) P08686" label="CP27B_HUMAN (pp) CP21A_HUMAN" source="O15528" target="P08686">
    <att name="confidence_score" value="1.0" type="real" />
    <att name="confidence_score_old" value="1.0" type="real" />
    <att name="relevance_score" value="1.0" type="real" />
  </edge>
  <edge id="O15528 (pp) P10632" label="CP27B_HUMAN (pp) CP2C8_HUMAN" source="O15528" target="P10632">
    <att name="confidence_score" value="1.0" type="real" />
    <att name="confidence_score_old" value="1.0" type="real" />
    <att name="relevance_score" value="1.0" type="real" />
  </edge>
  <edge id="O15528 (pp) P10635" label="CP27B_HUMAN (pp) CP2D6_HUMAN" source="O15528" target="P10635">
    <att name="confidence_score" value="1.0" type="real" />
    <att name="confidence_score_old" value="1.0" type="real" />
    <att name="relevance_score" value="1.0" type="real" />
  </edge>
  <edge id="O15528 (pp) P11509" label="CP27B_HUMAN (pp) CP2A6_HUMAN" source="O15528" target="P11509">
    <att name="confidence_score" value="1.0" type="real" />
    <att name="confidence_score_old" value="1.0" type="real" />
    <att name="relevance_score" value="1.0" type="real" />
  </edge>
  <edge id="O15528 (pp) P11511" label="CP27B_HUMAN (pp) CP19A_HUMAN" source="O15528" target="P11511">
    <att name="confidence_score" value="1.0" type="real" />
    <att name="confidence_score_old" value="1.0" type="real" />
    <att name="relevance_score" value="1.0" type="real" />
  </edge>
  <edge id="O15528 (pp) P11712" label="CP27B_HUMAN (pp) CP2C9_HUMAN" source="O15528" target="P11712">
    <att name="confidence_score" value="1.0" type="real" />
    <att name="confidence_score_old" value="1.0" type="real" />
    <att name="relevance_score" value="1.0" type="real" />
  </edge>
  <edge id="O15528 (pp) P13584" label="CP27B_HUMAN (pp) CP4B1_HUMAN" source="O15528" target="P13584">
    <att name="confidence_score" value="1.0" type="real" />
    <att name="confidence_score_old" value="1.0" type="real" />
    <att name="relevance_score" value="1.0" type="real" />
  </edge>
  <edge id="O15528 (pp) P15538" label="CP27B_HUMAN (pp) C11B1_HUMAN" source="O15528" target="P15538">
    <att name="confidence_score" value="1.0" type="real" />
    <att name="confidence_score_old" value="1.0" type="real" />
    <att name="relevance_score" value="1.0" type="real" />
  </edge>
  <edge id="O15528 (pp) P19099" label="CP27B_HUMAN (pp) C11B2_HUMAN" source="O15528" target="P19099">
    <att name="confidence_score" value="1.0" type="real" />
    <att name="confidence_score_old" value="1.0" type="real" />
    <att name="relevance_score" value="1.0" type="real" />
  </edge>
  <edge id="O15528 (pp) P20813" label="CP27B_HUMAN (pp) CP2B6_HUMAN" source="O15528" target="P20813">
    <att name="confidence_score" value="1.0" type="real" />
    <att name="confidence_score_old" value="1.0" type="real" />
    <att name="relevance_score" value="1.0" type="real" />
  </edge>
  <edge id="O15528 (pp) P20815" label="CP27B_HUMAN (pp) CP3A5_HUMAN" source="O15528" target="P20815">
    <att name="confidence_score" value="1.0" type="real" />
    <att name="confidence_score_old" value="1.0" type="real" />
    <att name="relevance_score" value="1.0" type="real" />
  </edge>
  <edge id="O15528 (pp) P20853" label="CP27B_HUMAN (pp) CP2A7_HUMAN" source="O15528" target="P20853">
    <att name="confidence_score" value="1.0" type="real" />
    <att name="confidence_score_old" value="1.0" type="real" />
    <att name="relevance_score" value="1.0" type="real" />
  </edge>
  <edge id="O15528 (pp) P22680" label="CP27B_HUMAN (pp) CP7A1_HUMAN" source="O15528" target="P22680">
    <att name="confidence_score" value="1.0" type="real" />
    <att name="confidence_score_old" value="1.0" type="real" />
    <att name="relevance_score" value="1.0" type="real" />
  </edge>
  <edge id="O15528 (pp) P24462" label="CP27B_HUMAN (pp) CP3A7_HUMAN" source="O15528" target="P24462">
    <att name="confidence_score" value="1.0" type="real" />
    <att name="confidence_score_old" value="1.0" type="real" />
    <att name="relevance_score" value="1.0" type="real" />
  </edge>
  <edge id="O15528 (pp) P24903" label="CP27B_HUMAN (pp) CP2F1_HUMAN" source="O15528" target="P24903">
    <att name="confidence_score" value="1.0" type="real" />
    <att name="confidence_score_old" value="1.0" type="real" />
    <att name="relevance_score" value="1.0" type="real" />
  </edge>
  <edge id="O15528 (pp) P33260" label="CP27B_HUMAN (pp) CP2CI_HUMAN" source="O15528" target="P33260">
    <att name="confidence_score" value="1.0" type="real" />
    <att name="confidence_score_old" value="1.0" type="real" />
    <att name="relevance_score" value="1.0" type="real" />
  </edge>
  <edge id="O15528 (pp) P33261" label="CP27B_HUMAN (pp) CP2CJ_HUMAN" source="O15528" target="P33261">
    <att name="confidence_score" value="1.0" type="real" />
    <att name="confidence_score_old" value="1.0" type="real" />
    <att name="relevance_score" value="1.0" type="real" />
  </edge>
  <edge id="O15528 (pp) P51589" label="CP27B_HUMAN (pp) CP2J2_HUMAN" source="O15528" target="P51589">
    <att name="confidence_score" value="1.0" type="real" />
    <att name="confidence_score_old" value="1.0" type="real" />
    <att name="relevance_score" value="1.0" type="real" />
  </edge>
  <edge id="O15528 (pp) P78329" label="CP27B_HUMAN (pp) CP4F2_HUMAN" source="O15528" target="P78329">
    <att name="confidence_score" value="1.0" type="real" />
    <att name="confidence_score_old" value="1.0" type="real" />
    <att name="relevance_score" value="1.0" type="real" />
  </edge>
  <edge id="O15528 (pp) P98187" label="CP27B_HUMAN (pp) CP4F8_HUMAN" source="O15528" target="P98187">
    <att name="confidence_score" value="1.0" type="real" />
    <att name="confidence_score_old" value="1.0" type="real" />
    <att name="relevance_score" value="1.0" type="real" />
  </edge>
  <edge id="O15528 (pp) Q02318" label="CP27B_HUMAN (pp) CP27A_HUMAN" source="O15528" target="Q02318">
    <att name="confidence_score" value="1.0" type="real" />
    <att name="confidence_score_old" value="1.0" type="real" />
    <att name="relevance_score" value="1.0" type="real" />
  </edge>
  <edge id="O15528 (pp) Q07973" label="CP27B_HUMAN (pp) CP24A_HUMAN" source="O15528" target="Q07973">
    <att name="confidence_score" value="1.0" type="real" />
    <att name="confidence_score_old" value="1.0" type="real" />
    <att name="relevance_score" value="1.0" type="real" />
  </edge>
  <edge id="O15528 (pp) Q08477" label="CP27B_HUMAN (pp) CP4F3_HUMAN" source="O15528" target="Q08477">
    <att name="confidence_score" value="1.0" type="real" />
    <att name="confidence_score_old" value="1.0" type="real" />
    <att name="relevance_score" value="1.0" type="real" />
  </edge>
  <edge id="O15528 (pp) Q16678" label="CP27B_HUMAN (pp) CP1B1_HUMAN" source="O15528" target="Q16678">
    <att name="confidence_score" value="1.0" type="real" />
    <att name="confidence_score_old" value="1.0" type="real" />
    <att name="relevance_score" value="1.0" type="real" />
  </edge>
  <edge id="O15528 (pp) Q16696" label="CP27B_HUMAN (pp) CP2AD_HUMAN" source="O15528" target="Q16696">
    <att name="confidence_score" value="1.0" type="real" />
    <att name="confidence_score_old" value="1.0" type="real" />
    <att name="relevance_score" value="1.0" type="real" />
  </edge>
  <edge id="O15528 (pp) Q16850" label="CP27B_HUMAN (pp) CP51A_HUMAN" source="O15528" target="Q16850">
    <att name="confidence_score" value="1.0" type="real" />
    <att name="confidence_score_old" value="1.0" type="real" />
    <att name="relevance_score" value="1.0" type="real" />
  </edge>
  <edge id="O15528 (pp) Q4G0S4" label="CP27B_HUMAN (pp) C27C1_HUMAN" source="O15528" target="Q4G0S4">
    <att name="confidence_score" value="1.0" type="real" />
    <att name="confidence_score_old" value="1.0" type="real" />
    <att name="relevance_score" value="1.0" type="real" />
  </edge>
  <edge id="O15528 (pp) Q6NT55" label="CP27B_HUMAN (pp) CP4FN_HUMAN" source="O15528" target="Q6NT55">
    <att name="confidence_score" value="1.0" type="real" />
    <att name="confidence_score_old" value="1.0" type="real" />
    <att name="relevance_score" value="1.0" type="real" />
  </edge>
  <edge id="O15528 (pp) Q6UW02" label="CP27B_HUMAN (pp) CP20A_HUMAN" source="O15528" target="Q6UW02">
    <att name="confidence_score" value="1.0" type="real" />
    <att name="confidence_score_old" value="1.0" type="real" />
    <att name="relevance_score" value="1.0" type="real" />
  </edge>
  <edge id="O15528 (pp) Q6V0L0" label="CP27B_HUMAN (pp) CP26C_HUMAN" source="O15528" target="Q6V0L0">
    <att name="confidence_score" value="1.0" type="real" />
    <att name="confidence_score_old" value="1.0" type="real" />
    <att name="relevance_score" value="1.0" type="real" />
  </edge>
  <edge id="O15528 (pp) Q6VVX0" label="CP27B_HUMAN (pp) CP2R1_HUMAN" source="O15528" target="Q6VVX0">
    <att name="confidence_score" value="1.0" type="real" />
    <att name="confidence_score_old" value="1.0" type="real" />
    <att name="relevance_score" value="1.0" type="real" />
  </edge>
  <edge id="O15528 (pp) Q6ZWL3" label="CP27B_HUMAN (pp) CP4V2_HUMAN" source="O15528" target="Q6ZWL3">
    <att name="confidence_score" value="1.0" type="real" />
    <att name="confidence_score_old" value="1.0" type="real" />
    <att name="relevance_score" value="1.0" type="real" />
  </edge>
  <edge id="O15528 (pp) Q7Z449" label="CP27B_HUMAN (pp) CP2U1_HUMAN" source="O15528" target="Q7Z449">
    <att name="confidence_score" value="1.0" type="real" />
    <att name="confidence_score_old" value="1.0" type="real" />
    <att name="relevance_score" value="1.0" type="real" />
  </edge>
  <edge id="O15528 (pp) Q86W10" label="CP27B_HUMAN (pp) CP4Z1_HUMAN" source="O15528" target="Q86W10">
    <att name="confidence_score" value="1.0" type="real" />
    <att name="confidence_score_old" value="1.0" type="real" />
    <att name="relevance_score" value="1.0" type="real" />
  </edge>
  <edge id="O15528 (pp) Q8N118" label="CP27B_HUMAN (pp) CP4X1_HUMAN" source="O15528" target="Q8N118">
    <att name="confidence_score" value="1.0" type="real" />
    <att name="confidence_score_old" value="1.0" type="real" />
    <att name="relevance_score" value="1.0" type="real" />
  </edge>
  <edge id="O15528 (pp) Q8TAV3" label="CP27B_HUMAN (pp) CP2W1_HUMAN" source="O15528" target="Q8TAV3">
    <att name="confidence_score" value="1.0" type="real" />
    <att name="confidence_score_old" value="1.0" type="real" />
    <att name="relevance_score" value="1.0" type="real" />
  </edge>
  <edge id="O15528 (pp) Q96SQ9" label="CP27B_HUMAN (pp) CP2S1_HUMAN" source="O15528" target="Q96SQ9">
    <att name="confidence_score" value="1.0" type="real" />
    <att name="confidence_score_old" value="1.0" type="real" />
    <att name="relevance_score" value="1.0" type="real" />
  </edge>
  <edge id="O15528 (pp) Q9HB55" label="CP27B_HUMAN (pp) CP343_HUMAN" source="O15528" target="Q9HB55">
    <att name="confidence_score" value="1.0" type="real" />
    <att name="confidence_score_old" value="1.0" type="real" />
    <att name="relevance_score" value="1.0" type="real" />
  </edge>
  <edge id="O15528 (pp) Q9HBI6" label="CP27B_HUMAN (pp) CP4FB_HUMAN" source="O15528" target="Q9HBI6">
    <att name="confidence_score" value="1.0" type="real" />
    <att name="confidence_score_old" value="1.0" type="real" />
    <att name="relevance_score" value="1.0" type="real" />
  </edge>
  <edge id="O15528 (pp) Q9HCS2" label="CP27B_HUMAN (pp) CP4FC_HUMAN" source="O15528" target="Q9HCS2">
    <att name="confidence_score" value="1.0" type="real" />
    <att name="confidence_score_old" value="1.0" type="real" />
    <att name="relevance_score" value="1.0" type="real" />
  </edge>
  <edge id="O15528 (pp) Q9NR63" label="CP27B_HUMAN (pp) CP26B_HUMAN" source="O15528" target="Q9NR63">
    <att name="confidence_score" value="1.0" type="real" />
    <att name="confidence_score_old" value="1.0" type="real" />
    <att name="relevance_score" value="1.0" type="real" />
  </edge>
  <edge id="O15528 (pp) Q9NYL5" label="CP27B_HUMAN (pp) CP39A_HUMAN" source="O15528" target="Q9NYL5">
    <att name="confidence_score" value="1.0" type="real" />
    <att name="confidence_score_old" value="1.0" type="real" />
    <att name="relevance_score" value="1.0" type="real" />
  </edge>
  <edge id="O15528 (pp) Q9UNU6" label="CP27B_HUMAN (pp) CP8B1_HUMAN" source="O15528" target="Q9UNU6">
    <att name="confidence_score" value="1.0" type="real" />
    <att name="confidence_score_old" value="1.0" type="real" />
    <att name="relevance_score" value="1.0" type="real" />
  </edge>
  <edge id="O15528 (pp) Q9Y6A2" label="CP27B_HUMAN (pp) CP46A_HUMAN" source="O15528" target="Q9Y6A2">
    <att name="confidence_score" value="1.0" type="real" />
    <att name="confidence_score_old" value="1.0" type="real" />
    <att name="relevance_score" value="1.0" type="real" />
  </edge>
  <edge id="O43174 (pp) O75881" label="CP26A_HUMAN (pp) CP7B1_HUMAN" source="O43174" target="O75881">
    <att name="confidence_score" value="1.0" type="real" />
    <att name="confidence_score_old" value="1.0" type="real" />
    <att name="relevance_score" value="1.0" type="real" />
  </edge>
  <edge id="O43174 (pp) P04798" label="CP26A_HUMAN (pp) CP1A1_HUMAN" source="O43174" target="P04798">
    <att name="confidence_score" value="1.0" type="real" />
    <att name="confidence_score_old" value="1.0" type="real" />
    <att name="relevance_score" value="1.0" type="real" />
  </edge>
  <edge id="O43174 (pp) P05093" label="CP26A_HUMAN (pp) CP17A_HUMAN" source="O43174" target="P05093">
    <att name="confidence_score" value="1.0" type="real" />
    <att name="confidence_score_old" value="1.0" type="real" />
    <att name="relevance_score" value="1.0" type="real" />
  </edge>
  <edge id="O43174 (pp) P05108" label="CP26A_HUMAN (pp) CP11A_HUMAN" source="O43174" target="P05108">
    <att name="confidence_score" value="1.0" type="real" />
    <att name="confidence_score_old" value="1.0" type="real" />
    <att name="relevance_score" value="1.0" type="real" />
  </edge>
  <edge id="O43174 (pp) P05177" label="CP26A_HUMAN (pp) CP1A2_HUMAN" source="O43174" target="P05177">
    <att name="confidence_score" value="1.0" type="real" />
    <att name="confidence_score_old" value="1.0" type="real" />
    <att name="relevance_score" value="1.0" type="real" />
  </edge>
  <edge id="O43174 (pp) P05181" label="CP26A_HUMAN (pp) CP2E1_HUMAN" source="O43174" target="P05181">
    <att name="confidence_score" value="1.0" type="real" />
    <att name="confidence_score_old" value="1.0" type="real" />
    <att name="relevance_score" value="1.0" type="real" />
  </edge>
  <edge id="O43174 (pp) P08684" label="CP26A_HUMAN (pp) CP3A4_HUMAN" source="O43174" target="P08684">
    <att name="confidence_score" value="1.0" type="real" />
    <att name="confidence_score_old" value="1.0" type="real" />
    <att name="relevance_score" value="1.0" type="real" />
  </edge>
  <edge id="O43174 (pp) P08686" label="CP26A_HUMAN (pp) CP21A_HUMAN" source="O43174" target="P08686">
    <att name="confidence_score" value="1.0" type="real" />
    <att name="confidence_score_old" value="1.0" type="real" />
    <att name="relevance_score" value="1.0" type="real" />
  </edge>
  <edge id="O43174 (pp) P10632" label="CP26A_HUMAN (pp) CP2C8_HUMAN" source="O43174" target="P10632">
    <att name="confidence_score" value="1.0" type="real" />
    <att name="confidence_score_old" value="1.0" type="real" />
    <att name="relevance_score" value="1.0" type="real" />
  </edge>
  <edge id="O43174 (pp) P10635" label="CP26A_HUMAN (pp) CP2D6_HUMAN" source="O43174" target="P10635">
    <att name="confidence_score" value="1.0" type="real" />
    <att name="confidence_score_old" value="1.0" type="real" />
    <att name="relevance_score" value="1.0" type="real" />
  </edge>
  <edge id="O43174 (pp) P11509" label="CP26A_HUMAN (pp) CP2A6_HUMAN" source="O43174" target="P11509">
    <att name="confidence_score" value="1.0" type="real" />
    <att name="confidence_score_old" value="1.0" type="real" />
    <att name="relevance_score" value="1.0" type="real" />
  </edge>
  <edge id="O43174 (pp) P11511" label="CP26A_HUMAN (pp) CP19A_HUMAN" source="O43174" target="P11511">
    <att name="confidence_score" value="1.0" type="real" />
    <att name="confidence_score_old" value="1.0" type="real" />
    <att name="relevance_score" value="1.0" type="real" />
  </edge>
  <edge id="O43174 (pp) P11712" label="CP26A_HUMAN (pp) CP2C9_HUMAN" source="O43174" target="P11712">
    <att name="confidence_score" value="1.0" type="real" />
    <att name="confidence_score_old" value="1.0" type="real" />
    <att name="relevance_score" value="1.0" type="real" />
  </edge>
  <edge id="O43174 (pp) P13584" label="CP26A_HUMAN (pp) CP4B1_HUMAN" source="O43174" target="P13584">
    <att name="confidence_score" value="1.0" type="real" />
    <att name="confidence_score_old" value="1.0" type="real" />
    <att name="relevance_score" value="1.0" type="real" />
  </edge>
  <edge id="O43174 (pp) P15538" label="CP26A_HUMAN (pp) C11B1_HUMAN" source="O43174" target="P15538">
    <att name="confidence_score" value="1.0" type="real" />
    <att name="confidence_score_old" value="1.0" type="real" />
    <att name="relevance_score" value="1.0" type="real" />
  </edge>
  <edge id="O43174 (pp) P19099" label="CP26A_HUMAN (pp) C11B2_HUMAN" source="O43174" target="P19099">
    <att name="confidence_score" value="1.0" type="real" />
    <att name="confidence_score_old" value="1.0" type="real" />
    <att name="relevance_score" value="1.0" type="real" />
  </edge>
  <edge id="O43174 (pp) P20813" label="CP26A_HUMAN (pp) CP2B6_HUMAN" source="O43174" target="P20813">
    <att name="confidence_score" value="1.0" type="real" />
    <att name="confidence_score_old" value="1.0" type="real" />
    <att name="relevance_score" value="1.0" type="real" />
  </edge>
  <edge id="O43174 (pp) P20815" label="CP26A_HUMAN (pp) CP3A5_HUMAN" source="O43174" target="P20815">
    <att name="confidence_score" value="1.0" type="real" />
    <att name="confidence_score_old" value="1.0" type="real" />
    <att name="relevance_score" value="1.0" type="real" />
  </edge>
  <edge id="O43174 (pp) P20853" label="CP26A_HUMAN (pp) CP2A7_HUMAN" source="O43174" target="P20853">
    <att name="confidence_score" value="1.0" type="real" />
    <att name="confidence_score_old" value="1.0" type="real" />
    <att name="relevance_score" value="1.0" type="real" />
  </edge>
  <edge id="O43174 (pp) P22680" label="CP26A_HUMAN (pp) CP7A1_HUMAN" source="O43174" target="P22680">
    <att name="confidence_score" value="1.0" type="real" />
    <att name="confidence_score_old" value="1.0" type="real" />
    <att name="relevance_score" value="1.0" type="real" />
  </edge>
  <edge id="O43174 (pp) P24462" label="CP26A_HUMAN (pp) CP3A7_HUMAN" source="O43174" target="P24462">
    <att name="confidence_score" value="1.0" type="real" />
    <att name="confidence_score_old" value="1.0" type="real" />
    <att name="relevance_score" value="1.0" type="real" />
  </edge>
  <edge id="O43174 (pp) P24903" label="CP26A_HUMAN (pp) CP2F1_HUMAN" source="O43174" target="P24903">
    <att name="confidence_score" value="1.0" type="real" />
    <att name="confidence_score_old" value="1.0" type="real" />
    <att name="relevance_score" value="1.0" type="real" />
  </edge>
  <edge id="O43174 (pp) P33260" label="CP26A_HUMAN (pp) CP2CI_HUMAN" source="O43174" target="P33260">
    <att name="confidence_score" value="1.0" type="real" />
    <att name="confidence_score_old" value="1.0" type="real" />
    <att name="relevance_score" value="1.0" type="real" />
  </edge>
  <edge id="O43174 (pp) P33261" label="CP26A_HUMAN (pp) CP2CJ_HUMAN" source="O43174" target="P33261">
    <att name="confidence_score" value="1.0" type="real" />
    <att name="confidence_score_old" value="1.0" type="real" />
    <att name="relevance_score" value="1.0" type="real" />
  </edge>
  <edge id="O43174 (pp) P51589" label="CP26A_HUMAN (pp) CP2J2_HUMAN" source="O43174" target="P51589">
    <att name="confidence_score" value="1.0" type="real" />
    <att name="confidence_score_old" value="1.0" type="real" />
    <att name="relevance_score" value="1.0" type="real" />
  </edge>
  <edge id="O43174 (pp) P78329" label="CP26A_HUMAN (pp) CP4F2_HUMAN" source="O43174" target="P78329">
    <att name="confidence_score" value="1.0" type="real" />
    <att name="confidence_score_old" value="1.0" type="real" />
    <att name="relevance_score" value="1.0" type="real" />
  </edge>
  <edge id="O43174 (pp) P98187" label="CP26A_HUMAN (pp) CP4F8_HUMAN" source="O43174" target="P98187">
    <att name="confidence_score" value="1.0" type="real" />
    <att name="confidence_score_old" value="1.0" type="real" />
    <att name="relevance_score" value="1.0" type="real" />
  </edge>
  <edge id="O43174 (pp) Q02318" label="CP26A_HUMAN (pp) CP27A_HUMAN" source="O43174" target="Q02318">
    <att name="confidence_score" value="1.0" type="real" />
    <att name="confidence_score_old" value="1.0" type="real" />
    <att name="relevance_score" value="1.0" type="real" />
  </edge>
  <edge id="O43174 (pp) Q07973" label="CP26A_HUMAN (pp) CP24A_HUMAN" source="O43174" target="Q07973">
    <att name="confidence_score" value="1.0" type="real" />
    <att name="confidence_score_old" value="1.0" type="real" />
    <att name="relevance_score" value="1.0" type="real" />
  </edge>
  <edge id="O43174 (pp) Q08477" label="CP26A_HUMAN (pp) CP4F3_HUMAN" source="O43174" target="Q08477">
    <att name="confidence_score" value="1.0" type="real" />
    <att name="confidence_score_old" value="1.0" type="real" />
    <att name="relevance_score" value="1.0" type="real" />
  </edge>
  <edge id="O43174 (pp) Q16678" label="CP26A_HUMAN (pp) CP1B1_HUMAN" source="O43174" target="Q16678">
    <att name="confidence_score" value="1.0" type="real" />
    <att name="confidence_score_old" value="1.0" type="real" />
    <att name="relevance_score" value="1.0" type="real" />
  </edge>
  <edge id="O43174 (pp) Q16696" label="CP26A_HUMAN (pp) CP2AD_HUMAN" source="O43174" target="Q16696">
    <att name="confidence_score" value="1.0" type="real" />
    <att name="confidence_score_old" value="1.0" type="real" />
    <att name="relevance_score" value="1.0" type="real" />
  </edge>
  <edge id="O43174 (pp) Q16850" label="CP26A_HUMAN (pp) CP51A_HUMAN" source="O43174" target="Q16850">
    <att name="confidence_score" value="1.0" type="real" />
    <att name="confidence_score_old" value="1.0" type="real" />
    <att name="relevance_score" value="1.0" type="real" />
  </edge>
  <edge id="O43174 (pp) Q4G0S4" label="CP26A_HUMAN (pp) C27C1_HUMAN" source="O43174" target="Q4G0S4">
    <att name="confidence_score" value="1.0" type="real" />
    <att name="confidence_score_old" value="1.0" type="real" />
    <att name="relevance_score" value="1.0" type="real" />
  </edge>
  <edge id="O43174 (pp) Q6NT55" label="CP26A_HUMAN (pp) CP4FN_HUMAN" source="O43174" target="Q6NT55">
    <att name="confidence_score" value="1.0" type="real" />
    <att name="confidence_score_old" value="1.0" type="real" />
    <att name="relevance_score" value="1.0" type="real" />
  </edge>
  <edge id="O43174 (pp) Q6UW02" label="CP26A_HUMAN (pp) CP20A_HUMAN" source="O43174" target="Q6UW02">
    <att name="confidence_score" value="1.0" type="real" />
    <att name="confidence_score_old" value="1.0" type="real" />
    <att name="relevance_score" value="1.0" type="real" />
  </edge>
  <edge id="O43174 (pp) Q6V0L0" label="CP26A_HUMAN (pp) CP26C_HUMAN" source="O43174" target="Q6V0L0">
    <att name="confidence_score" value="1.0" type="real" />
    <att name="confidence_score_old" value="1.0" type="real" />
    <att name="relevance_score" value="1.0" type="real" />
  </edge>
  <edge id="O43174 (pp) Q6VVX0" label="CP26A_HUMAN (pp) CP2R1_HUMAN" source="O43174" target="Q6VVX0">
    <att name="confidence_score" value="1.0" type="real" />
    <att name="confidence_score_old" value="1.0" type="real" />
    <att name="relevance_score" value="1.0" type="real" />
  </edge>
  <edge id="O43174 (pp) Q6ZWL3" label="CP26A_HUMAN (pp) CP4V2_HUMAN" source="O43174" target="Q6ZWL3">
    <att name="confidence_score" value="1.0" type="real" />
    <att name="confidence_score_old" value="1.0" type="real" />
    <att name="relevance_score" value="1.0" type="real" />
  </edge>
  <edge id="O43174 (pp) Q7Z449" label="CP26A_HUMAN (pp) CP2U1_HUMAN" source="O43174" target="Q7Z449">
    <att name="confidence_score" value="1.0" type="real" />
    <att name="confidence_score_old" value="1.0" type="real" />
    <att name="relevance_score" value="1.0" type="real" />
  </edge>
  <edge id="O43174 (pp) Q86W10" label="CP26A_HUMAN (pp) CP4Z1_HUMAN" source="O43174" target="Q86W10">
    <att name="confidence_score" value="1.0" type="real" />
    <att name="confidence_score_old" value="1.0" type="real" />
    <att name="relevance_score" value="1.0" type="real" />
  </edge>
  <edge id="O43174 (pp) Q8N118" label="CP26A_HUMAN (pp) CP4X1_HUMAN" source="O43174" target="Q8N118">
    <att name="confidence_score" value="1.0" type="real" />
    <att name="confidence_score_old" value="1.0" type="real" />
    <att name="relevance_score" value="1.0" type="real" />
  </edge>
  <edge id="O43174 (pp) Q8TAV3" label="CP26A_HUMAN (pp) CP2W1_HUMAN" source="O43174" target="Q8TAV3">
    <att name="confidence_score" value="1.0" type="real" />
    <att name="confidence_score_old" value="1.0" type="real" />
    <att name="relevance_score" value="1.0" type="real" />
  </edge>
  <edge id="O43174 (pp) Q96SQ9" label="CP26A_HUMAN (pp) CP2S1_HUMAN" source="O43174" target="Q96SQ9">
    <att name="confidence_score" value="1.0" type="real" />
    <att name="confidence_score_old" value="1.0" type="real" />
    <att name="relevance_score" value="1.0" type="real" />
  </edge>
  <edge id="O43174 (pp) Q9HB55" label="CP26A_HUMAN (pp) CP343_HUMAN" source="O43174" target="Q9HB55">
    <att name="confidence_score" value="1.0" type="real" />
    <att name="confidence_score_old" value="1.0" type="real" />
    <att name="relevance_score" value="1.0" type="real" />
  </edge>
  <edge id="O43174 (pp) Q9HBI6" label="CP26A_HUMAN (pp) CP4FB_HUMAN" source="O43174" target="Q9HBI6">
    <att name="confidence_score" value="1.0" type="real" />
    <att name="confidence_score_old" value="1.0" type="real" />
    <att name="relevance_score" value="1.0" type="real" />
  </edge>
  <edge id="O43174 (pp) Q9HCS2" label="CP26A_HUMAN (pp) CP4FC_HUMAN" source="O43174" target="Q9HCS2">
    <att name="confidence_score" value="1.0" type="real" />
    <att name="confidence_score_old" value="1.0" type="real" />
    <att name="relevance_score" value="1.0" type="real" />
  </edge>
  <edge id="O43174 (pp) Q9NR63" label="CP26A_HUMAN (pp) CP26B_HUMAN" source="O43174" target="Q9NR63">
    <att name="confidence_score" value="1.0" type="real" />
    <att name="confidence_score_old" value="1.0" type="real" />
    <att name="relevance_score" value="1.0" type="real" />
  </edge>
  <edge id="O43174 (pp) Q9NYL5" label="CP26A_HUMAN (pp) CP39A_HUMAN" source="O43174" target="Q9NYL5">
    <att name="confidence_score" value="1.0" type="real" />
    <att name="confidence_score_old" value="1.0" type="real" />
    <att name="relevance_score" value="1.0" type="real" />
  </edge>
  <edge id="O43174 (pp) Q9UNU6" label="CP26A_HUMAN (pp) CP8B1_HUMAN" source="O43174" target="Q9UNU6">
    <att name="confidence_score" value="1.0" type="real" />
    <att name="confidence_score_old" value="1.0" type="real" />
    <att name="relevance_score" value="1.0" type="real" />
  </edge>
  <edge id="O43174 (pp) Q9Y6A2" label="CP26A_HUMAN (pp) CP46A_HUMAN" source="O43174" target="Q9Y6A2">
    <att name="confidence_score" value="1.0" type="real" />
    <att name="confidence_score_old" value="1.0" type="real" />
    <att name="relevance_score" value="1.0" type="real" />
  </edge>
  <edge id="O75881 (pp) P04798" label="CP7B1_HUMAN (pp) CP1A1_HUMAN" source="O75881" target="P04798">
    <att name="confidence_score" value="1.0" type="real" />
    <att name="confidence_score_old" value="1.0" type="real" />
    <att name="relevance_score" value="1.0" type="real" />
  </edge>
  <edge id="O75881 (pp) P05093" label="CP7B1_HUMAN (pp) CP17A_HUMAN" source="O75881" target="P05093">
    <att name="confidence_score" value="1.0" type="real" />
    <att name="confidence_score_old" value="1.0" type="real" />
    <att name="relevance_score" value="1.0" type="real" />
  </edge>
  <edge id="O75881 (pp) P05108" label="CP7B1_HUMAN (pp) CP11A_HUMAN" source="O75881" target="P05108">
    <att name="confidence_score" value="1.0" type="real" />
    <att name="confidence_score_old" value="1.0" type="real" />
    <att name="relevance_score" value="1.0" type="real" />
  </edge>
  <edge id="O75881 (pp) P05177" label="CP7B1_HUMAN (pp) CP1A2_HUMAN" source="O75881" target="P05177">
    <att name="confidence_score" value="1.0" type="real" />
    <att name="confidence_score_old" value="1.0" type="real" />
    <att name="relevance_score" value="1.0" type="real" />
  </edge>
  <edge id="O75881 (pp) P05181" label="CP7B1_HUMAN (pp) CP2E1_HUMAN" source="O75881" target="P05181">
    <att name="confidence_score" value="1.0" type="real" />
    <att name="confidence_score_old" value="1.0" type="real" />
    <att name="relevance_score" value="1.0" type="real" />
  </edge>
  <edge id="O75881 (pp) P08684" label="CP7B1_HUMAN (pp) CP3A4_HUMAN" source="O75881" target="P08684">
    <att name="confidence_score" value="1.0" type="real" />
    <att name="confidence_score_old" value="1.0" type="real" />
    <att name="relevance_score" value="1.0" type="real" />
  </edge>
  <edge id="O75881 (pp) P08686" label="CP7B1_HUMAN (pp) CP21A_HUMAN" source="O75881" target="P08686">
    <att name="confidence_score" value="1.0" type="real" />
    <att name="confidence_score_old" value="1.0" type="real" />
    <att name="relevance_score" value="1.0" type="real" />
  </edge>
  <edge id="O75881 (pp) P10632" label="CP7B1_HUMAN (pp) CP2C8_HUMAN" source="O75881" target="P10632">
    <att name="confidence_score" value="1.0" type="real" />
    <att name="confidence_score_old" value="1.0" type="real" />
    <att name="relevance_score" value="1.0" type="real" />
  </edge>
  <edge id="O75881 (pp) P10635" label="CP7B1_HUMAN (pp) CP2D6_HUMAN" source="O75881" target="P10635">
    <att name="confidence_score" value="1.0" type="real" />
    <att name="confidence_score_old" value="1.0" type="real" />
    <att name="relevance_score" value="1.0" type="real" />
  </edge>
  <edge id="O75881 (pp) P11509" label="CP7B1_HUMAN (pp) CP2A6_HUMAN" source="O75881" target="P11509">
    <att name="confidence_score" value="1.0" type="real" />
    <att name="confidence_score_old" value="1.0" type="real" />
    <att name="relevance_score" value="1.0" type="real" />
  </edge>
  <edge id="O75881 (pp) P11511" label="CP7B1_HUMAN (pp) CP19A_HUMAN" source="O75881" target="P11511">
    <att name="confidence_score" value="1.0" type="real" />
    <att name="confidence_score_old" value="1.0" type="real" />
    <att name="relevance_score" value="1.0" type="real" />
  </edge>
  <edge id="O75881 (pp) P11712" label="CP7B1_HUMAN (pp) CP2C9_HUMAN" source="O75881" target="P11712">
    <att name="confidence_score" value="1.0" type="real" />
    <att name="confidence_score_old" value="1.0" type="real" />
    <att name="relevance_score" value="1.0" type="real" />
  </edge>
  <edge id="O75881 (pp) P13584" label="CP7B1_HUMAN (pp) CP4B1_HUMAN" source="O75881" target="P13584">
    <att name="confidence_score" value="1.0" type="real" />
    <att name="confidence_score_old" value="1.0" type="real" />
    <att name="relevance_score" value="1.0" type="real" />
  </edge>
  <edge id="O75881 (pp) P15538" label="CP7B1_HUMAN (pp) C11B1_HUMAN" source="O75881" target="P15538">
    <att name="confidence_score" value="1.0" type="real" />
    <att name="confidence_score_old" value="1.0" type="real" />
    <att name="relevance_score" value="1.0" type="real" />
  </edge>
  <edge id="O75881 (pp) P19099" label="CP7B1_HUMAN (pp) C11B2_HUMAN" source="O75881" target="P19099">
    <att name="confidence_score" value="1.0" type="real" />
    <att name="confidence_score_old" value="1.0" type="real" />
    <att name="relevance_score" value="1.0" type="real" />
  </edge>
  <edge id="O75881 (pp) P20813" label="CP7B1_HUMAN (pp) CP2B6_HUMAN" source="O75881" target="P20813">
    <att name="confidence_score" value="1.0" type="real" />
    <att name="confidence_score_old" value="1.0" type="real" />
    <att name="relevance_score" value="1.0" type="real" />
  </edge>
  <edge id="O75881 (pp) P20815" label="CP7B1_HUMAN (pp) CP3A5_HUMAN" source="O75881" target="P20815">
    <att name="confidence_score" value="1.0" type="real" />
    <att name="confidence_score_old" value="1.0" type="real" />
    <att name="relevance_score" value="1.0" type="real" />
  </edge>
  <edge id="O75881 (pp) P20853" label="CP7B1_HUMAN (pp) CP2A7_HUMAN" source="O75881" target="P20853">
    <att name="confidence_score" value="1.0" type="real" />
    <att name="confidence_score_old" value="1.0" type="real" />
    <att name="relevance_score" value="1.0" type="real" />
  </edge>
  <edge id="O75881 (pp) P22680" label="CP7B1_HUMAN (pp) CP7A1_HUMAN" source="O75881" target="P22680">
    <att name="confidence_score" value="1.0" type="real" />
    <att name="confidence_score_old" value="1.0" type="real" />
    <att name="relevance_score" value="1.0" type="real" />
  </edge>
  <edge id="O75881 (pp) P24462" label="CP7B1_HUMAN (pp) CP3A7_HUMAN" source="O75881" target="P24462">
    <att name="confidence_score" value="1.0" type="real" />
    <att name="confidence_score_old" value="1.0" type="real" />
    <att name="relevance_score" value="1.0" type="real" />
  </edge>
  <edge id="O75881 (pp) P24903" label="CP7B1_HUMAN (pp) CP2F1_HUMAN" source="O75881" target="P24903">
    <att name="confidence_score" value="1.0" type="real" />
    <att name="confidence_score_old" value="1.0" type="real" />
    <att name="relevance_score" value="1.0" type="real" />
  </edge>
  <edge id="O75881 (pp) P33260" label="CP7B1_HUMAN (pp) CP2CI_HUMAN" source="O75881" target="P33260">
    <att name="confidence_score" value="1.0" type="real" />
    <att name="confidence_score_old" value="1.0" type="real" />
    <att name="relevance_score" value="1.0" type="real" />
  </edge>
  <edge id="O75881 (pp) P33261" label="CP7B1_HUMAN (pp) CP2CJ_HUMAN" source="O75881" target="P33261">
    <att name="confidence_score" value="1.0" type="real" />
    <att name="confidence_score_old" value="1.0" type="real" />
    <att name="relevance_score" value="1.0" type="real" />
  </edge>
  <edge id="O75881 (pp) P51589" label="CP7B1_HUMAN (pp) CP2J2_HUMAN" source="O75881" target="P51589">
    <att name="confidence_score" value="1.0" type="real" />
    <att name="confidence_score_old" value="1.0" type="real" />
    <att name="relevance_score" value="1.0" type="real" />
  </edge>
  <edge id="O75881 (pp) P78329" label="CP7B1_HUMAN (pp) CP4F2_HUMAN" source="O75881" target="P78329">
    <att name="confidence_score" value="1.0" type="real" />
    <att name="confidence_score_old" value="1.0" type="real" />
    <att name="relevance_score" value="1.0" type="real" />
  </edge>
  <edge id="O75881 (pp) P98187" label="CP7B1_HUMAN (pp) CP4F8_HUMAN" source="O75881" target="P98187">
    <att name="confidence_score" value="1.0" type="real" />
    <att name="confidence_score_old" value="1.0" type="real" />
    <att name="relevance_score" value="1.0" type="real" />
  </edge>
  <edge id="O75881 (pp) Q02318" label="CP7B1_HUMAN (pp) CP27A_HUMAN" source="O75881" target="Q02318">
    <att name="confidence_score" value="1.0" type="real" />
    <att name="confidence_score_old" value="1.0" type="real" />
    <att name="relevance_score" value="1.0" type="real" />
  </edge>
  <edge id="O75881 (pp) Q07973" label="CP7B1_HUMAN (pp) CP24A_HUMAN" source="O75881" target="Q07973">
    <att name="confidence_score" value="1.0" type="real" />
    <att name="confidence_score_old" value="1.0" type="real" />
    <att name="relevance_score" value="1.0" type="real" />
  </edge>
  <edge id="O75881 (pp) Q08477" label="CP7B1_HUMAN (pp) CP4F3_HUMAN" source="O75881" target="Q08477">
    <att name="confidence_score" value="1.0" type="real" />
    <att name="confidence_score_old" value="1.0" type="real" />
    <att name="relevance_score" value="1.0" type="real" />
  </edge>
  <edge id="O75881 (pp) Q16678" label="CP7B1_HUMAN (pp) CP1B1_HUMAN" source="O75881" target="Q16678">
    <att name="confidence_score" value="1.0" type="real" />
    <att name="confidence_score_old" value="1.0" type="real" />
    <att name="relevance_score" value="1.0" type="real" />
  </edge>
  <edge id="O75881 (pp) Q16696" label="CP7B1_HUMAN (pp) CP2AD_HUMAN" source="O75881" target="Q16696">
    <att name="confidence_score" value="1.0" type="real" />
    <att name="confidence_score_old" value="1.0" type="real" />
    <att name="relevance_score" value="1.0" type="real" />
  </edge>
  <edge id="O75881 (pp) Q16850" label="CP7B1_HUMAN (pp) CP51A_HUMAN" source="O75881" target="Q16850">
    <att name="confidence_score" value="1.0" type="real" />
    <att name="confidence_score_old" value="1.0" type="real" />
    <att name="relevance_score" value="1.0" type="real" />
  </edge>
  <edge id="O75881 (pp) Q4G0S4" label="CP7B1_HUMAN (pp) C27C1_HUMAN" source="O75881" target="Q4G0S4">
    <att name="confidence_score" value="1.0" type="real" />
    <att name="confidence_score_old" value="1.0" type="real" />
    <att name="relevance_score" value="1.0" type="real" />
  </edge>
  <edge id="O75881 (pp) Q6NT55" label="CP7B1_HUMAN (pp) CP4FN_HUMAN" source="O75881" target="Q6NT55">
    <att name="confidence_score" value="1.0" type="real" />
    <att name="confidence_score_old" value="1.0" type="real" />
    <att name="relevance_score" value="1.0" type="real" />
  </edge>
  <edge id="O75881 (pp) Q6UW02" label="CP7B1_HUMAN (pp) CP20A_HUMAN" source="O75881" target="Q6UW02">
    <att name="confidence_score" value="1.0" type="real" />
    <att name="confidence_score_old" value="1.0" type="real" />
    <att name="relevance_score" value="1.0" type="real" />
  </edge>
  <edge id="O75881 (pp) Q6V0L0" label="CP7B1_HUMAN (pp) CP26C_HUMAN" source="O75881" target="Q6V0L0">
    <att name="confidence_score" value="1.0" type="real" />
    <att name="confidence_score_old" value="1.0" type="real" />
    <att name="relevance_score" value="1.0" type="real" />
  </edge>
  <edge id="O75881 (pp) Q6VVX0" label="CP7B1_HUMAN (pp) CP2R1_HUMAN" source="O75881" target="Q6VVX0">
    <att name="confidence_score" value="1.0" type="real" />
    <att name="confidence_score_old" value="1.0" type="real" />
    <att name="relevance_score" value="1.0" type="real" />
  </edge>
  <edge id="O75881 (pp) Q6ZWL3" label="CP7B1_HUMAN (pp) CP4V2_HUMAN" source="O75881" target="Q6ZWL3">
    <att name="confidence_score" value="1.0" type="real" />
    <att name="confidence_score_old" value="1.0" type="real" />
    <att name="relevance_score" value="1.0" type="real" />
  </edge>
  <edge id="O75881 (pp) Q7Z449" label="CP7B1_HUMAN (pp) CP2U1_HUMAN" source="O75881" target="Q7Z449">
    <att name="confidence_score" value="1.0" type="real" />
    <att name="confidence_score_old" value="1.0" type="real" />
    <att name="relevance_score" value="1.0" type="real" />
  </edge>
  <edge id="O75881 (pp) Q86W10" label="CP7B1_HUMAN (pp) CP4Z1_HUMAN" source="O75881" target="Q86W10">
    <att name="confidence_score" value="1.0" type="real" />
    <att name="confidence_score_old" value="1.0" type="real" />
    <att name="relevance_score" value="1.0" type="real" />
  </edge>
  <edge id="O75881 (pp) Q8N118" label="CP7B1_HUMAN (pp) CP4X1_HUMAN" source="O75881" target="Q8N118">
    <att name="confidence_score" value="1.0" type="real" />
    <att name="confidence_score_old" value="1.0" type="real" />
    <att name="relevance_score" value="1.0" type="real" />
  </edge>
  <edge id="O75881 (pp) Q8TAV3" label="CP7B1_HUMAN (pp) CP2W1_HUMAN" source="O75881" target="Q8TAV3">
    <att name="confidence_score" value="1.0" type="real" />
    <att name="confidence_score_old" value="1.0" type="real" />
    <att name="relevance_score" value="1.0" type="real" />
  </edge>
  <edge id="O75881 (pp) Q96SQ9" label="CP7B1_HUMAN (pp) CP2S1_HUMAN" source="O75881" target="Q96SQ9">
    <att name="confidence_score" value="1.0" type="real" />
    <att name="confidence_score_old" value="1.0" type="real" />
    <att name="relevance_score" value="1.0" type="real" />
  </edge>
  <edge id="O75881 (pp) Q9HB55" label="CP7B1_HUMAN (pp) CP343_HUMAN" source="O75881" target="Q9HB55">
    <att name="confidence_score" value="1.0" type="real" />
    <att name="confidence_score_old" value="1.0" type="real" />
    <att name="relevance_score" value="1.0" type="real" />
  </edge>
  <edge id="O75881 (pp) Q9HBI6" label="CP7B1_HUMAN (pp) CP4FB_HUMAN" source="O75881" target="Q9HBI6">
    <att name="confidence_score" value="1.0" type="real" />
    <att name="confidence_score_old" value="1.0" type="real" />
    <att name="relevance_score" value="1.0" type="real" />
  </edge>
  <edge id="O75881 (pp) Q9HCS2" label="CP7B1_HUMAN (pp) CP4FC_HUMAN" source="O75881" target="Q9HCS2">
    <att name="confidence_score" value="1.0" type="real" />
    <att name="confidence_score_old" value="1.0" type="real" />
    <att name="relevance_score" value="1.0" type="real" />
  </edge>
  <edge id="O75881 (pp) Q9NR63" label="CP7B1_HUMAN (pp) CP26B_HUMAN" source="O75881" target="Q9NR63">
    <att name="confidence_score" value="1.0" type="real" />
    <att name="confidence_score_old" value="1.0" type="real" />
    <att name="relevance_score" value="1.0" type="real" />
  </edge>
  <edge id="O75881 (pp) Q9NYL5" label="CP7B1_HUMAN (pp) CP39A_HUMAN" source="O75881" target="Q9NYL5">
    <att name="confidence_score" value="1.0" type="real" />
    <att name="confidence_score_old" value="1.0" type="real" />
    <att name="relevance_score" value="1.0" type="real" />
  </edge>
  <edge id="O75881 (pp) Q9UNU6" label="CP7B1_HUMAN (pp) CP8B1_HUMAN" source="O75881" target="Q9UNU6">
    <att name="confidence_score" value="1.0" type="real" />
    <att name="confidence_score_old" value="1.0" type="real" />
    <att name="relevance_score" value="1.0" type="real" />
  </edge>
  <edge id="O75881 (pp) Q9Y6A2" label="CP7B1_HUMAN (pp) CP46A_HUMAN" source="O75881" target="Q9Y6A2">
    <att name="confidence_score" value="1.0" type="real" />
    <att name="confidence_score_old" value="1.0" type="real" />
    <att name="relevance_score" value="1.0" type="real" />
  </edge>
  <edge id="P04798 (pp) P05093" label="CP1A1_HUMAN (pp) CP17A_HUMAN" source="P04798" target="P05093">
    <att name="confidence_score" value="1.0" type="real" />
    <att name="confidence_score_old" value="1.0" type="real" />
    <att name="relevance_score" value="1.0" type="real" />
  </edge>
  <edge id="P04798 (pp) P05108" label="CP1A1_HUMAN (pp) CP11A_HUMAN" source="P04798" target="P05108">
    <att name="confidence_score" value="1.0" type="real" />
    <att name="confidence_score_old" value="1.0" type="real" />
    <att name="relevance_score" value="1.0" type="real" />
  </edge>
  <edge id="P04798 (pp) P05177" label="CP1A1_HUMAN (pp) CP1A2_HUMAN" source="P04798" target="P05177">
    <att name="confidence_score" value="1.0" type="real" />
    <att name="confidence_score_old" value="1.0" type="real" />
    <att name="relevance_score" value="1.0" type="real" />
  </edge>
  <edge id="P04798 (pp) P05181" label="CP1A1_HUMAN (pp) CP2E1_HUMAN" source="P04798" target="P05181">
    <att name="confidence_score" value="1.0" type="real" />
    <att name="confidence_score_old" value="1.0" type="real" />
    <att name="relevance_score" value="1.0" type="real" />
  </edge>
  <edge id="P04798 (pp) P08684" label="CP1A1_HUMAN (pp) CP3A4_HUMAN" source="P04798" target="P08684">
    <att name="confidence_score" value="1.0" type="real" />
    <att name="confidence_score_old" value="1.0" type="real" />
    <att name="relevance_score" value="1.0" type="real" />
  </edge>
  <edge id="P04798 (pp) P08686" label="CP1A1_HUMAN (pp) CP21A_HUMAN" source="P04798" target="P08686">
    <att name="confidence_score" value="1.0" type="real" />
    <att name="confidence_score_old" value="1.0" type="real" />
    <att name="relevance_score" value="1.0" type="real" />
  </edge>
  <edge id="P04798 (pp) P10632" label="CP1A1_HUMAN (pp) CP2C8_HUMAN" source="P04798" target="P10632">
    <att name="confidence_score" value="1.0" type="real" />
    <att name="confidence_score_old" value="1.0" type="real" />
    <att name="relevance_score" value="1.0" type="real" />
  </edge>
  <edge id="P04798 (pp) P10635" label="CP1A1_HUMAN (pp) CP2D6_HUMAN" source="P04798" target="P10635">
    <att name="confidence_score" value="1.0" type="real" />
    <att name="confidence_score_old" value="1.0" type="real" />
    <att name="relevance_score" value="1.0" type="real" />
  </edge>
  <edge id="P04798 (pp) P11509" label="CP1A1_HUMAN (pp) CP2A6_HUMAN" source="P04798" target="P11509">
    <att name="confidence_score" value="1.0" type="real" />
    <att name="confidence_score_old" value="1.0" type="real" />
    <att name="relevance_score" value="1.0" type="real" />
  </edge>
  <edge id="P04798 (pp) P11511" label="CP1A1_HUMAN (pp) CP19A_HUMAN" source="P04798" target="P11511">
    <att name="confidence_score" value="1.0" type="real" />
    <att name="confidence_score_old" value="1.0" type="real" />
    <att name="relevance_score" value="1.0" type="real" />
  </edge>
  <edge id="P04798 (pp) P11712" label="CP1A1_HUMAN (pp) CP2C9_HUMAN" source="P04798" target="P11712">
    <att name="confidence_score" value="1.0" type="real" />
    <att name="confidence_score_old" value="1.0" type="real" />
    <att name="relevance_score" value="1.0" type="real" />
  </edge>
  <edge id="P04798 (pp) P13584" label="CP1A1_HUMAN (pp) CP4B1_HUMAN" source="P04798" target="P13584">
    <att name="confidence_score" value="1.0" type="real" />
    <att name="confidence_score_old" value="1.0" type="real" />
    <att name="relevance_score" value="1.0" type="real" />
  </edge>
  <edge id="P04798 (pp) P15538" label="CP1A1_HUMAN (pp) C11B1_HUMAN" source="P04798" target="P15538">
    <att name="confidence_score" value="1.0" type="real" />
    <att name="confidence_score_old" value="1.0" type="real" />
    <att name="relevance_score" value="1.0" type="real" />
  </edge>
  <edge id="P04798 (pp) P19099" label="CP1A1_HUMAN (pp) C11B2_HUMAN" source="P04798" target="P19099">
    <att name="confidence_score" value="1.0" type="real" />
    <att name="confidence_score_old" value="1.0" type="real" />
    <att name="relevance_score" value="1.0" type="real" />
  </edge>
  <edge id="P04798 (pp) P20813" label="CP1A1_HUMAN (pp) CP2B6_HUMAN" source="P04798" target="P20813">
    <att name="confidence_score" value="1.0" type="real" />
    <att name="confidence_score_old" value="1.0" type="real" />
    <att name="relevance_score" value="1.0" type="real" />
  </edge>
  <edge id="P04798 (pp) P20815" label="CP1A1_HUMAN (pp) CP3A5_HUMAN" source="P04798" target="P20815">
    <att name="confidence_score" value="1.0" type="real" />
    <att name="confidence_score_old" value="1.0" type="real" />
    <att name="relevance_score" value="1.0" type="real" />
  </edge>
  <edge id="P04798 (pp) P20853" label="CP1A1_HUMAN (pp) CP2A7_HUMAN" source="P04798" target="P20853">
    <att name="confidence_score" value="1.0" type="real" />
    <att name="confidence_score_old" value="1.0" type="real" />
    <att name="relevance_score" value="1.0" type="real" />
  </edge>
  <edge id="P04798 (pp) P22680" label="CP1A1_HUMAN (pp) CP7A1_HUMAN" source="P04798" target="P22680">
    <att name="confidence_score" value="1.0" type="real" />
    <att name="confidence_score_old" value="1.0" type="real" />
    <att name="relevance_score" value="1.0" type="real" />
  </edge>
  <edge id="P04798 (pp) P24462" label="CP1A1_HUMAN (pp) CP3A7_HUMAN" source="P04798" target="P24462">
    <att name="confidence_score" value="1.0" type="real" />
    <att name="confidence_score_old" value="1.0" type="real" />
    <att name="relevance_score" value="1.0" type="real" />
  </edge>
  <edge id="P04798 (pp) P24903" label="CP1A1_HUMAN (pp) CP2F1_HUMAN" source="P04798" target="P24903">
    <att name="confidence_score" value="1.0" type="real" />
    <att name="confidence_score_old" value="1.0" type="real" />
    <att name="relevance_score" value="1.0" type="real" />
  </edge>
  <edge id="P04798 (pp) P33260" label="CP1A1_HUMAN (pp) CP2CI_HUMAN" source="P04798" target="P33260">
    <att name="confidence_score" value="1.0" type="real" />
    <att name="confidence_score_old" value="1.0" type="real" />
    <att name="relevance_score" value="1.0" type="real" />
  </edge>
  <edge id="P04798 (pp) P33261" label="CP1A1_HUMAN (pp) CP2CJ_HUMAN" source="P04798" target="P33261">
    <att name="confidence_score" value="1.0" type="real" />
    <att name="confidence_score_old" value="1.0" type="real" />
    <att name="relevance_score" value="1.0" type="real" />
  </edge>
  <edge id="P04798 (pp) P51589" label="CP1A1_HUMAN (pp) CP2J2_HUMAN" source="P04798" target="P51589">
    <att name="confidence_score" value="1.0" type="real" />
    <att name="confidence_score_old" value="1.0" type="real" />
    <att name="relevance_score" value="1.0" type="real" />
  </edge>
  <edge id="P04798 (pp) P78329" label="CP1A1_HUMAN (pp) CP4F2_HUMAN" source="P04798" target="P78329">
    <att name="confidence_score" value="1.0" type="real" />
    <att name="confidence_score_old" value="1.0" type="real" />
    <att name="relevance_score" value="1.0" type="real" />
  </edge>
  <edge id="P04798 (pp) P98187" label="CP1A1_HUMAN (pp) CP4F8_HUMAN" source="P04798" target="P98187">
    <att name="confidence_score" value="1.0" type="real" />
    <att name="confidence_score_old" value="1.0" type="real" />
    <att name="relevance_score" value="1.0" type="real" />
  </edge>
  <edge id="P04798 (pp) Q02318" label="CP1A1_HUMAN (pp) CP27A_HUMAN" source="P04798" target="Q02318">
    <att name="confidence_score" value="1.0" type="real" />
    <att name="confidence_score_old" value="1.0" type="real" />
    <att name="relevance_score" value="1.0" type="real" />
  </edge>
  <edge id="P04798 (pp) Q07973" label="CP1A1_HUMAN (pp) CP24A_HUMAN" source="P04798" target="Q07973">
    <att name="confidence_score" value="1.0" type="real" />
    <att name="confidence_score_old" value="1.0" type="real" />
    <att name="relevance_score" value="1.0" type="real" />
  </edge>
  <edge id="P04798 (pp) Q08477" label="CP1A1_HUMAN (pp) CP4F3_HUMAN" source="P04798" target="Q08477">
    <att name="confidence_score" value="1.0" type="real" />
    <att name="confidence_score_old" value="1.0" type="real" />
    <att name="relevance_score" value="1.0" type="real" />
  </edge>
  <edge id="P04798 (pp) Q16678" label="CP1A1_HUMAN (pp) CP1B1_HUMAN" source="P04798" target="Q16678">
    <att name="confidence_score" value="1.0" type="real" />
    <att name="confidence_score_old" value="1.0" type="real" />
    <att name="relevance_score" value="1.0" type="real" />
  </edge>
  <edge id="P04798 (pp) Q16696" label="CP1A1_HUMAN (pp) CP2AD_HUMAN" source="P04798" target="Q16696">
    <att name="confidence_score" value="1.0" type="real" />
    <att name="confidence_score_old" value="1.0" type="real" />
    <att name="relevance_score" value="1.0" type="real" />
  </edge>
  <edge id="P04798 (pp) Q16850" label="CP1A1_HUMAN (pp) CP51A_HUMAN" source="P04798" target="Q16850">
    <att name="confidence_score" value="1.0" type="real" />
    <att name="confidence_score_old" value="1.0" type="real" />
    <att name="relevance_score" value="1.0" type="real" />
  </edge>
  <edge id="P04798 (pp) Q4G0S4" label="CP1A1_HUMAN (pp) C27C1_HUMAN" source="P04798" target="Q4G0S4">
    <att name="confidence_score" value="1.0" type="real" />
    <att name="confidence_score_old" value="1.0" type="real" />
    <att name="relevance_score" value="1.0" type="real" />
  </edge>
  <edge id="P04798 (pp) Q6NT55" label="CP1A1_HUMAN (pp) CP4FN_HUMAN" source="P04798" target="Q6NT55">
    <att name="confidence_score" value="1.0" type="real" />
    <att name="confidence_score_old" value="1.0" type="real" />
    <att name="relevance_score" value="1.0" type="real" />
  </edge>
  <edge id="P04798 (pp) Q6UW02" label="CP1A1_HUMAN (pp) CP20A_HUMAN" source="P04798" target="Q6UW02">
    <att name="confidence_score" value="1.0" type="real" />
    <att name="confidence_score_old" value="1.0" type="real" />
    <att name="relevance_score" value="1.0" type="real" />
  </edge>
  <edge id="P04798 (pp) Q6V0L0" label="CP1A1_HUMAN (pp) CP26C_HUMAN" source="P04798" target="Q6V0L0">
    <att name="confidence_score" value="1.0" type="real" />
    <att name="confidence_score_old" value="1.0" type="real" />
    <att name="relevance_score" value="1.0" type="real" />
  </edge>
  <edge id="P04798 (pp) Q6VVX0" label="CP1A1_HUMAN (pp) CP2R1_HUMAN" source="P04798" target="Q6VVX0">
    <att name="confidence_score" value="1.0" type="real" />
    <att name="confidence_score_old" value="1.0" type="real" />
    <att name="relevance_score" value="1.0" type="real" />
  </edge>
  <edge id="P04798 (pp) Q6ZWL3" label="CP1A1_HUMAN (pp) CP4V2_HUMAN" source="P04798" target="Q6ZWL3">
    <att name="confidence_score" value="1.0" type="real" />
    <att name="confidence_score_old" value="1.0" type="real" />
    <att name="relevance_score" value="1.0" type="real" />
  </edge>
  <edge id="P04798 (pp) Q7Z449" label="CP1A1_HUMAN (pp) CP2U1_HUMAN" source="P04798" target="Q7Z449">
    <att name="confidence_score" value="1.0" type="real" />
    <att name="confidence_score_old" value="1.0" type="real" />
    <att name="relevance_score" value="1.0" type="real" />
  </edge>
  <edge id="P04798 (pp) Q86W10" label="CP1A1_HUMAN (pp) CP4Z1_HUMAN" source="P04798" target="Q86W10">
    <att name="confidence_score" value="1.0" type="real" />
    <att name="confidence_score_old" value="1.0" type="real" />
    <att name="relevance_score" value="1.0" type="real" />
  </edge>
  <edge id="P04798 (pp) Q8N118" label="CP1A1_HUMAN (pp) CP4X1_HUMAN" source="P04798" target="Q8N118">
    <att name="confidence_score" value="1.0" type="real" />
    <att name="confidence_score_old" value="1.0" type="real" />
    <att name="relevance_score" value="1.0" type="real" />
  </edge>
  <edge id="P04798 (pp) Q8TAV3" label="CP1A1_HUMAN (pp) CP2W1_HUMAN" source="P04798" target="Q8TAV3">
    <att name="confidence_score" value="1.0" type="real" />
    <att name="confidence_score_old" value="1.0" type="real" />
    <att name="relevance_score" value="1.0" type="real" />
  </edge>
  <edge id="P04798 (pp) Q96SQ9" label="CP1A1_HUMAN (pp) CP2S1_HUMAN" source="P04798" target="Q96SQ9">
    <att name="confidence_score" value="1.0" type="real" />
    <att name="confidence_score_old" value="1.0" type="real" />
    <att name="relevance_score" value="1.0" type="real" />
  </edge>
  <edge id="P04798 (pp) Q9HB55" label="CP1A1_HUMAN (pp) CP343_HUMAN" source="P04798" target="Q9HB55">
    <att name="confidence_score" value="1.0" type="real" />
    <att name="confidence_score_old" value="1.0" type="real" />
    <att name="relevance_score" value="1.0" type="real" />
  </edge>
  <edge id="P04798 (pp) Q9HBI6" label="CP1A1_HUMAN (pp) CP4FB_HUMAN" source="P04798" target="Q9HBI6">
    <att name="confidence_score" value="1.0" type="real" />
    <att name="confidence_score_old" value="1.0" type="real" />
    <att name="relevance_score" value="1.0" type="real" />
  </edge>
  <edge id="P04798 (pp) Q9HCS2" label="CP1A1_HUMAN (pp) CP4FC_HUMAN" source="P04798" target="Q9HCS2">
    <att name="confidence_score" value="1.0" type="real" />
    <att name="confidence_score_old" value="1.0" type="real" />
    <att name="relevance_score" value="1.0" type="real" />
  </edge>
  <edge id="P04798 (pp) Q9NR63" label="CP1A1_HUMAN (pp) CP26B_HUMAN" source="P04798" target="Q9NR63">
    <att name="confidence_score" value="1.0" type="real" />
    <att name="confidence_score_old" value="1.0" type="real" />
    <att name="relevance_score" value="1.0" type="real" />
  </edge>
  <edge id="P04798 (pp) Q9NYL5" label="CP1A1_HUMAN (pp) CP39A_HUMAN" source="P04798" target="Q9NYL5">
    <att name="confidence_score" value="1.0" type="real" />
    <att name="confidence_score_old" value="1.0" type="real" />
    <att name="relevance_score" value="1.0" type="real" />
  </edge>
  <edge id="P04798 (pp) Q9UNU6" label="CP1A1_HUMAN (pp) CP8B1_HUMAN" source="P04798" target="Q9UNU6">
    <att name="confidence_score" value="1.0" type="real" />
    <att name="confidence_score_old" value="1.0" type="real" />
    <att name="relevance_score" value="1.0" type="real" />
  </edge>
  <edge id="P04798 (pp) Q9Y6A2" label="CP1A1_HUMAN (pp) CP46A_HUMAN" source="P04798" target="Q9Y6A2">
    <att name="confidence_score" value="1.0" type="real" />
    <att name="confidence_score_old" value="1.0" type="real" />
    <att name="relevance_score" value="1.0" type="real" />
  </edge>
  <edge id="P05093 (pp) P05108" label="CP17A_HUMAN (pp) CP11A_HUMAN" source="P05093" target="P05108">
    <att name="confidence_score" value="1.0" type="real" />
    <att name="confidence_score_old" value="1.0" type="real" />
    <att name="relevance_score" value="1.0" type="real" />
  </edge>
  <edge id="P05093 (pp) P05177" label="CP17A_HUMAN (pp) CP1A2_HUMAN" source="P05093" target="P05177">
    <att name="confidence_score" value="1.0" type="real" />
    <att name="confidence_score_old" value="1.0" type="real" />
    <att name="relevance_score" value="1.0" type="real" />
  </edge>
  <edge id="P05093 (pp) P05181" label="CP17A_HUMAN (pp) CP2E1_HUMAN" source="P05093" target="P05181">
    <att name="confidence_score" value="1.0" type="real" />
    <att name="confidence_score_old" value="1.0" type="real" />
    <att name="relevance_score" value="1.0" type="real" />
  </edge>
  <edge id="P05093 (pp) P08684" label="CP17A_HUMAN (pp) CP3A4_HUMAN" source="P05093" target="P08684">
    <att name="confidence_score" value="1.0" type="real" />
    <att name="confidence_score_old" value="1.0" type="real" />
    <att name="relevance_score" value="1.0" type="real" />
  </edge>
  <edge id="P05093 (pp) P08686" label="CP17A_HUMAN (pp) CP21A_HUMAN" source="P05093" target="P08686">
    <att name="confidence_score" value="1.0" type="real" />
    <att name="confidence_score_old" value="1.0" type="real" />
    <att name="relevance_score" value="1.0" type="real" />
  </edge>
  <edge id="P05093 (pp) P10632" label="CP17A_HUMAN (pp) CP2C8_HUMAN" source="P05093" target="P10632">
    <att name="confidence_score" value="1.0" type="real" />
    <att name="confidence_score_old" value="1.0" type="real" />
    <att name="relevance_score" value="1.0" type="real" />
  </edge>
  <edge id="P05093 (pp) P10635" label="CP17A_HUMAN (pp) CP2D6_HUMAN" source="P05093" target="P10635">
    <att name="confidence_score" value="1.0" type="real" />
    <att name="confidence_score_old" value="1.0" type="real" />
    <att name="relevance_score" value="1.0" type="real" />
  </edge>
  <edge id="P05093 (pp) P11509" label="CP17A_HUMAN (pp) CP2A6_HUMAN" source="P05093" target="P11509">
    <att name="confidence_score" value="1.0" type="real" />
    <att name="confidence_score_old" value="1.0" type="real" />
    <att name="relevance_score" value="1.0" type="real" />
  </edge>
  <edge id="P05093 (pp) P11511" label="CP17A_HUMAN (pp) CP19A_HUMAN" source="P05093" target="P11511">
    <att name="confidence_score" value="1.0" type="real" />
    <att name="confidence_score_old" value="1.0" type="real" />
    <att name="relevance_score" value="1.0" type="real" />
  </edge>
  <edge id="P05093 (pp) P11712" label="CP17A_HUMAN (pp) CP2C9_HUMAN" source="P05093" target="P11712">
    <att name="confidence_score" value="1.0" type="real" />
    <att name="confidence_score_old" value="1.0" type="real" />
    <att name="relevance_score" value="1.0" type="real" />
  </edge>
  <edge id="P05093 (pp) P13584" label="CP17A_HUMAN (pp) CP4B1_HUMAN" source="P05093" target="P13584">
    <att name="confidence_score" value="1.0" type="real" />
    <att name="confidence_score_old" value="1.0" type="real" />
    <att name="relevance_score" value="1.0" type="real" />
  </edge>
  <edge id="P05093 (pp) P15538" label="CP17A_HUMAN (pp) C11B1_HUMAN" source="P05093" target="P15538">
    <att name="confidence_score" value="1.0" type="real" />
    <att name="confidence_score_old" value="1.0" type="real" />
    <att name="relevance_score" value="1.0" type="real" />
  </edge>
  <edge id="P05093 (pp) P19099" label="CP17A_HUMAN (pp) C11B2_HUMAN" source="P05093" target="P19099">
    <att name="confidence_score" value="1.0" type="real" />
    <att name="confidence_score_old" value="1.0" type="real" />
    <att name="relevance_score" value="1.0" type="real" />
  </edge>
  <edge id="P05093 (pp) P20813" label="CP17A_HUMAN (pp) CP2B6_HUMAN" source="P05093" target="P20813">
    <att name="confidence_score" value="1.0" type="real" />
    <att name="confidence_score_old" value="1.0" type="real" />
    <att name="relevance_score" value="1.0" type="real" />
  </edge>
  <edge id="P05093 (pp) P20815" label="CP17A_HUMAN (pp) CP3A5_HUMAN" source="P05093" target="P20815">
    <att name="confidence_score" value="1.0" type="real" />
    <att name="confidence_score_old" value="1.0" type="real" />
    <att name="relevance_score" value="1.0" type="real" />
  </edge>
  <edge id="P05093 (pp) P20853" label="CP17A_HUMAN (pp) CP2A7_HUMAN" source="P05093" target="P20853">
    <att name="confidence_score" value="1.0" type="real" />
    <att name="confidence_score_old" value="1.0" type="real" />
    <att name="relevance_score" value="1.0" type="real" />
  </edge>
  <edge id="P05093 (pp) P22680" label="CP17A_HUMAN (pp) CP7A1_HUMAN" source="P05093" target="P22680">
    <att name="confidence_score" value="1.0" type="real" />
    <att name="confidence_score_old" value="1.0" type="real" />
    <att name="relevance_score" value="1.0" type="real" />
  </edge>
  <edge id="P05093 (pp) P24462" label="CP17A_HUMAN (pp) CP3A7_HUMAN" source="P05093" target="P24462">
    <att name="confidence_score" value="1.0" type="real" />
    <att name="confidence_score_old" value="1.0" type="real" />
    <att name="relevance_score" value="1.0" type="real" />
  </edge>
  <edge id="P05093 (pp) P24903" label="CP17A_HUMAN (pp) CP2F1_HUMAN" source="P05093" target="P24903">
    <att name="confidence_score" value="1.0" type="real" />
    <att name="confidence_score_old" value="1.0" type="real" />
    <att name="relevance_score" value="1.0" type="real" />
  </edge>
  <edge id="P05093 (pp) P33260" label="CP17A_HUMAN (pp) CP2CI_HUMAN" source="P05093" target="P33260">
    <att name="confidence_score" value="1.0" type="real" />
    <att name="confidence_score_old" value="1.0" type="real" />
    <att name="relevance_score" value="1.0" type="real" />
  </edge>
  <edge id="P05093 (pp) P33261" label="CP17A_HUMAN (pp) CP2CJ_HUMAN" source="P05093" target="P33261">
    <att name="confidence_score" value="1.0" type="real" />
    <att name="confidence_score_old" value="1.0" type="real" />
    <att name="relevance_score" value="1.0" type="real" />
  </edge>
  <edge id="P05093 (pp) P51589" label="CP17A_HUMAN (pp) CP2J2_HUMAN" source="P05093" target="P51589">
    <att name="confidence_score" value="1.0" type="real" />
    <att name="confidence_score_old" value="1.0" type="real" />
    <att name="relevance_score" value="1.0" type="real" />
  </edge>
  <edge id="P05093 (pp) P78329" label="CP17A_HUMAN (pp) CP4F2_HUMAN" source="P05093" target="P78329">
    <att name="confidence_score" value="1.0" type="real" />
    <att name="confidence_score_old" value="1.0" type="real" />
    <att name="relevance_score" value="1.0" type="real" />
  </edge>
  <edge id="P05093 (pp) P98187" label="CP17A_HUMAN (pp) CP4F8_HUMAN" source="P05093" target="P98187">
    <att name="confidence_score" value="1.0" type="real" />
    <att name="confidence_score_old" value="1.0" type="real" />
    <att name="relevance_score" value="1.0" type="real" />
  </edge>
  <edge id="P05093 (pp) Q02318" label="CP17A_HUMAN (pp) CP27A_HUMAN" source="P05093" target="Q02318">
    <att name="confidence_score" value="1.0" type="real" />
    <att name="confidence_score_old" value="1.0" type="real" />
    <att name="relevance_score" value="1.0" type="real" />
  </edge>
  <edge id="P05093 (pp) Q07973" label="CP17A_HUMAN (pp) CP24A_HUMAN" source="P05093" target="Q07973">
    <att name="confidence_score" value="1.0" type="real" />
    <att name="confidence_score_old" value="1.0" type="real" />
    <att name="relevance_score" value="1.0" type="real" />
  </edge>
  <edge id="P05093 (pp) Q08477" label="CP17A_HUMAN (pp) CP4F3_HUMAN" source="P05093" target="Q08477">
    <att name="confidence_score" value="1.0" type="real" />
    <att name="confidence_score_old" value="1.0" type="real" />
    <att name="relevance_score" value="1.0" type="real" />
  </edge>
  <edge id="P05093 (pp) Q16678" label="CP17A_HUMAN (pp) CP1B1_HUMAN" source="P05093" target="Q16678">
    <att name="confidence_score" value="1.0" type="real" />
    <att name="confidence_score_old" value="1.0" type="real" />
    <att name="relevance_score" value="1.0" type="real" />
  </edge>
  <edge id="P05093 (pp) Q16696" label="CP17A_HUMAN (pp) CP2AD_HUMAN" source="P05093" target="Q16696">
    <att name="confidence_score" value="1.0" type="real" />
    <att name="confidence_score_old" value="1.0" type="real" />
    <att name="relevance_score" value="1.0" type="real" />
  </edge>
  <edge id="P05093 (pp) Q16850" label="CP17A_HUMAN (pp) CP51A_HUMAN" source="P05093" target="Q16850">
    <att name="confidence_score" value="1.0" type="real" />
    <att name="confidence_score_old" value="1.0" type="real" />
    <att name="relevance_score" value="1.0" type="real" />
  </edge>
  <edge id="P05093 (pp) Q4G0S4" label="CP17A_HUMAN (pp) C27C1_HUMAN" source="P05093" target="Q4G0S4">
    <att name="confidence_score" value="1.0" type="real" />
    <att name="confidence_score_old" value="1.0" type="real" />
    <att name="relevance_score" value="1.0" type="real" />
  </edge>
  <edge id="P05093 (pp) Q6NT55" label="CP17A_HUMAN (pp) CP4FN_HUMAN" source="P05093" target="Q6NT55">
    <att name="confidence_score" value="1.0" type="real" />
    <att name="confidence_score_old" value="1.0" type="real" />
    <att name="relevance_score" value="1.0" type="real" />
  </edge>
  <edge id="P05093 (pp) Q6UW02" label="CP17A_HUMAN (pp) CP20A_HUMAN" source="P05093" target="Q6UW02">
    <att name="confidence_score" value="1.0" type="real" />
    <att name="confidence_score_old" value="1.0" type="real" />
    <att name="relevance_score" value="1.0" type="real" />
  </edge>
  <edge id="P05093 (pp) Q6V0L0" label="CP17A_HUMAN (pp) CP26C_HUMAN" source="P05093" target="Q6V0L0">
    <att name="confidence_score" value="1.0" type="real" />
    <att name="confidence_score_old" value="1.0" type="real" />
    <att name="relevance_score" value="1.0" type="real" />
  </edge>
  <edge id="P05093 (pp) Q6VVX0" label="CP17A_HUMAN (pp) CP2R1_HUMAN" source="P05093" target="Q6VVX0">
    <att name="confidence_score" value="1.0" type="real" />
    <att name="confidence_score_old" value="1.0" type="real" />
    <att name="relevance_score" value="1.0" type="real" />
  </edge>
  <edge id="P05093 (pp) Q6ZWL3" label="CP17A_HUMAN (pp) CP4V2_HUMAN" source="P05093" target="Q6ZWL3">
    <att name="confidence_score" value="1.0" type="real" />
    <att name="confidence_score_old" value="1.0" type="real" />
    <att name="relevance_score" value="1.0" type="real" />
  </edge>
  <edge id="P05093 (pp) Q7Z449" label="CP17A_HUMAN (pp) CP2U1_HUMAN" source="P05093" target="Q7Z449">
    <att name="confidence_score" value="1.0" type="real" />
    <att name="confidence_score_old" value="1.0" type="real" />
    <att name="relevance_score" value="1.0" type="real" />
  </edge>
  <edge id="P05093 (pp) Q86W10" label="CP17A_HUMAN (pp) CP4Z1_HUMAN" source="P05093" target="Q86W10">
    <att name="confidence_score" value="1.0" type="real" />
    <att name="confidence_score_old" value="1.0" type="real" />
    <att name="relevance_score" value="1.0" type="real" />
  </edge>
  <edge id="P05093 (pp) Q8N118" label="CP17A_HUMAN (pp) CP4X1_HUMAN" source="P05093" target="Q8N118">
    <att name="confidence_score" value="1.0" type="real" />
    <att name="confidence_score_old" value="1.0" type="real" />
    <att name="relevance_score" value="1.0" type="real" />
  </edge>
  <edge id="P05093 (pp) Q8TAV3" label="CP17A_HUMAN (pp) CP2W1_HUMAN" source="P05093" target="Q8TAV3">
    <att name="confidence_score" value="1.0" type="real" />
    <att name="confidence_score_old" value="1.0" type="real" />
    <att name="relevance_score" value="1.0" type="real" />
  </edge>
  <edge id="P05093 (pp) Q96SQ9" label="CP17A_HUMAN (pp) CP2S1_HUMAN" source="P05093" target="Q96SQ9">
    <att name="confidence_score" value="1.0" type="real" />
    <att name="confidence_score_old" value="1.0" type="real" />
    <att name="relevance_score" value="1.0" type="real" />
  </edge>
  <edge id="P05093 (pp) Q9HB55" label="CP17A_HUMAN (pp) CP343_HUMAN" source="P05093" target="Q9HB55">
    <att name="confidence_score" value="1.0" type="real" />
    <att name="confidence_score_old" value="1.0" type="real" />
    <att name="relevance_score" value="1.0" type="real" />
  </edge>
  <edge id="P05093 (pp) Q9HBI6" label="CP17A_HUMAN (pp) CP4FB_HUMAN" source="P05093" target="Q9HBI6">
    <att name="confidence_score" value="1.0" type="real" />
    <att name="confidence_score_old" value="1.0" type="real" />
    <att name="relevance_score" value="1.0" type="real" />
  </edge>
  <edge id="P05093 (pp) Q9HCS2" label="CP17A_HUMAN (pp) CP4FC_HUMAN" source="P05093" target="Q9HCS2">
    <att name="confidence_score" value="1.0" type="real" />
    <att name="confidence_score_old" value="1.0" type="real" />
    <att name="relevance_score" value="1.0" type="real" />
  </edge>
  <edge id="P05093 (pp) Q9NR63" label="CP17A_HUMAN (pp) CP26B_HUMAN" source="P05093" target="Q9NR63">
    <att name="confidence_score" value="1.0" type="real" />
    <att name="confidence_score_old" value="1.0" type="real" />
    <att name="relevance_score" value="1.0" type="real" />
  </edge>
  <edge id="P05093 (pp) Q9NYL5" label="CP17A_HUMAN (pp) CP39A_HUMAN" source="P05093" target="Q9NYL5">
    <att name="confidence_score" value="1.0" type="real" />
    <att name="confidence_score_old" value="1.0" type="real" />
    <att name="relevance_score" value="1.0" type="real" />
  </edge>
  <edge id="P05093 (pp) Q9UNU6" label="CP17A_HUMAN (pp) CP8B1_HUMAN" source="P05093" target="Q9UNU6">
    <att name="confidence_score" value="1.0" type="real" />
    <att name="confidence_score_old" value="1.0" type="real" />
    <att name="relevance_score" value="1.0" type="real" />
  </edge>
  <edge id="P05093 (pp) Q9Y6A2" label="CP17A_HUMAN (pp) CP46A_HUMAN" source="P05093" target="Q9Y6A2">
    <att name="confidence_score" value="1.0" type="real" />
    <att name="confidence_score_old" value="1.0" type="real" />
    <att name="relevance_score" value="1.0" type="real" />
  </edge>
  <edge id="P05108 (pp) P05177" label="CP11A_HUMAN (pp) CP1A2_HUMAN" source="P05108" target="P05177">
    <att name="confidence_score" value="1.0" type="real" />
    <att name="confidence_score_old" value="1.0" type="real" />
    <att name="relevance_score" value="1.0" type="real" />
  </edge>
  <edge id="P05108 (pp) P05181" label="CP11A_HUMAN (pp) CP2E1_HUMAN" source="P05108" target="P05181">
    <att name="confidence_score" value="1.0" type="real" />
    <att name="confidence_score_old" value="1.0" type="real" />
    <att name="relevance_score" value="1.0" type="real" />
  </edge>
  <edge id="P05108 (pp) P08684" label="CP11A_HUMAN (pp) CP3A4_HUMAN" source="P05108" target="P08684">
    <att name="confidence_score" value="1.0" type="real" />
    <att name="confidence_score_old" value="1.0" type="real" />
    <att name="relevance_score" value="1.0" type="real" />
  </edge>
  <edge id="P05108 (pp) P08686" label="CP11A_HUMAN (pp) CP21A_HUMAN" source="P05108" target="P08686">
    <att name="confidence_score" value="1.0" type="real" />
    <att name="confidence_score_old" value="1.0" type="real" />
    <att name="relevance_score" value="1.0" type="real" />
  </edge>
  <edge id="P05108 (pp) P10632" label="CP11A_HUMAN (pp) CP2C8_HUMAN" source="P05108" target="P10632">
    <att name="confidence_score" value="1.0" type="real" />
    <att name="confidence_score_old" value="1.0" type="real" />
    <att name="relevance_score" value="1.0" type="real" />
  </edge>
  <edge id="P05108 (pp) P10635" label="CP11A_HUMAN (pp) CP2D6_HUMAN" source="P05108" target="P10635">
    <att name="confidence_score" value="1.0" type="real" />
    <att name="confidence_score_old" value="1.0" type="real" />
    <att name="relevance_score" value="1.0" type="real" />
  </edge>
  <edge id="P05108 (pp) P11509" label="CP11A_HUMAN (pp) CP2A6_HUMAN" source="P05108" target="P11509">
    <att name="confidence_score" value="1.0" type="real" />
    <att name="confidence_score_old" value="1.0" type="real" />
    <att name="relevance_score" value="1.0" type="real" />
  </edge>
  <edge id="P05108 (pp) P11511" label="CP11A_HUMAN (pp) CP19A_HUMAN" source="P05108" target="P11511">
    <att name="confidence_score" value="1.0" type="real" />
    <att name="confidence_score_old" value="1.0" type="real" />
    <att name="relevance_score" value="1.0" type="real" />
  </edge>
  <edge id="P05108 (pp) P11712" label="CP11A_HUMAN (pp) CP2C9_HUMAN" source="P05108" target="P11712">
    <att name="confidence_score" value="1.0" type="real" />
    <att name="confidence_score_old" value="1.0" type="real" />
    <att name="relevance_score" value="1.0" type="real" />
  </edge>
  <edge id="P05108 (pp) P13584" label="CP11A_HUMAN (pp) CP4B1_HUMAN" source="P05108" target="P13584">
    <att name="confidence_score" value="1.0" type="real" />
    <att name="confidence_score_old" value="1.0" type="real" />
    <att name="relevance_score" value="1.0" type="real" />
  </edge>
  <edge id="P05108 (pp) P15538" label="CP11A_HUMAN (pp) C11B1_HUMAN" source="P05108" target="P15538">
    <att name="confidence_score" value="1.0" type="real" />
    <att name="confidence_score_old" value="1.0" type="real" />
    <att name="relevance_score" value="1.0" type="real" />
  </edge>
  <edge id="P05108 (pp) P19099" label="CP11A_HUMAN (pp) C11B2_HUMAN" source="P05108" target="P19099">
    <att name="confidence_score" value="1.0" type="real" />
    <att name="confidence_score_old" value="1.0" type="real" />
    <att name="relevance_score" value="1.0" type="real" />
  </edge>
  <edge id="P05108 (pp) P20813" label="CP11A_HUMAN (pp) CP2B6_HUMAN" source="P05108" target="P20813">
    <att name="confidence_score" value="1.0" type="real" />
    <att name="confidence_score_old" value="1.0" type="real" />
    <att name="relevance_score" value="1.0" type="real" />
  </edge>
  <edge id="P05108 (pp) P20815" label="CP11A_HUMAN (pp) CP3A5_HUMAN" source="P05108" target="P20815">
    <att name="confidence_score" value="1.0" type="real" />
    <att name="confidence_score_old" value="1.0" type="real" />
    <att name="relevance_score" value="1.0" type="real" />
  </edge>
  <edge id="P05108 (pp) P20853" label="CP11A_HUMAN (pp) CP2A7_HUMAN" source="P05108" target="P20853">
    <att name="confidence_score" value="1.0" type="real" />
    <att name="confidence_score_old" value="1.0" type="real" />
    <att name="relevance_score" value="1.0" type="real" />
  </edge>
  <edge id="P05108 (pp) P22680" label="CP11A_HUMAN (pp) CP7A1_HUMAN" source="P05108" target="P22680">
    <att name="confidence_score" value="1.0" type="real" />
    <att name="confidence_score_old" value="1.0" type="real" />
    <att name="relevance_score" value="1.0" type="real" />
  </edge>
  <edge id="P05108 (pp) P24462" label="CP11A_HUMAN (pp) CP3A7_HUMAN" source="P05108" target="P24462">
    <att name="confidence_score" value="1.0" type="real" />
    <att name="confidence_score_old" value="1.0" type="real" />
    <att name="relevance_score" value="1.0" type="real" />
  </edge>
  <edge id="P05108 (pp) P24903" label="CP11A_HUMAN (pp) CP2F1_HUMAN" source="P05108" target="P24903">
    <att name="confidence_score" value="1.0" type="real" />
    <att name="confidence_score_old" value="1.0" type="real" />
    <att name="relevance_score" value="1.0" type="real" />
  </edge>
  <edge id="P05108 (pp) P33260" label="CP11A_HUMAN (pp) CP2CI_HUMAN" source="P05108" target="P33260">
    <att name="confidence_score" value="1.0" type="real" />
    <att name="confidence_score_old" value="1.0" type="real" />
    <att name="relevance_score" value="1.0" type="real" />
  </edge>
  <edge id="P05108 (pp) P33261" label="CP11A_HUMAN (pp) CP2CJ_HUMAN" source="P05108" target="P33261">
    <att name="confidence_score" value="1.0" type="real" />
    <att name="confidence_score_old" value="1.0" type="real" />
    <att name="relevance_score" value="1.0" type="real" />
  </edge>
  <edge id="P05108 (pp) P51589" label="CP11A_HUMAN (pp) CP2J2_HUMAN" source="P05108" target="P51589">
    <att name="confidence_score" value="1.0" type="real" />
    <att name="confidence_score_old" value="1.0" type="real" />
    <att name="relevance_score" value="1.0" type="real" />
  </edge>
  <edge id="P05108 (pp) P78329" label="CP11A_HUMAN (pp) CP4F2_HUMAN" source="P05108" target="P78329">
    <att name="confidence_score" value="1.0" type="real" />
    <att name="confidence_score_old" value="1.0" type="real" />
    <att name="relevance_score" value="1.0" type="real" />
  </edge>
  <edge id="P05108 (pp) P98187" label="CP11A_HUMAN (pp) CP4F8_HUMAN" source="P05108" target="P98187">
    <att name="confidence_score" value="1.0" type="real" />
    <att name="confidence_score_old" value="1.0" type="real" />
    <att name="relevance_score" value="1.0" type="real" />
  </edge>
  <edge id="P05108 (pp) Q02318" label="CP11A_HUMAN (pp) CP27A_HUMAN" source="P05108" target="Q02318">
    <att name="confidence_score" value="1.0" type="real" />
    <att name="confidence_score_old" value="1.0" type="real" />
    <att name="relevance_score" value="1.0" type="real" />
  </edge>
  <edge id="P05108 (pp) Q07973" label="CP11A_HUMAN (pp) CP24A_HUMAN" source="P05108" target="Q07973">
    <att name="confidence_score" value="1.0" type="real" />
    <att name="confidence_score_old" value="1.0" type="real" />
    <att name="relevance_score" value="1.0" type="real" />
  </edge>
  <edge id="P05108 (pp) Q08477" label="CP11A_HUMAN (pp) CP4F3_HUMAN" source="P05108" target="Q08477">
    <att name="confidence_score" value="1.0" type="real" />
    <att name="confidence_score_old" value="1.0" type="real" />
    <att name="relevance_score" value="1.0" type="real" />
  </edge>
  <edge id="P05108 (pp) Q16678" label="CP11A_HUMAN (pp) CP1B1_HUMAN" source="P05108" target="Q16678">
    <att name="confidence_score" value="1.0" type="real" />
    <att name="confidence_score_old" value="1.0" type="real" />
    <att name="relevance_score" value="1.0" type="real" />
  </edge>
  <edge id="P05108 (pp) Q16696" label="CP11A_HUMAN (pp) CP2AD_HUMAN" source="P05108" target="Q16696">
    <att name="confidence_score" value="1.0" type="real" />
    <att name="confidence_score_old" value="1.0" type="real" />
    <att name="relevance_score" value="1.0" type="real" />
  </edge>
  <edge id="P05108 (pp) Q16850" label="CP11A_HUMAN (pp) CP51A_HUMAN" source="P05108" target="Q16850">
    <att name="confidence_score" value="1.0" type="real" />
    <att name="confidence_score_old" value="1.0" type="real" />
    <att name="relevance_score" value="1.0" type="real" />
  </edge>
  <edge id="P05108 (pp) Q4G0S4" label="CP11A_HUMAN (pp) C27C1_HUMAN" source="P05108" target="Q4G0S4">
    <att name="confidence_score" value="1.0" type="real" />
    <att name="confidence_score_old" value="1.0" type="real" />
    <att name="relevance_score" value="1.0" type="real" />
  </edge>
  <edge id="P05108 (pp) Q6NT55" label="CP11A_HUMAN (pp) CP4FN_HUMAN" source="P05108" target="Q6NT55">
    <att name="confidence_score" value="1.0" type="real" />
    <att name="confidence_score_old" value="1.0" type="real" />
    <att name="relevance_score" value="1.0" type="real" />
  </edge>
  <edge id="P05108 (pp) Q6UW02" label="CP11A_HUMAN (pp) CP20A_HUMAN" source="P05108" target="Q6UW02">
    <att name="confidence_score" value="1.0" type="real" />
    <att name="confidence_score_old" value="1.0" type="real" />
    <att name="relevance_score" value="1.0" type="real" />
  </edge>
  <edge id="P05108 (pp) Q6V0L0" label="CP11A_HUMAN (pp) CP26C_HUMAN" source="P05108" target="Q6V0L0">
    <att name="confidence_score" value="1.0" type="real" />
    <att name="confidence_score_old" value="1.0" type="real" />
    <att name="relevance_score" value="1.0" type="real" />
  </edge>
  <edge id="P05108 (pp) Q6VVX0" label="CP11A_HUMAN (pp) CP2R1_HUMAN" source="P05108" target="Q6VVX0">
    <att name="confidence_score" value="1.0" type="real" />
    <att name="confidence_score_old" value="1.0" type="real" />
    <att name="relevance_score" value="1.0" type="real" />
  </edge>
  <edge id="P05108 (pp) Q6ZWL3" label="CP11A_HUMAN (pp) CP4V2_HUMAN" source="P05108" target="Q6ZWL3">
    <att name="confidence_score" value="1.0" type="real" />
    <att name="confidence_score_old" value="1.0" type="real" />
    <att name="relevance_score" value="1.0" type="real" />
  </edge>
  <edge id="P05108 (pp) Q7Z449" label="CP11A_HUMAN (pp) CP2U1_HUMAN" source="P05108" target="Q7Z449">
    <att name="confidence_score" value="1.0" type="real" />
    <att name="confidence_score_old" value="1.0" type="real" />
    <att name="relevance_score" value="1.0" type="real" />
  </edge>
  <edge id="P05108 (pp) Q86W10" label="CP11A_HUMAN (pp) CP4Z1_HUMAN" source="P05108" target="Q86W10">
    <att name="confidence_score" value="1.0" type="real" />
    <att name="confidence_score_old" value="1.0" type="real" />
    <att name="relevance_score" value="1.0" type="real" />
  </edge>
  <edge id="P05108 (pp) Q8N118" label="CP11A_HUMAN (pp) CP4X1_HUMAN" source="P05108" target="Q8N118">
    <att name="confidence_score" value="1.0" type="real" />
    <att name="confidence_score_old" value="1.0" type="real" />
    <att name="relevance_score" value="1.0" type="real" />
  </edge>
  <edge id="P05108 (pp) Q8TAV3" label="CP11A_HUMAN (pp) CP2W1_HUMAN" source="P05108" target="Q8TAV3">
    <att name="confidence_score" value="1.0" type="real" />
    <att name="confidence_score_old" value="1.0" type="real" />
    <att name="relevance_score" value="1.0" type="real" />
  </edge>
  <edge id="P05108 (pp) Q96SQ9" label="CP11A_HUMAN (pp) CP2S1_HUMAN" source="P05108" target="Q96SQ9">
    <att name="confidence_score" value="1.0" type="real" />
    <att name="confidence_score_old" value="1.0" type="real" />
    <att name="relevance_score" value="1.0" type="real" />
  </edge>
  <edge id="P05108 (pp) Q9HB55" label="CP11A_HUMAN (pp) CP343_HUMAN" source="P05108" target="Q9HB55">
    <att name="confidence_score" value="1.0" type="real" />
    <att name="confidence_score_old" value="1.0" type="real" />
    <att name="relevance_score" value="1.0" type="real" />
  </edge>
  <edge id="P05108 (pp) Q9HBI6" label="CP11A_HUMAN (pp) CP4FB_HUMAN" source="P05108" target="Q9HBI6">
    <att name="confidence_score" value="1.0" type="real" />
    <att name="confidence_score_old" value="1.0" type="real" />
    <att name="relevance_score" value="1.0" type="real" />
  </edge>
  <edge id="P05108 (pp) Q9HCS2" label="CP11A_HUMAN (pp) CP4FC_HUMAN" source="P05108" target="Q9HCS2">
    <att name="confidence_score" value="1.0" type="real" />
    <att name="confidence_score_old" value="1.0" type="real" />
    <att name="relevance_score" value="1.0" type="real" />
  </edge>
  <edge id="P05108 (pp) Q9NR63" label="CP11A_HUMAN (pp) CP26B_HUMAN" source="P05108" target="Q9NR63">
    <att name="confidence_score" value="1.0" type="real" />
    <att name="confidence_score_old" value="1.0" type="real" />
    <att name="relevance_score" value="1.0" type="real" />
  </edge>
  <edge id="P05108 (pp) Q9NYL5" label="CP11A_HUMAN (pp) CP39A_HUMAN" source="P05108" target="Q9NYL5">
    <att name="confidence_score" value="1.0" type="real" />
    <att name="confidence_score_old" value="1.0" type="real" />
    <att name="relevance_score" value="1.0" type="real" />
  </edge>
  <edge id="P05108 (pp) Q9UNU6" label="CP11A_HUMAN (pp) CP8B1_HUMAN" source="P05108" target="Q9UNU6">
    <att name="confidence_score" value="1.0" type="real" />
    <att name="confidence_score_old" value="1.0" type="real" />
    <att name="relevance_score" value="1.0" type="real" />
  </edge>
  <edge id="P05108 (pp) Q9Y6A2" label="CP11A_HUMAN (pp) CP46A_HUMAN" source="P05108" target="Q9Y6A2">
    <att name="confidence_score" value="1.0" type="real" />
    <att name="confidence_score_old" value="1.0" type="real" />
    <att name="relevance_score" value="1.0" type="real" />
  </edge>
  <edge id="P05177 (pp) P05181" label="CP1A2_HUMAN (pp) CP2E1_HUMAN" source="P05177" target="P05181">
    <att name="confidence_score" value="1.0" type="real" />
    <att name="confidence_score_old" value="1.0" type="real" />
    <att name="relevance_score" value="1.0" type="real" />
  </edge>
  <edge id="P05177 (pp) P08684" label="CP1A2_HUMAN (pp) CP3A4_HUMAN" source="P05177" target="P08684">
    <att name="confidence_score" value="1.0" type="real" />
    <att name="confidence_score_old" value="1.0" type="real" />
    <att name="relevance_score" value="1.0" type="real" />
  </edge>
  <edge id="P05177 (pp) P08686" label="CP1A2_HUMAN (pp) CP21A_HUMAN" source="P05177" target="P08686">
    <att name="confidence_score" value="1.0" type="real" />
    <att name="confidence_score_old" value="1.0" type="real" />
    <att name="relevance_score" value="1.0" type="real" />
  </edge>
  <edge id="P05177 (pp) P10632" label="CP1A2_HUMAN (pp) CP2C8_HUMAN" source="P05177" target="P10632">
    <att name="confidence_score" value="1.0" type="real" />
    <att name="confidence_score_old" value="1.0" type="real" />
    <att name="relevance_score" value="1.0" type="real" />
  </edge>
  <edge id="P05177 (pp) P10635" label="CP1A2_HUMAN (pp) CP2D6_HUMAN" source="P05177" target="P10635">
    <att name="confidence_score" value="1.0" type="real" />
    <att name="confidence_score_old" value="1.0" type="real" />
    <att name="relevance_score" value="1.0" type="real" />
  </edge>
  <edge id="P05177 (pp) P11509" label="CP1A2_HUMAN (pp) CP2A6_HUMAN" source="P05177" target="P11509">
    <att name="confidence_score" value="1.0" type="real" />
    <att name="confidence_score_old" value="1.0" type="real" />
    <att name="relevance_score" value="1.0" type="real" />
  </edge>
  <edge id="P05177 (pp) P11511" label="CP1A2_HUMAN (pp) CP19A_HUMAN" source="P05177" target="P11511">
    <att name="confidence_score" value="1.0" type="real" />
    <att name="confidence_score_old" value="1.0" type="real" />
    <att name="relevance_score" value="1.0" type="real" />
  </edge>
  <edge id="P05177 (pp) P11712" label="CP1A2_HUMAN (pp) CP2C9_HUMAN" source="P05177" target="P11712">
    <att name="confidence_score" value="1.0" type="real" />
    <att name="confidence_score_old" value="1.0" type="real" />
    <att name="relevance_score" value="1.0" type="real" />
  </edge>
  <edge id="P05177 (pp) P13584" label="CP1A2_HUMAN (pp) CP4B1_HUMAN" source="P05177" target="P13584">
    <att name="confidence_score" value="1.0" type="real" />
    <att name="confidence_score_old" value="1.0" type="real" />
    <att name="relevance_score" value="1.0" type="real" />
  </edge>
  <edge id="P05177 (pp) P15538" label="CP1A2_HUMAN (pp) C11B1_HUMAN" source="P05177" target="P15538">
    <att name="confidence_score" value="1.0" type="real" />
    <att name="confidence_score_old" value="1.0" type="real" />
    <att name="relevance_score" value="1.0" type="real" />
  </edge>
  <edge id="P05177 (pp) P16435" label="CP1A2_HUMAN (pp) NCPR_HUMAN" source="P05177" target="P16435">
    <att name="confidence_score" value="1.0" type="real" />
    <att name="confidence_score_old" value="0.3914" type="real" />
    <att name="initial_score" value="0.4873" type="real" />
    <att name="relevance_score" value="1.0" type="real" />
  </edge>
  <edge id="P05177 (pp) P19099" label="CP1A2_HUMAN (pp) C11B2_HUMAN" source="P05177" target="P19099">
    <att name="confidence_score" value="1.0" type="real" />
    <att name="confidence_score_old" value="1.0" type="real" />
    <att name="relevance_score" value="1.0" type="real" />
  </edge>
  <edge id="P05177 (pp) P20813" label="CP1A2_HUMAN (pp) CP2B6_HUMAN" source="P05177" target="P20813">
    <att name="confidence_score" value="1.0" type="real" />
    <att name="confidence_score_old" value="1.0" type="real" />
    <att name="relevance_score" value="1.0" type="real" />
  </edge>
  <edge id="P05177 (pp) P20815" label="CP1A2_HUMAN (pp) CP3A5_HUMAN" source="P05177" target="P20815">
    <att name="confidence_score" value="1.0" type="real" />
    <att name="confidence_score_old" value="1.0" type="real" />
    <att name="relevance_score" value="1.0" type="real" />
  </edge>
  <edge id="P05177 (pp) P20853" label="CP1A2_HUMAN (pp) CP2A7_HUMAN" source="P05177" target="P20853">
    <att name="confidence_score" value="1.0" type="real" />
    <att name="confidence_score_old" value="1.0" type="real" />
    <att name="relevance_score" value="1.0" type="real" />
  </edge>
  <edge id="P05177 (pp) P22680" label="CP1A2_HUMAN (pp) CP7A1_HUMAN" source="P05177" target="P22680">
    <att name="confidence_score" value="1.0" type="real" />
    <att name="confidence_score_old" value="1.0" type="real" />
    <att name="relevance_score" value="1.0" type="real" />
  </edge>
  <edge id="P05177 (pp) P24462" label="CP1A2_HUMAN (pp) CP3A7_HUMAN" source="P05177" target="P24462">
    <att name="confidence_score" value="1.0" type="real" />
    <att name="confidence_score_old" value="1.0" type="real" />
    <att name="relevance_score" value="1.0" type="real" />
  </edge>
  <edge id="P05177 (pp) P24903" label="CP1A2_HUMAN (pp) CP2F1_HUMAN" source="P05177" target="P24903">
    <att name="confidence_score" value="1.0" type="real" />
    <att name="confidence_score_old" value="1.0" type="real" />
    <att name="relevance_score" value="1.0" type="real" />
  </edge>
  <edge id="P05177 (pp) P33260" label="CP1A2_HUMAN (pp) CP2CI_HUMAN" source="P05177" target="P33260">
    <att name="confidence_score" value="1.0" type="real" />
    <att name="confidence_score_old" value="1.0" type="real" />
    <att name="relevance_score" value="1.0" type="real" />
  </edge>
  <edge id="P05177 (pp) P33261" label="CP1A2_HUMAN (pp) CP2CJ_HUMAN" source="P05177" target="P33261">
    <att name="confidence_score" value="1.0" type="real" />
    <att name="confidence_score_old" value="1.0" type="real" />
    <att name="relevance_score" value="1.0" type="real" />
  </edge>
  <edge id="P05177 (pp) P51589" label="CP1A2_HUMAN (pp) CP2J2_HUMAN" source="P05177" target="P51589">
    <att name="confidence_score" value="1.0" type="real" />
    <att name="confidence_score_old" value="1.0" type="real" />
    <att name="relevance_score" value="1.0" type="real" />
  </edge>
  <edge id="P05177 (pp) P78329" label="CP1A2_HUMAN (pp) CP4F2_HUMAN" source="P05177" target="P78329">
    <att name="confidence_score" value="1.0" type="real" />
    <att name="confidence_score_old" value="1.0" type="real" />
    <att name="relevance_score" value="1.0" type="real" />
  </edge>
  <edge id="P05177 (pp) P98187" label="CP1A2_HUMAN (pp) CP4F8_HUMAN" source="P05177" target="P98187">
    <att name="confidence_score" value="1.0" type="real" />
    <att name="confidence_score_old" value="1.0" type="real" />
    <att name="relevance_score" value="1.0" type="real" />
  </edge>
  <edge id="P05177 (pp) Q02318" label="CP1A2_HUMAN (pp) CP27A_HUMAN" source="P05177" target="Q02318">
    <att name="confidence_score" value="1.0" type="real" />
    <att name="confidence_score_old" value="1.0" type="real" />
    <att name="relevance_score" value="1.0" type="real" />
  </edge>
  <edge id="P05177 (pp) Q07973" label="CP1A2_HUMAN (pp) CP24A_HUMAN" source="P05177" target="Q07973">
    <att name="confidence_score" value="1.0" type="real" />
    <att name="confidence_score_old" value="1.0" type="real" />
    <att name="relevance_score" value="1.0" type="real" />
  </edge>
  <edge id="P05177 (pp) Q08477" label="CP1A2_HUMAN (pp) CP4F3_HUMAN" source="P05177" target="Q08477">
    <att name="confidence_score" value="1.0" type="real" />
    <att name="confidence_score_old" value="1.0" type="real" />
    <att name="relevance_score" value="1.0" type="real" />
  </edge>
  <edge id="P05177 (pp) Q13510" label="CP1A2_HUMAN (pp) ASAH1_HUMAN" source="P05177" target="Q13510">
    <att name="confidence_score" value="1.0" type="real" />
    <att name="confidence_score_old" value="0.1602" type="real" />
    <att name="initial_score" value="0.0558" type="real" />
    <att name="relevance_score" value="1.0" type="real" />
  </edge>
  <edge id="P05177 (pp) Q16678" label="CP1A2_HUMAN (pp) CP1B1_HUMAN" source="P05177" target="Q16678">
    <att name="confidence_score" value="1.0" type="real" />
    <att name="confidence_score_old" value="1.0" type="real" />
    <att name="relevance_score" value="1.0" type="real" />
  </edge>
  <edge id="P05177 (pp) Q16696" label="CP1A2_HUMAN (pp) CP2AD_HUMAN" source="P05177" target="Q16696">
    <att name="confidence_score" value="1.0" type="real" />
    <att name="confidence_score_old" value="1.0" type="real" />
    <att name="relevance_score" value="1.0" type="real" />
  </edge>
  <edge id="P05177 (pp) Q16850" label="CP1A2_HUMAN (pp) CP51A_HUMAN" source="P05177" target="Q16850">
    <att name="confidence_score" value="1.0" type="real" />
    <att name="confidence_score_old" value="1.0" type="real" />
    <att name="relevance_score" value="1.0" type="real" />
  </edge>
  <edge id="P05177 (pp) Q4G0S4" label="CP1A2_HUMAN (pp) C27C1_HUMAN" source="P05177" target="Q4G0S4">
    <att name="confidence_score" value="1.0" type="real" />
    <att name="confidence_score_old" value="1.0" type="real" />
    <att name="relevance_score" value="1.0" type="real" />
  </edge>
  <edge id="P05177 (pp) Q6NT55" label="CP1A2_HUMAN (pp) CP4FN_HUMAN" source="P05177" target="Q6NT55">
    <att name="confidence_score" value="1.0" type="real" />
    <att name="confidence_score_old" value="1.0" type="real" />
    <att name="relevance_score" value="1.0" type="real" />
  </edge>
  <edge id="P05177 (pp) Q6UW02" label="CP1A2_HUMAN (pp) CP20A_HUMAN" source="P05177" target="Q6UW02">
    <att name="confidence_score" value="1.0" type="real" />
    <att name="confidence_score_old" value="1.0" type="real" />
    <att name="relevance_score" value="1.0" type="real" />
  </edge>
  <edge id="P05177 (pp) Q6V0L0" label="CP1A2_HUMAN (pp) CP26C_HUMAN" source="P05177" target="Q6V0L0">
    <att name="confidence_score" value="1.0" type="real" />
    <att name="confidence_score_old" value="1.0" type="real" />
    <att name="relevance_score" value="1.0" type="real" />
  </edge>
  <edge id="P05177 (pp) Q6VVX0" label="CP1A2_HUMAN (pp) CP2R1_HUMAN" source="P05177" target="Q6VVX0">
    <att name="confidence_score" value="1.0" type="real" />
    <att name="confidence_score_old" value="1.0" type="real" />
    <att name="relevance_score" value="1.0" type="real" />
  </edge>
  <edge id="P05177 (pp) Q6ZWL3" label="CP1A2_HUMAN (pp) CP4V2_HUMAN" source="P05177" target="Q6ZWL3">
    <att name="confidence_score" value="1.0" type="real" />
    <att name="confidence_score_old" value="1.0" type="real" />
    <att name="relevance_score" value="1.0" type="real" />
  </edge>
  <edge id="P05177 (pp) Q7Z449" label="CP1A2_HUMAN (pp) CP2U1_HUMAN" source="P05177" target="Q7Z449">
    <att name="confidence_score" value="1.0" type="real" />
    <att name="confidence_score_old" value="1.0" type="real" />
    <att name="relevance_score" value="1.0" type="real" />
  </edge>
  <edge id="P05177 (pp) Q86W10" label="CP1A2_HUMAN (pp) CP4Z1_HUMAN" source="P05177" target="Q86W10">
    <att name="confidence_score" value="1.0" type="real" />
    <att name="confidence_score_old" value="1.0" type="real" />
    <att name="relevance_score" value="1.0" type="real" />
  </edge>
  <edge id="P05177 (pp) Q8N118" label="CP1A2_HUMAN (pp) CP4X1_HUMAN" source="P05177" target="Q8N118">
    <att name="confidence_score" value="1.0" type="real" />
    <att name="confidence_score_old" value="1.0" type="real" />
    <att name="relevance_score" value="1.0" type="real" />
  </edge>
  <edge id="P05177 (pp) Q8TAV3" label="CP1A2_HUMAN (pp) CP2W1_HUMAN" source="P05177" target="Q8TAV3">
    <att name="confidence_score" value="1.0" type="real" />
    <att name="confidence_score_old" value="1.0" type="real" />
    <att name="relevance_score" value="1.0" type="real" />
  </edge>
  <edge id="P05177 (pp) Q96SQ9" label="CP1A2_HUMAN (pp) CP2S1_HUMAN" source="P05177" target="Q96SQ9">
    <att name="confidence_score" value="1.0" type="real" />
    <att name="confidence_score_old" value="1.0" type="real" />
    <att name="relevance_score" value="1.0" type="real" />
  </edge>
  <edge id="P05177 (pp) Q9HB55" label="CP1A2_HUMAN (pp) CP343_HUMAN" source="P05177" target="Q9HB55">
    <att name="confidence_score" value="1.0" type="real" />
    <att name="confidence_score_old" value="1.0" type="real" />
    <att name="relevance_score" value="1.0" type="real" />
  </edge>
  <edge id="P05177 (pp) Q9HBI6" label="CP1A2_HUMAN (pp) CP4FB_HUMAN" source="P05177" target="Q9HBI6">
    <att name="confidence_score" value="1.0" type="real" />
    <att name="confidence_score_old" value="1.0" type="real" />
    <att name="relevance_score" value="1.0" type="real" />
  </edge>
  <edge id="P05177 (pp) Q9HCS2" label="CP1A2_HUMAN (pp) CP4FC_HUMAN" source="P05177" target="Q9HCS2">
    <att name="confidence_score" value="1.0" type="real" />
    <att name="confidence_score_old" value="1.0" type="real" />
    <att name="relevance_score" value="1.0" type="real" />
  </edge>
  <edge id="P05177 (pp) Q9NR63" label="CP1A2_HUMAN (pp) CP26B_HUMAN" source="P05177" target="Q9NR63">
    <att name="confidence_score" value="1.0" type="real" />
    <att name="confidence_score_old" value="1.0" type="real" />
    <att name="relevance_score" value="1.0" type="real" />
  </edge>
  <edge id="P05177 (pp) Q9NYL5" label="CP1A2_HUMAN (pp) CP39A_HUMAN" source="P05177" target="Q9NYL5">
    <att name="confidence_score" value="1.0" type="real" />
    <att name="confidence_score_old" value="1.0" type="real" />
    <att name="relevance_score" value="1.0" type="real" />
  </edge>
  <edge id="P05177 (pp) Q9UNU6" label="CP1A2_HUMAN (pp) CP8B1_HUMAN" source="P05177" target="Q9UNU6">
    <att name="confidence_score" value="1.0" type="real" />
    <att name="confidence_score_old" value="1.0" type="real" />
    <att name="relevance_score" value="1.0" type="real" />
  </edge>
  <edge id="P05177 (pp) Q9Y6A2" label="CP1A2_HUMAN (pp) CP46A_HUMAN" source="P05177" target="Q9Y6A2">
    <att name="confidence_score" value="1.0" type="real" />
    <att name="confidence_score_old" value="1.0" type="real" />
    <att name="relevance_score" value="1.0" type="real" />
  </edge>
  <edge id="P05181 (pp) P08684" label="CP2E1_HUMAN (pp) CP3A4_HUMAN" source="P05181" target="P08684">
    <att name="confidence_score" value="1.0" type="real" />
    <att name="confidence_score_old" value="1.0" type="real" />
    <att name="relevance_score" value="1.0" type="real" />
  </edge>
  <edge id="P05181 (pp) P08686" label="CP2E1_HUMAN (pp) CP21A_HUMAN" source="P05181" target="P08686">
    <att name="confidence_score" value="1.0" type="real" />
    <att name="confidence_score_old" value="1.0" type="real" />
    <att name="relevance_score" value="1.0" type="real" />
  </edge>
  <edge id="P05181 (pp) P10632" label="CP2E1_HUMAN (pp) CP2C8_HUMAN" source="P05181" target="P10632">
    <att name="confidence_score" value="1.0" type="real" />
    <att name="confidence_score_old" value="1.0" type="real" />
    <att name="relevance_score" value="1.0" type="real" />
  </edge>
  <edge id="P05181 (pp) P10635" label="CP2E1_HUMAN (pp) CP2D6_HUMAN" source="P05181" target="P10635">
    <att name="confidence_score" value="1.0" type="real" />
    <att name="confidence_score_old" value="1.0" type="real" />
    <att name="relevance_score" value="1.0" type="real" />
  </edge>
  <edge id="P05181 (pp) P11509" label="CP2E1_HUMAN (pp) CP2A6_HUMAN" source="P05181" target="P11509">
    <att name="confidence_score" value="1.0" type="real" />
    <att name="confidence_score_old" value="1.0" type="real" />
    <att name="relevance_score" value="1.0" type="real" />
  </edge>
  <edge id="P05181 (pp) P11511" label="CP2E1_HUMAN (pp) CP19A_HUMAN" source="P05181" target="P11511">
    <att name="confidence_score" value="1.0" type="real" />
    <att name="confidence_score_old" value="1.0" type="real" />
    <att name="relevance_score" value="1.0" type="real" />
  </edge>
  <edge id="P05181 (pp) P11712" label="CP2E1_HUMAN (pp) CP2C9_HUMAN" source="P05181" target="P11712">
    <att name="confidence_score" value="1.0" type="real" />
    <att name="confidence_score_old" value="1.0" type="real" />
    <att name="relevance_score" value="1.0" type="real" />
  </edge>
  <edge id="P05181 (pp) P13584" label="CP2E1_HUMAN (pp) CP4B1_HUMAN" source="P05181" target="P13584">
    <att name="confidence_score" value="1.0" type="real" />
    <att name="confidence_score_old" value="1.0" type="real" />
    <att name="relevance_score" value="1.0" type="real" />
  </edge>
  <edge id="P05181 (pp) P15538" label="CP2E1_HUMAN (pp) C11B1_HUMAN" source="P05181" target="P15538">
    <att name="confidence_score" value="1.0" type="real" />
    <att name="confidence_score_old" value="1.0" type="real" />
    <att name="relevance_score" value="1.0" type="real" />
  </edge>
  <edge id="P05181 (pp) P16435" label="CP2E1_HUMAN (pp) NCPR_HUMAN" source="P05181" target="P16435">
    <att name="confidence_score" value="1.0" type="real" />
    <att name="confidence_score_old" value="0.5528" type="real" />
    <att name="initial_score" value="0.6541" type="real" />
    <att name="relevance_score" value="1.0" type="real" />
  </edge>
  <edge id="P05181 (pp) P19099" label="CP2E1_HUMAN (pp) C11B2_HUMAN" source="P05181" target="P19099">
    <att name="confidence_score" value="1.0" type="real" />
    <att name="confidence_score_old" value="1.0" type="real" />
    <att name="relevance_score" value="1.0" type="real" />
  </edge>
  <edge id="P05181 (pp) P20813" label="CP2E1_HUMAN (pp) CP2B6_HUMAN" source="P05181" target="P20813">
    <att name="confidence_score" value="1.0" type="real" />
    <att name="confidence_score_old" value="1.0" type="real" />
    <att name="relevance_score" value="1.0" type="real" />
  </edge>
  <edge id="P05181 (pp) P20815" label="CP2E1_HUMAN (pp) CP3A5_HUMAN" source="P05181" target="P20815">
    <att name="confidence_score" value="1.0" type="real" />
    <att name="confidence_score_old" value="1.0" type="real" />
    <att name="relevance_score" value="1.0" type="real" />
  </edge>
  <edge id="P05181 (pp) P20853" label="CP2E1_HUMAN (pp) CP2A7_HUMAN" source="P05181" target="P20853">
    <att name="confidence_score" value="1.0" type="real" />
    <att name="confidence_score_old" value="1.0" type="real" />
    <att name="relevance_score" value="1.0" type="real" />
  </edge>
  <edge id="P05181 (pp) P22680" label="CP2E1_HUMAN (pp) CP7A1_HUMAN" source="P05181" target="P22680">
    <att name="confidence_score" value="1.0" type="real" />
    <att name="confidence_score_old" value="1.0" type="real" />
    <att name="relevance_score" value="1.0" type="real" />
  </edge>
  <edge id="P05181 (pp) P24462" label="CP2E1_HUMAN (pp) CP3A7_HUMAN" source="P05181" target="P24462">
    <att name="confidence_score" value="1.0" type="real" />
    <att name="confidence_score_old" value="1.0" type="real" />
    <att name="relevance_score" value="1.0" type="real" />
  </edge>
  <edge id="P05181 (pp) P24903" label="CP2E1_HUMAN (pp) CP2F1_HUMAN" source="P05181" target="P24903">
    <att name="confidence_score" value="1.0" type="real" />
    <att name="confidence_score_old" value="1.0" type="real" />
    <att name="relevance_score" value="1.0" type="real" />
  </edge>
  <edge id="P05181 (pp) P33260" label="CP2E1_HUMAN (pp) CP2CI_HUMAN" source="P05181" target="P33260">
    <att name="confidence_score" value="1.0" type="real" />
    <att name="confidence_score_old" value="1.0" type="real" />
    <att name="relevance_score" value="1.0" type="real" />
  </edge>
  <edge id="P05181 (pp) P33261" label="CP2E1_HUMAN (pp) CP2CJ_HUMAN" source="P05181" target="P33261">
    <att name="confidence_score" value="1.0" type="real" />
    <att name="confidence_score_old" value="1.0" type="real" />
    <att name="relevance_score" value="1.0" type="real" />
  </edge>
  <edge id="P05181 (pp) P51589" label="CP2E1_HUMAN (pp) CP2J2_HUMAN" source="P05181" target="P51589">
    <att name="confidence_score" value="1.0" type="real" />
    <att name="confidence_score_old" value="1.0" type="real" />
    <att name="relevance_score" value="1.0" type="real" />
  </edge>
  <edge id="P05181 (pp) P78329" label="CP2E1_HUMAN (pp) CP4F2_HUMAN" source="P05181" target="P78329">
    <att name="confidence_score" value="1.0" type="real" />
    <att name="confidence_score_old" value="1.0" type="real" />
    <att name="relevance_score" value="1.0" type="real" />
  </edge>
  <edge id="P05181 (pp) P98187" label="CP2E1_HUMAN (pp) CP4F8_HUMAN" source="P05181" target="P98187">
    <att name="confidence_score" value="1.0" type="real" />
    <att name="confidence_score_old" value="1.0" type="real" />
    <att name="relevance_score" value="1.0" type="real" />
  </edge>
  <edge id="P05181 (pp) Q02318" label="CP2E1_HUMAN (pp) CP27A_HUMAN" source="P05181" target="Q02318">
    <att name="confidence_score" value="1.0" type="real" />
    <att name="confidence_score_old" value="1.0" type="real" />
    <att name="relevance_score" value="1.0" type="real" />
  </edge>
  <edge id="P05181 (pp) Q07973" label="CP2E1_HUMAN (pp) CP24A_HUMAN" source="P05181" target="Q07973">
    <att name="confidence_score" value="1.0" type="real" />
    <att name="confidence_score_old" value="1.0" type="real" />
    <att name="relevance_score" value="1.0" type="real" />
  </edge>
  <edge id="P05181 (pp) Q08477" label="CP2E1_HUMAN (pp) CP4F3_HUMAN" source="P05181" target="Q08477">
    <att name="confidence_score" value="1.0" type="real" />
    <att name="confidence_score_old" value="1.0" type="real" />
    <att name="relevance_score" value="1.0" type="real" />
  </edge>
  <edge id="P05181 (pp) Q16678" label="CP2E1_HUMAN (pp) CP1B1_HUMAN" source="P05181" target="Q16678">
    <att name="confidence_score" value="1.0" type="real" />
    <att name="confidence_score_old" value="1.0" type="real" />
    <att name="relevance_score" value="1.0" type="real" />
  </edge>
  <edge id="P05181 (pp) Q16696" label="CP2E1_HUMAN (pp) CP2AD_HUMAN" source="P05181" target="Q16696">
    <att name="confidence_score" value="1.0" type="real" />
    <att name="confidence_score_old" value="1.0" type="real" />
    <att name="relevance_score" value="1.0" type="real" />
  </edge>
  <edge id="P05181 (pp) Q16850" label="CP2E1_HUMAN (pp) CP51A_HUMAN" source="P05181" target="Q16850">
    <att name="confidence_score" value="1.0" type="real" />
    <att name="confidence_score_old" value="1.0" type="real" />
    <att name="relevance_score" value="1.0" type="real" />
  </edge>
  <edge id="P05181 (pp) Q4G0S4" label="CP2E1_HUMAN (pp) C27C1_HUMAN" source="P05181" target="Q4G0S4">
    <att name="confidence_score" value="1.0" type="real" />
    <att name="confidence_score_old" value="1.0" type="real" />
    <att name="relevance_score" value="1.0" type="real" />
  </edge>
  <edge id="P05181 (pp) Q6NT55" label="CP2E1_HUMAN (pp) CP4FN_HUMAN" source="P05181" target="Q6NT55">
    <att name="confidence_score" value="1.0" type="real" />
    <att name="confidence_score_old" value="1.0" type="real" />
    <att name="relevance_score" value="1.0" type="real" />
  </edge>
  <edge id="P05181 (pp) Q6UW02" label="CP2E1_HUMAN (pp) CP20A_HUMAN" source="P05181" target="Q6UW02">
    <att name="confidence_score" value="1.0" type="real" />
    <att name="confidence_score_old" value="1.0" type="real" />
    <att name="relevance_score" value="1.0" type="real" />
  </edge>
  <edge id="P05181 (pp) Q6V0L0" label="CP2E1_HUMAN (pp) CP26C_HUMAN" source="P05181" target="Q6V0L0">
    <att name="confidence_score" value="1.0" type="real" />
    <att name="confidence_score_old" value="1.0" type="real" />
    <att name="relevance_score" value="1.0" type="real" />
  </edge>
  <edge id="P05181 (pp) Q6VVX0" label="CP2E1_HUMAN (pp) CP2R1_HUMAN" source="P05181" target="Q6VVX0">
    <att name="confidence_score" value="1.0" type="real" />
    <att name="confidence_score_old" value="1.0" type="real" />
    <att name="relevance_score" value="1.0" type="real" />
  </edge>
  <edge id="P05181 (pp) Q6ZWL3" label="CP2E1_HUMAN (pp) CP4V2_HUMAN" source="P05181" target="Q6ZWL3">
    <att name="confidence_score" value="1.0" type="real" />
    <att name="confidence_score_old" value="1.0" type="real" />
    <att name="relevance_score" value="1.0" type="real" />
  </edge>
  <edge id="P05181 (pp) Q7Z449" label="CP2E1_HUMAN (pp) CP2U1_HUMAN" source="P05181" target="Q7Z449">
    <att name="confidence_score" value="1.0" type="real" />
    <att name="confidence_score_old" value="1.0" type="real" />
    <att name="relevance_score" value="1.0" type="real" />
  </edge>
  <edge id="P05181 (pp) Q86W10" label="CP2E1_HUMAN (pp) CP4Z1_HUMAN" source="P05181" target="Q86W10">
    <att name="confidence_score" value="1.0" type="real" />
    <att name="confidence_score_old" value="1.0" type="real" />
    <att name="relevance_score" value="1.0" type="real" />
  </edge>
  <edge id="P05181 (pp) Q8N118" label="CP2E1_HUMAN (pp) CP4X1_HUMAN" source="P05181" target="Q8N118">
    <att name="confidence_score" value="1.0" type="real" />
    <att name="confidence_score_old" value="1.0" type="real" />
    <att name="relevance_score" value="1.0" type="real" />
  </edge>
  <edge id="P05181 (pp) Q8TAV3" label="CP2E1_HUMAN (pp) CP2W1_HUMAN" source="P05181" target="Q8TAV3">
    <att name="confidence_score" value="1.0" type="real" />
    <att name="confidence_score_old" value="1.0" type="real" />
    <att name="relevance_score" value="1.0" type="real" />
  </edge>
  <edge id="P05181 (pp) Q96DB5" label="CP2E1_HUMAN (pp) RMD1_HUMAN" source="P05181" target="Q96DB5">
    <att name="confidence_score" value="1.0" type="real" />
    <att name="confidence_score_old" value="0.1595" type="real" />
    <att name="initial_score" value="0.0537" type="real" />
    <att name="relevance_score" value="1.0" type="real" />
  </edge>
  <edge id="P05181 (pp) Q96SQ9" label="CP2E1_HUMAN (pp) CP2S1_HUMAN" source="P05181" target="Q96SQ9">
    <att name="confidence_score" value="1.0" type="real" />
    <att name="confidence_score_old" value="1.0" type="real" />
    <att name="relevance_score" value="1.0" type="real" />
  </edge>
  <edge id="P05181 (pp) Q9HB55" label="CP2E1_HUMAN (pp) CP343_HUMAN" source="P05181" target="Q9HB55">
    <att name="confidence_score" value="1.0" type="real" />
    <att name="confidence_score_old" value="1.0" type="real" />
    <att name="relevance_score" value="1.0" type="real" />
  </edge>
  <edge id="P05181 (pp) Q9HBI6" label="CP2E1_HUMAN (pp) CP4FB_HUMAN" source="P05181" target="Q9HBI6">
    <att name="confidence_score" value="1.0" type="real" />
    <att name="confidence_score_old" value="1.0" type="real" />
    <att name="relevance_score" value="1.0" type="real" />
  </edge>
  <edge id="P05181 (pp) Q9HCS2" label="CP2E1_HUMAN (pp) CP4FC_HUMAN" source="P05181" target="Q9HCS2">
    <att name="confidence_score" value="1.0" type="real" />
    <att name="confidence_score_old" value="1.0" type="real" />
    <att name="relevance_score" value="1.0" type="real" />
  </edge>
  <edge id="P05181 (pp) Q9NR63" label="CP2E1_HUMAN (pp) CP26B_HUMAN" source="P05181" target="Q9NR63">
    <att name="confidence_score" value="1.0" type="real" />
    <att name="confidence_score_old" value="1.0" type="real" />
    <att name="relevance_score" value="1.0" type="real" />
  </edge>
  <edge id="P05181 (pp) Q9NYL5" label="CP2E1_HUMAN (pp) CP39A_HUMAN" source="P05181" target="Q9NYL5">
    <att name="confidence_score" value="1.0" type="real" />
    <att name="confidence_score_old" value="1.0" type="real" />
    <att name="relevance_score" value="1.0" type="real" />
  </edge>
  <edge id="P05181 (pp) Q9UNU6" label="CP2E1_HUMAN (pp) CP8B1_HUMAN" source="P05181" target="Q9UNU6">
    <att name="confidence_score" value="1.0" type="real" />
    <att name="confidence_score_old" value="1.0" type="real" />
    <att name="relevance_score" value="1.0" type="real" />
  </edge>
  <edge id="P05181 (pp) Q9Y6A2" label="CP2E1_HUMAN (pp) CP46A_HUMAN" source="P05181" target="Q9Y6A2">
    <att name="confidence_score" value="1.0" type="real" />
    <att name="confidence_score_old" value="1.0" type="real" />
    <att name="relevance_score" value="1.0" type="real" />
  </edge>
  <edge id="P08684 (pp) P08686" label="CP3A4_HUMAN (pp) CP21A_HUMAN" source="P08684" target="P08686">
    <att name="confidence_score" value="1.0" type="real" />
    <att name="confidence_score_old" value="1.0" type="real" />
    <att name="relevance_score" value="1.0" type="real" />
  </edge>
  <edge id="P08684 (pp) P10632" label="CP3A4_HUMAN (pp) CP2C8_HUMAN" source="P08684" target="P10632">
    <att name="confidence_score" value="1.0" type="real" />
    <att name="confidence_score_old" value="1.0" type="real" />
    <att name="relevance_score" value="1.0" type="real" />
  </edge>
  <edge id="P08684 (pp) P10635" label="CP3A4_HUMAN (pp) CP2D6_HUMAN" source="P08684" target="P10635">
    <att name="confidence_score" value="1.0" type="real" />
    <att name="confidence_score_old" value="1.0" type="real" />
    <att name="relevance_score" value="1.0" type="real" />
  </edge>
  <edge id="P08684 (pp) P11509" label="CP3A4_HUMAN (pp) CP2A6_HUMAN" source="P08684" target="P11509">
    <att name="confidence_score" value="1.0" type="real" />
    <att name="confidence_score_old" value="1.0" type="real" />
    <att name="relevance_score" value="1.0" type="real" />
  </edge>
  <edge id="P08684 (pp) P11511" label="CP3A4_HUMAN (pp) CP19A_HUMAN" source="P08684" target="P11511">
    <att name="confidence_score" value="1.0" type="real" />
    <att name="confidence_score_old" value="1.0" type="real" />
    <att name="relevance_score" value="1.0" type="real" />
  </edge>
  <edge id="P08684 (pp) P11712" label="CP3A4_HUMAN (pp) CP2C9_HUMAN" source="P08684" target="P11712">
    <att name="confidence_score" value="1.0" type="real" />
    <att name="confidence_score_old" value="1.0" type="real" />
    <att name="initial_score" value="0.4214" type="real" />
    <att name="relevance_score" value="1.0" type="real" />
  </edge>
  <edge id="P08684 (pp) P13584" label="CP3A4_HUMAN (pp) CP4B1_HUMAN" source="P08684" target="P13584">
    <att name="confidence_score" value="1.0" type="real" />
    <att name="confidence_score_old" value="1.0" type="real" />
    <att name="relevance_score" value="1.0" type="real" />
  </edge>
  <edge id="P08684 (pp) P15538" label="CP3A4_HUMAN (pp) C11B1_HUMAN" source="P08684" target="P15538">
    <att name="confidence_score" value="1.0" type="real" />
    <att name="confidence_score_old" value="1.0" type="real" />
    <att name="relevance_score" value="1.0" type="real" />
  </edge>
  <edge id="P08684 (pp) P19099" label="CP3A4_HUMAN (pp) C11B2_HUMAN" source="P08684" target="P19099">
    <att name="confidence_score" value="1.0" type="real" />
    <att name="confidence_score_old" value="1.0" type="real" />
    <att name="relevance_score" value="1.0" type="real" />
  </edge>
  <edge id="P08684 (pp) P20813" label="CP3A4_HUMAN (pp) CP2B6_HUMAN" source="P08684" target="P20813">
    <att name="confidence_score" value="1.0" type="real" />
    <att name="confidence_score_old" value="1.0" type="real" />
    <att name="relevance_score" value="1.0" type="real" />
  </edge>
  <edge id="P08684 (pp) P20815" label="CP3A4_HUMAN (pp) CP3A5_HUMAN" source="P08684" target="P20815">
    <att name="confidence_score" value="1.0" type="real" />
    <att name="confidence_score_old" value="1.0" type="real" />
    <att name="initial_score" value="0.0376" type="real" />
    <att name="relevance_score" value="1.0" type="real" />
  </edge>
  <edge id="P08684 (pp) P20853" label="CP3A4_HUMAN (pp) CP2A7_HUMAN" source="P08684" target="P20853">
    <att name="confidence_score" value="1.0" type="real" />
    <att name="confidence_score_old" value="1.0" type="real" />
    <att name="relevance_score" value="1.0" type="real" />
  </edge>
  <edge id="P08684 (pp) P22680" label="CP3A4_HUMAN (pp) CP7A1_HUMAN" source="P08684" target="P22680">
    <att name="confidence_score" value="1.0" type="real" />
    <att name="confidence_score_old" value="1.0" type="real" />
    <att name="relevance_score" value="1.0" type="real" />
  </edge>
  <edge id="P08684 (pp) P24462" label="CP3A4_HUMAN (pp) CP3A7_HUMAN" source="P08684" target="P24462">
    <att name="confidence_score" value="1.0" type="real" />
    <att name="confidence_score_old" value="1.0" type="real" />
    <att name="relevance_score" value="1.0" type="real" />
  </edge>
  <edge id="P08684 (pp) P24903" label="CP3A4_HUMAN (pp) CP2F1_HUMAN" source="P08684" target="P24903">
    <att name="confidence_score" value="1.0" type="real" />
    <att name="confidence_score_old" value="1.0" type="real" />
    <att name="relevance_score" value="1.0" type="real" />
  </edge>
  <edge id="P08684 (pp) P33260" label="CP3A4_HUMAN (pp) CP2CI_HUMAN" source="P08684" target="P33260">
    <att name="confidence_score" value="1.0" type="real" />
    <att name="confidence_score_old" value="1.0" type="real" />
    <att name="relevance_score" value="1.0" type="real" />
  </edge>
  <edge id="P08684 (pp) P33261" label="CP3A4_HUMAN (pp) CP2CJ_HUMAN" source="P08684" target="P33261">
    <att name="confidence_score" value="1.0" type="real" />
    <att name="confidence_score_old" value="1.0" type="real" />
    <att name="relevance_score" value="1.0" type="real" />
  </edge>
  <edge id="P08684 (pp) P51589" label="CP3A4_HUMAN (pp) CP2J2_HUMAN" source="P08684" target="P51589">
    <att name="confidence_score" value="1.0" type="real" />
    <att name="confidence_score_old" value="1.0" type="real" />
    <att name="relevance_score" value="1.0" type="real" />
  </edge>
  <edge id="P08684 (pp) P78329" label="CP3A4_HUMAN (pp) CP4F2_HUMAN" source="P08684" target="P78329">
    <att name="confidence_score" value="1.0" type="real" />
    <att name="confidence_score_old" value="1.0" type="real" />
    <att name="relevance_score" value="1.0" type="real" />
  </edge>
  <edge id="P08684 (pp) P98187" label="CP3A4_HUMAN (pp) CP4F8_HUMAN" source="P08684" target="P98187">
    <att name="confidence_score" value="1.0" type="real" />
    <att name="confidence_score_old" value="1.0" type="real" />
    <att name="relevance_score" value="1.0" type="real" />
  </edge>
  <edge id="P08684 (pp) Q02318" label="CP3A4_HUMAN (pp) CP27A_HUMAN" source="P08684" target="Q02318">
    <att name="confidence_score" value="1.0" type="real" />
    <att name="confidence_score_old" value="1.0" type="real" />
    <att name="relevance_score" value="1.0" type="real" />
  </edge>
  <edge id="P08684 (pp) Q07973" label="CP3A4_HUMAN (pp) CP24A_HUMAN" source="P08684" target="Q07973">
    <att name="confidence_score" value="1.0" type="real" />
    <att name="confidence_score_old" value="1.0" type="real" />
    <att name="relevance_score" value="1.0" type="real" />
  </edge>
  <edge id="P08684 (pp) Q08477" label="CP3A4_HUMAN (pp) CP4F3_HUMAN" source="P08684" target="Q08477">
    <att name="confidence_score" value="1.0" type="real" />
    <att name="confidence_score_old" value="1.0" type="real" />
    <att name="relevance_score" value="1.0" type="real" />
  </edge>
  <edge id="P08684 (pp) Q16678" label="CP3A4_HUMAN (pp) CP1B1_HUMAN" source="P08684" target="Q16678">
    <att name="confidence_score" value="1.0" type="real" />
    <att name="confidence_score_old" value="1.0" type="real" />
    <att name="relevance_score" value="1.0" type="real" />
  </edge>
  <edge id="P08684 (pp) Q16696" label="CP3A4_HUMAN (pp) CP2AD_HUMAN" source="P08684" target="Q16696">
    <att name="confidence_score" value="1.0" type="real" />
    <att name="confidence_score_old" value="1.0" type="real" />
    <att name="relevance_score" value="1.0" type="real" />
  </edge>
  <edge id="P08684 (pp) Q16850" label="CP3A4_HUMAN (pp) CP51A_HUMAN" source="P08684" target="Q16850">
    <att name="confidence_score" value="1.0" type="real" />
    <att name="confidence_score_old" value="1.0" type="real" />
    <att name="relevance_score" value="1.0" type="real" />
  </edge>
  <edge id="P08684 (pp) Q4G0S4" label="CP3A4_HUMAN (pp) C27C1_HUMAN" source="P08684" target="Q4G0S4">
    <att name="confidence_score" value="1.0" type="real" />
    <att name="confidence_score_old" value="1.0" type="real" />
    <att name="relevance_score" value="1.0" type="real" />
  </edge>
  <edge id="P08684 (pp) Q6NT55" label="CP3A4_HUMAN (pp) CP4FN_HUMAN" source="P08684" target="Q6NT55">
    <att name="confidence_score" value="1.0" type="real" />
    <att name="confidence_score_old" value="1.0" type="real" />
    <att name="relevance_score" value="1.0" type="real" />
  </edge>
  <edge id="P08684 (pp) Q6UW02" label="CP3A4_HUMAN (pp) CP20A_HUMAN" source="P08684" target="Q6UW02">
    <att name="confidence_score" value="1.0" type="real" />
    <att name="confidence_score_old" value="1.0" type="real" />
    <att name="relevance_score" value="1.0" type="real" />
  </edge>
  <edge id="P08684 (pp) Q6V0L0" label="CP3A4_HUMAN (pp) CP26C_HUMAN" source="P08684" target="Q6V0L0">
    <att name="confidence_score" value="1.0" type="real" />
    <att name="confidence_score_old" value="1.0" type="real" />
    <att name="relevance_score" value="1.0" type="real" />
  </edge>
  <edge id="P08684 (pp) Q6VVX0" label="CP3A4_HUMAN (pp) CP2R1_HUMAN" source="P08684" target="Q6VVX0">
    <att name="confidence_score" value="1.0" type="real" />
    <att name="confidence_score_old" value="1.0" type="real" />
    <att name="relevance_score" value="1.0" type="real" />
  </edge>
  <edge id="P08684 (pp) Q6ZWL3" label="CP3A4_HUMAN (pp) CP4V2_HUMAN" source="P08684" target="Q6ZWL3">
    <att name="confidence_score" value="1.0" type="real" />
    <att name="confidence_score_old" value="1.0" type="real" />
    <att name="relevance_score" value="1.0" type="real" />
  </edge>
  <edge id="P08684 (pp) Q7Z449" label="CP3A4_HUMAN (pp) CP2U1_HUMAN" source="P08684" target="Q7Z449">
    <att name="confidence_score" value="1.0" type="real" />
    <att name="confidence_score_old" value="1.0" type="real" />
    <att name="relevance_score" value="1.0" type="real" />
  </edge>
  <edge id="P08684 (pp) Q86W10" label="CP3A4_HUMAN (pp) CP4Z1_HUMAN" source="P08684" target="Q86W10">
    <att name="confidence_score" value="1.0" type="real" />
    <att name="confidence_score_old" value="1.0" type="real" />
    <att name="relevance_score" value="1.0" type="real" />
  </edge>
  <edge id="P08684 (pp) Q8N118" label="CP3A4_HUMAN (pp) CP4X1_HUMAN" source="P08684" target="Q8N118">
    <att name="confidence_score" value="1.0" type="real" />
    <att name="confidence_score_old" value="1.0" type="real" />
    <att name="relevance_score" value="1.0" type="real" />
  </edge>
  <edge id="P08684 (pp) Q8TAV3" label="CP3A4_HUMAN (pp) CP2W1_HUMAN" source="P08684" target="Q8TAV3">
    <att name="confidence_score" value="1.0" type="real" />
    <att name="confidence_score_old" value="1.0" type="real" />
    <att name="relevance_score" value="1.0" type="real" />
  </edge>
  <edge id="P08684 (pp) Q96SQ9" label="CP3A4_HUMAN (pp) CP2S1_HUMAN" source="P08684" target="Q96SQ9">
    <att name="confidence_score" value="1.0" type="real" />
    <att name="confidence_score_old" value="1.0" type="real" />
    <att name="relevance_score" value="1.0" type="real" />
  </edge>
  <edge id="P08684 (pp) Q9HB55" label="CP3A4_HUMAN (pp) CP343_HUMAN" source="P08684" target="Q9HB55">
    <att name="confidence_score" value="1.0" type="real" />
    <att name="confidence_score_old" value="1.0" type="real" />
    <att name="relevance_score" value="1.0" type="real" />
  </edge>
  <edge id="P08684 (pp) Q9HBI6" label="CP3A4_HUMAN (pp) CP4FB_HUMAN" source="P08684" target="Q9HBI6">
    <att name="confidence_score" value="1.0" type="real" />
    <att name="confidence_score_old" value="1.0" type="real" />
    <att name="relevance_score" value="1.0" type="real" />
  </edge>
  <edge id="P08684 (pp) Q9HCS2" label="CP3A4_HUMAN (pp) CP4FC_HUMAN" source="P08684" target="Q9HCS2">
    <att name="confidence_score" value="1.0" type="real" />
    <att name="confidence_score_old" value="1.0" type="real" />
    <att name="relevance_score" value="1.0" type="real" />
  </edge>
  <edge id="P08684 (pp) Q9NR63" label="CP3A4_HUMAN (pp) CP26B_HUMAN" source="P08684" target="Q9NR63">
    <att name="confidence_score" value="1.0" type="real" />
    <att name="confidence_score_old" value="1.0" type="real" />
    <att name="relevance_score" value="1.0" type="real" />
  </edge>
  <edge id="P08684 (pp) Q9NYL5" label="CP3A4_HUMAN (pp) CP39A_HUMAN" source="P08684" target="Q9NYL5">
    <att name="confidence_score" value="1.0" type="real" />
    <att name="confidence_score_old" value="1.0" type="real" />
    <att name="relevance_score" value="1.0" type="real" />
  </edge>
  <edge id="P08684 (pp) Q9UNU6" label="CP3A4_HUMAN (pp) CP8B1_HUMAN" source="P08684" target="Q9UNU6">
    <att name="confidence_score" value="1.0" type="real" />
    <att name="confidence_score_old" value="1.0" type="real" />
    <att name="relevance_score" value="1.0" type="real" />
  </edge>
  <edge id="P08684 (pp) Q9Y6A2" label="CP3A4_HUMAN (pp) CP46A_HUMAN" source="P08684" target="Q9Y6A2">
    <att name="confidence_score" value="1.0" type="real" />
    <att name="confidence_score_old" value="1.0" type="real" />
    <att name="relevance_score" value="1.0" type="real" />
  </edge>
  <edge id="P08686 (pp) P10632" label="CP21A_HUMAN (pp) CP2C8_HUMAN" source="P08686" target="P10632">
    <att name="confidence_score" value="1.0" type="real" />
    <att name="confidence_score_old" value="1.0" type="real" />
    <att name="relevance_score" value="1.0" type="real" />
  </edge>
  <edge id="P08686 (pp) P10635" label="CP21A_HUMAN (pp) CP2D6_HUMAN" source="P08686" target="P10635">
    <att name="confidence_score" value="1.0" type="real" />
    <att name="confidence_score_old" value="1.0" type="real" />
    <att name="relevance_score" value="1.0" type="real" />
  </edge>
  <edge id="P08686 (pp) P11509" label="CP21A_HUMAN (pp) CP2A6_HUMAN" source="P08686" target="P11509">
    <att name="confidence_score" value="1.0" type="real" />
    <att name="confidence_score_old" value="1.0" type="real" />
    <att name="relevance_score" value="1.0" type="real" />
  </edge>
  <edge id="P08686 (pp) P11511" label="CP21A_HUMAN (pp) CP19A_HUMAN" source="P08686" target="P11511">
    <att name="confidence_score" value="1.0" type="real" />
    <att name="confidence_score_old" value="1.0" type="real" />
    <att name="relevance_score" value="1.0" type="real" />
  </edge>
  <edge id="P08686 (pp) P11712" label="CP21A_HUMAN (pp) CP2C9_HUMAN" source="P08686" target="P11712">
    <att name="confidence_score" value="1.0" type="real" />
    <att name="confidence_score_old" value="1.0" type="real" />
    <att name="relevance_score" value="1.0" type="real" />
  </edge>
  <edge id="P08686 (pp) P13584" label="CP21A_HUMAN (pp) CP4B1_HUMAN" source="P08686" target="P13584">
    <att name="confidence_score" value="1.0" type="real" />
    <att name="confidence_score_old" value="1.0" type="real" />
    <att name="relevance_score" value="1.0" type="real" />
  </edge>
  <edge id="P08686 (pp) P15538" label="CP21A_HUMAN (pp) C11B1_HUMAN" source="P08686" target="P15538">
    <att name="confidence_score" value="1.0" type="real" />
    <att name="confidence_score_old" value="1.0" type="real" />
    <att name="relevance_score" value="1.0" type="real" />
  </edge>
  <edge id="P08686 (pp) P19099" label="CP21A_HUMAN (pp) C11B2_HUMAN" source="P08686" target="P19099">
    <att name="confidence_score" value="1.0" type="real" />
    <att name="confidence_score_old" value="1.0" type="real" />
    <att name="relevance_score" value="1.0" type="real" />
  </edge>
  <edge id="P08686 (pp) P20813" label="CP21A_HUMAN (pp) CP2B6_HUMAN" source="P08686" target="P20813">
    <att name="confidence_score" value="1.0" type="real" />
    <att name="confidence_score_old" value="1.0" type="real" />
    <att name="relevance_score" value="1.0" type="real" />
  </edge>
  <edge id="P08686 (pp) P20815" label="CP21A_HUMAN (pp) CP3A5_HUMAN" source="P08686" target="P20815">
    <att name="confidence_score" value="1.0" type="real" />
    <att name="confidence_score_old" value="1.0" type="real" />
    <att name="relevance_score" value="1.0" type="real" />
  </edge>
  <edge id="P08686 (pp) P20853" label="CP21A_HUMAN (pp) CP2A7_HUMAN" source="P08686" target="P20853">
    <att name="confidence_score" value="1.0" type="real" />
    <att name="confidence_score_old" value="1.0" type="real" />
    <att name="relevance_score" value="1.0" type="real" />
  </edge>
  <edge id="P08686 (pp) P22680" label="CP21A_HUMAN (pp) CP7A1_HUMAN" source="P08686" target="P22680">
    <att name="confidence_score" value="1.0" type="real" />
    <att name="confidence_score_old" value="1.0" type="real" />
    <att name="relevance_score" value="1.0" type="real" />
  </edge>
  <edge id="P08686 (pp) P24462" label="CP21A_HUMAN (pp) CP3A7_HUMAN" source="P08686" target="P24462">
    <att name="confidence_score" value="1.0" type="real" />
    <att name="confidence_score_old" value="1.0" type="real" />
    <att name="relevance_score" value="1.0" type="real" />
  </edge>
  <edge id="P08686 (pp) P24903" label="CP21A_HUMAN (pp) CP2F1_HUMAN" source="P08686" target="P24903">
    <att name="confidence_score" value="1.0" type="real" />
    <att name="confidence_score_old" value="1.0" type="real" />
    <att name="relevance_score" value="1.0" type="real" />
  </edge>
  <edge id="P08686 (pp) P33260" label="CP21A_HUMAN (pp) CP2CI_HUMAN" source="P08686" target="P33260">
    <att name="confidence_score" value="1.0" type="real" />
    <att name="confidence_score_old" value="1.0" type="real" />
    <att name="relevance_score" value="1.0" type="real" />
  </edge>
  <edge id="P08686 (pp) P33261" label="CP21A_HUMAN (pp) CP2CJ_HUMAN" source="P08686" target="P33261">
    <att name="confidence_score" value="1.0" type="real" />
    <att name="confidence_score_old" value="1.0" type="real" />
    <att name="relevance_score" value="1.0" type="real" />
  </edge>
  <edge id="P08686 (pp) P51589" label="CP21A_HUMAN (pp) CP2J2_HUMAN" source="P08686" target="P51589">
    <att name="confidence_score" value="1.0" type="real" />
    <att name="confidence_score_old" value="1.0" type="real" />
    <att name="relevance_score" value="1.0" type="real" />
  </edge>
  <edge id="P08686 (pp) P78329" label="CP21A_HUMAN (pp) CP4F2_HUMAN" source="P08686" target="P78329">
    <att name="confidence_score" value="1.0" type="real" />
    <att name="confidence_score_old" value="1.0" type="real" />
    <att name="relevance_score" value="1.0" type="real" />
  </edge>
  <edge id="P08686 (pp) P98187" label="CP21A_HUMAN (pp) CP4F8_HUMAN" source="P08686" target="P98187">
    <att name="confidence_score" value="1.0" type="real" />
    <att name="confidence_score_old" value="1.0" type="real" />
    <att name="relevance_score" value="1.0" type="real" />
  </edge>
  <edge id="P08686 (pp) Q02318" label="CP21A_HUMAN (pp) CP27A_HUMAN" source="P08686" target="Q02318">
    <att name="confidence_score" value="1.0" type="real" />
    <att name="confidence_score_old" value="1.0" type="real" />
    <att name="relevance_score" value="1.0" type="real" />
  </edge>
  <edge id="P08686 (pp) Q07973" label="CP21A_HUMAN (pp) CP24A_HUMAN" source="P08686" target="Q07973">
    <att name="confidence_score" value="1.0" type="real" />
    <att name="confidence_score_old" value="1.0" type="real" />
    <att name="relevance_score" value="1.0" type="real" />
  </edge>
  <edge id="P08686 (pp) Q08477" label="CP21A_HUMAN (pp) CP4F3_HUMAN" source="P08686" target="Q08477">
    <att name="confidence_score" value="1.0" type="real" />
    <att name="confidence_score_old" value="1.0" type="real" />
    <att name="relevance_score" value="1.0" type="real" />
  </edge>
  <edge id="P08686 (pp) Q16678" label="CP21A_HUMAN (pp) CP1B1_HUMAN" source="P08686" target="Q16678">
    <att name="confidence_score" value="1.0" type="real" />
    <att name="confidence_score_old" value="1.0" type="real" />
    <att name="relevance_score" value="1.0" type="real" />
  </edge>
  <edge id="P08686 (pp) Q16696" label="CP21A_HUMAN (pp) CP2AD_HUMAN" source="P08686" target="Q16696">
    <att name="confidence_score" value="1.0" type="real" />
    <att name="confidence_score_old" value="1.0" type="real" />
    <att name="relevance_score" value="1.0" type="real" />
  </edge>
  <edge id="P08686 (pp) Q16850" label="CP21A_HUMAN (pp) CP51A_HUMAN" source="P08686" target="Q16850">
    <att name="confidence_score" value="1.0" type="real" />
    <att name="confidence_score_old" value="1.0" type="real" />
    <att name="relevance_score" value="1.0" type="real" />
  </edge>
  <edge id="P08686 (pp) Q4G0S4" label="CP21A_HUMAN (pp) C27C1_HUMAN" source="P08686" target="Q4G0S4">
    <att name="confidence_score" value="1.0" type="real" />
    <att name="confidence_score_old" value="1.0" type="real" />
    <att name="relevance_score" value="1.0" type="real" />
  </edge>
  <edge id="P08686 (pp) Q6NT55" label="CP21A_HUMAN (pp) CP4FN_HUMAN" source="P08686" target="Q6NT55">
    <att name="confidence_score" value="1.0" type="real" />
    <att name="confidence_score_old" value="1.0" type="real" />
    <att name="relevance_score" value="1.0" type="real" />
  </edge>
  <edge id="P08686 (pp) Q6UW02" label="CP21A_HUMAN (pp) CP20A_HUMAN" source="P08686" target="Q6UW02">
    <att name="confidence_score" value="1.0" type="real" />
    <att name="confidence_score_old" value="1.0" type="real" />
    <att name="relevance_score" value="1.0" type="real" />
  </edge>
  <edge id="P08686 (pp) Q6V0L0" label="CP21A_HUMAN (pp) CP26C_HUMAN" source="P08686" target="Q6V0L0">
    <att name="confidence_score" value="1.0" type="real" />
    <att name="confidence_score_old" value="1.0" type="real" />
    <att name="relevance_score" value="1.0" type="real" />
  </edge>
  <edge id="P08686 (pp) Q6VVX0" label="CP21A_HUMAN (pp) CP2R1_HUMAN" source="P08686" target="Q6VVX0">
    <att name="confidence_score" value="1.0" type="real" />
    <att name="confidence_score_old" value="1.0" type="real" />
    <att name="relevance_score" value="1.0" type="real" />
  </edge>
  <edge id="P08686 (pp) Q6ZWL3" label="CP21A_HUMAN (pp) CP4V2_HUMAN" source="P08686" target="Q6ZWL3">
    <att name="confidence_score" value="1.0" type="real" />
    <att name="confidence_score_old" value="1.0" type="real" />
    <att name="relevance_score" value="1.0" type="real" />
  </edge>
  <edge id="P08686 (pp) Q7Z449" label="CP21A_HUMAN (pp) CP2U1_HUMAN" source="P08686" target="Q7Z449">
    <att name="confidence_score" value="1.0" type="real" />
    <att name="confidence_score_old" value="1.0" type="real" />
    <att name="relevance_score" value="1.0" type="real" />
  </edge>
  <edge id="P08686 (pp) Q86W10" label="CP21A_HUMAN (pp) CP4Z1_HUMAN" source="P08686" target="Q86W10">
    <att name="confidence_score" value="1.0" type="real" />
    <att name="confidence_score_old" value="1.0" type="real" />
    <att name="relevance_score" value="1.0" type="real" />
  </edge>
  <edge id="P08686 (pp) Q8N118" label="CP21A_HUMAN (pp) CP4X1_HUMAN" source="P08686" target="Q8N118">
    <att name="confidence_score" value="1.0" type="real" />
    <att name="confidence_score_old" value="1.0" type="real" />
    <att name="relevance_score" value="1.0" type="real" />
  </edge>
  <edge id="P08686 (pp) Q8TAV3" label="CP21A_HUMAN (pp) CP2W1_HUMAN" source="P08686" target="Q8TAV3">
    <att name="confidence_score" value="1.0" type="real" />
    <att name="confidence_score_old" value="1.0" type="real" />
    <att name="relevance_score" value="1.0" type="real" />
  </edge>
  <edge id="P08686 (pp) Q96SQ9" label="CP21A_HUMAN (pp) CP2S1_HUMAN" source="P08686" target="Q96SQ9">
    <att name="confidence_score" value="1.0" type="real" />
    <att name="confidence_score_old" value="1.0" type="real" />
    <att name="relevance_score" value="1.0" type="real" />
  </edge>
  <edge id="P08686 (pp) Q9HB55" label="CP21A_HUMAN (pp) CP343_HUMAN" source="P08686" target="Q9HB55">
    <att name="confidence_score" value="1.0" type="real" />
    <att name="confidence_score_old" value="1.0" type="real" />
    <att name="relevance_score" value="1.0" type="real" />
  </edge>
  <edge id="P08686 (pp) Q9HBI6" label="CP21A_HUMAN (pp) CP4FB_HUMAN" source="P08686" target="Q9HBI6">
    <att name="confidence_score" value="1.0" type="real" />
    <att name="confidence_score_old" value="1.0" type="real" />
    <att name="relevance_score" value="1.0" type="real" />
  </edge>
  <edge id="P08686 (pp) Q9HCS2" label="CP21A_HUMAN (pp) CP4FC_HUMAN" source="P08686" target="Q9HCS2">
    <att name="confidence_score" value="1.0" type="real" />
    <att name="confidence_score_old" value="1.0" type="real" />
    <att name="relevance_score" value="1.0" type="real" />
  </edge>
  <edge id="P08686 (pp) Q9NR63" label="CP21A_HUMAN (pp) CP26B_HUMAN" source="P08686" target="Q9NR63">
    <att name="confidence_score" value="1.0" type="real" />
    <att name="confidence_score_old" value="1.0" type="real" />
    <att name="relevance_score" value="1.0" type="real" />
  </edge>
  <edge id="P08686 (pp) Q9NYL5" label="CP21A_HUMAN (pp) CP39A_HUMAN" source="P08686" target="Q9NYL5">
    <att name="confidence_score" value="1.0" type="real" />
    <att name="confidence_score_old" value="1.0" type="real" />
    <att name="relevance_score" value="1.0" type="real" />
  </edge>
  <edge id="P08686 (pp) Q9UNU6" label="CP21A_HUMAN (pp) CP8B1_HUMAN" source="P08686" target="Q9UNU6">
    <att name="confidence_score" value="1.0" type="real" />
    <att name="confidence_score_old" value="1.0" type="real" />
    <att name="relevance_score" value="1.0" type="real" />
  </edge>
  <edge id="P08686 (pp) Q9Y6A2" label="CP21A_HUMAN (pp) CP46A_HUMAN" source="P08686" target="Q9Y6A2">
    <att name="confidence_score" value="1.0" type="real" />
    <att name="confidence_score_old" value="1.0" type="real" />
    <att name="relevance_score" value="1.0" type="real" />
  </edge>
  <edge id="P10632 (pp) P10635" label="CP2C8_HUMAN (pp) CP2D6_HUMAN" source="P10632" target="P10635">
    <att name="confidence_score" value="1.0" type="real" />
    <att name="confidence_score_old" value="1.0" type="real" />
    <att name="relevance_score" value="1.0" type="real" />
  </edge>
  <edge id="P10632 (pp) P11509" label="CP2C8_HUMAN (pp) CP2A6_HUMAN" source="P10632" target="P11509">
    <att name="confidence_score" value="1.0" type="real" />
    <att name="confidence_score_old" value="1.0" type="real" />
    <att name="relevance_score" value="1.0" type="real" />
  </edge>
  <edge id="P10632 (pp) P11511" label="CP2C8_HUMAN (pp) CP19A_HUMAN" source="P10632" target="P11511">
    <att name="confidence_score" value="1.0" type="real" />
    <att name="confidence_score_old" value="1.0" type="real" />
    <att name="relevance_score" value="1.0" type="real" />
  </edge>
  <edge id="P10632 (pp) P11712" label="CP2C8_HUMAN (pp) CP2C9_HUMAN" source="P10632" target="P11712">
    <att name="confidence_score" value="1.0" type="real" />
    <att name="confidence_score_old" value="1.0" type="real" />
    <att name="relevance_score" value="1.0" type="real" />
  </edge>
  <edge id="P10632 (pp) P13584" label="CP2C8_HUMAN (pp) CP4B1_HUMAN" source="P10632" target="P13584">
    <att name="confidence_score" value="1.0" type="real" />
    <att name="confidence_score_old" value="1.0" type="real" />
    <att name="relevance_score" value="1.0" type="real" />
  </edge>
  <edge id="P10632 (pp) P15538" label="CP2C8_HUMAN (pp) C11B1_HUMAN" source="P10632" target="P15538">
    <att name="confidence_score" value="1.0" type="real" />
    <att name="confidence_score_old" value="1.0" type="real" />
    <att name="relevance_score" value="1.0" type="real" />
  </edge>
  <edge id="P10632 (pp) P19099" label="CP2C8_HUMAN (pp) C11B2_HUMAN" source="P10632" target="P19099">
    <att name="confidence_score" value="1.0" type="real" />
    <att name="confidence_score_old" value="1.0" type="real" />
    <att name="relevance_score" value="1.0" type="real" />
  </edge>
  <edge id="P10632 (pp) P20813" label="CP2C8_HUMAN (pp) CP2B6_HUMAN" source="P10632" target="P20813">
    <att name="confidence_score" value="1.0" type="real" />
    <att name="confidence_score_old" value="1.0" type="real" />
    <att name="relevance_score" value="1.0" type="real" />
  </edge>
  <edge id="P10632 (pp) P20815" label="CP2C8_HUMAN (pp) CP3A5_HUMAN" source="P10632" target="P20815">
    <att name="confidence_score" value="1.0" type="real" />
    <att name="confidence_score_old" value="1.0" type="real" />
    <att name="relevance_score" value="1.0" type="real" />
  </edge>
  <edge id="P10632 (pp) P20853" label="CP2C8_HUMAN (pp) CP2A7_HUMAN" source="P10632" target="P20853">
    <att name="confidence_score" value="1.0" type="real" />
    <att name="confidence_score_old" value="1.0" type="real" />
    <att name="relevance_score" value="1.0" type="real" />
  </edge>
  <edge id="P10632 (pp) P22680" label="CP2C8_HUMAN (pp) CP7A1_HUMAN" source="P10632" target="P22680">
    <att name="confidence_score" value="1.0" type="real" />
    <att name="confidence_score_old" value="1.0" type="real" />
    <att name="relevance_score" value="1.0" type="real" />
  </edge>
  <edge id="P10632 (pp) P24462" label="CP2C8_HUMAN (pp) CP3A7_HUMAN" source="P10632" target="P24462">
    <att name="confidence_score" value="1.0" type="real" />
    <att name="confidence_score_old" value="1.0" type="real" />
    <att name="relevance_score" value="1.0" type="real" />
  </edge>
  <edge id="P10632 (pp) P24903" label="CP2C8_HUMAN (pp) CP2F1_HUMAN" source="P10632" target="P24903">
    <att name="confidence_score" value="1.0" type="real" />
    <att name="confidence_score_old" value="1.0" type="real" />
    <att name="relevance_score" value="1.0" type="real" />
  </edge>
  <edge id="P10632 (pp) P33260" label="CP2C8_HUMAN (pp) CP2CI_HUMAN" source="P10632" target="P33260">
    <att name="confidence_score" value="1.0" type="real" />
    <att name="confidence_score_old" value="1.0" type="real" />
    <att name="initial_score" value="0.0372" type="real" />
    <att name="relevance_score" value="1.0" type="real" />
  </edge>
  <edge id="P10632 (pp) P33261" label="CP2C8_HUMAN (pp) CP2CJ_HUMAN" source="P10632" target="P33261">
    <att name="confidence_score" value="1.0" type="real" />
    <att name="confidence_score_old" value="1.0" type="real" />
    <att name="relevance_score" value="1.0" type="real" />
  </edge>
  <edge id="P10632 (pp) P51589" label="CP2C8_HUMAN (pp) CP2J2_HUMAN" source="P10632" target="P51589">
    <att name="confidence_score" value="1.0" type="real" />
    <att name="confidence_score_old" value="1.0" type="real" />
    <att name="relevance_score" value="1.0" type="real" />
  </edge>
  <edge id="P10632 (pp) P78329" label="CP2C8_HUMAN (pp) CP4F2_HUMAN" source="P10632" target="P78329">
    <att name="confidence_score" value="1.0" type="real" />
    <att name="confidence_score_old" value="1.0" type="real" />
    <att name="relevance_score" value="1.0" type="real" />
  </edge>
  <edge id="P10632 (pp) P98187" label="CP2C8_HUMAN (pp) CP4F8_HUMAN" source="P10632" target="P98187">
    <att name="confidence_score" value="1.0" type="real" />
    <att name="confidence_score_old" value="1.0" type="real" />
    <att name="relevance_score" value="1.0" type="real" />
  </edge>
  <edge id="P10632 (pp) Q02318" label="CP2C8_HUMAN (pp) CP27A_HUMAN" source="P10632" target="Q02318">
    <att name="confidence_score" value="1.0" type="real" />
    <att name="confidence_score_old" value="1.0" type="real" />
    <att name="relevance_score" value="1.0" type="real" />
  </edge>
  <edge id="P10632 (pp) Q07973" label="CP2C8_HUMAN (pp) CP24A_HUMAN" source="P10632" target="Q07973">
    <att name="confidence_score" value="1.0" type="real" />
    <att name="confidence_score_old" value="1.0" type="real" />
    <att name="relevance_score" value="1.0" type="real" />
  </edge>
  <edge id="P10632 (pp) Q08477" label="CP2C8_HUMAN (pp) CP4F3_HUMAN" source="P10632" target="Q08477">
    <att name="confidence_score" value="1.0" type="real" />
    <att name="confidence_score_old" value="1.0" type="real" />
    <att name="relevance_score" value="1.0" type="real" />
  </edge>
  <edge id="P10632 (pp) Q16678" label="CP2C8_HUMAN (pp) CP1B1_HUMAN" source="P10632" target="Q16678">
    <att name="confidence_score" value="1.0" type="real" />
    <att name="confidence_score_old" value="1.0" type="real" />
    <att name="relevance_score" value="1.0" type="real" />
  </edge>
  <edge id="P10632 (pp) Q16696" label="CP2C8_HUMAN (pp) CP2AD_HUMAN" source="P10632" target="Q16696">
    <att name="confidence_score" value="1.0" type="real" />
    <att name="confidence_score_old" value="1.0" type="real" />
    <att name="relevance_score" value="1.0" type="real" />
  </edge>
  <edge id="P10632 (pp) Q16850" label="CP2C8_HUMAN (pp) CP51A_HUMAN" source="P10632" target="Q16850">
    <att name="confidence_score" value="1.0" type="real" />
    <att name="confidence_score_old" value="1.0" type="real" />
    <att name="relevance_score" value="1.0" type="real" />
  </edge>
  <edge id="P10632 (pp) Q4G0S4" label="CP2C8_HUMAN (pp) C27C1_HUMAN" source="P10632" target="Q4G0S4">
    <att name="confidence_score" value="1.0" type="real" />
    <att name="confidence_score_old" value="1.0" type="real" />
    <att name="relevance_score" value="1.0" type="real" />
  </edge>
  <edge id="P10632 (pp) Q6NT55" label="CP2C8_HUMAN (pp) CP4FN_HUMAN" source="P10632" target="Q6NT55">
    <att name="confidence_score" value="1.0" type="real" />
    <att name="confidence_score_old" value="1.0" type="real" />
    <att name="relevance_score" value="1.0" type="real" />
  </edge>
  <edge id="P10632 (pp) Q6UW02" label="CP2C8_HUMAN (pp) CP20A_HUMAN" source="P10632" target="Q6UW02">
    <att name="confidence_score" value="1.0" type="real" />
    <att name="confidence_score_old" value="1.0" type="real" />
    <att name="relevance_score" value="1.0" type="real" />
  </edge>
  <edge id="P10632 (pp) Q6V0L0" label="CP2C8_HUMAN (pp) CP26C_HUMAN" source="P10632" target="Q6V0L0">
    <att name="confidence_score" value="1.0" type="real" />
    <att name="confidence_score_old" value="1.0" type="real" />
    <att name="relevance_score" value="1.0" type="real" />
  </edge>
  <edge id="P10632 (pp) Q6VVX0" label="CP2C8_HUMAN (pp) CP2R1_HUMAN" source="P10632" target="Q6VVX0">
    <att name="confidence_score" value="1.0" type="real" />
    <att name="confidence_score_old" value="1.0" type="real" />
    <att name="relevance_score" value="1.0" type="real" />
  </edge>
  <edge id="P10632 (pp) Q6ZWL3" label="CP2C8_HUMAN (pp) CP4V2_HUMAN" source="P10632" target="Q6ZWL3">
    <att name="confidence_score" value="1.0" type="real" />
    <att name="confidence_score_old" value="1.0" type="real" />
    <att name="relevance_score" value="1.0" type="real" />
  </edge>
  <edge id="P10632 (pp) Q7Z449" label="CP2C8_HUMAN (pp) CP2U1_HUMAN" source="P10632" target="Q7Z449">
    <att name="confidence_score" value="1.0" type="real" />
    <att name="confidence_score_old" value="1.0" type="real" />
    <att name="relevance_score" value="1.0" type="real" />
  </edge>
  <edge id="P10632 (pp) Q86W10" label="CP2C8_HUMAN (pp) CP4Z1_HUMAN" source="P10632" target="Q86W10">
    <att name="confidence_score" value="1.0" type="real" />
    <att name="confidence_score_old" value="1.0" type="real" />
    <att name="relevance_score" value="1.0" type="real" />
  </edge>
  <edge id="P10632 (pp) Q8N118" label="CP2C8_HUMAN (pp) CP4X1_HUMAN" source="P10632" target="Q8N118">
    <att name="confidence_score" value="1.0" type="real" />
    <att name="confidence_score_old" value="1.0" type="real" />
    <att name="relevance_score" value="1.0" type="real" />
  </edge>
  <edge id="P10632 (pp) Q8TAV3" label="CP2C8_HUMAN (pp) CP2W1_HUMAN" source="P10632" target="Q8TAV3">
    <att name="confidence_score" value="1.0" type="real" />
    <att name="confidence_score_old" value="1.0" type="real" />
    <att name="relevance_score" value="1.0" type="real" />
  </edge>
  <edge id="P10632 (pp) Q96SQ9" label="CP2C8_HUMAN (pp) CP2S1_HUMAN" source="P10632" target="Q96SQ9">
    <att name="confidence_score" value="1.0" type="real" />
    <att name="confidence_score_old" value="1.0" type="real" />
    <att name="relevance_score" value="1.0" type="real" />
  </edge>
  <edge id="P10632 (pp) Q9HB55" label="CP2C8_HUMAN (pp) CP343_HUMAN" source="P10632" target="Q9HB55">
    <att name="confidence_score" value="1.0" type="real" />
    <att name="confidence_score_old" value="1.0" type="real" />
    <att name="relevance_score" value="1.0" type="real" />
  </edge>
  <edge id="P10632 (pp) Q9HBI6" label="CP2C8_HUMAN (pp) CP4FB_HUMAN" source="P10632" target="Q9HBI6">
    <att name="confidence_score" value="1.0" type="real" />
    <att name="confidence_score_old" value="1.0" type="real" />
    <att name="relevance_score" value="1.0" type="real" />
  </edge>
  <edge id="P10632 (pp) Q9HCS2" label="CP2C8_HUMAN (pp) CP4FC_HUMAN" source="P10632" target="Q9HCS2">
    <att name="confidence_score" value="1.0" type="real" />
    <att name="confidence_score_old" value="1.0" type="real" />
    <att name="relevance_score" value="1.0" type="real" />
  </edge>
  <edge id="P10632 (pp) Q9NR63" label="CP2C8_HUMAN (pp) CP26B_HUMAN" source="P10632" target="Q9NR63">
    <att name="confidence_score" value="1.0" type="real" />
    <att name="confidence_score_old" value="1.0" type="real" />
    <att name="relevance_score" value="1.0" type="real" />
  </edge>
  <edge id="P10632 (pp) Q9NYL5" label="CP2C8_HUMAN (pp) CP39A_HUMAN" source="P10632" target="Q9NYL5">
    <att name="confidence_score" value="1.0" type="real" />
    <att name="confidence_score_old" value="1.0" type="real" />
    <att name="relevance_score" value="1.0" type="real" />
  </edge>
  <edge id="P10632 (pp) Q9UNU6" label="CP2C8_HUMAN (pp) CP8B1_HUMAN" source="P10632" target="Q9UNU6">
    <att name="confidence_score" value="1.0" type="real" />
    <att name="confidence_score_old" value="1.0" type="real" />
    <att name="relevance_score" value="1.0" type="real" />
  </edge>
  <edge id="P10632 (pp) Q9Y6A2" label="CP2C8_HUMAN (pp) CP46A_HUMAN" source="P10632" target="Q9Y6A2">
    <att name="confidence_score" value="1.0" type="real" />
    <att name="confidence_score_old" value="1.0" type="real" />
    <att name="relevance_score" value="1.0" type="real" />
  </edge>
  <edge id="P10635 (pp) P11509" label="CP2D6_HUMAN (pp) CP2A6_HUMAN" source="P10635" target="P11509">
    <att name="confidence_score" value="1.0" type="real" />
    <att name="confidence_score_old" value="1.0" type="real" />
    <att name="relevance_score" value="1.0" type="real" />
  </edge>
  <edge id="P10635 (pp) P11511" label="CP2D6_HUMAN (pp) CP19A_HUMAN" source="P10635" target="P11511">
    <att name="confidence_score" value="1.0" type="real" />
    <att name="confidence_score_old" value="1.0" type="real" />
    <att name="relevance_score" value="1.0" type="real" />
  </edge>
  <edge id="P10635 (pp) P11712" label="CP2D6_HUMAN (pp) CP2C9_HUMAN" source="P10635" target="P11712">
    <att name="confidence_score" value="1.0" type="real" />
    <att name="confidence_score_old" value="1.0" type="real" />
    <att name="initial_score" value="0.4308" type="real" />
    <att name="relevance_score" value="1.0" type="real" />
  </edge>
  <edge id="P10635 (pp) P13584" label="CP2D6_HUMAN (pp) CP4B1_HUMAN" source="P10635" target="P13584">
    <att name="confidence_score" value="1.0" type="real" />
    <att name="confidence_score_old" value="1.0" type="real" />
    <att name="relevance_score" value="1.0" type="real" />
  </edge>
  <edge id="P10635 (pp) P15538" label="CP2D6_HUMAN (pp) C11B1_HUMAN" source="P10635" target="P15538">
    <att name="confidence_score" value="1.0" type="real" />
    <att name="confidence_score_old" value="1.0" type="real" />
    <att name="relevance_score" value="1.0" type="real" />
  </edge>
  <edge id="P10635 (pp) P19099" label="CP2D6_HUMAN (pp) C11B2_HUMAN" source="P10635" target="P19099">
    <att name="confidence_score" value="1.0" type="real" />
    <att name="confidence_score_old" value="1.0" type="real" />
    <att name="relevance_score" value="1.0" type="real" />
  </edge>
  <edge id="P10635 (pp) P20813" label="CP2D6_HUMAN (pp) CP2B6_HUMAN" source="P10635" target="P20813">
    <att name="confidence_score" value="1.0" type="real" />
    <att name="confidence_score_old" value="1.0" type="real" />
    <att name="relevance_score" value="1.0" type="real" />
  </edge>
  <edge id="P10635 (pp) P20815" label="CP2D6_HUMAN (pp) CP3A5_HUMAN" source="P10635" target="P20815">
    <att name="confidence_score" value="1.0" type="real" />
    <att name="confidence_score_old" value="1.0" type="real" />
    <att name="relevance_score" value="1.0" type="real" />
  </edge>
  <edge id="P10635 (pp) P20853" label="CP2D6_HUMAN (pp) CP2A7_HUMAN" source="P10635" target="P20853">
    <att name="confidence_score" value="1.0" type="real" />
    <att name="confidence_score_old" value="1.0" type="real" />
    <att name="relevance_score" value="1.0" type="real" />
  </edge>
  <edge id="P10635 (pp) P22680" label="CP2D6_HUMAN (pp) CP7A1_HUMAN" source="P10635" target="P22680">
    <att name="confidence_score" value="1.0" type="real" />
    <att name="confidence_score_old" value="1.0" type="real" />
    <att name="relevance_score" value="1.0" type="real" />
  </edge>
  <edge id="P10635 (pp) P24462" label="CP2D6_HUMAN (pp) CP3A7_HUMAN" source="P10635" target="P24462">
    <att name="confidence_score" value="1.0" type="real" />
    <att name="confidence_score_old" value="1.0" type="real" />
    <att name="relevance_score" value="1.0" type="real" />
  </edge>
  <edge id="P10635 (pp) P24903" label="CP2D6_HUMAN (pp) CP2F1_HUMAN" source="P10635" target="P24903">
    <att name="confidence_score" value="1.0" type="real" />
    <att name="confidence_score_old" value="1.0" type="real" />
    <att name="relevance_score" value="1.0" type="real" />
  </edge>
  <edge id="P10635 (pp) P33260" label="CP2D6_HUMAN (pp) CP2CI_HUMAN" source="P10635" target="P33260">
    <att name="confidence_score" value="1.0" type="real" />
    <att name="confidence_score_old" value="1.0" type="real" />
    <att name="relevance_score" value="1.0" type="real" />
  </edge>
  <edge id="P10635 (pp) P33261" label="CP2D6_HUMAN (pp) CP2CJ_HUMAN" source="P10635" target="P33261">
    <att name="confidence_score" value="1.0" type="real" />
    <att name="confidence_score_old" value="1.0" type="real" />
    <att name="relevance_score" value="1.0" type="real" />
  </edge>
  <edge id="P10635 (pp) P51589" label="CP2D6_HUMAN (pp) CP2J2_HUMAN" source="P10635" target="P51589">
    <att name="confidence_score" value="1.0" type="real" />
    <att name="confidence_score_old" value="1.0" type="real" />
    <att name="relevance_score" value="1.0" type="real" />
  </edge>
  <edge id="P10635 (pp) P78329" label="CP2D6_HUMAN (pp) CP4F2_HUMAN" source="P10635" target="P78329">
    <att name="confidence_score" value="1.0" type="real" />
    <att name="confidence_score_old" value="1.0" type="real" />
    <att name="relevance_score" value="1.0" type="real" />
  </edge>
  <edge id="P10635 (pp) P98187" label="CP2D6_HUMAN (pp) CP4F8_HUMAN" source="P10635" target="P98187">
    <att name="confidence_score" value="1.0" type="real" />
    <att name="confidence_score_old" value="1.0" type="real" />
    <att name="relevance_score" value="1.0" type="real" />
  </edge>
  <edge id="P10635 (pp) Q02318" label="CP2D6_HUMAN (pp) CP27A_HUMAN" source="P10635" target="Q02318">
    <att name="confidence_score" value="1.0" type="real" />
    <att name="confidence_score_old" value="1.0" type="real" />
    <att name="relevance_score" value="1.0" type="real" />
  </edge>
  <edge id="P10635 (pp) Q07973" label="CP2D6_HUMAN (pp) CP24A_HUMAN" source="P10635" target="Q07973">
    <att name="confidence_score" value="1.0" type="real" />
    <att name="confidence_score_old" value="1.0" type="real" />
    <att name="relevance_score" value="1.0" type="real" />
  </edge>
  <edge id="P10635 (pp) Q08477" label="CP2D6_HUMAN (pp) CP4F3_HUMAN" source="P10635" target="Q08477">
    <att name="confidence_score" value="1.0" type="real" />
    <att name="confidence_score_old" value="1.0" type="real" />
    <att name="relevance_score" value="1.0" type="real" />
  </edge>
  <edge id="P10635 (pp) Q16678" label="CP2D6_HUMAN (pp) CP1B1_HUMAN" source="P10635" target="Q16678">
    <att name="confidence_score" value="1.0" type="real" />
    <att name="confidence_score_old" value="1.0" type="real" />
    <att name="relevance_score" value="1.0" type="real" />
  </edge>
  <edge id="P10635 (pp) Q16696" label="CP2D6_HUMAN (pp) CP2AD_HUMAN" source="P10635" target="Q16696">
    <att name="confidence_score" value="1.0" type="real" />
    <att name="confidence_score_old" value="1.0" type="real" />
    <att name="relevance_score" value="1.0" type="real" />
  </edge>
  <edge id="P10635 (pp) Q16850" label="CP2D6_HUMAN (pp) CP51A_HUMAN" source="P10635" target="Q16850">
    <att name="confidence_score" value="1.0" type="real" />
    <att name="confidence_score_old" value="1.0" type="real" />
    <att name="relevance_score" value="1.0" type="real" />
  </edge>
  <edge id="P10635 (pp) Q4G0S4" label="CP2D6_HUMAN (pp) C27C1_HUMAN" source="P10635" target="Q4G0S4">
    <att name="confidence_score" value="1.0" type="real" />
    <att name="confidence_score_old" value="1.0" type="real" />
    <att name="relevance_score" value="1.0" type="real" />
  </edge>
  <edge id="P10635 (pp) Q6NT55" label="CP2D6_HUMAN (pp) CP4FN_HUMAN" source="P10635" target="Q6NT55">
    <att name="confidence_score" value="1.0" type="real" />
    <att name="confidence_score_old" value="1.0" type="real" />
    <att name="relevance_score" value="1.0" type="real" />
  </edge>
  <edge id="P10635 (pp) Q6UW02" label="CP2D6_HUMAN (pp) CP20A_HUMAN" source="P10635" target="Q6UW02">
    <att name="confidence_score" value="1.0" type="real" />
    <att name="confidence_score_old" value="1.0" type="real" />
    <att name="relevance_score" value="1.0" type="real" />
  </edge>
  <edge id="P10635 (pp) Q6V0L0" label="CP2D6_HUMAN (pp) CP26C_HUMAN" source="P10635" target="Q6V0L0">
    <att name="confidence_score" value="1.0" type="real" />
    <att name="confidence_score_old" value="1.0" type="real" />
    <att name="relevance_score" value="1.0" type="real" />
  </edge>
  <edge id="P10635 (pp) Q6VVX0" label="CP2D6_HUMAN (pp) CP2R1_HUMAN" source="P10635" target="Q6VVX0">
    <att name="confidence_score" value="1.0" type="real" />
    <att name="confidence_score_old" value="1.0" type="real" />
    <att name="relevance_score" value="1.0" type="real" />
  </edge>
  <edge id="P10635 (pp) Q6ZWL3" label="CP2D6_HUMAN (pp) CP4V2_HUMAN" source="P10635" target="Q6ZWL3">
    <att name="confidence_score" value="1.0" type="real" />
    <att name="confidence_score_old" value="1.0" type="real" />
    <att name="relevance_score" value="1.0" type="real" />
  </edge>
  <edge id="P10635 (pp) Q7Z449" label="CP2D6_HUMAN (pp) CP2U1_HUMAN" source="P10635" target="Q7Z449">
    <att name="confidence_score" value="1.0" type="real" />
    <att name="confidence_score_old" value="1.0" type="real" />
    <att name="relevance_score" value="1.0" type="real" />
  </edge>
  <edge id="P10635 (pp) Q86W10" label="CP2D6_HUMAN (pp) CP4Z1_HUMAN" source="P10635" target="Q86W10">
    <att name="confidence_score" value="1.0" type="real" />
    <att name="confidence_score_old" value="1.0" type="real" />
    <att name="relevance_score" value="1.0" type="real" />
  </edge>
  <edge id="P10635 (pp) Q8N118" label="CP2D6_HUMAN (pp) CP4X1_HUMAN" source="P10635" target="Q8N118">
    <att name="confidence_score" value="1.0" type="real" />
    <att name="confidence_score_old" value="1.0" type="real" />
    <att name="relevance_score" value="1.0" type="real" />
  </edge>
  <edge id="P10635 (pp) Q8TAV3" label="CP2D6_HUMAN (pp) CP2W1_HUMAN" source="P10635" target="Q8TAV3">
    <att name="confidence_score" value="1.0" type="real" />
    <att name="confidence_score_old" value="1.0" type="real" />
    <att name="relevance_score" value="1.0" type="real" />
  </edge>
  <edge id="P10635 (pp) Q96SQ9" label="CP2D6_HUMAN (pp) CP2S1_HUMAN" source="P10635" target="Q96SQ9">
    <att name="confidence_score" value="1.0" type="real" />
    <att name="confidence_score_old" value="1.0" type="real" />
    <att name="relevance_score" value="1.0" type="real" />
  </edge>
  <edge id="P10635 (pp) Q9HB55" label="CP2D6_HUMAN (pp) CP343_HUMAN" source="P10635" target="Q9HB55">
    <att name="confidence_score" value="1.0" type="real" />
    <att name="confidence_score_old" value="1.0" type="real" />
    <att name="relevance_score" value="1.0" type="real" />
  </edge>
  <edge id="P10635 (pp) Q9HBI6" label="CP2D6_HUMAN (pp) CP4FB_HUMAN" source="P10635" target="Q9HBI6">
    <att name="confidence_score" value="1.0" type="real" />
    <att name="confidence_score_old" value="1.0" type="real" />
    <att name="relevance_score" value="1.0" type="real" />
  </edge>
  <edge id="P10635 (pp) Q9HCS2" label="CP2D6_HUMAN (pp) CP4FC_HUMAN" source="P10635" target="Q9HCS2">
    <att name="confidence_score" value="1.0" type="real" />
    <att name="confidence_score_old" value="1.0" type="real" />
    <att name="relevance_score" value="1.0" type="real" />
  </edge>
  <edge id="P10635 (pp) Q9NR63" label="CP2D6_HUMAN (pp) CP26B_HUMAN" source="P10635" target="Q9NR63">
    <att name="confidence_score" value="1.0" type="real" />
    <att name="confidence_score_old" value="1.0" type="real" />
    <att name="relevance_score" value="1.0" type="real" />
  </edge>
  <edge id="P10635 (pp) Q9NYL5" label="CP2D6_HUMAN (pp) CP39A_HUMAN" source="P10635" target="Q9NYL5">
    <att name="confidence_score" value="1.0" type="real" />
    <att name="confidence_score_old" value="1.0" type="real" />
    <att name="relevance_score" value="1.0" type="real" />
  </edge>
  <edge id="P10635 (pp) Q9UNU6" label="CP2D6_HUMAN (pp) CP8B1_HUMAN" source="P10635" target="Q9UNU6">
    <att name="confidence_score" value="1.0" type="real" />
    <att name="confidence_score_old" value="1.0" type="real" />
    <att name="relevance_score" value="1.0" type="real" />
  </edge>
  <edge id="P10635 (pp) Q9Y6A2" label="CP2D6_HUMAN (pp) CP46A_HUMAN" source="P10635" target="Q9Y6A2">
    <att name="confidence_score" value="1.0" type="real" />
    <att name="confidence_score_old" value="1.0" type="real" />
    <att name="relevance_score" value="1.0" type="real" />
  </edge>
  <edge id="P11509 (pp) P11511" label="CP2A6_HUMAN (pp) CP19A_HUMAN" source="P11509" target="P11511">
    <att name="confidence_score" value="1.0" type="real" />
    <att name="confidence_score_old" value="1.0" type="real" />
    <att name="relevance_score" value="1.0" type="real" />
  </edge>
  <edge id="P11509 (pp) P11712" label="CP2A6_HUMAN (pp) CP2C9_HUMAN" source="P11509" target="P11712">
    <att name="confidence_score" value="1.0" type="real" />
    <att name="confidence_score_old" value="1.0" type="real" />
    <att name="relevance_score" value="1.0" type="real" />
  </edge>
  <edge id="P11509 (pp) P13584" label="CP2A6_HUMAN (pp) CP4B1_HUMAN" source="P11509" target="P13584">
    <att name="confidence_score" value="1.0" type="real" />
    <att name="confidence_score_old" value="1.0" type="real" />
    <att name="relevance_score" value="1.0" type="real" />
  </edge>
  <edge id="P11509 (pp) P15538" label="CP2A6_HUMAN (pp) C11B1_HUMAN" source="P11509" target="P15538">
    <att name="confidence_score" value="1.0" type="real" />
    <att name="confidence_score_old" value="1.0" type="real" />
    <att name="relevance_score" value="1.0" type="real" />
  </edge>
  <edge id="P11509 (pp) P19099" label="CP2A6_HUMAN (pp) C11B2_HUMAN" source="P11509" target="P19099">
    <att name="confidence_score" value="1.0" type="real" />
    <att name="confidence_score_old" value="1.0" type="real" />
    <att name="relevance_score" value="1.0" type="real" />
  </edge>
  <edge id="P11509 (pp) P20813" label="CP2A6_HUMAN (pp) CP2B6_HUMAN" source="P11509" target="P20813">
    <att name="confidence_score" value="1.0" type="real" />
    <att name="confidence_score_old" value="1.0" type="real" />
    <att name="relevance_score" value="1.0" type="real" />
  </edge>
  <edge id="P11509 (pp) P20815" label="CP2A6_HUMAN (pp) CP3A5_HUMAN" source="P11509" target="P20815">
    <att name="confidence_score" value="1.0" type="real" />
    <att name="confidence_score_old" value="1.0" type="real" />
    <att name="relevance_score" value="1.0" type="real" />
  </edge>
  <edge id="P11509 (pp) P20853" label="CP2A6_HUMAN (pp) CP2A7_HUMAN" source="P11509" target="P20853">
    <att name="confidence_score" value="1.0" type="real" />
    <att name="confidence_score_old" value="1.0" type="real" />
    <att name="initial_score" value="0.0434" type="real" />
    <att name="relevance_score" value="1.0" type="real" />
  </edge>
  <edge id="P11509 (pp) P22680" label="CP2A6_HUMAN (pp) CP7A1_HUMAN" source="P11509" target="P22680">
    <att name="confidence_score" value="1.0" type="real" />
    <att name="confidence_score_old" value="1.0" type="real" />
    <att name="relevance_score" value="1.0" type="real" />
  </edge>
  <edge id="P11509 (pp) P24462" label="CP2A6_HUMAN (pp) CP3A7_HUMAN" source="P11509" target="P24462">
    <att name="confidence_score" value="1.0" type="real" />
    <att name="confidence_score_old" value="1.0" type="real" />
    <att name="relevance_score" value="1.0" type="real" />
  </edge>
  <edge id="P11509 (pp) P24903" label="CP2A6_HUMAN (pp) CP2F1_HUMAN" source="P11509" target="P24903">
    <att name="confidence_score" value="1.0" type="real" />
    <att name="confidence_score_old" value="1.0" type="real" />
    <att name="relevance_score" value="1.0" type="real" />
  </edge>
  <edge id="P11509 (pp) P33260" label="CP2A6_HUMAN (pp) CP2CI_HUMAN" source="P11509" target="P33260">
    <att name="confidence_score" value="1.0" type="real" />
    <att name="confidence_score_old" value="1.0" type="real" />
    <att name="relevance_score" value="1.0" type="real" />
  </edge>
  <edge id="P11509 (pp) P33261" label="CP2A6_HUMAN (pp) CP2CJ_HUMAN" source="P11509" target="P33261">
    <att name="confidence_score" value="1.0" type="real" />
    <att name="confidence_score_old" value="1.0" type="real" />
    <att name="relevance_score" value="1.0" type="real" />
  </edge>
  <edge id="P11509 (pp) P51589" label="CP2A6_HUMAN (pp) CP2J2_HUMAN" source="P11509" target="P51589">
    <att name="confidence_score" value="1.0" type="real" />
    <att name="confidence_score_old" value="1.0" type="real" />
    <att name="relevance_score" value="1.0" type="real" />
  </edge>
  <edge id="P11509 (pp) P78329" label="CP2A6_HUMAN (pp) CP4F2_HUMAN" source="P11509" target="P78329">
    <att name="confidence_score" value="1.0" type="real" />
    <att name="confidence_score_old" value="1.0" type="real" />
    <att name="relevance_score" value="1.0" type="real" />
  </edge>
  <edge id="P11509 (pp) P98187" label="CP2A6_HUMAN (pp) CP4F8_HUMAN" source="P11509" target="P98187">
    <att name="confidence_score" value="1.0" type="real" />
    <att name="confidence_score_old" value="1.0" type="real" />
    <att name="relevance_score" value="1.0" type="real" />
  </edge>
  <edge id="P11509 (pp) Q02318" label="CP2A6_HUMAN (pp) CP27A_HUMAN" source="P11509" target="Q02318">
    <att name="confidence_score" value="1.0" type="real" />
    <att name="confidence_score_old" value="1.0" type="real" />
    <att name="relevance_score" value="1.0" type="real" />
  </edge>
  <edge id="P11509 (pp) Q07973" label="CP2A6_HUMAN (pp) CP24A_HUMAN" source="P11509" target="Q07973">
    <att name="confidence_score" value="1.0" type="real" />
    <att name="confidence_score_old" value="1.0" type="real" />
    <att name="relevance_score" value="1.0" type="real" />
  </edge>
  <edge id="P11509 (pp) Q08477" label="CP2A6_HUMAN (pp) CP4F3_HUMAN" source="P11509" target="Q08477">
    <att name="confidence_score" value="1.0" type="real" />
    <att name="confidence_score_old" value="1.0" type="real" />
    <att name="relevance_score" value="1.0" type="real" />
  </edge>
  <edge id="P11509 (pp) Q16678" label="CP2A6_HUMAN (pp) CP1B1_HUMAN" source="P11509" target="Q16678">
    <att name="confidence_score" value="1.0" type="real" />
    <att name="confidence_score_old" value="1.0" type="real" />
    <att name="relevance_score" value="1.0" type="real" />
  </edge>
  <edge id="P11509 (pp) Q16696" label="CP2A6_HUMAN (pp) CP2AD_HUMAN" source="P11509" target="Q16696">
    <att name="confidence_score" value="1.0" type="real" />
    <att name="confidence_score_old" value="1.0" type="real" />
    <att name="relevance_score" value="1.0" type="real" />
  </edge>
  <edge id="P11509 (pp) Q16850" label="CP2A6_HUMAN (pp) CP51A_HUMAN" source="P11509" target="Q16850">
    <att name="confidence_score" value="1.0" type="real" />
    <att name="confidence_score_old" value="1.0" type="real" />
    <att name="relevance_score" value="1.0" type="real" />
  </edge>
  <edge id="P11509 (pp) Q4G0S4" label="CP2A6_HUMAN (pp) C27C1_HUMAN" source="P11509" target="Q4G0S4">
    <att name="confidence_score" value="1.0" type="real" />
    <att name="confidence_score_old" value="1.0" type="real" />
    <att name="relevance_score" value="1.0" type="real" />
  </edge>
  <edge id="P11509 (pp) Q6NT55" label="CP2A6_HUMAN (pp) CP4FN_HUMAN" source="P11509" target="Q6NT55">
    <att name="confidence_score" value="1.0" type="real" />
    <att name="confidence_score_old" value="1.0" type="real" />
    <att name="relevance_score" value="1.0" type="real" />
  </edge>
  <edge id="P11509 (pp) Q6UW02" label="CP2A6_HUMAN (pp) CP20A_HUMAN" source="P11509" target="Q6UW02">
    <att name="confidence_score" value="1.0" type="real" />
    <att name="confidence_score_old" value="1.0" type="real" />
    <att name="relevance_score" value="1.0" type="real" />
  </edge>
  <edge id="P11509 (pp) Q6V0L0" label="CP2A6_HUMAN (pp) CP26C_HUMAN" source="P11509" target="Q6V0L0">
    <att name="confidence_score" value="1.0" type="real" />
    <att name="confidence_score_old" value="1.0" type="real" />
    <att name="relevance_score" value="1.0" type="real" />
  </edge>
  <edge id="P11509 (pp) Q6VVX0" label="CP2A6_HUMAN (pp) CP2R1_HUMAN" source="P11509" target="Q6VVX0">
    <att name="confidence_score" value="1.0" type="real" />
    <att name="confidence_score_old" value="1.0" type="real" />
    <att name="relevance_score" value="1.0" type="real" />
  </edge>
  <edge id="P11509 (pp) Q6ZWL3" label="CP2A6_HUMAN (pp) CP4V2_HUMAN" source="P11509" target="Q6ZWL3">
    <att name="confidence_score" value="1.0" type="real" />
    <att name="confidence_score_old" value="1.0" type="real" />
    <att name="relevance_score" value="1.0" type="real" />
  </edge>
  <edge id="P11509 (pp) Q7Z449" label="CP2A6_HUMAN (pp) CP2U1_HUMAN" source="P11509" target="Q7Z449">
    <att name="confidence_score" value="1.0" type="real" />
    <att name="confidence_score_old" value="1.0" type="real" />
    <att name="relevance_score" value="1.0" type="real" />
  </edge>
  <edge id="P11509 (pp) Q86W10" label="CP2A6_HUMAN (pp) CP4Z1_HUMAN" source="P11509" target="Q86W10">
    <att name="confidence_score" value="1.0" type="real" />
    <att name="confidence_score_old" value="1.0" type="real" />
    <att name="relevance_score" value="1.0" type="real" />
  </edge>
  <edge id="P11509 (pp) Q8N118" label="CP2A6_HUMAN (pp) CP4X1_HUMAN" source="P11509" target="Q8N118">
    <att name="confidence_score" value="1.0" type="real" />
    <att name="confidence_score_old" value="1.0" type="real" />
    <att name="relevance_score" value="1.0" type="real" />
  </edge>
  <edge id="P11509 (pp) Q8TAV3" label="CP2A6_HUMAN (pp) CP2W1_HUMAN" source="P11509" target="Q8TAV3">
    <att name="confidence_score" value="1.0" type="real" />
    <att name="confidence_score_old" value="1.0" type="real" />
    <att name="relevance_score" value="1.0" type="real" />
  </edge>
  <edge id="P11509 (pp) Q96SQ9" label="CP2A6_HUMAN (pp) CP2S1_HUMAN" source="P11509" target="Q96SQ9">
    <att name="confidence_score" value="1.0" type="real" />
    <att name="confidence_score_old" value="1.0" type="real" />
    <att name="relevance_score" value="1.0" type="real" />
  </edge>
  <edge id="P11509 (pp) Q9HB55" label="CP2A6_HUMAN (pp) CP343_HUMAN" source="P11509" target="Q9HB55">
    <att name="confidence_score" value="1.0" type="real" />
    <att name="confidence_score_old" value="1.0" type="real" />
    <att name="relevance_score" value="1.0" type="real" />
  </edge>
  <edge id="P11509 (pp) Q9HBI6" label="CP2A6_HUMAN (pp) CP4FB_HUMAN" source="P11509" target="Q9HBI6">
    <att name="confidence_score" value="1.0" type="real" />
    <att name="confidence_score_old" value="1.0" type="real" />
    <att name="relevance_score" value="1.0" type="real" />
  </edge>
  <edge id="P11509 (pp) Q9HCS2" label="CP2A6_HUMAN (pp) CP4FC_HUMAN" source="P11509" target="Q9HCS2">
    <att name="confidence_score" value="1.0" type="real" />
    <att name="confidence_score_old" value="1.0" type="real" />
    <att name="relevance_score" value="1.0" type="real" />
  </edge>
  <edge id="P11509 (pp) Q9NR63" label="CP2A6_HUMAN (pp) CP26B_HUMAN" source="P11509" target="Q9NR63">
    <att name="confidence_score" value="1.0" type="real" />
    <att name="confidence_score_old" value="1.0" type="real" />
    <att name="relevance_score" value="1.0" type="real" />
  </edge>
  <edge id="P11509 (pp) Q9NYL5" label="CP2A6_HUMAN (pp) CP39A_HUMAN" source="P11509" target="Q9NYL5">
    <att name="confidence_score" value="1.0" type="real" />
    <att name="confidence_score_old" value="1.0" type="real" />
    <att name="relevance_score" value="1.0" type="real" />
  </edge>
  <edge id="P11509 (pp) Q9UNU6" label="CP2A6_HUMAN (pp) CP8B1_HUMAN" source="P11509" target="Q9UNU6">
    <att name="confidence_score" value="1.0" type="real" />
    <att name="confidence_score_old" value="1.0" type="real" />
    <att name="relevance_score" value="1.0" type="real" />
  </edge>
  <edge id="P11509 (pp) Q9Y6A2" label="CP2A6_HUMAN (pp) CP46A_HUMAN" source="P11509" target="Q9Y6A2">
    <att name="confidence_score" value="1.0" type="real" />
    <att name="confidence_score_old" value="1.0" type="real" />
    <att name="relevance_score" value="1.0" type="real" />
  </edge>
  <edge id="P11511 (pp) P11712" label="CP19A_HUMAN (pp) CP2C9_HUMAN" source="P11511" target="P11712">
    <att name="confidence_score" value="1.0" type="real" />
    <att name="confidence_score_old" value="1.0" type="real" />
    <att name="relevance_score" value="1.0" type="real" />
  </edge>
  <edge id="P11511 (pp) P13584" label="CP19A_HUMAN (pp) CP4B1_HUMAN" source="P11511" target="P13584">
    <att name="confidence_score" value="1.0" type="real" />
    <att name="confidence_score_old" value="1.0" type="real" />
    <att name="initial_score" value="0.0" type="real" />
    <att name="relevance_score" value="1.0" type="real" />
  </edge>
  <edge id="P11511 (pp) P15538" label="CP19A_HUMAN (pp) C11B1_HUMAN" source="P11511" target="P15538">
    <att name="confidence_score" value="1.0" type="real" />
    <att name="confidence_score_old" value="1.0" type="real" />
    <att name="relevance_score" value="1.0" type="real" />
  </edge>
  <edge id="P11511 (pp) P19099" label="CP19A_HUMAN (pp) C11B2_HUMAN" source="P11511" target="P19099">
    <att name="confidence_score" value="1.0" type="real" />
    <att name="confidence_score_old" value="1.0" type="real" />
    <att name="relevance_score" value="1.0" type="real" />
  </edge>
  <edge id="P11511 (pp) P20813" label="CP19A_HUMAN (pp) CP2B6_HUMAN" source="P11511" target="P20813">
    <att name="confidence_score" value="1.0" type="real" />
    <att name="confidence_score_old" value="1.0" type="real" />
    <att name="relevance_score" value="1.0" type="real" />
  </edge>
  <edge id="P11511 (pp) P20815" label="CP19A_HUMAN (pp) CP3A5_HUMAN" source="P11511" target="P20815">
    <att name="confidence_score" value="1.0" type="real" />
    <att name="confidence_score_old" value="1.0" type="real" />
    <att name="relevance_score" value="1.0" type="real" />
  </edge>
  <edge id="P11511 (pp) P20853" label="CP19A_HUMAN (pp) CP2A7_HUMAN" source="P11511" target="P20853">
    <att name="confidence_score" value="1.0" type="real" />
    <att name="confidence_score_old" value="1.0" type="real" />
    <att name="relevance_score" value="1.0" type="real" />
  </edge>
  <edge id="P11511 (pp) P22680" label="CP19A_HUMAN (pp) CP7A1_HUMAN" source="P11511" target="P22680">
    <att name="confidence_score" value="1.0" type="real" />
    <att name="confidence_score_old" value="1.0" type="real" />
    <att name="relevance_score" value="1.0" type="real" />
  </edge>
  <edge id="P11511 (pp) P24462" label="CP19A_HUMAN (pp) CP3A7_HUMAN" source="P11511" target="P24462">
    <att name="confidence_score" value="1.0" type="real" />
    <att name="confidence_score_old" value="1.0" type="real" />
    <att name="relevance_score" value="1.0" type="real" />
  </edge>
  <edge id="P11511 (pp) P24903" label="CP19A_HUMAN (pp) CP2F1_HUMAN" source="P11511" target="P24903">
    <att name="confidence_score" value="1.0" type="real" />
    <att name="confidence_score_old" value="1.0" type="real" />
    <att name="relevance_score" value="1.0" type="real" />
  </edge>
  <edge id="P11511 (pp) P33260" label="CP19A_HUMAN (pp) CP2CI_HUMAN" source="P11511" target="P33260">
    <att name="confidence_score" value="1.0" type="real" />
    <att name="confidence_score_old" value="1.0" type="real" />
    <att name="relevance_score" value="1.0" type="real" />
  </edge>
  <edge id="P11511 (pp) P33261" label="CP19A_HUMAN (pp) CP2CJ_HUMAN" source="P11511" target="P33261">
    <att name="confidence_score" value="1.0" type="real" />
    <att name="confidence_score_old" value="1.0" type="real" />
    <att name="relevance_score" value="1.0" type="real" />
  </edge>
  <edge id="P11511 (pp) P51589" label="CP19A_HUMAN (pp) CP2J2_HUMAN" source="P11511" target="P51589">
    <att name="confidence_score" value="1.0" type="real" />
    <att name="confidence_score_old" value="1.0" type="real" />
    <att name="relevance_score" value="1.0" type="real" />
  </edge>
  <edge id="P11511 (pp) P78329" label="CP19A_HUMAN (pp) CP4F2_HUMAN" source="P11511" target="P78329">
    <att name="confidence_score" value="1.0" type="real" />
    <att name="confidence_score_old" value="1.0" type="real" />
    <att name="initial_score" value="0.0" type="real" />
    <att name="relevance_score" value="1.0" type="real" />
  </edge>
  <edge id="P11511 (pp) P98187" label="CP19A_HUMAN (pp) CP4F8_HUMAN" source="P11511" target="P98187">
    <att name="confidence_score" value="1.0" type="real" />
    <att name="confidence_score_old" value="1.0" type="real" />
    <att name="initial_score" value="0.0" type="real" />
    <att name="relevance_score" value="1.0" type="real" />
  </edge>
  <edge id="P11511 (pp) Q02318" label="CP19A_HUMAN (pp) CP27A_HUMAN" source="P11511" target="Q02318">
    <att name="confidence_score" value="1.0" type="real" />
    <att name="confidence_score_old" value="1.0" type="real" />
    <att name="relevance_score" value="1.0" type="real" />
  </edge>
  <edge id="P11511 (pp) Q07973" label="CP19A_HUMAN (pp) CP24A_HUMAN" source="P11511" target="Q07973">
    <att name="confidence_score" value="1.0" type="real" />
    <att name="confidence_score_old" value="1.0" type="real" />
    <att name="relevance_score" value="1.0" type="real" />
  </edge>
  <edge id="P11511 (pp) Q08477" label="CP19A_HUMAN (pp) CP4F3_HUMAN" source="P11511" target="Q08477">
    <att name="confidence_score" value="1.0" type="real" />
    <att name="confidence_score_old" value="1.0" type="real" />
    <att name="initial_score" value="0.0" type="real" />
    <att name="relevance_score" value="1.0" type="real" />
  </edge>
  <edge id="P11511 (pp) Q16678" label="CP19A_HUMAN (pp) CP1B1_HUMAN" source="P11511" target="Q16678">
    <att name="confidence_score" value="1.0" type="real" />
    <att name="confidence_score_old" value="1.0" type="real" />
    <att name="relevance_score" value="1.0" type="real" />
  </edge>
  <edge id="P11511 (pp) Q16696" label="CP19A_HUMAN (pp) CP2AD_HUMAN" source="P11511" target="Q16696">
    <att name="confidence_score" value="1.0" type="real" />
    <att name="confidence_score_old" value="1.0" type="real" />
    <att name="relevance_score" value="1.0" type="real" />
  </edge>
  <edge id="P11511 (pp) Q16850" label="CP19A_HUMAN (pp) CP51A_HUMAN" source="P11511" target="Q16850">
    <att name="confidence_score" value="1.0" type="real" />
    <att name="confidence_score_old" value="1.0" type="real" />
    <att name="initial_score" value="0.0333" type="real" />
    <att name="relevance_score" value="1.0" type="real" />
  </edge>
  <edge id="P11511 (pp) Q4G0S4" label="CP19A_HUMAN (pp) C27C1_HUMAN" source="P11511" target="Q4G0S4">
    <att name="confidence_score" value="1.0" type="real" />
    <att name="confidence_score_old" value="1.0" type="real" />
    <att name="relevance_score" value="1.0" type="real" />
  </edge>
  <edge id="P11511 (pp) Q6NT55" label="CP19A_HUMAN (pp) CP4FN_HUMAN" source="P11511" target="Q6NT55">
    <att name="confidence_score" value="1.0" type="real" />
    <att name="confidence_score_old" value="1.0" type="real" />
    <att name="initial_score" value="0.0" type="real" />
    <att name="relevance_score" value="1.0" type="real" />
  </edge>
  <edge id="P11511 (pp) Q6UW02" label="CP19A_HUMAN (pp) CP20A_HUMAN" source="P11511" target="Q6UW02">
    <att name="confidence_score" value="1.0" type="real" />
    <att name="confidence_score_old" value="1.0" type="real" />
    <att name="relevance_score" value="1.0" type="real" />
  </edge>
  <edge id="P11511 (pp) Q6V0L0" label="CP19A_HUMAN (pp) CP26C_HUMAN" source="P11511" target="Q6V0L0">
    <att name="confidence_score" value="1.0" type="real" />
    <att name="confidence_score_old" value="1.0" type="real" />
    <att name="relevance_score" value="1.0" type="real" />
  </edge>
  <edge id="P11511 (pp) Q6VVX0" label="CP19A_HUMAN (pp) CP2R1_HUMAN" source="P11511" target="Q6VVX0">
    <att name="confidence_score" value="1.0" type="real" />
    <att name="confidence_score_old" value="1.0" type="real" />
    <att name="relevance_score" value="1.0" type="real" />
  </edge>
  <edge id="P11511 (pp) Q6ZWL3" label="CP19A_HUMAN (pp) CP4V2_HUMAN" source="P11511" target="Q6ZWL3">
    <att name="confidence_score" value="1.0" type="real" />
    <att name="confidence_score_old" value="1.0" type="real" />
    <att name="initial_score" value="0.0" type="real" />
    <att name="relevance_score" value="1.0" type="real" />
  </edge>
  <edge id="P11511 (pp) Q7Z449" label="CP19A_HUMAN (pp) CP2U1_HUMAN" source="P11511" target="Q7Z449">
    <att name="confidence_score" value="1.0" type="real" />
    <att name="confidence_score_old" value="1.0" type="real" />
    <att name="relevance_score" value="1.0" type="real" />
  </edge>
  <edge id="P11511 (pp) Q86W10" label="CP19A_HUMAN (pp) CP4Z1_HUMAN" source="P11511" target="Q86W10">
    <att name="confidence_score" value="1.0" type="real" />
    <att name="confidence_score_old" value="1.0" type="real" />
    <att name="initial_score" value="0.0" type="real" />
    <att name="relevance_score" value="1.0" type="real" />
  </edge>
  <edge id="P11511 (pp) Q8N118" label="CP19A_HUMAN (pp) CP4X1_HUMAN" source="P11511" target="Q8N118">
    <att name="confidence_score" value="1.0" type="real" />
    <att name="confidence_score_old" value="1.0" type="real" />
    <att name="initial_score" value="0.0" type="real" />
    <att name="relevance_score" value="1.0" type="real" />
  </edge>
  <edge id="P11511 (pp) Q8TAV3" label="CP19A_HUMAN (pp) CP2W1_HUMAN" source="P11511" target="Q8TAV3">
    <att name="confidence_score" value="1.0" type="real" />
    <att name="confidence_score_old" value="1.0" type="real" />
    <att name="relevance_score" value="1.0" type="real" />
  </edge>
  <edge id="P11511 (pp) Q96SQ9" label="CP19A_HUMAN (pp) CP2S1_HUMAN" source="P11511" target="Q96SQ9">
    <att name="confidence_score" value="1.0" type="real" />
    <att name="confidence_score_old" value="1.0" type="real" />
    <att name="initial_score" value="0.0347" type="real" />
    <att name="relevance_score" value="1.0" type="real" />
  </edge>
  <edge id="P11511 (pp) Q9HB55" label="CP19A_HUMAN (pp) CP343_HUMAN" source="P11511" target="Q9HB55">
    <att name="confidence_score" value="1.0" type="real" />
    <att name="confidence_score_old" value="1.0" type="real" />
    <att name="relevance_score" value="1.0" type="real" />
  </edge>
  <edge id="P11511 (pp) Q9HBI6" label="CP19A_HUMAN (pp) CP4FB_HUMAN" source="P11511" target="Q9HBI6">
    <att name="confidence_score" value="1.0" type="real" />
    <att name="confidence_score_old" value="1.0" type="real" />
    <att name="initial_score" value="0.0" type="real" />
    <att name="relevance_score" value="1.0" type="real" />
  </edge>
  <edge id="P11511 (pp) Q9HCS2" label="CP19A_HUMAN (pp) CP4FC_HUMAN" source="P11511" target="Q9HCS2">
    <att name="confidence_score" value="1.0" type="real" />
    <att name="confidence_score_old" value="1.0" type="real" />
    <att name="initial_score" value="0.0" type="real" />
    <att name="relevance_score" value="1.0" type="real" />
  </edge>
  <edge id="P11511 (pp) Q9NR63" label="CP19A_HUMAN (pp) CP26B_HUMAN" source="P11511" target="Q9NR63">
    <att name="confidence_score" value="1.0" type="real" />
    <att name="confidence_score_old" value="1.0" type="real" />
    <att name="relevance_score" value="1.0" type="real" />
  </edge>
  <edge id="P11511 (pp) Q9NYL5" label="CP19A_HUMAN (pp) CP39A_HUMAN" source="P11511" target="Q9NYL5">
    <att name="confidence_score" value="1.0" type="real" />
    <att name="confidence_score_old" value="1.0" type="real" />
    <att name="relevance_score" value="1.0" type="real" />
  </edge>
  <edge id="P11511 (pp) Q9UNU6" label="CP19A_HUMAN (pp) CP8B1_HUMAN" source="P11511" target="Q9UNU6">
    <att name="confidence_score" value="1.0" type="real" />
    <att name="confidence_score_old" value="1.0" type="real" />
    <att name="relevance_score" value="1.0" type="real" />
  </edge>
  <edge id="P11511 (pp) Q9Y6A2" label="CP19A_HUMAN (pp) CP46A_HUMAN" source="P11511" target="Q9Y6A2">
    <att name="confidence_score" value="1.0" type="real" />
    <att name="confidence_score_old" value="1.0" type="real" />
    <att name="relevance_score" value="1.0" type="real" />
  </edge>
  <edge id="P11712 (pp) P13584" label="CP2C9_HUMAN (pp) CP4B1_HUMAN" source="P11712" target="P13584">
    <att name="confidence_score" value="1.0" type="real" />
    <att name="confidence_score_old" value="1.0" type="real" />
    <att name="relevance_score" value="1.0" type="real" />
  </edge>
  <edge id="P11712 (pp) P15538" label="CP2C9_HUMAN (pp) C11B1_HUMAN" source="P11712" target="P15538">
    <att name="confidence_score" value="1.0" type="real" />
    <att name="confidence_score_old" value="1.0" type="real" />
    <att name="relevance_score" value="1.0" type="real" />
  </edge>
  <edge id="P11712 (pp) P16435" label="CP2C9_HUMAN (pp) NCPR_HUMAN" source="P11712" target="P16435">
    <att name="confidence_score" value="1.0" type="real" />
    <att name="confidence_score_old" value="0.5143" type="real" />
    <att name="initial_score" value="0.6192" type="real" />
    <att name="relevance_score" value="1.0" type="real" />
  </edge>
  <edge id="P11712 (pp) P19099" label="CP2C9_HUMAN (pp) C11B2_HUMAN" source="P11712" target="P19099">
    <att name="confidence_score" value="1.0" type="real" />
    <att name="confidence_score_old" value="1.0" type="real" />
    <att name="relevance_score" value="1.0" type="real" />
  </edge>
  <edge id="P11712 (pp) P20813" label="CP2C9_HUMAN (pp) CP2B6_HUMAN" source="P11712" target="P20813">
    <att name="confidence_score" value="1.0" type="real" />
    <att name="confidence_score_old" value="1.0" type="real" />
    <att name="relevance_score" value="1.0" type="real" />
  </edge>
  <edge id="P11712 (pp) P20815" label="CP2C9_HUMAN (pp) CP3A5_HUMAN" source="P11712" target="P20815">
    <att name="confidence_score" value="1.0" type="real" />
    <att name="confidence_score_old" value="1.0" type="real" />
    <att name="relevance_score" value="1.0" type="real" />
  </edge>
  <edge id="P11712 (pp) P20853" label="CP2C9_HUMAN (pp) CP2A7_HUMAN" source="P11712" target="P20853">
    <att name="confidence_score" value="1.0" type="real" />
    <att name="confidence_score_old" value="1.0" type="real" />
    <att name="relevance_score" value="1.0" type="real" />
  </edge>
  <edge id="P11712 (pp) P22680" label="CP2C9_HUMAN (pp) CP7A1_HUMAN" source="P11712" target="P22680">
    <att name="confidence_score" value="1.0" type="real" />
    <att name="confidence_score_old" value="1.0" type="real" />
    <att name="relevance_score" value="1.0" type="real" />
  </edge>
  <edge id="P11712 (pp) P24462" label="CP2C9_HUMAN (pp) CP3A7_HUMAN" source="P11712" target="P24462">
    <att name="confidence_score" value="1.0" type="real" />
    <att name="confidence_score_old" value="1.0" type="real" />
    <att name="relevance_score" value="1.0" type="real" />
  </edge>
  <edge id="P11712 (pp) P24903" label="CP2C9_HUMAN (pp) CP2F1_HUMAN" source="P11712" target="P24903">
    <att name="confidence_score" value="1.0" type="real" />
    <att name="confidence_score_old" value="1.0" type="real" />
    <att name="relevance_score" value="1.0" type="real" />
  </edge>
  <edge id="P11712 (pp) P33260" label="CP2C9_HUMAN (pp) CP2CI_HUMAN" source="P11712" target="P33260">
    <att name="confidence_score" value="1.0" type="real" />
    <att name="confidence_score_old" value="1.0" type="real" />
    <att name="initial_score" value="0.0702" type="real" />
    <att name="relevance_score" value="1.0" type="real" />
  </edge>
  <edge id="P11712 (pp) P33261" label="CP2C9_HUMAN (pp) CP2CJ_HUMAN" source="P11712" target="P33261">
    <att name="confidence_score" value="1.0" type="real" />
    <att name="confidence_score_old" value="1.0" type="real" />
    <att name="initial_score" value="0.0588" type="real" />
    <att name="relevance_score" value="1.0" type="real" />
  </edge>
  <edge id="P11712 (pp) P51589" label="CP2C9_HUMAN (pp) CP2J2_HUMAN" source="P11712" target="P51589">
    <att name="confidence_score" value="1.0" type="real" />
    <att name="confidence_score_old" value="1.0" type="real" />
    <att name="relevance_score" value="1.0" type="real" />
  </edge>
  <edge id="P11712 (pp) P78329" label="CP2C9_HUMAN (pp) CP4F2_HUMAN" source="P11712" target="P78329">
    <att name="confidence_score" value="1.0" type="real" />
    <att name="confidence_score_old" value="1.0" type="real" />
    <att name="relevance_score" value="1.0" type="real" />
  </edge>
  <edge id="P11712 (pp) P98187" label="CP2C9_HUMAN (pp) CP4F8_HUMAN" source="P11712" target="P98187">
    <att name="confidence_score" value="1.0" type="real" />
    <att name="confidence_score_old" value="1.0" type="real" />
    <att name="relevance_score" value="1.0" type="real" />
  </edge>
  <edge id="P11712 (pp) Q02318" label="CP2C9_HUMAN (pp) CP27A_HUMAN" source="P11712" target="Q02318">
    <att name="confidence_score" value="1.0" type="real" />
    <att name="confidence_score_old" value="1.0" type="real" />
    <att name="relevance_score" value="1.0" type="real" />
  </edge>
  <edge id="P11712 (pp) Q07973" label="CP2C9_HUMAN (pp) CP24A_HUMAN" source="P11712" target="Q07973">
    <att name="confidence_score" value="1.0" type="real" />
    <att name="confidence_score_old" value="1.0" type="real" />
    <att name="relevance_score" value="1.0" type="real" />
  </edge>
  <edge id="P11712 (pp) Q08477" label="CP2C9_HUMAN (pp) CP4F3_HUMAN" source="P11712" target="Q08477">
    <att name="confidence_score" value="1.0" type="real" />
    <att name="confidence_score_old" value="1.0" type="real" />
    <att name="relevance_score" value="1.0" type="real" />
  </edge>
  <edge id="P11712 (pp) Q16678" label="CP2C9_HUMAN (pp) CP1B1_HUMAN" source="P11712" target="Q16678">
    <att name="confidence_score" value="1.0" type="real" />
    <att name="confidence_score_old" value="1.0" type="real" />
    <att name="relevance_score" value="1.0" type="real" />
  </edge>
  <edge id="P11712 (pp) Q16696" label="CP2C9_HUMAN (pp) CP2AD_HUMAN" source="P11712" target="Q16696">
    <att name="confidence_score" value="1.0" type="real" />
    <att name="confidence_score_old" value="1.0" type="real" />
    <att name="relevance_score" value="1.0" type="real" />
  </edge>
  <edge id="P11712 (pp) Q16850" label="CP2C9_HUMAN (pp) CP51A_HUMAN" source="P11712" target="Q16850">
    <att name="confidence_score" value="1.0" type="real" />
    <att name="confidence_score_old" value="1.0" type="real" />
    <att name="relevance_score" value="1.0" type="real" />
  </edge>
  <edge id="P11712 (pp) Q4G0S4" label="CP2C9_HUMAN (pp) C27C1_HUMAN" source="P11712" target="Q4G0S4">
    <att name="confidence_score" value="1.0" type="real" />
    <att name="confidence_score_old" value="1.0" type="real" />
    <att name="relevance_score" value="1.0" type="real" />
  </edge>
  <edge id="P11712 (pp) Q6NT55" label="CP2C9_HUMAN (pp) CP4FN_HUMAN" source="P11712" target="Q6NT55">
    <att name="confidence_score" value="1.0" type="real" />
    <att name="confidence_score_old" value="1.0" type="real" />
    <att name="relevance_score" value="1.0" type="real" />
  </edge>
  <edge id="P11712 (pp) Q6UW02" label="CP2C9_HUMAN (pp) CP20A_HUMAN" source="P11712" target="Q6UW02">
    <att name="confidence_score" value="1.0" type="real" />
    <att name="confidence_score_old" value="1.0" type="real" />
    <att name="relevance_score" value="1.0" type="real" />
  </edge>
  <edge id="P11712 (pp) Q6V0L0" label="CP2C9_HUMAN (pp) CP26C_HUMAN" source="P11712" target="Q6V0L0">
    <att name="confidence_score" value="1.0" type="real" />
    <att name="confidence_score_old" value="1.0" type="real" />
    <att name="relevance_score" value="1.0" type="real" />
  </edge>
  <edge id="P11712 (pp) Q6VVX0" label="CP2C9_HUMAN (pp) CP2R1_HUMAN" source="P11712" target="Q6VVX0">
    <att name="confidence_score" value="1.0" type="real" />
    <att name="confidence_score_old" value="1.0" type="real" />
    <att name="relevance_score" value="1.0" type="real" />
  </edge>
  <edge id="P11712 (pp) Q6ZWL3" label="CP2C9_HUMAN (pp) CP4V2_HUMAN" source="P11712" target="Q6ZWL3">
    <att name="confidence_score" value="1.0" type="real" />
    <att name="confidence_score_old" value="1.0" type="real" />
    <att name="relevance_score" value="1.0" type="real" />
  </edge>
  <edge id="P11712 (pp) Q7Z449" label="CP2C9_HUMAN (pp) CP2U1_HUMAN" source="P11712" target="Q7Z449">
    <att name="confidence_score" value="1.0" type="real" />
    <att name="confidence_score_old" value="1.0" type="real" />
    <att name="relevance_score" value="1.0" type="real" />
  </edge>
  <edge id="P11712 (pp) Q86W10" label="CP2C9_HUMAN (pp) CP4Z1_HUMAN" source="P11712" target="Q86W10">
    <att name="confidence_score" value="1.0" type="real" />
    <att name="confidence_score_old" value="1.0" type="real" />
    <att name="relevance_score" value="1.0" type="real" />
  </edge>
  <edge id="P11712 (pp) Q8N118" label="CP2C9_HUMAN (pp) CP4X1_HUMAN" source="P11712" target="Q8N118">
    <att name="confidence_score" value="1.0" type="real" />
    <att name="confidence_score_old" value="1.0" type="real" />
    <att name="relevance_score" value="1.0" type="real" />
  </edge>
  <edge id="P11712 (pp) Q8TAV3" label="CP2C9_HUMAN (pp) CP2W1_HUMAN" source="P11712" target="Q8TAV3">
    <att name="confidence_score" value="1.0" type="real" />
    <att name="confidence_score_old" value="1.0" type="real" />
    <att name="relevance_score" value="1.0" type="real" />
  </edge>
  <edge id="P11712 (pp) Q96SQ9" label="CP2C9_HUMAN (pp) CP2S1_HUMAN" source="P11712" target="Q96SQ9">
    <att name="confidence_score" value="1.0" type="real" />
    <att name="confidence_score_old" value="1.0" type="real" />
    <att name="relevance_score" value="1.0" type="real" />
  </edge>
  <edge id="P11712 (pp) Q9HB55" label="CP2C9_HUMAN (pp) CP343_HUMAN" source="P11712" target="Q9HB55">
    <att name="confidence_score" value="1.0" type="real" />
    <att name="confidence_score_old" value="1.0" type="real" />
    <att name="relevance_score" value="1.0" type="real" />
  </edge>
  <edge id="P11712 (pp) Q9HBI6" label="CP2C9_HUMAN (pp) CP4FB_HUMAN" source="P11712" target="Q9HBI6">
    <att name="confidence_score" value="1.0" type="real" />
    <att name="confidence_score_old" value="1.0" type="real" />
    <att name="relevance_score" value="1.0" type="real" />
  </edge>
  <edge id="P11712 (pp) Q9HCS2" label="CP2C9_HUMAN (pp) CP4FC_HUMAN" source="P11712" target="Q9HCS2">
    <att name="confidence_score" value="1.0" type="real" />
    <att name="confidence_score_old" value="1.0" type="real" />
    <att name="relevance_score" value="1.0" type="real" />
  </edge>
  <edge id="P11712 (pp) Q9NR63" label="CP2C9_HUMAN (pp) CP26B_HUMAN" source="P11712" target="Q9NR63">
    <att name="confidence_score" value="1.0" type="real" />
    <att name="confidence_score_old" value="1.0" type="real" />
    <att name="relevance_score" value="1.0" type="real" />
  </edge>
  <edge id="P11712 (pp) Q9NYL5" label="CP2C9_HUMAN (pp) CP39A_HUMAN" source="P11712" target="Q9NYL5">
    <att name="confidence_score" value="1.0" type="real" />
    <att name="confidence_score_old" value="1.0" type="real" />
    <att name="relevance_score" value="1.0" type="real" />
  </edge>
  <edge id="P11712 (pp) Q9UNU6" label="CP2C9_HUMAN (pp) CP8B1_HUMAN" source="P11712" target="Q9UNU6">
    <att name="confidence_score" value="1.0" type="real" />
    <att name="confidence_score_old" value="1.0" type="real" />
    <att name="relevance_score" value="1.0" type="real" />
  </edge>
  <edge id="P11712 (pp) Q9Y6A2" label="CP2C9_HUMAN (pp) CP46A_HUMAN" source="P11712" target="Q9Y6A2">
    <att name="confidence_score" value="1.0" type="real" />
    <att name="confidence_score_old" value="1.0" type="real" />
    <att name="relevance_score" value="1.0" type="real" />
  </edge>
  <edge id="P13584 (pp) P15538" label="CP4B1_HUMAN (pp) C11B1_HUMAN" source="P13584" target="P15538">
    <att name="confidence_score" value="1.0" type="real" />
    <att name="confidence_score_old" value="1.0" type="real" />
    <att name="relevance_score" value="1.0" type="real" />
  </edge>
  <edge id="P13584 (pp) P19099" label="CP4B1_HUMAN (pp) C11B2_HUMAN" source="P13584" target="P19099">
    <att name="confidence_score" value="1.0" type="real" />
    <att name="confidence_score_old" value="1.0" type="real" />
    <att name="relevance_score" value="1.0" type="real" />
  </edge>
  <edge id="P13584 (pp) P20813" label="CP4B1_HUMAN (pp) CP2B6_HUMAN" source="P13584" target="P20813">
    <att name="confidence_score" value="1.0" type="real" />
    <att name="confidence_score_old" value="1.0" type="real" />
    <att name="relevance_score" value="1.0" type="real" />
  </edge>
  <edge id="P13584 (pp) P20815" label="CP4B1_HUMAN (pp) CP3A5_HUMAN" source="P13584" target="P20815">
    <att name="confidence_score" value="1.0" type="real" />
    <att name="confidence_score_old" value="1.0" type="real" />
    <att name="relevance_score" value="1.0" type="real" />
  </edge>
  <edge id="P13584 (pp) P20853" label="CP4B1_HUMAN (pp) CP2A7_HUMAN" source="P13584" target="P20853">
    <att name="confidence_score" value="1.0" type="real" />
    <att name="confidence_score_old" value="1.0" type="real" />
    <att name="relevance_score" value="1.0" type="real" />
  </edge>
  <edge id="P13584 (pp) P22680" label="CP4B1_HUMAN (pp) CP7A1_HUMAN" source="P13584" target="P22680">
    <att name="confidence_score" value="1.0" type="real" />
    <att name="confidence_score_old" value="1.0" type="real" />
    <att name="relevance_score" value="1.0" type="real" />
  </edge>
  <edge id="P13584 (pp) P24462" label="CP4B1_HUMAN (pp) CP3A7_HUMAN" source="P13584" target="P24462">
    <att name="confidence_score" value="1.0" type="real" />
    <att name="confidence_score_old" value="1.0" type="real" />
    <att name="relevance_score" value="1.0" type="real" />
  </edge>
  <edge id="P13584 (pp) P24903" label="CP4B1_HUMAN (pp) CP2F1_HUMAN" source="P13584" target="P24903">
    <att name="confidence_score" value="1.0" type="real" />
    <att name="confidence_score_old" value="1.0" type="real" />
    <att name="relevance_score" value="1.0" type="real" />
  </edge>
  <edge id="P13584 (pp) P33260" label="CP4B1_HUMAN (pp) CP2CI_HUMAN" source="P13584" target="P33260">
    <att name="confidence_score" value="1.0" type="real" />
    <att name="confidence_score_old" value="1.0" type="real" />
    <att name="relevance_score" value="1.0" type="real" />
  </edge>
  <edge id="P13584 (pp) P33261" label="CP4B1_HUMAN (pp) CP2CJ_HUMAN" source="P13584" target="P33261">
    <att name="confidence_score" value="1.0" type="real" />
    <att name="confidence_score_old" value="1.0" type="real" />
    <att name="relevance_score" value="1.0" type="real" />
  </edge>
  <edge id="P13584 (pp) P51589" label="CP4B1_HUMAN (pp) CP2J2_HUMAN" source="P13584" target="P51589">
    <att name="confidence_score" value="1.0" type="real" />
    <att name="confidence_score_old" value="1.0" type="real" />
    <att name="relevance_score" value="1.0" type="real" />
  </edge>
  <edge id="P13584 (pp) P78329" label="CP4B1_HUMAN (pp) CP4F2_HUMAN" source="P13584" target="P78329">
    <att name="confidence_score" value="1.0" type="real" />
    <att name="confidence_score_old" value="1.0" type="real" />
    <att name="initial_score" value="0.0" type="real" />
    <att name="relevance_score" value="1.0" type="real" />
  </edge>
  <edge id="P13584 (pp) P98187" label="CP4B1_HUMAN (pp) CP4F8_HUMAN" source="P13584" target="P98187">
    <att name="confidence_score" value="1.0" type="real" />
    <att name="confidence_score_old" value="1.0" type="real" />
    <att name="initial_score" value="0.0" type="real" />
    <att name="relevance_score" value="1.0" type="real" />
  </edge>
  <edge id="P13584 (pp) Q02318" label="CP4B1_HUMAN (pp) CP27A_HUMAN" source="P13584" target="Q02318">
    <att name="confidence_score" value="1.0" type="real" />
    <att name="confidence_score_old" value="1.0" type="real" />
    <att name="relevance_score" value="1.0" type="real" />
  </edge>
  <edge id="P13584 (pp) Q07973" label="CP4B1_HUMAN (pp) CP24A_HUMAN" source="P13584" target="Q07973">
    <att name="confidence_score" value="1.0" type="real" />
    <att name="confidence_score_old" value="1.0" type="real" />
    <att name="relevance_score" value="1.0" type="real" />
  </edge>
  <edge id="P13584 (pp) Q08477" label="CP4B1_HUMAN (pp) CP4F3_HUMAN" source="P13584" target="Q08477">
    <att name="confidence_score" value="1.0" type="real" />
    <att name="confidence_score_old" value="1.0" type="real" />
    <att name="initial_score" value="0.0" type="real" />
    <att name="relevance_score" value="1.0" type="real" />
  </edge>
  <edge id="P13584 (pp) Q16678" label="CP4B1_HUMAN (pp) CP1B1_HUMAN" source="P13584" target="Q16678">
    <att name="confidence_score" value="1.0" type="real" />
    <att name="confidence_score_old" value="1.0" type="real" />
    <att name="relevance_score" value="1.0" type="real" />
  </edge>
  <edge id="P13584 (pp) Q16696" label="CP4B1_HUMAN (pp) CP2AD_HUMAN" source="P13584" target="Q16696">
    <att name="confidence_score" value="1.0" type="real" />
    <att name="confidence_score_old" value="1.0" type="real" />
    <att name="relevance_score" value="1.0" type="real" />
  </edge>
  <edge id="P13584 (pp) Q16850" label="CP4B1_HUMAN (pp) CP51A_HUMAN" source="P13584" target="Q16850">
    <att name="confidence_score" value="1.0" type="real" />
    <att name="confidence_score_old" value="1.0" type="real" />
    <att name="relevance_score" value="1.0" type="real" />
  </edge>
  <edge id="P13584 (pp) Q4G0S4" label="CP4B1_HUMAN (pp) C27C1_HUMAN" source="P13584" target="Q4G0S4">
    <att name="confidence_score" value="1.0" type="real" />
    <att name="confidence_score_old" value="1.0" type="real" />
    <att name="relevance_score" value="1.0" type="real" />
  </edge>
  <edge id="P13584 (pp) Q6NT55" label="CP4B1_HUMAN (pp) CP4FN_HUMAN" source="P13584" target="Q6NT55">
    <att name="confidence_score" value="1.0" type="real" />
    <att name="confidence_score_old" value="1.0" type="real" />
    <att name="initial_score" value="0.0" type="real" />
    <att name="relevance_score" value="1.0" type="real" />
  </edge>
  <edge id="P13584 (pp) Q6UW02" label="CP4B1_HUMAN (pp) CP20A_HUMAN" source="P13584" target="Q6UW02">
    <att name="confidence_score" value="1.0" type="real" />
    <att name="confidence_score_old" value="1.0" type="real" />
    <att name="relevance_score" value="1.0" type="real" />
  </edge>
  <edge id="P13584 (pp) Q6V0L0" label="CP4B1_HUMAN (pp) CP26C_HUMAN" source="P13584" target="Q6V0L0">
    <att name="confidence_score" value="1.0" type="real" />
    <att name="confidence_score_old" value="1.0" type="real" />
    <att name="relevance_score" value="1.0" type="real" />
  </edge>
  <edge id="P13584 (pp) Q6VVX0" label="CP4B1_HUMAN (pp) CP2R1_HUMAN" source="P13584" target="Q6VVX0">
    <att name="confidence_score" value="1.0" type="real" />
    <att name="confidence_score_old" value="1.0" type="real" />
    <att name="relevance_score" value="1.0" type="real" />
  </edge>
  <edge id="P13584 (pp) Q6ZWL3" label="CP4B1_HUMAN (pp) CP4V2_HUMAN" source="P13584" target="Q6ZWL3">
    <att name="confidence_score" value="1.0" type="real" />
    <att name="confidence_score_old" value="1.0" type="real" />
    <att name="initial_score" value="0.0" type="real" />
    <att name="relevance_score" value="1.0" type="real" />
  </edge>
  <edge id="P13584 (pp) Q7Z449" label="CP4B1_HUMAN (pp) CP2U1_HUMAN" source="P13584" target="Q7Z449">
    <att name="confidence_score" value="1.0" type="real" />
    <att name="confidence_score_old" value="1.0" type="real" />
    <att name="relevance_score" value="1.0" type="real" />
  </edge>
  <edge id="P13584 (pp) Q86W10" label="CP4B1_HUMAN (pp) CP4Z1_HUMAN" source="P13584" target="Q86W10">
    <att name="confidence_score" value="1.0" type="real" />
    <att name="confidence_score_old" value="1.0" type="real" />
    <att name="initial_score" value="0.0" type="real" />
    <att name="relevance_score" value="1.0" type="real" />
  </edge>
  <edge id="P13584 (pp) Q8N118" label="CP4B1_HUMAN (pp) CP4X1_HUMAN" source="P13584" target="Q8N118">
    <att name="confidence_score" value="1.0" type="real" />
    <att name="confidence_score_old" value="1.0" type="real" />
    <att name="initial_score" value="0.0" type="real" />
    <att name="relevance_score" value="1.0" type="real" />
  </edge>
  <edge id="P13584 (pp) Q8TAV3" label="CP4B1_HUMAN (pp) CP2W1_HUMAN" source="P13584" target="Q8TAV3">
    <att name="confidence_score" value="1.0" type="real" />
    <att name="confidence_score_old" value="1.0" type="real" />
    <att name="relevance_score" value="1.0" type="real" />
  </edge>
  <edge id="P13584 (pp) Q96SQ9" label="CP4B1_HUMAN (pp) CP2S1_HUMAN" source="P13584" target="Q96SQ9">
    <att name="confidence_score" value="1.0" type="real" />
    <att name="confidence_score_old" value="1.0" type="real" />
    <att name="relevance_score" value="1.0" type="real" />
  </edge>
  <edge id="P13584 (pp) Q9HB55" label="CP4B1_HUMAN (pp) CP343_HUMAN" source="P13584" target="Q9HB55">
    <att name="confidence_score" value="1.0" type="real" />
    <att name="confidence_score_old" value="1.0" type="real" />
    <att name="relevance_score" value="1.0" type="real" />
  </edge>
  <edge id="P13584 (pp) Q9HBI6" label="CP4B1_HUMAN (pp) CP4FB_HUMAN" source="P13584" target="Q9HBI6">
    <att name="confidence_score" value="1.0" type="real" />
    <att name="confidence_score_old" value="1.0" type="real" />
    <att name="initial_score" value="0.0" type="real" />
    <att name="relevance_score" value="1.0" type="real" />
  </edge>
  <edge id="P13584 (pp) Q9HCS2" label="CP4B1_HUMAN (pp) CP4FC_HUMAN" source="P13584" target="Q9HCS2">
    <att name="confidence_score" value="1.0" type="real" />
    <att name="confidence_score_old" value="1.0" type="real" />
    <att name="initial_score" value="0.0" type="real" />
    <att name="relevance_score" value="1.0" type="real" />
  </edge>
  <edge id="P13584 (pp) Q9NR63" label="CP4B1_HUMAN (pp) CP26B_HUMAN" source="P13584" target="Q9NR63">
    <att name="confidence_score" value="1.0" type="real" />
    <att name="confidence_score_old" value="1.0" type="real" />
    <att name="relevance_score" value="1.0" type="real" />
  </edge>
  <edge id="P13584 (pp) Q9NYL5" label="CP4B1_HUMAN (pp) CP39A_HUMAN" source="P13584" target="Q9NYL5">
    <att name="confidence_score" value="1.0" type="real" />
    <att name="confidence_score_old" value="1.0" type="real" />
    <att name="relevance_score" value="1.0" type="real" />
  </edge>
  <edge id="P13584 (pp) Q9UNU6" label="CP4B1_HUMAN (pp) CP8B1_HUMAN" source="P13584" target="Q9UNU6">
    <att name="confidence_score" value="1.0" type="real" />
    <att name="confidence_score_old" value="1.0" type="real" />
    <att name="relevance_score" value="1.0" type="real" />
  </edge>
  <edge id="P13584 (pp) Q9Y6A2" label="CP4B1_HUMAN (pp) CP46A_HUMAN" source="P13584" target="Q9Y6A2">
    <att name="confidence_score" value="1.0" type="real" />
    <att name="confidence_score_old" value="1.0" type="real" />
    <att name="relevance_score" value="1.0" type="real" />
  </edge>
  <edge id="P15538 (pp) P19099" label="C11B1_HUMAN (pp) C11B2_HUMAN" source="P15538" target="P19099">
    <att name="confidence_score" value="1.0" type="real" />
    <att name="confidence_score_old" value="1.0" type="real" />
    <att name="relevance_score" value="1.0" type="real" />
  </edge>
  <edge id="P15538 (pp) P20813" label="C11B1_HUMAN (pp) CP2B6_HUMAN" source="P15538" target="P20813">
    <att name="confidence_score" value="1.0" type="real" />
    <att name="confidence_score_old" value="1.0" type="real" />
    <att name="relevance_score" value="1.0" type="real" />
  </edge>
  <edge id="P15538 (pp) P20815" label="C11B1_HUMAN (pp) CP3A5_HUMAN" source="P15538" target="P20815">
    <att name="confidence_score" value="1.0" type="real" />
    <att name="confidence_score_old" value="1.0" type="real" />
    <att name="relevance_score" value="1.0" type="real" />
  </edge>
  <edge id="P15538 (pp) P20853" label="C11B1_HUMAN (pp) CP2A7_HUMAN" source="P15538" target="P20853">
    <att name="confidence_score" value="1.0" type="real" />
    <att name="confidence_score_old" value="1.0" type="real" />
    <att name="relevance_score" value="1.0" type="real" />
  </edge>
  <edge id="P15538 (pp) P22680" label="C11B1_HUMAN (pp) CP7A1_HUMAN" source="P15538" target="P22680">
    <att name="confidence_score" value="1.0" type="real" />
    <att name="confidence_score_old" value="1.0" type="real" />
    <att name="relevance_score" value="1.0" type="real" />
  </edge>
  <edge id="P15538 (pp) P24462" label="C11B1_HUMAN (pp) CP3A7_HUMAN" source="P15538" target="P24462">
    <att name="confidence_score" value="1.0" type="real" />
    <att name="confidence_score_old" value="1.0" type="real" />
    <att name="relevance_score" value="1.0" type="real" />
  </edge>
  <edge id="P15538 (pp) P24903" label="C11B1_HUMAN (pp) CP2F1_HUMAN" source="P15538" target="P24903">
    <att name="confidence_score" value="1.0" type="real" />
    <att name="confidence_score_old" value="1.0" type="real" />
    <att name="relevance_score" value="1.0" type="real" />
  </edge>
  <edge id="P15538 (pp) P33260" label="C11B1_HUMAN (pp) CP2CI_HUMAN" source="P15538" target="P33260">
    <att name="confidence_score" value="1.0" type="real" />
    <att name="confidence_score_old" value="1.0" type="real" />
    <att name="relevance_score" value="1.0" type="real" />
  </edge>
  <edge id="P15538 (pp) P33261" label="C11B1_HUMAN (pp) CP2CJ_HUMAN" source="P15538" target="P33261">
    <att name="confidence_score" value="1.0" type="real" />
    <att name="confidence_score_old" value="1.0" type="real" />
    <att name="relevance_score" value="1.0" type="real" />
  </edge>
  <edge id="P15538 (pp) P51589" label="C11B1_HUMAN (pp) CP2J2_HUMAN" source="P15538" target="P51589">
    <att name="confidence_score" value="1.0" type="real" />
    <att name="confidence_score_old" value="1.0" type="real" />
    <att name="relevance_score" value="1.0" type="real" />
  </edge>
  <edge id="P15538 (pp) P78329" label="C11B1_HUMAN (pp) CP4F2_HUMAN" source="P15538" target="P78329">
    <att name="confidence_score" value="1.0" type="real" />
    <att name="confidence_score_old" value="1.0" type="real" />
    <att name="relevance_score" value="1.0" type="real" />
  </edge>
  <edge id="P15538 (pp) P98187" label="C11B1_HUMAN (pp) CP4F8_HUMAN" source="P15538" target="P98187">
    <att name="confidence_score" value="1.0" type="real" />
    <att name="confidence_score_old" value="1.0" type="real" />
    <att name="relevance_score" value="1.0" type="real" />
  </edge>
  <edge id="P15538 (pp) Q02318" label="C11B1_HUMAN (pp) CP27A_HUMAN" source="P15538" target="Q02318">
    <att name="confidence_score" value="1.0" type="real" />
    <att name="confidence_score_old" value="1.0" type="real" />
    <att name="relevance_score" value="1.0" type="real" />
  </edge>
  <edge id="P15538 (pp) Q07973" label="C11B1_HUMAN (pp) CP24A_HUMAN" source="P15538" target="Q07973">
    <att name="confidence_score" value="1.0" type="real" />
    <att name="confidence_score_old" value="1.0" type="real" />
    <att name="relevance_score" value="1.0" type="real" />
  </edge>
  <edge id="P15538 (pp) Q08477" label="C11B1_HUMAN (pp) CP4F3_HUMAN" source="P15538" target="Q08477">
    <att name="confidence_score" value="1.0" type="real" />
    <att name="confidence_score_old" value="1.0" type="real" />
    <att name="relevance_score" value="1.0" type="real" />
  </edge>
  <edge id="P15538 (pp) Q16678" label="C11B1_HUMAN (pp) CP1B1_HUMAN" source="P15538" target="Q16678">
    <att name="confidence_score" value="1.0" type="real" />
    <att name="confidence_score_old" value="1.0" type="real" />
    <att name="relevance_score" value="1.0" type="real" />
  </edge>
  <edge id="P15538 (pp) Q16696" label="C11B1_HUMAN (pp) CP2AD_HUMAN" source="P15538" target="Q16696">
    <att name="confidence_score" value="1.0" type="real" />
    <att name="confidence_score_old" value="1.0" type="real" />
    <att name="relevance_score" value="1.0" type="real" />
  </edge>
  <edge id="P15538 (pp) Q16850" label="C11B1_HUMAN (pp) CP51A_HUMAN" source="P15538" target="Q16850">
    <att name="confidence_score" value="1.0" type="real" />
    <att name="confidence_score_old" value="1.0" type="real" />
    <att name="relevance_score" value="1.0" type="real" />
  </edge>
  <edge id="P15538 (pp) Q4G0S4" label="C11B1_HUMAN (pp) C27C1_HUMAN" source="P15538" target="Q4G0S4">
    <att name="confidence_score" value="1.0" type="real" />
    <att name="confidence_score_old" value="1.0" type="real" />
    <att name="relevance_score" value="1.0" type="real" />
  </edge>
  <edge id="P15538 (pp) Q6NT55" label="C11B1_HUMAN (pp) CP4FN_HUMAN" source="P15538" target="Q6NT55">
    <att name="confidence_score" value="1.0" type="real" />
    <att name="confidence_score_old" value="1.0" type="real" />
    <att name="relevance_score" value="1.0" type="real" />
  </edge>
  <edge id="P15538 (pp) Q6UW02" label="C11B1_HUMAN (pp) CP20A_HUMAN" source="P15538" target="Q6UW02">
    <att name="confidence_score" value="1.0" type="real" />
    <att name="confidence_score_old" value="1.0" type="real" />
    <att name="relevance_score" value="1.0" type="real" />
  </edge>
  <edge id="P15538 (pp) Q6V0L0" label="C11B1_HUMAN (pp) CP26C_HUMAN" source="P15538" target="Q6V0L0">
    <att name="confidence_score" value="1.0" type="real" />
    <att name="confidence_score_old" value="1.0" type="real" />
    <att name="relevance_score" value="1.0" type="real" />
  </edge>
  <edge id="P15538 (pp) Q6VVX0" label="C11B1_HUMAN (pp) CP2R1_HUMAN" source="P15538" target="Q6VVX0">
    <att name="confidence_score" value="1.0" type="real" />
    <att name="confidence_score_old" value="1.0" type="real" />
    <att name="relevance_score" value="1.0" type="real" />
  </edge>
  <edge id="P15538 (pp) Q6ZWL3" label="C11B1_HUMAN (pp) CP4V2_HUMAN" source="P15538" target="Q6ZWL3">
    <att name="confidence_score" value="1.0" type="real" />
    <att name="confidence_score_old" value="1.0" type="real" />
    <att name="relevance_score" value="1.0" type="real" />
  </edge>
  <edge id="P15538 (pp) Q7Z449" label="C11B1_HUMAN (pp) CP2U1_HUMAN" source="P15538" target="Q7Z449">
    <att name="confidence_score" value="1.0" type="real" />
    <att name="confidence_score_old" value="1.0" type="real" />
    <att name="relevance_score" value="1.0" type="real" />
  </edge>
  <edge id="P15538 (pp) Q86W10" label="C11B1_HUMAN (pp) CP4Z1_HUMAN" source="P15538" target="Q86W10">
    <att name="confidence_score" value="1.0" type="real" />
    <att name="confidence_score_old" value="1.0" type="real" />
    <att name="relevance_score" value="1.0" type="real" />
  </edge>
  <edge id="P15538 (pp) Q8N118" label="C11B1_HUMAN (pp) CP4X1_HUMAN" source="P15538" target="Q8N118">
    <att name="confidence_score" value="1.0" type="real" />
    <att name="confidence_score_old" value="1.0" type="real" />
    <att name="relevance_score" value="1.0" type="real" />
  </edge>
  <edge id="P15538 (pp) Q8TAV3" label="C11B1_HUMAN (pp) CP2W1_HUMAN" source="P15538" target="Q8TAV3">
    <att name="confidence_score" value="1.0" type="real" />
    <att name="confidence_score_old" value="1.0" type="real" />
    <att name="relevance_score" value="1.0" type="real" />
  </edge>
  <edge id="P15538 (pp) Q96SQ9" label="C11B1_HUMAN (pp) CP2S1_HUMAN" source="P15538" target="Q96SQ9">
    <att name="confidence_score" value="1.0" type="real" />
    <att name="confidence_score_old" value="1.0" type="real" />
    <att name="relevance_score" value="1.0" type="real" />
  </edge>
  <edge id="P15538 (pp) Q9HB55" label="C11B1_HUMAN (pp) CP343_HUMAN" source="P15538" target="Q9HB55">
    <att name="confidence_score" value="1.0" type="real" />
    <att name="confidence_score_old" value="1.0" type="real" />
    <att name="relevance_score" value="1.0" type="real" />
  </edge>
  <edge id="P15538 (pp) Q9HBI6" label="C11B1_HUMAN (pp) CP4FB_HUMAN" source="P15538" target="Q9HBI6">
    <att name="confidence_score" value="1.0" type="real" />
    <att name="confidence_score_old" value="1.0" type="real" />
    <att name="relevance_score" value="1.0" type="real" />
  </edge>
  <edge id="P15538 (pp) Q9HCS2" label="C11B1_HUMAN (pp) CP4FC_HUMAN" source="P15538" target="Q9HCS2">
    <att name="confidence_score" value="1.0" type="real" />
    <att name="confidence_score_old" value="1.0" type="real" />
    <att name="relevance_score" value="1.0" type="real" />
  </edge>
  <edge id="P15538 (pp) Q9NR63" label="C11B1_HUMAN (pp) CP26B_HUMAN" source="P15538" target="Q9NR63">
    <att name="confidence_score" value="1.0" type="real" />
    <att name="confidence_score_old" value="1.0" type="real" />
    <att name="relevance_score" value="1.0" type="real" />
  </edge>
  <edge id="P15538 (pp) Q9NYL5" label="C11B1_HUMAN (pp) CP39A_HUMAN" source="P15538" target="Q9NYL5">
    <att name="confidence_score" value="1.0" type="real" />
    <att name="confidence_score_old" value="1.0" type="real" />
    <att name="relevance_score" value="1.0" type="real" />
  </edge>
  <edge id="P15538 (pp) Q9UNU6" label="C11B1_HUMAN (pp) CP8B1_HUMAN" source="P15538" target="Q9UNU6">
    <att name="confidence_score" value="1.0" type="real" />
    <att name="confidence_score_old" value="1.0" type="real" />
    <att name="relevance_score" value="1.0" type="real" />
  </edge>
  <edge id="P15538 (pp) Q9Y6A2" label="C11B1_HUMAN (pp) CP46A_HUMAN" source="P15538" target="Q9Y6A2">
    <att name="confidence_score" value="1.0" type="real" />
    <att name="confidence_score_old" value="1.0" type="real" />
    <att name="relevance_score" value="1.0" type="real" />
  </edge>
  <edge id="P16435 (pp) P33261" label="NCPR_HUMAN (pp) CP2CJ_HUMAN" source="P16435" target="P33261">
    <att name="confidence_score" value="1.0" type="real" />
    <att name="confidence_score_old" value="0.3926" type="real" />
    <att name="initial_score" value="0.4887" type="real" />
    <att name="relevance_score" value="1.0" type="real" />
  </edge>
  <edge id="P16435 (pp) Q16850" label="NCPR_HUMAN (pp) CP51A_HUMAN" source="P16435" target="Q16850">
    <att name="confidence_score" value="1.0" type="real" />
    <att name="confidence_score_old" value="0.1743" type="real" />
    <att name="initial_score" value="0.0963" type="real" />
    <att name="relevance_score" value="1.0" type="real" />
  </edge>
  <edge id="P19099 (pp) P20813" label="C11B2_HUMAN (pp) CP2B6_HUMAN" source="P19099" target="P20813">
    <att name="confidence_score" value="1.0" type="real" />
    <att name="confidence_score_old" value="1.0" type="real" />
    <att name="relevance_score" value="1.0" type="real" />
  </edge>
  <edge id="P19099 (pp) P20815" label="C11B2_HUMAN (pp) CP3A5_HUMAN" source="P19099" target="P20815">
    <att name="confidence_score" value="1.0" type="real" />
    <att name="confidence_score_old" value="1.0" type="real" />
    <att name="relevance_score" value="1.0" type="real" />
  </edge>
  <edge id="P19099 (pp) P20853" label="C11B2_HUMAN (pp) CP2A7_HUMAN" source="P19099" target="P20853">
    <att name="confidence_score" value="1.0" type="real" />
    <att name="confidence_score_old" value="1.0" type="real" />
    <att name="relevance_score" value="1.0" type="real" />
  </edge>
  <edge id="P19099 (pp) P22680" label="C11B2_HUMAN (pp) CP7A1_HUMAN" source="P19099" target="P22680">
    <att name="confidence_score" value="1.0" type="real" />
    <att name="confidence_score_old" value="1.0" type="real" />
    <att name="relevance_score" value="1.0" type="real" />
  </edge>
  <edge id="P19099 (pp) P24462" label="C11B2_HUMAN (pp) CP3A7_HUMAN" source="P19099" target="P24462">
    <att name="confidence_score" value="1.0" type="real" />
    <att name="confidence_score_old" value="1.0" type="real" />
    <att name="relevance_score" value="1.0" type="real" />
  </edge>
  <edge id="P19099 (pp) P24903" label="C11B2_HUMAN (pp) CP2F1_HUMAN" source="P19099" target="P24903">
    <att name="confidence_score" value="1.0" type="real" />
    <att name="confidence_score_old" value="1.0" type="real" />
    <att name="relevance_score" value="1.0" type="real" />
  </edge>
  <edge id="P19099 (pp) P33260" label="C11B2_HUMAN (pp) CP2CI_HUMAN" source="P19099" target="P33260">
    <att name="confidence_score" value="1.0" type="real" />
    <att name="confidence_score_old" value="1.0" type="real" />
    <att name="relevance_score" value="1.0" type="real" />
  </edge>
  <edge id="P19099 (pp) P33261" label="C11B2_HUMAN (pp) CP2CJ_HUMAN" source="P19099" target="P33261">
    <att name="confidence_score" value="1.0" type="real" />
    <att name="confidence_score_old" value="1.0" type="real" />
    <att name="relevance_score" value="1.0" type="real" />
  </edge>
  <edge id="P19099 (pp) P51589" label="C11B2_HUMAN (pp) CP2J2_HUMAN" source="P19099" target="P51589">
    <att name="confidence_score" value="1.0" type="real" />
    <att name="confidence_score_old" value="1.0" type="real" />
    <att name="relevance_score" value="1.0" type="real" />
  </edge>
  <edge id="P19099 (pp) P78329" label="C11B2_HUMAN (pp) CP4F2_HUMAN" source="P19099" target="P78329">
    <att name="confidence_score" value="1.0" type="real" />
    <att name="confidence_score_old" value="1.0" type="real" />
    <att name="relevance_score" value="1.0" type="real" />
  </edge>
  <edge id="P19099 (pp) P98187" label="C11B2_HUMAN (pp) CP4F8_HUMAN" source="P19099" target="P98187">
    <att name="confidence_score" value="1.0" type="real" />
    <att name="confidence_score_old" value="1.0" type="real" />
    <att name="relevance_score" value="1.0" type="real" />
  </edge>
  <edge id="P19099 (pp) Q02318" label="C11B2_HUMAN (pp) CP27A_HUMAN" source="P19099" target="Q02318">
    <att name="confidence_score" value="1.0" type="real" />
    <att name="confidence_score_old" value="1.0" type="real" />
    <att name="relevance_score" value="1.0" type="real" />
  </edge>
  <edge id="P19099 (pp) Q07973" label="C11B2_HUMAN (pp) CP24A_HUMAN" source="P19099" target="Q07973">
    <att name="confidence_score" value="1.0" type="real" />
    <att name="confidence_score_old" value="1.0" type="real" />
    <att name="relevance_score" value="1.0" type="real" />
  </edge>
  <edge id="P19099 (pp) Q08477" label="C11B2_HUMAN (pp) CP4F3_HUMAN" source="P19099" target="Q08477">
    <att name="confidence_score" value="1.0" type="real" />
    <att name="confidence_score_old" value="1.0" type="real" />
    <att name="relevance_score" value="1.0" type="real" />
  </edge>
  <edge id="P19099 (pp) Q16678" label="C11B2_HUMAN (pp) CP1B1_HUMAN" source="P19099" target="Q16678">
    <att name="confidence_score" value="1.0" type="real" />
    <att name="confidence_score_old" value="1.0" type="real" />
    <att name="relevance_score" value="1.0" type="real" />
  </edge>
  <edge id="P19099 (pp) Q16696" label="C11B2_HUMAN (pp) CP2AD_HUMAN" source="P19099" target="Q16696">
    <att name="confidence_score" value="1.0" type="real" />
    <att name="confidence_score_old" value="1.0" type="real" />
    <att name="relevance_score" value="1.0" type="real" />
  </edge>
  <edge id="P19099 (pp) Q16850" label="C11B2_HUMAN (pp) CP51A_HUMAN" source="P19099" target="Q16850">
    <att name="confidence_score" value="1.0" type="real" />
    <att name="confidence_score_old" value="1.0" type="real" />
    <att name="relevance_score" value="1.0" type="real" />
  </edge>
  <edge id="P19099 (pp) Q4G0S4" label="C11B2_HUMAN (pp) C27C1_HUMAN" source="P19099" target="Q4G0S4">
    <att name="confidence_score" value="1.0" type="real" />
    <att name="confidence_score_old" value="1.0" type="real" />
    <att name="relevance_score" value="1.0" type="real" />
  </edge>
  <edge id="P19099 (pp) Q6NT55" label="C11B2_HUMAN (pp) CP4FN_HUMAN" source="P19099" target="Q6NT55">
    <att name="confidence_score" value="1.0" type="real" />
    <att name="confidence_score_old" value="1.0" type="real" />
    <att name="relevance_score" value="1.0" type="real" />
  </edge>
  <edge id="P19099 (pp) Q6UW02" label="C11B2_HUMAN (pp) CP20A_HUMAN" source="P19099" target="Q6UW02">
    <att name="confidence_score" value="1.0" type="real" />
    <att name="confidence_score_old" value="1.0" type="real" />
    <att name="relevance_score" value="1.0" type="real" />
  </edge>
  <edge id="P19099 (pp) Q6V0L0" label="C11B2_HUMAN (pp) CP26C_HUMAN" source="P19099" target="Q6V0L0">
    <att name="confidence_score" value="1.0" type="real" />
    <att name="confidence_score_old" value="1.0" type="real" />
    <att name="relevance_score" value="1.0" type="real" />
  </edge>
  <edge id="P19099 (pp) Q6VVX0" label="C11B2_HUMAN (pp) CP2R1_HUMAN" source="P19099" target="Q6VVX0">
    <att name="confidence_score" value="1.0" type="real" />
    <att name="confidence_score_old" value="1.0" type="real" />
    <att name="relevance_score" value="1.0" type="real" />
  </edge>
  <edge id="P19099 (pp) Q6ZWL3" label="C11B2_HUMAN (pp) CP4V2_HUMAN" source="P19099" target="Q6ZWL3">
    <att name="confidence_score" value="1.0" type="real" />
    <att name="confidence_score_old" value="1.0" type="real" />
    <att name="relevance_score" value="1.0" type="real" />
  </edge>
  <edge id="P19099 (pp) Q7Z449" label="C11B2_HUMAN (pp) CP2U1_HUMAN" source="P19099" target="Q7Z449">
    <att name="confidence_score" value="1.0" type="real" />
    <att name="confidence_score_old" value="1.0" type="real" />
    <att name="relevance_score" value="1.0" type="real" />
  </edge>
  <edge id="P19099 (pp) Q86W10" label="C11B2_HUMAN (pp) CP4Z1_HUMAN" source="P19099" target="Q86W10">
    <att name="confidence_score" value="1.0" type="real" />
    <att name="confidence_score_old" value="1.0" type="real" />
    <att name="relevance_score" value="1.0" type="real" />
  </edge>
  <edge id="P19099 (pp) Q8N118" label="C11B2_HUMAN (pp) CP4X1_HUMAN" source="P19099" target="Q8N118">
    <att name="confidence_score" value="1.0" type="real" />
    <att name="confidence_score_old" value="1.0" type="real" />
    <att name="relevance_score" value="1.0" type="real" />
  </edge>
  <edge id="P19099 (pp) Q8TAV3" label="C11B2_HUMAN (pp) CP2W1_HUMAN" source="P19099" target="Q8TAV3">
    <att name="confidence_score" value="1.0" type="real" />
    <att name="confidence_score_old" value="1.0" type="real" />
    <att name="relevance_score" value="1.0" type="real" />
  </edge>
  <edge id="P19099 (pp) Q96SQ9" label="C11B2_HUMAN (pp) CP2S1_HUMAN" source="P19099" target="Q96SQ9">
    <att name="confidence_score" value="1.0" type="real" />
    <att name="confidence_score_old" value="1.0" type="real" />
    <att name="relevance_score" value="1.0" type="real" />
  </edge>
  <edge id="P19099 (pp) Q9HB55" label="C11B2_HUMAN (pp) CP343_HUMAN" source="P19099" target="Q9HB55">
    <att name="confidence_score" value="1.0" type="real" />
    <att name="confidence_score_old" value="1.0" type="real" />
    <att name="relevance_score" value="1.0" type="real" />
  </edge>
  <edge id="P19099 (pp) Q9HBI6" label="C11B2_HUMAN (pp) CP4FB_HUMAN" source="P19099" target="Q9HBI6">
    <att name="confidence_score" value="1.0" type="real" />
    <att name="confidence_score_old" value="1.0" type="real" />
    <att name="relevance_score" value="1.0" type="real" />
  </edge>
  <edge id="P19099 (pp) Q9HCS2" label="C11B2_HUMAN (pp) CP4FC_HUMAN" source="P19099" target="Q9HCS2">
    <att name="confidence_score" value="1.0" type="real" />
    <att name="confidence_score_old" value="1.0" type="real" />
    <att name="relevance_score" value="1.0" type="real" />
  </edge>
  <edge id="P19099 (pp) Q9NR63" label="C11B2_HUMAN (pp) CP26B_HUMAN" source="P19099" target="Q9NR63">
    <att name="confidence_score" value="1.0" type="real" />
    <att name="confidence_score_old" value="1.0" type="real" />
    <att name="relevance_score" value="1.0" type="real" />
  </edge>
  <edge id="P19099 (pp) Q9NYL5" label="C11B2_HUMAN (pp) CP39A_HUMAN" source="P19099" target="Q9NYL5">
    <att name="confidence_score" value="1.0" type="real" />
    <att name="confidence_score_old" value="1.0" type="real" />
    <att name="relevance_score" value="1.0" type="real" />
  </edge>
  <edge id="P19099 (pp) Q9UNU6" label="C11B2_HUMAN (pp) CP8B1_HUMAN" source="P19099" target="Q9UNU6">
    <att name="confidence_score" value="1.0" type="real" />
    <att name="confidence_score_old" value="1.0" type="real" />
    <att name="relevance_score" value="1.0" type="real" />
  </edge>
  <edge id="P19099 (pp) Q9Y6A2" label="C11B2_HUMAN (pp) CP46A_HUMAN" source="P19099" target="Q9Y6A2">
    <att name="confidence_score" value="1.0" type="real" />
    <att name="confidence_score_old" value="1.0" type="real" />
    <att name="relevance_score" value="1.0" type="real" />
  </edge>
  <edge id="P20813 (pp) P20815" label="CP2B6_HUMAN (pp) CP3A5_HUMAN" source="P20813" target="P20815">
    <att name="confidence_score" value="1.0" type="real" />
    <att name="confidence_score_old" value="1.0" type="real" />
    <att name="relevance_score" value="1.0" type="real" />
  </edge>
  <edge id="P20813 (pp) P20853" label="CP2B6_HUMAN (pp) CP2A7_HUMAN" source="P20813" target="P20853">
    <att name="confidence_score" value="1.0" type="real" />
    <att name="confidence_score_old" value="1.0" type="real" />
    <att name="relevance_score" value="1.0" type="real" />
  </edge>
  <edge id="P20813 (pp) P22680" label="CP2B6_HUMAN (pp) CP7A1_HUMAN" source="P20813" target="P22680">
    <att name="confidence_score" value="1.0" type="real" />
    <att name="confidence_score_old" value="1.0" type="real" />
    <att name="relevance_score" value="1.0" type="real" />
  </edge>
  <edge id="P20813 (pp) P24462" label="CP2B6_HUMAN (pp) CP3A7_HUMAN" source="P20813" target="P24462">
    <att name="confidence_score" value="1.0" type="real" />
    <att name="confidence_score_old" value="1.0" type="real" />
    <att name="relevance_score" value="1.0" type="real" />
  </edge>
  <edge id="P20813 (pp) P24903" label="CP2B6_HUMAN (pp) CP2F1_HUMAN" source="P20813" target="P24903">
    <att name="confidence_score" value="1.0" type="real" />
    <att name="confidence_score_old" value="1.0" type="real" />
    <att name="relevance_score" value="1.0" type="real" />
  </edge>
  <edge id="P20813 (pp) P33260" label="CP2B6_HUMAN (pp) CP2CI_HUMAN" source="P20813" target="P33260">
    <att name="confidence_score" value="1.0" type="real" />
    <att name="confidence_score_old" value="1.0" type="real" />
    <att name="relevance_score" value="1.0" type="real" />
  </edge>
  <edge id="P20813 (pp) P33261" label="CP2B6_HUMAN (pp) CP2CJ_HUMAN" source="P20813" target="P33261">
    <att name="confidence_score" value="1.0" type="real" />
    <att name="confidence_score_old" value="1.0" type="real" />
    <att name="relevance_score" value="1.0" type="real" />
  </edge>
  <edge id="P20813 (pp) P51589" label="CP2B6_HUMAN (pp) CP2J2_HUMAN" source="P20813" target="P51589">
    <att name="confidence_score" value="1.0" type="real" />
    <att name="confidence_score_old" value="1.0" type="real" />
    <att name="relevance_score" value="1.0" type="real" />
  </edge>
  <edge id="P20813 (pp) P78329" label="CP2B6_HUMAN (pp) CP4F2_HUMAN" source="P20813" target="P78329">
    <att name="confidence_score" value="1.0" type="real" />
    <att name="confidence_score_old" value="1.0" type="real" />
    <att name="relevance_score" value="1.0" type="real" />
  </edge>
  <edge id="P20813 (pp) P98187" label="CP2B6_HUMAN (pp) CP4F8_HUMAN" source="P20813" target="P98187">
    <att name="confidence_score" value="1.0" type="real" />
    <att name="confidence_score_old" value="1.0" type="real" />
    <att name="relevance_score" value="1.0" type="real" />
  </edge>
  <edge id="P20813 (pp) Q02318" label="CP2B6_HUMAN (pp) CP27A_HUMAN" source="P20813" target="Q02318">
    <att name="confidence_score" value="1.0" type="real" />
    <att name="confidence_score_old" value="1.0" type="real" />
    <att name="relevance_score" value="1.0" type="real" />
  </edge>
  <edge id="P20813 (pp) Q07973" label="CP2B6_HUMAN (pp) CP24A_HUMAN" source="P20813" target="Q07973">
    <att name="confidence_score" value="1.0" type="real" />
    <att name="confidence_score_old" value="1.0" type="real" />
    <att name="relevance_score" value="1.0" type="real" />
  </edge>
  <edge id="P20813 (pp) Q08477" label="CP2B6_HUMAN (pp) CP4F3_HUMAN" source="P20813" target="Q08477">
    <att name="confidence_score" value="1.0" type="real" />
    <att name="confidence_score_old" value="1.0" type="real" />
    <att name="relevance_score" value="1.0" type="real" />
  </edge>
  <edge id="P20813 (pp) Q16678" label="CP2B6_HUMAN (pp) CP1B1_HUMAN" source="P20813" target="Q16678">
    <att name="confidence_score" value="1.0" type="real" />
    <att name="confidence_score_old" value="1.0" type="real" />
    <att name="relevance_score" value="1.0" type="real" />
  </edge>
  <edge id="P20813 (pp) Q16696" label="CP2B6_HUMAN (pp) CP2AD_HUMAN" source="P20813" target="Q16696">
    <att name="confidence_score" value="1.0" type="real" />
    <att name="confidence_score_old" value="1.0" type="real" />
    <att name="relevance_score" value="1.0" type="real" />
  </edge>
  <edge id="P20813 (pp) Q16850" label="CP2B6_HUMAN (pp) CP51A_HUMAN" source="P20813" target="Q16850">
    <att name="confidence_score" value="1.0" type="real" />
    <att name="confidence_score_old" value="1.0" type="real" />
    <att name="relevance_score" value="1.0" type="real" />
  </edge>
  <edge id="P20813 (pp) Q4G0S4" label="CP2B6_HUMAN (pp) C27C1_HUMAN" source="P20813" target="Q4G0S4">
    <att name="confidence_score" value="1.0" type="real" />
    <att name="confidence_score_old" value="1.0" type="real" />
    <att name="relevance_score" value="1.0" type="real" />
  </edge>
  <edge id="P20813 (pp) Q6NT55" label="CP2B6_HUMAN (pp) CP4FN_HUMAN" source="P20813" target="Q6NT55">
    <att name="confidence_score" value="1.0" type="real" />
    <att name="confidence_score_old" value="1.0" type="real" />
    <att name="relevance_score" value="1.0" type="real" />
  </edge>
  <edge id="P20813 (pp) Q6UW02" label="CP2B6_HUMAN (pp) CP20A_HUMAN" source="P20813" target="Q6UW02">
    <att name="confidence_score" value="1.0" type="real" />
    <att name="confidence_score_old" value="1.0" type="real" />
    <att name="relevance_score" value="1.0" type="real" />
  </edge>
  <edge id="P20813 (pp) Q6V0L0" label="CP2B6_HUMAN (pp) CP26C_HUMAN" source="P20813" target="Q6V0L0">
    <att name="confidence_score" value="1.0" type="real" />
    <att name="confidence_score_old" value="1.0" type="real" />
    <att name="relevance_score" value="1.0" type="real" />
  </edge>
  <edge id="P20813 (pp) Q6VVX0" label="CP2B6_HUMAN (pp) CP2R1_HUMAN" source="P20813" target="Q6VVX0">
    <att name="confidence_score" value="1.0" type="real" />
    <att name="confidence_score_old" value="1.0" type="real" />
    <att name="relevance_score" value="1.0" type="real" />
  </edge>
  <edge id="P20813 (pp) Q6ZWL3" label="CP2B6_HUMAN (pp) CP4V2_HUMAN" source="P20813" target="Q6ZWL3">
    <att name="confidence_score" value="1.0" type="real" />
    <att name="confidence_score_old" value="1.0" type="real" />
    <att name="relevance_score" value="1.0" type="real" />
  </edge>
  <edge id="P20813 (pp) Q7Z449" label="CP2B6_HUMAN (pp) CP2U1_HUMAN" source="P20813" target="Q7Z449">
    <att name="confidence_score" value="1.0" type="real" />
    <att name="confidence_score_old" value="1.0" type="real" />
    <att name="relevance_score" value="1.0" type="real" />
  </edge>
  <edge id="P20813 (pp) Q86W10" label="CP2B6_HUMAN (pp) CP4Z1_HUMAN" source="P20813" target="Q86W10">
    <att name="confidence_score" value="1.0" type="real" />
    <att name="confidence_score_old" value="1.0" type="real" />
    <att name="relevance_score" value="1.0" type="real" />
  </edge>
  <edge id="P20813 (pp) Q8N118" label="CP2B6_HUMAN (pp) CP4X1_HUMAN" source="P20813" target="Q8N118">
    <att name="confidence_score" value="1.0" type="real" />
    <att name="confidence_score_old" value="1.0" type="real" />
    <att name="relevance_score" value="1.0" type="real" />
  </edge>
  <edge id="P20813 (pp) Q8TAV3" label="CP2B6_HUMAN (pp) CP2W1_HUMAN" source="P20813" target="Q8TAV3">
    <att name="confidence_score" value="1.0" type="real" />
    <att name="confidence_score_old" value="1.0" type="real" />
    <att name="relevance_score" value="1.0" type="real" />
  </edge>
  <edge id="P20813 (pp) Q96SQ9" label="CP2B6_HUMAN (pp) CP2S1_HUMAN" source="P20813" target="Q96SQ9">
    <att name="confidence_score" value="1.0" type="real" />
    <att name="confidence_score_old" value="1.0" type="real" />
    <att name="relevance_score" value="1.0" type="real" />
  </edge>
  <edge id="P20813 (pp) Q9HB55" label="CP2B6_HUMAN (pp) CP343_HUMAN" source="P20813" target="Q9HB55">
    <att name="confidence_score" value="1.0" type="real" />
    <att name="confidence_score_old" value="1.0" type="real" />
    <att name="relevance_score" value="1.0" type="real" />
  </edge>
  <edge id="P20813 (pp) Q9HBI6" label="CP2B6_HUMAN (pp) CP4FB_HUMAN" source="P20813" target="Q9HBI6">
    <att name="confidence_score" value="1.0" type="real" />
    <att name="confidence_score_old" value="1.0" type="real" />
    <att name="relevance_score" value="1.0" type="real" />
  </edge>
  <edge id="P20813 (pp) Q9HCS2" label="CP2B6_HUMAN (pp) CP4FC_HUMAN" source="P20813" target="Q9HCS2">
    <att name="confidence_score" value="1.0" type="real" />
    <att name="confidence_score_old" value="1.0" type="real" />
    <att name="relevance_score" value="1.0" type="real" />
  </edge>
  <edge id="P20813 (pp) Q9NR63" label="CP2B6_HUMAN (pp) CP26B_HUMAN" source="P20813" target="Q9NR63">
    <att name="confidence_score" value="1.0" type="real" />
    <att name="confidence_score_old" value="1.0" type="real" />
    <att name="relevance_score" value="1.0" type="real" />
  </edge>
  <edge id="P20813 (pp) Q9NYL5" label="CP2B6_HUMAN (pp) CP39A_HUMAN" source="P20813" target="Q9NYL5">
    <att name="confidence_score" value="1.0" type="real" />
    <att name="confidence_score_old" value="1.0" type="real" />
    <att name="relevance_score" value="1.0" type="real" />
  </edge>
  <edge id="P20813 (pp) Q9UNU6" label="CP2B6_HUMAN (pp) CP8B1_HUMAN" source="P20813" target="Q9UNU6">
    <att name="confidence_score" value="1.0" type="real" />
    <att name="confidence_score_old" value="1.0" type="real" />
    <att name="relevance_score" value="1.0" type="real" />
  </edge>
  <edge id="P20813 (pp) Q9Y6A2" label="CP2B6_HUMAN (pp) CP46A_HUMAN" source="P20813" target="Q9Y6A2">
    <att name="confidence_score" value="1.0" type="real" />
    <att name="confidence_score_old" value="1.0" type="real" />
    <att name="relevance_score" value="1.0" type="real" />
  </edge>
  <edge id="P20815 (pp) P20853" label="CP3A5_HUMAN (pp) CP2A7_HUMAN" source="P20815" target="P20853">
    <att name="confidence_score" value="1.0" type="real" />
    <att name="confidence_score_old" value="1.0" type="real" />
    <att name="relevance_score" value="1.0" type="real" />
  </edge>
  <edge id="P20815 (pp) P22680" label="CP3A5_HUMAN (pp) CP7A1_HUMAN" source="P20815" target="P22680">
    <att name="confidence_score" value="1.0" type="real" />
    <att name="confidence_score_old" value="1.0" type="real" />
    <att name="relevance_score" value="1.0" type="real" />
  </edge>
  <edge id="P20815 (pp) P24462" label="CP3A5_HUMAN (pp) CP3A7_HUMAN" source="P20815" target="P24462">
    <att name="confidence_score" value="1.0" type="real" />
    <att name="confidence_score_old" value="1.0" type="real" />
    <att name="initial_score" value="0.0605" type="real" />
    <att name="relevance_score" value="1.0" type="real" />
  </edge>
  <edge id="P20815 (pp) P24903" label="CP3A5_HUMAN (pp) CP2F1_HUMAN" source="P20815" target="P24903">
    <att name="confidence_score" value="1.0" type="real" />
    <att name="confidence_score_old" value="1.0" type="real" />
    <att name="relevance_score" value="1.0" type="real" />
  </edge>
  <edge id="P20815 (pp) P33260" label="CP3A5_HUMAN (pp) CP2CI_HUMAN" source="P20815" target="P33260">
    <att name="confidence_score" value="1.0" type="real" />
    <att name="confidence_score_old" value="1.0" type="real" />
    <att name="relevance_score" value="1.0" type="real" />
  </edge>
  <edge id="P20815 (pp) P33261" label="CP3A5_HUMAN (pp) CP2CJ_HUMAN" source="P20815" target="P33261">
    <att name="confidence_score" value="1.0" type="real" />
    <att name="confidence_score_old" value="1.0" type="real" />
    <att name="relevance_score" value="1.0" type="real" />
  </edge>
  <edge id="P20815 (pp) P51589" label="CP3A5_HUMAN (pp) CP2J2_HUMAN" source="P20815" target="P51589">
    <att name="confidence_score" value="1.0" type="real" />
    <att name="confidence_score_old" value="1.0" type="real" />
    <att name="relevance_score" value="1.0" type="real" />
  </edge>
  <edge id="P20815 (pp) P78329" label="CP3A5_HUMAN (pp) CP4F2_HUMAN" source="P20815" target="P78329">
    <att name="confidence_score" value="1.0" type="real" />
    <att name="confidence_score_old" value="1.0" type="real" />
    <att name="relevance_score" value="1.0" type="real" />
  </edge>
  <edge id="P20815 (pp) P98187" label="CP3A5_HUMAN (pp) CP4F8_HUMAN" source="P20815" target="P98187">
    <att name="confidence_score" value="1.0" type="real" />
    <att name="confidence_score_old" value="1.0" type="real" />
    <att name="relevance_score" value="1.0" type="real" />
  </edge>
  <edge id="P20815 (pp) Q02318" label="CP3A5_HUMAN (pp) CP27A_HUMAN" source="P20815" target="Q02318">
    <att name="confidence_score" value="1.0" type="real" />
    <att name="confidence_score_old" value="1.0" type="real" />
    <att name="relevance_score" value="1.0" type="real" />
  </edge>
  <edge id="P20815 (pp) Q07973" label="CP3A5_HUMAN (pp) CP24A_HUMAN" source="P20815" target="Q07973">
    <att name="confidence_score" value="1.0" type="real" />
    <att name="confidence_score_old" value="1.0" type="real" />
    <att name="relevance_score" value="1.0" type="real" />
  </edge>
  <edge id="P20815 (pp) Q08477" label="CP3A5_HUMAN (pp) CP4F3_HUMAN" source="P20815" target="Q08477">
    <att name="confidence_score" value="1.0" type="real" />
    <att name="confidence_score_old" value="1.0" type="real" />
    <att name="relevance_score" value="1.0" type="real" />
  </edge>
  <edge id="P20815 (pp) Q16678" label="CP3A5_HUMAN (pp) CP1B1_HUMAN" source="P20815" target="Q16678">
    <att name="confidence_score" value="1.0" type="real" />
    <att name="confidence_score_old" value="1.0" type="real" />
    <att name="relevance_score" value="1.0" type="real" />
  </edge>
  <edge id="P20815 (pp) Q16696" label="CP3A5_HUMAN (pp) CP2AD_HUMAN" source="P20815" target="Q16696">
    <att name="confidence_score" value="1.0" type="real" />
    <att name="confidence_score_old" value="1.0" type="real" />
    <att name="relevance_score" value="1.0" type="real" />
  </edge>
  <edge id="P20815 (pp) Q16850" label="CP3A5_HUMAN (pp) CP51A_HUMAN" source="P20815" target="Q16850">
    <att name="confidence_score" value="1.0" type="real" />
    <att name="confidence_score_old" value="1.0" type="real" />
    <att name="relevance_score" value="1.0" type="real" />
  </edge>
  <edge id="P20815 (pp) Q4G0S4" label="CP3A5_HUMAN (pp) C27C1_HUMAN" source="P20815" target="Q4G0S4">
    <att name="confidence_score" value="1.0" type="real" />
    <att name="confidence_score_old" value="1.0" type="real" />
    <att name="relevance_score" value="1.0" type="real" />
  </edge>
  <edge id="P20815 (pp) Q6NT55" label="CP3A5_HUMAN (pp) CP4FN_HUMAN" source="P20815" target="Q6NT55">
    <att name="confidence_score" value="1.0" type="real" />
    <att name="confidence_score_old" value="1.0" type="real" />
    <att name="relevance_score" value="1.0" type="real" />
  </edge>
  <edge id="P20815 (pp) Q6UW02" label="CP3A5_HUMAN (pp) CP20A_HUMAN" source="P20815" target="Q6UW02">
    <att name="confidence_score" value="1.0" type="real" />
    <att name="confidence_score_old" value="1.0" type="real" />
    <att name="relevance_score" value="1.0" type="real" />
  </edge>
  <edge id="P20815 (pp) Q6V0L0" label="CP3A5_HUMAN (pp) CP26C_HUMAN" source="P20815" target="Q6V0L0">
    <att name="confidence_score" value="1.0" type="real" />
    <att name="confidence_score_old" value="1.0" type="real" />
    <att name="relevance_score" value="1.0" type="real" />
  </edge>
  <edge id="P20815 (pp) Q6VVX0" label="CP3A5_HUMAN (pp) CP2R1_HUMAN" source="P20815" target="Q6VVX0">
    <att name="confidence_score" value="1.0" type="real" />
    <att name="confidence_score_old" value="1.0" type="real" />
    <att name="relevance_score" value="1.0" type="real" />
  </edge>
  <edge id="P20815 (pp) Q6ZWL3" label="CP3A5_HUMAN (pp) CP4V2_HUMAN" source="P20815" target="Q6ZWL3">
    <att name="confidence_score" value="1.0" type="real" />
    <att name="confidence_score_old" value="1.0" type="real" />
    <att name="relevance_score" value="1.0" type="real" />
  </edge>
  <edge id="P20815 (pp) Q7Z449" label="CP3A5_HUMAN (pp) CP2U1_HUMAN" source="P20815" target="Q7Z449">
    <att name="confidence_score" value="1.0" type="real" />
    <att name="confidence_score_old" value="1.0" type="real" />
    <att name="relevance_score" value="1.0" type="real" />
  </edge>
  <edge id="P20815 (pp) Q86W10" label="CP3A5_HUMAN (pp) CP4Z1_HUMAN" source="P20815" target="Q86W10">
    <att name="confidence_score" value="1.0" type="real" />
    <att name="confidence_score_old" value="1.0" type="real" />
    <att name="relevance_score" value="1.0" type="real" />
  </edge>
  <edge id="P20815 (pp) Q8N118" label="CP3A5_HUMAN (pp) CP4X1_HUMAN" source="P20815" target="Q8N118">
    <att name="confidence_score" value="1.0" type="real" />
    <att name="confidence_score_old" value="1.0" type="real" />
    <att name="relevance_score" value="1.0" type="real" />
  </edge>
  <edge id="P20815 (pp) Q8TAV3" label="CP3A5_HUMAN (pp) CP2W1_HUMAN" source="P20815" target="Q8TAV3">
    <att name="confidence_score" value="1.0" type="real" />
    <att name="confidence_score_old" value="1.0" type="real" />
    <att name="relevance_score" value="1.0" type="real" />
  </edge>
  <edge id="P20815 (pp) Q96SQ9" label="CP3A5_HUMAN (pp) CP2S1_HUMAN" source="P20815" target="Q96SQ9">
    <att name="confidence_score" value="1.0" type="real" />
    <att name="confidence_score_old" value="1.0" type="real" />
    <att name="relevance_score" value="1.0" type="real" />
  </edge>
  <edge id="P20815 (pp) Q9HB55" label="CP3A5_HUMAN (pp) CP343_HUMAN" source="P20815" target="Q9HB55">
    <att name="confidence_score" value="1.0" type="real" />
    <att name="confidence_score_old" value="1.0" type="real" />
    <att name="relevance_score" value="1.0" type="real" />
  </edge>
  <edge id="P20815 (pp) Q9HBI6" label="CP3A5_HUMAN (pp) CP4FB_HUMAN" source="P20815" target="Q9HBI6">
    <att name="confidence_score" value="1.0" type="real" />
    <att name="confidence_score_old" value="1.0" type="real" />
    <att name="relevance_score" value="1.0" type="real" />
  </edge>
  <edge id="P20815 (pp) Q9HCS2" label="CP3A5_HUMAN (pp) CP4FC_HUMAN" source="P20815" target="Q9HCS2">
    <att name="confidence_score" value="1.0" type="real" />
    <att name="confidence_score_old" value="1.0" type="real" />
    <att name="relevance_score" value="1.0" type="real" />
  </edge>
  <edge id="P20815 (pp) Q9NR63" label="CP3A5_HUMAN (pp) CP26B_HUMAN" source="P20815" target="Q9NR63">
    <att name="confidence_score" value="1.0" type="real" />
    <att name="confidence_score_old" value="1.0" type="real" />
    <att name="relevance_score" value="1.0" type="real" />
  </edge>
  <edge id="P20815 (pp) Q9NYL5" label="CP3A5_HUMAN (pp) CP39A_HUMAN" source="P20815" target="Q9NYL5">
    <att name="confidence_score" value="1.0" type="real" />
    <att name="confidence_score_old" value="1.0" type="real" />
    <att name="relevance_score" value="1.0" type="real" />
  </edge>
  <edge id="P20815 (pp) Q9UNU6" label="CP3A5_HUMAN (pp) CP8B1_HUMAN" source="P20815" target="Q9UNU6">
    <att name="confidence_score" value="1.0" type="real" />
    <att name="confidence_score_old" value="1.0" type="real" />
    <att name="relevance_score" value="1.0" type="real" />
  </edge>
  <edge id="P20815 (pp) Q9Y6A2" label="CP3A5_HUMAN (pp) CP46A_HUMAN" source="P20815" target="Q9Y6A2">
    <att name="confidence_score" value="1.0" type="real" />
    <att name="confidence_score_old" value="1.0" type="real" />
    <att name="relevance_score" value="1.0" type="real" />
  </edge>
  <edge id="P20853 (pp) P22680" label="CP2A7_HUMAN (pp) CP7A1_HUMAN" source="P20853" target="P22680">
    <att name="confidence_score" value="1.0" type="real" />
    <att name="confidence_score_old" value="1.0" type="real" />
    <att name="relevance_score" value="1.0" type="real" />
  </edge>
  <edge id="P20853 (pp) P24462" label="CP2A7_HUMAN (pp) CP3A7_HUMAN" source="P20853" target="P24462">
    <att name="confidence_score" value="1.0" type="real" />
    <att name="confidence_score_old" value="1.0" type="real" />
    <att name="relevance_score" value="1.0" type="real" />
  </edge>
  <edge id="P20853 (pp) P24903" label="CP2A7_HUMAN (pp) CP2F1_HUMAN" source="P20853" target="P24903">
    <att name="confidence_score" value="1.0" type="real" />
    <att name="confidence_score_old" value="1.0" type="real" />
    <att name="relevance_score" value="1.0" type="real" />
  </edge>
  <edge id="P20853 (pp) P33260" label="CP2A7_HUMAN (pp) CP2CI_HUMAN" source="P20853" target="P33260">
    <att name="confidence_score" value="1.0" type="real" />
    <att name="confidence_score_old" value="1.0" type="real" />
    <att name="relevance_score" value="1.0" type="real" />
  </edge>
  <edge id="P20853 (pp) P33261" label="CP2A7_HUMAN (pp) CP2CJ_HUMAN" source="P20853" target="P33261">
    <att name="confidence_score" value="1.0" type="real" />
    <att name="confidence_score_old" value="1.0" type="real" />
    <att name="relevance_score" value="1.0" type="real" />
  </edge>
  <edge id="P20853 (pp) P51589" label="CP2A7_HUMAN (pp) CP2J2_HUMAN" source="P20853" target="P51589">
    <att name="confidence_score" value="1.0" type="real" />
    <att name="confidence_score_old" value="1.0" type="real" />
    <att name="relevance_score" value="1.0" type="real" />
  </edge>
  <edge id="P20853 (pp) P78329" label="CP2A7_HUMAN (pp) CP4F2_HUMAN" source="P20853" target="P78329">
    <att name="confidence_score" value="1.0" type="real" />
    <att name="confidence_score_old" value="1.0" type="real" />
    <att name="relevance_score" value="1.0" type="real" />
  </edge>
  <edge id="P20853 (pp) P98187" label="CP2A7_HUMAN (pp) CP4F8_HUMAN" source="P20853" target="P98187">
    <att name="confidence_score" value="1.0" type="real" />
    <att name="confidence_score_old" value="1.0" type="real" />
    <att name="relevance_score" value="1.0" type="real" />
  </edge>
  <edge id="P20853 (pp) Q02318" label="CP2A7_HUMAN (pp) CP27A_HUMAN" source="P20853" target="Q02318">
    <att name="confidence_score" value="1.0" type="real" />
    <att name="confidence_score_old" value="1.0" type="real" />
    <att name="relevance_score" value="1.0" type="real" />
  </edge>
  <edge id="P20853 (pp) Q07973" label="CP2A7_HUMAN (pp) CP24A_HUMAN" source="P20853" target="Q07973">
    <att name="confidence_score" value="1.0" type="real" />
    <att name="confidence_score_old" value="1.0" type="real" />
    <att name="relevance_score" value="1.0" type="real" />
  </edge>
  <edge id="P20853 (pp) Q08477" label="CP2A7_HUMAN (pp) CP4F3_HUMAN" source="P20853" target="Q08477">
    <att name="confidence_score" value="1.0" type="real" />
    <att name="confidence_score_old" value="1.0" type="real" />
    <att name="relevance_score" value="1.0" type="real" />
  </edge>
  <edge id="P20853 (pp) Q16678" label="CP2A7_HUMAN (pp) CP1B1_HUMAN" source="P20853" target="Q16678">
    <att name="confidence_score" value="1.0" type="real" />
    <att name="confidence_score_old" value="1.0" type="real" />
    <att name="relevance_score" value="1.0" type="real" />
  </edge>
  <edge id="P20853 (pp) Q16696" label="CP2A7_HUMAN (pp) CP2AD_HUMAN" source="P20853" target="Q16696">
    <att name="confidence_score" value="1.0" type="real" />
    <att name="confidence_score_old" value="1.0" type="real" />
    <att name="initial_score" value="0.0439" type="real" />
    <att name="relevance_score" value="1.0" type="real" />
  </edge>
  <edge id="P20853 (pp) Q16850" label="CP2A7_HUMAN (pp) CP51A_HUMAN" source="P20853" target="Q16850">
    <att name="confidence_score" value="1.0" type="real" />
    <att name="confidence_score_old" value="1.0" type="real" />
    <att name="relevance_score" value="1.0" type="real" />
  </edge>
  <edge id="P20853 (pp) Q4G0S4" label="CP2A7_HUMAN (pp) C27C1_HUMAN" source="P20853" target="Q4G0S4">
    <att name="confidence_score" value="1.0" type="real" />
    <att name="confidence_score_old" value="1.0" type="real" />
    <att name="relevance_score" value="1.0" type="real" />
  </edge>
  <edge id="P20853 (pp) Q6NT55" label="CP2A7_HUMAN (pp) CP4FN_HUMAN" source="P20853" target="Q6NT55">
    <att name="confidence_score" value="1.0" type="real" />
    <att name="confidence_score_old" value="1.0" type="real" />
    <att name="relevance_score" value="1.0" type="real" />
  </edge>
  <edge id="P20853 (pp) Q6UW02" label="CP2A7_HUMAN (pp) CP20A_HUMAN" source="P20853" target="Q6UW02">
    <att name="confidence_score" value="1.0" type="real" />
    <att name="confidence_score_old" value="1.0" type="real" />
    <att name="relevance_score" value="1.0" type="real" />
  </edge>
  <edge id="P20853 (pp) Q6V0L0" label="CP2A7_HUMAN (pp) CP26C_HUMAN" source="P20853" target="Q6V0L0">
    <att name="confidence_score" value="1.0" type="real" />
    <att name="confidence_score_old" value="1.0" type="real" />
    <att name="relevance_score" value="1.0" type="real" />
  </edge>
  <edge id="P20853 (pp) Q6VVX0" label="CP2A7_HUMAN (pp) CP2R1_HUMAN" source="P20853" target="Q6VVX0">
    <att name="confidence_score" value="1.0" type="real" />
    <att name="confidence_score_old" value="1.0" type="real" />
    <att name="relevance_score" value="1.0" type="real" />
  </edge>
  <edge id="P20853 (pp) Q6ZWL3" label="CP2A7_HUMAN (pp) CP4V2_HUMAN" source="P20853" target="Q6ZWL3">
    <att name="confidence_score" value="1.0" type="real" />
    <att name="confidence_score_old" value="1.0" type="real" />
    <att name="relevance_score" value="1.0" type="real" />
  </edge>
  <edge id="P20853 (pp) Q7Z449" label="CP2A7_HUMAN (pp) CP2U1_HUMAN" source="P20853" target="Q7Z449">
    <att name="confidence_score" value="1.0" type="real" />
    <att name="confidence_score_old" value="1.0" type="real" />
    <att name="relevance_score" value="1.0" type="real" />
  </edge>
  <edge id="P20853 (pp) Q86W10" label="CP2A7_HUMAN (pp) CP4Z1_HUMAN" source="P20853" target="Q86W10">
    <att name="confidence_score" value="1.0" type="real" />
    <att name="confidence_score_old" value="1.0" type="real" />
    <att name="relevance_score" value="1.0" type="real" />
  </edge>
  <edge id="P20853 (pp) Q8N118" label="CP2A7_HUMAN (pp) CP4X1_HUMAN" source="P20853" target="Q8N118">
    <att name="confidence_score" value="1.0" type="real" />
    <att name="confidence_score_old" value="1.0" type="real" />
    <att name="relevance_score" value="1.0" type="real" />
  </edge>
  <edge id="P20853 (pp) Q8TAV3" label="CP2A7_HUMAN (pp) CP2W1_HUMAN" source="P20853" target="Q8TAV3">
    <att name="confidence_score" value="1.0" type="real" />
    <att name="confidence_score_old" value="1.0" type="real" />
    <att name="relevance_score" value="1.0" type="real" />
  </edge>
  <edge id="P20853 (pp) Q96SQ9" label="CP2A7_HUMAN (pp) CP2S1_HUMAN" source="P20853" target="Q96SQ9">
    <att name="confidence_score" value="1.0" type="real" />
    <att name="confidence_score_old" value="1.0" type="real" />
    <att name="relevance_score" value="1.0" type="real" />
  </edge>
  <edge id="P20853 (pp) Q9HB55" label="CP2A7_HUMAN (pp) CP343_HUMAN" source="P20853" target="Q9HB55">
    <att name="confidence_score" value="1.0" type="real" />
    <att name="confidence_score_old" value="1.0" type="real" />
    <att name="relevance_score" value="1.0" type="real" />
  </edge>
  <edge id="P20853 (pp) Q9HBI6" label="CP2A7_HUMAN (pp) CP4FB_HUMAN" source="P20853" target="Q9HBI6">
    <att name="confidence_score" value="1.0" type="real" />
    <att name="confidence_score_old" value="1.0" type="real" />
    <att name="relevance_score" value="1.0" type="real" />
  </edge>
  <edge id="P20853 (pp) Q9HCS2" label="CP2A7_HUMAN (pp) CP4FC_HUMAN" source="P20853" target="Q9HCS2">
    <att name="confidence_score" value="1.0" type="real" />
    <att name="confidence_score_old" value="1.0" type="real" />
    <att name="relevance_score" value="1.0" type="real" />
  </edge>
  <edge id="P20853 (pp) Q9NR63" label="CP2A7_HUMAN (pp) CP26B_HUMAN" source="P20853" target="Q9NR63">
    <att name="confidence_score" value="1.0" type="real" />
    <att name="confidence_score_old" value="1.0" type="real" />
    <att name="relevance_score" value="1.0" type="real" />
  </edge>
  <edge id="P20853 (pp) Q9NYL5" label="CP2A7_HUMAN (pp) CP39A_HUMAN" source="P20853" target="Q9NYL5">
    <att name="confidence_score" value="1.0" type="real" />
    <att name="confidence_score_old" value="1.0" type="real" />
    <att name="relevance_score" value="1.0" type="real" />
  </edge>
  <edge id="P20853 (pp) Q9UNU6" label="CP2A7_HUMAN (pp) CP8B1_HUMAN" source="P20853" target="Q9UNU6">
    <att name="confidence_score" value="1.0" type="real" />
    <att name="confidence_score_old" value="1.0" type="real" />
    <att name="relevance_score" value="1.0" type="real" />
  </edge>
  <edge id="P20853 (pp) Q9Y6A2" label="CP2A7_HUMAN (pp) CP46A_HUMAN" source="P20853" target="Q9Y6A2">
    <att name="confidence_score" value="1.0" type="real" />
    <att name="confidence_score_old" value="1.0" type="real" />
    <att name="relevance_score" value="1.0" type="real" />
  </edge>
  <edge id="P22680 (pp) P24462" label="CP7A1_HUMAN (pp) CP3A7_HUMAN" source="P22680" target="P24462">
    <att name="confidence_score" value="1.0" type="real" />
    <att name="confidence_score_old" value="1.0" type="real" />
    <att name="relevance_score" value="1.0" type="real" />
  </edge>
  <edge id="P22680 (pp) P24903" label="CP7A1_HUMAN (pp) CP2F1_HUMAN" source="P22680" target="P24903">
    <att name="confidence_score" value="1.0" type="real" />
    <att name="confidence_score_old" value="1.0" type="real" />
    <att name="relevance_score" value="1.0" type="real" />
  </edge>
  <edge id="P22680 (pp) P33260" label="CP7A1_HUMAN (pp) CP2CI_HUMAN" source="P22680" target="P33260">
    <att name="confidence_score" value="1.0" type="real" />
    <att name="confidence_score_old" value="1.0" type="real" />
    <att name="relevance_score" value="1.0" type="real" />
  </edge>
  <edge id="P22680 (pp) P33261" label="CP7A1_HUMAN (pp) CP2CJ_HUMAN" source="P22680" target="P33261">
    <att name="confidence_score" value="1.0" type="real" />
    <att name="confidence_score_old" value="1.0" type="real" />
    <att name="relevance_score" value="1.0" type="real" />
  </edge>
  <edge id="P22680 (pp) P51589" label="CP7A1_HUMAN (pp) CP2J2_HUMAN" source="P22680" target="P51589">
    <att name="confidence_score" value="1.0" type="real" />
    <att name="confidence_score_old" value="1.0" type="real" />
    <att name="relevance_score" value="1.0" type="real" />
  </edge>
  <edge id="P22680 (pp) P78329" label="CP7A1_HUMAN (pp) CP4F2_HUMAN" source="P22680" target="P78329">
    <att name="confidence_score" value="1.0" type="real" />
    <att name="confidence_score_old" value="1.0" type="real" />
    <att name="relevance_score" value="1.0" type="real" />
  </edge>
  <edge id="P22680 (pp) P98187" label="CP7A1_HUMAN (pp) CP4F8_HUMAN" source="P22680" target="P98187">
    <att name="confidence_score" value="1.0" type="real" />
    <att name="confidence_score_old" value="1.0" type="real" />
    <att name="relevance_score" value="1.0" type="real" />
  </edge>
  <edge id="P22680 (pp) Q02318" label="CP7A1_HUMAN (pp) CP27A_HUMAN" source="P22680" target="Q02318">
    <att name="confidence_score" value="1.0" type="real" />
    <att name="confidence_score_old" value="1.0" type="real" />
    <att name="relevance_score" value="1.0" type="real" />
  </edge>
  <edge id="P22680 (pp) Q07973" label="CP7A1_HUMAN (pp) CP24A_HUMAN" source="P22680" target="Q07973">
    <att name="confidence_score" value="1.0" type="real" />
    <att name="confidence_score_old" value="1.0" type="real" />
    <att name="relevance_score" value="1.0" type="real" />
  </edge>
  <edge id="P22680 (pp) Q08477" label="CP7A1_HUMAN (pp) CP4F3_HUMAN" source="P22680" target="Q08477">
    <att name="confidence_score" value="1.0" type="real" />
    <att name="confidence_score_old" value="1.0" type="real" />
    <att name="relevance_score" value="1.0" type="real" />
  </edge>
  <edge id="P22680 (pp) Q16678" label="CP7A1_HUMAN (pp) CP1B1_HUMAN" source="P22680" target="Q16678">
    <att name="confidence_score" value="1.0" type="real" />
    <att name="confidence_score_old" value="1.0" type="real" />
    <att name="relevance_score" value="1.0" type="real" />
  </edge>
  <edge id="P22680 (pp) Q16696" label="CP7A1_HUMAN (pp) CP2AD_HUMAN" source="P22680" target="Q16696">
    <att name="confidence_score" value="1.0" type="real" />
    <att name="confidence_score_old" value="1.0" type="real" />
    <att name="relevance_score" value="1.0" type="real" />
  </edge>
  <edge id="P22680 (pp) Q16850" label="CP7A1_HUMAN (pp) CP51A_HUMAN" source="P22680" target="Q16850">
    <att name="confidence_score" value="1.0" type="real" />
    <att name="confidence_score_old" value="1.0" type="real" />
    <att name="relevance_score" value="1.0" type="real" />
  </edge>
  <edge id="P22680 (pp) Q4G0S4" label="CP7A1_HUMAN (pp) C27C1_HUMAN" source="P22680" target="Q4G0S4">
    <att name="confidence_score" value="1.0" type="real" />
    <att name="confidence_score_old" value="1.0" type="real" />
    <att name="relevance_score" value="1.0" type="real" />
  </edge>
  <edge id="P22680 (pp) Q6NT55" label="CP7A1_HUMAN (pp) CP4FN_HUMAN" source="P22680" target="Q6NT55">
    <att name="confidence_score" value="1.0" type="real" />
    <att name="confidence_score_old" value="1.0" type="real" />
    <att name="relevance_score" value="1.0" type="real" />
  </edge>
  <edge id="P22680 (pp) Q6UW02" label="CP7A1_HUMAN (pp) CP20A_HUMAN" source="P22680" target="Q6UW02">
    <att name="confidence_score" value="1.0" type="real" />
    <att name="confidence_score_old" value="1.0" type="real" />
    <att name="relevance_score" value="1.0" type="real" />
  </edge>
  <edge id="P22680 (pp) Q6V0L0" label="CP7A1_HUMAN (pp) CP26C_HUMAN" source="P22680" target="Q6V0L0">
    <att name="confidence_score" value="1.0" type="real" />
    <att name="confidence_score_old" value="1.0" type="real" />
    <att name="relevance_score" value="1.0" type="real" />
  </edge>
  <edge id="P22680 (pp) Q6VVX0" label="CP7A1_HUMAN (pp) CP2R1_HUMAN" source="P22680" target="Q6VVX0">
    <att name="confidence_score" value="1.0" type="real" />
    <att name="confidence_score_old" value="1.0" type="real" />
    <att name="relevance_score" value="1.0" type="real" />
  </edge>
  <edge id="P22680 (pp) Q6ZWL3" label="CP7A1_HUMAN (pp) CP4V2_HUMAN" source="P22680" target="Q6ZWL3">
    <att name="confidence_score" value="1.0" type="real" />
    <att name="confidence_score_old" value="1.0" type="real" />
    <att name="relevance_score" value="1.0" type="real" />
  </edge>
  <edge id="P22680 (pp) Q7Z449" label="CP7A1_HUMAN (pp) CP2U1_HUMAN" source="P22680" target="Q7Z449">
    <att name="confidence_score" value="1.0" type="real" />
    <att name="confidence_score_old" value="1.0" type="real" />
    <att name="relevance_score" value="1.0" type="real" />
  </edge>
  <edge id="P22680 (pp) Q86W10" label="CP7A1_HUMAN (pp) CP4Z1_HUMAN" source="P22680" target="Q86W10">
    <att name="confidence_score" value="1.0" type="real" />
    <att name="confidence_score_old" value="1.0" type="real" />
    <att name="relevance_score" value="1.0" type="real" />
  </edge>
  <edge id="P22680 (pp) Q8N118" label="CP7A1_HUMAN (pp) CP4X1_HUMAN" source="P22680" target="Q8N118">
    <att name="confidence_score" value="1.0" type="real" />
    <att name="confidence_score_old" value="1.0" type="real" />
    <att name="relevance_score" value="1.0" type="real" />
  </edge>
  <edge id="P22680 (pp) Q8TAV3" label="CP7A1_HUMAN (pp) CP2W1_HUMAN" source="P22680" target="Q8TAV3">
    <att name="confidence_score" value="1.0" type="real" />
    <att name="confidence_score_old" value="1.0" type="real" />
    <att name="relevance_score" value="1.0" type="real" />
  </edge>
  <edge id="P22680 (pp) Q96SQ9" label="CP7A1_HUMAN (pp) CP2S1_HUMAN" source="P22680" target="Q96SQ9">
    <att name="confidence_score" value="1.0" type="real" />
    <att name="confidence_score_old" value="1.0" type="real" />
    <att name="relevance_score" value="1.0" type="real" />
  </edge>
  <edge id="P22680 (pp) Q9HB55" label="CP7A1_HUMAN (pp) CP343_HUMAN" source="P22680" target="Q9HB55">
    <att name="confidence_score" value="1.0" type="real" />
    <att name="confidence_score_old" value="1.0" type="real" />
    <att name="relevance_score" value="1.0" type="real" />
  </edge>
  <edge id="P22680 (pp) Q9HBI6" label="CP7A1_HUMAN (pp) CP4FB_HUMAN" source="P22680" target="Q9HBI6">
    <att name="confidence_score" value="1.0" type="real" />
    <att name="confidence_score_old" value="1.0" type="real" />
    <att name="relevance_score" value="1.0" type="real" />
  </edge>
  <edge id="P22680 (pp) Q9HCS2" label="CP7A1_HUMAN (pp) CP4FC_HUMAN" source="P22680" target="Q9HCS2">
    <att name="confidence_score" value="1.0" type="real" />
    <att name="confidence_score_old" value="1.0" type="real" />
    <att name="relevance_score" value="1.0" type="real" />
  </edge>
  <edge id="P22680 (pp) Q9NR63" label="CP7A1_HUMAN (pp) CP26B_HUMAN" source="P22680" target="Q9NR63">
    <att name="confidence_score" value="1.0" type="real" />
    <att name="confidence_score_old" value="1.0" type="real" />
    <att name="relevance_score" value="1.0" type="real" />
  </edge>
  <edge id="P22680 (pp) Q9NYL5" label="CP7A1_HUMAN (pp) CP39A_HUMAN" source="P22680" target="Q9NYL5">
    <att name="confidence_score" value="1.0" type="real" />
    <att name="confidence_score_old" value="1.0" type="real" />
    <att name="relevance_score" value="1.0" type="real" />
  </edge>
  <edge id="P22680 (pp) Q9UNU6" label="CP7A1_HUMAN (pp) CP8B1_HUMAN" source="P22680" target="Q9UNU6">
    <att name="confidence_score" value="1.0" type="real" />
    <att name="confidence_score_old" value="1.0" type="real" />
    <att name="relevance_score" value="1.0" type="real" />
  </edge>
  <edge id="P22680 (pp) Q9Y6A2" label="CP7A1_HUMAN (pp) CP46A_HUMAN" source="P22680" target="Q9Y6A2">
    <att name="confidence_score" value="1.0" type="real" />
    <att name="confidence_score_old" value="1.0" type="real" />
    <att name="relevance_score" value="1.0" type="real" />
  </edge>
  <edge id="P24462 (pp) P24903" label="CP3A7_HUMAN (pp) CP2F1_HUMAN" source="P24462" target="P24903">
    <att name="confidence_score" value="1.0" type="real" />
    <att name="confidence_score_old" value="1.0" type="real" />
    <att name="relevance_score" value="1.0" type="real" />
  </edge>
  <edge id="P24462 (pp) P33260" label="CP3A7_HUMAN (pp) CP2CI_HUMAN" source="P24462" target="P33260">
    <att name="confidence_score" value="1.0" type="real" />
    <att name="confidence_score_old" value="1.0" type="real" />
    <att name="relevance_score" value="1.0" type="real" />
  </edge>
  <edge id="P24462 (pp) P33261" label="CP3A7_HUMAN (pp) CP2CJ_HUMAN" source="P24462" target="P33261">
    <att name="confidence_score" value="1.0" type="real" />
    <att name="confidence_score_old" value="1.0" type="real" />
    <att name="relevance_score" value="1.0" type="real" />
  </edge>
  <edge id="P24462 (pp) P51589" label="CP3A7_HUMAN (pp) CP2J2_HUMAN" source="P24462" target="P51589">
    <att name="confidence_score" value="1.0" type="real" />
    <att name="confidence_score_old" value="1.0" type="real" />
    <att name="relevance_score" value="1.0" type="real" />
  </edge>
  <edge id="P24462 (pp) P78329" label="CP3A7_HUMAN (pp) CP4F2_HUMAN" source="P24462" target="P78329">
    <att name="confidence_score" value="1.0" type="real" />
    <att name="confidence_score_old" value="1.0" type="real" />
    <att name="relevance_score" value="1.0" type="real" />
  </edge>
  <edge id="P24462 (pp) P98187" label="CP3A7_HUMAN (pp) CP4F8_HUMAN" source="P24462" target="P98187">
    <att name="confidence_score" value="1.0" type="real" />
    <att name="confidence_score_old" value="1.0" type="real" />
    <att name="relevance_score" value="1.0" type="real" />
  </edge>
  <edge id="P24462 (pp) Q02318" label="CP3A7_HUMAN (pp) CP27A_HUMAN" source="P24462" target="Q02318">
    <att name="confidence_score" value="1.0" type="real" />
    <att name="confidence_score_old" value="1.0" type="real" />
    <att name="relevance_score" value="1.0" type="real" />
  </edge>
  <edge id="P24462 (pp) Q07973" label="CP3A7_HUMAN (pp) CP24A_HUMAN" source="P24462" target="Q07973">
    <att name="confidence_score" value="1.0" type="real" />
    <att name="confidence_score_old" value="1.0" type="real" />
    <att name="relevance_score" value="1.0" type="real" />
  </edge>
  <edge id="P24462 (pp) Q08477" label="CP3A7_HUMAN (pp) CP4F3_HUMAN" source="P24462" target="Q08477">
    <att name="confidence_score" value="1.0" type="real" />
    <att name="confidence_score_old" value="1.0" type="real" />
    <att name="relevance_score" value="1.0" type="real" />
  </edge>
  <edge id="P24462 (pp) Q16678" label="CP3A7_HUMAN (pp) CP1B1_HUMAN" source="P24462" target="Q16678">
    <att name="confidence_score" value="1.0" type="real" />
    <att name="confidence_score_old" value="1.0" type="real" />
    <att name="relevance_score" value="1.0" type="real" />
  </edge>
  <edge id="P24462 (pp) Q16696" label="CP3A7_HUMAN (pp) CP2AD_HUMAN" source="P24462" target="Q16696">
    <att name="confidence_score" value="1.0" type="real" />
    <att name="confidence_score_old" value="1.0" type="real" />
    <att name="relevance_score" value="1.0" type="real" />
  </edge>
  <edge id="P24462 (pp) Q16850" label="CP3A7_HUMAN (pp) CP51A_HUMAN" source="P24462" target="Q16850">
    <att name="confidence_score" value="1.0" type="real" />
    <att name="confidence_score_old" value="1.0" type="real" />
    <att name="relevance_score" value="1.0" type="real" />
  </edge>
  <edge id="P24462 (pp) Q4G0S4" label="CP3A7_HUMAN (pp) C27C1_HUMAN" source="P24462" target="Q4G0S4">
    <att name="confidence_score" value="1.0" type="real" />
    <att name="confidence_score_old" value="1.0" type="real" />
    <att name="relevance_score" value="1.0" type="real" />
  </edge>
  <edge id="P24462 (pp) Q6NT55" label="CP3A7_HUMAN (pp) CP4FN_HUMAN" source="P24462" target="Q6NT55">
    <att name="confidence_score" value="1.0" type="real" />
    <att name="confidence_score_old" value="1.0" type="real" />
    <att name="relevance_score" value="1.0" type="real" />
  </edge>
  <edge id="P24462 (pp) Q6UW02" label="CP3A7_HUMAN (pp) CP20A_HUMAN" source="P24462" target="Q6UW02">
    <att name="confidence_score" value="1.0" type="real" />
    <att name="confidence_score_old" value="1.0" type="real" />
    <att name="relevance_score" value="1.0" type="real" />
  </edge>
  <edge id="P24462 (pp) Q6V0L0" label="CP3A7_HUMAN (pp) CP26C_HUMAN" source="P24462" target="Q6V0L0">
    <att name="confidence_score" value="1.0" type="real" />
    <att name="confidence_score_old" value="1.0" type="real" />
    <att name="relevance_score" value="1.0" type="real" />
  </edge>
  <edge id="P24462 (pp) Q6VVX0" label="CP3A7_HUMAN (pp) CP2R1_HUMAN" source="P24462" target="Q6VVX0">
    <att name="confidence_score" value="1.0" type="real" />
    <att name="confidence_score_old" value="1.0" type="real" />
    <att name="relevance_score" value="1.0" type="real" />
  </edge>
  <edge id="P24462 (pp) Q6ZWL3" label="CP3A7_HUMAN (pp) CP4V2_HUMAN" source="P24462" target="Q6ZWL3">
    <att name="confidence_score" value="1.0" type="real" />
    <att name="confidence_score_old" value="1.0" type="real" />
    <att name="relevance_score" value="1.0" type="real" />
  </edge>
  <edge id="P24462 (pp) Q7Z449" label="CP3A7_HUMAN (pp) CP2U1_HUMAN" source="P24462" target="Q7Z449">
    <att name="confidence_score" value="1.0" type="real" />
    <att name="confidence_score_old" value="1.0" type="real" />
    <att name="relevance_score" value="1.0" type="real" />
  </edge>
  <edge id="P24462 (pp) Q86W10" label="CP3A7_HUMAN (pp) CP4Z1_HUMAN" source="P24462" target="Q86W10">
    <att name="confidence_score" value="1.0" type="real" />
    <att name="confidence_score_old" value="1.0" type="real" />
    <att name="relevance_score" value="1.0" type="real" />
  </edge>
  <edge id="P24462 (pp) Q8N118" label="CP3A7_HUMAN (pp) CP4X1_HUMAN" source="P24462" target="Q8N118">
    <att name="confidence_score" value="1.0" type="real" />
    <att name="confidence_score_old" value="1.0" type="real" />
    <att name="relevance_score" value="1.0" type="real" />
  </edge>
  <edge id="P24462 (pp) Q8TAV3" label="CP3A7_HUMAN (pp) CP2W1_HUMAN" source="P24462" target="Q8TAV3">
    <att name="confidence_score" value="1.0" type="real" />
    <att name="confidence_score_old" value="1.0" type="real" />
    <att name="relevance_score" value="1.0" type="real" />
  </edge>
  <edge id="P24462 (pp) Q96SQ9" label="CP3A7_HUMAN (pp) CP2S1_HUMAN" source="P24462" target="Q96SQ9">
    <att name="confidence_score" value="1.0" type="real" />
    <att name="confidence_score_old" value="1.0" type="real" />
    <att name="relevance_score" value="1.0" type="real" />
  </edge>
  <edge id="P24462 (pp) Q9HB55" label="CP3A7_HUMAN (pp) CP343_HUMAN" source="P24462" target="Q9HB55">
    <att name="confidence_score" value="1.0" type="real" />
    <att name="confidence_score_old" value="1.0" type="real" />
    <att name="relevance_score" value="1.0" type="real" />
  </edge>
  <edge id="P24462 (pp) Q9HBI6" label="CP3A7_HUMAN (pp) CP4FB_HUMAN" source="P24462" target="Q9HBI6">
    <att name="confidence_score" value="1.0" type="real" />
    <att name="confidence_score_old" value="1.0" type="real" />
    <att name="relevance_score" value="1.0" type="real" />
  </edge>
  <edge id="P24462 (pp) Q9HCS2" label="CP3A7_HUMAN (pp) CP4FC_HUMAN" source="P24462" target="Q9HCS2">
    <att name="confidence_score" value="1.0" type="real" />
    <att name="confidence_score_old" value="1.0" type="real" />
    <att name="relevance_score" value="1.0" type="real" />
  </edge>
  <edge id="P24462 (pp) Q9NR63" label="CP3A7_HUMAN (pp) CP26B_HUMAN" source="P24462" target="Q9NR63">
    <att name="confidence_score" value="1.0" type="real" />
    <att name="confidence_score_old" value="1.0" type="real" />
    <att name="relevance_score" value="1.0" type="real" />
  </edge>
  <edge id="P24462 (pp) Q9NYL5" label="CP3A7_HUMAN (pp) CP39A_HUMAN" source="P24462" target="Q9NYL5">
    <att name="confidence_score" value="1.0" type="real" />
    <att name="confidence_score_old" value="1.0" type="real" />
    <att name="relevance_score" value="1.0" type="real" />
  </edge>
  <edge id="P24462 (pp) Q9UNU6" label="CP3A7_HUMAN (pp) CP8B1_HUMAN" source="P24462" target="Q9UNU6">
    <att name="confidence_score" value="1.0" type="real" />
    <att name="confidence_score_old" value="1.0" type="real" />
    <att name="relevance_score" value="1.0" type="real" />
  </edge>
  <edge id="P24462 (pp) Q9Y6A2" label="CP3A7_HUMAN (pp) CP46A_HUMAN" source="P24462" target="Q9Y6A2">
    <att name="confidence_score" value="1.0" type="real" />
    <att name="confidence_score_old" value="1.0" type="real" />
    <att name="relevance_score" value="1.0" type="real" />
  </edge>
  <edge id="P24903 (pp) P33260" label="CP2F1_HUMAN (pp) CP2CI_HUMAN" source="P24903" target="P33260">
    <att name="confidence_score" value="1.0" type="real" />
    <att name="confidence_score_old" value="1.0" type="real" />
    <att name="relevance_score" value="1.0" type="real" />
  </edge>
  <edge id="P24903 (pp) P33261" label="CP2F1_HUMAN (pp) CP2CJ_HUMAN" source="P24903" target="P33261">
    <att name="confidence_score" value="1.0" type="real" />
    <att name="confidence_score_old" value="1.0" type="real" />
    <att name="relevance_score" value="1.0" type="real" />
  </edge>
  <edge id="P24903 (pp) P51589" label="CP2F1_HUMAN (pp) CP2J2_HUMAN" source="P24903" target="P51589">
    <att name="confidence_score" value="1.0" type="real" />
    <att name="confidence_score_old" value="1.0" type="real" />
    <att name="relevance_score" value="1.0" type="real" />
  </edge>
  <edge id="P24903 (pp) P78329" label="CP2F1_HUMAN (pp) CP4F2_HUMAN" source="P24903" target="P78329">
    <att name="confidence_score" value="1.0" type="real" />
    <att name="confidence_score_old" value="1.0" type="real" />
    <att name="relevance_score" value="1.0" type="real" />
  </edge>
  <edge id="P24903 (pp) P98187" label="CP2F1_HUMAN (pp) CP4F8_HUMAN" source="P24903" target="P98187">
    <att name="confidence_score" value="1.0" type="real" />
    <att name="confidence_score_old" value="1.0" type="real" />
    <att name="relevance_score" value="1.0" type="real" />
  </edge>
  <edge id="P24903 (pp) Q02318" label="CP2F1_HUMAN (pp) CP27A_HUMAN" source="P24903" target="Q02318">
    <att name="confidence_score" value="1.0" type="real" />
    <att name="confidence_score_old" value="1.0" type="real" />
    <att name="relevance_score" value="1.0" type="real" />
  </edge>
  <edge id="P24903 (pp) Q07973" label="CP2F1_HUMAN (pp) CP24A_HUMAN" source="P24903" target="Q07973">
    <att name="confidence_score" value="1.0" type="real" />
    <att name="confidence_score_old" value="1.0" type="real" />
    <att name="relevance_score" value="1.0" type="real" />
  </edge>
  <edge id="P24903 (pp) Q08477" label="CP2F1_HUMAN (pp) CP4F3_HUMAN" source="P24903" target="Q08477">
    <att name="confidence_score" value="1.0" type="real" />
    <att name="confidence_score_old" value="1.0" type="real" />
    <att name="relevance_score" value="1.0" type="real" />
  </edge>
  <edge id="P24903 (pp) Q16678" label="CP2F1_HUMAN (pp) CP1B1_HUMAN" source="P24903" target="Q16678">
    <att name="confidence_score" value="1.0" type="real" />
    <att name="confidence_score_old" value="1.0" type="real" />
    <att name="relevance_score" value="1.0" type="real" />
  </edge>
  <edge id="P24903 (pp) Q16696" label="CP2F1_HUMAN (pp) CP2AD_HUMAN" source="P24903" target="Q16696">
    <att name="confidence_score" value="1.0" type="real" />
    <att name="confidence_score_old" value="1.0" type="real" />
    <att name="relevance_score" value="1.0" type="real" />
  </edge>
  <edge id="P24903 (pp) Q16850" label="CP2F1_HUMAN (pp) CP51A_HUMAN" source="P24903" target="Q16850">
    <att name="confidence_score" value="1.0" type="real" />
    <att name="confidence_score_old" value="1.0" type="real" />
    <att name="relevance_score" value="1.0" type="real" />
  </edge>
  <edge id="P24903 (pp) Q4G0S4" label="CP2F1_HUMAN (pp) C27C1_HUMAN" source="P24903" target="Q4G0S4">
    <att name="confidence_score" value="1.0" type="real" />
    <att name="confidence_score_old" value="1.0" type="real" />
    <att name="relevance_score" value="1.0" type="real" />
  </edge>
  <edge id="P24903 (pp) Q6NT55" label="CP2F1_HUMAN (pp) CP4FN_HUMAN" source="P24903" target="Q6NT55">
    <att name="confidence_score" value="1.0" type="real" />
    <att name="confidence_score_old" value="1.0" type="real" />
    <att name="relevance_score" value="1.0" type="real" />
  </edge>
  <edge id="P24903 (pp) Q6UW02" label="CP2F1_HUMAN (pp) CP20A_HUMAN" source="P24903" target="Q6UW02">
    <att name="confidence_score" value="1.0" type="real" />
    <att name="confidence_score_old" value="1.0" type="real" />
    <att name="relevance_score" value="1.0" type="real" />
  </edge>
  <edge id="P24903 (pp) Q6V0L0" label="CP2F1_HUMAN (pp) CP26C_HUMAN" source="P24903" target="Q6V0L0">
    <att name="confidence_score" value="1.0" type="real" />
    <att name="confidence_score_old" value="1.0" type="real" />
    <att name="relevance_score" value="1.0" type="real" />
  </edge>
  <edge id="P24903 (pp) Q6VVX0" label="CP2F1_HUMAN (pp) CP2R1_HUMAN" source="P24903" target="Q6VVX0">
    <att name="confidence_score" value="1.0" type="real" />
    <att name="confidence_score_old" value="1.0" type="real" />
    <att name="relevance_score" value="1.0" type="real" />
  </edge>
  <edge id="P24903 (pp) Q6ZWL3" label="CP2F1_HUMAN (pp) CP4V2_HUMAN" source="P24903" target="Q6ZWL3">
    <att name="confidence_score" value="1.0" type="real" />
    <att name="confidence_score_old" value="1.0" type="real" />
    <att name="relevance_score" value="1.0" type="real" />
  </edge>
  <edge id="P24903 (pp) Q7Z449" label="CP2F1_HUMAN (pp) CP2U1_HUMAN" source="P24903" target="Q7Z449">
    <att name="confidence_score" value="1.0" type="real" />
    <att name="confidence_score_old" value="1.0" type="real" />
    <att name="relevance_score" value="1.0" type="real" />
  </edge>
  <edge id="P24903 (pp) Q86W10" label="CP2F1_HUMAN (pp) CP4Z1_HUMAN" source="P24903" target="Q86W10">
    <att name="confidence_score" value="1.0" type="real" />
    <att name="confidence_score_old" value="1.0" type="real" />
    <att name="relevance_score" value="1.0" type="real" />
  </edge>
  <edge id="P24903 (pp) Q8N118" label="CP2F1_HUMAN (pp) CP4X1_HUMAN" source="P24903" target="Q8N118">
    <att name="confidence_score" value="1.0" type="real" />
    <att name="confidence_score_old" value="1.0" type="real" />
    <att name="relevance_score" value="1.0" type="real" />
  </edge>
  <edge id="P24903 (pp) Q8TAV3" label="CP2F1_HUMAN (pp) CP2W1_HUMAN" source="P24903" target="Q8TAV3">
    <att name="confidence_score" value="1.0" type="real" />
    <att name="confidence_score_old" value="1.0" type="real" />
    <att name="relevance_score" value="1.0" type="real" />
  </edge>
  <edge id="P24903 (pp) Q96SQ9" label="CP2F1_HUMAN (pp) CP2S1_HUMAN" source="P24903" target="Q96SQ9">
    <att name="confidence_score" value="1.0" type="real" />
    <att name="confidence_score_old" value="1.0" type="real" />
    <att name="relevance_score" value="1.0" type="real" />
  </edge>
  <edge id="P24903 (pp) Q9HB55" label="CP2F1_HUMAN (pp) CP343_HUMAN" source="P24903" target="Q9HB55">
    <att name="confidence_score" value="1.0" type="real" />
    <att name="confidence_score_old" value="1.0" type="real" />
    <att name="relevance_score" value="1.0" type="real" />
  </edge>
  <edge id="P24903 (pp) Q9HBI6" label="CP2F1_HUMAN (pp) CP4FB_HUMAN" source="P24903" target="Q9HBI6">
    <att name="confidence_score" value="1.0" type="real" />
    <att name="confidence_score_old" value="1.0" type="real" />
    <att name="relevance_score" value="1.0" type="real" />
  </edge>
  <edge id="P24903 (pp) Q9HCS2" label="CP2F1_HUMAN (pp) CP4FC_HUMAN" source="P24903" target="Q9HCS2">
    <att name="confidence_score" value="1.0" type="real" />
    <att name="confidence_score_old" value="1.0" type="real" />
    <att name="relevance_score" value="1.0" type="real" />
  </edge>
  <edge id="P24903 (pp) Q9NR63" label="CP2F1_HUMAN (pp) CP26B_HUMAN" source="P24903" target="Q9NR63">
    <att name="confidence_score" value="1.0" type="real" />
    <att name="confidence_score_old" value="1.0" type="real" />
    <att name="relevance_score" value="1.0" type="real" />
  </edge>
  <edge id="P24903 (pp) Q9NYL5" label="CP2F1_HUMAN (pp) CP39A_HUMAN" source="P24903" target="Q9NYL5">
    <att name="confidence_score" value="1.0" type="real" />
    <att name="confidence_score_old" value="1.0" type="real" />
    <att name="relevance_score" value="1.0" type="real" />
  </edge>
  <edge id="P24903 (pp) Q9UNU6" label="CP2F1_HUMAN (pp) CP8B1_HUMAN" source="P24903" target="Q9UNU6">
    <att name="confidence_score" value="1.0" type="real" />
    <att name="confidence_score_old" value="1.0" type="real" />
    <att name="relevance_score" value="1.0" type="real" />
  </edge>
  <edge id="P24903 (pp) Q9Y6A2" label="CP2F1_HUMAN (pp) CP46A_HUMAN" source="P24903" target="Q9Y6A2">
    <att name="confidence_score" value="1.0" type="real" />
    <att name="confidence_score_old" value="1.0" type="real" />
    <att name="relevance_score" value="1.0" type="real" />
  </edge>
  <edge id="P33260 (pp) P33261" label="CP2CI_HUMAN (pp) CP2CJ_HUMAN" source="P33260" target="P33261">
    <att name="confidence_score" value="1.0" type="real" />
    <att name="confidence_score_old" value="1.0" type="real" />
    <att name="initial_score" value="0.038" type="real" />
    <att name="relevance_score" value="1.0" type="real" />
  </edge>
  <edge id="P33260 (pp) P51589" label="CP2CI_HUMAN (pp) CP2J2_HUMAN" source="P33260" target="P51589">
    <att name="confidence_score" value="1.0" type="real" />
    <att name="confidence_score_old" value="1.0" type="real" />
    <att name="relevance_score" value="1.0" type="real" />
  </edge>
  <edge id="P33260 (pp) P78329" label="CP2CI_HUMAN (pp) CP4F2_HUMAN" source="P33260" target="P78329">
    <att name="confidence_score" value="1.0" type="real" />
    <att name="confidence_score_old" value="1.0" type="real" />
    <att name="relevance_score" value="1.0" type="real" />
  </edge>
  <edge id="P33260 (pp) P98187" label="CP2CI_HUMAN (pp) CP4F8_HUMAN" source="P33260" target="P98187">
    <att name="confidence_score" value="1.0" type="real" />
    <att name="confidence_score_old" value="1.0" type="real" />
    <att name="relevance_score" value="1.0" type="real" />
  </edge>
  <edge id="P33260 (pp) Q02318" label="CP2CI_HUMAN (pp) CP27A_HUMAN" source="P33260" target="Q02318">
    <att name="confidence_score" value="1.0" type="real" />
    <att name="confidence_score_old" value="1.0" type="real" />
    <att name="relevance_score" value="1.0" type="real" />
  </edge>
  <edge id="P33260 (pp) Q07973" label="CP2CI_HUMAN (pp) CP24A_HUMAN" source="P33260" target="Q07973">
    <att name="confidence_score" value="1.0" type="real" />
    <att name="confidence_score_old" value="1.0" type="real" />
    <att name="relevance_score" value="1.0" type="real" />
  </edge>
  <edge id="P33260 (pp) Q08477" label="CP2CI_HUMAN (pp) CP4F3_HUMAN" source="P33260" target="Q08477">
    <att name="confidence_score" value="1.0" type="real" />
    <att name="confidence_score_old" value="1.0" type="real" />
    <att name="relevance_score" value="1.0" type="real" />
  </edge>
  <edge id="P33260 (pp) Q16678" label="CP2CI_HUMAN (pp) CP1B1_HUMAN" source="P33260" target="Q16678">
    <att name="confidence_score" value="1.0" type="real" />
    <att name="confidence_score_old" value="1.0" type="real" />
    <att name="relevance_score" value="1.0" type="real" />
  </edge>
  <edge id="P33260 (pp) Q16696" label="CP2CI_HUMAN (pp) CP2AD_HUMAN" source="P33260" target="Q16696">
    <att name="confidence_score" value="1.0" type="real" />
    <att name="confidence_score_old" value="1.0" type="real" />
    <att name="relevance_score" value="1.0" type="real" />
  </edge>
  <edge id="P33260 (pp) Q16850" label="CP2CI_HUMAN (pp) CP51A_HUMAN" source="P33260" target="Q16850">
    <att name="confidence_score" value="1.0" type="real" />
    <att name="confidence_score_old" value="1.0" type="real" />
    <att name="relevance_score" value="1.0" type="real" />
  </edge>
  <edge id="P33260 (pp) Q4G0S4" label="CP2CI_HUMAN (pp) C27C1_HUMAN" source="P33260" target="Q4G0S4">
    <att name="confidence_score" value="1.0" type="real" />
    <att name="confidence_score_old" value="1.0" type="real" />
    <att name="relevance_score" value="1.0" type="real" />
  </edge>
  <edge id="P33260 (pp) Q6NT55" label="CP2CI_HUMAN (pp) CP4FN_HUMAN" source="P33260" target="Q6NT55">
    <att name="confidence_score" value="1.0" type="real" />
    <att name="confidence_score_old" value="1.0" type="real" />
    <att name="relevance_score" value="1.0" type="real" />
  </edge>
  <edge id="P33260 (pp) Q6UW02" label="CP2CI_HUMAN (pp) CP20A_HUMAN" source="P33260" target="Q6UW02">
    <att name="confidence_score" value="1.0" type="real" />
    <att name="confidence_score_old" value="1.0" type="real" />
    <att name="relevance_score" value="1.0" type="real" />
  </edge>
  <edge id="P33260 (pp) Q6V0L0" label="CP2CI_HUMAN (pp) CP26C_HUMAN" source="P33260" target="Q6V0L0">
    <att name="confidence_score" value="1.0" type="real" />
    <att name="confidence_score_old" value="1.0" type="real" />
    <att name="relevance_score" value="1.0" type="real" />
  </edge>
  <edge id="P33260 (pp) Q6VVX0" label="CP2CI_HUMAN (pp) CP2R1_HUMAN" source="P33260" target="Q6VVX0">
    <att name="confidence_score" value="1.0" type="real" />
    <att name="confidence_score_old" value="1.0" type="real" />
    <att name="relevance_score" value="1.0" type="real" />
  </edge>
  <edge id="P33260 (pp) Q6ZWL3" label="CP2CI_HUMAN (pp) CP4V2_HUMAN" source="P33260" target="Q6ZWL3">
    <att name="confidence_score" value="1.0" type="real" />
    <att name="confidence_score_old" value="1.0" type="real" />
    <att name="relevance_score" value="1.0" type="real" />
  </edge>
  <edge id="P33260 (pp) Q7Z449" label="CP2CI_HUMAN (pp) CP2U1_HUMAN" source="P33260" target="Q7Z449">
    <att name="confidence_score" value="1.0" type="real" />
    <att name="confidence_score_old" value="1.0" type="real" />
    <att name="relevance_score" value="1.0" type="real" />
  </edge>
  <edge id="P33260 (pp) Q86W10" label="CP2CI_HUMAN (pp) CP4Z1_HUMAN" source="P33260" target="Q86W10">
    <att name="confidence_score" value="1.0" type="real" />
    <att name="confidence_score_old" value="1.0" type="real" />
    <att name="relevance_score" value="1.0" type="real" />
  </edge>
  <edge id="P33260 (pp) Q8N118" label="CP2CI_HUMAN (pp) CP4X1_HUMAN" source="P33260" target="Q8N118">
    <att name="confidence_score" value="1.0" type="real" />
    <att name="confidence_score_old" value="1.0" type="real" />
    <att name="relevance_score" value="1.0" type="real" />
  </edge>
  <edge id="P33260 (pp) Q8TAV3" label="CP2CI_HUMAN (pp) CP2W1_HUMAN" source="P33260" target="Q8TAV3">
    <att name="confidence_score" value="1.0" type="real" />
    <att name="confidence_score_old" value="1.0" type="real" />
    <att name="relevance_score" value="1.0" type="real" />
  </edge>
  <edge id="P33260 (pp) Q96SQ9" label="CP2CI_HUMAN (pp) CP2S1_HUMAN" source="P33260" target="Q96SQ9">
    <att name="confidence_score" value="1.0" type="real" />
    <att name="confidence_score_old" value="1.0" type="real" />
    <att name="relevance_score" value="1.0" type="real" />
  </edge>
  <edge id="P33260 (pp) Q9HB55" label="CP2CI_HUMAN (pp) CP343_HUMAN" source="P33260" target="Q9HB55">
    <att name="confidence_score" value="1.0" type="real" />
    <att name="confidence_score_old" value="1.0" type="real" />
    <att name="relevance_score" value="1.0" type="real" />
  </edge>
  <edge id="P33260 (pp) Q9HBI6" label="CP2CI_HUMAN (pp) CP4FB_HUMAN" source="P33260" target="Q9HBI6">
    <att name="confidence_score" value="1.0" type="real" />
    <att name="confidence_score_old" value="1.0" type="real" />
    <att name="relevance_score" value="1.0" type="real" />
  </edge>
  <edge id="P33260 (pp) Q9HCS2" label="CP2CI_HUMAN (pp) CP4FC_HUMAN" source="P33260" target="Q9HCS2">
    <att name="confidence_score" value="1.0" type="real" />
    <att name="confidence_score_old" value="1.0" type="real" />
    <att name="relevance_score" value="1.0" type="real" />
  </edge>
  <edge id="P33260 (pp) Q9NR63" label="CP2CI_HUMAN (pp) CP26B_HUMAN" source="P33260" target="Q9NR63">
    <att name="confidence_score" value="1.0" type="real" />
    <att name="confidence_score_old" value="1.0" type="real" />
    <att name="relevance_score" value="1.0" type="real" />
  </edge>
  <edge id="P33260 (pp) Q9NYL5" label="CP2CI_HUMAN (pp) CP39A_HUMAN" source="P33260" target="Q9NYL5">
    <att name="confidence_score" value="1.0" type="real" />
    <att name="confidence_score_old" value="1.0" type="real" />
    <att name="relevance_score" value="1.0" type="real" />
  </edge>
  <edge id="P33260 (pp) Q9UNU6" label="CP2CI_HUMAN (pp) CP8B1_HUMAN" source="P33260" target="Q9UNU6">
    <att name="confidence_score" value="1.0" type="real" />
    <att name="confidence_score_old" value="1.0" type="real" />
    <att name="relevance_score" value="1.0" type="real" />
  </edge>
  <edge id="P33260 (pp) Q9Y6A2" label="CP2CI_HUMAN (pp) CP46A_HUMAN" source="P33260" target="Q9Y6A2">
    <att name="confidence_score" value="1.0" type="real" />
    <att name="confidence_score_old" value="1.0" type="real" />
    <att name="relevance_score" value="1.0" type="real" />
  </edge>
  <edge id="P33261 (pp) P51589" label="CP2CJ_HUMAN (pp) CP2J2_HUMAN" source="P33261" target="P51589">
    <att name="confidence_score" value="1.0" type="real" />
    <att name="confidence_score_old" value="1.0" type="real" />
    <att name="relevance_score" value="1.0" type="real" />
  </edge>
  <edge id="P33261 (pp) P78329" label="CP2CJ_HUMAN (pp) CP4F2_HUMAN" source="P33261" target="P78329">
    <att name="confidence_score" value="1.0" type="real" />
    <att name="confidence_score_old" value="1.0" type="real" />
    <att name="relevance_score" value="1.0" type="real" />
  </edge>
  <edge id="P33261 (pp) P98187" label="CP2CJ_HUMAN (pp) CP4F8_HUMAN" source="P33261" target="P98187">
    <att name="confidence_score" value="1.0" type="real" />
    <att name="confidence_score_old" value="1.0" type="real" />
    <att name="relevance_score" value="1.0" type="real" />
  </edge>
  <edge id="P33261 (pp) Q02318" label="CP2CJ_HUMAN (pp) CP27A_HUMAN" source="P33261" target="Q02318">
    <att name="confidence_score" value="1.0" type="real" />
    <att name="confidence_score_old" value="1.0" type="real" />
    <att name="relevance_score" value="1.0" type="real" />
  </edge>
  <edge id="P33261 (pp) Q07973" label="CP2CJ_HUMAN (pp) CP24A_HUMAN" source="P33261" target="Q07973">
    <att name="confidence_score" value="1.0" type="real" />
    <att name="confidence_score_old" value="1.0" type="real" />
    <att name="relevance_score" value="1.0" type="real" />
  </edge>
  <edge id="P33261 (pp) Q08477" label="CP2CJ_HUMAN (pp) CP4F3_HUMAN" source="P33261" target="Q08477">
    <att name="confidence_score" value="1.0" type="real" />
    <att name="confidence_score_old" value="1.0" type="real" />
    <att name="relevance_score" value="1.0" type="real" />
  </edge>
  <edge id="P33261 (pp) Q16678" label="CP2CJ_HUMAN (pp) CP1B1_HUMAN" source="P33261" target="Q16678">
    <att name="confidence_score" value="1.0" type="real" />
    <att name="confidence_score_old" value="1.0" type="real" />
    <att name="relevance_score" value="1.0" type="real" />
  </edge>
  <edge id="P33261 (pp) Q16696" label="CP2CJ_HUMAN (pp) CP2AD_HUMAN" source="P33261" target="Q16696">
    <att name="confidence_score" value="1.0" type="real" />
    <att name="confidence_score_old" value="1.0" type="real" />
    <att name="relevance_score" value="1.0" type="real" />
  </edge>
  <edge id="P33261 (pp) Q16850" label="CP2CJ_HUMAN (pp) CP51A_HUMAN" source="P33261" target="Q16850">
    <att name="confidence_score" value="1.0" type="real" />
    <att name="confidence_score_old" value="1.0" type="real" />
    <att name="relevance_score" value="1.0" type="real" />
  </edge>
  <edge id="P33261 (pp) Q4G0S4" label="CP2CJ_HUMAN (pp) C27C1_HUMAN" source="P33261" target="Q4G0S4">
    <att name="confidence_score" value="1.0" type="real" />
    <att name="confidence_score_old" value="1.0" type="real" />
    <att name="relevance_score" value="1.0" type="real" />
  </edge>
  <edge id="P33261 (pp) Q6NT55" label="CP2CJ_HUMAN (pp) CP4FN_HUMAN" source="P33261" target="Q6NT55">
    <att name="confidence_score" value="1.0" type="real" />
    <att name="confidence_score_old" value="1.0" type="real" />
    <att name="relevance_score" value="1.0" type="real" />
  </edge>
  <edge id="P33261 (pp) Q6UW02" label="CP2CJ_HUMAN (pp) CP20A_HUMAN" source="P33261" target="Q6UW02">
    <att name="confidence_score" value="1.0" type="real" />
    <att name="confidence_score_old" value="1.0" type="real" />
    <att name="relevance_score" value="1.0" type="real" />
  </edge>
  <edge id="P33261 (pp) Q6V0L0" label="CP2CJ_HUMAN (pp) CP26C_HUMAN" source="P33261" target="Q6V0L0">
    <att name="confidence_score" value="1.0" type="real" />
    <att name="confidence_score_old" value="1.0" type="real" />
    <att name="relevance_score" value="1.0" type="real" />
  </edge>
  <edge id="P33261 (pp) Q6VVX0" label="CP2CJ_HUMAN (pp) CP2R1_HUMAN" source="P33261" target="Q6VVX0">
    <att name="confidence_score" value="1.0" type="real" />
    <att name="confidence_score_old" value="1.0" type="real" />
    <att name="relevance_score" value="1.0" type="real" />
  </edge>
  <edge id="P33261 (pp) Q6ZWL3" label="CP2CJ_HUMAN (pp) CP4V2_HUMAN" source="P33261" target="Q6ZWL3">
    <att name="confidence_score" value="1.0" type="real" />
    <att name="confidence_score_old" value="1.0" type="real" />
    <att name="relevance_score" value="1.0" type="real" />
  </edge>
  <edge id="P33261 (pp) Q7Z449" label="CP2CJ_HUMAN (pp) CP2U1_HUMAN" source="P33261" target="Q7Z449">
    <att name="confidence_score" value="1.0" type="real" />
    <att name="confidence_score_old" value="1.0" type="real" />
    <att name="relevance_score" value="1.0" type="real" />
  </edge>
  <edge id="P33261 (pp) Q86W10" label="CP2CJ_HUMAN (pp) CP4Z1_HUMAN" source="P33261" target="Q86W10">
    <att name="confidence_score" value="1.0" type="real" />
    <att name="confidence_score_old" value="1.0" type="real" />
    <att name="relevance_score" value="1.0" type="real" />
  </edge>
  <edge id="P33261 (pp) Q8N118" label="CP2CJ_HUMAN (pp) CP4X1_HUMAN" source="P33261" target="Q8N118">
    <att name="confidence_score" value="1.0" type="real" />
    <att name="confidence_score_old" value="1.0" type="real" />
    <att name="relevance_score" value="1.0" type="real" />
  </edge>
  <edge id="P33261 (pp) Q8TAV3" label="CP2CJ_HUMAN (pp) CP2W1_HUMAN" source="P33261" target="Q8TAV3">
    <att name="confidence_score" value="1.0" type="real" />
    <att name="confidence_score_old" value="1.0" type="real" />
    <att name="relevance_score" value="1.0" type="real" />
  </edge>
  <edge id="P33261 (pp) Q96SQ9" label="CP2CJ_HUMAN (pp) CP2S1_HUMAN" source="P33261" target="Q96SQ9">
    <att name="confidence_score" value="1.0" type="real" />
    <att name="confidence_score_old" value="1.0" type="real" />
    <att name="relevance_score" value="1.0" type="real" />
  </edge>
  <edge id="P33261 (pp) Q9HB55" label="CP2CJ_HUMAN (pp) CP343_HUMAN" source="P33261" target="Q9HB55">
    <att name="confidence_score" value="1.0" type="real" />
    <att name="confidence_score_old" value="1.0" type="real" />
    <att name="relevance_score" value="1.0" type="real" />
  </edge>
  <edge id="P33261 (pp) Q9HBI6" label="CP2CJ_HUMAN (pp) CP4FB_HUMAN" source="P33261" target="Q9HBI6">
    <att name="confidence_score" value="1.0" type="real" />
    <att name="confidence_score_old" value="1.0" type="real" />
    <att name="relevance_score" value="1.0" type="real" />
  </edge>
  <edge id="P33261 (pp) Q9HCS2" label="CP2CJ_HUMAN (pp) CP4FC_HUMAN" source="P33261" target="Q9HCS2">
    <att name="confidence_score" value="1.0" type="real" />
    <att name="confidence_score_old" value="1.0" type="real" />
    <att name="relevance_score" value="1.0" type="real" />
  </edge>
  <edge id="P33261 (pp) Q9NR63" label="CP2CJ_HUMAN (pp) CP26B_HUMAN" source="P33261" target="Q9NR63">
    <att name="confidence_score" value="1.0" type="real" />
    <att name="confidence_score_old" value="1.0" type="real" />
    <att name="relevance_score" value="1.0" type="real" />
  </edge>
  <edge id="P33261 (pp) Q9NYL5" label="CP2CJ_HUMAN (pp) CP39A_HUMAN" source="P33261" target="Q9NYL5">
    <att name="confidence_score" value="1.0" type="real" />
    <att name="confidence_score_old" value="1.0" type="real" />
    <att name="relevance_score" value="1.0" type="real" />
  </edge>
  <edge id="P33261 (pp) Q9UNU6" label="CP2CJ_HUMAN (pp) CP8B1_HUMAN" source="P33261" target="Q9UNU6">
    <att name="confidence_score" value="1.0" type="real" />
    <att name="confidence_score_old" value="1.0" type="real" />
    <att name="relevance_score" value="1.0" type="real" />
  </edge>
  <edge id="P33261 (pp) Q9Y6A2" label="CP2CJ_HUMAN (pp) CP46A_HUMAN" source="P33261" target="Q9Y6A2">
    <att name="confidence_score" value="1.0" type="real" />
    <att name="confidence_score_old" value="1.0" type="real" />
    <att name="relevance_score" value="1.0" type="real" />
  </edge>
  <edge id="P51589 (pp) P78329" label="CP2J2_HUMAN (pp) CP4F2_HUMAN" source="P51589" target="P78329">
    <att name="confidence_score" value="1.0" type="real" />
    <att name="confidence_score_old" value="1.0" type="real" />
    <att name="relevance_score" value="1.0" type="real" />
  </edge>
  <edge id="P51589 (pp) P98187" label="CP2J2_HUMAN (pp) CP4F8_HUMAN" source="P51589" target="P98187">
    <att name="confidence_score" value="1.0" type="real" />
    <att name="confidence_score_old" value="1.0" type="real" />
    <att name="relevance_score" value="1.0" type="real" />
  </edge>
  <edge id="P51589 (pp) Q02318" label="CP2J2_HUMAN (pp) CP27A_HUMAN" source="P51589" target="Q02318">
    <att name="confidence_score" value="1.0" type="real" />
    <att name="confidence_score_old" value="1.0" type="real" />
    <att name="relevance_score" value="1.0" type="real" />
  </edge>
  <edge id="P51589 (pp) Q07973" label="CP2J2_HUMAN (pp) CP24A_HUMAN" source="P51589" target="Q07973">
    <att name="confidence_score" value="1.0" type="real" />
    <att name="confidence_score_old" value="1.0" type="real" />
    <att name="relevance_score" value="1.0" type="real" />
  </edge>
  <edge id="P51589 (pp) Q08477" label="CP2J2_HUMAN (pp) CP4F3_HUMAN" source="P51589" target="Q08477">
    <att name="confidence_score" value="1.0" type="real" />
    <att name="confidence_score_old" value="1.0" type="real" />
    <att name="relevance_score" value="1.0" type="real" />
  </edge>
  <edge id="P51589 (pp) Q16678" label="CP2J2_HUMAN (pp) CP1B1_HUMAN" source="P51589" target="Q16678">
    <att name="confidence_score" value="1.0" type="real" />
    <att name="confidence_score_old" value="1.0" type="real" />
    <att name="relevance_score" value="1.0" type="real" />
  </edge>
  <edge id="P51589 (pp) Q16696" label="CP2J2_HUMAN (pp) CP2AD_HUMAN" source="P51589" target="Q16696">
    <att name="confidence_score" value="1.0" type="real" />
    <att name="confidence_score_old" value="1.0" type="real" />
    <att name="relevance_score" value="1.0" type="real" />
  </edge>
  <edge id="P51589 (pp) Q16850" label="CP2J2_HUMAN (pp) CP51A_HUMAN" source="P51589" target="Q16850">
    <att name="confidence_score" value="1.0" type="real" />
    <att name="confidence_score_old" value="1.0" type="real" />
    <att name="relevance_score" value="1.0" type="real" />
  </edge>
  <edge id="P51589 (pp) Q4G0S4" label="CP2J2_HUMAN (pp) C27C1_HUMAN" source="P51589" target="Q4G0S4">
    <att name="confidence_score" value="1.0" type="real" />
    <att name="confidence_score_old" value="1.0" type="real" />
    <att name="relevance_score" value="1.0" type="real" />
  </edge>
  <edge id="P51589 (pp) Q6NT55" label="CP2J2_HUMAN (pp) CP4FN_HUMAN" source="P51589" target="Q6NT55">
    <att name="confidence_score" value="1.0" type="real" />
    <att name="confidence_score_old" value="1.0" type="real" />
    <att name="relevance_score" value="1.0" type="real" />
  </edge>
  <edge id="P51589 (pp) Q6UW02" label="CP2J2_HUMAN (pp) CP20A_HUMAN" source="P51589" target="Q6UW02">
    <att name="confidence_score" value="1.0" type="real" />
    <att name="confidence_score_old" value="1.0" type="real" />
    <att name="relevance_score" value="1.0" type="real" />
  </edge>
  <edge id="P51589 (pp) Q6V0L0" label="CP2J2_HUMAN (pp) CP26C_HUMAN" source="P51589" target="Q6V0L0">
    <att name="confidence_score" value="1.0" type="real" />
    <att name="confidence_score_old" value="1.0" type="real" />
    <att name="relevance_score" value="1.0" type="real" />
  </edge>
  <edge id="P51589 (pp) Q6VVX0" label="CP2J2_HUMAN (pp) CP2R1_HUMAN" source="P51589" target="Q6VVX0">
    <att name="confidence_score" value="1.0" type="real" />
    <att name="confidence_score_old" value="1.0" type="real" />
    <att name="relevance_score" value="1.0" type="real" />
  </edge>
  <edge id="P51589 (pp) Q6ZWL3" label="CP2J2_HUMAN (pp) CP4V2_HUMAN" source="P51589" target="Q6ZWL3">
    <att name="confidence_score" value="1.0" type="real" />
    <att name="confidence_score_old" value="1.0" type="real" />
    <att name="relevance_score" value="1.0" type="real" />
  </edge>
  <edge id="P51589 (pp) Q7Z449" label="CP2J2_HUMAN (pp) CP2U1_HUMAN" source="P51589" target="Q7Z449">
    <att name="confidence_score" value="1.0" type="real" />
    <att name="confidence_score_old" value="1.0" type="real" />
    <att name="relevance_score" value="1.0" type="real" />
  </edge>
  <edge id="P51589 (pp) Q86W10" label="CP2J2_HUMAN (pp) CP4Z1_HUMAN" source="P51589" target="Q86W10">
    <att name="confidence_score" value="1.0" type="real" />
    <att name="confidence_score_old" value="1.0" type="real" />
    <att name="relevance_score" value="1.0" type="real" />
  </edge>
  <edge id="P51589 (pp) Q8N118" label="CP2J2_HUMAN (pp) CP4X1_HUMAN" source="P51589" target="Q8N118">
    <att name="confidence_score" value="1.0" type="real" />
    <att name="confidence_score_old" value="1.0" type="real" />
    <att name="relevance_score" value="1.0" type="real" />
  </edge>
  <edge id="P51589 (pp) Q8TAV3" label="CP2J2_HUMAN (pp) CP2W1_HUMAN" source="P51589" target="Q8TAV3">
    <att name="confidence_score" value="1.0" type="real" />
    <att name="confidence_score_old" value="1.0" type="real" />
    <att name="relevance_score" value="1.0" type="real" />
  </edge>
  <edge id="P51589 (pp) Q96SQ9" label="CP2J2_HUMAN (pp) CP2S1_HUMAN" source="P51589" target="Q96SQ9">
    <att name="confidence_score" value="1.0" type="real" />
    <att name="confidence_score_old" value="1.0" type="real" />
    <att name="relevance_score" value="1.0" type="real" />
  </edge>
  <edge id="P51589 (pp) Q9HB55" label="CP2J2_HUMAN (pp) CP343_HUMAN" source="P51589" target="Q9HB55">
    <att name="confidence_score" value="1.0" type="real" />
    <att name="confidence_score_old" value="1.0" type="real" />
    <att name="relevance_score" value="1.0" type="real" />
  </edge>
  <edge id="P51589 (pp) Q9HBI6" label="CP2J2_HUMAN (pp) CP4FB_HUMAN" source="P51589" target="Q9HBI6">
    <att name="confidence_score" value="1.0" type="real" />
    <att name="confidence_score_old" value="1.0" type="real" />
    <att name="relevance_score" value="1.0" type="real" />
  </edge>
  <edge id="P51589 (pp) Q9HCS2" label="CP2J2_HUMAN (pp) CP4FC_HUMAN" source="P51589" target="Q9HCS2">
    <att name="confidence_score" value="1.0" type="real" />
    <att name="confidence_score_old" value="1.0" type="real" />
    <att name="relevance_score" value="1.0" type="real" />
  </edge>
  <edge id="P51589 (pp) Q9NR63" label="CP2J2_HUMAN (pp) CP26B_HUMAN" source="P51589" target="Q9NR63">
    <att name="confidence_score" value="1.0" type="real" />
    <att name="confidence_score_old" value="1.0" type="real" />
    <att name="relevance_score" value="1.0" type="real" />
  </edge>
  <edge id="P51589 (pp) Q9NYL5" label="CP2J2_HUMAN (pp) CP39A_HUMAN" source="P51589" target="Q9NYL5">
    <att name="confidence_score" value="1.0" type="real" />
    <att name="confidence_score_old" value="1.0" type="real" />
    <att name="relevance_score" value="1.0" type="real" />
  </edge>
  <edge id="P51589 (pp) Q9UNU6" label="CP2J2_HUMAN (pp) CP8B1_HUMAN" source="P51589" target="Q9UNU6">
    <att name="confidence_score" value="1.0" type="real" />
    <att name="confidence_score_old" value="1.0" type="real" />
    <att name="relevance_score" value="1.0" type="real" />
  </edge>
  <edge id="P51589 (pp) Q9Y6A2" label="CP2J2_HUMAN (pp) CP46A_HUMAN" source="P51589" target="Q9Y6A2">
    <att name="confidence_score" value="1.0" type="real" />
    <att name="confidence_score_old" value="1.0" type="real" />
    <att name="relevance_score" value="1.0" type="real" />
  </edge>
  <edge id="P78329 (pp) P98187" label="CP4F2_HUMAN (pp) CP4F8_HUMAN" source="P78329" target="P98187">
    <att name="confidence_score" value="1.0" type="real" />
    <att name="confidence_score_old" value="1.0" type="real" />
    <att name="initial_score" value="0.0" type="real" />
    <att name="relevance_score" value="1.0" type="real" />
  </edge>
  <edge id="P78329 (pp) Q02318" label="CP4F2_HUMAN (pp) CP27A_HUMAN" source="P78329" target="Q02318">
    <att name="confidence_score" value="1.0" type="real" />
    <att name="confidence_score_old" value="1.0" type="real" />
    <att name="relevance_score" value="1.0" type="real" />
  </edge>
  <edge id="P78329 (pp) Q07973" label="CP4F2_HUMAN (pp) CP24A_HUMAN" source="P78329" target="Q07973">
    <att name="confidence_score" value="1.0" type="real" />
    <att name="confidence_score_old" value="1.0" type="real" />
    <att name="relevance_score" value="1.0" type="real" />
  </edge>
  <edge id="P78329 (pp) Q08477" label="CP4F2_HUMAN (pp) CP4F3_HUMAN" source="P78329" target="Q08477">
    <att name="confidence_score" value="1.0" type="real" />
    <att name="confidence_score_old" value="1.0" type="real" />
    <att name="initial_score" value="0.0" type="real" />
    <att name="relevance_score" value="1.0" type="real" />
  </edge>
  <edge id="P78329 (pp) Q16678" label="CP4F2_HUMAN (pp) CP1B1_HUMAN" source="P78329" target="Q16678">
    <att name="confidence_score" value="1.0" type="real" />
    <att name="confidence_score_old" value="1.0" type="real" />
    <att name="relevance_score" value="1.0" type="real" />
  </edge>
  <edge id="P78329 (pp) Q16696" label="CP4F2_HUMAN (pp) CP2AD_HUMAN" source="P78329" target="Q16696">
    <att name="confidence_score" value="1.0" type="real" />
    <att name="confidence_score_old" value="1.0" type="real" />
    <att name="relevance_score" value="1.0" type="real" />
  </edge>
  <edge id="P78329 (pp) Q16850" label="CP4F2_HUMAN (pp) CP51A_HUMAN" source="P78329" target="Q16850">
    <att name="confidence_score" value="1.0" type="real" />
    <att name="confidence_score_old" value="1.0" type="real" />
    <att name="relevance_score" value="1.0" type="real" />
  </edge>
  <edge id="P78329 (pp) Q4G0S4" label="CP4F2_HUMAN (pp) C27C1_HUMAN" source="P78329" target="Q4G0S4">
    <att name="confidence_score" value="1.0" type="real" />
    <att name="confidence_score_old" value="1.0" type="real" />
    <att name="relevance_score" value="1.0" type="real" />
  </edge>
  <edge id="P78329 (pp) Q6NT55" label="CP4F2_HUMAN (pp) CP4FN_HUMAN" source="P78329" target="Q6NT55">
    <att name="confidence_score" value="1.0" type="real" />
    <att name="confidence_score_old" value="1.0" type="real" />
    <att name="initial_score" value="0.0" type="real" />
    <att name="relevance_score" value="1.0" type="real" />
  </edge>
  <edge id="P78329 (pp) Q6UW02" label="CP4F2_HUMAN (pp) CP20A_HUMAN" source="P78329" target="Q6UW02">
    <att name="confidence_score" value="1.0" type="real" />
    <att name="confidence_score_old" value="1.0" type="real" />
    <att name="relevance_score" value="1.0" type="real" />
  </edge>
  <edge id="P78329 (pp) Q6V0L0" label="CP4F2_HUMAN (pp) CP26C_HUMAN" source="P78329" target="Q6V0L0">
    <att name="confidence_score" value="1.0" type="real" />
    <att name="confidence_score_old" value="1.0" type="real" />
    <att name="relevance_score" value="1.0" type="real" />
  </edge>
  <edge id="P78329 (pp) Q6VVX0" label="CP4F2_HUMAN (pp) CP2R1_HUMAN" source="P78329" target="Q6VVX0">
    <att name="confidence_score" value="1.0" type="real" />
    <att name="confidence_score_old" value="1.0" type="real" />
    <att name="relevance_score" value="1.0" type="real" />
  </edge>
  <edge id="P78329 (pp) Q6ZWL3" label="CP4F2_HUMAN (pp) CP4V2_HUMAN" source="P78329" target="Q6ZWL3">
    <att name="confidence_score" value="1.0" type="real" />
    <att name="confidence_score_old" value="1.0" type="real" />
    <att name="initial_score" value="0.0" type="real" />
    <att name="relevance_score" value="1.0" type="real" />
  </edge>
  <edge id="P78329 (pp) Q7Z449" label="CP4F2_HUMAN (pp) CP2U1_HUMAN" source="P78329" target="Q7Z449">
    <att name="confidence_score" value="1.0" type="real" />
    <att name="confidence_score_old" value="1.0" type="real" />
    <att name="relevance_score" value="1.0" type="real" />
  </edge>
  <edge id="P78329 (pp) Q86W10" label="CP4F2_HUMAN (pp) CP4Z1_HUMAN" source="P78329" target="Q86W10">
    <att name="confidence_score" value="1.0" type="real" />
    <att name="confidence_score_old" value="1.0" type="real" />
    <att name="initial_score" value="0.0" type="real" />
    <att name="relevance_score" value="1.0" type="real" />
  </edge>
  <edge id="P78329 (pp) Q8N118" label="CP4F2_HUMAN (pp) CP4X1_HUMAN" source="P78329" target="Q8N118">
    <att name="confidence_score" value="1.0" type="real" />
    <att name="confidence_score_old" value="1.0" type="real" />
    <att name="initial_score" value="0.0" type="real" />
    <att name="relevance_score" value="1.0" type="real" />
  </edge>
  <edge id="P78329 (pp) Q8TAV3" label="CP4F2_HUMAN (pp) CP2W1_HUMAN" source="P78329" target="Q8TAV3">
    <att name="confidence_score" value="1.0" type="real" />
    <att name="confidence_score_old" value="1.0" type="real" />
    <att name="relevance_score" value="1.0" type="real" />
  </edge>
  <edge id="P78329 (pp) Q96SQ9" label="CP4F2_HUMAN (pp) CP2S1_HUMAN" source="P78329" target="Q96SQ9">
    <att name="confidence_score" value="1.0" type="real" />
    <att name="confidence_score_old" value="1.0" type="real" />
    <att name="relevance_score" value="1.0" type="real" />
  </edge>
  <edge id="P78329 (pp) Q9HB55" label="CP4F2_HUMAN (pp) CP343_HUMAN" source="P78329" target="Q9HB55">
    <att name="confidence_score" value="1.0" type="real" />
    <att name="confidence_score_old" value="1.0" type="real" />
    <att name="relevance_score" value="1.0" type="real" />
  </edge>
  <edge id="P78329 (pp) Q9HBI6" label="CP4F2_HUMAN (pp) CP4FB_HUMAN" source="P78329" target="Q9HBI6">
    <att name="confidence_score" value="1.0" type="real" />
    <att name="confidence_score_old" value="1.0" type="real" />
    <att name="initial_score" value="0.0" type="real" />
    <att name="relevance_score" value="1.0" type="real" />
  </edge>
  <edge id="P78329 (pp) Q9HCS2" label="CP4F2_HUMAN (pp) CP4FC_HUMAN" source="P78329" target="Q9HCS2">
    <att name="confidence_score" value="1.0" type="real" />
    <att name="confidence_score_old" value="1.0" type="real" />
    <att name="initial_score" value="0.0574" type="real" />
    <att name="relevance_score" value="1.0" type="real" />
  </edge>
  <edge id="P78329 (pp) Q9NR63" label="CP4F2_HUMAN (pp) CP26B_HUMAN" source="P78329" target="Q9NR63">
    <att name="confidence_score" value="1.0" type="real" />
    <att name="confidence_score_old" value="1.0" type="real" />
    <att name="relevance_score" value="1.0" type="real" />
  </edge>
  <edge id="P78329 (pp) Q9NYL5" label="CP4F2_HUMAN (pp) CP39A_HUMAN" source="P78329" target="Q9NYL5">
    <att name="confidence_score" value="1.0" type="real" />
    <att name="confidence_score_old" value="1.0" type="real" />
    <att name="relevance_score" value="1.0" type="real" />
  </edge>
  <edge id="P78329 (pp) Q9UNU6" label="CP4F2_HUMAN (pp) CP8B1_HUMAN" source="P78329" target="Q9UNU6">
    <att name="confidence_score" value="1.0" type="real" />
    <att name="confidence_score_old" value="1.0" type="real" />
    <att name="relevance_score" value="1.0" type="real" />
  </edge>
  <edge id="P78329 (pp) Q9Y6A2" label="CP4F2_HUMAN (pp) CP46A_HUMAN" source="P78329" target="Q9Y6A2">
    <att name="confidence_score" value="1.0" type="real" />
    <att name="confidence_score_old" value="1.0" type="real" />
    <att name="relevance_score" value="1.0" type="real" />
  </edge>
  <edge id="P98187 (pp) Q02318" label="CP4F8_HUMAN (pp) CP27A_HUMAN" source="P98187" target="Q02318">
    <att name="confidence_score" value="1.0" type="real" />
    <att name="confidence_score_old" value="1.0" type="real" />
    <att name="relevance_score" value="1.0" type="real" />
  </edge>
  <edge id="P98187 (pp) Q07973" label="CP4F8_HUMAN (pp) CP24A_HUMAN" source="P98187" target="Q07973">
    <att name="confidence_score" value="1.0" type="real" />
    <att name="confidence_score_old" value="1.0" type="real" />
    <att name="relevance_score" value="1.0" type="real" />
  </edge>
  <edge id="P98187 (pp) Q08477" label="CP4F8_HUMAN (pp) CP4F3_HUMAN" source="P98187" target="Q08477">
    <att name="confidence_score" value="1.0" type="real" />
    <att name="confidence_score_old" value="1.0" type="real" />
    <att name="initial_score" value="0.0" type="real" />
    <att name="relevance_score" value="1.0" type="real" />
  </edge>
  <edge id="P98187 (pp) Q16678" label="CP4F8_HUMAN (pp) CP1B1_HUMAN" source="P98187" target="Q16678">
    <att name="confidence_score" value="1.0" type="real" />
    <att name="confidence_score_old" value="1.0" type="real" />
    <att name="relevance_score" value="1.0" type="real" />
  </edge>
  <edge id="P98187 (pp) Q16696" label="CP4F8_HUMAN (pp) CP2AD_HUMAN" source="P98187" target="Q16696">
    <att name="confidence_score" value="1.0" type="real" />
    <att name="confidence_score_old" value="1.0" type="real" />
    <att name="relevance_score" value="1.0" type="real" />
  </edge>
  <edge id="P98187 (pp) Q16850" label="CP4F8_HUMAN (pp) CP51A_HUMAN" source="P98187" target="Q16850">
    <att name="confidence_score" value="1.0" type="real" />
    <att name="confidence_score_old" value="1.0" type="real" />
    <att name="relevance_score" value="1.0" type="real" />
  </edge>
  <edge id="P98187 (pp) Q4G0S4" label="CP4F8_HUMAN (pp) C27C1_HUMAN" source="P98187" target="Q4G0S4">
    <att name="confidence_score" value="1.0" type="real" />
    <att name="confidence_score_old" value="1.0" type="real" />
    <att name="relevance_score" value="1.0" type="real" />
  </edge>
  <edge id="P98187 (pp) Q6NT55" label="CP4F8_HUMAN (pp) CP4FN_HUMAN" source="P98187" target="Q6NT55">
    <att name="confidence_score" value="1.0" type="real" />
    <att name="confidence_score_old" value="1.0" type="real" />
    <att name="initial_score" value="0.0" type="real" />
    <att name="relevance_score" value="1.0" type="real" />
  </edge>
  <edge id="P98187 (pp) Q6UW02" label="CP4F8_HUMAN (pp) CP20A_HUMAN" source="P98187" target="Q6UW02">
    <att name="confidence_score" value="1.0" type="real" />
    <att name="confidence_score_old" value="1.0" type="real" />
    <att name="relevance_score" value="1.0" type="real" />
  </edge>
  <edge id="P98187 (pp) Q6V0L0" label="CP4F8_HUMAN (pp) CP26C_HUMAN" source="P98187" target="Q6V0L0">
    <att name="confidence_score" value="1.0" type="real" />
    <att name="confidence_score_old" value="1.0" type="real" />
    <att name="relevance_score" value="1.0" type="real" />
  </edge>
  <edge id="P98187 (pp) Q6VVX0" label="CP4F8_HUMAN (pp) CP2R1_HUMAN" source="P98187" target="Q6VVX0">
    <att name="confidence_score" value="1.0" type="real" />
    <att name="confidence_score_old" value="1.0" type="real" />
    <att name="relevance_score" value="1.0" type="real" />
  </edge>
  <edge id="P98187 (pp) Q6ZWL3" label="CP4F8_HUMAN (pp) CP4V2_HUMAN" source="P98187" target="Q6ZWL3">
    <att name="confidence_score" value="1.0" type="real" />
    <att name="confidence_score_old" value="1.0" type="real" />
    <att name="initial_score" value="0.0" type="real" />
    <att name="relevance_score" value="1.0" type="real" />
  </edge>
  <edge id="P98187 (pp) Q7Z449" label="CP4F8_HUMAN (pp) CP2U1_HUMAN" source="P98187" target="Q7Z449">
    <att name="confidence_score" value="1.0" type="real" />
    <att name="confidence_score_old" value="1.0" type="real" />
    <att name="relevance_score" value="1.0" type="real" />
  </edge>
  <edge id="P98187 (pp) Q86W10" label="CP4F8_HUMAN (pp) CP4Z1_HUMAN" source="P98187" target="Q86W10">
    <att name="confidence_score" value="1.0" type="real" />
    <att name="confidence_score_old" value="1.0" type="real" />
    <att name="initial_score" value="0.0" type="real" />
    <att name="relevance_score" value="1.0" type="real" />
  </edge>
  <edge id="P98187 (pp) Q8N118" label="CP4F8_HUMAN (pp) CP4X1_HUMAN" source="P98187" target="Q8N118">
    <att name="confidence_score" value="1.0" type="real" />
    <att name="confidence_score_old" value="1.0" type="real" />
    <att name="initial_score" value="0.0" type="real" />
    <att name="relevance_score" value="1.0" type="real" />
  </edge>
  <edge id="P98187 (pp) Q8TAV3" label="CP4F8_HUMAN (pp) CP2W1_HUMAN" source="P98187" target="Q8TAV3">
    <att name="confidence_score" value="1.0" type="real" />
    <att name="confidence_score_old" value="1.0" type="real" />
    <att name="relevance_score" value="1.0" type="real" />
  </edge>
  <edge id="P98187 (pp) Q96SQ9" label="CP4F8_HUMAN (pp) CP2S1_HUMAN" source="P98187" target="Q96SQ9">
    <att name="confidence_score" value="1.0" type="real" />
    <att name="confidence_score_old" value="1.0" type="real" />
    <att name="relevance_score" value="1.0" type="real" />
  </edge>
  <edge id="P98187 (pp) Q9HB55" label="CP4F8_HUMAN (pp) CP343_HUMAN" source="P98187" target="Q9HB55">
    <att name="confidence_score" value="1.0" type="real" />
    <att name="confidence_score_old" value="1.0" type="real" />
    <att name="relevance_score" value="1.0" type="real" />
  </edge>
  <edge id="P98187 (pp) Q9HBI6" label="CP4F8_HUMAN (pp) CP4FB_HUMAN" source="P98187" target="Q9HBI6">
    <att name="confidence_score" value="1.0" type="real" />
    <att name="confidence_score_old" value="1.0" type="real" />
    <att name="initial_score" value="0.0" type="real" />
    <att name="relevance_score" value="1.0" type="real" />
  </edge>
  <edge id="P98187 (pp) Q9HCS2" label="CP4F8_HUMAN (pp) CP4FC_HUMAN" source="P98187" target="Q9HCS2">
    <att name="confidence_score" value="1.0" type="real" />
    <att name="confidence_score_old" value="1.0" type="real" />
    <att name="initial_score" value="0.0595" type="real" />
    <att name="relevance_score" value="1.0" type="real" />
  </edge>
  <edge id="P98187 (pp) Q9NR63" label="CP4F8_HUMAN (pp) CP26B_HUMAN" source="P98187" target="Q9NR63">
    <att name="confidence_score" value="1.0" type="real" />
    <att name="confidence_score_old" value="1.0" type="real" />
    <att name="relevance_score" value="1.0" type="real" />
  </edge>
  <edge id="P98187 (pp) Q9NYL5" label="CP4F8_HUMAN (pp) CP39A_HUMAN" source="P98187" target="Q9NYL5">
    <att name="confidence_score" value="1.0" type="real" />
    <att name="confidence_score_old" value="1.0" type="real" />
    <att name="relevance_score" value="1.0" type="real" />
  </edge>
  <edge id="P98187 (pp) Q9UNU6" label="CP4F8_HUMAN (pp) CP8B1_HUMAN" source="P98187" target="Q9UNU6">
    <att name="confidence_score" value="1.0" type="real" />
    <att name="confidence_score_old" value="1.0" type="real" />
    <att name="relevance_score" value="1.0" type="real" />
  </edge>
  <edge id="P98187 (pp) Q9Y6A2" label="CP4F8_HUMAN (pp) CP46A_HUMAN" source="P98187" target="Q9Y6A2">
    <att name="confidence_score" value="1.0" type="real" />
    <att name="confidence_score_old" value="1.0" type="real" />
    <att name="relevance_score" value="1.0" type="real" />
  </edge>
  <edge id="Q02318 (pp) Q07973" label="CP27A_HUMAN (pp) CP24A_HUMAN" source="Q02318" target="Q07973">
    <att name="confidence_score" value="1.0" type="real" />
    <att name="confidence_score_old" value="1.0" type="real" />
    <att name="relevance_score" value="1.0" type="real" />
  </edge>
  <edge id="Q02318 (pp) Q08477" label="CP27A_HUMAN (pp) CP4F3_HUMAN" source="Q02318" target="Q08477">
    <att name="confidence_score" value="1.0" type="real" />
    <att name="confidence_score_old" value="1.0" type="real" />
    <att name="relevance_score" value="1.0" type="real" />
  </edge>
  <edge id="Q02318 (pp) Q16678" label="CP27A_HUMAN (pp) CP1B1_HUMAN" source="Q02318" target="Q16678">
    <att name="confidence_score" value="1.0" type="real" />
    <att name="confidence_score_old" value="1.0" type="real" />
    <att name="relevance_score" value="1.0" type="real" />
  </edge>
  <edge id="Q02318 (pp) Q16696" label="CP27A_HUMAN (pp) CP2AD_HUMAN" source="Q02318" target="Q16696">
    <att name="confidence_score" value="1.0" type="real" />
    <att name="confidence_score_old" value="1.0" type="real" />
    <att name="relevance_score" value="1.0" type="real" />
  </edge>
  <edge id="Q02318 (pp) Q16850" label="CP27A_HUMAN (pp) CP51A_HUMAN" source="Q02318" target="Q16850">
    <att name="confidence_score" value="1.0" type="real" />
    <att name="confidence_score_old" value="1.0" type="real" />
    <att name="relevance_score" value="1.0" type="real" />
  </edge>
  <edge id="Q02318 (pp) Q4G0S4" label="CP27A_HUMAN (pp) C27C1_HUMAN" source="Q02318" target="Q4G0S4">
    <att name="confidence_score" value="1.0" type="real" />
    <att name="confidence_score_old" value="1.0" type="real" />
    <att name="relevance_score" value="1.0" type="real" />
  </edge>
  <edge id="Q02318 (pp) Q6NT55" label="CP27A_HUMAN (pp) CP4FN_HUMAN" source="Q02318" target="Q6NT55">
    <att name="confidence_score" value="1.0" type="real" />
    <att name="confidence_score_old" value="1.0" type="real" />
    <att name="relevance_score" value="1.0" type="real" />
  </edge>
  <edge id="Q02318 (pp) Q6UW02" label="CP27A_HUMAN (pp) CP20A_HUMAN" source="Q02318" target="Q6UW02">
    <att name="confidence_score" value="1.0" type="real" />
    <att name="confidence_score_old" value="1.0" type="real" />
    <att name="relevance_score" value="1.0" type="real" />
  </edge>
  <edge id="Q02318 (pp) Q6V0L0" label="CP27A_HUMAN (pp) CP26C_HUMAN" source="Q02318" target="Q6V0L0">
    <att name="confidence_score" value="1.0" type="real" />
    <att name="confidence_score_old" value="1.0" type="real" />
    <att name="relevance_score" value="1.0" type="real" />
  </edge>
  <edge id="Q02318 (pp) Q6VVX0" label="CP27A_HUMAN (pp) CP2R1_HUMAN" source="Q02318" target="Q6VVX0">
    <att name="confidence_score" value="1.0" type="real" />
    <att name="confidence_score_old" value="1.0" type="real" />
    <att name="relevance_score" value="1.0" type="real" />
  </edge>
  <edge id="Q02318 (pp) Q6ZWL3" label="CP27A_HUMAN (pp) CP4V2_HUMAN" source="Q02318" target="Q6ZWL3">
    <att name="confidence_score" value="1.0" type="real" />
    <att name="confidence_score_old" value="1.0" type="real" />
    <att name="relevance_score" value="1.0" type="real" />
  </edge>
  <edge id="Q02318 (pp) Q7Z449" label="CP27A_HUMAN (pp) CP2U1_HUMAN" source="Q02318" target="Q7Z449">
    <att name="confidence_score" value="1.0" type="real" />
    <att name="confidence_score_old" value="1.0" type="real" />
    <att name="relevance_score" value="1.0" type="real" />
  </edge>
  <edge id="Q02318 (pp) Q86W10" label="CP27A_HUMAN (pp) CP4Z1_HUMAN" source="Q02318" target="Q86W10">
    <att name="confidence_score" value="1.0" type="real" />
    <att name="confidence_score_old" value="1.0" type="real" />
    <att name="relevance_score" value="1.0" type="real" />
  </edge>
  <edge id="Q02318 (pp) Q8N118" label="CP27A_HUMAN (pp) CP4X1_HUMAN" source="Q02318" target="Q8N118">
    <att name="confidence_score" value="1.0" type="real" />
    <att name="confidence_score_old" value="1.0" type="real" />
    <att name="relevance_score" value="1.0" type="real" />
  </edge>
  <edge id="Q02318 (pp) Q8TAV3" label="CP27A_HUMAN (pp) CP2W1_HUMAN" source="Q02318" target="Q8TAV3">
    <att name="confidence_score" value="1.0" type="real" />
    <att name="confidence_score_old" value="1.0" type="real" />
    <att name="relevance_score" value="1.0" type="real" />
  </edge>
  <edge id="Q02318 (pp) Q96SQ9" label="CP27A_HUMAN (pp) CP2S1_HUMAN" source="Q02318" target="Q96SQ9">
    <att name="confidence_score" value="1.0" type="real" />
    <att name="confidence_score_old" value="1.0" type="real" />
    <att name="relevance_score" value="1.0" type="real" />
  </edge>
  <edge id="Q02318 (pp) Q9HB55" label="CP27A_HUMAN (pp) CP343_HUMAN" source="Q02318" target="Q9HB55">
    <att name="confidence_score" value="1.0" type="real" />
    <att name="confidence_score_old" value="1.0" type="real" />
    <att name="relevance_score" value="1.0" type="real" />
  </edge>
  <edge id="Q02318 (pp) Q9HBI6" label="CP27A_HUMAN (pp) CP4FB_HUMAN" source="Q02318" target="Q9HBI6">
    <att name="confidence_score" value="1.0" type="real" />
    <att name="confidence_score_old" value="1.0" type="real" />
    <att name="relevance_score" value="1.0" type="real" />
  </edge>
  <edge id="Q02318 (pp) Q9HCS2" label="CP27A_HUMAN (pp) CP4FC_HUMAN" source="Q02318" target="Q9HCS2">
    <att name="confidence_score" value="1.0" type="real" />
    <att name="confidence_score_old" value="1.0" type="real" />
    <att name="relevance_score" value="1.0" type="real" />
  </edge>
  <edge id="Q02318 (pp) Q9NR63" label="CP27A_HUMAN (pp) CP26B_HUMAN" source="Q02318" target="Q9NR63">
    <att name="confidence_score" value="1.0" type="real" />
    <att name="confidence_score_old" value="1.0" type="real" />
    <att name="relevance_score" value="1.0" type="real" />
  </edge>
  <edge id="Q02318 (pp) Q9NYL5" label="CP27A_HUMAN (pp) CP39A_HUMAN" source="Q02318" target="Q9NYL5">
    <att name="confidence_score" value="1.0" type="real" />
    <att name="confidence_score_old" value="1.0" type="real" />
    <att name="relevance_score" value="1.0" type="real" />
  </edge>
  <edge id="Q02318 (pp) Q9UNU6" label="CP27A_HUMAN (pp) CP8B1_HUMAN" source="Q02318" target="Q9UNU6">
    <att name="confidence_score" value="1.0" type="real" />
    <att name="confidence_score_old" value="1.0" type="real" />
    <att name="relevance_score" value="1.0" type="real" />
  </edge>
  <edge id="Q02318 (pp) Q9Y6A2" label="CP27A_HUMAN (pp) CP46A_HUMAN" source="Q02318" target="Q9Y6A2">
    <att name="confidence_score" value="1.0" type="real" />
    <att name="confidence_score_old" value="1.0" type="real" />
    <att name="relevance_score" value="1.0" type="real" />
  </edge>
  <edge id="Q07973 (pp) Q08477" label="CP24A_HUMAN (pp) CP4F3_HUMAN" source="Q07973" target="Q08477">
    <att name="confidence_score" value="1.0" type="real" />
    <att name="confidence_score_old" value="1.0" type="real" />
    <att name="relevance_score" value="1.0" type="real" />
  </edge>
  <edge id="Q07973 (pp) Q16678" label="CP24A_HUMAN (pp) CP1B1_HUMAN" source="Q07973" target="Q16678">
    <att name="confidence_score" value="1.0" type="real" />
    <att name="confidence_score_old" value="1.0" type="real" />
    <att name="relevance_score" value="1.0" type="real" />
  </edge>
  <edge id="Q07973 (pp) Q16696" label="CP24A_HUMAN (pp) CP2AD_HUMAN" source="Q07973" target="Q16696">
    <att name="confidence_score" value="1.0" type="real" />
    <att name="confidence_score_old" value="1.0" type="real" />
    <att name="relevance_score" value="1.0" type="real" />
  </edge>
  <edge id="Q07973 (pp) Q16850" label="CP24A_HUMAN (pp) CP51A_HUMAN" source="Q07973" target="Q16850">
    <att name="confidence_score" value="1.0" type="real" />
    <att name="confidence_score_old" value="1.0" type="real" />
    <att name="relevance_score" value="1.0" type="real" />
  </edge>
  <edge id="Q07973 (pp) Q4G0S4" label="CP24A_HUMAN (pp) C27C1_HUMAN" source="Q07973" target="Q4G0S4">
    <att name="confidence_score" value="1.0" type="real" />
    <att name="confidence_score_old" value="1.0" type="real" />
    <att name="relevance_score" value="1.0" type="real" />
  </edge>
  <edge id="Q07973 (pp) Q6NT55" label="CP24A_HUMAN (pp) CP4FN_HUMAN" source="Q07973" target="Q6NT55">
    <att name="confidence_score" value="1.0" type="real" />
    <att name="confidence_score_old" value="1.0" type="real" />
    <att name="relevance_score" value="1.0" type="real" />
  </edge>
  <edge id="Q07973 (pp) Q6UW02" label="CP24A_HUMAN (pp) CP20A_HUMAN" source="Q07973" target="Q6UW02">
    <att name="confidence_score" value="1.0" type="real" />
    <att name="confidence_score_old" value="1.0" type="real" />
    <att name="relevance_score" value="1.0" type="real" />
  </edge>
  <edge id="Q07973 (pp) Q6V0L0" label="CP24A_HUMAN (pp) CP26C_HUMAN" source="Q07973" target="Q6V0L0">
    <att name="confidence_score" value="1.0" type="real" />
    <att name="confidence_score_old" value="1.0" type="real" />
    <att name="relevance_score" value="1.0" type="real" />
  </edge>
  <edge id="Q07973 (pp) Q6VVX0" label="CP24A_HUMAN (pp) CP2R1_HUMAN" source="Q07973" target="Q6VVX0">
    <att name="confidence_score" value="1.0" type="real" />
    <att name="confidence_score_old" value="1.0" type="real" />
    <att name="relevance_score" value="1.0" type="real" />
  </edge>
  <edge id="Q07973 (pp) Q6ZWL3" label="CP24A_HUMAN (pp) CP4V2_HUMAN" source="Q07973" target="Q6ZWL3">
    <att name="confidence_score" value="1.0" type="real" />
    <att name="confidence_score_old" value="1.0" type="real" />
    <att name="relevance_score" value="1.0" type="real" />
  </edge>
  <edge id="Q07973 (pp) Q7Z449" label="CP24A_HUMAN (pp) CP2U1_HUMAN" source="Q07973" target="Q7Z449">
    <att name="confidence_score" value="1.0" type="real" />
    <att name="confidence_score_old" value="1.0" type="real" />
    <att name="relevance_score" value="1.0" type="real" />
  </edge>
  <edge id="Q07973 (pp) Q86W10" label="CP24A_HUMAN (pp) CP4Z1_HUMAN" source="Q07973" target="Q86W10">
    <att name="confidence_score" value="1.0" type="real" />
    <att name="confidence_score_old" value="1.0" type="real" />
    <att name="relevance_score" value="1.0" type="real" />
  </edge>
  <edge id="Q07973 (pp) Q8N118" label="CP24A_HUMAN (pp) CP4X1_HUMAN" source="Q07973" target="Q8N118">
    <att name="confidence_score" value="1.0" type="real" />
    <att name="confidence_score_old" value="1.0" type="real" />
    <att name="relevance_score" value="1.0" type="real" />
  </edge>
  <edge id="Q07973 (pp) Q8TAV3" label="CP24A_HUMAN (pp) CP2W1_HUMAN" source="Q07973" target="Q8TAV3">
    <att name="confidence_score" value="1.0" type="real" />
    <att name="confidence_score_old" value="1.0" type="real" />
    <att name="relevance_score" value="1.0" type="real" />
  </edge>
  <edge id="Q07973 (pp) Q96SQ9" label="CP24A_HUMAN (pp) CP2S1_HUMAN" source="Q07973" target="Q96SQ9">
    <att name="confidence_score" value="1.0" type="real" />
    <att name="confidence_score_old" value="1.0" type="real" />
    <att name="relevance_score" value="1.0" type="real" />
  </edge>
  <edge id="Q07973 (pp) Q9HB55" label="CP24A_HUMAN (pp) CP343_HUMAN" source="Q07973" target="Q9HB55">
    <att name="confidence_score" value="1.0" type="real" />
    <att name="confidence_score_old" value="1.0" type="real" />
    <att name="relevance_score" value="1.0" type="real" />
  </edge>
  <edge id="Q07973 (pp) Q9HBI6" label="CP24A_HUMAN (pp) CP4FB_HUMAN" source="Q07973" target="Q9HBI6">
    <att name="confidence_score" value="1.0" type="real" />
    <att name="confidence_score_old" value="1.0" type="real" />
    <att name="relevance_score" value="1.0" type="real" />
  </edge>
  <edge id="Q07973 (pp) Q9HCS2" label="CP24A_HUMAN (pp) CP4FC_HUMAN" source="Q07973" target="Q9HCS2">
    <att name="confidence_score" value="1.0" type="real" />
    <att name="confidence_score_old" value="1.0" type="real" />
    <att name="relevance_score" value="1.0" type="real" />
  </edge>
  <edge id="Q07973 (pp) Q9NR63" label="CP24A_HUMAN (pp) CP26B_HUMAN" source="Q07973" target="Q9NR63">
    <att name="confidence_score" value="1.0" type="real" />
    <att name="confidence_score_old" value="1.0" type="real" />
    <att name="relevance_score" value="1.0" type="real" />
  </edge>
  <edge id="Q07973 (pp) Q9NYL5" label="CP24A_HUMAN (pp) CP39A_HUMAN" source="Q07973" target="Q9NYL5">
    <att name="confidence_score" value="1.0" type="real" />
    <att name="confidence_score_old" value="1.0" type="real" />
    <att name="relevance_score" value="1.0" type="real" />
  </edge>
  <edge id="Q07973 (pp) Q9UNU6" label="CP24A_HUMAN (pp) CP8B1_HUMAN" source="Q07973" target="Q9UNU6">
    <att name="confidence_score" value="1.0" type="real" />
    <att name="confidence_score_old" value="1.0" type="real" />
    <att name="relevance_score" value="1.0" type="real" />
  </edge>
  <edge id="Q07973 (pp) Q9Y6A2" label="CP24A_HUMAN (pp) CP46A_HUMAN" source="Q07973" target="Q9Y6A2">
    <att name="confidence_score" value="1.0" type="real" />
    <att name="confidence_score_old" value="1.0" type="real" />
    <att name="relevance_score" value="1.0" type="real" />
  </edge>
  <edge id="Q08477 (pp) Q16678" label="CP4F3_HUMAN (pp) CP1B1_HUMAN" source="Q08477" target="Q16678">
    <att name="confidence_score" value="1.0" type="real" />
    <att name="confidence_score_old" value="1.0" type="real" />
    <att name="relevance_score" value="1.0" type="real" />
  </edge>
  <edge id="Q08477 (pp) Q16696" label="CP4F3_HUMAN (pp) CP2AD_HUMAN" source="Q08477" target="Q16696">
    <att name="confidence_score" value="1.0" type="real" />
    <att name="confidence_score_old" value="1.0" type="real" />
    <att name="relevance_score" value="1.0" type="real" />
  </edge>
  <edge id="Q08477 (pp) Q16850" label="CP4F3_HUMAN (pp) CP51A_HUMAN" source="Q08477" target="Q16850">
    <att name="confidence_score" value="1.0" type="real" />
    <att name="confidence_score_old" value="1.0" type="real" />
    <att name="relevance_score" value="1.0" type="real" />
  </edge>
  <edge id="Q08477 (pp) Q4G0S4" label="CP4F3_HUMAN (pp) C27C1_HUMAN" source="Q08477" target="Q4G0S4">
    <att name="confidence_score" value="1.0" type="real" />
    <att name="confidence_score_old" value="1.0" type="real" />
    <att name="relevance_score" value="1.0" type="real" />
  </edge>
  <edge id="Q08477 (pp) Q6NT55" label="CP4F3_HUMAN (pp) CP4FN_HUMAN" source="Q08477" target="Q6NT55">
    <att name="confidence_score" value="1.0" type="real" />
    <att name="confidence_score_old" value="1.0" type="real" />
    <att name="initial_score" value="0.0" type="real" />
    <att name="relevance_score" value="1.0" type="real" />
  </edge>
  <edge id="Q08477 (pp) Q6UW02" label="CP4F3_HUMAN (pp) CP20A_HUMAN" source="Q08477" target="Q6UW02">
    <att name="confidence_score" value="1.0" type="real" />
    <att name="confidence_score_old" value="1.0" type="real" />
    <att name="relevance_score" value="1.0" type="real" />
  </edge>
  <edge id="Q08477 (pp) Q6V0L0" label="CP4F3_HUMAN (pp) CP26C_HUMAN" source="Q08477" target="Q6V0L0">
    <att name="confidence_score" value="1.0" type="real" />
    <att name="confidence_score_old" value="1.0" type="real" />
    <att name="relevance_score" value="1.0" type="real" />
  </edge>
  <edge id="Q08477 (pp) Q6VVX0" label="CP4F3_HUMAN (pp) CP2R1_HUMAN" source="Q08477" target="Q6VVX0">
    <att name="confidence_score" value="1.0" type="real" />
    <att name="confidence_score_old" value="1.0" type="real" />
    <att name="relevance_score" value="1.0" type="real" />
  </edge>
  <edge id="Q08477 (pp) Q6ZWL3" label="CP4F3_HUMAN (pp) CP4V2_HUMAN" source="Q08477" target="Q6ZWL3">
    <att name="confidence_score" value="1.0" type="real" />
    <att name="confidence_score_old" value="1.0" type="real" />
    <att name="initial_score" value="0.0" type="real" />
    <att name="relevance_score" value="1.0" type="real" />
  </edge>
  <edge id="Q08477 (pp) Q7Z449" label="CP4F3_HUMAN (pp) CP2U1_HUMAN" source="Q08477" target="Q7Z449">
    <att name="confidence_score" value="1.0" type="real" />
    <att name="confidence_score_old" value="1.0" type="real" />
    <att name="relevance_score" value="1.0" type="real" />
  </edge>
  <edge id="Q08477 (pp) Q86W10" label="CP4F3_HUMAN (pp) CP4Z1_HUMAN" source="Q08477" target="Q86W10">
    <att name="confidence_score" value="1.0" type="real" />
    <att name="confidence_score_old" value="1.0" type="real" />
    <att name="initial_score" value="0.0" type="real" />
    <att name="relevance_score" value="1.0" type="real" />
  </edge>
  <edge id="Q08477 (pp) Q8N118" label="CP4F3_HUMAN (pp) CP4X1_HUMAN" source="Q08477" target="Q8N118">
    <att name="confidence_score" value="1.0" type="real" />
    <att name="confidence_score_old" value="1.0" type="real" />
    <att name="initial_score" value="0.0" type="real" />
    <att name="relevance_score" value="1.0" type="real" />
  </edge>
  <edge id="Q08477 (pp) Q8TAV3" label="CP4F3_HUMAN (pp) CP2W1_HUMAN" source="Q08477" target="Q8TAV3">
    <att name="confidence_score" value="1.0" type="real" />
    <att name="confidence_score_old" value="1.0" type="real" />
    <att name="relevance_score" value="1.0" type="real" />
  </edge>
  <edge id="Q08477 (pp) Q96SQ9" label="CP4F3_HUMAN (pp) CP2S1_HUMAN" source="Q08477" target="Q96SQ9">
    <att name="confidence_score" value="1.0" type="real" />
    <att name="confidence_score_old" value="1.0" type="real" />
    <att name="relevance_score" value="1.0" type="real" />
  </edge>
  <edge id="Q08477 (pp) Q9HB55" label="CP4F3_HUMAN (pp) CP343_HUMAN" source="Q08477" target="Q9HB55">
    <att name="confidence_score" value="1.0" type="real" />
    <att name="confidence_score_old" value="1.0" type="real" />
    <att name="relevance_score" value="1.0" type="real" />
  </edge>
  <edge id="Q08477 (pp) Q9HBI6" label="CP4F3_HUMAN (pp) CP4FB_HUMAN" source="Q08477" target="Q9HBI6">
    <att name="confidence_score" value="1.0" type="real" />
    <att name="confidence_score_old" value="1.0" type="real" />
    <att name="initial_score" value="0.0" type="real" />
    <att name="relevance_score" value="1.0" type="real" />
  </edge>
  <edge id="Q08477 (pp) Q9HCS2" label="CP4F3_HUMAN (pp) CP4FC_HUMAN" source="Q08477" target="Q9HCS2">
    <att name="confidence_score" value="1.0" type="real" />
    <att name="confidence_score_old" value="1.0" type="real" />
    <att name="initial_score" value="0.0" type="real" />
    <att name="relevance_score" value="1.0" type="real" />
  </edge>
  <edge id="Q08477 (pp) Q9NR63" label="CP4F3_HUMAN (pp) CP26B_HUMAN" source="Q08477" target="Q9NR63">
    <att name="confidence_score" value="1.0" type="real" />
    <att name="confidence_score_old" value="1.0" type="real" />
    <att name="relevance_score" value="1.0" type="real" />
  </edge>
  <edge id="Q08477 (pp) Q9NYL5" label="CP4F3_HUMAN (pp) CP39A_HUMAN" source="Q08477" target="Q9NYL5">
    <att name="confidence_score" value="1.0" type="real" />
    <att name="confidence_score_old" value="1.0" type="real" />
    <att name="relevance_score" value="1.0" type="real" />
  </edge>
  <edge id="Q08477 (pp) Q9UNU6" label="CP4F3_HUMAN (pp) CP8B1_HUMAN" source="Q08477" target="Q9UNU6">
    <att name="confidence_score" value="1.0" type="real" />
    <att name="confidence_score_old" value="1.0" type="real" />
    <att name="relevance_score" value="1.0" type="real" />
  </edge>
  <edge id="Q08477 (pp) Q9Y6A2" label="CP4F3_HUMAN (pp) CP46A_HUMAN" source="Q08477" target="Q9Y6A2">
    <att name="confidence_score" value="1.0" type="real" />
    <att name="confidence_score_old" value="1.0" type="real" />
    <att name="relevance_score" value="1.0" type="real" />
  </edge>
  <edge id="Q16678 (pp) Q16696" label="CP1B1_HUMAN (pp) CP2AD_HUMAN" source="Q16678" target="Q16696">
    <att name="confidence_score" value="1.0" type="real" />
    <att name="confidence_score_old" value="1.0" type="real" />
    <att name="relevance_score" value="1.0" type="real" />
  </edge>
  <edge id="Q16678 (pp) Q16850" label="CP1B1_HUMAN (pp) CP51A_HUMAN" source="Q16678" target="Q16850">
    <att name="confidence_score" value="1.0" type="real" />
    <att name="confidence_score_old" value="1.0" type="real" />
    <att name="relevance_score" value="1.0" type="real" />
  </edge>
  <edge id="Q16678 (pp) Q4G0S4" label="CP1B1_HUMAN (pp) C27C1_HUMAN" source="Q16678" target="Q4G0S4">
    <att name="confidence_score" value="1.0" type="real" />
    <att name="confidence_score_old" value="1.0" type="real" />
    <att name="relevance_score" value="1.0" type="real" />
  </edge>
  <edge id="Q16678 (pp) Q6NT55" label="CP1B1_HUMAN (pp) CP4FN_HUMAN" source="Q16678" target="Q6NT55">
    <att name="confidence_score" value="1.0" type="real" />
    <att name="confidence_score_old" value="1.0" type="real" />
    <att name="relevance_score" value="1.0" type="real" />
  </edge>
  <edge id="Q16678 (pp) Q6UW02" label="CP1B1_HUMAN (pp) CP20A_HUMAN" source="Q16678" target="Q6UW02">
    <att name="confidence_score" value="1.0" type="real" />
    <att name="confidence_score_old" value="1.0" type="real" />
    <att name="relevance_score" value="1.0" type="real" />
  </edge>
  <edge id="Q16678 (pp) Q6V0L0" label="CP1B1_HUMAN (pp) CP26C_HUMAN" source="Q16678" target="Q6V0L0">
    <att name="confidence_score" value="1.0" type="real" />
    <att name="confidence_score_old" value="1.0" type="real" />
    <att name="relevance_score" value="1.0" type="real" />
  </edge>
  <edge id="Q16678 (pp) Q6VVX0" label="CP1B1_HUMAN (pp) CP2R1_HUMAN" source="Q16678" target="Q6VVX0">
    <att name="confidence_score" value="1.0" type="real" />
    <att name="confidence_score_old" value="1.0" type="real" />
    <att name="relevance_score" value="1.0" type="real" />
  </edge>
  <edge id="Q16678 (pp) Q6ZWL3" label="CP1B1_HUMAN (pp) CP4V2_HUMAN" source="Q16678" target="Q6ZWL3">
    <att name="confidence_score" value="1.0" type="real" />
    <att name="confidence_score_old" value="1.0" type="real" />
    <att name="relevance_score" value="1.0" type="real" />
  </edge>
  <edge id="Q16678 (pp) Q7Z449" label="CP1B1_HUMAN (pp) CP2U1_HUMAN" source="Q16678" target="Q7Z449">
    <att name="confidence_score" value="1.0" type="real" />
    <att name="confidence_score_old" value="1.0" type="real" />
    <att name="relevance_score" value="1.0" type="real" />
  </edge>
  <edge id="Q16678 (pp) Q86W10" label="CP1B1_HUMAN (pp) CP4Z1_HUMAN" source="Q16678" target="Q86W10">
    <att name="confidence_score" value="1.0" type="real" />
    <att name="confidence_score_old" value="1.0" type="real" />
    <att name="relevance_score" value="1.0" type="real" />
  </edge>
  <edge id="Q16678 (pp) Q8N118" label="CP1B1_HUMAN (pp) CP4X1_HUMAN" source="Q16678" target="Q8N118">
    <att name="confidence_score" value="1.0" type="real" />
    <att name="confidence_score_old" value="1.0" type="real" />
    <att name="relevance_score" value="1.0" type="real" />
  </edge>
  <edge id="Q16678 (pp) Q8TAV3" label="CP1B1_HUMAN (pp) CP2W1_HUMAN" source="Q16678" target="Q8TAV3">
    <att name="confidence_score" value="1.0" type="real" />
    <att name="confidence_score_old" value="1.0" type="real" />
    <att name="relevance_score" value="1.0" type="real" />
  </edge>
  <edge id="Q16678 (pp) Q96SQ9" label="CP1B1_HUMAN (pp) CP2S1_HUMAN" source="Q16678" target="Q96SQ9">
    <att name="confidence_score" value="1.0" type="real" />
    <att name="confidence_score_old" value="1.0" type="real" />
    <att name="relevance_score" value="1.0" type="real" />
  </edge>
  <edge id="Q16678 (pp) Q9HB55" label="CP1B1_HUMAN (pp) CP343_HUMAN" source="Q16678" target="Q9HB55">
    <att name="confidence_score" value="1.0" type="real" />
    <att name="confidence_score_old" value="1.0" type="real" />
    <att name="relevance_score" value="1.0" type="real" />
  </edge>
  <edge id="Q16678 (pp) Q9HBI6" label="CP1B1_HUMAN (pp) CP4FB_HUMAN" source="Q16678" target="Q9HBI6">
    <att name="confidence_score" value="1.0" type="real" />
    <att name="confidence_score_old" value="1.0" type="real" />
    <att name="relevance_score" value="1.0" type="real" />
  </edge>
  <edge id="Q16678 (pp) Q9HCS2" label="CP1B1_HUMAN (pp) CP4FC_HUMAN" source="Q16678" target="Q9HCS2">
    <att name="confidence_score" value="1.0" type="real" />
    <att name="confidence_score_old" value="1.0" type="real" />
    <att name="relevance_score" value="1.0" type="real" />
  </edge>
  <edge id="Q16678 (pp) Q9NR63" label="CP1B1_HUMAN (pp) CP26B_HUMAN" source="Q16678" target="Q9NR63">
    <att name="confidence_score" value="1.0" type="real" />
    <att name="confidence_score_old" value="1.0" type="real" />
    <att name="relevance_score" value="1.0" type="real" />
  </edge>
  <edge id="Q16678 (pp) Q9NYL5" label="CP1B1_HUMAN (pp) CP39A_HUMAN" source="Q16678" target="Q9NYL5">
    <att name="confidence_score" value="1.0" type="real" />
    <att name="confidence_score_old" value="1.0" type="real" />
    <att name="relevance_score" value="1.0" type="real" />
  </edge>
  <edge id="Q16678 (pp) Q9UNU6" label="CP1B1_HUMAN (pp) CP8B1_HUMAN" source="Q16678" target="Q9UNU6">
    <att name="confidence_score" value="1.0" type="real" />
    <att name="confidence_score_old" value="1.0" type="real" />
    <att name="relevance_score" value="1.0" type="real" />
  </edge>
  <edge id="Q16678 (pp) Q9Y6A2" label="CP1B1_HUMAN (pp) CP46A_HUMAN" source="Q16678" target="Q9Y6A2">
    <att name="confidence_score" value="1.0" type="real" />
    <att name="confidence_score_old" value="1.0" type="real" />
    <att name="relevance_score" value="1.0" type="real" />
  </edge>
  <edge id="Q16696 (pp) Q16850" label="CP2AD_HUMAN (pp) CP51A_HUMAN" source="Q16696" target="Q16850">
    <att name="confidence_score" value="1.0" type="real" />
    <att name="confidence_score_old" value="1.0" type="real" />
    <att name="relevance_score" value="1.0" type="real" />
  </edge>
  <edge id="Q16696 (pp) Q4G0S4" label="CP2AD_HUMAN (pp) C27C1_HUMAN" source="Q16696" target="Q4G0S4">
    <att name="confidence_score" value="1.0" type="real" />
    <att name="confidence_score_old" value="1.0" type="real" />
    <att name="relevance_score" value="1.0" type="real" />
  </edge>
  <edge id="Q16696 (pp) Q6NT55" label="CP2AD_HUMAN (pp) CP4FN_HUMAN" source="Q16696" target="Q6NT55">
    <att name="confidence_score" value="1.0" type="real" />
    <att name="confidence_score_old" value="1.0" type="real" />
    <att name="relevance_score" value="1.0" type="real" />
  </edge>
  <edge id="Q16696 (pp) Q6UW02" label="CP2AD_HUMAN (pp) CP20A_HUMAN" source="Q16696" target="Q6UW02">
    <att name="confidence_score" value="1.0" type="real" />
    <att name="confidence_score_old" value="1.0" type="real" />
    <att name="relevance_score" value="1.0" type="real" />
  </edge>
  <edge id="Q16696 (pp) Q6V0L0" label="CP2AD_HUMAN (pp) CP26C_HUMAN" source="Q16696" target="Q6V0L0">
    <att name="confidence_score" value="1.0" type="real" />
    <att name="confidence_score_old" value="1.0" type="real" />
    <att name="relevance_score" value="1.0" type="real" />
  </edge>
  <edge id="Q16696 (pp) Q6VVX0" label="CP2AD_HUMAN (pp) CP2R1_HUMAN" source="Q16696" target="Q6VVX0">
    <att name="confidence_score" value="1.0" type="real" />
    <att name="confidence_score_old" value="1.0" type="real" />
    <att name="relevance_score" value="1.0" type="real" />
  </edge>
  <edge id="Q16696 (pp) Q6ZWL3" label="CP2AD_HUMAN (pp) CP4V2_HUMAN" source="Q16696" target="Q6ZWL3">
    <att name="confidence_score" value="1.0" type="real" />
    <att name="confidence_score_old" value="1.0" type="real" />
    <att name="relevance_score" value="1.0" type="real" />
  </edge>
  <edge id="Q16696 (pp) Q7Z449" label="CP2AD_HUMAN (pp) CP2U1_HUMAN" source="Q16696" target="Q7Z449">
    <att name="confidence_score" value="1.0" type="real" />
    <att name="confidence_score_old" value="1.0" type="real" />
    <att name="relevance_score" value="1.0" type="real" />
  </edge>
  <edge id="Q16696 (pp) Q86W10" label="CP2AD_HUMAN (pp) CP4Z1_HUMAN" source="Q16696" target="Q86W10">
    <att name="confidence_score" value="1.0" type="real" />
    <att name="confidence_score_old" value="1.0" type="real" />
    <att name="relevance_score" value="1.0" type="real" />
  </edge>
  <edge id="Q16696 (pp) Q8N118" label="CP2AD_HUMAN (pp) CP4X1_HUMAN" source="Q16696" target="Q8N118">
    <att name="confidence_score" value="1.0" type="real" />
    <att name="confidence_score_old" value="1.0" type="real" />
    <att name="relevance_score" value="1.0" type="real" />
  </edge>
  <edge id="Q16696 (pp) Q8TAV3" label="CP2AD_HUMAN (pp) CP2W1_HUMAN" source="Q16696" target="Q8TAV3">
    <att name="confidence_score" value="1.0" type="real" />
    <att name="confidence_score_old" value="1.0" type="real" />
    <att name="relevance_score" value="1.0" type="real" />
  </edge>
  <edge id="Q16696 (pp) Q96SQ9" label="CP2AD_HUMAN (pp) CP2S1_HUMAN" source="Q16696" target="Q96SQ9">
    <att name="confidence_score" value="1.0" type="real" />
    <att name="confidence_score_old" value="1.0" type="real" />
    <att name="relevance_score" value="1.0" type="real" />
  </edge>
  <edge id="Q16696 (pp) Q9HB55" label="CP2AD_HUMAN (pp) CP343_HUMAN" source="Q16696" target="Q9HB55">
    <att name="confidence_score" value="1.0" type="real" />
    <att name="confidence_score_old" value="1.0" type="real" />
    <att name="relevance_score" value="1.0" type="real" />
  </edge>
  <edge id="Q16696 (pp) Q9HBI6" label="CP2AD_HUMAN (pp) CP4FB_HUMAN" source="Q16696" target="Q9HBI6">
    <att name="confidence_score" value="1.0" type="real" />
    <att name="confidence_score_old" value="1.0" type="real" />
    <att name="relevance_score" value="1.0" type="real" />
  </edge>
  <edge id="Q16696 (pp) Q9HCS2" label="CP2AD_HUMAN (pp) CP4FC_HUMAN" source="Q16696" target="Q9HCS2">
    <att name="confidence_score" value="1.0" type="real" />
    <att name="confidence_score_old" value="1.0" type="real" />
    <att name="relevance_score" value="1.0" type="real" />
  </edge>
  <edge id="Q16696 (pp) Q9NR63" label="CP2AD_HUMAN (pp) CP26B_HUMAN" source="Q16696" target="Q9NR63">
    <att name="confidence_score" value="1.0" type="real" />
    <att name="confidence_score_old" value="1.0" type="real" />
    <att name="relevance_score" value="1.0" type="real" />
  </edge>
  <edge id="Q16696 (pp) Q9NYL5" label="CP2AD_HUMAN (pp) CP39A_HUMAN" source="Q16696" target="Q9NYL5">
    <att name="confidence_score" value="1.0" type="real" />
    <att name="confidence_score_old" value="1.0" type="real" />
    <att name="relevance_score" value="1.0" type="real" />
  </edge>
  <edge id="Q16696 (pp) Q9UNU6" label="CP2AD_HUMAN (pp) CP8B1_HUMAN" source="Q16696" target="Q9UNU6">
    <att name="confidence_score" value="1.0" type="real" />
    <att name="confidence_score_old" value="1.0" type="real" />
    <att name="relevance_score" value="1.0" type="real" />
  </edge>
  <edge id="Q16696 (pp) Q9Y6A2" label="CP2AD_HUMAN (pp) CP46A_HUMAN" source="Q16696" target="Q9Y6A2">
    <att name="confidence_score" value="1.0" type="real" />
    <att name="confidence_score_old" value="1.0" type="real" />
    <att name="relevance_score" value="1.0" type="real" />
  </edge>
  <edge id="Q16850 (pp) Q4G0S4" label="CP51A_HUMAN (pp) C27C1_HUMAN" source="Q16850" target="Q4G0S4">
    <att name="confidence_score" value="1.0" type="real" />
    <att name="confidence_score_old" value="1.0" type="real" />
    <att name="relevance_score" value="1.0" type="real" />
  </edge>
  <edge id="Q16850 (pp) Q6NT55" label="CP51A_HUMAN (pp) CP4FN_HUMAN" source="Q16850" target="Q6NT55">
    <att name="confidence_score" value="1.0" type="real" />
    <att name="confidence_score_old" value="1.0" type="real" />
    <att name="relevance_score" value="1.0" type="real" />
  </edge>
  <edge id="Q16850 (pp) Q6UW02" label="CP51A_HUMAN (pp) CP20A_HUMAN" source="Q16850" target="Q6UW02">
    <att name="confidence_score" value="1.0" type="real" />
    <att name="confidence_score_old" value="1.0" type="real" />
    <att name="relevance_score" value="1.0" type="real" />
  </edge>
  <edge id="Q16850 (pp) Q6V0L0" label="CP51A_HUMAN (pp) CP26C_HUMAN" source="Q16850" target="Q6V0L0">
    <att name="confidence_score" value="1.0" type="real" />
    <att name="confidence_score_old" value="1.0" type="real" />
    <att name="relevance_score" value="1.0" type="real" />
  </edge>
  <edge id="Q16850 (pp) Q6VVX0" label="CP51A_HUMAN (pp) CP2R1_HUMAN" source="Q16850" target="Q6VVX0">
    <att name="confidence_score" value="1.0" type="real" />
    <att name="confidence_score_old" value="1.0" type="real" />
    <att name="relevance_score" value="1.0" type="real" />
  </edge>
  <edge id="Q16850 (pp) Q6ZWL3" label="CP51A_HUMAN (pp) CP4V2_HUMAN" source="Q16850" target="Q6ZWL3">
    <att name="confidence_score" value="1.0" type="real" />
    <att name="confidence_score_old" value="1.0" type="real" />
    <att name="relevance_score" value="1.0" type="real" />
  </edge>
  <edge id="Q16850 (pp) Q7Z449" label="CP51A_HUMAN (pp) CP2U1_HUMAN" source="Q16850" target="Q7Z449">
    <att name="confidence_score" value="1.0" type="real" />
    <att name="confidence_score_old" value="1.0" type="real" />
    <att name="relevance_score" value="1.0" type="real" />
  </edge>
  <edge id="Q16850 (pp) Q86W10" label="CP51A_HUMAN (pp) CP4Z1_HUMAN" source="Q16850" target="Q86W10">
    <att name="confidence_score" value="1.0" type="real" />
    <att name="confidence_score_old" value="1.0" type="real" />
    <att name="relevance_score" value="1.0" type="real" />
  </edge>
  <edge id="Q16850 (pp) Q8N118" label="CP51A_HUMAN (pp) CP4X1_HUMAN" source="Q16850" target="Q8N118">
    <att name="confidence_score" value="1.0" type="real" />
    <att name="confidence_score_old" value="1.0" type="real" />
    <att name="relevance_score" value="1.0" type="real" />
  </edge>
  <edge id="Q16850 (pp) Q8TAV3" label="CP51A_HUMAN (pp) CP2W1_HUMAN" source="Q16850" target="Q8TAV3">
    <att name="confidence_score" value="1.0" type="real" />
    <att name="confidence_score_old" value="1.0" type="real" />
    <att name="relevance_score" value="1.0" type="real" />
  </edge>
  <edge id="Q16850 (pp) Q96SQ9" label="CP51A_HUMAN (pp) CP2S1_HUMAN" source="Q16850" target="Q96SQ9">
    <att name="confidence_score" value="1.0" type="real" />
    <att name="confidence_score_old" value="1.0" type="real" />
    <att name="relevance_score" value="1.0" type="real" />
  </edge>
  <edge id="Q16850 (pp) Q9HB55" label="CP51A_HUMAN (pp) CP343_HUMAN" source="Q16850" target="Q9HB55">
    <att name="confidence_score" value="1.0" type="real" />
    <att name="confidence_score_old" value="1.0" type="real" />
    <att name="relevance_score" value="1.0" type="real" />
  </edge>
  <edge id="Q16850 (pp) Q9HBI6" label="CP51A_HUMAN (pp) CP4FB_HUMAN" source="Q16850" target="Q9HBI6">
    <att name="confidence_score" value="1.0" type="real" />
    <att name="confidence_score_old" value="1.0" type="real" />
    <att name="relevance_score" value="1.0" type="real" />
  </edge>
  <edge id="Q16850 (pp) Q9HCS2" label="CP51A_HUMAN (pp) CP4FC_HUMAN" source="Q16850" target="Q9HCS2">
    <att name="confidence_score" value="1.0" type="real" />
    <att name="confidence_score_old" value="1.0" type="real" />
    <att name="relevance_score" value="1.0" type="real" />
  </edge>
  <edge id="Q16850 (pp) Q9NR63" label="CP51A_HUMAN (pp) CP26B_HUMAN" source="Q16850" target="Q9NR63">
    <att name="confidence_score" value="1.0" type="real" />
    <att name="confidence_score_old" value="1.0" type="real" />
    <att name="relevance_score" value="1.0" type="real" />
  </edge>
  <edge id="Q16850 (pp) Q9NYL5" label="CP51A_HUMAN (pp) CP39A_HUMAN" source="Q16850" target="Q9NYL5">
    <att name="confidence_score" value="1.0" type="real" />
    <att name="confidence_score_old" value="1.0" type="real" />
    <att name="relevance_score" value="1.0" type="real" />
  </edge>
  <edge id="Q16850 (pp) Q9UNU6" label="CP51A_HUMAN (pp) CP8B1_HUMAN" source="Q16850" target="Q9UNU6">
    <att name="confidence_score" value="1.0" type="real" />
    <att name="confidence_score_old" value="1.0" type="real" />
    <att name="relevance_score" value="1.0" type="real" />
  </edge>
  <edge id="Q16850 (pp) Q9Y6A2" label="CP51A_HUMAN (pp) CP46A_HUMAN" source="Q16850" target="Q9Y6A2">
    <att name="confidence_score" value="1.0" type="real" />
    <att name="confidence_score_old" value="1.0" type="real" />
    <att name="relevance_score" value="1.0" type="real" />
  </edge>
  <edge id="Q4G0S4 (pp) Q6NT55" label="C27C1_HUMAN (pp) CP4FN_HUMAN" source="Q4G0S4" target="Q6NT55">
    <att name="confidence_score" value="1.0" type="real" />
    <att name="confidence_score_old" value="1.0" type="real" />
    <att name="relevance_score" value="1.0" type="real" />
  </edge>
  <edge id="Q4G0S4 (pp) Q6UW02" label="C27C1_HUMAN (pp) CP20A_HUMAN" source="Q4G0S4" target="Q6UW02">
    <att name="confidence_score" value="1.0" type="real" />
    <att name="confidence_score_old" value="1.0" type="real" />
    <att name="relevance_score" value="1.0" type="real" />
  </edge>
  <edge id="Q4G0S4 (pp) Q6V0L0" label="C27C1_HUMAN (pp) CP26C_HUMAN" source="Q4G0S4" target="Q6V0L0">
    <att name="confidence_score" value="1.0" type="real" />
    <att name="confidence_score_old" value="1.0" type="real" />
    <att name="relevance_score" value="1.0" type="real" />
  </edge>
  <edge id="Q4G0S4 (pp) Q6VVX0" label="C27C1_HUMAN (pp) CP2R1_HUMAN" source="Q4G0S4" target="Q6VVX0">
    <att name="confidence_score" value="1.0" type="real" />
    <att name="confidence_score_old" value="1.0" type="real" />
    <att name="relevance_score" value="1.0" type="real" />
  </edge>
  <edge id="Q4G0S4 (pp) Q6ZWL3" label="C27C1_HUMAN (pp) CP4V2_HUMAN" source="Q4G0S4" target="Q6ZWL3">
    <att name="confidence_score" value="1.0" type="real" />
    <att name="confidence_score_old" value="1.0" type="real" />
    <att name="relevance_score" value="1.0" type="real" />
  </edge>
  <edge id="Q4G0S4 (pp) Q7Z449" label="C27C1_HUMAN (pp) CP2U1_HUMAN" source="Q4G0S4" target="Q7Z449">
    <att name="confidence_score" value="1.0" type="real" />
    <att name="confidence_score_old" value="1.0" type="real" />
    <att name="relevance_score" value="1.0" type="real" />
  </edge>
  <edge id="Q4G0S4 (pp) Q86W10" label="C27C1_HUMAN (pp) CP4Z1_HUMAN" source="Q4G0S4" target="Q86W10">
    <att name="confidence_score" value="1.0" type="real" />
    <att name="confidence_score_old" value="1.0" type="real" />
    <att name="relevance_score" value="1.0" type="real" />
  </edge>
  <edge id="Q4G0S4 (pp) Q8N118" label="C27C1_HUMAN (pp) CP4X1_HUMAN" source="Q4G0S4" target="Q8N118">
    <att name="confidence_score" value="1.0" type="real" />
    <att name="confidence_score_old" value="1.0" type="real" />
    <att name="relevance_score" value="1.0" type="real" />
  </edge>
  <edge id="Q4G0S4 (pp) Q8TAV3" label="C27C1_HUMAN (pp) CP2W1_HUMAN" source="Q4G0S4" target="Q8TAV3">
    <att name="confidence_score" value="1.0" type="real" />
    <att name="confidence_score_old" value="1.0" type="real" />
    <att name="relevance_score" value="1.0" type="real" />
  </edge>
  <edge id="Q4G0S4 (pp) Q96SQ9" label="C27C1_HUMAN (pp) CP2S1_HUMAN" source="Q4G0S4" target="Q96SQ9">
    <att name="confidence_score" value="1.0" type="real" />
    <att name="confidence_score_old" value="1.0" type="real" />
    <att name="relevance_score" value="1.0" type="real" />
  </edge>
  <edge id="Q4G0S4 (pp) Q9HB55" label="C27C1_HUMAN (pp) CP343_HUMAN" source="Q4G0S4" target="Q9HB55">
    <att name="confidence_score" value="1.0" type="real" />
    <att name="confidence_score_old" value="1.0" type="real" />
    <att name="relevance_score" value="1.0" type="real" />
  </edge>
  <edge id="Q4G0S4 (pp) Q9HBI6" label="C27C1_HUMAN (pp) CP4FB_HUMAN" source="Q4G0S4" target="Q9HBI6">
    <att name="confidence_score" value="1.0" type="real" />
    <att name="confidence_score_old" value="1.0" type="real" />
    <att name="relevance_score" value="1.0" type="real" />
  </edge>
  <edge id="Q4G0S4 (pp) Q9HCS2" label="C27C1_HUMAN (pp) CP4FC_HUMAN" source="Q4G0S4" target="Q9HCS2">
    <att name="confidence_score" value="1.0" type="real" />
    <att name="confidence_score_old" value="1.0" type="real" />
    <att name="relevance_score" value="1.0" type="real" />
  </edge>
  <edge id="Q4G0S4 (pp) Q9NR63" label="C27C1_HUMAN (pp) CP26B_HUMAN" source="Q4G0S4" target="Q9NR63">
    <att name="confidence_score" value="1.0" type="real" />
    <att name="confidence_score_old" value="1.0" type="real" />
    <att name="relevance_score" value="1.0" type="real" />
  </edge>
[truncated: 41,869 more chars]
