# Supplementary material for: New insights into the molecular biology of Alzheimer’s-like cerebral amyloidosis achieved through multi‐omics approaches
Source: PLoS One. 2025 Sep 3;20(9):e0330859. doi: 10.1371/journal.pone.0330859 (PMC12407441; doi:10.1371/journal.pone.0330859)
Supplement: S4 Appendix — (ZIP) [file pone.0330859.s014.zip › c1_3_44.xgmml]

<?xml version='1.0' encoding='utf-8'?>
<graph xmlns="http://www.cs.rpi.edu/XGMML" xmlns:dc="http://purl.org/dc/elements/1.1/" xmlns:rdf="http://www.w3.org/1999/02/22-rdf-syntax-ns#" label="[c1_3_44]@0.1" directed="0" vendor="Intomics A/S">
  <att name="layoutAlgorithm" value="Edge-weighted Spring Embedded" type="string" />
  <att name="networkMetadata"><rdf:RDF><rdf:Description rdf:about="https://www.intomics.com/"><dc:type>Protein-Protein Interaction</dc:type><dc:description>https://www.intomics.com/inbiomap/</dc:description><dc:identifier>[P05413]@0.1</dc:identifier><dc:date>2024-01-31 21:21:58 UTC</dc:date><dc:title>inBio Map network</dc:title><dc:source>/unity/intomics/inhouse/software/inBio_Command_2023_08/share/data/interactions/network_0/inBio_Map_2023_08_10</dc:source><dc:format>Cytoscape-XGMML</dc:format></rdf:Description></rdf:RDF></att>
  <att name="_inBio_interactomeVersion" value="2023_08_10" type="string" />
  <att name="_inBio_formatVersion" value="1" type="integer" />
  <att name="_inBio_formatVersion" value="1" type="integer" />
  <att name="_inBio_interactomeVersion" value="2023_08_10" type="string" />
  <att name="layoutAlgorithm" value="Edge-weighted Spring Embedded" type="string" />
  <att name="order" value="1" type="integer" />
  <node id="O75578" label="ITA10_HUMAN">
    <att name="ac" value="O75578" type="string" />
    <att name="description" value="Integrin alpha-10" type="string" />
    <att name="gene" value="ITGA10" type="string" />
    <att name="localization" value="Receptor" type="string" />
    <att name="order" value="1" type="integer" />
    <att name="relevance_score" value="0.28" type="real" />
    <att name="_Receptor" value="true" type="boolean" />
    <att name="localization" value="Receptor" type="string" />
    <att name="description" value="Integrin alpha-10" type="string" />
  </node>
  <node id="P05413" label="FABPH_HUMAN">
    <att name="ac" value="P05413" type="string" />
    <att name="description" value="Fatty acid-binding protein, heart" type="string" />
    <att name="gene" value="FABP3" type="string" />
    <att name="localization" value="" type="string" />
    <att name="order" value="0" type="integer" />
    <att name="relevance_score" value="1.0" type="real" />
    <att name="localization" value="" type="string" />
    <att name="description" value="Fatty acid-binding protein, heart" type="string" />
  </node>
  <node id="P08648" label="ITA5_HUMAN">
    <att name="ac" value="P08648" type="string" />
    <att name="description" value="Integrin alpha-5" type="string" />
    <att name="gene" value="ITGA5" type="string" />
    <att name="localization" value="Receptor" type="string" />
    <att name="order" value="1" type="integer" />
    <att name="relevance_score" value="0.109375" type="real" />
    <att name="_Receptor" value="true" type="boolean" />
    <att name="localization" value="Receptor" type="string" />
    <att name="description" value="Integrin alpha-5" type="string" />
  </node>
  <node id="P16144" label="ITB4_HUMAN">
    <att name="ac" value="P16144" type="string" />
    <att name="description" value="Integrin beta-4" type="string" />
    <att name="gene" value="ITGB4" type="string" />
    <att name="localization" value="Receptor" type="string" />
    <att name="order" value="1" type="integer" />
    <att name="relevance_score" value="0.1" type="real" />
    <att name="_Receptor" value="true" type="boolean" />
    <att name="localization" value="Receptor" type="string" />
    <att name="description" value="Integrin beta-4" type="string" />
  </node>
  <node id="P17301" label="ITA2_HUMAN">
    <att name="ac" value="P17301" type="string" />
    <att name="description" value="Integrin alpha-2" type="string" />
    <att name="gene" value="ITGA2" type="string" />
    <att name="localization" value="Receptor" type="string" />
    <att name="order" value="1" type="integer" />
    <att name="relevance_score" value="0.11475409836065574" type="real" />
    <att name="_Receptor" value="true" type="boolean" />
    <att name="localization" value="Receptor" type="string" />
    <att name="description" value="Integrin alpha-2" type="string" />
  </node>
  <node id="P56199" label="ITA1_HUMAN">
    <att name="ac" value="P56199" type="string" />
    <att name="description" value="Integrin alpha-1" type="string" />
    <att name="gene" value="ITGA1" type="string" />
    <att name="localization" value="Receptor" type="string" />
    <att name="order" value="1" type="integer" />
    <att name="relevance_score" value="0.1206896551724138" type="real" />
    <att name="_Receptor" value="true" type="boolean" />
    <att name="localization" value="Receptor" type="string" />
    <att name="description" value="Integrin alpha-1" type="string" />
  </node>
  <node id="Q59H18" label="TNI3K_HUMAN">
    <att name="ac" value="Q59H18" type="string" />
    <att name="description" value="Serine/threonine-protein kinase TNNI3K" type="string" />
    <att name="gene" value="TNNI3K" type="string" />
    <att name="localization" value="Kinase" type="string" />
    <att name="order" value="1" type="integer" />
    <att name="relevance_score" value="0.1" type="real" />
    <att name="localization" value="Kinase" type="string" />
    <att name="description" value="Serine/threonine-protein kinase TNNI3K" type="string" />
  </node>
  <node id="Q9UKX5" label="ITA11_HUMAN">
    <att name="ac" value="Q9UKX5" type="string" />
    <att name="description" value="Integrin alpha-11" type="string" />
    <att name="gene" value="ITGA11" type="string" />
    <att name="localization" value="Receptor" type="string" />
    <att name="order" value="1" type="integer" />
    <att name="relevance_score" value="0.3181818181818182" type="real" />
    <att name="_Receptor" value="true" type="boolean" />
    <att name="localization" value="Receptor" type="string" />
    <att name="description" value="Integrin alpha-11" type="string" />
  </node>
  <edge id="O75578 (pp) P05413" label="ITA10_HUMAN (pp) FABPH_HUMAN" source="O75578" target="P05413">
    <att name="confidence_score" value="1.0" type="real" />
    <att name="confidence_score_old" value="0.3346" type="real" />
    <att name="initial_score" value="0.4116" type="real" />
    <att name="relevance_score" value="0.28" type="real" />
  </edge>
  <edge id="O75578 (pp) P08648" label="ITA10_HUMAN (pp) ITA5_HUMAN" source="O75578" target="P08648">
    <att name="confidence_score" value="1.0" type="real" />
    <att name="confidence_score_old" value="1.0" type="real" />
    <att name="initial_score" value="0.0" type="real" />
    <att name="relevance_score" value="0.109375" type="real" />
  </edge>
  <edge id="O75578 (pp) P16144" label="ITA10_HUMAN (pp) ITB4_HUMAN" source="O75578" target="P16144">
    <att name="confidence_score" value="1.0" type="real" />
    <att name="confidence_score_old" value="1.0" type="real" />
    <att name="initial_score" value="0.0" type="real" />
    <att name="relevance_score" value="0.1" type="real" />
  </edge>
  <edge id="O75578 (pp) P17301" label="ITA10_HUMAN (pp) ITA2_HUMAN" source="O75578" target="P17301">
    <att name="confidence_score" value="1.0" type="real" />
    <att name="confidence_score_old" value="1.0" type="real" />
    <att name="initial_score" value="0.0" type="real" />
    <att name="relevance_score" value="0.11475409836065574" type="real" />
  </edge>
  <edge id="O75578 (pp) P56199" label="ITA10_HUMAN (pp) ITA1_HUMAN" source="O75578" target="P56199">
    <att name="confidence_score" value="1.0" type="real" />
    <att name="confidence_score_old" value="1.0" type="real" />
    <att name="initial_score" value="0.0" type="real" />
    <att name="relevance_score" value="0.1206896551724138" type="real" />
  </edge>
  <edge id="O75578 (pp) Q9UKX5" label="ITA10_HUMAN (pp) ITA11_HUMAN" source="O75578" target="Q9UKX5">
    <att name="confidence_score" value="1.0" type="real" />
    <att name="confidence_score_old" value="1.0" type="real" />
    <att name="initial_score" value="0.0" type="real" />
    <att name="relevance_score" value="0.28" type="real" />
  </edge>
  <edge id="P05413 (pp) P08648" label="FABPH_HUMAN (pp) ITA5_HUMAN" source="P05413" target="P08648">
    <att name="confidence_score" value="1.0" type="real" />
    <att name="confidence_score_old" value="0.3307" type="real" />
    <att name="initial_score" value="0.4058" type="real" />
    <att name="relevance_score" value="0.109375" type="real" />
  </edge>
  <edge id="P05413 (pp) P16144" label="FABPH_HUMAN (pp) ITB4_HUMAN" source="P05413" target="P16144">
    <att name="confidence_score" value="1.0" type="real" />
    <att name="confidence_score_old" value="0.3332" type="real" />
    <att name="initial_score" value="0.4096" type="real" />
    <att name="relevance_score" value="0.1" type="real" />
  </edge>
  <edge id="P05413 (pp) P17301" label="FABPH_HUMAN (pp) ITA2_HUMAN" source="P05413" target="P17301">
    <att name="confidence_score" value="1.0" type="real" />
    <att name="confidence_score_old" value="0.5054" type="real" />
    <att name="initial_score" value="0.6109" type="real" />
    <att name="relevance_score" value="0.11475409836065574" type="real" />
  </edge>
  <edge id="P05413 (pp) P56199" label="FABPH_HUMAN (pp) ITA1_HUMAN" source="P05413" target="P56199">
    <att name="confidence_score" value="1.0" type="real" />
    <att name="confidence_score_old" value="0.5068" type="real" />
    <att name="initial_score" value="0.6121" type="real" />
    <att name="relevance_score" value="0.1206896551724138" type="real" />
  </edge>
  <edge id="P05413 (pp) Q59H18" label="FABPH_HUMAN (pp) TNI3K_HUMAN" source="P05413" target="Q59H18">
    <att name="confidence_score" value="1.0" type="real" />
    <att name="confidence_score_old" value="0.2279" type="real" />
    <att name="initial_score" value="0.226" type="real" />
    <att name="relevance_score" value="0.1" type="real" />
  </edge>
  <edge id="P05413 (pp) Q9UKX5" label="FABPH_HUMAN (pp) ITA11_HUMAN" source="P05413" target="Q9UKX5">
    <att name="confidence_score" value="1.0" type="real" />
    <att name="confidence_score_old" value="0.335" type="real" />
    <att name="initial_score" value="0.4121" type="real" />
    <att name="relevance_score" value="0.3181818181818182" type="real" />
  </edge>
  <edge id="P08648 (pp) P16144" label="ITA5_HUMAN (pp) ITB4_HUMAN" source="P08648" target="P16144">
    <att name="confidence_score" value="1.0" type="real" />
    <att name="confidence_score_old" value="1.0" type="real" />
    <att name="initial_score" value="0.0" type="real" />
    <att name="relevance_score" value="0.1" type="real" />
  </edge>
  <edge id="P08648 (pp) P17301" label="ITA5_HUMAN (pp) ITA2_HUMAN" source="P08648" target="P17301">
    <att name="confidence_score" value="1.0" type="real" />
    <att name="confidence_score_old" value="1.0" type="real" />
    <att name="relevance_score" value="0.109375" type="real" />
  </edge>
  <edge id="P08648 (pp) P56199" label="ITA5_HUMAN (pp) ITA1_HUMAN" source="P08648" target="P56199">
    <att name="confidence_score" value="1.0" type="real" />
    <att name="confidence_score_old" value="1.0" type="real" />
    <att name="initial_score" value="0.0" type="real" />
    <att name="relevance_score" value="0.109375" type="real" />
  </edge>
  <edge id="P08648 (pp) Q9UKX5" label="ITA5_HUMAN (pp) ITA11_HUMAN" source="P08648" target="Q9UKX5">
    <att name="confidence_score" value="1.0" type="real" />
    <att name="confidence_score_old" value="1.0" type="real" />
    <att name="relevance_score" value="0.109375" type="real" />
  </edge>
  <edge id="P16144 (pp) P17301" label="ITB4_HUMAN (pp) ITA2_HUMAN" source="P16144" target="P17301">
    <att name="confidence_score" value="1.0" type="real" />
    <att name="confidence_score_old" value="1.0" type="real" />
    <att name="initial_score" value="0.0" type="real" />
    <att name="relevance_score" value="0.1" type="real" />
  </edge>
  <edge id="P16144 (pp) P56199" label="ITB4_HUMAN (pp) ITA1_HUMAN" source="P16144" target="P56199">
    <att name="confidence_score" value="1.0" type="real" />
    <att name="confidence_score_old" value="1.0" type="real" />
    <att name="initial_score" value="0.0" type="real" />
    <att name="relevance_score" value="0.1" type="real" />
  </edge>
  <edge id="P16144 (pp) Q9UKX5" label="ITB4_HUMAN (pp) ITA11_HUMAN" source="P16144" target="Q9UKX5">
    <att name="confidence_score" value="1.0" type="real" />
    <att name="confidence_score_old" value="1.0" type="real" />
    <att name="initial_score" value="0.0" type="real" />
    <att name="relevance_score" value="0.1" type="real" />
  </edge>
  <edge id="P17301 (pp) P56199" label="ITA2_HUMAN (pp) ITA1_HUMAN" source="P17301" target="P56199">
    <att name="confidence_score" value="1.0" type="real" />
    <att name="confidence_score_old" value="1.0" type="real" />
    <att name="initial_score" value="0.0" type="real" />
    <att name="relevance_score" value="0.11475409836065574" type="real" />
  </edge>
  <edge id="P17301 (pp) Q9UKX5" label="ITA2_HUMAN (pp) ITA11_HUMAN" source="P17301" target="Q9UKX5">
    <att name="confidence_score" value="1.0" type="real" />
    <att name="confidence_score_old" value="1.0" type="real" />
    <att name="relevance_score" value="0.11475409836065574" type="real" />
  </edge>
  <edge id="P56199 (pp) Q9UKX5" label="ITA1_HUMAN (pp) ITA11_HUMAN" source="P56199" target="Q9UKX5">
    <att name="confidence_score" value="1.0" type="real" />
    <att name="confidence_score_old" value="1.0" type="real" />
    <att name="initial_score" value="0.0" type="real" />
    <att name="relevance_score" value="0.1206896551724138" type="real" />
  </edge>
</graph>
