# Supplementary material for: New insights into the molecular biology of Alzheimer’s-like cerebral amyloidosis achieved through multi‐omics approaches
Source: PLoS One. 2025 Sep 3;20(9):e0330859. doi: 10.1371/journal.pone.0330859 (PMC12407441; doi:10.1371/journal.pone.0330859)
Supplement: S4 Appendix — (ZIP) [file pone.0330859.s014.zip › c1_3_45.xgmml]

<?xml version='1.0' encoding='utf-8'?>
<graph xmlns="http://www.cs.rpi.edu/XGMML" xmlns:dc="http://purl.org/dc/elements/1.1/" xmlns:rdf="http://www.w3.org/1999/02/22-rdf-syntax-ns#" label="[c1_3_45]@0.1" directed="0" vendor="Intomics A/S">
  <att name="layoutAlgorithm" value="Edge-weighted Spring Embedded" type="string" />
  <att name="networkMetadata"><rdf:RDF><rdf:Description rdf:about="https://www.intomics.com/"><dc:type>Protein-Protein Interaction</dc:type><dc:description>https://www.intomics.com/inbiomap/</dc:description><dc:identifier>[P06276]@0.1</dc:identifier><dc:date>2024-01-31 21:21:58 UTC</dc:date><dc:title>inBio Map network</dc:title><dc:source>/unity/intomics/inhouse/software/inBio_Command_2023_08/share/data/interactions/network_0/inBio_Map_2023_08_10</dc:source><dc:format>Cytoscape-XGMML</dc:format></rdf:Description></rdf:RDF></att>
  <att name="_inBio_interactomeVersion" value="2023_08_10" type="string" />
  <att name="_inBio_formatVersion" value="1" type="integer" />
  <att name="_inBio_formatVersion" value="1" type="integer" />
  <att name="_inBio_interactomeVersion" value="2023_08_10" type="string" />
  <att name="layoutAlgorithm" value="Edge-weighted Spring Embedded" type="string" />
  <att name="order" value="1" type="integer" />
  <node id="P02814" label="SMR3B_HUMAN">
    <att name="ac" value="P02814" type="string" />
    <att name="description" value="Submaxillary gland androgen-regulated protein 3B" type="string" />
    <att name="gene" value="SMR3B" type="string" />
    <att name="localization" value="" type="string" />
    <att name="order" value="1" type="integer" />
    <att name="relevance_score" value="0.2" type="real" />
    <att name="localization" value="" type="string" />
    <att name="description" value="Submaxillary gland androgen-regulated protein 3B" type="string" />
  </node>
  <node id="P06276" label="CHLE_HUMAN">
    <att name="ac" value="P06276" type="string" />
    <att name="description" value="Cholinesterase" type="string" />
    <att name="gene" value="BCHE" type="string" />
    <att name="localization" value="Enzyme" type="string" />
    <att name="order" value="0" type="integer" />
    <att name="relevance_score" value="1.0" type="real" />
    <att name="localization" value="Enzyme" type="string" />
    <att name="description" value="Cholinesterase" type="string" />
  </node>
  <node id="Q96HR8" label="NAF1_HUMAN">
    <att name="ac" value="Q96HR8" type="string" />
    <att name="description" value="H/ACA ribonucleoprotein complex non-core subunit NAF1" type="string" />
    <att name="gene" value="NAF1" type="string" />
    <att name="localization" value="" type="string" />
    <att name="order" value="1" type="integer" />
    <att name="relevance_score" value="0.15789473684210525" type="real" />
    <att name="localization" value="" type="string" />
    <att name="description" value="H/ACA ribonucleoprotein complex non-core subunit NAF1" type="string" />
  </node>
  <node id="Q9NPE3" label="NOP10_HUMAN">
    <att name="ac" value="Q9NPE3" type="string" />
    <att name="description" value="H/ACA ribonucleoprotein complex subunit 3" type="string" />
    <att name="gene" value="NOP10" type="string" />
    <att name="localization" value="" type="string" />
    <att name="order" value="1" type="integer" />
    <att name="relevance_score" value="0.13043478260869565" type="real" />
    <att name="localization" value="" type="string" />
    <att name="description" value="H/ACA ribonucleoprotein complex subunit 3" type="string" />
  </node>
  <edge id="P02814 (pp) P06276" label="SMR3B_HUMAN (pp) CHLE_HUMAN" source="P02814" target="P06276">
    <att name="confidence_score" value="1.0" type="real" />
    <att name="confidence_score_old" value="0.1605" type="real" />
    <att name="initial_score" value="0.0567" type="real" />
    <att name="relevance_score" value="0.2" type="real" />
  </edge>
  <edge id="P06276 (pp) Q96HR8" label="CHLE_HUMAN (pp) NAF1_HUMAN" source="P06276" target="Q96HR8">
    <att name="confidence_score" value="1.0" type="real" />
    <att name="confidence_score_old" value="0.1599" type="real" />
    <att name="initial_score" value="0.0548" type="real" />
    <att name="relevance_score" value="0.15789473684210525" type="real" />
  </edge>
  <edge id="P06276 (pp) Q9NPE3" label="CHLE_HUMAN (pp) NOP10_HUMAN" source="P06276" target="Q9NPE3">
    <att name="confidence_score" value="1.0" type="real" />
    <att name="confidence_score_old" value="0.1597" type="real" />
    <att name="initial_score" value="0.0541" type="real" />
    <att name="relevance_score" value="0.13043478260869565" type="real" />
  </edge>
  <edge id="Q96HR8 (pp) Q9NPE3" label="NAF1_HUMAN (pp) NOP10_HUMAN" source="Q96HR8" target="Q9NPE3">
    <att name="confidence_score" value="1.0" type="real" />
    <att name="confidence_score_old" value="0.5757" type="real" />
    <att name="initial_score" value="0.6737" type="real" />
    <att name="relevance_score" value="0.13043478260869565" type="real" />
  </edge>
</graph>
