# Supplementary material for: New insights into the molecular biology of Alzheimer’s-like cerebral amyloidosis achieved through multi‐omics approaches
Source: PLoS One. 2025 Sep 3;20(9):e0330859. doi: 10.1371/journal.pone.0330859 (PMC12407441; doi:10.1371/journal.pone.0330859)
Supplement: S4 Appendix — (ZIP) [file pone.0330859.s014.zip › c1_3_46.xgmml]

<?xml version='1.0' encoding='utf-8'?>
<graph xmlns="http://www.cs.rpi.edu/XGMML" xmlns:dc="http://purl.org/dc/elements/1.1/" xmlns:rdf="http://www.w3.org/1999/02/22-rdf-syntax-ns#" label="[c1_3_46]@0.1" directed="0" vendor="Intomics A/S">
  <att name="layoutAlgorithm" value="Edge-weighted Spring Embedded" type="string" />
  <att name="networkMetadata"><rdf:RDF><rdf:Description rdf:about="https://www.intomics.com/"><dc:type>Protein-Protein Interaction</dc:type><dc:description>https://www.intomics.com/inbiomap/</dc:description><dc:identifier>[P06858]@0.1</dc:identifier><dc:date>2024-01-31 21:21:58 UTC</dc:date><dc:title>inBio Map network</dc:title><dc:source>/unity/intomics/inhouse/software/inBio_Command_2023_08/share/data/interactions/network_0/inBio_Map_2023_08_10</dc:source><dc:format>Cytoscape-XGMML</dc:format></rdf:Description></rdf:RDF></att>
  <att name="_inBio_interactomeVersion" value="2023_08_10" type="string" />
  <att name="_inBio_formatVersion" value="1" type="integer" />
  <att name="_inBio_formatVersion" value="1" type="integer" />
  <att name="_inBio_interactomeVersion" value="2023_08_10" type="string" />
  <att name="layoutAlgorithm" value="Edge-weighted Spring Embedded" type="string" />
  <att name="order" value="1" type="integer" />
  <node id="P06858" label="LIPL_HUMAN">
    <att name="ac" value="P06858" type="string" />
    <att name="description" value="Lipoprotein lipase" type="string" />
    <att name="gene" value="LPL" type="string" />
    <att name="localization" value="Enzyme" type="string" />
    <att name="order" value="0" type="integer" />
    <att name="relevance_score" value="1.0" type="real" />
    <att name="localization" value="Enzyme" type="string" />
    <att name="description" value="Lipoprotein lipase" type="string" />
  </node>
  <node id="P16671" label="CD36_HUMAN">
    <att name="ac" value="P16671" type="string" />
    <att name="description" value="Platelet glycoprotein 4" type="string" />
    <att name="gene" value="CD36" type="string" />
    <att name="localization" value="Receptor" type="string" />
    <att name="order" value="1" type="integer" />
    <att name="relevance_score" value="0.12121212121212122" type="real" />
    <att name="_Receptor" value="true" type="boolean" />
    <att name="localization" value="Receptor" type="string" />
    <att name="description" value="Platelet glycoprotein 4" type="string" />
  </node>
  <node id="P29122" label="PCSK6_HUMAN">
    <att name="ac" value="P29122" type="string" />
    <att name="description" value="Proprotein convertase subtilisin/kexin type 6" type="string" />
    <att name="gene" value="PCSK6" type="string" />
    <att name="localization" value="Enzyme" type="string" />
    <att name="order" value="1" type="integer" />
    <att name="relevance_score" value="0.2222222222222222" type="real" />
    <att name="localization" value="Enzyme" type="string" />
    <att name="description" value="Proprotein convertase subtilisin/kexin type 6" type="string" />
  </node>
  <node id="P30533" label="AMRP_HUMAN">
    <att name="ac" value="P30533" type="string" />
    <att name="description" value="Alpha-2-macroglobulin receptor-associated protein" type="string" />
    <att name="gene" value="LRPAP1" type="string" />
    <att name="localization" value="" type="string" />
    <att name="order" value="1" type="integer" />
    <att name="relevance_score" value="0.35714285714285715" type="real" />
    <att name="localization" value="" type="string" />
    <att name="description" value="Alpha-2-macroglobulin receptor-associated protein" type="string" />
  </node>
  <node id="Q6Q788" label="APOA5_HUMAN">
    <att name="ac" value="Q6Q788" type="string" />
    <att name="description" value="Apolipoprotein A-V" type="string" />
    <att name="gene" value="APOA5" type="string" />
    <att name="localization" value="" type="string" />
    <att name="order" value="1" type="integer" />
    <att name="relevance_score" value="0.6666666666666666" type="real" />
    <att name="localization" value="" type="string" />
    <att name="description" value="Apolipoprotein A-V" type="string" />
  </node>
  <node id="Q8IV16" label="HDBP1_HUMAN">
    <att name="ac" value="Q8IV16" type="string" />
    <att name="description" value="Glycosylphosphatidylinositol-anchored high density lipoprotein-binding protein 1" type="string" />
    <att name="gene" value="GPIHBP1" type="string" />
    <att name="localization" value="" type="string" />
    <att name="order" value="1" type="integer" />
    <att name="relevance_score" value="1.0" type="real" />
    <att name="localization" value="" type="string" />
    <att name="description" value="Glycosylphosphatidylinositol-anchored high density lipoprotein-binding protein 1" type="string" />
  </node>
  <node id="Q96S06" label="LMF1_HUMAN">
    <att name="ac" value="Q96S06" type="string" />
    <att name="description" value="Lipase maturation factor 1" type="string" />
    <att name="gene" value="LMF1" type="string" />
    <att name="localization" value="" type="string" />
    <att name="order" value="1" type="integer" />
    <att name="relevance_score" value="0.14285714285714285" type="real" />
    <att name="localization" value="" type="string" />
    <att name="description" value="Lipase maturation factor 1" type="string" />
  </node>
  <node id="Q9NSA1" label="FGF21_HUMAN">
    <att name="ac" value="Q9NSA1" type="string" />
    <att name="description" value="Fibroblast growth factor 21" type="string" />
    <att name="gene" value="FGF21" type="string" />
    <att name="localization" value="Signaling molecule" type="string" />
    <att name="order" value="1" type="integer" />
    <att name="relevance_score" value="0.5714285714285714" type="real" />
    <att name="_Secreted" value="true" type="boolean" />
    <att name="localization" value="Signaling molecule" type="string" />
    <att name="description" value="Fibroblast growth factor 21" type="string" />
  </node>
  <node id="Q9Y5C1" label="ANGL3_HUMAN">
    <att name="ac" value="Q9Y5C1" type="string" />
    <att name="description" value="Angiopoietin-related protein 3" type="string" />
    <att name="gene" value="ANGPTL3" type="string" />
    <att name="localization" value="" type="string" />
    <att name="order" value="1" type="integer" />
    <att name="relevance_score" value="0.14285714285714285" type="real" />
    <att name="localization" value="" type="string" />
    <att name="description" value="Angiopoietin-related protein 3" type="string" />
  </node>
  <edge id="P06858 (pp) P16671" label="LIPL_HUMAN (pp) CD36_HUMAN" source="P06858" target="P16671">
    <att name="confidence_score" value="1.0" type="real" />
    <att name="confidence_score_old" value="1.0" type="real" />
    <att name="relevance_score" value="0.12121212121212122" type="real" />
  </edge>
  <edge id="P06858 (pp) P29122" label="LIPL_HUMAN (pp) PCSK6_HUMAN" source="P06858" target="P29122">
    <att name="confidence_score" value="1.0" type="real" />
    <att name="confidence_score_old" value="1.0" type="real" />
    <att name="initial_score" value="0.4023" type="real" />
    <att name="relevance_score" value="0.2222222222222222" type="real" />
  </edge>
  <edge id="P06858 (pp) P30533" label="LIPL_HUMAN (pp) AMRP_HUMAN" source="P06858" target="P30533">
    <att name="confidence_score" value="1.0" type="real" />
    <att name="confidence_score_old" value="0.5172" type="real" />
    <att name="initial_score" value="0.6219" type="real" />
    <att name="relevance_score" value="0.35714285714285715" type="real" />
  </edge>
  <edge id="P06858 (pp) Q6Q788" label="LIPL_HUMAN (pp) APOA5_HUMAN" source="P06858" target="Q6Q788">
    <att name="confidence_score" value="1.0" type="real" />
    <att name="confidence_score_old" value="0.5458" type="real" />
    <att name="initial_score" value="0.6479" type="real" />
    <att name="relevance_score" value="0.6666666666666666" type="real" />
  </edge>
  <edge id="P06858 (pp) Q8IV16" label="LIPL_HUMAN (pp) HDBP1_HUMAN" source="P06858" target="Q8IV16">
    <att name="confidence_score" value="1.0" type="real" />
    <att name="confidence_score_old" value="1.0" type="real" />
    <att name="initial_score" value="0.8194" type="real" />
    <att name="relevance_score" value="1.0" type="real" />
  </edge>
  <edge id="P06858 (pp) Q96S06" label="LIPL_HUMAN (pp) LMF1_HUMAN" source="P06858" target="Q96S06">
    <att name="confidence_score" value="1.0" type="real" />
    <att name="confidence_score_old" value="0.3431" type="real" />
    <att name="initial_score" value="0.4237" type="real" />
    <att name="relevance_score" value="0.14285714285714285" type="real" />
  </edge>
  <edge id="P06858 (pp) Q9NSA1" label="LIPL_HUMAN (pp) FGF21_HUMAN" source="P06858" target="Q9NSA1">
    <att name="confidence_score" value="1.0" type="real" />
    <att name="confidence_score_old" value="1.0" type="real" />
    <att name="relevance_score" value="0.5714285714285714" type="real" />
  </edge>
  <edge id="P06858 (pp) Q9Y5C1" label="LIPL_HUMAN (pp) ANGL3_HUMAN" source="P06858" target="Q9Y5C1">
    <att name="confidence_score" value="1.0" type="real" />
    <att name="confidence_score_old" value="0.3527" type="real" />
    <att name="initial_score" value="0.437" type="real" />
    <att name="relevance_score" value="0.14285714285714285" type="real" />
  </edge>
  <edge id="P16671 (pp) Q9NSA1" label="CD36_HUMAN (pp) FGF21_HUMAN" source="P16671" target="Q9NSA1">
    <att name="confidence_score" value="1.0" type="real" />
    <att name="confidence_score_old" value="1.0" type="real" />
    <att name="relevance_score" value="0.12121212121212122" type="real" />
  </edge>
  <edge id="P29122 (pp) Q8IV16" label="PCSK6_HUMAN (pp) HDBP1_HUMAN" source="P29122" target="Q8IV16">
    <att name="confidence_score" value="1.0" type="real" />
    <att name="confidence_score_old" value="1.0" type="real" />
    <att name="initial_score" value="0.4136" type="real" />
    <att name="relevance_score" value="0.2222222222222222" type="real" />
  </edge>
</graph>
