# Supplementary material for: New insights into the molecular biology of Alzheimer’s-like cerebral amyloidosis achieved through multi‐omics approaches
Source: PLoS One. 2025 Sep 3;20(9):e0330859. doi: 10.1371/journal.pone.0330859 (PMC12407441; doi:10.1371/journal.pone.0330859)
Supplement: S4 Appendix — (ZIP) [file pone.0330859.s014.zip › c1_3_47.xgmml]

<?xml version='1.0' encoding='utf-8'?>
<graph xmlns="http://www.cs.rpi.edu/XGMML" xmlns:dc="http://purl.org/dc/elements/1.1/" xmlns:rdf="http://www.w3.org/1999/02/22-rdf-syntax-ns#" label="[c1_3_47]@0.1" directed="0" vendor="Intomics A/S">
  <att name="layoutAlgorithm" value="Edge-weighted Spring Embedded" type="string" />
  <att name="networkMetadata"><rdf:RDF><rdf:Description rdf:about="https://www.intomics.com/"><dc:type>Protein-Protein Interaction</dc:type><dc:description>https://www.intomics.com/inbiomap/</dc:description><dc:identifier>([P07098]@0.1+[P15056]@0.1)</dc:identifier><dc:date>2024-01-31 21:21:58 UTC</dc:date><dc:title>inBio Map network</dc:title><dc:source>/unity/intomics/inhouse/software/inBio_Command_2023_08/share/data/interactions/network_0/inBio_Map_2023_08_10</dc:source><dc:format>Cytoscape-XGMML</dc:format></rdf:Description></rdf:RDF></att>
  <att name="_inBio_interactomeVersion" value="2023_08_10" type="string" />
  <att name="_inBio_formatVersion" value="1" type="integer" />
  <att name="order" value="1" type="integer" />
  <node id="O14733" label="MP2K7_HUMAN">
    <att name="ac" value="O14733" type="string" />
    <att name="gene" value="MAP2K7" type="string" />
    <att name="multiplicity" value="1" type="integer" />
    <att name="order" value="1" type="integer" />
    <att name="relevance_score" value="1.0" type="real" />
    <att name="localization" value="Kinase" type="string" />
    <att name="description" value="Dual specificity mitogen-activated protein kinase kinase 7" type="string" />
  </node>
  <node id="O14807" label="RASM_HUMAN">
    <att name="ac" value="O14807" type="string" />
    <att name="gene" value="MRAS" type="string" />
    <att name="multiplicity" value="1" type="integer" />
    <att name="order" value="1" type="integer" />
    <att name="relevance_score" value="1.0" type="real" />
    <att name="localization" value="Enzyme" type="string" />
    <att name="description" value="Ras-related protein M-Ras" type="string" />
  </node>
  <node id="P01138" label="NGF_HUMAN">
    <att name="ac" value="P01138" type="string" />
    <att name="gene" value="NGF" type="string" />
    <att name="multiplicity" value="1" type="integer" />
    <att name="order" value="1" type="integer" />
    <att name="relevance_score" value="1.0" type="real" />
    <att name="_Secreted" value="true" type="boolean" />
    <att name="localization" value="Signaling molecule" type="string" />
    <att name="description" value="Beta-nerve growth factor" type="string" />
  </node>
  <node id="P04049" label="RAF1_HUMAN">
    <att name="ac" value="P04049" type="string" />
    <att name="gene" value="RAF1" type="string" />
    <att name="multiplicity" value="1" type="integer" />
    <att name="order" value="1" type="integer" />
    <att name="relevance_score" value="1.0" type="real" />
    <att name="localization" value="Kinase" type="string" />
    <att name="description" value="RAF proto-oncogene serine/threonine-protein kinase" type="string" />
  </node>
  <node id="P04792" label="HSPB1_HUMAN">
    <att name="ac" value="P04792" type="string" />
    <att name="gene" value="HSPB1" type="string" />
    <att name="multiplicity" value="1" type="integer" />
    <att name="order" value="1" type="integer" />
    <att name="relevance_score" value="1.0" type="real" />
    <att name="localization" value="" type="string" />
    <att name="description" value="Heat shock protein beta-1" type="string" />
  </node>
  <node id="P07098" label="LIPG_HUMAN">
    <att name="ac" value="P07098" type="string" />
    <att name="gene" value="LIPF" type="string" />
    <att name="multiplicity" value="2" type="integer" />
    <att name="order" value="0" type="integer" />
    <att name="relevance_score" value="1.0" type="real" />
    <att name="localization" value="Enzyme" type="string" />
    <att name="description" value="Gastric triacylglycerol lipase" type="string" />
  </node>
  <node id="P10398" label="ARAF_HUMAN">
    <att name="ac" value="P10398" type="string" />
    <att name="gene" value="ARAF" type="string" />
    <att name="multiplicity" value="1" type="integer" />
    <att name="order" value="1" type="integer" />
    <att name="relevance_score" value="1.0" type="real" />
    <att name="localization" value="Kinase" type="string" />
    <att name="description" value="Serine/threonine-protein kinase A-Raf" type="string" />
  </node>
  <node id="P15056" label="BRAF_HUMAN">
    <att name="ac" value="P15056" type="string" />
    <att name="gene" value="BRAF" type="string" />
    <att name="multiplicity" value="1" type="integer" />
    <att name="order" value="0" type="integer" />
    <att name="relevance_score" value="1.0" type="real" />
    <att name="localization" value="Kinase" type="string" />
    <att name="description" value="Serine/threonine-protein kinase B-raf" type="string" />
  </node>
  <node id="P27361" label="MK03_HUMAN">
    <att name="ac" value="P27361" type="string" />
    <att name="gene" value="MAPK3" type="string" />
    <att name="multiplicity" value="1" type="integer" />
    <att name="order" value="1" type="integer" />
    <att name="relevance_score" value="1.0" type="real" />
    <att name="localization" value="Kinase" type="string" />
    <att name="description" value="Mitogen-activated protein kinase 3" type="string" />
  </node>
  <node id="P27448" label="MARK3_HUMAN">
    <att name="ac" value="P27448" type="string" />
    <att name="gene" value="MARK3" type="string" />
    <att name="multiplicity" value="1" type="integer" />
    <att name="order" value="1" type="integer" />
    <att name="relevance_score" value="1.0" type="real" />
    <att name="localization" value="Kinase" type="string" />
    <att name="description" value="MAP/microtubule affinity-regulating kinase 3" type="string" />
  </node>
  <node id="P30086" label="PEBP1_HUMAN">
    <att name="ac" value="P30086" type="string" />
    <att name="gene" value="PEBP1" type="string" />
    <att name="multiplicity" value="1" type="integer" />
    <att name="order" value="1" type="integer" />
    <att name="relevance_score" value="1.0" type="real" />
    <att name="localization" value="" type="string" />
    <att name="description" value="Phosphatidylethanolamine-binding protein 1" type="string" />
  </node>
  <node id="P31947" label="1433S_HUMAN">
    <att name="ac" value="P31947" type="string" />
    <att name="gene" value="SFN" type="string" />
    <att name="multiplicity" value="1" type="integer" />
    <att name="order" value="1" type="integer" />
    <att name="relevance_score" value="1.0" type="real" />
    <att name="localization" value="" type="string" />
    <att name="description" value="14-3-3 protein sigma" type="string" />
  </node>
  <node id="P36507" label="MP2K2_HUMAN">
    <att name="ac" value="P36507" type="string" />
    <att name="gene" value="MAP2K2" type="string" />
    <att name="multiplicity" value="1" type="integer" />
    <att name="order" value="1" type="integer" />
    <att name="relevance_score" value="1.0" type="real" />
    <att name="localization" value="Kinase" type="string" />
    <att name="description" value="Dual specificity mitogen-activated protein kinase kinase 2" type="string" />
  </node>
  <node id="P46108" label="CRK_HUMAN">
    <att name="ac" value="P46108" type="string" />
    <att name="gene" value="CRK" type="string" />
    <att name="multiplicity" value="1" type="integer" />
    <att name="order" value="1" type="integer" />
    <att name="relevance_score" value="1.0" type="real" />
    <att name="localization" value="" type="string" />
    <att name="description" value="Adapter molecule crk" type="string" />
  </node>
  <node id="P53041" label="PPP5_HUMAN">
    <att name="ac" value="P53041" type="string" />
    <att name="gene" value="PPP5C" type="string" />
    <att name="multiplicity" value="1" type="integer" />
    <att name="order" value="1" type="integer" />
    <att name="relevance_score" value="1.0" type="real" />
    <att name="localization" value="Enzyme" type="string" />
    <att name="description" value="Serine/threonine-protein phosphatase 5" type="string" />
  </node>
  <node id="P62834" label="RAP1A_HUMAN">
    <att name="ac" value="P62834" type="string" />
    <att name="gene" value="RAP1A" type="string" />
    <att name="multiplicity" value="1" type="integer" />
    <att name="order" value="1" type="integer" />
    <att name="relevance_score" value="1.0" type="real" />
    <att name="localization" value="Enzyme" type="string" />
    <att name="description" value="Ras-related protein Rap-1A" type="string" />
  </node>
  <node id="Q02156" label="KPCE_HUMAN">
    <att name="ac" value="Q02156" type="string" />
    <att name="gene" value="PRKCE" type="string" />
    <att name="multiplicity" value="1" type="integer" />
    <att name="order" value="1" type="integer" />
    <att name="relevance_score" value="1.0" type="real" />
    <att name="localization" value="Kinase" type="string" />
    <att name="description" value="Protein kinase C epsilon type" type="string" />
  </node>
  <node id="Q02750" label="MP2K1_HUMAN">
    <att name="ac" value="Q02750" type="string" />
    <att name="gene" value="MAP2K1" type="string" />
    <att name="multiplicity" value="1" type="integer" />
    <att name="order" value="1" type="integer" />
    <att name="relevance_score" value="1.0" type="real" />
    <att name="localization" value="Kinase" type="string" />
    <att name="description" value="Dual specificity mitogen-activated protein kinase kinase 1" type="string" />
  </node>
  <node id="Q03721" label="KCNC4_HUMAN">
    <att name="ac" value="Q03721" type="string" />
    <att name="gene" value="KCNC4" type="string" />
    <att name="multiplicity" value="1" type="integer" />
    <att name="order" value="1" type="integer" />
    <att name="relevance_score" value="1.0" type="real" />
    <att name="localization" value="Plasma membrane bound" type="string" />
    <att name="description" value="Potassium voltage-gated channel subfamily C member 4" type="string" />
  </node>
  <node id="Q13233" label="M3K1_HUMAN">
    <att name="ac" value="Q13233" type="string" />
    <att name="gene" value="MAP3K1" type="string" />
    <att name="multiplicity" value="1" type="integer" />
    <att name="order" value="1" type="integer" />
    <att name="relevance_score" value="1.0" type="real" />
    <att name="localization" value="Kinase" type="string" />
    <att name="description" value="Mitogen-activated protein kinase kinase kinase 1" type="string" />
  </node>
  <node id="Q13451" label="FKBP5_HUMAN">
    <att name="ac" value="Q13451" type="string" />
    <att name="gene" value="FKBP5" type="string" />
    <att name="multiplicity" value="1" type="integer" />
    <att name="order" value="1" type="integer" />
    <att name="relevance_score" value="1.0" type="real" />
    <att name="localization" value="Enzyme" type="string" />
    <att name="description" value="Peptidyl-prolyl cis-trans isomerase FKBP5" type="string" />
  </node>
  <node id="Q14154" label="DELE1_HUMAN">
    <att name="ac" value="Q14154" type="string" />
    <att name="gene" value="DELE1" type="string" />
    <att name="multiplicity" value="1" type="integer" />
    <att name="order" value="1" type="integer" />
    <att name="relevance_score" value="1.0" type="real" />
    <att name="localization" value="" type="string" />
    <att name="description" value="DAP3-binding cell death enhancer 1" type="string" />
  </node>
  <node id="Q15349" label="KS6A2_HUMAN">
    <att name="ac" value="Q15349" type="string" />
    <att name="gene" value="RPS6KA2" type="string" />
    <att name="multiplicity" value="1" type="integer" />
    <att name="order" value="1" type="integer" />
    <att name="relevance_score" value="1.0" type="real" />
    <att name="localization" value="Kinase" type="string" />
    <att name="description" value="Ribosomal protein S6 kinase alpha-2" type="string" />
  </node>
  <node id="Q16543" label="CDC37_HUMAN">
    <att name="ac" value="Q16543" type="string" />
    <att name="gene" value="CDC37" type="string" />
    <att name="multiplicity" value="1" type="integer" />
    <att name="order" value="1" type="integer" />
    <att name="relevance_score" value="1.0" type="real" />
    <att name="localization" value="" type="string" />
    <att name="description" value="Hsp90 co-chaperone Cdc37" type="string" />
  </node>
  <node id="Q6TCH7" label="PAQR3_HUMAN">
    <att name="ac" value="Q6TCH7" type="string" />
    <att name="gene" value="PAQR3" type="string" />
    <att name="multiplicity" value="1" type="integer" />
    <att name="order" value="1" type="integer" />
    <att name="relevance_score" value="1.0" type="real" />
    <att name="_Receptor" value="true" type="boolean" />
    <att name="localization" value="Receptor" type="string" />
    <att name="description" value="Progestin and adipoQ receptor family member 3" type="string" />
  </node>
  <node id="Q6VAB6" label="KSR2_HUMAN">
    <att name="ac" value="Q6VAB6" type="string" />
    <att name="gene" value="KSR2" type="string" />
    <att name="multiplicity" value="1" type="integer" />
    <att name="order" value="1" type="integer" />
    <att name="relevance_score" value="1.0" type="real" />
    <att name="localization" value="Kinase" type="string" />
    <att name="description" value="Kinase suppressor of Ras 2" type="string" />
  </node>
  <node id="Q8IVT5" label="KSR1_HUMAN">
    <att name="ac" value="Q8IVT5" type="string" />
    <att name="gene" value="KSR1" type="string" />
    <att name="multiplicity" value="1" type="integer" />
    <att name="order" value="1" type="integer" />
    <att name="relevance_score" value="1.0" type="real" />
    <att name="localization" value="Kinase" type="string" />
    <att name="description" value="Kinase suppressor of Ras 1" type="string" />
  </node>
  <node id="Q92934" label="BAD_HUMAN">
    <att name="ac" value="Q92934" type="string" />
    <att name="gene" value="BAD" type="string" />
    <att name="multiplicity" value="1" type="integer" />
    <att name="order" value="1" type="integer" />
    <att name="relevance_score" value="1.0" type="real" />
    <att name="localization" value="" type="string" />
    <att name="description" value="Bcl2-associated agonist of cell death" type="string" />
  </node>
  <node id="Q92963" label="RIT1_HUMAN">
    <att name="ac" value="Q92963" type="string" />
    <att name="gene" value="RIT1" type="string" />
    <att name="multiplicity" value="1" type="integer" />
    <att name="order" value="1" type="integer" />
    <att name="relevance_score" value="1.0" type="real" />
    <att name="localization" value="Enzyme" type="string" />
    <att name="description" value="GTP-binding protein Rit1" type="string" />
  </node>
  <node id="Q96PU5" label="NED4L_HUMAN">
    <att name="ac" value="Q96PU5" type="string" />
    <att name="gene" value="NEDD4L" type="string" />
    <att name="multiplicity" value="1" type="integer" />
    <att name="order" value="1" type="integer" />
    <att name="relevance_score" value="1.0" type="real" />
    <att name="localization" value="Enzyme" type="string" />
    <att name="description" value="E3 ubiquitin-protein ligase NEDD4-like" type="string" />
  </node>
  <node id="Q99578" label="RIT2_HUMAN">
    <att name="ac" value="Q99578" type="string" />
    <att name="gene" value="RIT2" type="string" />
    <att name="multiplicity" value="1" type="integer" />
    <att name="order" value="1" type="integer" />
    <att name="relevance_score" value="1.0" type="real" />
    <att name="localization" value="Enzyme" type="string" />
    <att name="description" value="GTP-binding protein Rit2" type="string" />
  </node>
  <node id="Q9BRX9" label="WDR83_HUMAN">
    <att name="ac" value="Q9BRX9" type="string" />
    <att name="gene" value="WDR83" type="string" />
    <att name="multiplicity" value="1" type="integer" />
    <att name="order" value="1" type="integer" />
    <att name="relevance_score" value="1.0" type="real" />
    <att name="localization" value="" type="string" />
    <att name="description" value="WD repeat domain-containing protein 83" type="string" />
  </node>
  <node id="Q9UBS0" label="KS6B2_HUMAN">
    <att name="ac" value="Q9UBS0" type="string" />
    <att name="gene" value="RPS6KB2" type="string" />
    <att name="multiplicity" value="1" type="integer" />
    <att name="order" value="1" type="integer" />
    <att name="relevance_score" value="1.0" type="real" />
    <att name="localization" value="Kinase" type="string" />
    <att name="description" value="Ribosomal protein S6 kinase beta-2" type="string" />
  </node>
  <node id="Q9UBS4" label="DJB11_HUMAN">
    <att name="ac" value="Q9UBS4" type="string" />
    <att name="gene" value="DNAJB11" type="string" />
    <att name="multiplicity" value="1" type="integer" />
    <att name="order" value="1" type="integer" />
    <att name="relevance_score" value="1.0" type="real" />
    <att name="localization" value="" type="string" />
    <att name="description" value="DnaJ homolog subfamily B member 11" type="string" />
  </node>
  <node id="Q9UHA4" label="LTOR3_HUMAN">
    <att name="ac" value="Q9UHA4" type="string" />
    <att name="gene" value="LAMTOR3" type="string" />
    <att name="multiplicity" value="1" type="integer" />
    <att name="order" value="1" type="integer" />
    <att name="relevance_score" value="1.0" type="real" />
    <att name="localization" value="" type="string" />
    <att name="description" value="Ragulator complex protein LAMTOR3" type="string" />
  </node>
  <node id="Q9UIM3" label="FKBPL_HUMAN">
    <att name="ac" value="Q9UIM3" type="string" />
    <att name="gene" value="FKBPL" type="string" />
    <att name="multiplicity" value="1" type="integer" />
    <att name="order" value="1" type="integer" />
    <att name="relevance_score" value="1.0" type="real" />
    <att name="localization" value="" type="string" />
    <att name="description" value="FK506-binding protein-like" type="string" />
  </node>
  <node id="Q9ULH0" label="KDIS_HUMAN">
    <att name="ac" value="Q9ULH0" type="string" />
    <att name="gene" value="KIDINS220" type="string" />
    <att name="multiplicity" value="1" type="integer" />
    <att name="order" value="1" type="integer" />
    <att name="relevance_score" value="1.0" type="real" />
    <att name="localization" value="" type="string" />
    <att name="description" value="Kinase D-interacting substrate of 220 kDa" type="string" />
  </node>
  <node id="Q9Y2Q5" label="LTOR2_HUMAN">
    <att name="ac" value="Q9Y2Q5" type="string" />
    <att name="gene" value="LAMTOR2" type="string" />
    <att name="multiplicity" value="1" type="integer" />
    <att name="order" value="1" type="integer" />
    <att name="relevance_score" value="1.0" type="real" />
    <att name="localization" value="" type="string" />
    <att name="description" value="Ragulator complex protein LAMTOR2" type="string" />
  </node>
  <edge id="O14733 (pp) P04049" label="MP2K7_HUMAN (pp) RAF1_HUMAN" source="O14733" target="P04049">
    <att name="confidence_score" value="1.0" type="real" />
    <att name="confidence_score_old" value="0.3136" type="real" />
    <att name="initial_score" value="0.3802" type="real" />
    <att name="relevance_score" value="1.0" type="real" />
  </edge>
  <edge id="O14733 (pp) P15056" label="MP2K7_HUMAN (pp) BRAF_HUMAN" source="O14733" target="P15056">
    <att name="confidence_score" value="1.0" type="real" />
    <att name="confidence_score_old" value="0.417" type="real" />
    <att name="initial_score" value="0.5179" type="real" />
    <att name="relevance_score" value="1.0" type="real" />
  </edge>
  <edge id="O14733 (pp) Q13233" label="MP2K7_HUMAN (pp) M3K1_HUMAN" source="O14733" target="Q13233">
    <att name="confidence_score" value="1.0" type="real" />
    <att name="confidence_score_old" value="1.0" type="real" />
    <att name="initial_score" value="0.5941" type="real" />
    <att name="relevance_score" value="1.0" type="real" />
  </edge>
  <edge id="O14733 (pp) Q16543" label="MP2K7_HUMAN (pp) CDC37_HUMAN" source="O14733" target="Q16543">
    <att name="confidence_score" value="1.0" type="real" />
    <att name="confidence_score_old" value="0.1525" type="real" />
    <att name="initial_score" value="0.032" type="real" />
    <att name="relevance_score" value="1.0" type="real" />
  </edge>
  <edge id="O14807 (pp) P04049" label="RASM_HUMAN (pp) RAF1_HUMAN" source="O14807" target="P04049">
    <att name="confidence_score" value="1.0" type="real" />
    <att name="confidence_score_old" value="0.3381" type="real" />
    <att name="initial_score" value="0.4165" type="real" />
    <att name="relevance_score" value="1.0" type="real" />
  </edge>
  <edge id="O14807 (pp) P15056" label="RASM_HUMAN (pp) BRAF_HUMAN" source="O14807" target="P15056">
    <att name="confidence_score" value="1.0" type="real" />
    <att name="confidence_score_old" value="0.3434" type="real" />
    <att name="initial_score" value="0.4241" type="real" />
    <att name="relevance_score" value="1.0" type="real" />
  </edge>
  <edge id="P01138 (pp) P15056" label="NGF_HUMAN (pp) BRAF_HUMAN" source="P01138" target="P15056">
    <att name="confidence_score" value="1.0" type="real" />
    <att name="confidence_score_old" value="1.0" type="real" />
    <att name="initial_score" value="0.0467" type="real" />
    <att name="relevance_score" value="1.0" type="real" />
  </edge>
  <edge id="P01138 (pp) P46108" label="NGF_HUMAN (pp) CRK_HUMAN" source="P01138" target="P46108">
    <att name="confidence_score" value="1.0" type="real" />
    <att name="confidence_score_old" value="1.0" type="real" />
    <att name="initial_score" value="0.2519" type="real" />
    <att name="relevance_score" value="1.0" type="real" />
  </edge>
  <edge id="P01138 (pp) P62834" label="NGF_HUMAN (pp) RAP1A_HUMAN" source="P01138" target="P62834">
    <att name="confidence_score" value="1.0" type="real" />
    <att name="confidence_score_old" value="1.0" type="real" />
    <att name="initial_score" value="0.2572" type="real" />
    <att name="relevance_score" value="1.0" type="real" />
  </edge>
  <edge id="P01138 (pp) Q92963" label="NGF_HUMAN (pp) RIT1_HUMAN" source="P01138" target="Q92963">
    <att name="confidence_score" value="1.0" type="real" />
    <att name="confidence_score_old" value="1.0" type="real" />
    <att name="initial_score" value="0.0452" type="real" />
    <att name="relevance_score" value="1.0" type="real" />
  </edge>
  <edge id="P01138 (pp) Q99578" label="NGF_HUMAN (pp) RIT2_HUMAN" source="P01138" target="Q99578">
    <att name="confidence_score" value="1.0" type="real" />
    <att name="confidence_score_old" value="1.0" type="real" />
    <att name="initial_score" value="0.049" type="real" />
    <att name="relevance_score" value="1.0" type="real" />
  </edge>
  <edge id="P01138 (pp) Q9ULH0" label="NGF_HUMAN (pp) KDIS_HUMAN" source="P01138" target="Q9ULH0">
    <att name="confidence_score" value="1.0" type="real" />
    <att name="confidence_score_old" value="1.0" type="real" />
    <att name="initial_score" value="0.2573" type="real" />
    <att name="relevance_score" value="1.0" type="real" />
  </edge>
  <edge id="P04049 (pp) P04792" label="RAF1_HUMAN (pp) HSPB1_HUMAN" source="P04049" target="P04792">
    <att name="confidence_score" value="1.0" type="real" />
    <att name="confidence_score_old" value="0.1634" type="real" />
    <att name="initial_score" value="0.0653" type="real" />
    <att name="relevance_score" value="1.0" type="real" />
  </edge>
  <edge id="P04049 (pp) P10398" label="RAF1_HUMAN (pp) ARAF_HUMAN" source="P04049" target="P10398">
    <att name="confidence_score" value="1.0" type="real" />
    <att name="confidence_score_old" value="1.0" type="real" />
    <att name="initial_score" value="0.3584" type="real" />
    <att name="relevance_score" value="1.0" type="real" />
  </edge>
  <edge id="P04049 (pp) P15056" label="RAF1_HUMAN (pp) BRAF_HUMAN" source="P04049" target="P15056">
    <att name="confidence_score" value="1.0" type="real" />
    <att name="confidence_score_old" value="1.0" type="real" />
    <att name="initial_score" value="0.7857" type="real" />
    <att name="relevance_score" value="1.0" type="real" />
  </edge>
  <edge id="P04049 (pp) P27361" label="RAF1_HUMAN (pp) MK03_HUMAN" source="P04049" target="P27361">
    <att name="confidence_score" value="1.0" type="real" />
    <att name="confidence_score_old" value="1.0" type="real" />
    <att name="initial_score" value="0.2738" type="real" />
    <att name="relevance_score" value="1.0" type="real" />
  </edge>
  <edge id="P04049 (pp) P27448" label="RAF1_HUMAN (pp) MARK3_HUMAN" source="P04049" target="P27448">
    <att name="confidence_score" value="1.0" type="real" />
    <att name="confidence_score_old" value="1.0" type="real" />
    <att name="initial_score" value="0.2451" type="real" />
    <att name="relevance_score" value="1.0" type="real" />
  </edge>
  <edge id="P04049 (pp) P30086" label="RAF1_HUMAN (pp) PEBP1_HUMAN" source="P04049" target="P30086">
    <att name="confidence_score" value="1.0" type="real" />
    <att name="confidence_score_old" value="1.0" type="real" />
    <att name="initial_score" value="0.7693" type="real" />
    <att name="relevance_score" value="1.0" type="real" />
  </edge>
  <edge id="P04049 (pp) P31947" label="RAF1_HUMAN (pp) 1433S_HUMAN" source="P04049" target="P31947">
    <att name="confidence_score" value="1.0" type="real" />
    <att name="confidence_score_old" value="0.2112" type="real" />
    <att name="initial_score" value="0.1893" type="real" />
    <att name="relevance_score" value="1.0" type="real" />
  </edge>
  <edge id="P04049 (pp) P36507" label="RAF1_HUMAN (pp) MP2K2_HUMAN" source="P04049" target="P36507">
    <att name="confidence_score" value="1.0" type="real" />
    <att name="confidence_score_old" value="1.0" type="real" />
    <att name="initial_score" value="0.6474" type="real" />
    <att name="relevance_score" value="1.0" type="real" />
  </edge>
  <edge id="P04049 (pp) P53041" label="RAF1_HUMAN (pp) PPP5_HUMAN" source="P04049" target="P53041">
    <att name="confidence_score" value="1.0" type="real" />
    <att name="confidence_score_old" value="1.0" type="real" />
    <att name="initial_score" value="0.167" type="real" />
    <att name="relevance_score" value="1.0" type="real" />
  </edge>
  <edge id="P04049 (pp) P62834" label="RAF1_HUMAN (pp) RAP1A_HUMAN" source="P04049" target="P62834">
    <att name="confidence_score" value="1.0" type="real" />
    <att name="confidence_score_old" value="1.0" type="real" />
    <att name="initial_score" value="0.7655" type="real" />
    <att name="relevance_score" value="1.0" type="real" />
  </edge>
  <edge id="P04049 (pp) Q02156" label="RAF1_HUMAN (pp) KPCE_HUMAN" source="P04049" target="Q02156">
    <att name="confidence_score" value="1.0" type="real" />
    <att name="confidence_score_old" value="0.2334" type="real" />
    <att name="initial_score" value="0.2376" type="real" />
    <att name="relevance_score" value="1.0" type="real" />
  </edge>
  <edge id="P04049 (pp) Q02750" label="RAF1_HUMAN (pp) MP2K1_HUMAN" source="P04049" target="Q02750">
    <att name="confidence_score" value="1.0" type="real" />
    <att name="confidence_score_old" value="1.0" type="real" />
    <att name="initial_score" value="0.7596" type="real" />
    <att name="relevance_score" value="1.0" type="real" />
  </edge>
  <edge id="P04049 (pp) Q13233" label="RAF1_HUMAN (pp) M3K1_HUMAN" source="P04049" target="Q13233">
    <att name="confidence_score" value="1.0" type="real" />
    <att name="confidence_score_old" value="0.3063" type="real" />
    <att name="initial_score" value="0.3688" type="real" />
    <att name="relevance_score" value="1.0" type="real" />
  </edge>
  <edge id="P04049 (pp) Q16543" label="RAF1_HUMAN (pp) CDC37_HUMAN" source="P04049" target="Q16543">
    <att name="confidence_score" value="1.0" type="real" />
    <att name="confidence_score_old" value="0.2317" type="real" />
    <att name="initial_score" value="0.2341" type="real" />
    <att name="relevance_score" value="1.0" type="real" />
  </edge>
  <edge id="P04049 (pp) Q6TCH7" label="RAF1_HUMAN (pp) PAQR3_HUMAN" source="P04049" target="Q6TCH7">
    <att name="confidence_score" value="1.0" type="real" />
    <att name="confidence_score_old" value="1.0" type="real" />
    <att name="initial_score" value="0.5835" type="real" />
    <att name="relevance_score" value="1.0" type="real" />
  </edge>
  <edge id="P04049 (pp) Q8IVT5" label="RAF1_HUMAN (pp) KSR1_HUMAN" source="P04049" target="Q8IVT5">
    <att name="confidence_score" value="1.0" type="real" />
    <att name="confidence_score_old" value="1.0" type="real" />
    <att name="initial_score" value="0.6465" type="real" />
    <att name="relevance_score" value="1.0" type="real" />
  </edge>
  <edge id="P04049 (pp) Q92934" label="RAF1_HUMAN (pp) BAD_HUMAN" source="P04049" target="Q92934">
    <att name="confidence_score" value="1.0" type="real" />
    <att name="confidence_score_old" value="0.2224" type="real" />
    <att name="initial_score" value="0.2142" type="real" />
    <att name="relevance_score" value="1.0" type="real" />
  </edge>
  <edge id="P04049 (pp) Q96PU5" label="RAF1_HUMAN (pp) NED4L_HUMAN" source="P04049" target="Q96PU5">
    <att name="confidence_score" value="1.0" type="real" />
    <att name="confidence_score_old" value="1.0" type="real" />
    <att name="initial_score" value="0.1336" type="real" />
    <att name="relevance_score" value="1.0" type="real" />
  </edge>
  <edge id="P04049 (pp) Q9BRX9" label="RAF1_HUMAN (pp) WDR83_HUMAN" source="P04049" target="Q9BRX9">
    <att name="confidence_score" value="1.0" type="real" />
    <att name="confidence_score_old" value="1.0" type="real" />
    <att name="initial_score" value="0.2576" type="real" />
    <att name="relevance_score" value="1.0" type="real" />
  </edge>
  <edge id="P04049 (pp) Q9UHA4" label="RAF1_HUMAN (pp) LTOR3_HUMAN" source="P04049" target="Q9UHA4">
    <att name="confidence_score" value="1.0" type="real" />
    <att name="confidence_score_old" value="1.0" type="real" />
    <att name="initial_score" value="0.1365" type="real" />
    <att name="relevance_score" value="1.0" type="real" />
  </edge>
  <edge id="P04049 (pp) Q9Y2Q5" label="RAF1_HUMAN (pp) LTOR2_HUMAN" source="P04049" target="Q9Y2Q5">
    <att name="confidence_score" value="1.0" type="real" />
    <att name="confidence_score_old" value="1.0" type="real" />
    <att name="initial_score" value="0.1364" type="real" />
    <att name="relevance_score" value="1.0" type="real" />
  </edge>
  <edge id="P04792 (pp) P15056" label="HSPB1_HUMAN (pp) BRAF_HUMAN" source="P04792" target="P15056">
    <att name="confidence_score" value="1.0" type="real" />
    <att name="confidence_score_old" value="0.1636" type="real" />
    <att name="initial_score" value="0.0658" type="real" />
    <att name="relevance_score" value="1.0" type="real" />
  </edge>
  <edge id="P04792 (pp) Q02156" label="HSPB1_HUMAN (pp) KPCE_HUMAN" source="P04792" target="Q02156">
    <att name="confidence_score" value="1.0" type="real" />
    <att name="confidence_score_old" value="0.194" type="real" />
    <att name="initial_score" value="0.1482" type="real" />
    <att name="relevance_score" value="1.0" type="real" />
  </edge>
  <edge id="P04792 (pp) Q02750" label="HSPB1_HUMAN (pp) MP2K1_HUMAN" source="P04792" target="Q02750">
    <att name="confidence_score" value="1.0" type="real" />
    <att name="confidence_score_old" value="0.163" type="real" />
    <att name="initial_score" value="0.0641" type="real" />
    <att name="relevance_score" value="1.0" type="real" />
  </edge>
  <edge id="P04792 (pp) Q9BRX9" label="HSPB1_HUMAN (pp) WDR83_HUMAN" source="P04792" target="Q9BRX9">
    <att name="confidence_score" value="1.0" type="real" />
    <att name="confidence_score_old" value="0.1738" type="real" />
    <att name="initial_score" value="0.0952" type="real" />
    <att name="relevance_score" value="1.0" type="real" />
  </edge>
  <edge id="P07098 (pp) P15056" label="LIPG_HUMAN (pp) BRAF_HUMAN" source="P07098" target="P15056">
    <att name="confidence_score" value="1.0" type="real" />
    <att name="confidence_score_old" value="0.1636" type="real" />
    <att name="initial_score" value="0.0658" type="real" />
    <att name="relevance_score" value="1.0" type="real" />
  </edge>
  <edge id="P10398 (pp) P15056" label="ARAF_HUMAN (pp) BRAF_HUMAN" source="P10398" target="P15056">
    <att name="confidence_score" value="1.0" type="real" />
    <att name="confidence_score_old" value="1.0" type="real" />
    <att name="initial_score" value="0.6004" type="real" />
    <att name="relevance_score" value="1.0" type="real" />
  </edge>
  <edge id="P10398 (pp) P31947" label="ARAF_HUMAN (pp) 1433S_HUMAN" source="P10398" target="P31947">
    <att name="confidence_score" value="1.0" type="real" />
    <att name="confidence_score_old" value="0.1852" type="real" />
    <att name="initial_score" value="0.1259" type="real" />
    <att name="relevance_score" value="1.0" type="real" />
  </edge>
  <edge id="P10398 (pp) P36507" label="ARAF_HUMAN (pp) MP2K2_HUMAN" source="P10398" target="P36507">
    <att name="confidence_score" value="1.0" type="real" />
    <att name="confidence_score_old" value="0.6036" type="real" />
    <att name="initial_score" value="0.6966" type="real" />
    <att name="relevance_score" value="1.0" type="real" />
  </edge>
  <edge id="P10398 (pp) Q02750" label="ARAF_HUMAN (pp) MP2K1_HUMAN" source="P10398" target="Q02750">
    <att name="confidence_score" value="1.0" type="real" />
    <att name="confidence_score_old" value="0.5964" type="real" />
    <att name="initial_score" value="0.6908" type="real" />
    <att name="relevance_score" value="1.0" type="real" />
  </edge>
  <edge id="P10398 (pp) Q13451" label="ARAF_HUMAN (pp) FKBP5_HUMAN" source="P10398" target="Q13451">
    <att name="confidence_score" value="1.0" type="real" />
    <att name="confidence_score_old" value="0.1781" type="real" />
    <att name="initial_score" value="0.1068" type="real" />
    <att name="relevance_score" value="1.0" type="real" />
  </edge>
  <edge id="P10398 (pp) Q16543" label="ARAF_HUMAN (pp) CDC37_HUMAN" source="P10398" target="Q16543">
    <att name="confidence_score" value="1.0" type="real" />
    <att name="confidence_score_old" value="0.1798" type="real" />
    <att name="initial_score" value="0.1116" type="real" />
    <att name="relevance_score" value="1.0" type="real" />
  </edge>
  <edge id="P10398 (pp) Q6TCH7" label="ARAF_HUMAN (pp) PAQR3_HUMAN" source="P10398" target="Q6TCH7">
    <att name="confidence_score" value="1.0" type="real" />
    <att name="confidence_score_old" value="1.0" type="real" />
    <att name="initial_score" value="0.4174" type="real" />
    <att name="relevance_score" value="1.0" type="real" />
  </edge>
  <edge id="P15056 (pp) P27361" label="BRAF_HUMAN (pp) MK03_HUMAN" source="P15056" target="P27361">
    <att name="confidence_score" value="1.0" type="real" />
    <att name="confidence_score_old" value="1.0" type="real" />
    <att name="initial_score" value="0.6632" type="real" />
    <att name="relevance_score" value="1.0" type="real" />
  </edge>
  <edge id="P15056 (pp) P27448" label="BRAF_HUMAN (pp) MARK3_HUMAN" source="P15056" target="P27448">
    <att name="confidence_score" value="1.0" type="real" />
    <att name="confidence_score_old" value="1.0" type="real" />
    <att name="initial_score" value="0.2665" type="real" />
    <att name="relevance_score" value="1.0" type="real" />
  </edge>
  <edge id="P15056 (pp) P30086" label="BRAF_HUMAN (pp) PEBP1_HUMAN" source="P15056" target="P30086">
    <att name="confidence_score" value="1.0" type="real" />
    <att name="confidence_score_old" value="1.0" type="real" />
    <att name="initial_score" value="0.6412" type="real" />
    <att name="relevance_score" value="1.0" type="real" />
  </edge>
  <edge id="P15056 (pp) P31947" label="BRAF_HUMAN (pp) 1433S_HUMAN" source="P15056" target="P31947">
    <att name="confidence_score" value="1.0" type="real" />
    <att name="confidence_score_old" value="0.1949" type="real" />
    <att name="initial_score" value="0.1505" type="real" />
    <att name="relevance_score" value="1.0" type="real" />
  </edge>
  <edge id="P15056 (pp) P36507" label="BRAF_HUMAN (pp) MP2K2_HUMAN" source="P15056" target="P36507">
    <att name="confidence_score" value="1.0" type="real" />
    <att name="confidence_score_old" value="1.0" type="real" />
    <att name="initial_score" value="0.678" type="real" />
    <att name="relevance_score" value="1.0" type="real" />
  </edge>
  <edge id="P15056 (pp) P46108" label="BRAF_HUMAN (pp) CRK_HUMAN" source="P15056" target="P46108">
    <att name="confidence_score" value="1.0" type="real" />
    <att name="confidence_score_old" value="1.0" type="real" />
    <att name="initial_score" value="0.0449" type="real" />
    <att name="relevance_score" value="1.0" type="real" />
  </edge>
  <edge id="P15056 (pp) P53041" label="BRAF_HUMAN (pp) PPP5_HUMAN" source="P15056" target="P53041">
    <att name="confidence_score" value="1.0" type="real" />
    <att name="confidence_score_old" value="1.0" type="real" />
    <att name="initial_score" value="0.1736" type="real" />
    <att name="relevance_score" value="1.0" type="real" />
  </edge>
  <edge id="P15056 (pp) P62834" label="BRAF_HUMAN (pp) RAP1A_HUMAN" source="P15056" target="P62834">
    <att name="confidence_score" value="1.0" type="real" />
    <att name="confidence_score_old" value="1.0" type="real" />
    <att name="initial_score" value="0.7308" type="real" />
    <att name="relevance_score" value="1.0" type="real" />
  </edge>
  <edge id="P15056 (pp) Q02156" label="BRAF_HUMAN (pp) KPCE_HUMAN" source="P15056" target="Q02156">
    <att name="confidence_score" value="1.0" type="real" />
    <att name="confidence_score_old" value="0.3972" type="real" />
    <att name="initial_score" value="0.4945" type="real" />
    <att name="relevance_score" value="1.0" type="real" />
  </edge>
  <edge id="P15056 (pp) Q02750" label="BRAF_HUMAN (pp) MP2K1_HUMAN" source="P15056" target="Q02750">
    <att name="confidence_score" value="1.0" type="real" />
    <att name="confidence_score_old" value="1.0" type="real" />
    <att name="initial_score" value="0.7901" type="real" />
    <att name="relevance_score" value="1.0" type="real" />
  </edge>
  <edge id="P15056 (pp) Q03721" label="BRAF_HUMAN (pp) KCNC4_HUMAN" source="P15056" target="Q03721">
    <att name="confidence_score" value="1.0" type="real" />
    <att name="confidence_score_old" value="0.16" type="real" />
    <att name="initial_score" value="0.0551" type="real" />
    <att name="relevance_score" value="1.0" type="real" />
  </edge>
  <edge id="P15056 (pp) Q13233" label="BRAF_HUMAN (pp) M3K1_HUMAN" source="P15056" target="Q13233">
    <att name="confidence_score" value="1.0" type="real" />
    <att name="confidence_score_old" value="0.2317" type="real" />
    <att name="initial_score" value="0.2339" type="real" />
    <att name="relevance_score" value="1.0" type="real" />
  </edge>
  <edge id="P15056 (pp) Q13451" label="BRAF_HUMAN (pp) FKBP5_HUMAN" source="P15056" target="Q13451">
    <att name="confidence_score" value="1.0" type="real" />
    <att name="confidence_score_old" value="0.1849" type="real" />
    <att name="initial_score" value="0.125" type="real" />
    <att name="relevance_score" value="1.0" type="real" />
  </edge>
  <edge id="P15056 (pp) Q14154" label="BRAF_HUMAN (pp) DELE1_HUMAN" source="P15056" target="Q14154">
    <att name="confidence_score" value="1.0" type="real" />
    <att name="confidence_score_old" value="0.1591" type="real" />
    <att name="initial_score" value="0.0524" type="real" />
    <att name="relevance_score" value="1.0" type="real" />
  </edge>
  <edge id="P15056 (pp) Q15349" label="BRAF_HUMAN (pp) KS6A2_HUMAN" source="P15056" target="Q15349">
    <att name="confidence_score" value="1.0" type="real" />
    <att name="confidence_score_old" value="0.2073" type="real" />
    <att name="initial_score" value="0.1802" type="real" />
    <att name="relevance_score" value="1.0" type="real" />
  </edge>
  <edge id="P15056 (pp) Q16543" label="BRAF_HUMAN (pp) CDC37_HUMAN" source="P15056" target="Q16543">
    <att name="confidence_score" value="1.0" type="real" />
    <att name="confidence_score_old" value="0.1937" type="real" />
    <att name="initial_score" value="0.1475" type="real" />
    <att name="relevance_score" value="1.0" type="real" />
  </edge>
  <edge id="P15056 (pp) Q6TCH7" label="BRAF_HUMAN (pp) PAQR3_HUMAN" source="P15056" target="Q6TCH7">
    <att name="confidence_score" value="1.0" type="real" />
    <att name="confidence_score_old" value="1.0" type="real" />
    <att name="initial_score" value="0.4207" type="real" />
    <att name="relevance_score" value="1.0" type="real" />
  </edge>
  <edge id="P15056 (pp) Q6VAB6" label="BRAF_HUMAN (pp) KSR2_HUMAN" source="P15056" target="Q6VAB6">
    <att name="confidence_score" value="1.0" type="real" />
    <att name="confidence_score_old" value="0.3318" type="real" />
    <att name="initial_score" value="0.4075" type="real" />
    <att name="relevance_score" value="1.0" type="real" />
  </edge>
  <edge id="P15056 (pp) Q8IVT5" label="BRAF_HUMAN (pp) KSR1_HUMAN" source="P15056" target="Q8IVT5">
    <att name="confidence_score" value="1.0" type="real" />
    <att name="confidence_score_old" value="1.0" type="real" />
    <att name="initial_score" value="0.6605" type="real" />
    <att name="relevance_score" value="1.0" type="real" />
  </edge>
  <edge id="P15056 (pp) Q92934" label="BRAF_HUMAN (pp) BAD_HUMAN" source="P15056" target="Q92934">
    <att name="confidence_score" value="1.0" type="real" />
    <att name="confidence_score_old" value="0.3186" type="real" />
    <att name="initial_score" value="0.3878" type="real" />
    <att name="relevance_score" value="1.0" type="real" />
  </edge>
  <edge id="P15056 (pp) Q92963" label="BRAF_HUMAN (pp) RIT1_HUMAN" source="P15056" target="Q92963">
    <att name="confidence_score" value="1.0" type="real" />
    <att name="confidence_score_old" value="1.0" type="real" />
    <att name="initial_score" value="0.0443" type="real" />
    <att name="relevance_score" value="1.0" type="real" />
  </edge>
  <edge id="P15056 (pp) Q96PU5" label="BRAF_HUMAN (pp) NED4L_HUMAN" source="P15056" target="Q96PU5">
    <att name="confidence_score" value="1.0" type="real" />
    <att name="confidence_score_old" value="0.1966" type="real" />
    <att name="initial_score" value="0.1547" type="real" />
    <att name="relevance_score" value="1.0" type="real" />
  </edge>
  <edge id="P15056 (pp) Q99578" label="BRAF_HUMAN (pp) RIT2_HUMAN" source="P15056" target="Q99578">
    <att name="confidence_score" value="1.0" type="real" />
    <att name="confidence_score_old" value="1.0" type="real" />
    <att name="initial_score" value="0.0478" type="real" />
    <att name="relevance_score" value="1.0" type="real" />
  </edge>
  <edge id="P15056 (pp) Q9BRX9" label="BRAF_HUMAN (pp) WDR83_HUMAN" source="P15056" target="Q9BRX9">
    <att name="confidence_score" value="1.0" type="real" />
    <att name="confidence_score_old" value="1.0" type="real" />
    <att name="initial_score" value="0.1396" type="real" />
    <att name="relevance_score" value="1.0" type="real" />
  </edge>
  <edge id="P15056 (pp) Q9UBS0" label="BRAF_HUMAN (pp) KS6B2_HUMAN" source="P15056" target="Q9UBS0">
    <att name="confidence_score" value="1.0" type="real" />
    <att name="confidence_score_old" value="0.4329" type="real" />
    <att name="initial_score" value="0.536" type="real" />
    <att name="relevance_score" value="1.0" type="real" />
  </edge>
  <edge id="P15056 (pp) Q9UBS4" label="BRAF_HUMAN (pp) DJB11_HUMAN" source="P15056" target="Q9UBS4">
    <att name="confidence_score" value="1.0" type="real" />
    <att name="confidence_score_old" value="0.1864" type="real" />
    <att name="initial_score" value="0.129" type="real" />
    <att name="relevance_score" value="1.0" type="real" />
  </edge>
  <edge id="P15056 (pp) Q9UHA4" label="BRAF_HUMAN (pp) LTOR3_HUMAN" source="P15056" target="Q9UHA4">
    <att name="confidence_score" value="1.0" type="real" />
    <att name="confidence_score_old" value="1.0" type="real" />
    <att name="initial_score" value="0.1416" type="real" />
    <att name="relevance_score" value="1.0" type="real" />
  </edge>
  <edge id="P15056 (pp) Q9UIM3" label="BRAF_HUMAN (pp) FKBPL_HUMAN" source="P15056" target="Q9UIM3">
    <att name="confidence_score" value="1.0" type="real" />
    <att name="confidence_score_old" value="0.1589" type="real" />
    <att name="initial_score" value="0.0517" type="real" />
    <att name="relevance_score" value="1.0" type="real" />
  </edge>
  <edge id="P15056 (pp) Q9ULH0" label="BRAF_HUMAN (pp) KDIS_HUMAN" source="P15056" target="Q9ULH0">
    <att name="confidence_score" value="1.0" type="real" />
    <att name="confidence_score_old" value="1.0" type="real" />
    <att name="initial_score" value="0.1023" type="real" />
    <att name="relevance_score" value="1.0" type="real" />
  </edge>
  <edge id="P15056 (pp) Q9Y2Q5" label="BRAF_HUMAN (pp) LTOR2_HUMAN" source="P15056" target="Q9Y2Q5">
    <att name="confidence_score" value="1.0" type="real" />
    <att name="confidence_score_old" value="1.0" type="real" />
    <att name="initial_score" value="0.1415" type="real" />
    <att name="relevance_score" value="1.0" type="real" />
  </edge>
  <edge id="P27361 (pp) P27448" label="MK03_HUMAN (pp) MARK3_HUMAN" source="P27361" target="P27448">
    <att name="confidence_score" value="1.0" type="real" />
    <att name="confidence_score_old" value="1.0" type="real" />
    <att name="initial_score" value="0.2441" type="real" />
    <att name="relevance_score" value="1.0" type="real" />
  </edge>
  <edge id="P27361 (pp) P36507" label="MK03_HUMAN (pp) MP2K2_HUMAN" source="P27361" target="P36507">
    <att name="confidence_score" value="1.0" type="real" />
    <att name="confidence_score_old" value="1.0" type="real" />
    <att name="initial_score" value="0.6624" type="real" />
    <att name="relevance_score" value="1.0" type="real" />
  </edge>
  <edge id="P27361 (pp) P62834" label="MK03_HUMAN (pp) RAP1A_HUMAN" source="P27361" target="P62834">
    <att name="confidence_score" value="1.0" type="real" />
    <att name="confidence_score_old" value="1.0" type="real" />
    <att name="initial_score" value="0.2536" type="real" />
    <att name="relevance_score" value="1.0" type="real" />
  </edge>
  <edge id="P27361 (pp) Q02750" label="MK03_HUMAN (pp) MP2K1_HUMAN" source="P27361" target="Q02750">
    <att name="confidence_score" value="1.0" type="real" />
    <att name="confidence_score_old" value="1.0" type="real" />
    <att name="initial_score" value="0.7522" type="real" />
    <att name="relevance_score" value="1.0" type="real" />
  </edge>
  <edge id="P27361 (pp) Q13233" label="MK03_HUMAN (pp) M3K1_HUMAN" source="P27361" target="Q13233">
    <att name="confidence_score" value="1.0" type="real" />
    <att name="confidence_score_old" value="0.3925" type="real" />
    <att name="initial_score" value="0.4887" type="real" />
    <att name="relevance_score" value="1.0" type="real" />
  </edge>
  <edge id="P27361 (pp) Q13451" label="MK03_HUMAN (pp) FKBP5_HUMAN" source="P27361" target="Q13451">
    <att name="confidence_score" value="1.0" type="real" />
    <att name="confidence_score_old" value="0.1742" type="real" />
    <att name="initial_score" value="0.0962" type="real" />
    <att name="relevance_score" value="1.0" type="real" />
  </edge>
  <edge id="P27361 (pp) Q15349" label="MK03_HUMAN (pp) KS6A2_HUMAN" source="P27361" target="Q15349">
    <att name="confidence_score" value="1.0" type="real" />
    <att name="confidence_score_old" value="1.0" type="real" />
    <att name="initial_score" value="0.216" type="real" />
    <att name="relevance_score" value="1.0" type="real" />
  </edge>
  <edge id="P27361 (pp) Q16543" label="MK03_HUMAN (pp) CDC37_HUMAN" source="P27361" target="Q16543">
    <att name="confidence_score" value="1.0" type="real" />
    <att name="confidence_score_old" value="0.1739" type="real" />
    <att name="initial_score" value="0.0953" type="real" />
    <att name="relevance_score" value="1.0" type="real" />
  </edge>
  <edge id="P27361 (pp) Q8IVT5" label="MK03_HUMAN (pp) KSR1_HUMAN" source="P27361" target="Q8IVT5">
    <att name="confidence_score" value="1.0" type="real" />
    <att name="confidence_score_old" value="1.0" type="real" />
    <att name="initial_score" value="0.2399" type="real" />
    <att name="relevance_score" value="1.0" type="real" />
  </edge>
  <edge id="P27361 (pp) Q9BRX9" label="MK03_HUMAN (pp) WDR83_HUMAN" source="P27361" target="Q9BRX9">
    <att name="confidence_score" value="1.0" type="real" />
    <att name="confidence_score_old" value="1.0" type="real" />
    <att name="initial_score" value="0.2444" type="real" />
    <att name="relevance_score" value="1.0" type="real" />
  </edge>
  <edge id="P27361 (pp) Q9UHA4" label="MK03_HUMAN (pp) LTOR3_HUMAN" source="P27361" target="Q9UHA4">
    <att name="confidence_score" value="1.0" type="real" />
    <att name="confidence_score_old" value="1.0" type="real" />
    <att name="initial_score" value="0.2365" type="real" />
    <att name="relevance_score" value="1.0" type="real" />
  </edge>
  <edge id="P27361 (pp) Q9Y2Q5" label="MK03_HUMAN (pp) LTOR2_HUMAN" source="P27361" target="Q9Y2Q5">
    <att name="confidence_score" value="1.0" type="real" />
    <att name="confidence_score_old" value="1.0" type="real" />
    <att name="initial_score" value="0.1361" type="real" />
    <att name="relevance_score" value="1.0" type="real" />
  </edge>
  <edge id="P27448 (pp) P31947" label="MARK3_HUMAN (pp) 1433S_HUMAN" source="P27448" target="P31947">
    <att name="confidence_score" value="1.0" type="real" />
    <att name="confidence_score_old" value="0.1776" type="real" />
    <att name="initial_score" value="0.1054" type="real" />
    <att name="relevance_score" value="1.0" type="real" />
  </edge>
  <edge id="P27448 (pp) P36507" label="MARK3_HUMAN (pp) MP2K2_HUMAN" source="P27448" target="P36507">
    <att name="confidence_score" value="1.0" type="real" />
    <att name="confidence_score_old" value="1.0" type="real" />
    <att name="initial_score" value="0.248" type="real" />
    <att name="relevance_score" value="1.0" type="real" />
  </edge>
  <edge id="P27448 (pp) Q02750" label="MARK3_HUMAN (pp) MP2K1_HUMAN" source="P27448" target="Q02750">
    <att name="confidence_score" value="1.0" type="real" />
    <att name="confidence_score_old" value="1.0" type="real" />
    <att name="initial_score" value="0.2481" type="real" />
    <att name="relevance_score" value="1.0" type="real" />
  </edge>
  <edge id="P27448 (pp) Q8IVT5" label="MARK3_HUMAN (pp) KSR1_HUMAN" source="P27448" target="Q8IVT5">
    <att name="confidence_score" value="1.0" type="real" />
    <att name="confidence_score_old" value="1.0" type="real" />
    <att name="initial_score" value="0.6735" type="real" />
    <att name="relevance_score" value="1.0" type="real" />
  </edge>
  <edge id="P30086 (pp) Q02750" label="PEBP1_HUMAN (pp) MP2K1_HUMAN" source="P30086" target="Q02750">
    <att name="confidence_score" value="1.0" type="real" />
    <att name="confidence_score_old" value="1.0" type="real" />
    <att name="initial_score" value="0.4772" type="real" />
    <att name="relevance_score" value="1.0" type="real" />
  </edge>
  <edge id="P31947 (pp) Q92934" label="1433S_HUMAN (pp) BAD_HUMAN" source="P31947" target="Q92934">
    <att name="confidence_score" value="1.0" type="real" />
    <att name="confidence_score_old" value="0.4823" type="real" />
    <att name="initial_score" value="0.5882" type="real" />
    <att name="relevance_score" value="1.0" type="real" />
  </edge>
  <edge id="P31947 (pp) Q96PU5" label="1433S_HUMAN (pp) NED4L_HUMAN" source="P31947" target="Q96PU5">
    <att name="confidence_score" value="1.0" type="real" />
    <att name="confidence_score_old" value="0.2138" type="real" />
    <att name="initial_score" value="0.1951" type="real" />
    <att name="relevance_score" value="1.0" type="real" />
  </edge>
  <edge id="P36507 (pp) P62834" label="MP2K2_HUMAN (pp) RAP1A_HUMAN" source="P36507" target="P62834">
    <att name="confidence_score" value="1.0" type="real" />
    <att name="confidence_score_old" value="1.0" type="real" />
    <att name="initial_score" value="0.2578" type="real" />
    <att name="relevance_score" value="1.0" type="real" />
  </edge>
  <edge id="P36507 (pp) Q02750" label="MP2K2_HUMAN (pp) MP2K1_HUMAN" source="P36507" target="Q02750">
    <att name="confidence_score" value="1.0" type="real" />
    <att name="confidence_score_old" value="1.0" type="real" />
    <att name="initial_score" value="0.4471" type="real" />
    <att name="relevance_score" value="1.0" type="real" />
  </edge>
  <edge id="P36507 (pp) Q16543" label="MP2K2_HUMAN (pp) CDC37_HUMAN" source="P36507" target="Q16543">
    <att name="confidence_score" value="1.0" type="real" />
    <att name="confidence_score_old" value="0.1609" type="real" />
    <att name="initial_score" value="0.0579" type="real" />
    <att name="relevance_score" value="1.0" type="real" />
  </edge>
  <edge id="P36507 (pp) Q6VAB6" label="MP2K2_HUMAN (pp) KSR2_HUMAN" source="P36507" target="Q6VAB6">
    <att name="confidence_score" value="1.0" type="real" />
    <att name="confidence_score_old" value="0.1758" type="real" />
    <att name="initial_score" value="0.1006" type="real" />
    <att name="relevance_score" value="1.0" type="real" />
  </edge>
  <edge id="P36507 (pp) Q8IVT5" label="MP2K2_HUMAN (pp) KSR1_HUMAN" source="P36507" target="Q8IVT5">
    <att name="confidence_score" value="1.0" type="real" />
    <att name="confidence_score_old" value="1.0" type="real" />
    <att name="initial_score" value="0.5105" type="real" />
    <att name="relevance_score" value="1.0" type="real" />
  </edge>
  <edge id="P36507 (pp) Q9BRX9" label="MP2K2_HUMAN (pp) WDR83_HUMAN" source="P36507" target="Q9BRX9">
    <att name="confidence_score" value="1.0" type="real" />
    <att name="confidence_score_old" value="1.0" type="real" />
    <att name="initial_score" value="0.2485" type="real" />
    <att name="relevance_score" value="1.0" type="real" />
  </edge>
  <edge id="P36507 (pp) Q9UHA4" label="MP2K2_HUMAN (pp) LTOR3_HUMAN" source="P36507" target="Q9UHA4">
    <att name="confidence_score" value="1.0" type="real" />
    <att name="confidence_score_old" value="1.0" type="real" />
    <att name="initial_score" value="0.1382" type="real" />
    <att name="relevance_score" value="1.0" type="real" />
  </edge>
  <edge id="P36507 (pp) Q9Y2Q5" label="MP2K2_HUMAN (pp) LTOR2_HUMAN" source="P36507" target="Q9Y2Q5">
    <att name="confidence_score" value="1.0" type="real" />
    <att name="confidence_score_old" value="1.0" type="real" />
    <att name="initial_score" value="0.138" type="real" />
    <att name="relevance_score" value="1.0" type="real" />
  </edge>
  <edge id="P46108 (pp) P62834" label="CRK_HUMAN (pp) RAP1A_HUMAN" source="P46108" target="P62834">
    <att name="confidence_score" value="1.0" type="real" />
    <att name="confidence_score_old" value="1.0" type="real" />
    <att name="initial_score" value="0.3418" type="real" />
    <att name="relevance_score" value="1.0" type="real" />
  </edge>
  <edge id="P46108 (pp) Q9BRX9" label="CRK_HUMAN (pp) WDR83_HUMAN" source="P46108" target="Q9BRX9">
    <att name="confidence_score" value="1.0" type="real" />
    <att name="confidence_score_old" value="0.1736" type="real" />
    <att name="initial_score" value="0.0945" type="real" />
    <att name="relevance_score" value="1.0" type="real" />
  </edge>
  <edge id="P46108 (pp) Q9ULH0" label="CRK_HUMAN (pp) KDIS_HUMAN" source="P46108" target="Q9ULH0">
    <att name="confidence_score" value="1.0" type="real" />
    <att name="confidence_score_old" value="1.0" type="real" />
    <att name="initial_score" value="0.0451" type="real" />
    <att name="relevance_score" value="1.0" type="real" />
  </edge>
  <edge id="P53041 (pp) Q16543" label="PPP5_HUMAN (pp) CDC37_HUMAN" source="P53041" target="Q16543">
    <att name="confidence_score" value="1.0" type="real" />
    <att name="confidence_score_old" value="0.2176" type="real" />
    <att name="initial_score" value="0.2037" type="real" />
    <att name="relevance_score" value="1.0" type="real" />
  </edge>
  <edge id="P53041 (pp) Q6VAB6" label="PPP5_HUMAN (pp) KSR2_HUMAN" source="P53041" target="Q6VAB6">
    <att name="confidence_score" value="1.0" type="real" />
    <att name="confidence_score_old" value="0.1727" type="real" />
    <att name="initial_score" value="0.092" type="real" />
    <att name="relevance_score" value="1.0" type="real" />
  </edge>
  <edge id="P62834 (pp) Q02750" label="RAP1A_HUMAN (pp) MP2K1_HUMAN" source="P62834" target="Q02750">
    <att name="confidence_score" value="1.0" type="real" />
    <att name="confidence_score_old" value="1.0" type="real" />
    <att name="initial_score" value="0.2581" type="real" />
    <att name="relevance_score" value="1.0" type="real" />
  </edge>
  <edge id="P62834 (pp) Q9ULH0" label="RAP1A_HUMAN (pp) KDIS_HUMAN" source="P62834" target="Q9ULH0">
    <att name="confidence_score" value="1.0" type="real" />
    <att name="confidence_score_old" value="1.0" type="real" />
    <att name="initial_score" value="0.2535" type="real" />
    <att name="relevance_score" value="1.0" type="real" />
  </edge>
  <edge id="Q02156 (pp) Q03721" label="KPCE_HUMAN (pp) KCNC4_HUMAN" source="Q02156" target="Q03721">
    <att name="confidence_score" value="1.0" type="real" />
    <att name="confidence_score_old" value="0.5191" type="real" />
    <att name="initial_score" value="0.6237" type="real" />
    <att name="relevance_score" value="1.0" type="real" />
  </edge>
  <edge id="Q02156 (pp) Q15349" label="KPCE_HUMAN (pp) KS6A2_HUMAN" source="Q02156" target="Q15349">
    <att name="confidence_score" value="1.0" type="real" />
    <att name="confidence_score_old" value="0.2068" type="real" />
    <att name="initial_score" value="0.179" type="real" />
    <att name="relevance_score" value="1.0" type="real" />
  </edge>
  <edge id="Q02156 (pp) Q16543" label="KPCE_HUMAN (pp) CDC37_HUMAN" source="Q02156" target="Q16543">
    <att name="confidence_score" value="1.0" type="real" />
    <att name="confidence_score_old" value="0.1612" type="real" />
    <att name="initial_score" value="0.0588" type="real" />
    <att name="relevance_score" value="1.0" type="real" />
  </edge>
  <edge id="Q02156 (pp) Q92934" label="KPCE_HUMAN (pp) BAD_HUMAN" source="Q02156" target="Q92934">
    <att name="confidence_score" value="1.0" type="real" />
    <att name="confidence_score_old" value="0.3322" type="real" />
    <att name="initial_score" value="0.4081" type="real" />
    <att name="relevance_score" value="1.0" type="real" />
  </edge>
  <edge id="Q02156 (pp) Q9UBS0" label="KPCE_HUMAN (pp) KS6B2_HUMAN" source="Q02156" target="Q9UBS0">
    <att name="confidence_score" value="1.0" type="real" />
    <att name="confidence_score_old" value="0.3858" type="real" />
    <att name="initial_score" value="0.4803" type="real" />
    <att name="relevance_score" value="1.0" type="real" />
  </edge>
  <edge id="Q02750 (pp) Q13233" label="MP2K1_HUMAN (pp) M3K1_HUMAN" source="Q02750" target="Q13233">
    <att name="confidence_score" value="1.0" type="real" />
    <att name="confidence_score_old" value="0.321" type="real" />
    <att name="initial_score" value="0.3915" type="real" />
    <att name="relevance_score" value="1.0" type="real" />
  </edge>
  <edge id="Q02750 (pp) Q6TCH7" label="MP2K1_HUMAN (pp) PAQR3_HUMAN" source="Q02750" target="Q6TCH7">
    <att name="confidence_score" value="1.0" type="real" />
    <att name="confidence_score_old" value="0.2184" type="real" />
    <att name="initial_score" value="0.2055" type="real" />
    <att name="relevance_score" value="1.0" type="real" />
  </edge>
  <edge id="Q02750 (pp) Q6VAB6" label="MP2K1_HUMAN (pp) KSR2_HUMAN" source="Q02750" target="Q6VAB6">
    <att name="confidence_score" value="1.0" type="real" />
    <att name="confidence_score_old" value="0.7137" type="real" />
    <att name="initial_score" value="0.7776" type="real" />
    <att name="relevance_score" value="1.0" type="real" />
  </edge>
  <edge id="Q02750 (pp) Q8IVT5" label="MP2K1_HUMAN (pp) KSR1_HUMAN" source="Q02750" target="Q8IVT5">
    <att name="confidence_score" value="1.0" type="real" />
    <att name="confidence_score_old" value="1.0" type="real" />
    <att name="initial_score" value="0.5344" type="real" />
    <att name="relevance_score" value="1.0" type="real" />
  </edge>
  <edge id="Q02750 (pp) Q9BRX9" label="MP2K1_HUMAN (pp) WDR83_HUMAN" source="Q02750" target="Q9BRX9">
    <att name="confidence_score" value="1.0" type="real" />
    <att name="confidence_score_old" value="1.0" type="real" />
    <att name="initial_score" value="0.2485" type="real" />
    <att name="relevance_score" value="1.0" type="real" />
  </edge>
  <edge id="Q02750 (pp) Q9UHA4" label="MP2K1_HUMAN (pp) LTOR3_HUMAN" source="Q02750" target="Q9UHA4">
    <att name="confidence_score" value="1.0" type="real" />
    <att name="confidence_score_old" value="1.0" type="real" />
    <att name="initial_score" value="0.311" type="real" />
    <att name="relevance_score" value="1.0" type="real" />
  </edge>
  <edge id="Q02750 (pp) Q9Y2Q5" label="MP2K1_HUMAN (pp) LTOR2_HUMAN" source="Q02750" target="Q9Y2Q5">
    <att name="confidence_score" value="1.0" type="real" />
    <att name="confidence_score_old" value="1.0" type="real" />
    <att name="initial_score" value="0.2155" type="real" />
    <att name="relevance_score" value="1.0" type="real" />
  </edge>
  <edge id="Q13233 (pp) Q13451" label="M3K1_HUMAN (pp) FKBP5_HUMAN" source="Q13233" target="Q13451">
    <att name="confidence_score" value="1.0" type="real" />
    <att name="confidence_score_old" value="1.0" type="real" />
    <att name="initial_score" value="0.0842" type="real" />
    <att name="relevance_score" value="1.0" type="real" />
  </edge>
  <edge id="Q13233 (pp) Q16543" label="M3K1_HUMAN (pp) CDC37_HUMAN" source="Q13233" target="Q16543">
    <att name="confidence_score" value="1.0" type="real" />
    <att name="confidence_score_old" value="1.0" type="real" />
    <att name="initial_score" value="0.0832" type="real" />
    <att name="relevance_score" value="1.0" type="real" />
  </edge>
  <edge id="Q13451 (pp) Q16543" label="FKBP5_HUMAN (pp) CDC37_HUMAN" source="Q13451" target="Q16543">
    <att name="confidence_score" value="1.0" type="real" />
    <att name="confidence_score_old" value="0.1705" type="real" />
    <att name="initial_score" value="0.0858" type="real" />
    <att name="relevance_score" value="1.0" type="real" />
  </edge>
  <edge id="Q13451 (pp) Q6VAB6" label="FKBP5_HUMAN (pp) KSR2_HUMAN" source="Q13451" target="Q6VAB6">
    <att name="confidence_score" value="1.0" type="real" />
    <att name="confidence_score_old" value="0.1791" type="real" />
    <att name="initial_score" value="0.1096" type="real" />
    <att name="relevance_score" value="1.0" type="real" />
  </edge>
  <edge id="Q13451 (pp) Q9UBS0" label="FKBP5_HUMAN (pp) KS6B2_HUMAN" source="Q13451" target="Q9UBS0">
    <att name="confidence_score" value="1.0" type="real" />
    <att name="confidence_score_old" value="0.1664" type="real" />
    <att name="initial_score" value="0.0739" type="real" />
    <att name="relevance_score" value="1.0" type="real" />
  </edge>
  <edge id="Q15349 (pp) Q16543" label="KS6A2_HUMAN (pp) CDC37_HUMAN" source="Q15349" target="Q16543">
    <att name="confidence_score" value="1.0" type="real" />
    <att name="confidence_score_old" value="0.1525" type="real" />
    <att name="initial_score" value="0.0318" type="real" />
    <att name="relevance_score" value="1.0" type="real" />
  </edge>
  <edge id="Q15349 (pp) Q9UBS0" label="KS6A2_HUMAN (pp) KS6B2_HUMAN" source="Q15349" target="Q9UBS0">
    <att name="confidence_score" value="1.0" type="real" />
    <att name="confidence_score_old" value="1.0" type="real" />
    <att name="initial_score" value="0.0" type="real" />
    <att name="relevance_score" value="1.0" type="real" />
  </edge>
  <edge id="Q16543 (pp) Q6VAB6" label="CDC37_HUMAN (pp) KSR2_HUMAN" source="Q16543" target="Q6VAB6">
    <att name="confidence_score" value="1.0" type="real" />
    <att name="confidence_score_old" value="0.1784" type="real" />
    <att name="initial_score" value="0.1078" type="real" />
    <att name="relevance_score" value="1.0" type="real" />
  </edge>
  <edge id="Q16543 (pp) Q8IVT5" label="CDC37_HUMAN (pp) KSR1_HUMAN" source="Q16543" target="Q8IVT5">
    <att name="confidence_score" value="1.0" type="real" />
    <att name="confidence_score_old" value="0.1849" type="real" />
    <att name="initial_score" value="0.125" type="real" />
    <att name="relevance_score" value="1.0" type="real" />
  </edge>
  <edge id="Q16543 (pp) Q9UBS0" label="CDC37_HUMAN (pp) KS6B2_HUMAN" source="Q16543" target="Q9UBS0">
    <att name="confidence_score" value="1.0" type="real" />
    <att name="confidence_score_old" value="0.166" type="real" />
    <att name="initial_score" value="0.073" type="real" />
    <att name="relevance_score" value="1.0" type="real" />
  </edge>
  <edge id="Q92963 (pp) Q99578" label="RIT1_HUMAN (pp) RIT2_HUMAN" source="Q92963" target="Q99578">
    <att name="confidence_score" value="1.0" type="real" />
    <att name="confidence_score_old" value="0.1597" type="real" />
    <att name="initial_score" value="0.0543" type="real" />
    <att name="relevance_score" value="1.0" type="real" />
  </edge>
  <edge id="Q9BRX9 (pp) Q9UHA4" label="WDR83_HUMAN (pp) LTOR3_HUMAN" source="Q9BRX9" target="Q9UHA4">
    <att name="confidence_score" value="1.0" type="real" />
    <att name="confidence_score_old" value="1.0" type="real" />
    <att name="initial_score" value="0.2819" type="real" />
    <att name="relevance_score" value="1.0" type="real" />
  </edge>
  <edge id="Q9BRX9 (pp) Q9Y2Q5" label="WDR83_HUMAN (pp) LTOR2_HUMAN" source="Q9BRX9" target="Q9Y2Q5">
    <att name="confidence_score" value="1.0" type="real" />
    <att name="confidence_score_old" value="1.0" type="real" />
    <att name="initial_score" value="0.1879" type="real" />
    <att name="relevance_score" value="1.0" type="real" />
  </edge>
  <edge id="Q9UHA4 (pp) Q9Y2Q5" label="LTOR3_HUMAN (pp) LTOR2_HUMAN" source="Q9UHA4" target="Q9Y2Q5">
    <att name="confidence_score" value="1.0" type="real" />
    <att name="confidence_score_old" value="1.0" type="real" />
    <att name="initial_score" value="0.8629" type="real" />
    <att name="relevance_score" value="1.0" type="real" />
  </edge>
</graph>
