# Supplementary material for: New insights into the molecular biology of Alzheimer’s-like cerebral amyloidosis achieved through multi‐omics approaches
Source: PLoS One. 2025 Sep 3;20(9):e0330859. doi: 10.1371/journal.pone.0330859 (PMC12407441; doi:10.1371/journal.pone.0330859)
Supplement: S4 Appendix — (ZIP) [file pone.0330859.s014.zip › c1_3_49.xgmml]

<?xml version='1.0' encoding='utf-8'?>
<graph xmlns="http://www.cs.rpi.edu/XGMML" xmlns:dc="http://purl.org/dc/elements/1.1/" xmlns:rdf="http://www.w3.org/1999/02/22-rdf-syntax-ns#" label="[c1_3_49]@0.1" directed="0" vendor="Intomics A/S">
  <att name="layoutAlgorithm" value="Edge-weighted Spring Embedded" type="string" />
  <att name="networkMetadata"><rdf:RDF><rdf:Description rdf:about="https://www.intomics.com/"><dc:type>Protein-Protein Interaction</dc:type><dc:description>https://www.intomics.com/inbiomap/</dc:description><dc:identifier>([P08709]@0.1+[P13726]@0.1)</dc:identifier><dc:date>2024-01-31 21:21:58 UTC</dc:date><dc:title>inBio Map network</dc:title><dc:source>/unity/intomics/inhouse/software/inBio_Command_2023_08/share/data/interactions/network_0/inBio_Map_2023_08_10</dc:source><dc:format>Cytoscape-XGMML</dc:format></rdf:Description></rdf:RDF></att>
  <att name="_inBio_interactomeVersion" value="2023_08_10" type="string" />
  <att name="_inBio_formatVersion" value="1" type="integer" />
  <att name="order" value="1" type="integer" />
  <node id="P00740" label="FA9_HUMAN">
    <att name="ac" value="P00740" type="string" />
    <att name="gene" value="F9" type="string" />
    <att name="multiplicity" value="1" type="integer" />
    <att name="order" value="1" type="integer" />
    <att name="relevance_score" value="1.0" type="real" />
    <att name="localization" value="Enzyme" type="string" />
    <att name="description" value="Coagulation factor IX" type="string" />
  </node>
  <node id="P00742" label="FA10_HUMAN">
    <att name="ac" value="P00742" type="string" />
    <att name="gene" value="F10" type="string" />
    <att name="multiplicity" value="2" type="integer" />
    <att name="order" value="1" type="integer" />
    <att name="relevance_score" value="1.0" type="real" />
    <att name="localization" value="Enzyme" type="string" />
    <att name="description" value="Coagulation factor X" type="string" />
  </node>
  <node id="P08709" label="FA7_HUMAN">
    <att name="ac" value="P08709" type="string" />
    <att name="gene" value="F7" type="string" />
    <att name="multiplicity" value="2" type="integer" />
    <att name="order" value="0" type="integer" />
    <att name="relevance_score" value="1.0" type="real" />
    <att name="localization" value="Enzyme" type="string" />
    <att name="description" value="Coagulation factor VII" type="string" />
  </node>
  <node id="P10646" label="TFPI1_HUMAN">
    <att name="ac" value="P10646" type="string" />
    <att name="gene" value="TFPI" type="string" />
    <att name="multiplicity" value="2" type="integer" />
    <att name="order" value="1" type="integer" />
    <att name="relevance_score" value="1.0" type="real" />
    <att name="localization" value="" type="string" />
    <att name="description" value="Tissue factor pathway inhibitor" type="string" />
  </node>
  <node id="P13726" label="TF_HUMAN">
    <att name="ac" value="P13726" type="string" />
    <att name="gene" value="F3" type="string" />
    <att name="multiplicity" value="2" type="integer" />
    <att name="order" value="0" type="integer" />
    <att name="relevance_score" value="1.0" type="real" />
    <att name="localization" value="Plasma membrane bound" type="string" />
    <att name="description" value="Tissue factor" type="string" />
  </node>
  <node id="P38435" label="VKGC_HUMAN">
    <att name="ac" value="P38435" type="string" />
    <att name="gene" value="GGCX" type="string" />
    <att name="multiplicity" value="1" type="integer" />
    <att name="order" value="1" type="integer" />
    <att name="relevance_score" value="1.0" type="real" />
    <att name="localization" value="Enzyme" type="string" />
    <att name="description" value="Vitamin K-dependent gamma-carboxylase" type="string" />
  </node>
  <node id="Q92544" label="TM9S4_HUMAN">
    <att name="ac" value="Q92544" type="string" />
    <att name="gene" value="TM9SF4" type="string" />
    <att name="multiplicity" value="1" type="integer" />
    <att name="order" value="1" type="integer" />
    <att name="relevance_score" value="1.0" type="real" />
    <att name="localization" value="" type="string" />
    <att name="description" value="Transmembrane 9 superfamily member 4" type="string" />
  </node>
  <edge id="P00740 (pp) P00742" label="FA9_HUMAN (pp) FA10_HUMAN" source="P00740" target="P00742">
    <att name="confidence_score" value="1.0" type="real" />
    <att name="confidence_score_old" value="1.0" type="real" />
    <att name="initial_score" value="0.8116" type="real" />
    <att name="relevance_score" value="1.0" type="real" />
  </edge>
  <edge id="P00740 (pp) P08709" label="FA9_HUMAN (pp) FA7_HUMAN" source="P00740" target="P08709">
    <att name="confidence_score" value="1.0" type="real" />
    <att name="confidence_score_old" value="1.0" type="real" />
    <att name="initial_score" value="0.4354" type="real" />
    <att name="relevance_score" value="1.0" type="real" />
  </edge>
  <edge id="P00740 (pp) P13726" label="FA9_HUMAN (pp) TF_HUMAN" source="P00740" target="P13726">
    <att name="confidence_score" value="1.0" type="real" />
    <att name="confidence_score_old" value="1.0" type="real" />
    <att name="initial_score" value="0.4324" type="real" />
    <att name="relevance_score" value="1.0" type="real" />
  </edge>
  <edge id="P00740 (pp) P38435" label="FA9_HUMAN (pp) VKGC_HUMAN" source="P00740" target="P38435">
    <att name="confidence_score" value="1.0" type="real" />
    <att name="confidence_score_old" value="1.0" type="real" />
    <att name="initial_score" value="0.4238" type="real" />
    <att name="relevance_score" value="1.0" type="real" />
  </edge>
  <edge id="P00742 (pp) P08709" label="FA10_HUMAN (pp) FA7_HUMAN" source="P00742" target="P08709">
    <att name="confidence_score" value="1.0" type="real" />
    <att name="confidence_score_old" value="1.0" type="real" />
    <att name="initial_score" value="0.8527" type="real" />
    <att name="relevance_score" value="1.0" type="real" />
  </edge>
  <edge id="P00742 (pp) P10646" label="FA10_HUMAN (pp) TFPI1_HUMAN" source="P00742" target="P10646">
    <att name="confidence_score" value="1.0" type="real" />
    <att name="confidence_score_old" value="1.0" type="real" />
    <att name="initial_score" value="0.6612" type="real" />
    <att name="relevance_score" value="1.0" type="real" />
  </edge>
  <edge id="P00742 (pp) P13726" label="FA10_HUMAN (pp) TF_HUMAN" source="P00742" target="P13726">
    <att name="confidence_score" value="1.0" type="real" />
    <att name="confidence_score_old" value="1.0" type="real" />
    <att name="initial_score" value="0.764" type="real" />
    <att name="relevance_score" value="1.0" type="real" />
  </edge>
  <edge id="P00742 (pp) P38435" label="FA10_HUMAN (pp) VKGC_HUMAN" source="P00742" target="P38435">
    <att name="confidence_score" value="1.0" type="real" />
    <att name="confidence_score_old" value="1.0" type="real" />
    <att name="initial_score" value="0.4267" type="real" />
    <att name="relevance_score" value="1.0" type="real" />
  </edge>
  <edge id="P08709 (pp) P10646" label="FA7_HUMAN (pp) TFPI1_HUMAN" source="P08709" target="P10646">
    <att name="confidence_score" value="1.0" type="real" />
    <att name="confidence_score_old" value="1.0" type="real" />
    <att name="initial_score" value="0.4429" type="real" />
    <att name="relevance_score" value="1.0" type="real" />
  </edge>
  <edge id="P08709 (pp) P13726" label="FA7_HUMAN (pp) TF_HUMAN" source="P08709" target="P13726">
    <att name="confidence_score" value="1.0" type="real" />
    <att name="confidence_score_old" value="1.0" type="real" />
    <att name="initial_score" value="0.8791" type="real" />
    <att name="relevance_score" value="1.0" type="real" />
  </edge>
  <edge id="P08709 (pp) P38435" label="FA7_HUMAN (pp) VKGC_HUMAN" source="P08709" target="P38435">
    <att name="confidence_score" value="1.0" type="real" />
    <att name="confidence_score_old" value="1.0" type="real" />
    <att name="initial_score" value="0.4296" type="real" />
    <att name="relevance_score" value="1.0" type="real" />
  </edge>
  <edge id="P10646 (pp) P13726" label="TFPI1_HUMAN (pp) TF_HUMAN" source="P10646" target="P13726">
    <att name="confidence_score" value="1.0" type="real" />
    <att name="confidence_score_old" value="1.0" type="real" />
    <att name="initial_score" value="0.4423" type="real" />
    <att name="relevance_score" value="1.0" type="real" />
  </edge>
  <edge id="P13726 (pp) Q92544" label="TF_HUMAN (pp) TM9S4_HUMAN" source="P13726" target="Q92544">
    <att name="confidence_score" value="1.0" type="real" />
    <att name="confidence_score_old" value="0.1649" type="real" />
    <att name="initial_score" value="0.0697" type="real" />
    <att name="relevance_score" value="1.0" type="real" />
  </edge>
</graph>
