# Supplementary material for: New insights into the molecular biology of Alzheimer’s-like cerebral amyloidosis achieved through multi‐omics approaches
Source: PLoS One. 2025 Sep 3;20(9):e0330859. doi: 10.1371/journal.pone.0330859 (PMC12407441; doi:10.1371/journal.pone.0330859)
Supplement: S4 Appendix — (ZIP) [file pone.0330859.s014.zip › c1_3_53.xgmml]

<?xml version='1.0' encoding='utf-8'?>
<graph xmlns="http://www.cs.rpi.edu/XGMML" xmlns:dc="http://purl.org/dc/elements/1.1/" xmlns:rdf="http://www.w3.org/1999/02/22-rdf-syntax-ns#" label="[c1_3_53]@0.1" directed="0" vendor="Intomics A/S">
  <att name="layoutAlgorithm" value="Edge-weighted Spring Embedded" type="string" />
  <att name="networkMetadata"><rdf:RDF><rdf:Description rdf:about="https://www.intomics.com/"><dc:type>Protein-Protein Interaction</dc:type><dc:description>https://www.intomics.com/inbiomap/</dc:description><dc:identifier>[P10145]@0.1</dc:identifier><dc:date>2024-01-31 21:21:58 UTC</dc:date><dc:title>inBio Map network</dc:title><dc:source>/unity/intomics/inhouse/software/inBio_Command_2023_08/share/data/interactions/network_0/inBio_Map_2023_08_10</dc:source><dc:format>Cytoscape-XGMML</dc:format></rdf:Description></rdf:RDF></att>
  <att name="_inBio_interactomeVersion" value="2023_08_10" type="string" />
  <att name="_inBio_formatVersion" value="1" type="integer" />
  <att name="_inBio_formatVersion" value="1" type="integer" />
  <att name="_inBio_interactomeVersion" value="2023_08_10" type="string" />
  <att name="layoutAlgorithm" value="Edge-weighted Spring Embedded" type="string" />
  <att name="order" value="1" type="integer" />
  <node id="P01574" label="IFNB_HUMAN">
    <att name="ac" value="P01574" type="string" />
    <att name="description" value="Interferon beta" type="string" />
    <att name="gene" value="IFNB1" type="string" />
    <att name="localization" value="Signaling molecule" type="string" />
    <att name="order" value="1" type="integer" />
    <att name="relevance_score" value="0.21739130434782608" type="real" />
    <att name="_Secreted" value="true" type="boolean" />
    <att name="localization" value="Signaling molecule" type="string" />
    <att name="description" value="Interferon beta" type="string" />
  </node>
  <node id="P10145" label="IL8_HUMAN">
    <att name="ac" value="P10145" type="string" />
    <att name="description" value="Interleukin-8" type="string" />
    <att name="gene" value="CXCL8" type="string" />
    <att name="localization" value="Signaling molecule" type="string" />
    <att name="order" value="0" type="integer" />
    <att name="relevance_score" value="1.0" type="real" />
    <att name="_Secreted" value="true" type="boolean" />
    <att name="localization" value="Signaling molecule" type="string" />
    <att name="description" value="Interleukin-8" type="string" />
  </node>
  <node id="P13501" label="CCL5_HUMAN">
    <att name="ac" value="P13501" type="string" />
    <att name="description" value="C-C motif chemokine 5" type="string" />
    <att name="gene" value="CCL5" type="string" />
    <att name="localization" value="Signaling molecule" type="string" />
    <att name="order" value="1" type="integer" />
    <att name="relevance_score" value="0.2727272727272727" type="real" />
    <att name="_Secreted" value="true" type="boolean" />
    <att name="localization" value="Signaling molecule" type="string" />
    <att name="description" value="C-C motif chemokine 5" type="string" />
  </node>
  <node id="P25024" label="CXCR1_HUMAN">
    <att name="ac" value="P25024" type="string" />
    <att name="description" value="C-X-C chemokine receptor type 1" type="string" />
    <att name="gene" value="CXCR1" type="string" />
    <att name="localization" value="Receptor" type="string" />
    <att name="order" value="1" type="integer" />
    <att name="relevance_score" value="0.1111111111111111" type="real" />
    <att name="_Receptor" value="true" type="boolean" />
    <att name="localization" value="Receptor" type="string" />
    <att name="description" value="C-X-C chemokine receptor type 1" type="string" />
  </node>
  <node id="P78556" label="CCL20_HUMAN">
    <att name="ac" value="P78556" type="string" />
    <att name="description" value="C-C motif chemokine 20" type="string" />
    <att name="gene" value="CCL20" type="string" />
    <att name="localization" value="Signaling molecule" type="string" />
    <att name="order" value="1" type="integer" />
    <att name="relevance_score" value="0.5714285714285714" type="real" />
    <att name="_Secreted" value="true" type="boolean" />
    <att name="localization" value="Signaling molecule" type="string" />
    <att name="description" value="C-C motif chemokine 20" type="string" />
  </node>
  <node id="Q16570" label="ACKR1_HUMAN">
    <att name="ac" value="Q16570" type="string" />
    <att name="description" value="Atypical chemokine receptor 1" type="string" />
    <att name="gene" value="ACKR1" type="string" />
    <att name="localization" value="Receptor" type="string" />
    <att name="order" value="1" type="integer" />
    <att name="relevance_score" value="0.25" type="real" />
    <att name="_Receptor" value="true" type="boolean" />
    <att name="localization" value="Receptor" type="string" />
    <att name="description" value="Atypical chemokine receptor 1" type="string" />
  </node>
  <node id="Q86UE4" label="LYRIC_HUMAN">
    <att name="ac" value="Q86UE4" type="string" />
    <att name="description" value="Protein LYRIC" type="string" />
    <att name="gene" value="MTDH" type="string" />
    <att name="localization" value="" type="string" />
    <att name="order" value="1" type="integer" />
    <att name="relevance_score" value="0.1388888888888889" type="real" />
    <att name="localization" value="" type="string" />
    <att name="description" value="Protein LYRIC" type="string" />
  </node>
  <edge id="P01574 (pp) P10145" label="IFNB_HUMAN (pp) IL8_HUMAN" source="P01574" target="P10145">
    <att name="confidence_score" value="1.0" type="real" />
    <att name="confidence_score_old" value="1.0" type="real" />
    <att name="relevance_score" value="0.21739130434782608" type="real" />
  </edge>
  <edge id="P01574 (pp) P13501" label="IFNB_HUMAN (pp) CCL5_HUMAN" source="P01574" target="P13501">
    <att name="confidence_score" value="1.0" type="real" />
    <att name="confidence_score_old" value="1.0" type="real" />
    <att name="relevance_score" value="0.21739130434782608" type="real" />
  </edge>
  <edge id="P01574 (pp) P78556" label="IFNB_HUMAN (pp) CCL20_HUMAN" source="P01574" target="P78556">
    <att name="confidence_score" value="1.0" type="real" />
    <att name="confidence_score_old" value="1.0" type="real" />
    <att name="relevance_score" value="0.21739130434782608" type="real" />
  </edge>
  <edge id="P10145 (pp) P13501" label="IL8_HUMAN (pp) CCL5_HUMAN" source="P10145" target="P13501">
    <att name="confidence_score" value="1.0" type="real" />
    <att name="confidence_score_old" value="1.0" type="real" />
    <att name="initial_score" value="0.4252" type="real" />
    <att name="relevance_score" value="0.2727272727272727" type="real" />
  </edge>
  <edge id="P10145 (pp) P25024" label="IL8_HUMAN (pp) CXCR1_HUMAN" source="P10145" target="P25024">
    <att name="confidence_score" value="1.0" type="real" />
    <att name="confidence_score_old" value="1.0" type="real" />
    <att name="initial_score" value="0.653" type="real" />
    <att name="relevance_score" value="0.1111111111111111" type="real" />
  </edge>
  <edge id="P10145 (pp) P78556" label="IL8_HUMAN (pp) CCL20_HUMAN" source="P10145" target="P78556">
    <att name="confidence_score" value="1.0" type="real" />
    <att name="confidence_score_old" value="1.0" type="real" />
    <att name="relevance_score" value="0.5714285714285714" type="real" />
  </edge>
  <edge id="P10145 (pp) Q16570" label="IL8_HUMAN (pp) ACKR1_HUMAN" source="P10145" target="Q16570">
    <att name="confidence_score" value="1.0" type="real" />
    <att name="confidence_score_old" value="1.0" type="real" />
    <att name="initial_score" value="0.4482" type="real" />
    <att name="relevance_score" value="0.25" type="real" />
  </edge>
  <edge id="P10145 (pp) Q86UE4" label="IL8_HUMAN (pp) LYRIC_HUMAN" source="P10145" target="Q86UE4">
    <att name="confidence_score" value="1.0" type="real" />
    <att name="confidence_score_old" value="0.2177" type="real" />
    <att name="initial_score" value="0.204" type="real" />
    <att name="relevance_score" value="0.1388888888888889" type="real" />
  </edge>
  <edge id="P13501 (pp) P78556" label="CCL5_HUMAN (pp) CCL20_HUMAN" source="P13501" target="P78556">
    <att name="confidence_score" value="1.0" type="real" />
    <att name="confidence_score_old" value="1.0" type="real" />
    <att name="initial_score" value="0.139" type="real" />
    <att name="relevance_score" value="0.2727272727272727" type="real" />
  </edge>
</graph>
