# Supplementary material for: New insights into the molecular biology of Alzheimer’s-like cerebral amyloidosis achieved through multi‐omics approaches
Source: PLoS One. 2025 Sep 3;20(9):e0330859. doi: 10.1371/journal.pone.0330859 (PMC12407441; doi:10.1371/journal.pone.0330859)
Supplement: S4 Appendix — (ZIP) [file pone.0330859.s014.zip › c1_3_54.xgmml]

<?xml version='1.0' encoding='utf-8'?>
<graph xmlns="http://www.cs.rpi.edu/XGMML" xmlns:dc="http://purl.org/dc/elements/1.1/" xmlns:rdf="http://www.w3.org/1999/02/22-rdf-syntax-ns#" label="[c1_3_54]@0.1" directed="0" vendor="Intomics A/S">
  <att name="layoutAlgorithm" value="Edge-weighted Spring Embedded" type="string" />
  <att name="networkMetadata"><rdf:RDF><rdf:Description rdf:about="https://www.intomics.com/"><dc:type>Protein-Protein Interaction</dc:type><dc:description>https://www.intomics.com/inbiomap/</dc:description><dc:identifier>[P10275]@0.1</dc:identifier><dc:date>2024-01-31 21:21:58 UTC</dc:date><dc:title>inBio Map network</dc:title><dc:source>/unity/intomics/inhouse/software/inBio_Command_2023_08/share/data/interactions/network_0/inBio_Map_2023_08_10</dc:source><dc:format>Cytoscape-XGMML</dc:format></rdf:Description></rdf:RDF></att>
  <att name="_inBio_interactomeVersion" value="2023_08_10" type="string" />
  <att name="_inBio_formatVersion" value="1" type="integer" />
  <att name="_inBio_formatVersion" value="1" type="integer" />
  <att name="_inBio_interactomeVersion" value="2023_08_10" type="string" />
  <att name="layoutAlgorithm" value="Edge-weighted Spring Embedded" type="string" />
  <att name="order" value="1" type="integer" />
  <node id="A6NHR9" label="SMHD1_HUMAN">
    <att name="ac" value="A6NHR9" type="string" />
    <att name="description" value="Structural maintenance of chromosomes flexible hinge domain-containing protein 1" type="string" />
    <att name="gene" value="SMCHD1" type="string" />
    <att name="localization" value="Enzyme" type="string" />
    <att name="order" value="1" type="integer" />
    <att name="relevance_score" value="0.25" type="real" />
    <att name="localization" value="Enzyme" type="string" />
    <att name="description" value="Structural maintenance of chromosomes flexible hinge domain-containing protein 1" type="string" />
  </node>
  <node id="O00712" label="NFIB_HUMAN">
    <att name="ac" value="O00712" type="string" />
    <att name="description" value="Nuclear factor 1 B-type" type="string" />
    <att name="gene" value="NFIB" type="string" />
    <att name="localization" value="Transcription factor" type="string" />
    <att name="order" value="1" type="integer" />
    <att name="relevance_score" value="0.3333333333333333" type="real" />
    <att name="localization" value="Transcription factor" type="string" />
    <att name="description" value="Nuclear factor 1 B-type" type="string" />
  </node>
  <node id="O14497" label="ARI1A_HUMAN">
    <att name="ac" value="O14497" type="string" />
    <att name="description" value="AT-rich interactive domain-containing protein 1A" type="string" />
    <att name="gene" value="ARID1A" type="string" />
    <att name="localization" value="Transcription factor" type="string" />
    <att name="order" value="1" type="integer" />
    <att name="relevance_score" value="0.38461538461538464" type="real" />
    <att name="localization" value="Transcription factor" type="string" />
    <att name="description" value="AT-rich interactive domain-containing protein 1A" type="string" />
  </node>
  <node id="O14595" label="CTDS2_HUMAN">
    <att name="ac" value="O14595" type="string" />
    <att name="description" value="Carboxy-terminal domain RNA polymerase II polypeptide A small phosphatase 2" type="string" />
    <att name="gene" value="CTDSP2" type="string" />
    <att name="localization" value="Enzyme" type="string" />
    <att name="order" value="1" type="integer" />
    <att name="relevance_score" value="0.14285714285714285" type="real" />
    <att name="localization" value="Enzyme" type="string" />
    <att name="description" value="Carboxy-terminal domain RNA polymerase II polypeptide A small phosphatase 2" type="string" />
  </node>
  <node id="O14686" label="KMT2D_HUMAN">
    <att name="ac" value="O14686" type="string" />
    <att name="description" value="Histone-lysine N-methyltransferase 2D" type="string" />
    <att name="gene" value="KMT2D" type="string" />
    <att name="localization" value="Enzyme" type="string" />
    <att name="order" value="1" type="integer" />
    <att name="relevance_score" value="0.42857142857142855" type="real" />
    <att name="localization" value="Enzyme" type="string" />
    <att name="description" value="Histone-lysine N-methyltransferase 2D" type="string" />
  </node>
  <node id="O15014" label="ZN609_HUMAN">
    <att name="ac" value="O15014" type="string" />
    <att name="description" value="Zinc finger protein 609" type="string" />
    <att name="gene" value="ZNF609" type="string" />
    <att name="localization" value="" type="string" />
    <att name="order" value="1" type="integer" />
    <att name="relevance_score" value="0.3125" type="real" />
    <att name="localization" value="" type="string" />
    <att name="description" value="Zinc finger protein 609" type="string" />
  </node>
  <node id="O15042" label="SR140_HUMAN">
    <att name="ac" value="O15042" type="string" />
    <att name="description" value="U2 snRNP-associated SURP motif-containing protein" type="string" />
    <att name="gene" value="U2SURP" type="string" />
    <att name="localization" value="" type="string" />
    <att name="order" value="1" type="integer" />
    <att name="relevance_score" value="0.24" type="real" />
    <att name="localization" value="" type="string" />
    <att name="description" value="U2 snRNP-associated SURP motif-containing protein" type="string" />
  </node>
  <node id="O15164" label="TIF1A_HUMAN">
    <att name="ac" value="O15164" type="string" />
    <att name="description" value="Transcription intermediary factor 1-alpha" type="string" />
    <att name="gene" value="TRIM24" type="string" />
    <att name="localization" value="Transcription factor" type="string" />
    <att name="order" value="1" type="integer" />
    <att name="relevance_score" value="0.25" type="real" />
    <att name="localization" value="Transcription factor" type="string" />
    <att name="description" value="Transcription intermediary factor 1-alpha" type="string" />
  </node>
  <node id="O15294" label="OGT1_HUMAN">
    <att name="ac" value="O15294" type="string" />
    <att name="description" value="UDP-N-acetylglucosamine--peptide N-acetylglucosaminyltransferase 110 kDa subunit" type="string" />
    <att name="gene" value="OGT" type="string" />
    <att name="localization" value="Enzyme" type="string" />
    <att name="order" value="1" type="integer" />
    <att name="relevance_score" value="0.1792452830188679" type="real" />
    <att name="localization" value="Enzyme" type="string" />
    <att name="description" value="UDP-N-acetylglucosamine--peptide N-acetylglucosaminyltransferase 110 kDa subunit" type="string" />
  </node>
  <node id="O15379" label="HDAC3_HUMAN">
    <att name="ac" value="O15379" type="string" />
    <att name="description" value="Histone deacetylase 3" type="string" />
    <att name="gene" value="HDAC3" type="string" />
    <att name="localization" value="Enzyme" type="string" />
    <att name="order" value="1" type="integer" />
    <att name="relevance_score" value="0.25806451612903225" type="real" />
    <att name="localization" value="Enzyme" type="string" />
    <att name="description" value="Histone deacetylase 3" type="string" />
  </node>
  <node id="O15393" label="TMPS2_HUMAN">
    <att name="ac" value="O15393" type="string" />
    <att name="description" value="Transmembrane protease serine 2" type="string" />
    <att name="gene" value="TMPRSS2" type="string" />
    <att name="localization" value="Plasma membrane bound" type="string" />
    <att name="order" value="1" type="integer" />
    <att name="relevance_score" value="0.42857142857142855" type="real" />
    <att name="localization" value="Plasma membrane bound" type="string" />
    <att name="description" value="Transmembrane protease serine 2" type="string" />
  </node>
  <node id="O15550" label="KDM6A_HUMAN">
    <att name="ac" value="O15550" type="string" />
    <att name="description" value="Lysine-specific demethylase 6A" type="string" />
    <att name="gene" value="KDM6A" type="string" />
    <att name="localization" value="Enzyme" type="string" />
    <att name="order" value="1" type="integer" />
    <att name="relevance_score" value="0.4888888888888889" type="real" />
    <att name="localization" value="Enzyme" type="string" />
    <att name="description" value="Lysine-specific demethylase 6A" type="string" />
  </node>
  <node id="O43143" label="DHX15_HUMAN">
    <att name="ac" value="O43143" type="string" />
    <att name="description" value="ATP-dependent RNA helicase DHX15" type="string" />
    <att name="gene" value="DHX15" type="string" />
    <att name="localization" value="Enzyme" type="string" />
    <att name="order" value="1" type="integer" />
    <att name="relevance_score" value="0.2553191489361702" type="real" />
    <att name="localization" value="Enzyme" type="string" />
    <att name="description" value="ATP-dependent RNA helicase DHX15" type="string" />
  </node>
  <node id="O43255" label="SIAH2_HUMAN">
    <att name="ac" value="O43255" type="string" />
    <att name="description" value="E3 ubiquitin-protein ligase SIAH2" type="string" />
    <att name="gene" value="SIAH2" type="string" />
    <att name="localization" value="Enzyme" type="string" />
    <att name="order" value="1" type="integer" />
    <att name="relevance_score" value="0.14666666666666667" type="real" />
    <att name="localization" value="Enzyme" type="string" />
    <att name="description" value="E3 ubiquitin-protein ligase SIAH2" type="string" />
  </node>
  <node id="O43293" label="DAPK3_HUMAN">
    <att name="ac" value="O43293" type="string" />
    <att name="description" value="Death-associated protein kinase 3" type="string" />
    <att name="gene" value="DAPK3" type="string" />
    <att name="localization" value="Kinase" type="string" />
    <att name="order" value="1" type="integer" />
    <att name="relevance_score" value="0.16" type="real" />
    <att name="localization" value="Kinase" type="string" />
    <att name="description" value="Death-associated protein kinase 3" type="string" />
  </node>
  <node id="O43294" label="TGFI1_HUMAN">
    <att name="ac" value="O43294" type="string" />
    <att name="description" value="Transforming growth factor beta-1-induced transcript 1 protein" type="string" />
    <att name="gene" value="TGFB1I1" type="string" />
    <att name="localization" value="" type="string" />
    <att name="order" value="1" type="integer" />
    <att name="relevance_score" value="0.18181818181818182" type="real" />
    <att name="localization" value="" type="string" />
    <att name="description" value="Transforming growth factor beta-1-induced transcript 1 protein" type="string" />
  </node>
  <node id="O43395" label="PRPF3_HUMAN">
    <att name="ac" value="O43395" type="string" />
    <att name="description" value="U4/U6 small nuclear ribonucleoprotein Prp3" type="string" />
    <att name="gene" value="PRPF3" type="string" />
    <att name="localization" value="" type="string" />
    <att name="order" value="1" type="integer" />
    <att name="relevance_score" value="0.14473684210526316" type="real" />
    <att name="localization" value="" type="string" />
    <att name="description" value="U4/U6 small nuclear ribonucleoprotein Prp3" type="string" />
  </node>
  <node id="O43504" label="LTOR5_HUMAN">
    <att name="ac" value="O43504" type="string" />
    <att name="description" value="Ragulator complex protein LAMTOR5" type="string" />
    <att name="gene" value="LAMTOR5" type="string" />
    <att name="localization" value="" type="string" />
    <att name="order" value="1" type="integer" />
    <att name="relevance_score" value="0.1388888888888889" type="real" />
    <att name="localization" value="" type="string" />
    <att name="description" value="Ragulator complex protein LAMTOR5" type="string" />
  </node>
  <node id="O43524" label="FOXO3_HUMAN">
    <att name="ac" value="O43524" type="string" />
    <att name="description" value="Forkhead box protein O3" type="string" />
    <att name="gene" value="FOXO3" type="string" />
    <att name="localization" value="Transcription factor" type="string" />
    <att name="order" value="1" type="integer" />
    <att name="relevance_score" value="0.2878787878787879" type="real" />
    <att name="localization" value="Transcription factor" type="string" />
    <att name="description" value="Forkhead box protein O3" type="string" />
  </node>
  <node id="O43680" label="TCF21_HUMAN">
    <att name="ac" value="O43680" type="string" />
    <att name="description" value="Transcription factor 21" type="string" />
    <att name="gene" value="TCF21" type="string" />
    <att name="localization" value="Transcription factor" type="string" />
    <att name="order" value="1" type="integer" />
    <att name="relevance_score" value="0.42857142857142855" type="real" />
    <att name="localization" value="Transcription factor" type="string" />
    <att name="description" value="Transcription factor 21" type="string" />
  </node>
  <node id="O43791" label="SPOP_HUMAN">
    <att name="ac" value="O43791" type="string" />
    <att name="description" value="Speckle-type POZ protein" type="string" />
    <att name="gene" value="SPOP" type="string" />
    <att name="localization" value="" type="string" />
    <att name="order" value="1" type="integer" />
    <att name="relevance_score" value="0.22784810126582278" type="real" />
    <att name="localization" value="" type="string" />
    <att name="description" value="Speckle-type POZ protein" type="string" />
  </node>
  <node id="O43809" label="CPSF5_HUMAN">
    <att name="ac" value="O43809" type="string" />
    <att name="description" value="Cleavage and polyadenylation specificity factor subunit 5" type="string" />
    <att name="gene" value="NUDT21" type="string" />
    <att name="localization" value="" type="string" />
    <att name="order" value="1" type="integer" />
    <att name="relevance_score" value="0.11363636363636363" type="real" />
    <att name="localization" value="" type="string" />
    <att name="description" value="Cleavage and polyadenylation specificity factor subunit 5" type="string" />
  </node>
  <node id="O60264" label="SMCA5_HUMAN">
    <att name="ac" value="O60264" type="string" />
    <att name="description" value="SWI/SNF-related matrix-associated actin-dependent regulator of chromatin subfamily A member 5" type="string" />
    <att name="gene" value="SMARCA5" type="string" />
    <att name="localization" value="Enzyme" type="string" />
    <att name="order" value="1" type="integer" />
    <att name="relevance_score" value="0.2777777777777778" type="real" />
    <att name="localization" value="Enzyme" type="string" />
    <att name="description" value="SWI/SNF-related matrix-associated actin-dependent regulator of chromatin subfamily A member 5" type="string" />
  </node>
  <node id="O60341" label="KDM1A_HUMAN">
    <att name="ac" value="O60341" type="string" />
    <att name="description" value="Lysine-specific histone demethylase 1A" type="string" />
    <att name="gene" value="KDM1A" type="string" />
    <att name="localization" value="Enzyme" type="string" />
    <att name="order" value="1" type="integer" />
    <att name="relevance_score" value="0.2631578947368421" type="real" />
    <att name="localization" value="Enzyme" type="string" />
    <att name="description" value="Lysine-specific histone demethylase 1A" type="string" />
  </node>
  <node id="O60477" label="BRNP1_HUMAN">
    <att name="ac" value="O60477" type="string" />
    <att name="description" value="BMP/retinoic acid-inducible neural-specific protein 1" type="string" />
    <att name="gene" value="BRINP1" type="string" />
    <att name="localization" value="" type="string" />
    <att name="order" value="1" type="integer" />
    <att name="relevance_score" value="0.7142857142857143" type="real" />
    <att name="localization" value="" type="string" />
    <att name="description" value="BMP/retinoic acid-inducible neural-specific protein 1" type="string" />
  </node>
  <node id="O60885" label="BRD4_HUMAN">
    <att name="ac" value="O60885" type="string" />
    <att name="description" value="Bromodomain-containing protein 4" type="string" />
    <att name="gene" value="BRD4" type="string" />
    <att name="localization" value="Kinase" type="string" />
    <att name="order" value="1" type="integer" />
    <att name="relevance_score" value="0.1732418524871355" type="real" />
    <att name="localization" value="Kinase" type="string" />
    <att name="description" value="Bromodomain-containing protein 4" type="string" />
  </node>
  <node id="O75150" label="BRE1B_HUMAN">
    <att name="ac" value="O75150" type="string" />
    <att name="description" value="E3 ubiquitin-protein ligase BRE1B" type="string" />
    <att name="gene" value="RNF40" type="string" />
    <att name="localization" value="Enzyme" type="string" />
    <att name="order" value="1" type="integer" />
    <att name="relevance_score" value="0.19642857142857142" type="real" />
    <att name="localization" value="Enzyme" type="string" />
    <att name="description" value="E3 ubiquitin-protein ligase BRE1B" type="string" />
  </node>
  <node id="O75164" label="KDM4A_HUMAN">
    <att name="ac" value="O75164" type="string" />
    <att name="description" value="Lysine-specific demethylase 4A" type="string" />
    <att name="gene" value="KDM4A" type="string" />
    <att name="localization" value="Enzyme" type="string" />
    <att name="order" value="1" type="integer" />
    <att name="relevance_score" value="0.4186046511627907" type="real" />
    <att name="localization" value="Enzyme" type="string" />
    <att name="description" value="Lysine-specific demethylase 4A" type="string" />
  </node>
  <node id="O75182" label="SIN3B_HUMAN">
    <att name="ac" value="O75182" type="string" />
    <att name="description" value="Paired amphipathic helix protein Sin3b" type="string" />
    <att name="gene" value="SIN3B" type="string" />
    <att name="localization" value="" type="string" />
    <att name="order" value="1" type="integer" />
    <att name="relevance_score" value="0.18461538461538463" type="real" />
    <att name="localization" value="" type="string" />
    <att name="description" value="Paired amphipathic helix protein Sin3b" type="string" />
  </node>
  <node id="O75317" label="UBP12_HUMAN">
    <att name="ac" value="O75317" type="string" />
    <att name="description" value="Ubiquitin carboxyl-terminal hydrolase 12" type="string" />
    <att name="gene" value="USP12" type="string" />
    <att name="localization" value="Enzyme" type="string" />
    <att name="order" value="1" type="integer" />
    <att name="relevance_score" value="0.19230769230769232" type="real" />
    <att name="localization" value="Enzyme" type="string" />
    <att name="description" value="Ubiquitin carboxyl-terminal hydrolase 12" type="string" />
  </node>
  <node id="O75376" label="NCOR1_HUMAN">
    <att name="ac" value="O75376" type="string" />
    <att name="description" value="Nuclear receptor corepressor 1" type="string" />
    <att name="gene" value="NCOR1" type="string" />
    <att name="localization" value="Transcription factor" type="string" />
    <att name="order" value="1" type="integer" />
    <att name="relevance_score" value="0.27972027972027974" type="real" />
    <att name="localization" value="Transcription factor" type="string" />
    <att name="description" value="Nuclear receptor corepressor 1" type="string" />
  </node>
  <node id="O75448" label="MED24_HUMAN">
    <att name="ac" value="O75448" type="string" />
    <att name="description" value="Mediator of RNA polymerase II transcription subunit 24" type="string" />
    <att name="gene" value="MED24" type="string" />
    <att name="localization" value="" type="string" />
    <att name="order" value="1" type="integer" />
    <att name="relevance_score" value="0.13636363636363635" type="real" />
    <att name="localization" value="" type="string" />
    <att name="description" value="Mediator of RNA polymerase II transcription subunit 24" type="string" />
  </node>
  <node id="O75530" label="EED_HUMAN">
    <att name="ac" value="O75530" type="string" />
    <att name="description" value="Polycomb protein EED" type="string" />
    <att name="gene" value="EED" type="string" />
    <att name="localization" value="" type="string" />
    <att name="order" value="1" type="integer" />
    <att name="relevance_score" value="0.16129032258064516" type="real" />
    <att name="localization" value="" type="string" />
    <att name="description" value="Polycomb protein EED" type="string" />
  </node>
  <node id="O75533" label="SF3B1_HUMAN">
    <att name="ac" value="O75533" type="string" />
    <att name="description" value="Splicing factor 3B subunit 1" type="string" />
    <att name="gene" value="SF3B1" type="string" />
    <att name="localization" value="" type="string" />
    <att name="order" value="1" type="integer" />
    <att name="relevance_score" value="0.1925925925925926" type="real" />
    <att name="localization" value="" type="string" />
    <att name="description" value="Splicing factor 3B subunit 1" type="string" />
  </node>
  <node id="O75593" label="FOXH1_HUMAN">
    <att name="ac" value="O75593" type="string" />
    <att name="description" value="Forkhead box protein H1" type="string" />
    <att name="gene" value="FOXH1" type="string" />
    <att name="localization" value="Transcription factor" type="string" />
    <att name="order" value="1" type="integer" />
    <att name="relevance_score" value="0.36363636363636365" type="real" />
    <att name="localization" value="Transcription factor" type="string" />
    <att name="description" value="Forkhead box protein H1" type="string" />
  </node>
  <node id="O75643" label="U520_HUMAN">
    <att name="ac" value="O75643" type="string" />
    <att name="description" value="U5 small nuclear ribonucleoprotein 200 kDa helicase" type="string" />
    <att name="gene" value="SNRNP200" type="string" />
    <att name="localization" value="Enzyme" type="string" />
    <att name="order" value="1" type="integer" />
    <att name="relevance_score" value="0.2222222222222222" type="real" />
    <att name="localization" value="Enzyme" type="string" />
    <att name="description" value="U5 small nuclear ribonucleoprotein 200 kDa helicase" type="string" />
  </node>
  <node id="O75925" label="PIAS1_HUMAN">
    <att name="ac" value="O75925" type="string" />
    <att name="description" value="E3 SUMO-protein ligase PIAS1" type="string" />
    <att name="gene" value="PIAS1" type="string" />
    <att name="localization" value="Transcription factor" type="string" />
    <att name="order" value="1" type="integer" />
    <att name="relevance_score" value="0.26666666666666666" type="real" />
    <att name="localization" value="Transcription factor" type="string" />
    <att name="description" value="E3 SUMO-protein ligase PIAS1" type="string" />
  </node>
  <node id="O75928" label="PIAS2_HUMAN">
    <att name="ac" value="O75928" type="string" />
    <att name="description" value="E3 SUMO-protein ligase PIAS2" type="string" />
    <att name="gene" value="PIAS2" type="string" />
    <att name="localization" value="Transcription factor" type="string" />
    <att name="order" value="1" type="integer" />
    <att name="relevance_score" value="0.2830188679245283" type="real" />
    <att name="localization" value="Transcription factor" type="string" />
    <att name="description" value="E3 SUMO-protein ligase PIAS2" type="string" />
  </node>
  <node id="O76064" label="RNF8_HUMAN">
    <att name="ac" value="O76064" type="string" />
    <att name="description" value="E3 ubiquitin-protein ligase RNF8" type="string" />
    <att name="gene" value="RNF8" type="string" />
    <att name="localization" value="Enzyme" type="string" />
    <att name="order" value="1" type="integer" />
    <att name="relevance_score" value="0.18681318681318682" type="real" />
    <att name="localization" value="Enzyme" type="string" />
    <att name="description" value="E3 ubiquitin-protein ligase RNF8" type="string" />
  </node>
  <node id="O94906" label="PRP6_HUMAN">
    <att name="ac" value="O94906" type="string" />
    <att name="description" value="Pre-mRNA-processing factor 6" type="string" />
    <att name="gene" value="PRPF6" type="string" />
    <att name="localization" value="" type="string" />
    <att name="order" value="1" type="integer" />
    <att name="relevance_score" value="0.18604651162790697" type="real" />
    <att name="localization" value="" type="string" />
    <att name="description" value="Pre-mRNA-processing factor 6" type="string" />
  </node>
  <node id="O95238" label="SPDEF_HUMAN">
    <att name="ac" value="O95238" type="string" />
    <att name="description" value="SAM pointed domain-containing Ets transcription factor" type="string" />
    <att name="gene" value="SPDEF" type="string" />
    <att name="localization" value="Transcription factor" type="string" />
    <att name="order" value="1" type="integer" />
    <att name="relevance_score" value="0.21428571428571427" type="real" />
    <att name="localization" value="Transcription factor" type="string" />
    <att name="description" value="SAM pointed domain-containing Ets transcription factor" type="string" />
  </node>
  <node id="O95251" label="KAT7_HUMAN">
    <att name="ac" value="O95251" type="string" />
    <att name="description" value="Histone acetyltransferase KAT7" type="string" />
    <att name="gene" value="KAT7" type="string" />
    <att name="localization" value="Enzyme" type="string" />
    <att name="order" value="1" type="integer" />
    <att name="relevance_score" value="0.2702702702702703" type="real" />
    <att name="localization" value="Enzyme" type="string" />
    <att name="description" value="Histone acetyltransferase KAT7" type="string" />
  </node>
  <node id="O95365" label="ZBT7A_HUMAN">
    <att name="ac" value="O95365" type="string" />
    <att name="description" value="Zinc finger and BTB domain-containing protein 7A" type="string" />
    <att name="gene" value="ZBTB7A" type="string" />
    <att name="localization" value="Transcription factor" type="string" />
    <att name="order" value="1" type="integer" />
    <att name="relevance_score" value="0.5" type="real" />
    <att name="localization" value="Transcription factor" type="string" />
    <att name="description" value="Zinc finger and BTB domain-containing protein 7A" type="string" />
  </node>
  <node id="O95425" label="SVIL_HUMAN">
    <att name="ac" value="O95425" type="string" />
    <att name="description" value="Supervillin" type="string" />
    <att name="gene" value="SVIL" type="string" />
    <att name="localization" value="" type="string" />
    <att name="order" value="1" type="integer" />
    <att name="relevance_score" value="0.21052631578947367" type="real" />
    <att name="localization" value="" type="string" />
    <att name="description" value="Supervillin" type="string" />
  </node>
  <node id="O95785" label="WIZ_HUMAN">
    <att name="ac" value="O95785" type="string" />
    <att name="description" value="Protein Wiz" type="string" />
    <att name="gene" value="WIZ" type="string" />
    <att name="localization" value="" type="string" />
    <att name="order" value="1" type="integer" />
    <att name="relevance_score" value="0.26666666666666666" type="real" />
    <att name="localization" value="" type="string" />
    <att name="description" value="Protein Wiz" type="string" />
  </node>
  <node id="O96019" label="ACL6A_HUMAN">
    <att name="ac" value="O96019" type="string" />
    <att name="description" value="Actin-like protein 6A" type="string" />
    <att name="gene" value="ACTL6A" type="string" />
    <att name="localization" value="" type="string" />
    <att name="order" value="1" type="integer" />
    <att name="relevance_score" value="0.26506024096385544" type="real" />
    <att name="localization" value="" type="string" />
    <att name="description" value="Actin-like protein 6A" type="string" />
  </node>
  <node id="O96028" label="NSD2_HUMAN">
    <att name="ac" value="O96028" type="string" />
    <att name="description" value="Histone-lysine N-methyltransferase NSD2" type="string" />
    <att name="gene" value="NSD2" type="string" />
    <att name="localization" value="Transcription factor" type="string" />
    <att name="order" value="1" type="integer" />
    <att name="relevance_score" value="0.3118279569892473" type="real" />
    <att name="localization" value="Transcription factor" type="string" />
    <att name="description" value="Histone-lysine N-methyltransferase NSD2" type="string" />
  </node>
  <node id="P00558" label="PGK1_HUMAN">
    <att name="ac" value="P00558" type="string" />
    <att name="description" value="Phosphoglycerate kinase 1" type="string" />
    <att name="gene" value="PGK1" type="string" />
    <att name="localization" value="Kinase" type="string" />
    <att name="order" value="1" type="integer" />
    <att name="relevance_score" value="0.22448979591836735" type="real" />
    <att name="localization" value="Kinase" type="string" />
    <att name="description" value="Phosphoglycerate kinase 1" type="string" />
  </node>
  <node id="P03372" label="ESR1_HUMAN">
    <att name="ac" value="P03372" type="string" />
    <att name="description" value="Estrogen receptor" type="string" />
    <att name="gene" value="ESR1" type="string" />
    <att name="localization" value="Receptor" type="string" />
    <att name="order" value="1" type="integer" />
    <att name="relevance_score" value="0.24044585987261147" type="real" />
    <att name="_Receptor" value="true" type="boolean" />
    <att name="localization" value="Receptor" type="string" />
    <att name="description" value="Estrogen receptor" type="string" />
  </node>
  <node id="P04049" label="RAF1_HUMAN">
    <att name="ac" value="P04049" type="string" />
    <att name="description" value="RAF proto-oncogene serine/threonine-protein kinase" type="string" />
    <att name="gene" value="RAF1" type="string" />
    <att name="localization" value="Kinase" type="string" />
    <att name="order" value="1" type="integer" />
    <att name="relevance_score" value="0.11458333333333333" type="real" />
    <att name="localization" value="Kinase" type="string" />
    <att name="description" value="RAF proto-oncogene serine/threonine-protein kinase" type="string" />
  </node>
  <node id="P04406" label="G3P_HUMAN">
    <att name="ac" value="P04406" type="string" />
    <att name="description" value="Glyceraldehyde-3-phosphate dehydrogenase" type="string" />
    <att name="gene" value="GAPDH" type="string" />
    <att name="localization" value="Enzyme" type="string" />
    <att name="order" value="1" type="integer" />
    <att name="relevance_score" value="0.1503267973856209" type="real" />
    <att name="localization" value="Enzyme" type="string" />
    <att name="description" value="Glyceraldehyde-3-phosphate dehydrogenase" type="string" />
  </node>
  <node id="P04637" label="P53_HUMAN">
    <att name="ac" value="P04637" type="string" />
    <att name="description" value="Cellular tumor antigen p53" type="string" />
    <att name="gene" value="TP53" type="string" />
    <att name="localization" value="Transcription factor" type="string" />
    <att name="order" value="1" type="integer" />
    <att name="relevance_score" value="0.17357512953367876" type="real" />
    <att name="localization" value="Transcription factor" type="string" />
    <att name="description" value="Cellular tumor antigen p53" type="string" />
  </node>
  <node id="P04792" label="HSPB1_HUMAN">
    <att name="ac" value="P04792" type="string" />
    <att name="description" value="Heat shock protein beta-1" type="string" />
    <att name="gene" value="HSPB1" type="string" />
    <att name="localization" value="" type="string" />
    <att name="order" value="1" type="integer" />
    <att name="relevance_score" value="0.23478260869565218" type="real" />
    <att name="localization" value="" type="string" />
    <att name="description" value="Heat shock protein beta-1" type="string" />
  </node>
  <node id="P05412" label="JUN_HUMAN">
    <att name="ac" value="P05412" type="string" />
    <att name="description" value="Transcription factor Jun" type="string" />
    <att name="gene" value="JUN" type="string" />
    <att name="localization" value="Transcription factor" type="string" />
    <att name="order" value="1" type="integer" />
    <att name="relevance_score" value="0.22448979591836735" type="real" />
    <att name="localization" value="Transcription factor" type="string" />
    <att name="description" value="Transcription factor Jun" type="string" />
  </node>
  <node id="P05771" label="KPCB_HUMAN">
    <att name="ac" value="P05771" type="string" />
    <att name="description" value="Protein kinase C beta type" type="string" />
    <att name="gene" value="PRKCB" type="string" />
    <att name="localization" value="Kinase" type="string" />
    <att name="order" value="1" type="integer" />
    <att name="relevance_score" value="0.15789473684210525" type="real" />
    <att name="localization" value="Kinase" type="string" />
    <att name="description" value="Protein kinase C beta type" type="string" />
  </node>
  <node id="P06396" label="GELS_HUMAN">
    <att name="ac" value="P06396" type="string" />
    <att name="description" value="Gelsolin" type="string" />
    <att name="gene" value="GSN" type="string" />
    <att name="localization" value="" type="string" />
    <att name="order" value="1" type="integer" />
    <att name="relevance_score" value="0.1590909090909091" type="real" />
    <att name="localization" value="" type="string" />
    <att name="description" value="Gelsolin" type="string" />
  </node>
  <node id="P06400" label="RB_HUMAN">
    <att name="ac" value="P06400" type="string" />
    <att name="description" value="Retinoblastoma-associated protein" type="string" />
    <att name="gene" value="RB1" type="string" />
    <att name="localization" value="Transcription factor" type="string" />
    <att name="order" value="1" type="integer" />
    <att name="relevance_score" value="0.2880658436213992" type="real" />
    <att name="localization" value="Transcription factor" type="string" />
    <att name="description" value="Retinoblastoma-associated protein" type="string" />
  </node>
  <node id="P06733" label="ENOA_HUMAN">
    <att name="ac" value="P06733" type="string" />
    <att name="description" value="Alpha-enolase" type="string" />
    <att name="gene" value="ENO1" type="string" />
    <att name="localization" value="Transcription factor" type="string" />
    <att name="order" value="1" type="integer" />
    <att name="relevance_score" value="0.19047619047619047" type="real" />
    <att name="localization" value="Transcription factor" type="string" />
    <att name="description" value="Alpha-enolase" type="string" />
  </node>
  <node id="P07288" label="KLK3_HUMAN">
    <att name="ac" value="P07288" type="string" />
    <att name="description" value="Prostate-specific antigen" type="string" />
    <att name="gene" value="KLK3" type="string" />
    <att name="localization" value="Enzyme" type="string" />
    <att name="order" value="1" type="integer" />
    <att name="relevance_score" value="0.4444444444444444" type="real" />
    <att name="localization" value="Enzyme" type="string" />
    <att name="description" value="Prostate-specific antigen" type="string" />
  </node>
  <node id="P07947" label="YES_HUMAN">
    <att name="ac" value="P07947" type="string" />
    <att name="description" value="Tyrosine-protein kinase Yes" type="string" />
    <att name="gene" value="YES1" type="string" />
    <att name="localization" value="Kinase" type="string" />
    <att name="order" value="1" type="integer" />
    <att name="relevance_score" value="0.11029411764705882" type="real" />
    <att name="localization" value="Kinase" type="string" />
    <att name="description" value="Tyrosine-protein kinase Yes" type="string" />
  </node>
  <node id="P08047" label="SP1_HUMAN">
    <att name="ac" value="P08047" type="string" />
    <att name="description" value="Transcription factor Sp1" type="string" />
    <att name="gene" value="SP1" type="string" />
    <att name="localization" value="Transcription factor" type="string" />
    <att name="order" value="1" type="integer" />
    <att name="relevance_score" value="0.2391304347826087" type="real" />
    <att name="localization" value="Transcription factor" type="string" />
    <att name="description" value="Transcription factor Sp1" type="string" />
  </node>
  <node id="P08473" label="NEP_HUMAN">
    <att name="ac" value="P08473" type="string" />
    <att name="description" value="Neprilysin" type="string" />
    <att name="gene" value="MME" type="string" />
    <att name="localization" value="Plasma membrane bound" type="string" />
    <att name="order" value="1" type="integer" />
    <att name="relevance_score" value="0.125" type="real" />
    <att name="localization" value="Plasma membrane bound" type="string" />
    <att name="description" value="Neprilysin" type="string" />
  </node>
  <node id="P09874" label="PARP1_HUMAN">
    <att name="ac" value="P09874" type="string" />
    <att name="description" value="Poly [ADP-ribose] polymerase 1" type="string" />
    <att name="gene" value="PARP1" type="string" />
    <att name="localization" value="Transcription factor" type="string" />
    <att name="order" value="1" type="integer" />
    <att name="relevance_score" value="0.2111111111111111" type="real" />
    <att name="localization" value="Transcription factor" type="string" />
    <att name="description" value="Poly [ADP-ribose] polymerase 1" type="string" />
  </node>
  <node id="P0DMV8" label="HS71A_HUMAN">
    <att name="ac" value="P0DMV8" type="string" />
    <att name="description" value="Heat shock 70 kDa protein 1A" type="string" />
    <att name="gene" value="HSPA1A" type="string" />
    <att name="localization" value="" type="string" />
    <att name="order" value="1" type="integer" />
    <att name="relevance_score" value="0.10207612456747404" type="real" />
    <att name="localization" value="" type="string" />
    <att name="description" value="Heat shock 70 kDa protein 1A" type="string" />
  </node>
  <node id="P0DMV9" label="HS71B_HUMAN">
    <att name="ac" value="P0DMV9" type="string" />
    <att name="description" value="Heat shock 70 kDa protein 1B" type="string" />
    <att name="gene" value="HSPA1B" type="string" />
    <att name="localization" value="" type="string" />
    <att name="order" value="1" type="integer" />
    <att name="relevance_score" value="0.10175438596491228" type="real" />
    <att name="localization" value="" type="string" />
    <att name="description" value="Heat shock 70 kDa protein 1B" type="string" />
  </node>
  <node id="P10275" label="ANDR_HUMAN">
    <att name="ac" value="P10275" type="string" />
    <att name="description" value="Androgen receptor" type="string" />
    <att name="gene" value="AR" type="string" />
    <att name="localization" value="Receptor" type="string" />
    <att name="order" value="0" type="integer" />
    <att name="relevance_score" value="1.0" type="real" />
    <att name="_Receptor" value="true" type="boolean" />
    <att name="localization" value="Receptor" type="string" />
    <att name="description" value="Androgen receptor" type="string" />
  </node>
  <node id="P11021" label="BIP_HUMAN">
    <att name="ac" value="P11021" type="string" />
    <att name="description" value="Endoplasmic reticulum chaperone BiP" type="string" />
    <att name="gene" value="HSPA5" type="string" />
    <att name="localization" value="Enzyme" type="string" />
    <att name="order" value="1" type="integer" />
    <att name="relevance_score" value="0.11221122112211221" type="real" />
    <att name="localization" value="Enzyme" type="string" />
    <att name="description" value="Endoplasmic reticulum chaperone BiP" type="string" />
  </node>
  <node id="P11308" label="ERG_HUMAN">
    <att name="ac" value="P11308" type="string" />
    <att name="description" value="Transcriptional regulator ERG" type="string" />
    <att name="gene" value="ERG" type="string" />
    <att name="localization" value="Transcription factor" type="string" />
    <att name="order" value="1" type="integer" />
    <att name="relevance_score" value="0.59375" type="real" />
    <att name="localization" value="Transcription factor" type="string" />
    <att name="description" value="Transcriptional regulator ERG" type="string" />
  </node>
  <node id="P12956" label="XRCC6_HUMAN">
    <att name="ac" value="P12956" type="string" />
    <att name="description" value="X-ray repair cross-complementing protein 6" type="string" />
    <att name="gene" value="XRCC6" type="string" />
    <att name="localization" value="Transcription factor" type="string" />
    <att name="order" value="1" type="integer" />
    <att name="relevance_score" value="0.23618090452261306" type="real" />
    <att name="localization" value="Transcription factor" type="string" />
    <att name="description" value="X-ray repair cross-complementing protein 6" type="string" />
  </node>
  <node id="P13010" label="XRCC5_HUMAN">
    <att name="ac" value="P13010" type="string" />
    <att name="description" value="X-ray repair cross-complementing protein 5" type="string" />
    <att name="gene" value="XRCC5" type="string" />
    <att name="localization" value="Transcription factor" type="string" />
    <att name="order" value="1" type="integer" />
    <att name="relevance_score" value="0.20261437908496732" type="real" />
    <att name="localization" value="Transcription factor" type="string" />
    <att name="description" value="X-ray repair cross-complementing protein 5" type="string" />
  </node>
  <node id="P13056" label="NR2C1_HUMAN">
    <att name="ac" value="P13056" type="string" />
    <att name="description" value="Nuclear receptor subfamily 2 group C member 1" type="string" />
    <att name="gene" value="NR2C1" type="string" />
    <att name="localization" value="Transcription factor" type="string" />
    <att name="order" value="1" type="integer" />
    <att name="relevance_score" value="0.5263157894736842" type="real" />
    <att name="localization" value="Transcription factor" type="string" />
    <att name="description" value="Nuclear receptor subfamily 2 group C member 1" type="string" />
  </node>
  <node id="P13984" label="T2FB_HUMAN">
    <att name="ac" value="P13984" type="string" />
    <att name="description" value="General transcription factor IIF subunit 2" type="string" />
    <att name="gene" value="GTF2F2" type="string" />
    <att name="localization" value="Transcription factor" type="string" />
    <att name="order" value="1" type="integer" />
    <att name="relevance_score" value="0.183206106870229" type="real" />
    <att name="localization" value="Transcription factor" type="string" />
    <att name="description" value="General transcription factor IIF subunit 2" type="string" />
  </node>
  <node id="P14859" label="PO2F1_HUMAN">
    <att name="ac" value="P14859" type="string" />
    <att name="description" value="POU domain, class 2, transcription factor 1" type="string" />
    <att name="gene" value="POU2F1" type="string" />
    <att name="localization" value="Transcription factor" type="string" />
    <att name="order" value="1" type="integer" />
    <att name="relevance_score" value="0.2625" type="real" />
    <att name="localization" value="Transcription factor" type="string" />
    <att name="description" value="POU domain, class 2, transcription factor 1" type="string" />
  </node>
  <node id="P14866" label="HNRPL_HUMAN">
    <att name="ac" value="P14866" type="string" />
    <att name="description" value="Heterogeneous nuclear ribonucleoprotein L" type="string" />
    <att name="gene" value="HNRNPL" type="string" />
    <att name="localization" value="" type="string" />
    <att name="order" value="1" type="integer" />
    <att name="relevance_score" value="0.20689655172413793" type="real" />
    <att name="localization" value="" type="string" />
    <att name="description" value="Heterogeneous nuclear ribonucleoprotein L" type="string" />
  </node>
  <node id="P15336" label="ATF2_HUMAN">
    <att name="ac" value="P15336" type="string" />
    <att name="description" value="Cyclic AMP-dependent transcription factor ATF-2" type="string" />
    <att name="gene" value="ATF2" type="string" />
    <att name="localization" value="Transcription factor" type="string" />
    <att name="order" value="1" type="integer" />
    <att name="relevance_score" value="0.23275862068965517" type="real" />
    <att name="localization" value="Transcription factor" type="string" />
    <att name="description" value="Cyclic AMP-dependent transcription factor ATF-2" type="string" />
  </node>
  <node id="P16220" label="CREB1_HUMAN">
    <att name="ac" value="P16220" type="string" />
    <att name="description" value="Cyclic AMP-responsive element-binding protein 1" type="string" />
    <att name="gene" value="CREB1" type="string" />
    <att name="localization" value="Transcription factor" type="string" />
    <att name="order" value="1" type="integer" />
    <att name="relevance_score" value="0.2545454545454545" type="real" />
    <att name="localization" value="Transcription factor" type="string" />
    <att name="description" value="Cyclic AMP-responsive element-binding protein 1" type="string" />
  </node>
  <node id="P17535" label="JUND_HUMAN">
    <att name="ac" value="P17535" type="string" />
    <att name="description" value="Transcription factor JunD" type="string" />
    <att name="gene" value="JUND" type="string" />
    <att name="localization" value="Transcription factor" type="string" />
    <att name="order" value="1" type="integer" />
    <att name="relevance_score" value="0.19607843137254902" type="real" />
    <att name="localization" value="Transcription factor" type="string" />
    <att name="description" value="Transcription factor JunD" type="string" />
  </node>
  <node id="P17844" label="DDX5_HUMAN">
    <att name="ac" value="P17844" type="string" />
    <att name="description" value="Probable ATP-dependent RNA helicase DDX5" type="string" />
    <att name="gene" value="DDX5" type="string" />
    <att name="localization" value="Enzyme" type="string" />
    <att name="order" value="1" type="integer" />
    <att name="relevance_score" value="0.3125" type="real" />
    <att name="localization" value="Enzyme" type="string" />
    <att name="description" value="Probable ATP-dependent RNA helicase DDX5" type="string" />
  </node>
  <node id="P17980" label="PRS6A_HUMAN">
    <att name="ac" value="P17980" type="string" />
    <att name="description" value="26S proteasome regulatory subunit 6A" type="string" />
    <att name="gene" value="PSMC3" type="string" />
    <att name="localization" value="" type="string" />
    <att name="order" value="1" type="integer" />
    <att name="relevance_score" value="0.109375" type="real" />
    <att name="localization" value="" type="string" />
    <att name="description" value="26S proteasome regulatory subunit 6A" type="string" />
  </node>
  <node id="P18074" label="ERCC2_HUMAN">
    <att name="ac" value="P18074" type="string" />
    <att name="description" value="General transcription and DNA repair factor IIH helicase subunit XPD" type="string" />
    <att name="gene" value="ERCC2" type="string" />
    <att name="localization" value="Transcription factor" type="string" />
    <att name="order" value="1" type="integer" />
    <att name="relevance_score" value="0.18691588785046728" type="real" />
    <att name="localization" value="Transcription factor" type="string" />
    <att name="description" value="General transcription and DNA repair factor IIH helicase subunit XPD" type="string" />
  </node>
  <node id="P19447" label="ERCC3_HUMAN">
    <att name="ac" value="P19447" type="string" />
    <att name="description" value="General transcription and DNA repair factor IIH helicase subunit XPB" type="string" />
    <att name="gene" value="ERCC3" type="string" />
    <att name="localization" value="Transcription factor" type="string" />
    <att name="order" value="1" type="integer" />
    <att name="relevance_score" value="0.15625" type="real" />
    <att name="localization" value="Transcription factor" type="string" />
    <att name="description" value="General transcription and DNA repair factor IIH helicase subunit XPB" type="string" />
  </node>
  <node id="P20151" label="KLK2_HUMAN">
    <att name="ac" value="P20151" type="string" />
    <att name="description" value="Kallikrein-2" type="string" />
    <att name="gene" value="KLK2" type="string" />
    <att name="localization" value="Enzyme" type="string" />
    <att name="order" value="1" type="integer" />
    <att name="relevance_score" value="0.2222222222222222" type="real" />
    <att name="localization" value="Enzyme" type="string" />
    <att name="description" value="Kallikrein-2" type="string" />
  </node>
  <node id="P20264" label="PO3F3_HUMAN">
    <att name="ac" value="P20264" type="string" />
    <att name="description" value="POU domain, class 3, transcription factor 3" type="string" />
    <att name="gene" value="POU3F3" type="string" />
    <att name="localization" value="Transcription factor" type="string" />
    <att name="order" value="1" type="integer" />
    <att name="relevance_score" value="0.25" type="real" />
    <att name="localization" value="Transcription factor" type="string" />
    <att name="description" value="POU domain, class 3, transcription factor 3" type="string" />
  </node>
  <node id="P20711" label="DDC_HUMAN">
    <att name="ac" value="P20711" type="string" />
    <att name="description" value="Aromatic-L-amino-acid decarboxylase" type="string" />
    <att name="gene" value="DDC" type="string" />
    <att name="localization" value="Enzyme" type="string" />
    <att name="order" value="1" type="integer" />
    <att name="relevance_score" value="0.2" type="real" />
    <att name="localization" value="Enzyme" type="string" />
    <att name="description" value="Aromatic-L-amino-acid decarboxylase" type="string" />
  </node>
  <node id="P20794" label="MAK_HUMAN">
    <att name="ac" value="P20794" type="string" />
    <att name="description" value="Serine/threonine-protein kinase MAK" type="string" />
    <att name="gene" value="MAK" type="string" />
    <att name="localization" value="Kinase" type="string" />
    <att name="order" value="1" type="integer" />
    <att name="relevance_score" value="0.2727272727272727" type="real" />
    <att name="localization" value="Kinase" type="string" />
    <att name="description" value="Serine/threonine-protein kinase MAK" type="string" />
  </node>
  <node id="P21127" label="CD11B_HUMAN">
    <att name="ac" value="P21127" type="string" />
    <att name="description" value="Cyclin-dependent kinase 11B" type="string" />
    <att name="gene" value="CDK11B" type="string" />
    <att name="localization" value="Kinase" type="string" />
    <att name="order" value="1" type="integer" />
    <att name="relevance_score" value="0.5217391304347826" type="real" />
    <att name="localization" value="Kinase" type="string" />
    <att name="description" value="Cyclin-dependent kinase 11B" type="string" />
  </node>
  <node id="P21333" label="FLNA_HUMAN">
    <att name="ac" value="P21333" type="string" />
    <att name="description" value="Filamin-A" type="string" />
    <att name="gene" value="FLNA" type="string" />
    <att name="localization" value="" type="string" />
    <att name="order" value="1" type="integer" />
    <att name="relevance_score" value="0.13445378151260504" type="real" />
    <att name="localization" value="" type="string" />
    <att name="description" value="Filamin-A" type="string" />
  </node>
  <node id="P23246" label="SFPQ_HUMAN">
    <att name="ac" value="P23246" type="string" />
    <att name="description" value="Splicing factor, proline- and glutamine-rich" type="string" />
    <att name="gene" value="SFPQ" type="string" />
    <att name="localization" value="Transcription factor" type="string" />
    <att name="order" value="1" type="integer" />
    <att name="relevance_score" value="0.21505376344086022" type="real" />
    <att name="localization" value="Transcription factor" type="string" />
    <att name="description" value="Splicing factor, proline- and glutamine-rich" type="string" />
  </node>
  <node id="P24385" label="CCND1_HUMAN">
    <att name="ac" value="P24385" type="string" />
    <att name="description" value="G1/S-specific cyclin-D1" type="string" />
    <att name="gene" value="CCND1" type="string" />
    <att name="localization" value="" type="string" />
    <att name="order" value="1" type="integer" />
    <att name="relevance_score" value="0.2710843373493976" type="real" />
    <att name="localization" value="" type="string" />
    <att name="description" value="G1/S-specific cyclin-D1" type="string" />
  </node>
  <node id="P24864" label="CCNE1_HUMAN">
    <att name="ac" value="P24864" type="string" />
    <att name="description" value="G1/S-specific cyclin-E1" type="string" />
    <att name="gene" value="CCNE1" type="string" />
    <att name="localization" value="" type="string" />
    <att name="order" value="1" type="integer" />
    <att name="relevance_score" value="0.23333333333333334" type="real" />
    <att name="localization" value="" type="string" />
    <att name="description" value="G1/S-specific cyclin-E1" type="string" />
  </node>
  <node id="P24928" label="RPB1_HUMAN">
    <att name="ac" value="P24928" type="string" />
    <att name="description" value="DNA-directed RNA polymerase II subunit RPB1" type="string" />
    <att name="gene" value="POLR2A" type="string" />
    <att name="localization" value="Enzyme" type="string" />
    <att name="order" value="1" type="integer" />
    <att name="relevance_score" value="0.20502092050209206" type="real" />
    <att name="localization" value="Enzyme" type="string" />
    <att name="description" value="DNA-directed RNA polymerase II subunit RPB1" type="string" />
  </node>
  <node id="P25440" label="BRD2_HUMAN">
    <att name="ac" value="P25440" type="string" />
    <att name="description" value="Bromodomain-containing protein 2" type="string" />
    <att name="gene" value="BRD2" type="string" />
    <att name="localization" value="Kinase" type="string" />
    <att name="order" value="1" type="integer" />
    <att name="relevance_score" value="0.27956989247311825" type="real" />
    <att name="localization" value="Kinase" type="string" />
    <att name="description" value="Bromodomain-containing protein 2" type="string" />
  </node>
  <node id="P26367" label="PAX6_HUMAN">
    <att name="ac" value="P26367" type="string" />
    <att name="description" value="Paired box protein Pax-6" type="string" />
    <att name="gene" value="PAX6" type="string" />
    <att name="localization" value="Transcription factor" type="string" />
    <att name="order" value="1" type="integer" />
    <att name="relevance_score" value="0.3611111111111111" type="real" />
    <att name="localization" value="Transcription factor" type="string" />
    <att name="description" value="Paired box protein Pax-6" type="string" />
  </node>
  <node id="P27540" label="ARNT_HUMAN">
    <att name="ac" value="P27540" type="string" />
    <att name="description" value="Aryl hydrocarbon receptor nuclear translocator" type="string" />
    <att name="gene" value="ARNT" type="string" />
    <att name="localization" value="Transcription factor" type="string" />
    <att name="order" value="1" type="integer" />
    <att name="relevance_score" value="0.4098360655737705" type="real" />
    <att name="localization" value="Transcription factor" type="string" />
    <att name="description" value="Aryl hydrocarbon receptor nuclear translocator" type="string" />
  </node>
  <node id="P28749" label="RBL1_HUMAN">
    <att name="ac" value="P28749" type="string" />
    <att name="description" value="Retinoblastoma-like protein 1" type="string" />
    <att name="gene" value="RBL1" type="string" />
    <att name="localization" value="" type="string" />
    <att name="order" value="1" type="integer" />
    <att name="relevance_score" value="0.2857142857142857" type="real" />
    <att name="localization" value="" type="string" />
    <att name="description" value="Retinoblastoma-like protein 1" type="string" />
  </node>
  <node id="P29466" label="CASP1_HUMAN">
    <att name="ac" value="P29466" type="string" />
    <att name="description" value="Caspase-1" type="string" />
    <att name="gene" value="CASP1" type="string" />
    <att name="localization" value="Enzyme" type="string" />
    <att name="order" value="1" type="integer" />
    <att name="relevance_score" value="0.10344827586206896" type="real" />
    <att name="localization" value="Enzyme" type="string" />
    <att name="description" value="Caspase-1" type="string" />
  </node>
  <node id="P30260" label="CDC27_HUMAN">
    <att name="ac" value="P30260" type="string" />
    <att name="description" value="Cell division cycle protein 27 homolog" type="string" />
    <att name="gene" value="CDC27" type="string" />
    <att name="localization" value="" type="string" />
    <att name="order" value="1" type="integer" />
    <att name="relevance_score" value="0.16326530612244897" type="real" />
    <att name="localization" value="" type="string" />
    <att name="description" value="Cell division cycle protein 27 homolog" type="string" />
  </node>
  <node id="P30281" label="CCND3_HUMAN">
    <att name="ac" value="P30281" type="string" />
    <att name="description" value="G1/S-specific cyclin-D3" type="string" />
    <att name="gene" value="CCND3" type="string" />
    <att name="localization" value="" type="string" />
    <att name="order" value="1" type="integer" />
    <att name="relevance_score" value="0.18333333333333332" type="real" />
    <att name="localization" value="" type="string" />
    <att name="description" value="G1/S-specific cyclin-D3" type="string" />
  </node>
  <node id="P30304" label="MPIP1_HUMAN">
    <att name="ac" value="P30304" type="string" />
    <att name="description" value="M-phase inducer phosphatase 1" type="string" />
    <att name="gene" value="CDC25A" type="string" />
    <att name="localization" value="Enzyme" type="string" />
    <att name="order" value="1" type="integer" />
    <att name="relevance_score" value="0.21311475409836064" type="real" />
    <att name="localization" value="Enzyme" type="string" />
    <att name="description" value="M-phase inducer phosphatase 1" type="string" />
  </node>
  <node id="P30305" label="MPIP2_HUMAN">
    <att name="ac" value="P30305" type="string" />
    <att name="description" value="M-phase inducer phosphatase 2" type="string" />
    <att name="gene" value="CDC25B" type="string" />
    <att name="localization" value="Enzyme" type="string" />
    <att name="order" value="1" type="integer" />
    <att name="relevance_score" value="0.23809523809523808" type="real" />
    <att name="localization" value="Enzyme" type="string" />
    <att name="description" value="M-phase inducer phosphatase 2" type="string" />
  </node>
  <node id="P31749" label="AKT1_HUMAN">
    <att name="ac" value="P31749" type="string" />
    <att name="description" value="RAC-alpha serine/threonine-protein kinase" type="string" />
    <att name="gene" value="AKT1" type="string" />
    <att name="localization" value="Kinase" type="string" />
    <att name="order" value="1" type="integer" />
    <att name="relevance_score" value="0.18430034129692832" type="real" />
    <att name="localization" value="Kinase" type="string" />
    <att name="description" value="RAC-alpha serine/threonine-protein kinase" type="string" />
  </node>
  <node id="P32780" label="TF2H1_HUMAN">
    <att name="ac" value="P32780" type="string" />
    <att name="description" value="General transcription factor IIH subunit 1" type="string" />
    <att name="gene" value="GTF2H1" type="string" />
    <att name="localization" value="" type="string" />
    <att name="order" value="1" type="integer" />
    <att name="relevance_score" value="0.18181818181818182" type="real" />
    <att name="localization" value="" type="string" />
    <att name="description" value="General transcription factor IIH subunit 1" type="string" />
  </node>
  <node id="P33993" label="MCM7_HUMAN">
    <att name="ac" value="P33993" type="string" />
    <att name="description" value="DNA replication licensing factor MCM7" type="string" />
    <att name="gene" value="MCM7" type="string" />
    <att name="localization" value="Enzyme" type="string" />
    <att name="order" value="1" type="integer" />
    <att name="relevance_score" value="0.208" type="real" />
    <att name="localization" value="Enzyme" type="string" />
    <att name="description" value="DNA replication licensing factor MCM7" type="string" />
  </node>
  <node id="P34932" label="HSP74_HUMAN">
    <att name="ac" value="P34932" type="string" />
    <att name="description" value="Heat shock 70 kDa protein 4" type="string" />
    <att name="gene" value="HSPA4" type="string" />
    <att name="localization" value="" type="string" />
    <att name="order" value="1" type="integer" />
    <att name="relevance_score" value="0.17803030303030304" type="real" />
    <att name="localization" value="" type="string" />
    <att name="description" value="Heat shock 70 kDa protein 4" type="string" />
  </node>
  <node id="P35222" label="CTNB1_HUMAN">
    <att name="ac" value="P35222" type="string" />
    <att name="description" value="Catenin beta-1" type="string" />
    <att name="gene" value="CTNNB1" type="string" />
    <att name="localization" value="" type="string" />
    <att name="order" value="1" type="integer" />
    <att name="relevance_score" value="0.18396226415094338" type="real" />
    <att name="localization" value="" type="string" />
    <att name="description" value="Catenin beta-1" type="string" />
  </node>
  <node id="P35226" label="BMI1_HUMAN">
    <att name="ac" value="P35226" type="string" />
    <att name="description" value="Polycomb complex protein BMI-1" type="string" />
    <att name="gene" value="BMI1" type="string" />
    <att name="localization" value="" type="string" />
    <att name="order" value="1" type="integer" />
    <att name="relevance_score" value="0.18604651162790697" type="real" />
    <att name="localization" value="" type="string" />
    <att name="description" value="Polycomb complex protein BMI-1" type="string" />
  </node>
  <node id="P35269" label="T2FA_HUMAN">
    <att name="ac" value="P35269" type="string" />
    <att name="description" value="General transcription factor IIF subunit 1" type="string" />
    <att name="gene" value="GTF2F1" type="string" />
    <att name="localization" value="Transcription factor" type="string" />
    <att name="order" value="1" type="integer" />
    <att name="relevance_score" value="0.18571428571428572" type="real" />
    <att name="localization" value="Transcription factor" type="string" />
    <att name="description" value="General transcription factor IIF subunit 1" type="string" />
  </node>
  <node id="P35637" label="FUS_HUMAN">
    <att name="ac" value="P35637" type="string" />
    <att name="description" value="RNA-binding protein FUS" type="string" />
    <att name="gene" value="FUS" type="string" />
    <att name="localization" value="" type="string" />
    <att name="order" value="1" type="integer" />
    <att name="relevance_score" value="0.20689655172413793" type="real" />
    <att name="localization" value="" type="string" />
    <att name="description" value="RNA-binding protein FUS" type="string" />
  </node>
  <node id="P35869" label="AHR_HUMAN">
    <att name="ac" value="P35869" type="string" />
    <att name="description" value="Aryl hydrocarbon receptor" type="string" />
    <att name="gene" value="AHR" type="string" />
    <att name="localization" value="Transcription factor" type="string" />
    <att name="order" value="1" type="integer" />
    <att name="relevance_score" value="0.37254901960784315" type="real" />
    <att name="localization" value="Transcription factor" type="string" />
    <att name="description" value="Aryl hydrocarbon receptor" type="string" />
  </node>
  <node id="P36956" label="SRBP1_HUMAN">
    <att name="ac" value="P36956" type="string" />
    <att name="description" value="Sterol regulatory element-binding protein 1" type="string" />
    <att name="gene" value="SREBF1" type="string" />
    <att name="localization" value="Transcription factor" type="string" />
    <att name="order" value="1" type="integer" />
    <att name="relevance_score" value="0.23170731707317074" type="real" />
    <att name="localization" value="Transcription factor" type="string" />
    <att name="description" value="Sterol regulatory element-binding protein 1" type="string" />
  </node>
  <node id="P38398" label="BRCA1_HUMAN">
    <att name="ac" value="P38398" type="string" />
    <att name="description" value="Breast cancer type 1 susceptibility protein" type="string" />
    <att name="gene" value="BRCA1" type="string" />
    <att name="localization" value="Transcription factor" type="string" />
    <att name="order" value="1" type="integer" />
    <att name="relevance_score" value="0.19948849104859334" type="real" />
    <att name="localization" value="Transcription factor" type="string" />
    <att name="description" value="Breast cancer type 1 susceptibility protein" type="string" />
  </node>
  <node id="P39880" label="CUX1_HUMAN">
    <att name="ac" value="P39880" type="string" />
    <att name="description" value="Homeobox protein cut-like 1" type="string" />
    <att name="gene" value="CUX1" type="string" />
    <att name="localization" value="Transcription factor" type="string" />
    <att name="order" value="1" type="integer" />
    <att name="relevance_score" value="0.25" type="real" />
    <att name="localization" value="Transcription factor" type="string" />
    <att name="description" value="Homeobox protein cut-like 1" type="string" />
  </node>
  <node id="P40189" label="IL6RB_HUMAN">
    <att name="ac" value="P40189" type="string" />
    <att name="description" value="Interleukin-6 receptor subunit beta" type="string" />
    <att name="gene" value="IL6ST" type="string" />
    <att name="localization" value="Receptor" type="string" />
    <att name="order" value="1" type="integer" />
    <att name="relevance_score" value="0.10416666666666667" type="real" />
    <att name="_Receptor" value="true" type="boolean" />
    <att name="localization" value="Receptor" type="string" />
    <att name="description" value="Interleukin-6 receptor subunit beta" type="string" />
  </node>
  <node id="P40337" label="VHL_HUMAN">
    <att name="ac" value="P40337" type="string" />
    <att name="description" value="von Hippel-Lindau disease tumor suppressor" type="string" />
    <att name="gene" value="VHL" type="string" />
    <att name="localization" value="" type="string" />
    <att name="order" value="1" type="integer" />
    <att name="relevance_score" value="0.1853932584269663" type="real" />
    <att name="localization" value="" type="string" />
    <att name="description" value="von Hippel-Lindau disease tumor suppressor" type="string" />
  </node>
  <node id="P40763" label="STAT3_HUMAN">
    <att name="ac" value="P40763" type="string" />
    <att name="description" value="Signal transducer and activator of transcription 3" type="string" />
    <att name="gene" value="STAT3" type="string" />
    <att name="localization" value="Transcription factor" type="string" />
    <att name="order" value="1" type="integer" />
    <att name="relevance_score" value="0.17407407407407408" type="real" />
    <att name="localization" value="Transcription factor" type="string" />
    <att name="description" value="Signal transducer and activator of transcription 3" type="string" />
  </node>
  <node id="P41161" label="ETV5_HUMAN">
    <att name="ac" value="P41161" type="string" />
    <att name="description" value="ETS translocation variant 5" type="string" />
    <att name="gene" value="ETV5" type="string" />
    <att name="localization" value="" type="string" />
    <att name="order" value="1" type="integer" />
    <att name="relevance_score" value="0.2857142857142857" type="real" />
    <att name="localization" value="" type="string" />
    <att name="description" value="ETS translocation variant 5" type="string" />
  </node>
  <node id="P42574" label="CASP3_HUMAN">
    <att name="ac" value="P42574" type="string" />
    <att name="description" value="Caspase-3" type="string" />
    <att name="gene" value="CASP3" type="string" />
    <att name="localization" value="Enzyme" type="string" />
    <att name="order" value="1" type="integer" />
    <att name="relevance_score" value="0.14705882352941177" type="real" />
    <att name="localization" value="Enzyme" type="string" />
    <att name="description" value="Caspase-3" type="string" />
  </node>
  <node id="P42771" label="CDN2A_HUMAN">
    <att name="ac" value="P42771" type="string" />
    <att name="description" value="Cyclin-dependent kinase inhibitor 2A" type="string" />
    <att name="gene" value="CDKN2A" type="string" />
    <att name="localization" value="" type="string" />
    <att name="order" value="1" type="integer" />
    <att name="relevance_score" value="0.26865671641791045" type="real" />
    <att name="localization" value="" type="string" />
    <att name="description" value="Cyclin-dependent kinase inhibitor 2A" type="string" />
  </node>
  <node id="P43364" label="MAGAB_HUMAN">
    <att name="ac" value="P43364" type="string" />
    <att name="description" value="Melanoma-associated antigen 11" type="string" />
    <att name="gene" value="MAGEA11" type="string" />
    <att name="localization" value="" type="string" />
    <att name="order" value="1" type="integer" />
    <att name="relevance_score" value="0.1875" type="real" />
    <att name="localization" value="" type="string" />
    <att name="description" value="Melanoma-associated antigen 11" type="string" />
  </node>
  <node id="P45973" label="CBX5_HUMAN">
    <att name="ac" value="P45973" type="string" />
    <att name="description" value="Chromobox protein homolog 5" type="string" />
    <att name="gene" value="CBX5" type="string" />
    <att name="localization" value="" type="string" />
    <att name="order" value="1" type="integer" />
    <att name="relevance_score" value="0.21367521367521367" type="real" />
    <att name="localization" value="" type="string" />
    <att name="description" value="Chromobox protein homolog 5" type="string" />
  </node>
  <node id="P46100" label="ATRX_HUMAN">
    <att name="ac" value="P46100" type="string" />
    <att name="description" value="Transcriptional regulator ATRX" type="string" />
    <att name="gene" value="ATRX" type="string" />
    <att name="localization" value="Transcription factor" type="string" />
    <att name="order" value="1" type="integer" />
    <att name="relevance_score" value="0.3050847457627119" type="real" />
    <att name="localization" value="Transcription factor" type="string" />
    <att name="description" value="Transcriptional regulator ATRX" type="string" />
  </node>
  <node id="P46937" label="YAP1_HUMAN">
    <att name="ac" value="P46937" type="string" />
    <att name="description" value="Transcriptional coactivator YAP1" type="string" />
    <att name="gene" value="YAP1" type="string" />
    <att name="localization" value="" type="string" />
    <att name="order" value="1" type="integer" />
    <att name="relevance_score" value="0.1935483870967742" type="real" />
    <att name="localization" value="" type="string" />
    <att name="description" value="Transcriptional coactivator YAP1" type="string" />
  </node>
  <node id="P49023" label="PAXI_HUMAN">
    <att name="ac" value="P49023" type="string" />
    <att name="description" value="Paxillin" type="string" />
    <att name="gene" value="PXN" type="string" />
    <att name="localization" value="" type="string" />
    <att name="order" value="1" type="integer" />
    <att name="relevance_score" value="0.1044776119402985" type="real" />
    <att name="localization" value="" type="string" />
    <att name="description" value="Paxillin" type="string" />
  </node>
  <node id="P49116" label="NR2C2_HUMAN">
    <att name="ac" value="P49116" type="string" />
    <att name="description" value="Nuclear receptor subfamily 2 group C member 2" type="string" />
    <att name="gene" value="NR2C2" type="string" />
    <att name="localization" value="Transcription factor" type="string" />
    <att name="order" value="1" type="integer" />
    <att name="relevance_score" value="0.359375" type="real" />
    <att name="localization" value="Transcription factor" type="string" />
    <att name="description" value="Nuclear receptor subfamily 2 group C member 2" type="string" />
  </node>
  <node id="P49715" label="CEBPA_HUMAN">
    <att name="ac" value="P49715" type="string" />
    <att name="description" value="CCAAT/enhancer-binding protein alpha" type="string" />
    <att name="gene" value="CEBPA" type="string" />
    <att name="localization" value="Transcription factor" type="string" />
    <att name="order" value="1" type="integer" />
    <att name="relevance_score" value="0.25471698113207547" type="real" />
    <att name="localization" value="Transcription factor" type="string" />
    <att name="description" value="CCAAT/enhancer-binding protein alpha" type="string" />
  </node>
  <node id="P49750" label="YLPM1_HUMAN">
    <att name="ac" value="P49750" type="string" />
    <att name="description" value="YLP motif-containing protein 1" type="string" />
    <att name="gene" value="YLPM1" type="string" />
    <att name="localization" value="" type="string" />
    <att name="order" value="1" type="integer" />
    <att name="relevance_score" value="0.42857142857142855" type="real" />
    <att name="localization" value="" type="string" />
    <att name="description" value="YLP motif-containing protein 1" type="string" />
  </node>
  <node id="P49840" label="GSK3A_HUMAN">
    <att name="ac" value="P49840" type="string" />
    <att name="description" value="Glycogen synthase kinase-3 alpha" type="string" />
    <att name="gene" value="GSK3A" type="string" />
    <att name="localization" value="Kinase" type="string" />
    <att name="order" value="1" type="integer" />
    <att name="relevance_score" value="0.14084507042253522" type="real" />
    <att name="localization" value="Kinase" type="string" />
    <att name="description" value="Glycogen synthase kinase-3 alpha" type="string" />
  </node>
  <node id="P49841" label="GSK3B_HUMAN">
    <att name="ac" value="P49841" type="string" />
    <att name="description" value="Glycogen synthase kinase-3 beta" type="string" />
    <att name="gene" value="GSK3B" type="string" />
    <att name="localization" value="Kinase" type="string" />
    <att name="order" value="1" type="integer" />
    <att name="relevance_score" value="0.14726027397260275" type="real" />
    <att name="localization" value="Kinase" type="string" />
    <att name="description" value="Glycogen synthase kinase-3 beta" type="string" />
  </node>
  <node id="P50613" label="CDK7_HUMAN">
    <att name="ac" value="P50613" type="string" />
    <att name="description" value="Cyclin-dependent kinase 7" type="string" />
    <att name="gene" value="CDK7" type="string" />
    <att name="localization" value="Kinase" type="string" />
    <att name="order" value="1" type="integer" />
    <att name="relevance_score" value="0.1708542713567839" type="real" />
    <att name="localization" value="Kinase" type="string" />
    <att name="description" value="Cyclin-dependent kinase 7" type="string" />
  </node>
  <node id="P50750" label="CDK9_HUMAN">
    <att name="ac" value="P50750" type="string" />
    <att name="description" value="Cyclin-dependent kinase 9" type="string" />
    <att name="gene" value="CDK9" type="string" />
    <att name="localization" value="Kinase" type="string" />
    <att name="order" value="1" type="integer" />
    <att name="relevance_score" value="0.19218241042345277" type="real" />
    <att name="localization" value="Kinase" type="string" />
    <att name="description" value="Cyclin-dependent kinase 9" type="string" />
  </node>
  <node id="P51531" label="SMCA2_HUMAN">
    <att name="ac" value="P51531" type="string" />
    <att name="description" value="Probable global transcription activator SNF2L2" type="string" />
    <att name="gene" value="SMARCA2" type="string" />
    <att name="localization" value="Transcription factor" type="string" />
    <att name="order" value="1" type="integer" />
    <att name="relevance_score" value="0.425" type="real" />
    <att name="localization" value="Transcription factor" type="string" />
    <att name="description" value="Probable global transcription activator SNF2L2" type="string" />
  </node>
  <node id="P51532" label="SMCA4_HUMAN">
    <att name="ac" value="P51532" type="string" />
    <att name="description" value="Transcription activator BRG1" type="string" />
    <att name="gene" value="SMARCA4" type="string" />
    <att name="localization" value="Enzyme" type="string" />
    <att name="order" value="1" type="integer" />
    <att name="relevance_score" value="0.31843575418994413" type="real" />
    <att name="localization" value="Enzyme" type="string" />
    <att name="description" value="Transcription activator BRG1" type="string" />
  </node>
  <node id="P51610" label="HCFC1_HUMAN">
    <att name="ac" value="P51610" type="string" />
    <att name="description" value="Host cell factor 1" type="string" />
    <att name="gene" value="HCFC1" type="string" />
    <att name="localization" value="" type="string" />
    <att name="order" value="1" type="integer" />
    <att name="relevance_score" value="0.29473684210526313" type="real" />
    <att name="localization" value="" type="string" />
    <att name="description" value="Host cell factor 1" type="string" />
  </node>
  <node id="P51843" label="NR0B1_HUMAN">
    <att name="ac" value="P51843" type="string" />
    <att name="description" value="Nuclear receptor subfamily 0 group B member 1" type="string" />
    <att name="gene" value="NR0B1" type="string" />
    <att name="localization" value="Receptor" type="string" />
    <att name="order" value="1" type="integer" />
    <att name="relevance_score" value="0.19047619047619047" type="real" />
    <att name="_Receptor" value="true" type="boolean" />
    <att name="localization" value="Receptor" type="string" />
    <att name="description" value="Nuclear receptor subfamily 0 group B member 1" type="string" />
  </node>
  <node id="P51946" label="CCNH_HUMAN">
    <att name="ac" value="P51946" type="string" />
    <att name="description" value="Cyclin-H" type="string" />
    <att name="gene" value="CCNH" type="string" />
    <att name="localization" value="" type="string" />
    <att name="order" value="1" type="integer" />
    <att name="relevance_score" value="0.16666666666666666" type="real" />
    <att name="localization" value="" type="string" />
    <att name="description" value="Cyclin-H" type="string" />
  </node>
  <node id="P51948" label="MAT1_HUMAN">
    <att name="ac" value="P51948" type="string" />
    <att name="description" value="CDK-activating kinase assembly factor MAT1" type="string" />
    <att name="gene" value="MNAT1" type="string" />
    <att name="localization" value="" type="string" />
    <att name="order" value="1" type="integer" />
    <att name="relevance_score" value="0.2268041237113402" type="real" />
    <att name="localization" value="" type="string" />
    <att name="description" value="CDK-activating kinase assembly factor MAT1" type="string" />
  </node>
  <node id="P52272" label="HNRPM_HUMAN">
    <att name="ac" value="P52272" type="string" />
    <att name="description" value="Heterogeneous nuclear ribonucleoprotein M" type="string" />
    <att name="gene" value="HNRNPM" type="string" />
    <att name="localization" value="" type="string" />
    <att name="order" value="1" type="integer" />
    <att name="relevance_score" value="0.2692307692307692" type="real" />
    <att name="localization" value="" type="string" />
    <att name="description" value="Heterogeneous nuclear ribonucleoprotein M" type="string" />
  </node>
  <node id="P54578" label="UBP14_HUMAN">
    <att name="ac" value="P54578" type="string" />
    <att name="description" value="Ubiquitin carboxyl-terminal hydrolase 14" type="string" />
    <att name="gene" value="USP14" type="string" />
    <att name="localization" value="Enzyme" type="string" />
    <att name="order" value="1" type="integer" />
    <att name="relevance_score" value="0.16049382716049382" type="real" />
    <att name="localization" value="Enzyme" type="string" />
    <att name="description" value="Ubiquitin carboxyl-terminal hydrolase 14" type="string" />
  </node>
  <node id="P55060" label="XPO2_HUMAN">
    <att name="ac" value="P55060" type="string" />
    <att name="description" value="Exportin-2" type="string" />
    <att name="gene" value="CSE1L" type="string" />
    <att name="localization" value="" type="string" />
    <att name="order" value="1" type="integer" />
    <att name="relevance_score" value="0.16176470588235295" type="real" />
    <att name="localization" value="" type="string" />
    <att name="description" value="Exportin-2" type="string" />
  </node>
  <node id="P55210" label="CASP7_HUMAN">
    <att name="ac" value="P55210" type="string" />
    <att name="description" value="Caspase-7" type="string" />
    <att name="gene" value="CASP7" type="string" />
    <att name="localization" value="Enzyme" type="string" />
    <att name="order" value="1" type="integer" />
    <att name="relevance_score" value="0.21153846153846154" type="real" />
    <att name="localization" value="Enzyme" type="string" />
    <att name="description" value="Caspase-7" type="string" />
  </node>
  <node id="P55317" label="FOXA1_HUMAN">
    <att name="ac" value="P55317" type="string" />
    <att name="description" value="Hepatocyte nuclear factor 3-alpha" type="string" />
    <att name="gene" value="FOXA1" type="string" />
    <att name="localization" value="Transcription factor" type="string" />
    <att name="order" value="1" type="integer" />
    <att name="relevance_score" value="0.37254901960784315" type="real" />
    <att name="localization" value="Transcription factor" type="string" />
    <att name="description" value="Hepatocyte nuclear factor 3-alpha" type="string" />
  </node>
  <node id="P55327" label="TPD52_HUMAN">
    <att name="ac" value="P55327" type="string" />
    <att name="description" value="Tumor protein D52" type="string" />
    <att name="gene" value="TPD52" type="string" />
    <att name="localization" value="" type="string" />
    <att name="order" value="1" type="integer" />
    <att name="relevance_score" value="0.2" type="real" />
    <att name="localization" value="" type="string" />
    <att name="description" value="Tumor protein D52" type="string" />
  </node>
  <node id="P55345" label="ANM2_HUMAN">
    <att name="ac" value="P55345" type="string" />
    <att name="description" value="Protein arginine N-methyltransferase 2" type="string" />
    <att name="gene" value="PRMT2" type="string" />
    <att name="localization" value="Enzyme" type="string" />
    <att name="order" value="1" type="integer" />
    <att name="relevance_score" value="0.11764705882352941" type="real" />
    <att name="localization" value="Enzyme" type="string" />
    <att name="description" value="Protein arginine N-methyltransferase 2" type="string" />
  </node>
  <node id="P56524" label="HDAC4_HUMAN">
    <att name="ac" value="P56524" type="string" />
    <att name="description" value="Histone deacetylase 4" type="string" />
    <att name="gene" value="HDAC4" type="string" />
    <att name="localization" value="Enzyme" type="string" />
    <att name="order" value="1" type="integer" />
    <att name="relevance_score" value="0.2457627118644068" type="real" />
    <att name="localization" value="Enzyme" type="string" />
    <att name="description" value="Histone deacetylase 4" type="string" />
  </node>
  <node id="P60484" label="PTEN_HUMAN">
    <att name="ac" value="P60484" type="string" />
    <att name="description" value="Phosphatidylinositol 3,4,5-trisphosphate 3-phosphatase and dual-specificity protein phosphatase PTEN" type="string" />
    <att name="gene" value="PTEN" type="string" />
    <att name="localization" value="Enzyme" type="string" />
    <att name="order" value="1" type="integer" />
    <att name="relevance_score" value="0.1829787234042553" type="real" />
    <att name="localization" value="Enzyme" type="string" />
    <att name="description" value="Phosphatidylinositol 3,4,5-trisphosphate 3-phosphatase and dual-specificity protein phosphatase PTEN" type="string" />
  </node>
  <node id="P61289" label="PSME3_HUMAN">
    <att name="ac" value="P61289" type="string" />
    <att name="description" value="Proteasome activator complex subunit 3" type="string" />
    <att name="gene" value="PSME3" type="string" />
    <att name="localization" value="" type="string" />
    <att name="order" value="1" type="integer" />
    <att name="relevance_score" value="0.13043478260869565" type="real" />
    <att name="localization" value="" type="string" />
    <att name="description" value="Proteasome activator complex subunit 3" type="string" />
  </node>
  <node id="P61964" label="WDR5_HUMAN">
    <att name="ac" value="P61964" type="string" />
    <att name="description" value="WD repeat-containing protein 5" type="string" />
    <att name="gene" value="WDR5" type="string" />
    <att name="localization" value="" type="string" />
    <att name="order" value="1" type="integer" />
    <att name="relevance_score" value="0.2074468085106383" type="real" />
    <att name="localization" value="" type="string" />
    <att name="description" value="WD repeat-containing protein 5" type="string" />
  </node>
  <node id="P62136" label="PP1A_HUMAN">
    <att name="ac" value="P62136" type="string" />
    <att name="description" value="Serine/threonine-protein phosphatase PP1-alpha catalytic subunit" type="string" />
    <att name="gene" value="PPP1CA" type="string" />
    <att name="localization" value="Enzyme" type="string" />
    <att name="order" value="1" type="integer" />
    <att name="relevance_score" value="0.12949640287769784" type="real" />
    <att name="localization" value="Enzyme" type="string" />
    <att name="description" value="Serine/threonine-protein phosphatase PP1-alpha catalytic subunit" type="string" />
  </node>
  <node id="P62805" label="H4_HUMAN">
    <att name="ac" value="P62805" type="string" />
    <att name="description" value="Histone H4" type="string" />
    <att name="gene" value="H4C1,H4C11,H4C12,H4C13,H4C14,H4C15,H4C16,H4C2,H4C3,H4C4,H4C5,H4C6,H4C8,H4C9" type="string" />
    <att name="localization" value="" type="string" />
    <att name="order" value="1" type="integer" />
    <att name="relevance_score" value="0.1515499425947187" type="real" />
    <att name="localization" value="" type="string" />
    <att name="description" value="Histone H4" type="string" />
  </node>
  <node id="P62826" label="RAN_HUMAN">
    <att name="ac" value="P62826" type="string" />
    <att name="description" value="GTP-binding nuclear protein Ran" type="string" />
    <att name="gene" value="RAN" type="string" />
    <att name="localization" value="Enzyme" type="string" />
    <att name="order" value="1" type="integer" />
    <att name="relevance_score" value="0.1118421052631579" type="real" />
    <att name="localization" value="Enzyme" type="string" />
    <att name="description" value="GTP-binding nuclear protein Ran" type="string" />
  </node>
  <node id="P63162" label="RSMN_HUMAN">
    <att name="ac" value="P63162" type="string" />
    <att name="description" value="Small nuclear ribonucleoprotein-associated protein N" type="string" />
    <att name="gene" value="SNRPN" type="string" />
    <att name="localization" value="" type="string" />
    <att name="order" value="1" type="integer" />
    <att name="relevance_score" value="0.13131313131313133" type="real" />
    <att name="localization" value="" type="string" />
    <att name="description" value="Small nuclear ribonucleoprotein-associated protein N" type="string" />
  </node>
  <node id="P63165" label="SUMO1_HUMAN">
    <att name="ac" value="P63165" type="string" />
    <att name="description" value="Small ubiquitin-related modifier 1" type="string" />
    <att name="gene" value="SUMO1" type="string" />
    <att name="localization" value="" type="string" />
    <att name="order" value="1" type="integer" />
    <att name="relevance_score" value="0.21052631578947367" type="real" />
    <att name="localization" value="" type="string" />
    <att name="description" value="Small ubiquitin-related modifier 1" type="string" />
  </node>
  <node id="P63279" label="UBC9_HUMAN">
    <att name="ac" value="P63279" type="string" />
    <att name="description" value="SUMO-conjugating enzyme UBC9" type="string" />
    <att name="gene" value="UBE2I" type="string" />
    <att name="localization" value="Enzyme" type="string" />
    <att name="order" value="1" type="integer" />
    <att name="relevance_score" value="0.1909814323607427" type="real" />
    <att name="localization" value="Enzyme" type="string" />
    <att name="description" value="SUMO-conjugating enzyme UBC9" type="string" />
  </node>
  <node id="P68400" label="CSK21_HUMAN">
    <att name="ac" value="P68400" type="string" />
    <att name="description" value="Casein kinase II subunit alpha" type="string" />
    <att name="gene" value="CSNK2A1" type="string" />
    <att name="localization" value="Kinase" type="string" />
    <att name="order" value="1" type="integer" />
    <att name="relevance_score" value="0.16743119266055045" type="real" />
    <att name="localization" value="Kinase" type="string" />
    <att name="description" value="Casein kinase II subunit alpha" type="string" />
  </node>
  <node id="P68431" label="H31_HUMAN">
    <att name="ac" value="P68431" type="string" />
    <att name="description" value="Histone H3.1" type="string" />
    <att name="gene" value="H3C1,H3C10,H3C11,H3C12,H3C2,H3C3,H3C4,H3C6,H3C7,H3C8" type="string" />
    <att name="localization" value="" type="string" />
    <att name="order" value="1" type="integer" />
    <att name="relevance_score" value="0.1761467889908257" type="real" />
    <att name="localization" value="" type="string" />
    <att name="description" value="Histone H3.1" type="string" />
  </node>
  <node id="P78317" label="RNF4_HUMAN">
    <att name="ac" value="P78317" type="string" />
    <att name="description" value="E3 ubiquitin-protein ligase RNF4" type="string" />
    <att name="gene" value="RNF4" type="string" />
    <att name="localization" value="Transcription factor" type="string" />
    <att name="order" value="1" type="integer" />
    <att name="relevance_score" value="0.22580645161290322" type="real" />
    <att name="localization" value="Transcription factor" type="string" />
    <att name="description" value="E3 ubiquitin-protein ligase RNF4" type="string" />
  </node>
  <node id="P78527" label="PRKDC_HUMAN">
    <att name="ac" value="P78527" type="string" />
    <att name="description" value="DNA-dependent protein kinase catalytic subunit" type="string" />
    <att name="gene" value="PRKDC" type="string" />
    <att name="localization" value="Kinase" type="string" />
    <att name="order" value="1" type="integer" />
    <att name="relevance_score" value="0.21794871794871795" type="real" />
    <att name="localization" value="Kinase" type="string" />
    <att name="description" value="DNA-dependent protein kinase catalytic subunit" type="string" />
  </node>
  <node id="P78543" label="BTG2_HUMAN">
    <att name="ac" value="P78543" type="string" />
    <att name="description" value="Protein BTG2" type="string" />
    <att name="gene" value="BTG2" type="string" />
    <att name="localization" value="" type="string" />
    <att name="order" value="1" type="integer" />
    <att name="relevance_score" value="0.1935483870967742" type="real" />
    <att name="localization" value="" type="string" />
    <att name="description" value="Protein BTG2" type="string" />
  </node>
  <node id="P78545" label="ELF3_HUMAN">
    <att name="ac" value="P78545" type="string" />
    <att name="description" value="ETS-related transcription factor Elf-3" type="string" />
    <att name="gene" value="ELF3" type="string" />
    <att name="localization" value="Transcription factor" type="string" />
    <att name="order" value="1" type="integer" />
    <att name="relevance_score" value="0.2777777777777778" type="real" />
    <att name="localization" value="Transcription factor" type="string" />
    <att name="description" value="ETS-related transcription factor Elf-3" type="string" />
  </node>
  <node id="P82094" label="TMF1_HUMAN">
    <att name="ac" value="P82094" type="string" />
    <att name="description" value="TATA element modulatory factor" type="string" />
    <att name="gene" value="TMF1" type="string" />
    <att name="localization" value="Transcription factor" type="string" />
    <att name="order" value="1" type="integer" />
    <att name="relevance_score" value="0.13333333333333333" type="real" />
    <att name="localization" value="Transcription factor" type="string" />
    <att name="description" value="TATA element modulatory factor" type="string" />
  </node>
  <node id="P84022" label="SMAD3_HUMAN">
    <att name="ac" value="P84022" type="string" />
    <att name="description" value="Mothers against decapentaplegic homolog 3" type="string" />
    <att name="gene" value="SMAD3" type="string" />
    <att name="localization" value="Transcription factor" type="string" />
    <att name="order" value="1" type="integer" />
    <att name="relevance_score" value="0.22380952380952382" type="real" />
    <att name="localization" value="Transcription factor" type="string" />
    <att name="description" value="Mothers against decapentaplegic homolog 3" type="string" />
  </node>
  <node id="P84243" label="H33_HUMAN">
    <att name="ac" value="P84243" type="string" />
    <att name="description" value="Histone H3.3" type="string" />
    <att name="gene" value="H3-3A,H3-3B" type="string" />
    <att name="localization" value="" type="string" />
    <att name="order" value="1" type="integer" />
    <att name="relevance_score" value="0.24054982817869416" type="real" />
    <att name="localization" value="" type="string" />
    <att name="description" value="Histone H3.3" type="string" />
  </node>
  <node id="P98175" label="RBM10_HUMAN">
    <att name="ac" value="P98175" type="string" />
    <att name="description" value="RNA-binding protein 10" type="string" />
    <att name="gene" value="RBM10" type="string" />
    <att name="localization" value="" type="string" />
    <att name="order" value="1" type="integer" />
    <att name="relevance_score" value="0.34615384615384615" type="real" />
    <att name="localization" value="" type="string" />
    <att name="description" value="RNA-binding protein 10" type="string" />
  </node>
  <node id="Q00987" label="MDM2_HUMAN">
    <att name="ac" value="Q00987" type="string" />
    <att name="description" value="E3 ubiquitin-protein ligase Mdm2" type="string" />
    <att name="gene" value="MDM2" type="string" />
    <att name="localization" value="Enzyme" type="string" />
    <att name="order" value="1" type="integer" />
    <att name="relevance_score" value="0.1875" type="real" />
    <att name="localization" value="Enzyme" type="string" />
    <att name="description" value="E3 ubiquitin-protein ligase Mdm2" type="string" />
  </node>
  <node id="Q01534" label="TSPY1_HUMAN">
    <att name="ac" value="Q01534" type="string" />
    <att name="description" value="Testis-specific Y-encoded protein 1" type="string" />
    <att name="gene" value="TSPY1" type="string" />
    <att name="localization" value="" type="string" />
    <att name="order" value="1" type="integer" />
    <att name="relevance_score" value="0.2727272727272727" type="real" />
    <att name="localization" value="" type="string" />
    <att name="description" value="Testis-specific Y-encoded protein 1" type="string" />
  </node>
  <node id="Q02790" label="FKBP4_HUMAN">
    <att name="ac" value="Q02790" type="string" />
    <att name="description" value="Peptidyl-prolyl cis-trans isomerase FKBP4" type="string" />
    <att name="gene" value="FKBP4" type="string" />
    <att name="localization" value="Enzyme" type="string" />
    <att name="order" value="1" type="integer" />
    <att name="relevance_score" value="0.4" type="real" />
    <att name="localization" value="Enzyme" type="string" />
    <att name="description" value="Peptidyl-prolyl cis-trans isomerase FKBP4" type="string" />
  </node>
  <node id="Q03164" label="KMT2A_HUMAN">
    <att name="ac" value="Q03164" type="string" />
    <att name="description" value="Histone-lysine N-methyltransferase 2A" type="string" />
    <att name="gene" value="KMT2A" type="string" />
    <att name="localization" value="Transcription factor" type="string" />
    <att name="order" value="1" type="integer" />
    <att name="relevance_score" value="0.3402061855670103" type="real" />
    <att name="localization" value="Transcription factor" type="string" />
    <att name="description" value="Histone-lysine N-methyltransferase 2A" type="string" />
  </node>
  <node id="Q04206" label="TF65_HUMAN">
    <att name="ac" value="Q04206" type="string" />
    <att name="description" value="Transcription factor p65" type="string" />
    <att name="gene" value="RELA" type="string" />
    <att name="localization" value="Transcription factor" type="string" />
    <att name="order" value="1" type="integer" />
    <att name="relevance_score" value="0.20068027210884354" type="real" />
    <att name="localization" value="Transcription factor" type="string" />
    <att name="description" value="Transcription factor p65" type="string" />
  </node>
  <node id="Q04726" label="TLE3_HUMAN">
    <att name="ac" value="Q04726" type="string" />
    <att name="description" value="Transducin-like enhancer protein 3" type="string" />
    <att name="gene" value="TLE3" type="string" />
    <att name="localization" value="" type="string" />
    <att name="order" value="1" type="integer" />
    <att name="relevance_score" value="0.1323529411764706" type="real" />
    <att name="localization" value="" type="string" />
    <att name="description" value="Transducin-like enhancer protein 3" type="string" />
  </node>
  <node id="Q05066" label="SRY_HUMAN">
    <att name="ac" value="Q05066" type="string" />
    <att name="description" value="Sex-determining region Y protein" type="string" />
    <att name="gene" value="SRY" type="string" />
    <att name="localization" value="Transcription factor" type="string" />
    <att name="order" value="1" type="integer" />
    <att name="relevance_score" value="0.6363636363636364" type="real" />
    <att name="localization" value="Transcription factor" type="string" />
    <att name="description" value="Sex-determining region Y protein" type="string" />
  </node>
  <node id="Q05086" label="UBE3A_HUMAN">
    <att name="ac" value="Q05086" type="string" />
    <att name="description" value="Ubiquitin-protein ligase E3A" type="string" />
    <att name="gene" value="UBE3A" type="string" />
    <att name="localization" value="Enzyme" type="string" />
    <att name="order" value="1" type="integer" />
    <att name="relevance_score" value="0.1597222222222222" type="real" />
    <att name="localization" value="Enzyme" type="string" />
    <att name="description" value="Ubiquitin-protein ligase E3A" type="string" />
  </node>
  <node id="Q05516" label="ZBT16_HUMAN">
    <att name="ac" value="Q05516" type="string" />
    <att name="description" value="Zinc finger and BTB domain-containing protein 16" type="string" />
    <att name="gene" value="ZBTB16" type="string" />
    <att name="localization" value="Transcription factor" type="string" />
    <att name="order" value="1" type="integer" />
    <att name="relevance_score" value="0.34375" type="real" />
    <att name="localization" value="Transcription factor" type="string" />
    <att name="description" value="Zinc finger and BTB domain-containing protein 16" type="string" />
  </node>
  <node id="Q06830" label="PRDX1_HUMAN">
    <att name="ac" value="Q06830" type="string" />
    <att name="description" value="Peroxiredoxin-1" type="string" />
    <att name="gene" value="PRDX1" type="string" />
    <att name="localization" value="Enzyme" type="string" />
    <att name="order" value="1" type="integer" />
    <att name="relevance_score" value="0.14285714285714285" type="real" />
    <att name="localization" value="Enzyme" type="string" />
    <att name="description" value="Peroxiredoxin-1" type="string" />
  </node>
  <node id="Q07912" label="ACK1_HUMAN">
    <att name="ac" value="Q07912" type="string" />
    <att name="description" value="Activated CDC42 kinase 1" type="string" />
    <att name="gene" value="TNK2" type="string" />
    <att name="localization" value="Kinase" type="string" />
    <att name="order" value="1" type="integer" />
    <att name="relevance_score" value="0.27906976744186046" type="real" />
    <att name="localization" value="Kinase" type="string" />
    <att name="description" value="Activated CDC42 kinase 1" type="string" />
  </node>
  <node id="Q08211" label="DHX9_HUMAN">
    <att name="ac" value="Q08211" type="string" />
    <att name="description" value="ATP-dependent RNA helicase A" type="string" />
    <att name="gene" value="DHX9" type="string" />
    <att name="localization" value="Transcription factor" type="string" />
    <att name="order" value="1" type="integer" />
    <att name="relevance_score" value="0.205607476635514" type="real" />
    <att name="localization" value="Transcription factor" type="string" />
    <att name="description" value="ATP-dependent RNA helicase A" type="string" />
  </node>
  <node id="Q09472" label="EP300_HUMAN">
    <att name="ac" value="Q09472" type="string" />
    <att name="description" value="Histone acetyltransferase p300" type="string" />
    <att name="gene" value="EP300" type="string" />
    <att name="localization" value="Enzyme" type="string" />
    <att name="order" value="1" type="integer" />
    <att name="relevance_score" value="0.22108843537414966" type="real" />
    <att name="localization" value="Enzyme" type="string" />
    <att name="description" value="Histone acetyltransferase p300" type="string" />
  </node>
  <node id="Q12756" label="KIF1A_HUMAN">
    <att name="ac" value="Q12756" type="string" />
    <att name="description" value="Kinesin-like protein KIF1A" type="string" />
    <att name="gene" value="KIF1A" type="string" />
    <att name="localization" value="" type="string" />
    <att name="order" value="1" type="integer" />
    <att name="relevance_score" value="0.3684210526315789" type="real" />
    <att name="localization" value="" type="string" />
    <att name="description" value="Kinesin-like protein KIF1A" type="string" />
  </node>
  <node id="Q12778" label="FOXO1_HUMAN">
    <att name="ac" value="Q12778" type="string" />
    <att name="description" value="Forkhead box protein O1" type="string" />
    <att name="gene" value="FOXO1" type="string" />
    <att name="localization" value="Transcription factor" type="string" />
    <att name="order" value="1" type="integer" />
    <att name="relevance_score" value="0.2839506172839506" type="real" />
    <att name="localization" value="Transcription factor" type="string" />
    <att name="description" value="Forkhead box protein O1" type="string" />
  </node>
  <node id="Q12796" label="PNRC1_HUMAN">
    <att name="ac" value="Q12796" type="string" />
    <att name="description" value="Proline-rich nuclear receptor coactivator 1" type="string" />
    <att name="gene" value="PNRC1" type="string" />
    <att name="localization" value="" type="string" />
    <att name="order" value="1" type="integer" />
    <att name="relevance_score" value="0.14285714285714285" type="real" />
    <att name="localization" value="" type="string" />
    <att name="description" value="Proline-rich nuclear receptor coactivator 1" type="string" />
  </node>
  <node id="Q12824" label="SNF5_HUMAN">
    <att name="ac" value="Q12824" type="string" />
    <att name="description" value="SWI/SNF-related matrix-associated actin-dependent regulator of chromatin subfamily B member 1" type="string" />
    <att name="gene" value="SMARCB1" type="string" />
    <att name="localization" value="Transcription factor" type="string" />
    <att name="order" value="1" type="integer" />
    <att name="relevance_score" value="0.3089430894308943" type="real" />
    <att name="localization" value="Transcription factor" type="string" />
    <att name="description" value="SWI/SNF-related matrix-associated actin-dependent regulator of chromatin subfamily B member 1" type="string" />
  </node>
  <node id="Q13148" label="TADBP_HUMAN">
    <att name="ac" value="Q13148" type="string" />
    <att name="description" value="TAR DNA-binding protein 43" type="string" />
    <att name="gene" value="TARDBP" type="string" />
    <att name="localization" value="Transcription factor" type="string" />
    <att name="order" value="1" type="integer" />
    <att name="relevance_score" value="0.18867924528301888" type="real" />
    <att name="localization" value="Transcription factor" type="string" />
    <att name="description" value="TAR DNA-binding protein 43" type="string" />
  </node>
  <node id="Q13285" label="STF1_HUMAN">
    <att name="ac" value="Q13285" type="string" />
    <att name="description" value="Steroidogenic factor 1" type="string" />
    <att name="gene" value="NR5A1" type="string" />
    <att name="localization" value="Transcription factor" type="string" />
    <att name="order" value="1" type="integer" />
    <att name="relevance_score" value="0.3783783783783784" type="real" />
    <att name="localization" value="Transcription factor" type="string" />
    <att name="description" value="Steroidogenic factor 1" type="string" />
  </node>
  <node id="Q13309" label="SKP2_HUMAN">
    <att name="ac" value="Q13309" type="string" />
    <att name="description" value="S-phase kinase-associated protein 2" type="string" />
    <att name="gene" value="SKP2" type="string" />
    <att name="localization" value="" type="string" />
    <att name="order" value="1" type="integer" />
    <att name="relevance_score" value="0.1901840490797546" type="real" />
    <att name="localization" value="" type="string" />
    <att name="description" value="S-phase kinase-associated protein 2" type="string" />
  </node>
  <node id="Q13363" label="CTBP1_HUMAN">
    <att name="ac" value="Q13363" type="string" />
    <att name="description" value="C-terminal-binding protein 1" type="string" />
    <att name="gene" value="CTBP1" type="string" />
    <att name="localization" value="Enzyme" type="string" />
    <att name="order" value="1" type="integer" />
    <att name="relevance_score" value="0.23841059602649006" type="real" />
    <att name="localization" value="Enzyme" type="string" />
    <att name="description" value="C-terminal-binding protein 1" type="string" />
  </node>
  <node id="Q13451" label="FKBP5_HUMAN">
    <att name="ac" value="Q13451" type="string" />
    <att name="description" value="Peptidyl-prolyl cis-trans isomerase FKBP5" type="string" />
    <att name="gene" value="FKBP5" type="string" />
    <att name="localization" value="Enzyme" type="string" />
    <att name="order" value="1" type="integer" />
    <att name="relevance_score" value="0.19166666666666668" type="real" />
    <att name="localization" value="Enzyme" type="string" />
    <att name="description" value="Peptidyl-prolyl cis-trans isomerase FKBP5" type="string" />
  </node>
  <node id="Q13501" label="SQSTM_HUMAN">
    <att name="ac" value="Q13501" type="string" />
    <att name="description" value="Sequestosome-1" type="string" />
    <att name="gene" value="SQSTM1" type="string" />
    <att name="localization" value="" type="string" />
    <att name="order" value="1" type="integer" />
    <att name="relevance_score" value="0.10416666666666667" type="real" />
    <att name="localization" value="" type="string" />
    <att name="description" value="Sequestosome-1" type="string" />
  </node>
  <node id="Q13547" label="HDAC1_HUMAN">
    <att name="ac" value="Q13547" type="string" />
    <att name="description" value="Histone deacetylase 1" type="string" />
    <att name="gene" value="HDAC1" type="string" />
    <att name="localization" value="Enzyme" type="string" />
    <att name="order" value="1" type="integer" />
    <att name="relevance_score" value="0.2267818574514039" type="real" />
    <att name="localization" value="Enzyme" type="string" />
    <att name="description" value="Histone deacetylase 1" type="string" />
  </node>
  <node id="Q13573" label="SNW1_HUMAN">
    <att name="ac" value="Q13573" type="string" />
    <att name="description" value="SNW domain-containing protein 1" type="string" />
    <att name="gene" value="SNW1" type="string" />
    <att name="localization" value="" type="string" />
    <att name="order" value="1" type="integer" />
    <att name="relevance_score" value="0.21226415094339623" type="real" />
    <att name="localization" value="" type="string" />
    <att name="description" value="SNW domain-containing protein 1" type="string" />
  </node>
  <node id="Q13772" label="NCOA4_HUMAN">
    <att name="ac" value="Q13772" type="string" />
    <att name="description" value="Nuclear receptor coactivator 4" type="string" />
    <att name="gene" value="NCOA4" type="string" />
    <att name="localization" value="" type="string" />
    <att name="order" value="1" type="integer" />
    <att name="relevance_score" value="0.125" type="real" />
    <att name="localization" value="" type="string" />
    <att name="description" value="Nuclear receptor coactivator 4" type="string" />
  </node>
  <node id="Q13888" label="TF2H2_HUMAN">
    <att name="ac" value="Q13888" type="string" />
    <att name="description" value="General transcription factor IIH subunit 2" type="string" />
    <att name="gene" value="GTF2H2" type="string" />
    <att name="localization" value="" type="string" />
    <att name="order" value="1" type="integer" />
    <att name="relevance_score" value="0.15178571428571427" type="real" />
    <att name="localization" value="" type="string" />
    <att name="description" value="General transcription factor IIH subunit 2" type="string" />
  </node>
  <node id="Q13889" label="TF2H3_HUMAN">
    <att name="ac" value="Q13889" type="string" />
    <att name="description" value="General transcription factor IIH subunit 3" type="string" />
    <att name="gene" value="GTF2H3" type="string" />
    <att name="localization" value="" type="string" />
    <att name="order" value="1" type="integer" />
    <att name="relevance_score" value="0.16831683168316833" type="real" />
    <att name="localization" value="" type="string" />
    <att name="description" value="General transcription factor IIH subunit 3" type="string" />
  </node>
  <node id="Q13948" label="CASP_HUMAN">
    <att name="ac" value="Q13948" type="string" />
    <att name="description" value="Protein CASP" type="string" />
    <att name="gene" value="CUX1" type="string" />
    <att name="localization" value="" type="string" />
    <att name="order" value="1" type="integer" />
    <att name="relevance_score" value="0.2222222222222222" type="real" />
    <att name="localization" value="" type="string" />
    <att name="description" value="Protein CASP" type="string" />
  </node>
  <node id="Q13950" label="RUNX2_HUMAN">
    <att name="ac" value="Q13950" type="string" />
    <att name="description" value="Runt-related transcription factor 2" type="string" />
    <att name="gene" value="RUNX2" type="string" />
    <att name="localization" value="Transcription factor" type="string" />
    <att name="order" value="1" type="integer" />
    <att name="relevance_score" value="0.2911392405063291" type="real" />
    <att name="localization" value="Transcription factor" type="string" />
    <att name="description" value="Runt-related transcription factor 2" type="string" />
  </node>
  <node id="Q13976" label="KGP1_HUMAN">
    <att name="ac" value="Q13976" type="string" />
    <att name="description" value="cGMP-dependent protein kinase 1" type="string" />
    <att name="gene" value="PRKG1" type="string" />
    <att name="localization" value="Kinase" type="string" />
    <att name="order" value="1" type="integer" />
    <att name="relevance_score" value="0.1891891891891892" type="real" />
    <att name="localization" value="Kinase" type="string" />
    <att name="description" value="cGMP-dependent protein kinase 1" type="string" />
  </node>
  <node id="Q14192" label="FHL2_HUMAN">
    <att name="ac" value="Q14192" type="string" />
    <att name="description" value="Four and a half LIM domains protein 2" type="string" />
    <att name="gene" value="FHL2" type="string" />
    <att name="localization" value="" type="string" />
    <att name="order" value="1" type="integer" />
    <att name="relevance_score" value="0.16822429906542055" type="real" />
    <att name="localization" value="" type="string" />
    <att name="description" value="Four and a half LIM domains protein 2" type="string" />
  </node>
  <node id="Q14686" label="NCOA6_HUMAN">
    <att name="ac" value="Q14686" type="string" />
    <att name="description" value="Nuclear receptor coactivator 6" type="string" />
    <att name="gene" value="NCOA6" type="string" />
    <att name="localization" value="" type="string" />
    <att name="order" value="1" type="integer" />
    <att name="relevance_score" value="0.5" type="real" />
    <att name="localization" value="" type="string" />
    <att name="description" value="Nuclear receptor coactivator 6" type="string" />
  </node>
  <node id="Q14687" label="GSE1_HUMAN">
    <att name="ac" value="Q14687" type="string" />
    <att name="description" value="Genetic suppressor element 1" type="string" />
    <att name="gene" value="GSE1" type="string" />
    <att name="localization" value="" type="string" />
    <att name="order" value="1" type="integer" />
    <att name="relevance_score" value="0.21428571428571427" type="real" />
    <att name="localization" value="" type="string" />
    <att name="description" value="Genetic suppressor element 1" type="string" />
  </node>
  <node id="Q14694" label="UBP10_HUMAN">
    <att name="ac" value="Q14694" type="string" />
    <att name="description" value="Ubiquitin carboxyl-terminal hydrolase 10" type="string" />
    <att name="gene" value="USP10" type="string" />
    <att name="localization" value="Enzyme" type="string" />
    <att name="order" value="1" type="integer" />
    <att name="relevance_score" value="0.18421052631578946" type="real" />
    <att name="localization" value="Enzyme" type="string" />
    <att name="description" value="Ubiquitin carboxyl-terminal hydrolase 10" type="string" />
  </node>
  <node id="Q14790" label="CASP8_HUMAN">
    <att name="ac" value="Q14790" type="string" />
    <att name="description" value="Caspase-8" type="string" />
    <att name="gene" value="CASP8" type="string" />
    <att name="localization" value="Enzyme" type="string" />
    <att name="order" value="1" type="integer" />
    <att name="relevance_score" value="0.11607142857142858" type="real" />
    <att name="localization" value="Enzyme" type="string" />
    <att name="description" value="Caspase-8" type="string" />
  </node>
  <node id="Q14839" label="CHD4_HUMAN">
    <att name="ac" value="Q14839" type="string" />
    <att name="description" value="Chromodomain-helicase-DNA-binding protein 4" type="string" />
    <att name="gene" value="CHD4" type="string" />
    <att name="localization" value="Transcription factor" type="string" />
    <att name="order" value="1" type="integer" />
    <att name="relevance_score" value="0.19642857142857142" type="real" />
    <att name="localization" value="Transcription factor" type="string" />
    <att name="description" value="Chromodomain-helicase-DNA-binding protein 4" type="string" />
  </node>
  <node id="Q14865" label="ARI5B_HUMAN">
    <att name="ac" value="Q14865" type="string" />
    <att name="description" value="AT-rich interactive domain-containing protein 5B" type="string" />
    <att name="gene" value="ARID5B" type="string" />
    <att name="localization" value="Transcription factor" type="string" />
    <att name="order" value="1" type="integer" />
    <att name="relevance_score" value="0.3333333333333333" type="real" />
    <att name="localization" value="Transcription factor" type="string" />
    <att name="description" value="AT-rich interactive domain-containing protein 5B" type="string" />
  </node>
  <node id="Q14974" label="IMB1_HUMAN">
    <att name="ac" value="Q14974" type="string" />
    <att name="description" value="Importin subunit beta-1" type="string" />
    <att name="gene" value="KPNB1" type="string" />
    <att name="localization" value="" type="string" />
    <att name="order" value="1" type="integer" />
    <att name="relevance_score" value="0.11284046692607004" type="real" />
    <att name="localization" value="" type="string" />
    <att name="description" value="Importin subunit beta-1" type="string" />
  </node>
  <node id="Q15029" label="U5S1_HUMAN">
    <att name="ac" value="Q15029" type="string" />
    <att name="description" value="116 kDa U5 small nuclear ribonucleoprotein component" type="string" />
    <att name="gene" value="EFTUD2" type="string" />
    <att name="localization" value="" type="string" />
    <att name="order" value="1" type="integer" />
    <att name="relevance_score" value="0.1271186440677966" type="real" />
    <att name="localization" value="" type="string" />
    <att name="description" value="116 kDa U5 small nuclear ribonucleoprotein component" type="string" />
  </node>
  <node id="Q15059" label="BRD3_HUMAN">
    <att name="ac" value="Q15059" type="string" />
    <att name="description" value="Bromodomain-containing protein 3" type="string" />
    <att name="gene" value="BRD3" type="string" />
    <att name="localization" value="" type="string" />
    <att name="order" value="1" type="integer" />
    <att name="relevance_score" value="0.1919191919191919" type="real" />
    <att name="localization" value="" type="string" />
    <att name="description" value="Bromodomain-containing protein 3" type="string" />
  </node>
  <node id="Q15185" label="TEBP_HUMAN">
    <att name="ac" value="Q15185" type="string" />
    <att name="description" value="Prostaglandin E synthase 3" type="string" />
    <att name="gene" value="PTGES3" type="string" />
    <att name="localization" value="Enzyme" type="string" />
    <att name="order" value="1" type="integer" />
    <att name="relevance_score" value="0.20430107526881722" type="real" />
    <att name="localization" value="Enzyme" type="string" />
    <att name="description" value="Prostaglandin E synthase 3" type="string" />
  </node>
  <node id="Q15233" label="NONO_HUMAN">
    <att name="ac" value="Q15233" type="string" />
    <att name="description" value="Non-POU domain-containing octamer-binding protein" type="string" />
    <att name="gene" value="NONO" type="string" />
    <att name="localization" value="Transcription factor" type="string" />
    <att name="order" value="1" type="integer" />
    <att name="relevance_score" value="0.30864197530864196" type="real" />
    <att name="localization" value="Transcription factor" type="string" />
    <att name="description" value="Non-POU domain-containing octamer-binding protein" type="string" />
  </node>
  <node id="Q15424" label="SAFB1_HUMAN">
    <att name="ac" value="Q15424" type="string" />
    <att name="description" value="Scaffold attachment factor B1" type="string" />
    <att name="gene" value="SAFB" type="string" />
    <att name="localization" value="Transcription factor" type="string" />
    <att name="order" value="1" type="integer" />
    <att name="relevance_score" value="0.28125" type="real" />
    <att name="localization" value="Transcription factor" type="string" />
    <att name="description" value="Scaffold attachment factor B1" type="string" />
  </node>
  <node id="Q15466" label="NR0B2_HUMAN">
    <att name="ac" value="Q15466" type="string" />
    <att name="description" value="Nuclear receptor subfamily 0 group B member 2" type="string" />
    <att name="gene" value="NR0B2" type="string" />
    <att name="localization" value="" type="string" />
    <att name="order" value="1" type="integer" />
    <att name="relevance_score" value="0.36363636363636365" type="real" />
    <att name="localization" value="" type="string" />
    <att name="description" value="Nuclear receptor subfamily 0 group B member 2" type="string" />
  </node>
  <node id="Q15583" label="TGIF1_HUMAN">
    <att name="ac" value="Q15583" type="string" />
    <att name="description" value="Homeobox protein TGIF1" type="string" />
    <att name="gene" value="TGIF1" type="string" />
    <att name="localization" value="Transcription factor" type="string" />
    <att name="order" value="1" type="integer" />
    <att name="relevance_score" value="0.3684210526315789" type="real" />
    <att name="localization" value="Transcription factor" type="string" />
    <att name="description" value="Homeobox protein TGIF1" type="string" />
  </node>
  <node id="Q15596" label="NCOA2_HUMAN">
    <att name="ac" value="Q15596" type="string" />
    <att name="description" value="Nuclear receptor coactivator 2" type="string" />
    <att name="gene" value="NCOA2" type="string" />
    <att name="localization" value="" type="string" />
    <att name="order" value="1" type="integer" />
    <att name="relevance_score" value="0.27692307692307694" type="real" />
    <att name="localization" value="" type="string" />
    <att name="description" value="Nuclear receptor coactivator 2" type="string" />
  </node>
  <node id="Q15648" label="MED1_HUMAN">
    <att name="ac" value="Q15648" type="string" />
    <att name="description" value="Mediator of RNA polymerase II transcription subunit 1" type="string" />
    <att name="gene" value="MED1" type="string" />
    <att name="localization" value="Transcription factor" type="string" />
    <att name="order" value="1" type="integer" />
    <att name="relevance_score" value="0.15476190476190477" type="real" />
    <att name="localization" value="Transcription factor" type="string" />
    <att name="description" value="Mediator of RNA polymerase II transcription subunit 1" type="string" />
  </node>
  <node id="Q15652" label="JHD2C_HUMAN">
    <att name="ac" value="Q15652" type="string" />
    <att name="description" value="Probable JmjC domain-containing histone demethylation protein 2C" type="string" />
    <att name="gene" value="JMJD1C" type="string" />
    <att name="localization" value="Enzyme" type="string" />
    <att name="order" value="1" type="integer" />
    <att name="relevance_score" value="0.46153846153846156" type="real" />
    <att name="localization" value="Enzyme" type="string" />
    <att name="description" value="Probable JmjC domain-containing histone demethylation protein 2C" type="string" />
  </node>
  <node id="Q15788" label="NCOA1_HUMAN">
    <att name="ac" value="Q15788" type="string" />
    <att name="description" value="Nuclear receptor coactivator 1" type="string" />
    <att name="gene" value="NCOA1" type="string" />
    <att name="localization" value="Enzyme" type="string" />
    <att name="order" value="1" type="integer" />
    <att name="relevance_score" value="0.31521739130434784" type="real" />
    <att name="localization" value="Enzyme" type="string" />
    <att name="description" value="Nuclear receptor coactivator 1" type="string" />
  </node>
  <node id="Q15797" label="SMAD1_HUMAN">
    <att name="ac" value="Q15797" type="string" />
    <att name="description" value="Mothers against decapentaplegic homolog 1" type="string" />
    <att name="gene" value="SMAD1" type="string" />
    <att name="localization" value="Transcription factor" type="string" />
    <att name="order" value="1" type="integer" />
    <att name="relevance_score" value="0.21428571428571427" type="real" />
    <att name="localization" value="Transcription factor" type="string" />
    <att name="description" value="Mothers against decapentaplegic homolog 1" type="string" />
  </node>
  <node id="Q15910" label="EZH2_HUMAN">
    <att name="ac" value="Q15910" type="string" />
    <att name="description" value="Histone-lysine N-methyltransferase EZH2" type="string" />
    <att name="gene" value="EZH2" type="string" />
    <att name="localization" value="Enzyme" type="string" />
    <att name="order" value="1" type="integer" />
    <att name="relevance_score" value="0.26570048309178745" type="real" />
    <att name="localization" value="Enzyme" type="string" />
    <att name="description" value="Histone-lysine N-methyltransferase EZH2" type="string" />
  </node>
  <node id="Q16512" label="PKN1_HUMAN">
    <att name="ac" value="Q16512" type="string" />
    <att name="description" value="Serine/threonine-protein kinase N1" type="string" />
    <att name="gene" value="PKN1" type="string" />
    <att name="localization" value="Kinase" type="string" />
    <att name="order" value="1" type="integer" />
    <att name="relevance_score" value="0.1864406779661017" type="real" />
    <att name="localization" value="Kinase" type="string" />
    <att name="description" value="Serine/threonine-protein kinase N1" type="string" />
  </node>
  <node id="Q16543" label="CDC37_HUMAN">
    <att name="ac" value="Q16543" type="string" />
    <att name="description" value="Hsp90 co-chaperone Cdc37" type="string" />
    <att name="gene" value="CDC37" type="string" />
    <att name="localization" value="" type="string" />
    <att name="order" value="1" type="integer" />
    <att name="relevance_score" value="0.14356435643564355" type="real" />
    <att name="localization" value="" type="string" />
    <att name="description" value="Hsp90 co-chaperone Cdc37" type="string" />
  </node>
  <node id="Q16665" label="HIF1A_HUMAN">
    <att name="ac" value="Q16665" type="string" />
    <att name="description" value="Hypoxia-inducible factor 1-alpha" type="string" />
    <att name="gene" value="HIF1A" type="string" />
    <att name="localization" value="Transcription factor" type="string" />
    <att name="order" value="1" type="integer" />
    <att name="relevance_score" value="0.27074235807860264" type="real" />
    <att name="localization" value="Transcription factor" type="string" />
    <att name="description" value="Hypoxia-inducible factor 1-alpha" type="string" />
  </node>
  <node id="Q58WW2" label="DCAF6_HUMAN">
    <att name="ac" value="Q58WW2" type="string" />
    <att name="description" value="DDB1- and CUL4-associated factor 6" type="string" />
    <att name="gene" value="DCAF6" type="string" />
    <att name="localization" value="" type="string" />
    <att name="order" value="1" type="integer" />
    <att name="relevance_score" value="0.1" type="real" />
    <att name="localization" value="" type="string" />
    <att name="description" value="DDB1- and CUL4-associated factor 6" type="string" />
  </node>
  <node id="Q5THR3" label="EFCB6_HUMAN">
    <att name="ac" value="Q5THR3" type="string" />
    <att name="description" value="EF-hand calcium-binding domain-containing protein 6" type="string" />
    <att name="gene" value="EFCAB6" type="string" />
    <att name="localization" value="" type="string" />
    <att name="order" value="1" type="integer" />
    <att name="relevance_score" value="1.0" type="real" />
    <att name="localization" value="" type="string" />
    <att name="description" value="EF-hand calcium-binding domain-containing protein 6" type="string" />
  </node>
  <node id="Q5VTR2" label="BRE1A_HUMAN">
    <att name="ac" value="Q5VTR2" type="string" />
    <att name="description" value="E3 ubiquitin-protein ligase BRE1A" type="string" />
    <att name="gene" value="RNF20" type="string" />
    <att name="localization" value="Enzyme" type="string" />
    <att name="order" value="1" type="integer" />
    <att name="relevance_score" value="0.12" type="real" />
    <att name="localization" value="Enzyme" type="string" />
    <att name="description" value="E3 ubiquitin-protein ligase BRE1A" type="string" />
  </node>
  <node id="Q5VUA4" label="ZN318_HUMAN">
    <att name="ac" value="Q5VUA4" type="string" />
    <att name="description" value="Zinc finger protein 318" type="string" />
    <att name="gene" value="ZNF318" type="string" />
    <att name="localization" value="" type="string" />
    <att name="order" value="1" type="integer" />
    <att name="relevance_score" value="0.11764705882352941" type="real" />
    <att name="localization" value="" type="string" />
    <att name="description" value="Zinc finger protein 318" type="string" />
  </node>
  <node id="Q5VVJ2" label="MYSM1_HUMAN">
    <att name="ac" value="Q5VVJ2" type="string" />
    <att name="description" value="Deubiquitinase MYSM1" type="string" />
    <att name="gene" value="MYSM1" type="string" />
    <att name="localization" value="Transcription factor" type="string" />
    <att name="order" value="1" type="integer" />
    <att name="relevance_score" value="0.75" type="real" />
    <att name="localization" value="Transcription factor" type="string" />
    <att name="description" value="Deubiquitinase MYSM1" type="string" />
  </node>
  <node id="Q6AZZ1" label="TRI68_HUMAN">
    <att name="ac" value="Q6AZZ1" type="string" />
    <att name="description" value="E3 ubiquitin-protein ligase TRIM68" type="string" />
    <att name="gene" value="TRIM68" type="string" />
    <att name="localization" value="Enzyme" type="string" />
    <att name="order" value="1" type="integer" />
    <att name="relevance_score" value="0.15151515151515152" type="real" />
    <att name="localization" value="Enzyme" type="string" />
    <att name="description" value="E3 ubiquitin-protein ligase TRIM68" type="string" />
  </node>
  <node id="Q6B0I6" label="KDM4D_HUMAN">
    <att name="ac" value="Q6B0I6" type="string" />
    <att name="description" value="Lysine-specific demethylase 4D" type="string" />
    <att name="gene" value="KDM4D" type="string" />
    <att name="localization" value="Enzyme" type="string" />
    <att name="order" value="1" type="integer" />
    <att name="relevance_score" value="0.75" type="real" />
    <att name="localization" value="Enzyme" type="string" />
    <att name="description" value="Lysine-specific demethylase 4D" type="string" />
  </node>
  <node id="Q6ISB3" label="GRHL2_HUMAN">
    <att name="ac" value="Q6ISB3" type="string" />
    <att name="description" value="Grainyhead-like protein 2 homolog" type="string" />
    <att name="gene" value="GRHL2" type="string" />
    <att name="localization" value="Transcription factor" type="string" />
    <att name="order" value="1" type="integer" />
    <att name="relevance_score" value="0.4" type="real" />
    <att name="localization" value="Transcription factor" type="string" />
    <att name="description" value="Grainyhead-like protein 2 homolog" type="string" />
  </node>
  <node id="Q6P2Q9" label="PRP8_HUMAN">
    <att name="ac" value="Q6P2Q9" type="string" />
    <att name="description" value="Pre-mRNA-processing-splicing factor 8" type="string" />
    <att name="gene" value="PRPF8" type="string" />
    <att name="localization" value="" type="string" />
    <att name="order" value="1" type="integer" />
    <att name="relevance_score" value="0.14207650273224043" type="real" />
    <att name="localization" value="" type="string" />
    <att name="description" value="Pre-mRNA-processing-splicing factor 8" type="string" />
  </node>
  <node id="Q6PJG2" label="MDEAS_HUMAN">
    <att name="ac" value="Q6PJG2" type="string" />
    <att name="description" value="Mitotic deacetylase-associated SANT domain protein" type="string" />
    <att name="gene" value="MIDEAS" type="string" />
    <att name="localization" value="Transcription factor" type="string" />
    <att name="order" value="1" type="integer" />
    <att name="relevance_score" value="0.45454545454545453" type="real" />
    <att name="localization" value="Transcription factor" type="string" />
    <att name="description" value="Mitotic deacetylase-associated SANT domain protein" type="string" />
  </node>
  <node id="Q6W2J9" label="BCOR_HUMAN">
    <att name="ac" value="Q6W2J9" type="string" />
    <att name="description" value="BCL-6 corepressor" type="string" />
    <att name="gene" value="BCOR" type="string" />
    <att name="localization" value="" type="string" />
    <att name="order" value="1" type="integer" />
    <att name="relevance_score" value="0.18" type="real" />
    <att name="localization" value="" type="string" />
    <att name="description" value="BCL-6 corepressor" type="string" />
  </node>
  <node id="Q6ZRS2" label="SRCAP_HUMAN">
    <att name="ac" value="Q6ZRS2" type="string" />
    <att name="description" value="Helicase SRCAP" type="string" />
    <att name="gene" value="SRCAP" type="string" />
    <att name="localization" value="Transcription factor" type="string" />
    <att name="order" value="1" type="integer" />
    <att name="relevance_score" value="0.2608695652173913" type="real" />
    <att name="localization" value="Transcription factor" type="string" />
    <att name="description" value="Helicase SRCAP" type="string" />
  </node>
  <node id="Q71DI3" label="H32_HUMAN">
    <att name="ac" value="Q71DI3" type="string" />
    <att name="description" value="Histone H3.2" type="string" />
    <att name="gene" value="H3C13,H3C14,H3C15" type="string" />
    <att name="localization" value="" type="string" />
    <att name="order" value="1" type="integer" />
    <att name="relevance_score" value="0.24193548387096775" type="real" />
    <att name="localization" value="" type="string" />
    <att name="description" value="Histone H3.2" type="string" />
  </node>
  <node id="Q7LBC6" label="KDM3B_HUMAN">
    <att name="ac" value="Q7LBC6" type="string" />
    <att name="description" value="Lysine-specific demethylase 3B" type="string" />
    <att name="gene" value="KDM3B" type="string" />
    <att name="localization" value="Enzyme" type="string" />
    <att name="order" value="1" type="integer" />
    <att name="relevance_score" value="0.26666666666666666" type="real" />
    <att name="localization" value="Enzyme" type="string" />
    <att name="description" value="Lysine-specific demethylase 3B" type="string" />
  </node>
  <node id="Q7Z3E1" label="PARPT_HUMAN">
    <att name="ac" value="Q7Z3E1" type="string" />
    <att name="description" value="Protein mono-ADP-ribosyltransferase TIPARP" type="string" />
    <att name="gene" value="TIPARP" type="string" />
    <att name="localization" value="Enzyme" type="string" />
    <att name="order" value="1" type="integer" />
    <att name="relevance_score" value="0.5" type="real" />
    <att name="localization" value="Enzyme" type="string" />
    <att name="description" value="Protein mono-ADP-ribosyltransferase TIPARP" type="string" />
  </node>
  <node id="Q7Z5J4" label="RAI1_HUMAN">
    <att name="ac" value="Q7Z5J4" type="string" />
    <att name="description" value="Retinoic acid-induced protein 1" type="string" />
    <att name="gene" value="RAI1" type="string" />
    <att name="localization" value="" type="string" />
    <att name="order" value="1" type="integer" />
    <att name="relevance_score" value="0.3" type="real" />
    <att name="localization" value="" type="string" />
    <att name="description" value="Retinoic acid-induced protein 1" type="string" />
  </node>
  <node id="Q7Z5L9" label="I2BP2_HUMAN">
    <att name="ac" value="Q7Z5L9" type="string" />
    <att name="description" value="Interferon regulatory factor 2-binding protein 2" type="string" />
    <att name="gene" value="IRF2BP2" type="string" />
    <att name="localization" value="" type="string" />
    <att name="order" value="1" type="integer" />
    <att name="relevance_score" value="0.23529411764705882" type="real" />
    <att name="localization" value="" type="string" />
    <att name="description" value="Interferon regulatory factor 2-binding protein 2" type="string" />
  </node>
  <node id="Q86TJ2" label="TAD2B_HUMAN">
    <att name="ac" value="Q86TJ2" type="string" />
    <att name="description" value="Transcriptional adapter 2-beta" type="string" />
    <att name="gene" value="TADA2B" type="string" />
    <att name="localization" value="" type="string" />
    <att name="order" value="1" type="integer" />
    <att name="relevance_score" value="0.17073170731707318" type="real" />
    <att name="localization" value="" type="string" />
    <att name="description" value="Transcriptional adapter 2-beta" type="string" />
  </node>
  <node id="Q86U86" label="PB1_HUMAN">
    <att name="ac" value="Q86U86" type="string" />
    <att name="description" value="Protein polybromo-1" type="string" />
    <att name="gene" value="PBRM1" type="string" />
    <att name="localization" value="Transcription factor" type="string" />
    <att name="order" value="1" type="integer" />
    <att name="relevance_score" value="0.5" type="real" />
    <att name="localization" value="Transcription factor" type="string" />
    <att name="description" value="Protein polybromo-1" type="string" />
  </node>
  <node id="Q86V15" label="CASZ1_HUMAN">
    <att name="ac" value="Q86V15" type="string" />
    <att name="description" value="Zinc finger protein castor homolog 1" type="string" />
    <att name="gene" value="CASZ1" type="string" />
    <att name="localization" value="Transcription factor" type="string" />
    <att name="order" value="1" type="integer" />
    <att name="relevance_score" value="0.5" type="real" />
    <att name="localization" value="Transcription factor" type="string" />
    <att name="description" value="Zinc finger protein castor homolog 1" type="string" />
  </node>
  <node id="Q86XP3" label="DDX42_HUMAN">
    <att name="ac" value="Q86XP3" type="string" />
    <att name="description" value="ATP-dependent RNA helicase DDX42" type="string" />
    <att name="gene" value="DDX42" type="string" />
    <att name="localization" value="Enzyme" type="string" />
    <att name="order" value="1" type="integer" />
    <att name="relevance_score" value="0.14285714285714285" type="real" />
    <att name="localization" value="Enzyme" type="string" />
    <att name="description" value="ATP-dependent RNA helicase DDX42" type="string" />
  </node>
  <node id="Q86Y37" label="CACL1_HUMAN">
    <att name="ac" value="Q86Y37" type="string" />
    <att name="description" value="CDK2-associated and cullin domain-containing protein 1" type="string" />
    <att name="gene" value="CACUL1" type="string" />
    <att name="localization" value="" type="string" />
    <att name="order" value="1" type="integer" />
    <att name="relevance_score" value="0.6666666666666666" type="real" />
    <att name="localization" value="" type="string" />
    <att name="description" value="CDK2-associated and cullin domain-containing protein 1" type="string" />
  </node>
  <node id="Q8IVW6" label="ARI3B_HUMAN">
    <att name="ac" value="Q8IVW6" type="string" />
    <att name="description" value="AT-rich interactive domain-containing protein 3B" type="string" />
    <att name="gene" value="ARID3B" type="string" />
    <att name="localization" value="Transcription factor" type="string" />
    <att name="order" value="1" type="integer" />
    <att name="relevance_score" value="0.2" type="real" />
    <att name="localization" value="Transcription factor" type="string" />
    <att name="description" value="AT-rich interactive domain-containing protein 3B" type="string" />
  </node>
  <node id="Q8IXH7" label="NELFD_HUMAN">
    <att name="ac" value="Q8IXH7" type="string" />
    <att name="description" value="Negative elongation factor C/D" type="string" />
    <att name="gene" value="NELFCD" type="string" />
    <att name="localization" value="" type="string" />
    <att name="order" value="1" type="integer" />
    <att name="relevance_score" value="0.36585365853658536" type="real" />
    <att name="localization" value="" type="string" />
    <att name="description" value="Negative elongation factor C/D" type="string" />
  </node>
  <node id="Q8IZL8" label="PELP1_HUMAN">
    <att name="ac" value="Q8IZL8" type="string" />
    <att name="description" value="Proline-, glutamic acid- and leucine-rich protein 1" type="string" />
    <att name="gene" value="PELP1" type="string" />
    <att name="localization" value="" type="string" />
    <att name="order" value="1" type="integer" />
    <att name="relevance_score" value="0.40625" type="real" />
    <att name="localization" value="" type="string" />
    <att name="description" value="Proline-, glutamic acid- and leucine-rich protein 1" type="string" />
  </node>
  <node id="Q8N163" label="CCAR2_HUMAN">
    <att name="ac" value="Q8N163" type="string" />
    <att name="description" value="Cell cycle and apoptosis regulator protein 2" type="string" />
    <att name="gene" value="CCAR2" type="string" />
    <att name="localization" value="" type="string" />
    <att name="order" value="1" type="integer" />
    <att name="relevance_score" value="0.2807017543859649" type="real" />
    <att name="localization" value="" type="string" />
    <att name="description" value="Cell cycle and apoptosis regulator protein 2" type="string" />
  </node>
  <node id="Q8N2W9" label="PIAS4_HUMAN">
    <att name="ac" value="Q8N2W9" type="string" />
    <att name="description" value="E3 SUMO-protein ligase PIAS4" type="string" />
    <att name="gene" value="PIAS4" type="string" />
    <att name="localization" value="Transcription factor" type="string" />
    <att name="order" value="1" type="integer" />
    <att name="relevance_score" value="0.27906976744186046" type="real" />
    <att name="localization" value="Transcription factor" type="string" />
    <att name="description" value="E3 SUMO-protein ligase PIAS4" type="string" />
  </node>
  <node id="Q8N684" label="CPSF7_HUMAN">
    <att name="ac" value="Q8N684" type="string" />
    <att name="description" value="Cleavage and polyadenylation specificity factor subunit 7" type="string" />
    <att name="gene" value="CPSF7" type="string" />
    <att name="localization" value="" type="string" />
    <att name="order" value="1" type="integer" />
    <att name="relevance_score" value="0.19298245614035087" type="real" />
    <att name="localization" value="" type="string" />
    <att name="description" value="Cleavage and polyadenylation specificity factor subunit 7" type="string" />
  </node>
  <node id="Q8N726" label="ARF_HUMAN">
    <att name="ac" value="Q8N726" type="string" />
    <att name="description" value="Tumor suppressor ARF" type="string" />
    <att name="gene" value="CDKN2A" type="string" />
    <att name="localization" value="Transcription factor" type="string" />
    <att name="order" value="1" type="integer" />
    <att name="relevance_score" value="0.2676056338028169" type="real" />
    <att name="localization" value="Transcription factor" type="string" />
    <att name="description" value="Tumor suppressor ARF" type="string" />
  </node>
  <node id="Q8NF64" label="ZMIZ2_HUMAN">
    <att name="ac" value="Q8NF64" type="string" />
    <att name="description" value="Zinc finger MIZ domain-containing protein 2" type="string" />
    <att name="gene" value="ZMIZ2" type="string" />
    <att name="localization" value="" type="string" />
    <att name="order" value="1" type="integer" />
    <att name="relevance_score" value="0.625" type="real" />
    <att name="localization" value="" type="string" />
    <att name="description" value="Zinc finger MIZ domain-containing protein 2" type="string" />
  </node>
  <node id="Q8NFD5" label="ARI1B_HUMAN">
    <att name="ac" value="Q8NFD5" type="string" />
    <att name="description" value="AT-rich interactive domain-containing protein 1B" type="string" />
    <att name="gene" value="ARID1B" type="string" />
    <att name="localization" value="Transcription factor" type="string" />
    <att name="order" value="1" type="integer" />
    <att name="relevance_score" value="0.39473684210526316" type="real" />
    <att name="localization" value="Transcription factor" type="string" />
    <att name="description" value="AT-rich interactive domain-containing protein 1B" type="string" />
  </node>
  <node id="Q8TAF3" label="WDR48_HUMAN">
    <att name="ac" value="Q8TAF3" type="string" />
    <att name="description" value="WD repeat-containing protein 48" type="string" />
    <att name="gene" value="WDR48" type="string" />
    <att name="localization" value="" type="string" />
    <att name="order" value="1" type="integer" />
    <att name="relevance_score" value="0.11764705882352941" type="real" />
    <att name="localization" value="" type="string" />
    <att name="description" value="WD repeat-containing protein 48" type="string" />
  </node>
  <node id="Q8TAQ2" label="SMRC2_HUMAN">
    <att name="ac" value="Q8TAQ2" type="string" />
    <att name="description" value="SWI/SNF complex subunit SMARCC2" type="string" />
    <att name="gene" value="SMARCC2" type="string" />
    <att name="localization" value="" type="string" />
    <att name="order" value="1" type="integer" />
    <att name="relevance_score" value="0.3783783783783784" type="real" />
    <att name="localization" value="" type="string" />
    <att name="description" value="SWI/SNF complex subunit SMARCC2" type="string" />
  </node>
  <node id="Q8TAZ6" label="CKLF2_HUMAN">
    <att name="ac" value="Q8TAZ6" type="string" />
    <att name="description" value="CKLF-like MARVEL transmembrane domain-containing protein 2" type="string" />
    <att name="gene" value="CMTM2" type="string" />
    <att name="localization" value="Signaling molecule" type="string" />
    <att name="order" value="1" type="integer" />
    <att name="relevance_score" value="0.5" type="real" />
    <att name="_Secreted" value="true" type="boolean" />
    <att name="localization" value="Signaling molecule" type="string" />
    <att name="description" value="CKLF-like MARVEL transmembrane domain-containing protein 2" type="string" />
  </node>
  <node id="Q8TBZ3" label="WDR20_HUMAN">
    <att name="ac" value="Q8TBZ3" type="string" />
    <att name="description" value="WD repeat-containing protein 20" type="string" />
    <att name="gene" value="WDR20" type="string" />
    <att name="localization" value="" type="string" />
    <att name="order" value="1" type="integer" />
    <att name="relevance_score" value="0.19047619047619047" type="real" />
    <att name="localization" value="" type="string" />
    <att name="description" value="WD repeat-containing protein 20" type="string" />
  </node>
  <node id="Q8TDB6" label="DTX3L_HUMAN">
    <att name="ac" value="Q8TDB6" type="string" />
    <att name="description" value="E3 ubiquitin-protein ligase DTX3L" type="string" />
    <att name="gene" value="DTX3L" type="string" />
    <att name="localization" value="Enzyme" type="string" />
    <att name="order" value="1" type="integer" />
    <att name="relevance_score" value="0.1111111111111111" type="real" />
    <att name="localization" value="Enzyme" type="string" />
    <att name="description" value="E3 ubiquitin-protein ligase DTX3L" type="string" />
  </node>
  <node id="Q8WTS6" label="SETD7_HUMAN">
    <att name="ac" value="Q8WTS6" type="string" />
    <att name="description" value="Histone-lysine N-methyltransferase SETD7" type="string" />
    <att name="gene" value="SETD7" type="string" />
    <att name="localization" value="Enzyme" type="string" />
    <att name="order" value="1" type="integer" />
    <att name="relevance_score" value="0.5" type="real" />
    <att name="localization" value="Enzyme" type="string" />
    <att name="description" value="Histone-lysine N-methyltransferase SETD7" type="string" />
  </node>
  <node id="Q8WUI4" label="HDAC7_HUMAN">
    <att name="ac" value="Q8WUI4" type="string" />
    <att name="description" value="Histone deacetylase 7" type="string" />
    <att name="gene" value="HDAC7" type="string" />
    <att name="localization" value="Enzyme" type="string" />
    <att name="order" value="1" type="integer" />
    <att name="relevance_score" value="0.3333333333333333" type="real" />
    <att name="localization" value="Enzyme" type="string" />
    <att name="description" value="Histone deacetylase 7" type="string" />
  </node>
  <node id="Q8WXF1" label="PSPC1_HUMAN">
    <att name="ac" value="Q8WXF1" type="string" />
    <att name="description" value="Paraspeckle component 1" type="string" />
    <att name="gene" value="PSPC1" type="string" />
    <att name="localization" value="" type="string" />
    <att name="order" value="1" type="integer" />
    <att name="relevance_score" value="0.34375" type="real" />
    <att name="localization" value="" type="string" />
    <att name="description" value="Paraspeckle component 1" type="string" />
  </node>
  <node id="Q92466" label="DDB2_HUMAN">
    <att name="ac" value="Q92466" type="string" />
    <att name="description" value="DNA damage-binding protein 2" type="string" />
    <att name="gene" value="DDB2" type="string" />
    <att name="localization" value="" type="string" />
    <att name="order" value="1" type="integer" />
    <att name="relevance_score" value="0.16831683168316833" type="real" />
    <att name="localization" value="" type="string" />
    <att name="description" value="DNA damage-binding protein 2" type="string" />
  </node>
  <node id="Q92597" label="NDRG1_HUMAN">
    <att name="ac" value="Q92597" type="string" />
    <att name="description" value="Protein NDRG1" type="string" />
    <att name="gene" value="NDRG1" type="string" />
    <att name="localization" value="" type="string" />
    <att name="order" value="1" type="integer" />
    <att name="relevance_score" value="0.12903225806451613" type="real" />
    <att name="localization" value="" type="string" />
    <att name="description" value="Protein NDRG1" type="string" />
  </node>
  <node id="Q92759" label="TF2H4_HUMAN">
    <att name="ac" value="Q92759" type="string" />
    <att name="description" value="General transcription factor IIH subunit 4" type="string" />
    <att name="gene" value="GTF2H4" type="string" />
    <att name="localization" value="" type="string" />
    <att name="order" value="1" type="integer" />
    <att name="relevance_score" value="0.17592592592592593" type="real" />
    <att name="localization" value="" type="string" />
    <att name="description" value="General transcription factor IIH subunit 4" type="string" />
  </node>
  <node id="Q92766" label="RREB1_HUMAN">
    <att name="ac" value="Q92766" type="string" />
    <att name="description" value="Ras-responsive element-binding protein 1" type="string" />
    <att name="gene" value="RREB1" type="string" />
    <att name="localization" value="Transcription factor" type="string" />
    <att name="order" value="1" type="integer" />
    <att name="relevance_score" value="0.8333333333333334" type="real" />
    <att name="localization" value="Transcription factor" type="string" />
    <att name="description" value="Ras-responsive element-binding protein 1" type="string" />
  </node>
  <node id="Q92769" label="HDAC2_HUMAN">
    <att name="ac" value="Q92769" type="string" />
    <att name="description" value="Histone deacetylase 2" type="string" />
    <att name="gene" value="HDAC2" type="string" />
    <att name="localization" value="Enzyme" type="string" />
    <att name="order" value="1" type="integer" />
    <att name="relevance_score" value="0.2459016393442623" type="real" />
    <att name="localization" value="Enzyme" type="string" />
    <att name="description" value="Histone deacetylase 2" type="string" />
  </node>
  <node id="Q92782" label="DPF1_HUMAN">
    <att name="ac" value="Q92782" type="string" />
    <att name="description" value="Zinc finger protein neuro-d4" type="string" />
    <att name="gene" value="DPF1" type="string" />
    <att name="localization" value="" type="string" />
    <att name="order" value="1" type="integer" />
    <att name="relevance_score" value="0.5555555555555556" type="real" />
    <att name="localization" value="" type="string" />
    <att name="description" value="Zinc finger protein neuro-d4" type="string" />
  </node>
  <node id="Q92785" label="REQU_HUMAN">
    <att name="ac" value="Q92785" type="string" />
    <att name="description" value="Zinc finger protein ubi-d4" type="string" />
    <att name="gene" value="DPF2" type="string" />
    <att name="localization" value="" type="string" />
    <att name="order" value="1" type="integer" />
    <att name="relevance_score" value="0.4594594594594595" type="real" />
    <att name="localization" value="" type="string" />
    <att name="description" value="Zinc finger protein ubi-d4" type="string" />
  </node>
  <node id="Q92793" label="CBP_HUMAN">
    <att name="ac" value="Q92793" type="string" />
    <att name="description" value="CREB-binding protein" type="string" />
    <att name="gene" value="CREBBP" type="string" />
    <att name="localization" value="Enzyme" type="string" />
    <att name="order" value="1" type="integer" />
    <att name="relevance_score" value="0.2594752186588921" type="real" />
    <att name="localization" value="Enzyme" type="string" />
    <att name="description" value="CREB-binding protein" type="string" />
  </node>
  <node id="Q92831" label="KAT2B_HUMAN">
    <att name="ac" value="Q92831" type="string" />
    <att name="description" value="Histone acetyltransferase KAT2B" type="string" />
    <att name="gene" value="KAT2B" type="string" />
    <att name="localization" value="Enzyme" type="string" />
    <att name="order" value="1" type="integer" />
    <att name="relevance_score" value="0.24878048780487805" type="real" />
    <att name="localization" value="Enzyme" type="string" />
    <att name="description" value="Histone acetyltransferase KAT2B" type="string" />
  </node>
  <node id="Q92922" label="SMRC1_HUMAN">
    <att name="ac" value="Q92922" type="string" />
    <att name="description" value="SWI/SNF complex subunit SMARCC1" type="string" />
    <att name="gene" value="SMARCC1" type="string" />
    <att name="localization" value="" type="string" />
    <att name="order" value="1" type="integer" />
    <att name="relevance_score" value="0.4492753623188406" type="real" />
    <att name="localization" value="" type="string" />
    <att name="description" value="SWI/SNF complex subunit SMARCC1" type="string" />
  </node>
  <node id="Q92925" label="SMRD2_HUMAN">
    <att name="ac" value="Q92925" type="string" />
    <att name="description" value="SWI/SNF-related matrix-associated actin-dependent regulator of chromatin subfamily D member 2" type="string" />
    <att name="gene" value="SMARCD2" type="string" />
    <att name="localization" value="" type="string" />
    <att name="order" value="1" type="integer" />
    <att name="relevance_score" value="0.3492063492063492" type="real" />
    <att name="localization" value="" type="string" />
    <att name="description" value="SWI/SNF-related matrix-associated actin-dependent regulator of chromatin subfamily D member 2" type="string" />
  </node>
  <node id="Q92993" label="KAT5_HUMAN">
    <att name="ac" value="Q92993" type="string" />
    <att name="description" value="Histone acetyltransferase KAT5" type="string" />
    <att name="gene" value="KAT5" type="string" />
    <att name="localization" value="Enzyme" type="string" />
    <att name="order" value="1" type="integer" />
    <att name="relevance_score" value="0.22131147540983606" type="real" />
    <att name="localization" value="Enzyme" type="string" />
    <att name="description" value="Histone acetyltransferase KAT5" type="string" />
  </node>
  <node id="Q93009" label="UBP7_HUMAN">
    <att name="ac" value="Q93009" type="string" />
    <att name="description" value="Ubiquitin carboxyl-terminal hydrolase 7" type="string" />
    <att name="gene" value="USP7" type="string" />
    <att name="localization" value="Enzyme" type="string" />
    <att name="order" value="1" type="integer" />
    <att name="relevance_score" value="0.1902834008097166" type="real" />
    <att name="localization" value="Enzyme" type="string" />
    <att name="description" value="Ubiquitin carboxyl-terminal hydrolase 7" type="string" />
  </node>
  <node id="Q93074" label="MED12_HUMAN">
    <att name="ac" value="Q93074" type="string" />
    <att name="description" value="Mediator of RNA polymerase II transcription subunit 12" type="string" />
    <att name="gene" value="MED12" type="string" />
    <att name="localization" value="" type="string" />
    <att name="order" value="1" type="integer" />
    <att name="relevance_score" value="0.12280701754385964" type="real" />
    <att name="localization" value="" type="string" />
    <att name="description" value="Mediator of RNA polymerase II transcription subunit 12" type="string" />
  </node>
  <node id="Q969G3" label="SMCE1_HUMAN">
    <att name="ac" value="Q969G3" type="string" />
    <att name="description" value="SWI/SNF-related matrix-associated actin-dependent regulator of chromatin subfamily E member 1" type="string" />
    <att name="gene" value="SMARCE1" type="string" />
    <att name="localization" value="" type="string" />
    <att name="order" value="1" type="integer" />
    <att name="relevance_score" value="0.32098765432098764" type="real" />
    <att name="localization" value="" type="string" />
    <att name="description" value="SWI/SNF-related matrix-associated actin-dependent regulator of chromatin subfamily E member 1" type="string" />
  </node>
  <node id="Q969W9" label="PMEPA_HUMAN">
    <att name="ac" value="Q969W9" type="string" />
    <att name="description" value="Protein TMEPAI" type="string" />
    <att name="gene" value="PMEPA1" type="string" />
    <att name="localization" value="Plasma membrane bound" type="string" />
    <att name="order" value="1" type="integer" />
    <att name="relevance_score" value="0.2" type="real" />
    <att name="localization" value="Plasma membrane bound" type="string" />
    <att name="description" value="Protein TMEPAI" type="string" />
  </node>
  <node id="Q96EB6" label="SIR1_HUMAN">
    <att name="ac" value="Q96EB6" type="string" />
    <att name="description" value="NAD-dependent protein deacetylase sirtuin-1" type="string" />
    <att name="gene" value="SIRT1" type="string" />
    <att name="localization" value="Enzyme" type="string" />
    <att name="order" value="1" type="integer" />
    <att name="relevance_score" value="0.25380710659898476" type="real" />
    <att name="localization" value="Enzyme" type="string" />
    <att name="description" value="NAD-dependent protein deacetylase sirtuin-1" type="string" />
  </node>
  <node id="Q96GM5" label="SMRD1_HUMAN">
    <att name="ac" value="Q96GM5" type="string" />
    <att name="description" value="SWI/SNF-related matrix-associated actin-dependent regulator of chromatin subfamily D member 1" type="string" />
    <att name="gene" value="SMARCD1" type="string" />
    <att name="localization" value="" type="string" />
    <att name="order" value="1" type="integer" />
    <att name="relevance_score" value="0.2523364485981308" type="real" />
    <att name="localization" value="" type="string" />
    <att name="description" value="SWI/SNF-related matrix-associated actin-dependent regulator of chromatin subfamily D member 1" type="string" />
  </node>
  <node id="Q96HL8" label="SH3Y1_HUMAN">
    <att name="ac" value="Q96HL8" type="string" />
    <att name="description" value="SH3 domain-containing YSC84-like protein 1" type="string" />
    <att name="gene" value="SH3YL1" type="string" />
    <att name="localization" value="" type="string" />
    <att name="order" value="1" type="integer" />
    <att name="relevance_score" value="0.14285714285714285" type="real" />
    <att name="localization" value="" type="string" />
    <att name="description" value="SH3 domain-containing YSC84-like protein 1" type="string" />
  </node>
  <node id="Q96JM3" label="CHAP1_HUMAN">
    <att name="ac" value="Q96JM3" type="string" />
    <att name="description" value="Chromosome alignment-maintaining phosphoprotein 1" type="string" />
    <att name="gene" value="CHAMP1" type="string" />
    <att name="localization" value="" type="string" />
    <att name="order" value="1" type="integer" />
    <att name="relevance_score" value="0.2777777777777778" type="real" />
    <att name="localization" value="" type="string" />
    <att name="description" value="Chromosome alignment-maintaining phosphoprotein 1" type="string" />
  </node>
  <node id="Q96JN0" label="LCOR_HUMAN">
    <att name="ac" value="Q96JN0" type="string" />
    <att name="description" value="Ligand-dependent corepressor" type="string" />
    <att name="gene" value="LCOR" type="string" />
    <att name="localization" value="Transcription factor" type="string" />
    <att name="order" value="1" type="integer" />
    <att name="relevance_score" value="0.23076923076923078" type="real" />
    <att name="localization" value="Transcription factor" type="string" />
    <att name="description" value="Ligand-dependent corepressor" type="string" />
  </node>
  <node id="Q96L73" label="NSD1_HUMAN">
    <att name="ac" value="Q96L73" type="string" />
    <att name="description" value="Histone-lysine N-methyltransferase, H3 lysine-36 specific" type="string" />
    <att name="gene" value="NSD1" type="string" />
    <att name="localization" value="Enzyme" type="string" />
    <att name="order" value="1" type="integer" />
    <att name="relevance_score" value="0.2962962962962963" type="real" />
    <att name="localization" value="Enzyme" type="string" />
    <att name="description" value="Histone-lysine N-methyltransferase, H3 lysine-36 specific" type="string" />
  </node>
  <node id="Q96PK6" label="RBM14_HUMAN">
    <att name="ac" value="Q96PK6" type="string" />
    <att name="description" value="RNA-binding protein 14" type="string" />
    <att name="gene" value="RBM14" type="string" />
    <att name="localization" value="" type="string" />
    <att name="order" value="1" type="integer" />
    <att name="relevance_score" value="0.24096385542168675" type="real" />
    <att name="localization" value="" type="string" />
    <att name="description" value="RNA-binding protein 14" type="string" />
  </node>
  <node id="Q96PM5" label="ZN363_HUMAN">
    <att name="ac" value="Q96PM5" type="string" />
    <att name="description" value="RING finger and CHY zinc finger domain-containing protein 1" type="string" />
    <att name="gene" value="RCHY1" type="string" />
    <att name="localization" value="Enzyme" type="string" />
    <att name="order" value="1" type="integer" />
    <att name="relevance_score" value="0.2" type="real" />
    <att name="localization" value="Enzyme" type="string" />
    <att name="description" value="RING finger and CHY zinc finger domain-containing protein 1" type="string" />
  </node>
  <node id="Q96S59" label="RANB9_HUMAN">
    <att name="ac" value="Q96S59" type="string" />
    <att name="description" value="Ran-binding protein 9" type="string" />
    <att name="gene" value="RANBP9" type="string" />
    <att name="localization" value="" type="string" />
    <att name="order" value="1" type="integer" />
    <att name="relevance_score" value="0.1487603305785124" type="real" />
    <att name="localization" value="" type="string" />
    <att name="description" value="Ran-binding protein 9" type="string" />
  </node>
  <node id="Q96ST3" label="SIN3A_HUMAN">
    <att name="ac" value="Q96ST3" type="string" />
    <att name="description" value="Paired amphipathic helix protein Sin3a" type="string" />
    <att name="gene" value="SIN3A" type="string" />
    <att name="localization" value="" type="string" />
    <att name="order" value="1" type="integer" />
    <att name="relevance_score" value="0.28" type="real" />
    <att name="localization" value="" type="string" />
    <att name="description" value="Paired amphipathic helix protein Sin3a" type="string" />
  </node>
  <node id="Q96T88" label="UHRF1_HUMAN">
    <att name="ac" value="Q96T88" type="string" />
    <att name="description" value="E3 ubiquitin-protein ligase UHRF1" type="string" />
    <att name="gene" value="UHRF1" type="string" />
    <att name="localization" value="Transcription factor" type="string" />
    <att name="order" value="1" type="integer" />
    <att name="relevance_score" value="0.29333333333333333" type="real" />
    <att name="localization" value="Transcription factor" type="string" />
    <att name="description" value="E3 ubiquitin-protein ligase UHRF1" type="string" />
  </node>
  <node id="Q99496" label="RING2_HUMAN">
    <att name="ac" value="Q99496" type="string" />
    <att name="description" value="E3 ubiquitin-protein ligase RING2" type="string" />
    <att name="gene" value="RNF2" type="string" />
    <att name="localization" value="Enzyme" type="string" />
    <att name="order" value="1" type="integer" />
    <att name="relevance_score" value="0.22818791946308725" type="real" />
    <att name="localization" value="Enzyme" type="string" />
    <att name="description" value="E3 ubiquitin-protein ligase RING2" type="string" />
  </node>
  <node id="Q99497" label="PARK7_HUMAN">
    <att name="ac" value="Q99497" type="string" />
    <att name="description" value="Parkinson disease protein 7" type="string" />
    <att name="gene" value="PARK7" type="string" />
    <att name="localization" value="Enzyme" type="string" />
    <att name="order" value="1" type="integer" />
    <att name="relevance_score" value="0.21495327102803738" type="real" />
    <att name="localization" value="Enzyme" type="string" />
    <att name="description" value="Parkinson disease protein 7" type="string" />
  </node>
  <node id="Q99801" label="NKX31_HUMAN">
    <att name="ac" value="Q99801" type="string" />
    <att name="description" value="Homeobox protein Nkx-3.1" type="string" />
    <att name="gene" value="NKX3-1" type="string" />
    <att name="localization" value="Transcription factor" type="string" />
    <att name="order" value="1" type="integer" />
    <att name="relevance_score" value="0.375" type="real" />
    <att name="localization" value="Transcription factor" type="string" />
    <att name="description" value="Homeobox protein Nkx-3.1" type="string" />
  </node>
  <node id="Q99816" label="TS101_HUMAN">
    <att name="ac" value="Q99816" type="string" />
    <att name="description" value="Tumor susceptibility gene 101 protein" type="string" />
    <att name="gene" value="TSG101" type="string" />
    <att name="localization" value="" type="string" />
    <att name="order" value="1" type="integer" />
    <att name="relevance_score" value="0.12389380530973451" type="real" />
    <att name="localization" value="" type="string" />
    <att name="description" value="Tumor susceptibility gene 101 protein" type="string" />
  </node>
  <node id="Q99873" label="ANM1_HUMAN">
    <att name="ac" value="Q99873" type="string" />
    <att name="description" value="Protein arginine N-methyltransferase 1" type="string" />
    <att name="gene" value="PRMT1" type="string" />
    <att name="localization" value="Enzyme" type="string" />
    <att name="order" value="1" type="integer" />
    <att name="relevance_score" value="0.18811881188118812" type="real" />
    <att name="localization" value="Enzyme" type="string" />
    <att name="description" value="Protein arginine N-methyltransferase 1" type="string" />
  </node>
  <node id="Q99933" label="BAG1_HUMAN">
    <att name="ac" value="Q99933" type="string" />
    <att name="description" value="BAG family molecular chaperone regulator 1" type="string" />
    <att name="gene" value="BAG1" type="string" />
    <att name="localization" value="" type="string" />
    <att name="order" value="1" type="integer" />
    <att name="relevance_score" value="0.3018867924528302" type="real" />
    <att name="localization" value="" type="string" />
    <att name="description" value="BAG family molecular chaperone regulator 1" type="string" />
  </node>
  <node id="Q9BQA1" label="MEP50_HUMAN">
    <att name="ac" value="Q9BQA1" type="string" />
    <att name="description" value="Methylosome protein WDR77" type="string" />
    <att name="gene" value="WDR77" type="string" />
    <att name="localization" value="" type="string" />
    <att name="order" value="1" type="integer" />
    <att name="relevance_score" value="0.2222222222222222" type="real" />
    <att name="localization" value="" type="string" />
    <att name="description" value="Methylosome protein WDR77" type="string" />
  </node>
  <node id="Q9BTK6" label="PAGR1_HUMAN">
    <att name="ac" value="Q9BTK6" type="string" />
    <att name="description" value="PAXIP1-associated glutamate-rich protein 1" type="string" />
    <att name="gene" value="PAGR1" type="string" />
    <att name="localization" value="" type="string" />
    <att name="order" value="1" type="integer" />
    <att name="relevance_score" value="0.5151515151515151" type="real" />
    <att name="localization" value="" type="string" />
    <att name="description" value="PAXIP1-associated glutamate-rich protein 1" type="string" />
  </node>
  <node id="Q9BXU7" label="UBP26_HUMAN">
    <att name="ac" value="Q9BXU7" type="string" />
    <att name="description" value="Ubiquitin carboxyl-terminal hydrolase 26" type="string" />
    <att name="gene" value="USP26" type="string" />
    <att name="localization" value="Enzyme" type="string" />
    <att name="order" value="1" type="integer" />
    <att name="relevance_score" value="0.3333333333333333" type="real" />
    <att name="localization" value="Enzyme" type="string" />
    <att name="description" value="Ubiquitin carboxyl-terminal hydrolase 26" type="string" />
  </node>
  <node id="Q9BY66" label="KDM5D_HUMAN">
    <att name="ac" value="Q9BY66" type="string" />
    <att name="description" value="Lysine-specific demethylase 5D" type="string" />
    <att name="gene" value="KDM5D" type="string" />
    <att name="localization" value="Enzyme" type="string" />
    <att name="order" value="1" type="integer" />
    <att name="relevance_score" value="0.5" type="real" />
    <att name="localization" value="Enzyme" type="string" />
    <att name="description" value="Lysine-specific demethylase 5D" type="string" />
  </node>
  <node id="Q9BZK7" label="TBL1R_HUMAN">
    <att name="ac" value="Q9BZK7" type="string" />
    <att name="description" value="F-box-like/WD repeat-containing protein TBL1XR1" type="string" />
    <att name="gene" value="TBL1XR1" type="string" />
    <att name="localization" value="" type="string" />
    <att name="order" value="1" type="integer" />
    <att name="relevance_score" value="0.2702702702702703" type="real" />
    <att name="localization" value="" type="string" />
    <att name="description" value="F-box-like/WD repeat-containing protein TBL1XR1" type="string" />
  </node>
  <node id="Q9C005" label="DPY30_HUMAN">
    <att name="ac" value="Q9C005" type="string" />
    <att name="description" value="Protein dpy-30 homolog" type="string" />
    <att name="gene" value="DPY30" type="string" />
    <att name="localization" value="" type="string" />
    <att name="order" value="1" type="integer" />
    <att name="relevance_score" value="0.42857142857142855" type="real" />
    <att name="localization" value="" type="string" />
    <att name="description" value="Protein dpy-30 homolog" type="string" />
  </node>
  <node id="Q9H0D6" label="XRN2_HUMAN">
    <att name="ac" value="Q9H0D6" type="string" />
    <att name="description" value="5'-3' exoribonuclease 2" type="string" />
    <att name="gene" value="XRN2" type="string" />
    <att name="localization" value="Transcription factor" type="string" />
    <att name="order" value="1" type="integer" />
    <att name="relevance_score" value="0.16216216216216217" type="real" />
    <att name="localization" value="Transcription factor" type="string" />
    <att name="description" value="5'-3' exoribonuclease 2" type="string" />
  </node>
  <node id="Q9H1B7" label="I2BPL_HUMAN">
    <att name="ac" value="Q9H1B7" type="string" />
    <att name="description" value="Probable E3 ubiquitin-protein ligase IRF2BPL" type="string" />
    <att name="gene" value="IRF2BPL" type="string" />
    <att name="localization" value="Enzyme" type="string" />
    <att name="order" value="1" type="integer" />
    <att name="relevance_score" value="0.3333333333333333" type="real" />
    <att name="localization" value="Enzyme" type="string" />
    <att name="description" value="Probable E3 ubiquitin-protein ligase IRF2BPL" type="string" />
  </node>
  <node id="Q9H3R0" label="KDM4C_HUMAN">
    <att name="ac" value="Q9H3R0" type="string" />
    <att name="description" value="Lysine-specific demethylase 4C" type="string" />
    <att name="gene" value="KDM4C" type="string" />
    <att name="localization" value="Enzyme" type="string" />
    <att name="order" value="1" type="integer" />
    <att name="relevance_score" value="0.6875" type="real" />
    <att name="localization" value="Enzyme" type="string" />
    <att name="description" value="Lysine-specific demethylase 4C" type="string" />
  </node>
  <node id="Q9H5I1" label="SUV92_HUMAN">
    <att name="ac" value="Q9H5I1" type="string" />
    <att name="description" value="Histone-lysine N-methyltransferase SUV39H2" type="string" />
    <att name="gene" value="SUV39H2" type="string" />
    <att name="localization" value="Enzyme" type="string" />
    <att name="order" value="1" type="integer" />
    <att name="relevance_score" value="0.25" type="real" />
    <att name="localization" value="Enzyme" type="string" />
    <att name="description" value="Histone-lysine N-methyltransferase SUV39H2" type="string" />
  </node>
  <node id="Q9HBE1" label="PATZ1_HUMAN">
    <att name="ac" value="Q9HBE1" type="string" />
    <att name="description" value="POZ-, AT hook-, and zinc finger-containing protein 1" type="string" />
    <att name="gene" value="PATZ1" type="string" />
    <att name="localization" value="Transcription factor" type="string" />
    <att name="order" value="1" type="integer" />
    <att name="relevance_score" value="0.26666666666666666" type="real" />
    <att name="localization" value="Transcription factor" type="string" />
    <att name="description" value="POZ-, AT hook-, and zinc finger-containing protein 1" type="string" />
  </node>
  <node id="Q9HCK8" label="CHD8_HUMAN">
    <att name="ac" value="Q9HCK8" type="string" />
    <att name="description" value="Chromodomain-helicase-DNA-binding protein 8" type="string" />
    <att name="gene" value="CHD8" type="string" />
    <att name="localization" value="Transcription factor" type="string" />
    <att name="order" value="1" type="integer" />
    <att name="relevance_score" value="0.40816326530612246" type="real" />
    <att name="localization" value="Transcription factor" type="string" />
    <att name="description" value="Chromodomain-helicase-DNA-binding protein 8" type="string" />
  </node>
  <node id="Q9NQU5" label="PAK6_HUMAN">
    <att name="ac" value="Q9NQU5" type="string" />
    <att name="description" value="Serine/threonine-protein kinase PAK 6" type="string" />
    <att name="gene" value="PAK6" type="string" />
    <att name="localization" value="Kinase" type="string" />
    <att name="order" value="1" type="integer" />
    <att name="relevance_score" value="0.11764705882352941" type="real" />
    <att name="localization" value="Kinase" type="string" />
    <att name="description" value="Serine/threonine-protein kinase PAK 6" type="string" />
  </node>
  <node id="Q9NRM7" label="LATS2_HUMAN">
    <att name="ac" value="Q9NRM7" type="string" />
    <att name="description" value="Serine/threonine-protein kinase LATS2" type="string" />
    <att name="gene" value="LATS2" type="string" />
    <att name="localization" value="Kinase" type="string" />
    <att name="order" value="1" type="integer" />
    <att name="relevance_score" value="0.1485148514851485" type="real" />
    <att name="localization" value="Kinase" type="string" />
    <att name="description" value="Serine/threonine-protein kinase LATS2" type="string" />
  </node>
  <node id="Q9NS87" label="KIF15_HUMAN">
    <att name="ac" value="Q9NS87" type="string" />
    <att name="description" value="Kinesin-like protein KIF15" type="string" />
    <att name="gene" value="KIF15" type="string" />
    <att name="localization" value="" type="string" />
    <att name="order" value="1" type="integer" />
    <att name="relevance_score" value="0.25" type="real" />
    <att name="localization" value="" type="string" />
    <att name="description" value="Kinesin-like protein KIF15" type="string" />
  </node>
  <node id="Q9NSA3" label="CNBP1_HUMAN">
    <att name="ac" value="Q9NSA3" type="string" />
    <att name="description" value="Beta-catenin-interacting protein 1" type="string" />
    <att name="gene" value="CTNNBIP1" type="string" />
    <att name="localization" value="" type="string" />
    <att name="order" value="1" type="integer" />
    <att name="relevance_score" value="0.23076923076923078" type="real" />
    <att name="localization" value="" type="string" />
    <att name="description" value="Beta-catenin-interacting protein 1" type="string" />
  </node>
  <node id="Q9NTZ6" label="RBM12_HUMAN">
    <att name="ac" value="Q9NTZ6" type="string" />
    <att name="description" value="RNA-binding protein 12" type="string" />
    <att name="gene" value="RBM12" type="string" />
    <att name="localization" value="" type="string" />
    <att name="order" value="1" type="integer" />
    <att name="relevance_score" value="0.10526315789473684" type="real" />
    <att name="localization" value="" type="string" />
    <att name="description" value="RNA-binding protein 12" type="string" />
  </node>
  <node id="Q9NYJ8" label="TAB2_HUMAN">
    <att name="ac" value="Q9NYJ8" type="string" />
    <att name="description" value="TGF-beta-activated kinase 1 and MAP3K7-binding protein 2" type="string" />
    <att name="gene" value="TAB2" type="string" />
    <att name="localization" value="" type="string" />
    <att name="order" value="1" type="integer" />
    <att name="relevance_score" value="0.12359550561797752" type="real" />
    <att name="localization" value="" type="string" />
    <att name="description" value="TGF-beta-activated kinase 1 and MAP3K7-binding protein 2" type="string" />
  </node>
  <node id="Q9NYW8" label="RBAK_HUMAN">
    <att name="ac" value="Q9NYW8" type="string" />
    <att name="description" value="RB-associated KRAB zinc finger protein" type="string" />
    <att name="gene" value="RBAK" type="string" />
    <att name="localization" value="" type="string" />
    <att name="order" value="1" type="integer" />
    <att name="relevance_score" value="0.2" type="real" />
    <att name="localization" value="" type="string" />
    <att name="description" value="RB-associated KRAB zinc finger protein" type="string" />
  </node>
  <node id="Q9P2D1" label="CHD7_HUMAN">
    <att name="ac" value="Q9P2D1" type="string" />
    <att name="description" value="Chromodomain-helicase-DNA-binding protein 7" type="string" />
    <att name="gene" value="CHD7" type="string" />
    <att name="localization" value="Transcription factor" type="string" />
    <att name="order" value="1" type="integer" />
    <att name="relevance_score" value="0.5" type="real" />
    <att name="localization" value="Transcription factor" type="string" />
    <att name="description" value="Chromodomain-helicase-DNA-binding protein 7" type="string" />
  </node>
  <node id="Q9P2R6" label="RERE_HUMAN">
    <att name="ac" value="Q9P2R6" type="string" />
    <att name="description" value="Arginine-glutamic acid dipeptide repeats protein" type="string" />
    <att name="gene" value="RERE" type="string" />
    <att name="localization" value="" type="string" />
    <att name="order" value="1" type="integer" />
    <att name="relevance_score" value="0.4666666666666667" type="real" />
    <att name="localization" value="" type="string" />
    <att name="description" value="Arginine-glutamic acid dipeptide repeats protein" type="string" />
  </node>
  <node id="Q9P2W1" label="HOP2_HUMAN">
    <att name="ac" value="Q9P2W1" type="string" />
    <att name="description" value="Homologous-pairing protein 2 homolog" type="string" />
    <att name="gene" value="PSMC3IP" type="string" />
    <att name="localization" value="" type="string" />
    <att name="order" value="1" type="integer" />
    <att name="relevance_score" value="0.3333333333333333" type="real" />
    <att name="localization" value="" type="string" />
    <att name="description" value="Homologous-pairing protein 2 homolog" type="string" />
  </node>
  <node id="Q9UBK9" label="UXT_HUMAN">
    <att name="ac" value="Q9UBK9" type="string" />
    <att name="description" value="Protein UXT" type="string" />
    <att name="gene" value="UXT" type="string" />
    <att name="localization" value="" type="string" />
    <att name="order" value="1" type="integer" />
    <att name="relevance_score" value="0.16071428571428573" type="real" />
    <att name="localization" value="" type="string" />
    <att name="description" value="Protein UXT" type="string" />
  </node>
  <node id="Q9UBL3" label="ASH2L_HUMAN">
    <att name="ac" value="Q9UBL3" type="string" />
    <att name="description" value="Set1/Ash2 histone methyltransferase complex subunit ASH2" type="string" />
    <att name="gene" value="ASH2L" type="string" />
    <att name="localization" value="Transcription factor" type="string" />
    <att name="order" value="1" type="integer" />
    <att name="relevance_score" value="0.31" type="real" />
    <att name="localization" value="Transcription factor" type="string" />
    <att name="description" value="Set1/Ash2 histone methyltransferase complex subunit ASH2" type="string" />
  </node>
  <node id="Q9UER7" label="DAXX_HUMAN">
    <att name="ac" value="Q9UER7" type="string" />
    <att name="description" value="Death domain-associated protein 6" type="string" />
    <att name="gene" value="DAXX" type="string" />
    <att name="localization" value="" type="string" />
    <att name="order" value="1" type="integer" />
    <att name="relevance_score" value="0.26956521739130435" type="real" />
    <att name="localization" value="" type="string" />
    <att name="description" value="Death domain-associated protein 6" type="string" />
  </node>
  <node id="Q9UGL1" label="KDM5B_HUMAN">
    <att name="ac" value="Q9UGL1" type="string" />
    <att name="description" value="Lysine-specific demethylase 5B" type="string" />
    <att name="gene" value="KDM5B" type="string" />
    <att name="localization" value="Enzyme" type="string" />
    <att name="order" value="1" type="integer" />
    <att name="relevance_score" value="0.38095238095238093" type="real" />
    <att name="localization" value="Enzyme" type="string" />
    <att name="description" value="Lysine-specific demethylase 5B" type="string" />
  </node>
  <node id="Q9UGU0" label="TCF20_HUMAN">
    <att name="ac" value="Q9UGU0" type="string" />
    <att name="description" value="Transcription factor 20" type="string" />
    <att name="gene" value="TCF20" type="string" />
    <att name="localization" value="Transcription factor" type="string" />
    <att name="order" value="1" type="integer" />
    <att name="relevance_score" value="0.4444444444444444" type="real" />
    <att name="localization" value="Transcription factor" type="string" />
    <att name="description" value="Transcription factor 20" type="string" />
  </node>
  <node id="Q9UKG1" label="DP13A_HUMAN">
    <att name="ac" value="Q9UKG1" type="string" />
    <att name="description" value="DCC-interacting protein 13-alpha" type="string" />
    <att name="gene" value="APPL1" type="string" />
    <att name="localization" value="" type="string" />
    <att name="order" value="1" type="integer" />
    <att name="relevance_score" value="0.18604651162790697" type="real" />
    <att name="localization" value="" type="string" />
    <att name="description" value="DCC-interacting protein 13-alpha" type="string" />
  </node>
  <node id="Q9UKL0" label="RCOR1_HUMAN">
    <att name="ac" value="Q9UKL0" type="string" />
    <att name="description" value="REST corepressor 1" type="string" />
    <att name="gene" value="RCOR1" type="string" />
    <att name="localization" value="" type="string" />
    <att name="order" value="1" type="integer" />
    <att name="relevance_score" value="0.20454545454545456" type="real" />
    <att name="localization" value="" type="string" />
    <att name="description" value="REST corepressor 1" type="string" />
  </node>
  <node id="Q9UKN8" label="TF3C4_HUMAN">
    <att name="ac" value="Q9UKN8" type="string" />
    <att name="description" value="General transcription factor 3C polypeptide 4" type="string" />
    <att name="gene" value="GTF3C4" type="string" />
    <att name="localization" value="Enzyme" type="string" />
    <att name="order" value="1" type="integer" />
    <att name="relevance_score" value="0.29411764705882354" type="real" />
    <att name="localization" value="Enzyme" type="string" />
    <att name="description" value="General transcription factor 3C polypeptide 4" type="string" />
  </node>
  <node id="Q9ULJ6" label="ZMIZ1_HUMAN">
    <att name="ac" value="Q9ULJ6" type="string" />
    <att name="description" value="Zinc finger MIZ domain-containing protein 1" type="string" />
    <att name="gene" value="ZMIZ1" type="string" />
    <att name="localization" value="" type="string" />
    <att name="order" value="1" type="integer" />
    <att name="relevance_score" value="1.0" type="real" />
    <att name="localization" value="" type="string" />
    <att name="description" value="Zinc finger MIZ domain-containing protein 1" type="string" />
  </node>
  <node id="Q9ULU4" label="ZMYD8_HUMAN">
    <att name="ac" value="Q9ULU4" type="string" />
    <att name="description" value="MYND-type zinc finger-containing chromatin reader ZMYND8" type="string" />
    <att name="gene" value="ZMYND8" type="string" />
    <att name="localization" value="" type="string" />
    <att name="order" value="1" type="integer" />
    <att name="relevance_score" value="0.3333333333333333" type="real" />
    <att name="localization" value="" type="string" />
    <att name="description" value="MYND-type zinc finger-containing chromatin reader ZMYND8" type="string" />
  </node>
  <node id="Q9UNE7" label="CHIP_HUMAN">
    <att name="ac" value="Q9UNE7" type="string" />
    <att name="description" value="E3 ubiquitin-protein ligase CHIP" type="string" />
    <att name="gene" value="STUB1" type="string" />
    <att name="localization" value="Enzyme" type="string" />
    <att name="order" value="1" type="integer" />
    <att name="relevance_score" value="0.12280701754385964" type="real" />
    <att name="localization" value="Enzyme" type="string" />
    <att name="description" value="E3 ubiquitin-protein ligase CHIP" type="string" />
  </node>
  <node id="Q9UPN9" label="TRI33_HUMAN">
    <att name="ac" value="Q9UPN9" type="string" />
    <att name="description" value="E3 ubiquitin-protein ligase TRIM33" type="string" />
    <att name="gene" value="TRIM33" type="string" />
    <att name="localization" value="Transcription factor" type="string" />
    <att name="order" value="1" type="integer" />
    <att name="relevance_score" value="0.24489795918367346" type="real" />
    <att name="localization" value="Transcription factor" type="string" />
    <att name="description" value="E3 ubiquitin-protein ligase TRIM33" type="string" />
  </node>
  <node id="Q9UPT9" label="UBP22_HUMAN">
    <att name="ac" value="Q9UPT9" type="string" />
    <att name="description" value="Ubiquitin carboxyl-terminal hydrolase 22" type="string" />
    <att name="gene" value="USP22" type="string" />
    <att name="localization" value="Enzyme" type="string" />
    <att name="order" value="1" type="integer" />
    <att name="relevance_score" value="0.1506849315068493" type="real" />
    <att name="localization" value="Enzyme" type="string" />
    <att name="description" value="Ubiquitin carboxyl-terminal hydrolase 22" type="string" />
  </node>
  <node id="Q9UQ80" label="PA2G4_HUMAN">
    <att name="ac" value="Q9UQ80" type="string" />
    <att name="description" value="Proliferation-associated protein 2G4" type="string" />
    <att name="gene" value="PA2G4" type="string" />
    <att name="localization" value="" type="string" />
    <att name="order" value="1" type="integer" />
    <att name="relevance_score" value="0.28846153846153844" type="real" />
    <att name="localization" value="" type="string" />
    <att name="description" value="Proliferation-associated protein 2G4" type="string" />
  </node>
  <node id="Q9Y2Y4" label="ZBT32_HUMAN">
    <att name="ac" value="Q9Y2Y4" type="string" />
    <att name="description" value="Zinc finger and BTB domain-containing protein 32" type="string" />
    <att name="gene" value="ZBTB32" type="string" />
    <att name="localization" value="Transcription factor" type="string" />
    <att name="order" value="1" type="integer" />
    <att name="relevance_score" value="0.2" type="real" />
    <att name="localization" value="Transcription factor" type="string" />
    <att name="description" value="Zinc finger and BTB domain-containing protein 32" type="string" />
  </node>
  <node id="Q9Y3R0" label="GRIP1_HUMAN">
    <att name="ac" value="Q9Y3R0" type="string" />
    <att name="description" value="Glutamate receptor-interacting protein 1" type="string" />
    <att name="gene" value="GRIP1" type="string" />
    <att name="localization" value="" type="string" />
    <att name="order" value="1" type="integer" />
    <att name="relevance_score" value="0.20967741935483872" type="real" />
    <att name="localization" value="" type="string" />
    <att name="description" value="Glutamate receptor-interacting protein 1" type="string" />
  </node>
  <node id="Q9Y4B4" label="ARIP4_HUMAN">
    <att name="ac" value="Q9Y4B4" type="string" />
    <att name="description" value="Helicase ARIP4" type="string" />
    <att name="gene" value="RAD54L2" type="string" />
    <att name="localization" value="Enzyme" type="string" />
    <att name="order" value="1" type="integer" />
    <att name="relevance_score" value="0.35294117647058826" type="real" />
    <att name="localization" value="Enzyme" type="string" />
    <att name="description" value="Helicase ARIP4" type="string" />
  </node>
  <node id="Q9Y4C1" label="KDM3A_HUMAN">
    <att name="ac" value="Q9Y4C1" type="string" />
    <att name="description" value="Lysine-specific demethylase 3A" type="string" />
    <att name="gene" value="KDM3A" type="string" />
    <att name="localization" value="Enzyme" type="string" />
    <att name="order" value="1" type="integer" />
    <att name="relevance_score" value="0.3076923076923077" type="real" />
    <att name="localization" value="Enzyme" type="string" />
    <att name="description" value="Lysine-specific demethylase 3A" type="string" />
  </node>
  <node id="Q9Y618" label="NCOR2_HUMAN">
    <att name="ac" value="Q9Y618" type="string" />
    <att name="description" value="Nuclear receptor corepressor 2" type="string" />
    <att name="gene" value="NCOR2" type="string" />
    <att name="localization" value="Transcription factor" type="string" />
    <att name="order" value="1" type="integer" />
    <att name="relevance_score" value="0.25862068965517243" type="real" />
    <att name="localization" value="Transcription factor" type="string" />
    <att name="description" value="Nuclear receptor corepressor 2" type="string" />
  </node>
  <node id="Q9Y675" label="SNURF_HUMAN">
    <att name="ac" value="Q9Y675" type="string" />
    <att name="description" value="SNRPN upstream reading frame protein" type="string" />
    <att name="gene" value="SNURF" type="string" />
    <att name="localization" value="" type="string" />
    <att name="order" value="1" type="integer" />
    <att name="relevance_score" value="1.0" type="real" />
    <att name="localization" value="" type="string" />
    <att name="description" value="SNRPN upstream reading frame protein" type="string" />
  </node>
  <node id="Q9Y6Q9" label="NCOA3_HUMAN">
    <att name="ac" value="Q9Y6Q9" type="string" />
    <att name="description" value="Nuclear receptor coactivator 3" type="string" />
    <att name="gene" value="NCOA3" type="string" />
    <att name="localization" value="Enzyme" type="string" />
    <att name="order" value="1" type="integer" />
    <att name="relevance_score" value="0.32710280373831774" type="real" />
    <att name="localization" value="Enzyme" type="string" />
    <att name="description" value="Nuclear receptor coactivator 3" type="string" />
  </node>
  <node id="Q9Y6X2" label="PIAS3_HUMAN">
    <att name="ac" value="Q9Y6X2" type="string" />
    <att name="description" value="E3 SUMO-protein ligase PIAS3" type="string" />
    <att name="gene" value="PIAS3" type="string" />
    <att name="localization" value="Enzyme" type="string" />
    <att name="order" value="1" type="integer" />
    <att name="relevance_score" value="0.37142857142857144" type="real" />
    <att name="localization" value="Enzyme" type="string" />
    <att name="description" value="E3 SUMO-protein ligase PIAS3" type="string" />
  </node>
  <edge id="A6NHR9 (pp) P10275" label="SMHD1_HUMAN (pp) ANDR_HUMAN" source="A6NHR9" target="P10275">
    <att name="confidence_score" value="1.0" type="real" />
    <att name="confidence_score_old" value="0.1697" type="real" />
    <att name="initial_score" value="0.0835" type="real" />
    <att name="relevance_score" value="0.25" type="real" />
  </edge>
  <edge id="A6NHR9 (pp) P38398" label="SMHD1_HUMAN (pp) BRCA1_HUMAN" source="A6NHR9" target="P38398">
    <att name="confidence_score" value="1.0" type="real" />
    <att name="confidence_score_old" value="0.1667" type="real" />
    <att name="initial_score" value="0.0749" type="real" />
    <att name="relevance_score" value="0.19948849104859334" type="real" />
  </edge>
  <edge id="A6NHR9 (pp) P62805" label="SMHD1_HUMAN (pp) H4_HUMAN" source="A6NHR9" target="P62805">
    <att name="confidence_score" value="1.0" type="real" />
    <att name="confidence_score_old" value="0.1679" type="real" />
    <att name="initial_score" value="0.0783" type="real" />
    <att name="relevance_score" value="0.1515499425947187" type="real" />
  </edge>
  <edge id="A6NHR9 (pp) P68431" label="SMHD1_HUMAN (pp) H31_HUMAN" source="A6NHR9" target="P68431">
    <att name="confidence_score" value="1.0" type="real" />
    <att name="confidence_score_old" value="0.1747" type="real" />
    <att name="initial_score" value="0.0975" type="real" />
    <att name="relevance_score" value="0.1761467889908257" type="real" />
  </edge>
  <edge id="O00712 (pp) P03372" label="NFIB_HUMAN (pp) ESR1_HUMAN" source="O00712" target="P03372">
    <att name="confidence_score" value="1.0" type="real" />
    <att name="confidence_score_old" value="0.1896" type="real" />
    <att name="initial_score" value="0.1372" type="real" />
    <att name="relevance_score" value="0.24044585987261147" type="real" />
  </edge>
  <edge id="O00712 (pp) P10275" label="NFIB_HUMAN (pp) ANDR_HUMAN" source="O00712" target="P10275">
    <att name="confidence_score" value="1.0" type="real" />
    <att name="confidence_score_old" value="0.1699" type="real" />
    <att name="initial_score" value="0.084" type="real" />
    <att name="relevance_score" value="0.3333333333333333" type="real" />
  </edge>
  <edge id="O00712 (pp) Q92793" label="NFIB_HUMAN (pp) CBP_HUMAN" source="O00712" target="Q92793">
    <att name="confidence_score" value="1.0" type="real" />
    <att name="confidence_score_old" value="0.1558" type="real" />
    <att name="initial_score" value="0.0422" type="real" />
    <att name="relevance_score" value="0.2594752186588921" type="real" />
  </edge>
  <edge id="O14497 (pp) O96019" label="ARI1A_HUMAN (pp) ACL6A_HUMAN" source="O14497" target="O96019">
    <att name="confidence_score" value="1.0" type="real" />
    <att name="confidence_score_old" value="1.0" type="real" />
    <att name="initial_score" value="0.0843" type="real" />
    <att name="relevance_score" value="0.26506024096385544" type="real" />
  </edge>
  <edge id="O14497 (pp) P10275" label="ARI1A_HUMAN (pp) ANDR_HUMAN" source="O14497" target="P10275">
    <att name="confidence_score" value="1.0" type="real" />
    <att name="confidence_score_old" value="0.1841" type="real" />
    <att name="initial_score" value="0.1228" type="real" />
    <att name="relevance_score" value="0.38461538461538464" type="real" />
  </edge>
  <edge id="O14497 (pp) P46937" label="ARI1A_HUMAN (pp) YAP1_HUMAN" source="O14497" target="P46937">
    <att name="confidence_score" value="1.0" type="real" />
    <att name="confidence_score_old" value="0.175" type="real" />
    <att name="initial_score" value="0.0983" type="real" />
    <att name="relevance_score" value="0.1935483870967742" type="real" />
  </edge>
  <edge id="O14497 (pp) P51531" label="ARI1A_HUMAN (pp) SMCA2_HUMAN" source="O14497" target="P51531">
    <att name="confidence_score" value="1.0" type="real" />
    <att name="confidence_score_old" value="1.0" type="real" />
    <att name="initial_score" value="0.6041" type="real" />
    <att name="relevance_score" value="0.38461538461538464" type="real" />
  </edge>
  <edge id="O14497 (pp) P51532" label="ARI1A_HUMAN (pp) SMCA4_HUMAN" source="O14497" target="P51532">
    <att name="confidence_score" value="1.0" type="real" />
    <att name="confidence_score_old" value="1.0" type="real" />
    <att name="initial_score" value="0.5189" type="real" />
    <att name="relevance_score" value="0.31843575418994413" type="real" />
  </edge>
  <edge id="O14497 (pp) P62805" label="ARI1A_HUMAN (pp) H4_HUMAN" source="O14497" target="P62805">
    <att name="confidence_score" value="1.0" type="real" />
    <att name="confidence_score_old" value="0.1675" type="real" />
    <att name="initial_score" value="0.0773" type="real" />
    <att name="relevance_score" value="0.1515499425947187" type="real" />
  </edge>
  <edge id="O14497 (pp) Q12824" label="ARI1A_HUMAN (pp) SNF5_HUMAN" source="O14497" target="Q12824">
    <att name="confidence_score" value="1.0" type="real" />
    <att name="confidence_score_old" value="1.0" type="real" />
    <att name="initial_score" value="0.3188" type="real" />
    <att name="relevance_score" value="0.3089430894308943" type="real" />
  </edge>
  <edge id="O14497 (pp) Q13547" label="ARI1A_HUMAN (pp) HDAC1_HUMAN" source="O14497" target="Q13547">
    <att name="confidence_score" value="1.0" type="real" />
    <att name="confidence_score_old" value="0.2045" type="real" />
    <att name="initial_score" value="0.1737" type="real" />
    <att name="relevance_score" value="0.2267818574514039" type="real" />
  </edge>
  <edge id="O14497 (pp) Q15910" label="ARI1A_HUMAN (pp) EZH2_HUMAN" source="O14497" target="Q15910">
    <att name="confidence_score" value="1.0" type="real" />
    <att name="confidence_score_old" value="0.2011" type="real" />
    <att name="initial_score" value="0.1656" type="real" />
    <att name="relevance_score" value="0.26570048309178745" type="real" />
  </edge>
  <edge id="O14497 (pp) Q86U86" label="ARI1A_HUMAN (pp) PB1_HUMAN" source="O14497" target="Q86U86">
    <att name="confidence_score" value="1.0" type="real" />
    <att name="confidence_score_old" value="0.2393" type="real" />
    <att name="initial_score" value="0.2496" type="real" />
    <att name="relevance_score" value="0.38461538461538464" type="real" />
  </edge>
  <edge id="O14497 (pp) Q8NFD5" label="ARI1A_HUMAN (pp) ARI1B_HUMAN" source="O14497" target="Q8NFD5">
    <att name="confidence_score" value="1.0" type="real" />
    <att name="confidence_score_old" value="1.0" type="real" />
    <att name="initial_score" value="0.3036" type="real" />
    <att name="relevance_score" value="0.38461538461538464" type="real" />
  </edge>
  <edge id="O14497 (pp) Q8TAQ2" label="ARI1A_HUMAN (pp) SMRC2_HUMAN" source="O14497" target="Q8TAQ2">
    <att name="confidence_score" value="1.0" type="real" />
    <att name="confidence_score_old" value="1.0" type="real" />
    <att name="initial_score" value="0.2915" type="real" />
    <att name="relevance_score" value="0.3783783783783784" type="real" />
  </edge>
  <edge id="O14497 (pp) Q92782" label="ARI1A_HUMAN (pp) DPF1_HUMAN" source="O14497" target="Q92782">
    <att name="confidence_score" value="1.0" type="real" />
    <att name="confidence_score_old" value="1.0" type="real" />
    <att name="initial_score" value="0.0702" type="real" />
    <att name="relevance_score" value="0.38461538461538464" type="real" />
  </edge>
  <edge id="O14497 (pp) Q92785" label="ARI1A_HUMAN (pp) REQU_HUMAN" source="O14497" target="Q92785">
    <att name="confidence_score" value="1.0" type="real" />
    <att name="confidence_score_old" value="1.0" type="real" />
    <att name="initial_score" value="0.0919" type="real" />
    <att name="relevance_score" value="0.38461538461538464" type="real" />
  </edge>
  <edge id="O14497 (pp) Q92922" label="ARI1A_HUMAN (pp) SMRC1_HUMAN" source="O14497" target="Q92922">
    <att name="confidence_score" value="1.0" type="real" />
    <att name="confidence_score_old" value="1.0" type="real" />
    <att name="initial_score" value="0.3897" type="real" />
    <att name="relevance_score" value="0.38461538461538464" type="real" />
  </edge>
  <edge id="O14497 (pp) Q92925" label="ARI1A_HUMAN (pp) SMRD2_HUMAN" source="O14497" target="Q92925">
    <att name="confidence_score" value="1.0" type="real" />
    <att name="confidence_score_old" value="1.0" type="real" />
    <att name="initial_score" value="0.1812" type="real" />
    <att name="relevance_score" value="0.3492063492063492" type="real" />
  </edge>
  <edge id="O14497 (pp) Q969G3" label="ARI1A_HUMAN (pp) SMCE1_HUMAN" source="O14497" target="Q969G3">
    <att name="confidence_score" value="1.0" type="real" />
    <att name="confidence_score_old" value="1.0" type="real" />
    <att name="initial_score" value="0.2953" type="real" />
    <att name="relevance_score" value="0.32098765432098764" type="real" />
  </edge>
  <edge id="O14497 (pp) Q96GM5" label="ARI1A_HUMAN (pp) SMRD1_HUMAN" source="O14497" target="Q96GM5">
    <att name="confidence_score" value="1.0" type="real" />
    <att name="confidence_score_old" value="1.0" type="real" />
    <att name="initial_score" value="0.4052" type="real" />
    <att name="relevance_score" value="0.2523364485981308" type="real" />
  </edge>
  <edge id="O14497 (pp) Q9HCK8" label="ARI1A_HUMAN (pp) CHD8_HUMAN" source="O14497" target="Q9HCK8">
    <att name="confidence_score" value="1.0" type="real" />
    <att name="confidence_score_old" value="0.3303" type="real" />
    <att name="initial_score" value="0.4054" type="real" />
    <att name="relevance_score" value="0.38461538461538464" type="real" />
  </edge>
  <edge id="O14595 (pp) P10275" label="CTDS2_HUMAN (pp) ANDR_HUMAN" source="O14595" target="P10275">
    <att name="confidence_score" value="1.0" type="real" />
    <att name="confidence_score_old" value="0.5824" type="real" />
    <att name="initial_score" value="0.6794" type="real" />
    <att name="relevance_score" value="0.14285714285714285" type="real" />
  </edge>
  <edge id="O14595 (pp) P24928" label="CTDS2_HUMAN (pp) RPB1_HUMAN" source="O14595" target="P24928">
    <att name="confidence_score" value="1.0" type="real" />
    <att name="confidence_score_old" value="0.3208" type="real" />
    <att name="initial_score" value="0.3912" type="real" />
    <att name="relevance_score" value="0.14285714285714285" type="real" />
  </edge>
  <edge id="O14595 (pp) P68400" label="CTDS2_HUMAN (pp) CSK21_HUMAN" source="O14595" target="P68400">
    <att name="confidence_score" value="1.0" type="real" />
    <att name="confidence_score_old" value="0.177" type="real" />
    <att name="initial_score" value="0.1039" type="real" />
    <att name="relevance_score" value="0.14285714285714285" type="real" />
  </edge>
  <edge id="O14595 (pp) Q15797" label="CTDS2_HUMAN (pp) SMAD1_HUMAN" source="O14595" target="Q15797">
    <att name="confidence_score" value="1.0" type="real" />
    <att name="confidence_score_old" value="0.4916" type="real" />
    <att name="initial_score" value="0.5974" type="real" />
    <att name="relevance_score" value="0.14285714285714285" type="real" />
  </edge>
  <edge id="O14686 (pp) O15550" label="KMT2D_HUMAN (pp) KDM6A_HUMAN" source="O14686" target="O15550">
    <att name="confidence_score" value="1.0" type="real" />
    <att name="confidence_score_old" value="0.2393" type="real" />
    <att name="initial_score" value="0.2496" type="real" />
    <att name="relevance_score" value="0.42857142857142855" type="real" />
  </edge>
  <edge id="O14686 (pp) P03372" label="KMT2D_HUMAN (pp) ESR1_HUMAN" source="O14686" target="P03372">
    <att name="confidence_score" value="1.0" type="real" />
    <att name="confidence_score_old" value="0.1891" type="real" />
    <att name="initial_score" value="0.1359" type="real" />
    <att name="relevance_score" value="0.24044585987261147" type="real" />
  </edge>
  <edge id="O14686 (pp) P10275" label="KMT2D_HUMAN (pp) ANDR_HUMAN" source="O14686" target="P10275">
    <att name="confidence_score" value="1.0" type="real" />
    <att name="confidence_score_old" value="0.1955" type="real" />
    <att name="initial_score" value="0.1519" type="real" />
    <att name="relevance_score" value="0.42857142857142855" type="real" />
  </edge>
  <edge id="O14686 (pp) P11308" label="KMT2D_HUMAN (pp) ERG_HUMAN" source="O14686" target="P11308">
    <att name="confidence_score" value="1.0" type="real" />
    <att name="confidence_score_old" value="0.1779" type="real" />
    <att name="initial_score" value="0.1064" type="real" />
    <att name="relevance_score" value="0.42857142857142855" type="real" />
  </edge>
  <edge id="O14686 (pp) P24928" label="KMT2D_HUMAN (pp) RPB1_HUMAN" source="O14686" target="P24928">
    <att name="confidence_score" value="1.0" type="real" />
    <att name="confidence_score_old" value="0.2191" type="real" />
    <att name="initial_score" value="0.207" type="real" />
    <att name="relevance_score" value="0.20502092050209206" type="real" />
  </edge>
  <edge id="O14686 (pp) P26367" label="KMT2D_HUMAN (pp) PAX6_HUMAN" source="O14686" target="P26367">
    <att name="confidence_score" value="1.0" type="real" />
    <att name="confidence_score_old" value="0.1762" type="real" />
    <att name="initial_score" value="0.1017" type="real" />
    <att name="relevance_score" value="0.3611111111111111" type="real" />
  </edge>
  <edge id="O14686 (pp) P35222" label="KMT2D_HUMAN (pp) CTNB1_HUMAN" source="O14686" target="P35222">
    <att name="confidence_score" value="1.0" type="real" />
    <att name="confidence_score_old" value="0.1997" type="real" />
    <att name="initial_score" value="0.1622" type="real" />
    <att name="relevance_score" value="0.18396226415094338" type="real" />
  </edge>
  <edge id="O14686 (pp) P61964" label="KMT2D_HUMAN (pp) WDR5_HUMAN" source="O14686" target="P61964">
    <att name="confidence_score" value="1.0" type="real" />
    <att name="confidence_score_old" value="0.387" type="real" />
    <att name="initial_score" value="0.4819" type="real" />
    <att name="relevance_score" value="0.2074468085106383" type="real" />
  </edge>
  <edge id="O14686 (pp) P62805" label="KMT2D_HUMAN (pp) H4_HUMAN" source="O14686" target="P62805">
    <att name="confidence_score" value="1.0" type="real" />
    <att name="confidence_score_old" value="1.0" type="real" />
    <att name="initial_score" value="0.6313" type="real" />
    <att name="relevance_score" value="0.1515499425947187" type="real" />
  </edge>
  <edge id="O14686 (pp) P68431" label="KMT2D_HUMAN (pp) H31_HUMAN" source="O14686" target="P68431">
    <att name="confidence_score" value="1.0" type="real" />
    <att name="confidence_score_old" value="0.2129" type="real" />
    <att name="initial_score" value="0.1931" type="real" />
    <att name="relevance_score" value="0.1761467889908257" type="real" />
  </edge>
  <edge id="O14686 (pp) P84243" label="KMT2D_HUMAN (pp) H33_HUMAN" source="O14686" target="P84243">
    <att name="confidence_score" value="1.0" type="real" />
    <att name="confidence_score_old" value="0.216" type="real" />
    <att name="initial_score" value="0.2001" type="real" />
    <att name="relevance_score" value="0.24054982817869416" type="real" />
  </edge>
  <edge id="O14686 (pp) Q03164" label="KMT2D_HUMAN (pp) KMT2A_HUMAN" source="O14686" target="Q03164">
    <att name="confidence_score" value="1.0" type="real" />
    <att name="confidence_score_old" value="1.0" type="real" />
    <att name="initial_score" value="0.1087" type="real" />
    <att name="relevance_score" value="0.3402061855670103" type="real" />
  </edge>
  <edge id="O14686 (pp) Q04206" label="KMT2D_HUMAN (pp) TF65_HUMAN" source="O14686" target="Q04206">
    <att name="confidence_score" value="1.0" type="real" />
    <att name="confidence_score_old" value="0.3216" type="real" />
    <att name="initial_score" value="0.3925" type="real" />
    <att name="relevance_score" value="0.20068027210884354" type="real" />
  </edge>
  <edge id="O14686 (pp) Q09472" label="KMT2D_HUMAN (pp) EP300_HUMAN" source="O14686" target="Q09472">
    <att name="confidence_score" value="1.0" type="real" />
    <att name="confidence_score_old" value="0.1974" type="real" />
    <att name="initial_score" value="0.1565" type="real" />
    <att name="relevance_score" value="0.22108843537414966" type="real" />
  </edge>
  <edge id="O14686 (pp) Q14686" label="KMT2D_HUMAN (pp) NCOA6_HUMAN" source="O14686" target="Q14686">
    <att name="confidence_score" value="1.0" type="real" />
    <att name="confidence_score_old" value="0.2327" type="real" />
    <att name="initial_score" value="0.2361" type="real" />
    <att name="relevance_score" value="0.42857142857142855" type="real" />
  </edge>
  <edge id="O14686 (pp) Q15910" label="KMT2D_HUMAN (pp) EZH2_HUMAN" source="O14686" target="Q15910">
    <att name="confidence_score" value="1.0" type="real" />
    <att name="confidence_score_old" value="0.1595" type="real" />
    <att name="initial_score" value="0.0535" type="real" />
    <att name="relevance_score" value="0.26570048309178745" type="real" />
  </edge>
  <edge id="O14686 (pp) Q71DI3" label="KMT2D_HUMAN (pp) H32_HUMAN" source="O14686" target="Q71DI3">
    <att name="confidence_score" value="1.0" type="real" />
    <att name="confidence_score_old" value="0.2779" type="real" />
    <att name="initial_score" value="0.3218" type="real" />
    <att name="relevance_score" value="0.24193548387096775" type="real" />
  </edge>
  <edge id="O14686 (pp) Q92793" label="KMT2D_HUMAN (pp) CBP_HUMAN" source="O14686" target="Q92793">
    <att name="confidence_score" value="1.0" type="real" />
    <att name="confidence_score_old" value="0.1951" type="real" />
    <att name="initial_score" value="0.1509" type="real" />
    <att name="relevance_score" value="0.2594752186588921" type="real" />
  </edge>
  <edge id="O14686 (pp) Q92831" label="KMT2D_HUMAN (pp) KAT2B_HUMAN" source="O14686" target="Q92831">
    <att name="confidence_score" value="1.0" type="real" />
    <att name="confidence_score_old" value="0.186" type="real" />
    <att name="initial_score" value="0.1279" type="real" />
    <att name="relevance_score" value="0.24878048780487805" type="real" />
  </edge>
  <edge id="O14686 (pp) Q99873" label="KMT2D_HUMAN (pp) ANM1_HUMAN" source="O14686" target="Q99873">
    <att name="confidence_score" value="1.0" type="real" />
    <att name="confidence_score_old" value="0.1855" type="real" />
    <att name="initial_score" value="0.1266" type="real" />
    <att name="relevance_score" value="0.18811881188118812" type="real" />
  </edge>
  <edge id="O14686 (pp) Q9BTK6" label="KMT2D_HUMAN (pp) PAGR1_HUMAN" source="O14686" target="Q9BTK6">
    <att name="confidence_score" value="1.0" type="real" />
    <att name="confidence_score_old" value="0.2337" type="real" />
    <att name="initial_score" value="0.2382" type="real" />
    <att name="relevance_score" value="0.42857142857142855" type="real" />
  </edge>
  <edge id="O14686 (pp) Q9C005" label="KMT2D_HUMAN (pp) DPY30_HUMAN" source="O14686" target="Q9C005">
    <att name="confidence_score" value="1.0" type="real" />
    <att name="confidence_score_old" value="0.2049" type="real" />
    <att name="initial_score" value="0.1746" type="real" />
    <att name="relevance_score" value="0.42857142857142855" type="real" />
  </edge>
  <edge id="O14686 (pp) Q9UBL3" label="KMT2D_HUMAN (pp) ASH2L_HUMAN" source="O14686" target="Q9UBL3">
    <att name="confidence_score" value="1.0" type="real" />
    <att name="confidence_score_old" value="0.4342" type="real" />
    <att name="initial_score" value="0.5375" type="real" />
    <att name="relevance_score" value="0.31" type="real" />
  </edge>
  <edge id="O14686 (pp) Q9Y6Q9" label="KMT2D_HUMAN (pp) NCOA3_HUMAN" source="O14686" target="Q9Y6Q9">
    <att name="confidence_score" value="1.0" type="real" />
    <att name="confidence_score_old" value="0.1836" type="real" />
    <att name="initial_score" value="0.1216" type="real" />
    <att name="relevance_score" value="0.32710280373831774" type="real" />
  </edge>
  <edge id="O15014 (pp) P10275" label="ZN609_HUMAN (pp) ANDR_HUMAN" source="O15014" target="P10275">
    <att name="confidence_score" value="1.0" type="real" />
    <att name="confidence_score_old" value="0.1698" type="real" />
    <att name="initial_score" value="0.0839" type="real" />
    <att name="relevance_score" value="0.3125" type="real" />
  </edge>
  <edge id="O15014 (pp) Q04726" label="ZN609_HUMAN (pp) TLE3_HUMAN" source="O15014" target="Q04726">
    <att name="confidence_score" value="1.0" type="real" />
    <att name="confidence_score_old" value="0.1682" type="real" />
    <att name="initial_score" value="0.0793" type="real" />
    <att name="relevance_score" value="0.1323529411764706" type="real" />
  </edge>
  <edge id="O15014 (pp) Q13547" label="ZN609_HUMAN (pp) HDAC1_HUMAN" source="O15014" target="Q13547">
    <att name="confidence_score" value="1.0" type="real" />
    <att name="confidence_score_old" value="0.1713" type="real" />
    <att name="initial_score" value="0.0881" type="real" />
    <att name="relevance_score" value="0.2267818574514039" type="real" />
  </edge>
  <edge id="O15014 (pp) Q93009" label="ZN609_HUMAN (pp) UBP7_HUMAN" source="O15014" target="Q93009">
    <att name="confidence_score" value="1.0" type="real" />
    <att name="confidence_score_old" value="0.1658" type="real" />
    <att name="initial_score" value="0.0723" type="real" />
    <att name="relevance_score" value="0.1902834008097166" type="real" />
  </edge>
  <edge id="O15014 (pp) Q9P2R6" label="ZN609_HUMAN (pp) RERE_HUMAN" source="O15014" target="Q9P2R6">
    <att name="confidence_score" value="1.0" type="real" />
    <att name="confidence_score_old" value="0.176" type="real" />
    <att name="initial_score" value="0.1011" type="real" />
    <att name="relevance_score" value="0.3125" type="real" />
  </edge>
  <edge id="O15042 (pp) O75533" label="SR140_HUMAN (pp) SF3B1_HUMAN" source="O15042" target="O75533">
    <att name="confidence_score" value="1.0" type="real" />
    <att name="confidence_score_old" value="0.1619" type="real" />
    <att name="initial_score" value="0.0609" type="real" />
    <att name="relevance_score" value="0.1925925925925926" type="real" />
  </edge>
  <edge id="O15042 (pp) P03372" label="SR140_HUMAN (pp) ESR1_HUMAN" source="O15042" target="P03372">
    <att name="confidence_score" value="1.0" type="real" />
    <att name="confidence_score_old" value="0.1752" type="real" />
    <att name="initial_score" value="0.099" type="real" />
    <att name="relevance_score" value="0.24" type="real" />
  </edge>
  <edge id="O15042 (pp) P10275" label="SR140_HUMAN (pp) ANDR_HUMAN" source="O15042" target="P10275">
    <att name="confidence_score" value="1.0" type="real" />
    <att name="confidence_score_old" value="0.1695" type="real" />
    <att name="initial_score" value="0.083" type="real" />
    <att name="relevance_score" value="0.24" type="real" />
  </edge>
  <edge id="O15042 (pp) P35637" label="SR140_HUMAN (pp) FUS_HUMAN" source="O15042" target="P35637">
    <att name="confidence_score" value="1.0" type="real" />
    <att name="confidence_score_old" value="0.184" type="real" />
    <att name="initial_score" value="0.1225" type="real" />
    <att name="relevance_score" value="0.20689655172413793" type="real" />
  </edge>
  <edge id="O15042 (pp) P62805" label="SR140_HUMAN (pp) H4_HUMAN" source="O15042" target="P62805">
    <att name="confidence_score" value="1.0" type="real" />
    <att name="confidence_score_old" value="0.1679" type="real" />
    <att name="initial_score" value="0.0784" type="real" />
    <att name="relevance_score" value="0.1515499425947187" type="real" />
  </edge>
  <edge id="O15042 (pp) Q09472" label="SR140_HUMAN (pp) EP300_HUMAN" source="O15042" target="Q09472">
    <att name="confidence_score" value="1.0" type="real" />
    <att name="confidence_score_old" value="0.1728" type="real" />
    <att name="initial_score" value="0.0922" type="real" />
    <att name="relevance_score" value="0.22108843537414966" type="real" />
  </edge>
  <edge id="O15164 (pp) O43791" label="TIF1A_HUMAN (pp) SPOP_HUMAN" source="O15164" target="O43791">
    <att name="confidence_score" value="1.0" type="real" />
    <att name="confidence_score_old" value="0.2299" type="real" />
    <att name="initial_score" value="0.2302" type="real" />
    <att name="relevance_score" value="0.22784810126582278" type="real" />
  </edge>
  <edge id="O15164 (pp) P03372" label="TIF1A_HUMAN (pp) ESR1_HUMAN" source="O15164" target="P03372">
    <att name="confidence_score" value="1.0" type="real" />
    <att name="confidence_score_old" value="0.6371" type="real" />
    <att name="initial_score" value="0.7227" type="real" />
    <att name="relevance_score" value="0.24044585987261147" type="real" />
  </edge>
  <edge id="O15164 (pp) P04637" label="TIF1A_HUMAN (pp) P53_HUMAN" source="O15164" target="P04637">
    <att name="confidence_score" value="1.0" type="real" />
    <att name="confidence_score_old" value="0.2565" type="real" />
    <att name="initial_score" value="0.2831" type="real" />
    <att name="relevance_score" value="0.17357512953367876" type="real" />
  </edge>
  <edge id="O15164 (pp) P10275" label="TIF1A_HUMAN (pp) ANDR_HUMAN" source="O15164" target="P10275">
    <att name="confidence_score" value="1.0" type="real" />
    <att name="confidence_score_old" value="0.276" type="real" />
    <att name="initial_score" value="0.3186" type="real" />
    <att name="relevance_score" value="0.25" type="real" />
  </edge>
  <edge id="O15164 (pp) P21333" label="TIF1A_HUMAN (pp) FLNA_HUMAN" source="O15164" target="P21333">
    <att name="confidence_score" value="1.0" type="real" />
    <att name="confidence_score_old" value="0.4832" type="real" />
    <att name="initial_score" value="0.5892" type="real" />
    <att name="relevance_score" value="0.13445378151260504" type="real" />
  </edge>
  <edge id="O15164 (pp) P33993" label="TIF1A_HUMAN (pp) MCM7_HUMAN" source="O15164" target="P33993">
    <att name="confidence_score" value="1.0" type="real" />
    <att name="confidence_score_old" value="0.1963" type="real" />
    <att name="initial_score" value="0.154" type="real" />
    <att name="relevance_score" value="0.208" type="real" />
  </edge>
  <edge id="O15164 (pp) P40763" label="TIF1A_HUMAN (pp) STAT3_HUMAN" source="O15164" target="P40763">
    <att name="confidence_score" value="1.0" type="real" />
    <att name="confidence_score_old" value="0.3221" type="real" />
    <att name="initial_score" value="0.3932" type="real" />
    <att name="relevance_score" value="0.17407407407407408" type="real" />
  </edge>
  <edge id="O15164 (pp) P45973" label="TIF1A_HUMAN (pp) CBX5_HUMAN" source="O15164" target="P45973">
    <att name="confidence_score" value="1.0" type="real" />
    <att name="confidence_score_old" value="0.3114" type="real" />
    <att name="initial_score" value="0.3768" type="real" />
    <att name="relevance_score" value="0.21367521367521367" type="real" />
  </edge>
  <edge id="O15164 (pp) P62805" label="TIF1A_HUMAN (pp) H4_HUMAN" source="O15164" target="P62805">
    <att name="confidence_score" value="1.0" type="real" />
    <att name="confidence_score_old" value="0.3767" type="real" />
    <att name="initial_score" value="0.4688" type="real" />
    <att name="relevance_score" value="0.1515499425947187" type="real" />
  </edge>
  <edge id="O15164 (pp) P63279" label="TIF1A_HUMAN (pp) UBC9_HUMAN" source="O15164" target="P63279">
    <att name="confidence_score" value="1.0" type="real" />
    <att name="confidence_score_old" value="0.3192" type="real" />
    <att name="initial_score" value="0.3888" type="real" />
    <att name="relevance_score" value="0.1909814323607427" type="real" />
  </edge>
  <edge id="O15164 (pp) P68431" label="TIF1A_HUMAN (pp) H31_HUMAN" source="O15164" target="P68431">
    <att name="confidence_score" value="1.0" type="real" />
    <att name="confidence_score_old" value="0.7041" type="real" />
    <att name="initial_score" value="0.771" type="real" />
    <att name="relevance_score" value="0.1761467889908257" type="real" />
  </edge>
  <edge id="O15164 (pp) Q92793" label="TIF1A_HUMAN (pp) CBP_HUMAN" source="O15164" target="Q92793">
    <att name="confidence_score" value="1.0" type="real" />
    <att name="confidence_score_old" value="0.4829" type="real" />
    <att name="initial_score" value="0.5888" type="real" />
    <att name="relevance_score" value="0.25" type="real" />
  </edge>
  <edge id="O15164 (pp) Q9UPN9" label="TIF1A_HUMAN (pp) TRI33_HUMAN" source="O15164" target="Q9UPN9">
    <att name="confidence_score" value="1.0" type="real" />
    <att name="confidence_score_old" value="0.3415" type="real" />
    <att name="initial_score" value="0.4214" type="real" />
    <att name="relevance_score" value="0.24489795918367346" type="real" />
  </edge>
  <edge id="O15294 (pp) P07947" label="OGT1_HUMAN (pp) YES_HUMAN" source="O15294" target="P07947">
    <att name="confidence_score" value="1.0" type="real" />
    <att name="confidence_score_old" value="0.2463" type="real" />
    <att name="initial_score" value="0.2635" type="real" />
    <att name="relevance_score" value="0.11029411764705882" type="real" />
  </edge>
  <edge id="O15294 (pp) P10275" label="OGT1_HUMAN (pp) ANDR_HUMAN" source="O15294" target="P10275">
    <att name="confidence_score" value="1.0" type="real" />
    <att name="confidence_score_old" value="0.179" type="real" />
    <att name="initial_score" value="0.1094" type="real" />
    <att name="relevance_score" value="0.1792452830188679" type="real" />
  </edge>
  <edge id="O15294 (pp) P14866" label="OGT1_HUMAN (pp) HNRPL_HUMAN" source="O15294" target="P14866">
    <att name="confidence_score" value="1.0" type="real" />
    <att name="confidence_score_old" value="0.169" type="real" />
    <att name="initial_score" value="0.0817" type="real" />
    <att name="relevance_score" value="0.1792452830188679" type="real" />
  </edge>
  <edge id="O15294 (pp) P35226" label="OGT1_HUMAN (pp) BMI1_HUMAN" source="O15294" target="P35226">
    <att name="confidence_score" value="1.0" type="real" />
    <att name="confidence_score_old" value="0.3144" type="real" />
    <att name="initial_score" value="0.3815" type="real" />
    <att name="relevance_score" value="0.1792452830188679" type="real" />
  </edge>
  <edge id="O15294 (pp) P49840" label="OGT1_HUMAN (pp) GSK3A_HUMAN" source="O15294" target="P49840">
    <att name="confidence_score" value="1.0" type="real" />
    <att name="confidence_score_old" value="0.1673" type="real" />
    <att name="initial_score" value="0.0766" type="real" />
    <att name="relevance_score" value="0.14084507042253522" type="real" />
  </edge>
  <edge id="O15294 (pp) P49841" label="OGT1_HUMAN (pp) GSK3B_HUMAN" source="O15294" target="P49841">
    <att name="confidence_score" value="1.0" type="real" />
    <att name="confidence_score_old" value="0.3255" type="real" />
    <att name="initial_score" value="0.3982" type="real" />
    <att name="relevance_score" value="0.14726027397260275" type="real" />
  </edge>
  <edge id="O15294 (pp) P51610" label="OGT1_HUMAN (pp) HCFC1_HUMAN" source="O15294" target="P51610">
    <att name="confidence_score" value="1.0" type="real" />
    <att name="confidence_score_old" value="1.0" type="real" />
    <att name="initial_score" value="0.7282" type="real" />
    <att name="relevance_score" value="0.1792452830188679" type="real" />
  </edge>
  <edge id="O15294 (pp) P61964" label="OGT1_HUMAN (pp) WDR5_HUMAN" source="O15294" target="P61964">
    <att name="confidence_score" value="1.0" type="real" />
    <att name="confidence_score_old" value="0.2156" type="real" />
    <att name="initial_score" value="0.1992" type="real" />
    <att name="relevance_score" value="0.1792452830188679" type="real" />
  </edge>
  <edge id="O15294 (pp) P62805" label="OGT1_HUMAN (pp) H4_HUMAN" source="O15294" target="P62805">
    <att name="confidence_score" value="1.0" type="real" />
    <att name="confidence_score_old" value="0.2792" type="real" />
    <att name="initial_score" value="0.324" type="real" />
    <att name="relevance_score" value="0.1515499425947187" type="real" />
  </edge>
  <edge id="O15294 (pp) P68400" label="OGT1_HUMAN (pp) CSK21_HUMAN" source="O15294" target="P68400">
    <att name="confidence_score" value="1.0" type="real" />
    <att name="confidence_score_old" value="0.4092" type="real" />
    <att name="initial_score" value="0.5088" type="real" />
    <att name="relevance_score" value="0.16743119266055045" type="real" />
  </edge>
  <edge id="O15294 (pp) Q04206" label="OGT1_HUMAN (pp) TF65_HUMAN" source="O15294" target="Q04206">
    <att name="confidence_score" value="1.0" type="real" />
    <att name="confidence_score_old" value="0.3167" type="real" />
    <att name="initial_score" value="0.385" type="real" />
    <att name="relevance_score" value="0.1792452830188679" type="real" />
  </edge>
  <edge id="O15294 (pp) Q13547" label="OGT1_HUMAN (pp) HDAC1_HUMAN" source="O15294" target="Q13547">
    <att name="confidence_score" value="1.0" type="real" />
    <att name="confidence_score_old" value="0.1813" type="real" />
    <att name="initial_score" value="0.1154" type="real" />
    <att name="relevance_score" value="0.1792452830188679" type="real" />
  </edge>
  <edge id="O15294 (pp) Q8WXF1" label="OGT1_HUMAN (pp) PSPC1_HUMAN" source="O15294" target="Q8WXF1">
    <att name="confidence_score" value="1.0" type="real" />
    <att name="confidence_score_old" value="0.1736" type="real" />
    <att name="initial_score" value="0.0945" type="real" />
    <att name="relevance_score" value="0.1792452830188679" type="real" />
  </edge>
  <edge id="O15294 (pp) Q92993" label="OGT1_HUMAN (pp) KAT5_HUMAN" source="O15294" target="Q92993">
    <att name="confidence_score" value="1.0" type="real" />
    <att name="confidence_score_old" value="0.3125" type="real" />
    <att name="initial_score" value="0.3786" type="real" />
    <att name="relevance_score" value="0.1792452830188679" type="real" />
  </edge>
  <edge id="O15294 (pp) Q96PK6" label="OGT1_HUMAN (pp) RBM14_HUMAN" source="O15294" target="Q96PK6">
    <att name="confidence_score" value="1.0" type="real" />
    <att name="confidence_score_old" value="0.1676" type="real" />
    <att name="initial_score" value="0.0775" type="real" />
    <att name="relevance_score" value="0.1792452830188679" type="real" />
  </edge>
  <edge id="O15294 (pp) Q96ST3" label="OGT1_HUMAN (pp) SIN3A_HUMAN" source="O15294" target="Q96ST3">
    <att name="confidence_score" value="1.0" type="real" />
    <att name="confidence_score_old" value="0.5634" type="real" />
    <att name="initial_score" value="0.6633" type="real" />
    <att name="relevance_score" value="0.1792452830188679" type="real" />
  </edge>
  <edge id="O15294 (pp) Q9UBL3" label="OGT1_HUMAN (pp) ASH2L_HUMAN" source="O15294" target="Q9UBL3">
    <att name="confidence_score" value="1.0" type="real" />
    <att name="confidence_score_old" value="0.2155" type="real" />
    <att name="initial_score" value="0.199" type="real" />
    <att name="relevance_score" value="0.1792452830188679" type="real" />
  </edge>
  <edge id="O15379 (pp) O43255" label="HDAC3_HUMAN (pp) SIAH2_HUMAN" source="O15379" target="O43255">
    <att name="confidence_score" value="1.0" type="real" />
    <att name="confidence_score_old" value="0.3238" type="real" />
    <att name="initial_score" value="0.3957" type="real" />
    <att name="relevance_score" value="0.14666666666666667" type="real" />
  </edge>
  <edge id="O15379 (pp) O60341" label="HDAC3_HUMAN (pp) KDM1A_HUMAN" source="O15379" target="O60341">
    <att name="confidence_score" value="1.0" type="real" />
    <att name="confidence_score_old" value="0.1886" type="real" />
    <att name="initial_score" value="0.1345" type="real" />
    <att name="relevance_score" value="0.25806451612903225" type="real" />
  </edge>
  <edge id="O15379 (pp) O60477" label="HDAC3_HUMAN (pp) BRNP1_HUMAN" source="O15379" target="O60477">
    <att name="confidence_score" value="1.0" type="real" />
    <att name="confidence_score_old" value="0.3333" type="real" />
    <att name="initial_score" value="0.4097" type="real" />
    <att name="relevance_score" value="0.25806451612903225" type="real" />
  </edge>
  <edge id="O15379 (pp) O60885" label="HDAC3_HUMAN (pp) BRD4_HUMAN" source="O15379" target="O60885">
    <att name="confidence_score" value="1.0" type="real" />
    <att name="confidence_score_old" value="0.1586" type="real" />
    <att name="initial_score" value="0.0507" type="real" />
    <att name="relevance_score" value="0.1732418524871355" type="real" />
  </edge>
  <edge id="O15379 (pp) O75164" label="HDAC3_HUMAN (pp) KDM4A_HUMAN" source="O15379" target="O75164">
    <att name="confidence_score" value="1.0" type="real" />
    <att name="confidence_score_old" value="0.3206" type="real" />
    <att name="initial_score" value="0.3909" type="real" />
    <att name="relevance_score" value="0.25806451612903225" type="real" />
  </edge>
  <edge id="O15379 (pp) O75376" label="HDAC3_HUMAN (pp) NCOR1_HUMAN" source="O15379" target="O75376">
    <att name="confidence_score" value="1.0" type="real" />
    <att name="confidence_score_old" value="1.0" type="real" />
    <att name="initial_score" value="0.775" type="real" />
    <att name="relevance_score" value="0.25806451612903225" type="real" />
  </edge>
  <edge id="O15379 (pp) O75928" label="HDAC3_HUMAN (pp) PIAS2_HUMAN" source="O15379" target="O75928">
    <att name="confidence_score" value="1.0" type="real" />
    <att name="confidence_score_old" value="0.2479" type="real" />
    <att name="initial_score" value="0.2667" type="real" />
    <att name="relevance_score" value="0.25806451612903225" type="real" />
  </edge>
  <edge id="O15379 (pp) P00558" label="HDAC3_HUMAN (pp) PGK1_HUMAN" source="O15379" target="P00558">
    <att name="confidence_score" value="1.0" type="real" />
    <att name="confidence_score_old" value="0.6934" type="real" />
    <att name="initial_score" value="0.7636" type="real" />
    <att name="relevance_score" value="0.22448979591836735" type="real" />
  </edge>
  <edge id="O15379 (pp) P03372" label="HDAC3_HUMAN (pp) ESR1_HUMAN" source="O15379" target="P03372">
    <att name="confidence_score" value="1.0" type="real" />
    <att name="confidence_score_old" value="0.1894" type="real" />
    <att name="initial_score" value="0.1366" type="real" />
    <att name="relevance_score" value="0.24044585987261147" type="real" />
  </edge>
  <edge id="O15379 (pp) P05412" label="HDAC3_HUMAN (pp) JUN_HUMAN" source="O15379" target="P05412">
    <att name="confidence_score" value="1.0" type="real" />
    <att name="confidence_score_old" value="0.3612" type="real" />
    <att name="initial_score" value="0.4485" type="real" />
    <att name="relevance_score" value="0.22448979591836735" type="real" />
  </edge>
  <edge id="O15379 (pp) P06400" label="HDAC3_HUMAN (pp) RB_HUMAN" source="O15379" target="P06400">
    <att name="confidence_score" value="1.0" type="real" />
    <att name="confidence_score_old" value="0.3885" type="real" />
    <att name="initial_score" value="0.4837" type="real" />
    <att name="relevance_score" value="0.25806451612903225" type="real" />
  </edge>
  <edge id="O15379 (pp) P08047" label="HDAC3_HUMAN (pp) SP1_HUMAN" source="O15379" target="P08047">
    <att name="confidence_score" value="1.0" type="real" />
    <att name="confidence_score_old" value="0.3592" type="real" />
    <att name="initial_score" value="0.4458" type="real" />
    <att name="relevance_score" value="0.2391304347826087" type="real" />
  </edge>
  <edge id="O15379 (pp) P10275" label="HDAC3_HUMAN (pp) ANDR_HUMAN" source="O15379" target="P10275">
    <att name="confidence_score" value="1.0" type="real" />
    <att name="confidence_score_old" value="0.1949" type="real" />
    <att name="initial_score" value="0.1505" type="real" />
    <att name="relevance_score" value="0.25806451612903225" type="real" />
  </edge>
  <edge id="O15379 (pp) P13056" label="HDAC3_HUMAN (pp) NR2C1_HUMAN" source="O15379" target="P13056">
    <att name="confidence_score" value="1.0" type="real" />
    <att name="confidence_score_old" value="0.683" type="real" />
    <att name="initial_score" value="0.7563" type="real" />
    <att name="relevance_score" value="0.25806451612903225" type="real" />
  </edge>
  <edge id="O15379 (pp) P15336" label="HDAC3_HUMAN (pp) ATF2_HUMAN" source="O15379" target="P15336">
    <att name="confidence_score" value="1.0" type="real" />
    <att name="confidence_score_old" value="0.1601" type="real" />
    <att name="initial_score" value="0.0553" type="real" />
    <att name="relevance_score" value="0.23275862068965517" type="real" />
  </edge>
  <edge id="O15379 (pp) P17844" label="HDAC3_HUMAN (pp) DDX5_HUMAN" source="O15379" target="P17844">
    <att name="confidence_score" value="1.0" type="real" />
    <att name="confidence_score_old" value="0.1977" type="real" />
    <att name="initial_score" value="0.1572" type="real" />
    <att name="relevance_score" value="0.25806451612903225" type="real" />
  </edge>
  <edge id="O15379 (pp) P24385" label="HDAC3_HUMAN (pp) CCND1_HUMAN" source="O15379" target="P24385">
    <att name="confidence_score" value="1.0" type="real" />
    <att name="confidence_score_old" value="0.6846" type="real" />
    <att name="initial_score" value="0.7575" type="real" />
    <att name="relevance_score" value="0.25806451612903225" type="real" />
  </edge>
  <edge id="O15379 (pp) P28749" label="HDAC3_HUMAN (pp) RBL1_HUMAN" source="O15379" target="P28749">
    <att name="confidence_score" value="1.0" type="real" />
    <att name="confidence_score_old" value="0.1904" type="real" />
    <att name="initial_score" value="0.1392" type="real" />
    <att name="relevance_score" value="0.25806451612903225" type="real" />
  </edge>
  <edge id="O15379 (pp) P30304" label="HDAC3_HUMAN (pp) MPIP1_HUMAN" source="O15379" target="P30304">
    <att name="confidence_score" value="1.0" type="real" />
    <att name="confidence_score_old" value="0.2037" type="real" />
    <att name="initial_score" value="0.1718" type="real" />
    <att name="relevance_score" value="0.21311475409836064" type="real" />
  </edge>
  <edge id="O15379 (pp) P31749" label="HDAC3_HUMAN (pp) AKT1_HUMAN" source="O15379" target="P31749">
    <att name="confidence_score" value="1.0" type="real" />
    <att name="confidence_score_old" value="0.3717" type="real" />
    <att name="initial_score" value="0.4624" type="real" />
    <att name="relevance_score" value="0.18430034129692832" type="real" />
  </edge>
  <edge id="O15379 (pp) P34932" label="HDAC3_HUMAN (pp) HSP74_HUMAN" source="O15379" target="P34932">
    <att name="confidence_score" value="1.0" type="real" />
    <att name="confidence_score_old" value="0.2665" type="real" />
    <att name="initial_score" value="0.3016" type="real" />
    <att name="relevance_score" value="0.17803030303030304" type="real" />
  </edge>
  <edge id="O15379 (pp) P40763" label="HDAC3_HUMAN (pp) STAT3_HUMAN" source="O15379" target="P40763">
    <att name="confidence_score" value="1.0" type="real" />
    <att name="confidence_score_old" value="1.0" type="real" />
    <att name="initial_score" value="0.6267" type="real" />
    <att name="relevance_score" value="0.17407407407407408" type="real" />
  </edge>
  <edge id="O15379 (pp) P49116" label="HDAC3_HUMAN (pp) NR2C2_HUMAN" source="O15379" target="P49116">
    <att name="confidence_score" value="1.0" type="real" />
    <att name="confidence_score_old" value="0.1872" type="real" />
    <att name="initial_score" value="0.1309" type="real" />
    <att name="relevance_score" value="0.25806451612903225" type="real" />
  </edge>
  <edge id="O15379 (pp) P49715" label="HDAC3_HUMAN (pp) CEBPA_HUMAN" source="O15379" target="P49715">
    <att name="confidence_score" value="1.0" type="real" />
    <att name="confidence_score_old" value="0.3207" type="real" />
    <att name="initial_score" value="0.3911" type="real" />
    <att name="relevance_score" value="0.25471698113207547" type="real" />
  </edge>
  <edge id="O15379 (pp) P51532" label="HDAC3_HUMAN (pp) SMCA4_HUMAN" source="O15379" target="P51532">
    <att name="confidence_score" value="1.0" type="real" />
    <att name="confidence_score_old" value="0.2211" type="real" />
    <att name="initial_score" value="0.2113" type="real" />
    <att name="relevance_score" value="0.25806451612903225" type="real" />
  </edge>
  <edge id="O15379 (pp) P56524" label="HDAC3_HUMAN (pp) HDAC4_HUMAN" source="O15379" target="P56524">
    <att name="confidence_score" value="1.0" type="real" />
    <att name="confidence_score_old" value="0.5781" type="real" />
    <att name="initial_score" value="0.6757" type="real" />
    <att name="relevance_score" value="0.2457627118644068" type="real" />
  </edge>
  <edge id="O15379 (pp) P61964" label="HDAC3_HUMAN (pp) WDR5_HUMAN" source="O15379" target="P61964">
    <att name="confidence_score" value="1.0" type="real" />
    <att name="confidence_score_old" value="0.5724" type="real" />
    <att name="initial_score" value="0.6709" type="real" />
    <att name="relevance_score" value="0.2074468085106383" type="real" />
  </edge>
  <edge id="O15379 (pp) P62805" label="HDAC3_HUMAN (pp) H4_HUMAN" source="O15379" target="P62805">
    <att name="confidence_score" value="1.0" type="real" />
    <att name="confidence_score_old" value="0.2916" type="real" />
    <att name="initial_score" value="0.3451" type="real" />
    <att name="relevance_score" value="0.1515499425947187" type="real" />
  </edge>
  <edge id="O15379 (pp) P68400" label="HDAC3_HUMAN (pp) CSK21_HUMAN" source="O15379" target="P68400">
    <att name="confidence_score" value="1.0" type="real" />
    <att name="confidence_score_old" value="0.4675" type="real" />
    <att name="initial_score" value="0.5732" type="real" />
    <att name="relevance_score" value="0.16743119266055045" type="real" />
  </edge>
  <edge id="O15379 (pp) P68431" label="HDAC3_HUMAN (pp) H31_HUMAN" source="O15379" target="P68431">
    <att name="confidence_score" value="1.0" type="real" />
    <att name="confidence_score_old" value="0.2045" type="real" />
    <att name="initial_score" value="0.1736" type="real" />
    <att name="relevance_score" value="0.1761467889908257" type="real" />
  </edge>
  <edge id="O15379 (pp) P84243" label="HDAC3_HUMAN (pp) H33_HUMAN" source="O15379" target="P84243">
    <att name="confidence_score" value="1.0" type="real" />
    <att name="confidence_score_old" value="0.2035" type="real" />
    <att name="initial_score" value="0.1712" type="real" />
    <att name="relevance_score" value="0.24054982817869416" type="real" />
  </edge>
  <edge id="O15379 (pp) Q00987" label="HDAC3_HUMAN (pp) MDM2_HUMAN" source="O15379" target="Q00987">
    <att name="confidence_score" value="1.0" type="real" />
    <att name="confidence_score_old" value="0.3175" type="real" />
    <att name="initial_score" value="0.3862" type="real" />
    <att name="relevance_score" value="0.1875" type="real" />
  </edge>
  <edge id="O15379 (pp) Q04206" label="HDAC3_HUMAN (pp) TF65_HUMAN" source="O15379" target="Q04206">
    <att name="confidence_score" value="1.0" type="real" />
    <att name="confidence_score_old" value="0.5134" type="real" />
    <att name="initial_score" value="0.6184" type="real" />
    <att name="relevance_score" value="0.20068027210884354" type="real" />
  </edge>
  <edge id="O15379 (pp) Q05066" label="HDAC3_HUMAN (pp) SRY_HUMAN" source="O15379" target="Q05066">
    <att name="confidence_score" value="1.0" type="real" />
    <att name="confidence_score_old" value="0.2729" type="real" />
    <att name="initial_score" value="0.3131" type="real" />
    <att name="relevance_score" value="0.25806451612903225" type="real" />
  </edge>
  <edge id="O15379 (pp) Q05516" label="HDAC3_HUMAN (pp) ZBT16_HUMAN" source="O15379" target="Q05516">
    <att name="confidence_score" value="1.0" type="real" />
    <att name="confidence_score_old" value="0.2193" type="real" />
    <att name="initial_score" value="0.2074" type="real" />
    <att name="relevance_score" value="0.25806451612903225" type="real" />
  </edge>
  <edge id="O15379 (pp) Q09472" label="HDAC3_HUMAN (pp) EP300_HUMAN" source="O15379" target="Q09472">
    <att name="confidence_score" value="1.0" type="real" />
    <att name="confidence_score_old" value="0.5467" type="real" />
    <att name="initial_score" value="0.6488" type="real" />
    <att name="relevance_score" value="0.22108843537414966" type="real" />
  </edge>
  <edge id="O15379 (pp) Q13950" label="HDAC3_HUMAN (pp) RUNX2_HUMAN" source="O15379" target="Q13950">
    <att name="confidence_score" value="1.0" type="real" />
    <att name="confidence_score_old" value="1.0" type="real" />
    <att name="initial_score" value="0.6597" type="real" />
    <att name="relevance_score" value="0.25806451612903225" type="real" />
  </edge>
  <edge id="O15379 (pp) Q14974" label="HDAC3_HUMAN (pp) IMB1_HUMAN" source="O15379" target="Q14974">
    <att name="confidence_score" value="1.0" type="real" />
    <att name="confidence_score_old" value="0.1626" type="real" />
    <att name="initial_score" value="0.063" type="real" />
    <att name="relevance_score" value="0.11284046692607004" type="real" />
  </edge>
  <edge id="O15379 (pp) Q15233" label="HDAC3_HUMAN (pp) NONO_HUMAN" source="O15379" target="Q15233">
    <att name="confidence_score" value="1.0" type="real" />
    <att name="confidence_score_old" value="0.2336" type="real" />
    <att name="initial_score" value="0.238" type="real" />
    <att name="relevance_score" value="0.25806451612903225" type="real" />
  </edge>
  <edge id="O15379 (pp) Q15424" label="HDAC3_HUMAN (pp) SAFB1_HUMAN" source="O15379" target="Q15424">
    <att name="confidence_score" value="1.0" type="real" />
    <att name="confidence_score_old" value="0.2287" type="real" />
    <att name="initial_score" value="0.2277" type="real" />
    <att name="relevance_score" value="0.25806451612903225" type="real" />
  </edge>
  <edge id="O15379 (pp) Q15466" label="HDAC3_HUMAN (pp) NR0B2_HUMAN" source="O15379" target="Q15466">
    <att name="confidence_score" value="1.0" type="real" />
    <att name="confidence_score_old" value="0.271" type="real" />
    <att name="initial_score" value="0.3097" type="real" />
    <att name="relevance_score" value="0.25806451612903225" type="real" />
  </edge>
  <edge id="O15379 (pp) Q15910" label="HDAC3_HUMAN (pp) EZH2_HUMAN" source="O15379" target="Q15910">
    <att name="confidence_score" value="1.0" type="real" />
    <att name="confidence_score_old" value="0.3898" type="real" />
    <att name="initial_score" value="0.4853" type="real" />
    <att name="relevance_score" value="0.25806451612903225" type="real" />
  </edge>
  <edge id="O15379 (pp) Q16665" label="HDAC3_HUMAN (pp) HIF1A_HUMAN" source="O15379" target="Q16665">
    <att name="confidence_score" value="1.0" type="real" />
    <att name="confidence_score_old" value="0.3614" type="real" />
    <att name="initial_score" value="0.4488" type="real" />
    <att name="relevance_score" value="0.25806451612903225" type="real" />
  </edge>
  <edge id="O15379 (pp) Q8WUI4" label="HDAC3_HUMAN (pp) HDAC7_HUMAN" source="O15379" target="Q8WUI4">
    <att name="confidence_score" value="1.0" type="real" />
    <att name="confidence_score_old" value="0.2351" type="real" />
    <att name="initial_score" value="0.241" type="real" />
    <att name="relevance_score" value="0.25806451612903225" type="real" />
  </edge>
  <edge id="O15379 (pp) Q92793" label="HDAC3_HUMAN (pp) CBP_HUMAN" source="O15379" target="Q92793">
    <att name="confidence_score" value="1.0" type="real" />
    <att name="confidence_score_old" value="0.3178" type="real" />
    <att name="initial_score" value="0.3867" type="real" />
    <att name="relevance_score" value="0.25806451612903225" type="real" />
  </edge>
  <edge id="O15379 (pp) Q92831" label="HDAC3_HUMAN (pp) KAT2B_HUMAN" source="O15379" target="Q92831">
    <att name="confidence_score" value="1.0" type="real" />
    <att name="confidence_score_old" value="0.2691" type="real" />
    <att name="initial_score" value="0.3063" type="real" />
    <att name="relevance_score" value="0.24878048780487805" type="real" />
  </edge>
  <edge id="O15379 (pp) Q92993" label="HDAC3_HUMAN (pp) KAT5_HUMAN" source="O15379" target="Q92993">
    <att name="confidence_score" value="1.0" type="real" />
    <att name="confidence_score_old" value="0.3151" type="real" />
    <att name="initial_score" value="0.3825" type="real" />
    <att name="relevance_score" value="0.22131147540983606" type="real" />
  </edge>
  <edge id="O15379 (pp) Q96ST3" label="HDAC3_HUMAN (pp) SIN3A_HUMAN" source="O15379" target="Q96ST3">
    <att name="confidence_score" value="1.0" type="real" />
    <att name="confidence_score_old" value="0.1892" type="real" />
    <att name="initial_score" value="0.1362" type="real" />
    <att name="relevance_score" value="0.25806451612903225" type="real" />
  </edge>
  <edge id="O15379 (pp) Q99933" label="HDAC3_HUMAN (pp) BAG1_HUMAN" source="O15379" target="Q99933">
    <att name="confidence_score" value="1.0" type="real" />
    <att name="confidence_score_old" value="0.3193" type="real" />
    <att name="initial_score" value="0.3889" type="real" />
    <att name="relevance_score" value="0.25806451612903225" type="real" />
  </edge>
  <edge id="O15379 (pp) Q9BZK7" label="HDAC3_HUMAN (pp) TBL1R_HUMAN" source="O15379" target="Q9BZK7">
    <att name="confidence_score" value="1.0" type="real" />
    <att name="confidence_score_old" value="1.0" type="real" />
    <att name="initial_score" value="0.5794" type="real" />
    <att name="relevance_score" value="0.25806451612903225" type="real" />
  </edge>
  <edge id="O15379 (pp) Q9H3R0" label="HDAC3_HUMAN (pp) KDM4C_HUMAN" source="O15379" target="Q9H3R0">
    <att name="confidence_score" value="1.0" type="real" />
    <att name="confidence_score_old" value="0.2122" type="real" />
    <att name="initial_score" value="0.1915" type="real" />
    <att name="relevance_score" value="0.25806451612903225" type="real" />
  </edge>
  <edge id="O15379 (pp) Q9UKG1" label="HDAC3_HUMAN (pp) DP13A_HUMAN" source="O15379" target="Q9UKG1">
    <att name="confidence_score" value="1.0" type="real" />
    <att name="confidence_score_old" value="0.2149" type="real" />
    <att name="initial_score" value="0.1977" type="real" />
    <att name="relevance_score" value="0.18604651162790697" type="real" />
  </edge>
  <edge id="O15379 (pp) Q9UKL0" label="HDAC3_HUMAN (pp) RCOR1_HUMAN" source="O15379" target="Q9UKL0">
    <att name="confidence_score" value="1.0" type="real" />
    <att name="confidence_score_old" value="0.1669" type="real" />
    <att name="initial_score" value="0.0754" type="real" />
    <att name="relevance_score" value="0.20454545454545456" type="real" />
  </edge>
  <edge id="O15379 (pp) Q9Y618" label="HDAC3_HUMAN (pp) NCOR2_HUMAN" source="O15379" target="Q9Y618">
    <att name="confidence_score" value="1.0" type="real" />
    <att name="confidence_score_old" value="1.0" type="real" />
    <att name="initial_score" value="0.7788" type="real" />
    <att name="relevance_score" value="0.25806451612903225" type="real" />
  </edge>
  <edge id="O15393 (pp) P10275" label="TMPS2_HUMAN (pp) ANDR_HUMAN" source="O15393" target="P10275">
    <att name="confidence_score" value="1.0" type="real" />
    <att name="confidence_score_old" value="0.2253" type="real" />
    <att name="initial_score" value="0.2205" type="real" />
    <att name="relevance_score" value="0.42857142857142855" type="real" />
  </edge>
  <edge id="O15393 (pp) P11308" label="TMPS2_HUMAN (pp) ERG_HUMAN" source="O15393" target="P11308">
    <att name="confidence_score" value="1.0" type="real" />
    <att name="confidence_score_old" value="0.1815" type="real" />
    <att name="initial_score" value="0.1161" type="real" />
    <att name="relevance_score" value="0.42857142857142855" type="real" />
  </edge>
  <edge id="O15393 (pp) P78527" label="TMPS2_HUMAN (pp) PRKDC_HUMAN" source="O15393" target="P78527">
    <att name="confidence_score" value="1.0" type="real" />
    <att name="confidence_score_old" value="0.1903" type="real" />
    <att name="initial_score" value="0.1389" type="real" />
    <att name="relevance_score" value="0.21794871794871795" type="real" />
  </edge>
  <edge id="O15550 (pp) O60885" label="KDM6A_HUMAN (pp) BRD4_HUMAN" source="O15550" target="O60885">
    <att name="confidence_score" value="1.0" type="real" />
    <att name="confidence_score_old" value="0.175" type="real" />
    <att name="initial_score" value="0.0984" type="real" />
    <att name="relevance_score" value="0.1732418524871355" type="real" />
  </edge>
  <edge id="O15550 (pp) P10275" label="KDM6A_HUMAN (pp) ANDR_HUMAN" source="O15550" target="P10275">
    <att name="confidence_score" value="1.0" type="real" />
    <att name="confidence_score_old" value="0.1965" type="real" />
    <att name="initial_score" value="0.1544" type="real" />
    <att name="relevance_score" value="0.4888888888888889" type="real" />
  </edge>
  <edge id="O15550 (pp) P11308" label="KDM6A_HUMAN (pp) ERG_HUMAN" source="O15550" target="P11308">
    <att name="confidence_score" value="1.0" type="real" />
    <att name="confidence_score_old" value="0.1785" type="real" />
    <att name="initial_score" value="0.1081" type="real" />
    <att name="relevance_score" value="0.4888888888888889" type="real" />
  </edge>
  <edge id="O15550 (pp) P26367" label="KDM6A_HUMAN (pp) PAX6_HUMAN" source="O15550" target="P26367">
    <att name="confidence_score" value="1.0" type="real" />
    <att name="confidence_score_old" value="0.1768" type="real" />
    <att name="initial_score" value="0.1034" type="real" />
    <att name="relevance_score" value="0.3611111111111111" type="real" />
  </edge>
  <edge id="O15550 (pp) P51532" label="KDM6A_HUMAN (pp) SMCA4_HUMAN" source="O15550" target="P51532">
    <att name="confidence_score" value="1.0" type="real" />
    <att name="confidence_score_old" value="0.2598" type="real" />
    <att name="initial_score" value="0.2892" type="real" />
    <att name="relevance_score" value="0.31843575418994413" type="real" />
  </edge>
  <edge id="O15550 (pp) P55317" label="KDM6A_HUMAN (pp) FOXA1_HUMAN" source="O15550" target="P55317">
    <att name="confidence_score" value="1.0" type="real" />
    <att name="confidence_score_old" value="0.1834" type="real" />
    <att name="initial_score" value="0.1209" type="real" />
    <att name="relevance_score" value="0.37254901960784315" type="real" />
  </edge>
  <edge id="O15550 (pp) P61964" label="KDM6A_HUMAN (pp) WDR5_HUMAN" source="O15550" target="P61964">
    <att name="confidence_score" value="1.0" type="real" />
    <att name="confidence_score_old" value="0.2304" type="real" />
    <att name="initial_score" value="0.2312" type="real" />
    <att name="relevance_score" value="0.2074468085106383" type="real" />
  </edge>
  <edge id="O15550 (pp) P62805" label="KDM6A_HUMAN (pp) H4_HUMAN" source="O15550" target="P62805">
    <att name="confidence_score" value="1.0" type="real" />
    <att name="confidence_score_old" value="0.2076" type="real" />
    <att name="initial_score" value="0.1809" type="real" />
    <att name="relevance_score" value="0.1515499425947187" type="real" />
  </edge>
  <edge id="O15550 (pp) P68431" label="KDM6A_HUMAN (pp) H31_HUMAN" source="O15550" target="P68431">
    <att name="confidence_score" value="1.0" type="real" />
    <att name="confidence_score_old" value="0.2661" type="real" />
    <att name="initial_score" value="0.3009" type="real" />
    <att name="relevance_score" value="0.1761467889908257" type="real" />
  </edge>
  <edge id="O15550 (pp) P84243" label="KDM6A_HUMAN (pp) H33_HUMAN" source="O15550" target="P84243">
    <att name="confidence_score" value="1.0" type="real" />
    <att name="confidence_score_old" value="0.2072" type="real" />
    <att name="initial_score" value="0.1799" type="real" />
    <att name="relevance_score" value="0.24054982817869416" type="real" />
  </edge>
  <edge id="O15550 (pp) Q03164" label="KDM6A_HUMAN (pp) KMT2A_HUMAN" source="O15550" target="Q03164">
    <att name="confidence_score" value="1.0" type="real" />
    <att name="confidence_score_old" value="0.1782" type="real" />
    <att name="initial_score" value="0.1073" type="real" />
    <att name="relevance_score" value="0.3402061855670103" type="real" />
  </edge>
  <edge id="O15550 (pp) Q09472" label="KDM6A_HUMAN (pp) EP300_HUMAN" source="O15550" target="Q09472">
    <att name="confidence_score" value="1.0" type="real" />
    <att name="confidence_score_old" value="0.1827" type="real" />
    <att name="initial_score" value="0.1193" type="real" />
    <att name="relevance_score" value="0.22108843537414966" type="real" />
  </edge>
  <edge id="O15550 (pp) Q14686" label="KDM6A_HUMAN (pp) NCOA6_HUMAN" source="O15550" target="Q14686">
    <att name="confidence_score" value="1.0" type="real" />
    <att name="confidence_score_old" value="0.2353" type="real" />
    <att name="initial_score" value="0.2415" type="real" />
    <att name="relevance_score" value="0.4888888888888889" type="real" />
  </edge>
  <edge id="O15550 (pp) Q71DI3" label="KDM6A_HUMAN (pp) H32_HUMAN" source="O15550" target="Q71DI3">
    <att name="confidence_score" value="1.0" type="real" />
    <att name="confidence_score_old" value="0.2569" type="real" />
    <att name="initial_score" value="0.2839" type="real" />
    <att name="relevance_score" value="0.24193548387096775" type="real" />
  </edge>
  <edge id="O15550 (pp) Q92793" label="KDM6A_HUMAN (pp) CBP_HUMAN" source="O15550" target="Q92793">
    <att name="confidence_score" value="1.0" type="real" />
    <att name="confidence_score_old" value="0.1859" type="real" />
    <att name="initial_score" value="0.1275" type="real" />
    <att name="relevance_score" value="0.2594752186588921" type="real" />
  </edge>
  <edge id="O15550 (pp) Q99496" label="KDM6A_HUMAN (pp) RING2_HUMAN" source="O15550" target="Q99496">
    <att name="confidence_score" value="1.0" type="real" />
    <att name="confidence_score_old" value="0.2419" type="real" />
    <att name="initial_score" value="0.2548" type="real" />
    <att name="relevance_score" value="0.22818791946308725" type="real" />
  </edge>
  <edge id="O15550 (pp) Q9BTK6" label="KDM6A_HUMAN (pp) PAGR1_HUMAN" source="O15550" target="Q9BTK6">
    <att name="confidence_score" value="1.0" type="real" />
    <att name="confidence_score_old" value="0.2261" type="real" />
    <att name="initial_score" value="0.2222" type="real" />
    <att name="relevance_score" value="0.4888888888888889" type="real" />
  </edge>
  <edge id="O15550 (pp) Q9C005" label="KDM6A_HUMAN (pp) DPY30_HUMAN" source="O15550" target="Q9C005">
    <att name="confidence_score" value="1.0" type="real" />
    <att name="confidence_score_old" value="0.2199" type="real" />
    <att name="initial_score" value="0.2087" type="real" />
    <att name="relevance_score" value="0.42857142857142855" type="real" />
  </edge>
  <edge id="O15550 (pp) Q9UBL3" label="KDM6A_HUMAN (pp) ASH2L_HUMAN" source="O15550" target="Q9UBL3">
    <att name="confidence_score" value="1.0" type="real" />
    <att name="confidence_score_old" value="0.2313" type="real" />
    <att name="initial_score" value="0.2332" type="real" />
    <att name="relevance_score" value="0.31" type="real" />
  </edge>
  <edge id="O15550 (pp) Q9Y6Q9" label="KDM6A_HUMAN (pp) NCOA3_HUMAN" source="O15550" target="Q9Y6Q9">
    <att name="confidence_score" value="1.0" type="real" />
    <att name="confidence_score_old" value="0.1843" type="real" />
    <att name="initial_score" value="0.1235" type="real" />
    <att name="relevance_score" value="0.32710280373831774" type="real" />
  </edge>
  <edge id="O43143 (pp) O60885" label="DHX15_HUMAN (pp) BRD4_HUMAN" source="O43143" target="O60885">
    <att name="confidence_score" value="1.0" type="real" />
    <att name="confidence_score_old" value="0.1695" type="real" />
    <att name="initial_score" value="0.0829" type="real" />
    <att name="relevance_score" value="0.1732418524871355" type="real" />
  </edge>
  <edge id="O43143 (pp) O75533" label="DHX15_HUMAN (pp) SF3B1_HUMAN" source="O43143" target="O75533">
    <att name="confidence_score" value="1.0" type="real" />
    <att name="confidence_score_old" value="0.2172" type="real" />
    <att name="initial_score" value="0.2029" type="real" />
    <att name="relevance_score" value="0.1925925925925926" type="real" />
  </edge>
  <edge id="O43143 (pp) P03372" label="DHX15_HUMAN (pp) ESR1_HUMAN" source="O43143" target="P03372">
    <att name="confidence_score" value="1.0" type="real" />
    <att name="confidence_score_old" value="0.1734" type="real" />
    <att name="initial_score" value="0.0939" type="real" />
    <att name="relevance_score" value="0.24044585987261147" type="real" />
  </edge>
  <edge id="O43143 (pp) P10275" label="DHX15_HUMAN (pp) ANDR_HUMAN" source="O43143" target="P10275">
    <att name="confidence_score" value="1.0" type="real" />
    <att name="confidence_score_old" value="0.1694" type="real" />
    <att name="initial_score" value="0.0826" type="real" />
    <att name="relevance_score" value="0.2553191489361702" type="real" />
  </edge>
  <edge id="O43143 (pp) P35637" label="DHX15_HUMAN (pp) FUS_HUMAN" source="O43143" target="P35637">
    <att name="confidence_score" value="1.0" type="real" />
    <att name="confidence_score_old" value="0.1749" type="real" />
    <att name="initial_score" value="0.0982" type="real" />
    <att name="relevance_score" value="0.20689655172413793" type="real" />
  </edge>
  <edge id="O43143 (pp) P46937" label="DHX15_HUMAN (pp) YAP1_HUMAN" source="O43143" target="P46937">
    <att name="confidence_score" value="1.0" type="real" />
    <att name="confidence_score_old" value="0.1708" type="real" />
    <att name="initial_score" value="0.0868" type="real" />
    <att name="relevance_score" value="0.1935483870967742" type="real" />
  </edge>
  <edge id="O43143 (pp) P98175" label="DHX15_HUMAN (pp) RBM10_HUMAN" source="O43143" target="P98175">
    <att name="confidence_score" value="1.0" type="real" />
    <att name="confidence_score_old" value="0.1838" type="real" />
    <att name="initial_score" value="0.1221" type="real" />
    <att name="relevance_score" value="0.2553191489361702" type="real" />
  </edge>
  <edge id="O43143 (pp) Q09472" label="DHX15_HUMAN (pp) EP300_HUMAN" source="O43143" target="Q09472">
    <att name="confidence_score" value="1.0" type="real" />
    <att name="confidence_score_old" value="0.1726" type="real" />
    <att name="initial_score" value="0.0917" type="real" />
    <att name="relevance_score" value="0.22108843537414966" type="real" />
  </edge>
  <edge id="O43143 (pp) Q13573" label="DHX15_HUMAN (pp) SNW1_HUMAN" source="O43143" target="Q13573">
    <att name="confidence_score" value="1.0" type="real" />
    <att name="confidence_score_old" value="0.1678" type="real" />
    <att name="initial_score" value="0.0782" type="real" />
    <att name="relevance_score" value="0.21226415094339623" type="real" />
  </edge>
  <edge id="O43143 (pp) Q6P2Q9" label="DHX15_HUMAN (pp) PRP8_HUMAN" source="O43143" target="Q6P2Q9">
    <att name="confidence_score" value="1.0" type="real" />
    <att name="confidence_score_old" value="0.166" type="real" />
    <att name="initial_score" value="0.0729" type="real" />
    <att name="relevance_score" value="0.14207650273224043" type="real" />
  </edge>
  <edge id="O43143 (pp) Q86XP3" label="DHX15_HUMAN (pp) DDX42_HUMAN" source="O43143" target="Q86XP3">
    <att name="confidence_score" value="1.0" type="real" />
    <att name="confidence_score_old" value="0.1788" type="real" />
    <att name="initial_score" value="0.1087" type="real" />
    <att name="relevance_score" value="0.14285714285714285" type="real" />
  </edge>
  <edge id="O43255 (pp) O75376" label="SIAH2_HUMAN (pp) NCOR1_HUMAN" source="O43255" target="O75376">
    <att name="confidence_score" value="1.0" type="real" />
    <att name="confidence_score_old" value="0.2649" type="real" />
    <att name="initial_score" value="0.2987" type="real" />
    <att name="relevance_score" value="0.14666666666666667" type="real" />
  </edge>
  <edge id="O43255 (pp) O75925" label="SIAH2_HUMAN (pp) PIAS1_HUMAN" source="O43255" target="O75925">
    <att name="confidence_score" value="1.0" type="real" />
    <att name="confidence_score_old" value="0.2386" type="real" />
    <att name="initial_score" value="0.2482" type="real" />
    <att name="relevance_score" value="0.14666666666666667" type="real" />
  </edge>
  <edge id="O43255 (pp) P10275" label="SIAH2_HUMAN (pp) ANDR_HUMAN" source="O43255" target="P10275">
    <att name="confidence_score" value="1.0" type="real" />
    <att name="confidence_score_old" value="0.3834" type="real" />
    <att name="initial_score" value="0.4773" type="real" />
    <att name="relevance_score" value="0.14666666666666667" type="real" />
  </edge>
  <edge id="O43255 (pp) P63279" label="SIAH2_HUMAN (pp) UBC9_HUMAN" source="O43255" target="P63279">
    <att name="confidence_score" value="1.0" type="real" />
    <att name="confidence_score_old" value="0.2355" type="real" />
    <att name="initial_score" value="0.2419" type="real" />
    <att name="relevance_score" value="0.14666666666666667" type="real" />
  </edge>
  <edge id="O43255 (pp) Q07912" label="SIAH2_HUMAN (pp) ACK1_HUMAN" source="O43255" target="Q07912">
    <att name="confidence_score" value="1.0" type="real" />
    <att name="confidence_score_old" value="0.2388" type="real" />
    <att name="initial_score" value="0.2486" type="real" />
    <att name="relevance_score" value="0.14666666666666667" type="real" />
  </edge>
  <edge id="O43255 (pp) Q09472" label="SIAH2_HUMAN (pp) EP300_HUMAN" source="O43255" target="Q09472">
    <att name="confidence_score" value="1.0" type="real" />
    <att name="confidence_score_old" value="0.3209" type="real" />
    <att name="initial_score" value="0.3914" type="real" />
    <att name="relevance_score" value="0.14666666666666667" type="real" />
  </edge>
  <edge id="O43255 (pp) Q8N163" label="SIAH2_HUMAN (pp) CCAR2_HUMAN" source="O43255" target="Q8N163">
    <att name="confidence_score" value="1.0" type="real" />
    <att name="confidence_score_old" value="0.2435" type="real" />
    <att name="initial_score" value="0.258" type="real" />
    <att name="relevance_score" value="0.14666666666666667" type="real" />
  </edge>
  <edge id="O43255 (pp) Q92831" label="SIAH2_HUMAN (pp) KAT2B_HUMAN" source="O43255" target="Q92831">
    <att name="confidence_score" value="1.0" type="real" />
    <att name="confidence_score_old" value="0.323" type="real" />
    <att name="initial_score" value="0.3944" type="real" />
    <att name="relevance_score" value="0.14666666666666667" type="real" />
  </edge>
  <edge id="O43255 (pp) Q92993" label="SIAH2_HUMAN (pp) KAT5_HUMAN" source="O43255" target="Q92993">
    <att name="confidence_score" value="1.0" type="real" />
    <att name="confidence_score_old" value="0.3202" type="real" />
    <att name="initial_score" value="0.3902" type="real" />
    <att name="relevance_score" value="0.14666666666666667" type="real" />
  </edge>
  <edge id="O43255 (pp) Q9NRM7" label="SIAH2_HUMAN (pp) LATS2_HUMAN" source="O43255" target="Q9NRM7">
    <att name="confidence_score" value="1.0" type="real" />
    <att name="confidence_score_old" value="0.4073" type="real" />
    <att name="initial_score" value="0.5066" type="real" />
    <att name="relevance_score" value="0.14666666666666667" type="real" />
  </edge>
  <edge id="O43293 (pp) P10275" label="DAPK3_HUMAN (pp) ANDR_HUMAN" source="O43293" target="P10275">
    <att name="confidence_score" value="1.0" type="real" />
    <att name="confidence_score_old" value="1.0" type="real" />
    <att name="relevance_score" value="0.16" type="real" />
  </edge>
  <edge id="O43293 (pp) P40763" label="DAPK3_HUMAN (pp) STAT3_HUMAN" source="O43293" target="P40763">
    <att name="confidence_score" value="1.0" type="real" />
    <att name="confidence_score_old" value="0.6878" type="real" />
    <att name="initial_score" value="0.7597" type="real" />
    <att name="relevance_score" value="0.16" type="real" />
  </edge>
  <edge id="O43293 (pp) Q05086" label="DAPK3_HUMAN (pp) UBE3A_HUMAN" source="O43293" target="Q05086">
    <att name="confidence_score" value="1.0" type="real" />
    <att name="confidence_score_old" value="0.2197" type="real" />
    <att name="initial_score" value="0.2083" type="real" />
    <att name="relevance_score" value="0.1597222222222222" type="real" />
  </edge>
  <edge id="O43293 (pp) Q9UER7" label="DAPK3_HUMAN (pp) DAXX_HUMAN" source="O43293" target="Q9UER7">
    <att name="confidence_score" value="1.0" type="real" />
    <att name="confidence_score_old" value="0.2826" type="real" />
    <att name="initial_score" value="0.3299" type="real" />
    <att name="relevance_score" value="0.16" type="real" />
  </edge>
  <edge id="O43294 (pp) P04792" label="TGFI1_HUMAN (pp) HSPB1_HUMAN" source="O43294" target="P04792">
    <att name="confidence_score" value="1.0" type="real" />
    <att name="confidence_score_old" value="0.6578" type="real" />
    <att name="initial_score" value="0.7381" type="real" />
    <att name="relevance_score" value="0.18181818181818182" type="real" />
  </edge>
  <edge id="O43294 (pp) P10275" label="TGFI1_HUMAN (pp) ANDR_HUMAN" source="O43294" target="P10275">
    <att name="confidence_score" value="1.0" type="real" />
    <att name="confidence_score_old" value="1.0" type="real" />
    <att name="initial_score" value="0.5878" type="real" />
    <att name="relevance_score" value="0.18181818181818182" type="real" />
  </edge>
  <edge id="O43294 (pp) P49023" label="TGFI1_HUMAN (pp) PAXI_HUMAN" source="O43294" target="P49023">
    <att name="confidence_score" value="1.0" type="real" />
    <att name="confidence_score_old" value="0.2396" type="real" />
    <att name="initial_score" value="0.2502" type="real" />
    <att name="relevance_score" value="0.1044776119402985" type="real" />
  </edge>
  <edge id="O43294 (pp) P84022" label="TGFI1_HUMAN (pp) SMAD3_HUMAN" source="O43294" target="P84022">
    <att name="confidence_score" value="1.0" type="real" />
    <att name="confidence_score_old" value="0.6399" type="real" />
    <att name="initial_score" value="0.7248" type="real" />
    <att name="relevance_score" value="0.18181818181818182" type="real" />
  </edge>
  <edge id="O43395 (pp) O75533" label="PRPF3_HUMAN (pp) SF3B1_HUMAN" source="O43395" target="O75533">
    <att name="confidence_score" value="1.0" type="real" />
    <att name="confidence_score_old" value="0.1542" type="real" />
    <att name="initial_score" value="0.0372" type="real" />
    <att name="relevance_score" value="0.14473684210526316" type="real" />
  </edge>
  <edge id="O43395 (pp) O75643" label="PRPF3_HUMAN (pp) U520_HUMAN" source="O43395" target="O75643">
    <att name="confidence_score" value="1.0" type="real" />
    <att name="confidence_score_old" value="0.2063" type="real" />
    <att name="initial_score" value="0.1779" type="real" />
    <att name="relevance_score" value="0.14473684210526316" type="real" />
  </edge>
  <edge id="O43395 (pp) O94906" label="PRPF3_HUMAN (pp) PRP6_HUMAN" source="O43395" target="O94906">
    <att name="confidence_score" value="1.0" type="real" />
    <att name="confidence_score_old" value="0.1896" type="real" />
    <att name="initial_score" value="0.1371" type="real" />
    <att name="relevance_score" value="0.14473684210526316" type="real" />
  </edge>
  <edge id="O43395 (pp) P10275" label="PRPF3_HUMAN (pp) ANDR_HUMAN" source="O43395" target="P10275">
    <att name="confidence_score" value="1.0" type="real" />
    <att name="confidence_score_old" value="0.169" type="real" />
    <att name="initial_score" value="0.0815" type="real" />
    <att name="relevance_score" value="0.14473684210526316" type="real" />
  </edge>
  <edge id="O43395 (pp) P50750" label="PRPF3_HUMAN (pp) CDK9_HUMAN" source="O43395" target="P50750">
    <att name="confidence_score" value="1.0" type="real" />
    <att name="confidence_score_old" value="0.1732" type="real" />
    <att name="initial_score" value="0.0934" type="real" />
    <att name="relevance_score" value="0.14473684210526316" type="real" />
  </edge>
  <edge id="O43395 (pp) P62805" label="PRPF3_HUMAN (pp) H4_HUMAN" source="O43395" target="P62805">
    <att name="confidence_score" value="1.0" type="real" />
    <att name="confidence_score_old" value="0.1673" type="real" />
    <att name="initial_score" value="0.0767" type="real" />
    <att name="relevance_score" value="0.14473684210526316" type="real" />
  </edge>
  <edge id="O43395 (pp) P63162" label="PRPF3_HUMAN (pp) RSMN_HUMAN" source="O43395" target="P63162">
    <att name="confidence_score" value="1.0" type="real" />
    <att name="confidence_score_old" value="0.166" type="real" />
    <att name="initial_score" value="0.0729" type="real" />
    <att name="relevance_score" value="0.13131313131313133" type="real" />
  </edge>
  <edge id="O43395 (pp) P68431" label="PRPF3_HUMAN (pp) H31_HUMAN" source="O43395" target="P68431">
    <att name="confidence_score" value="1.0" type="real" />
    <att name="confidence_score_old" value="0.1733" type="real" />
    <att name="initial_score" value="0.0936" type="real" />
    <att name="relevance_score" value="0.14473684210526316" type="real" />
  </edge>
  <edge id="O43395 (pp) Q15029" label="PRPF3_HUMAN (pp) U5S1_HUMAN" source="O43395" target="Q15029">
    <att name="confidence_score" value="1.0" type="real" />
    <att name="confidence_score_old" value="0.1662" type="real" />
    <att name="initial_score" value="0.0736" type="real" />
    <att name="relevance_score" value="0.1271186440677966" type="real" />
  </edge>
  <edge id="O43395 (pp) Q6P2Q9" label="PRPF3_HUMAN (pp) PRP8_HUMAN" source="O43395" target="Q6P2Q9">
    <att name="confidence_score" value="1.0" type="real" />
    <att name="confidence_score_old" value="0.3821" type="real" />
    <att name="initial_score" value="0.4757" type="real" />
    <att name="relevance_score" value="0.14207650273224043" type="real" />
  </edge>
  <edge id="O43504 (pp) P10275" label="LTOR5_HUMAN (pp) ANDR_HUMAN" source="O43504" target="P10275">
    <att name="confidence_score" value="1.0" type="real" />
    <att name="confidence_score_old" value="1.0" type="real" />
    <att name="relevance_score" value="0.1388888888888889" type="real" />
  </edge>
  <edge id="O43504 (pp) Q05516" label="LTOR5_HUMAN (pp) ZBT16_HUMAN" source="O43504" target="Q05516">
    <att name="confidence_score" value="1.0" type="real" />
    <att name="confidence_score_old" value="0.1753" type="real" />
    <att name="initial_score" value="0.0993" type="real" />
    <att name="relevance_score" value="0.1388888888888889" type="real" />
  </edge>
  <edge id="O43504 (pp) Q14686" label="LTOR5_HUMAN (pp) NCOA6_HUMAN" source="O43504" target="Q14686">
    <att name="confidence_score" value="1.0" type="real" />
    <att name="confidence_score_old" value="0.2501" type="real" />
    <att name="initial_score" value="0.271" type="real" />
    <att name="relevance_score" value="0.1388888888888889" type="real" />
  </edge>
  <edge id="O43504 (pp) Q96ST3" label="LTOR5_HUMAN (pp) SIN3A_HUMAN" source="O43504" target="Q96ST3">
    <att name="confidence_score" value="1.0" type="real" />
    <att name="confidence_score_old" value="0.3202" type="real" />
    <att name="initial_score" value="0.3903" type="real" />
    <att name="relevance_score" value="0.1388888888888889" type="real" />
  </edge>
  <edge id="O43524 (pp) P03372" label="FOXO3_HUMAN (pp) ESR1_HUMAN" source="O43524" target="P03372">
    <att name="confidence_score" value="1.0" type="real" />
    <att name="confidence_score_old" value="0.6976" type="real" />
    <att name="initial_score" value="0.7666" type="real" />
    <att name="relevance_score" value="0.24044585987261147" type="real" />
  </edge>
  <edge id="O43524 (pp) P04637" label="FOXO3_HUMAN (pp) P53_HUMAN" source="O43524" target="P04637">
    <att name="confidence_score" value="1.0" type="real" />
    <att name="confidence_score_old" value="0.4711" type="real" />
    <att name="initial_score" value="0.5768" type="real" />
    <att name="relevance_score" value="0.17357512953367876" type="real" />
  </edge>
  <edge id="O43524 (pp) P05412" label="FOXO3_HUMAN (pp) JUN_HUMAN" source="O43524" target="P05412">
    <att name="confidence_score" value="1.0" type="real" />
    <att name="confidence_score_old" value="0.1604" type="real" />
    <att name="initial_score" value="0.0565" type="real" />
    <att name="relevance_score" value="0.22448979591836735" type="real" />
  </edge>
  <edge id="O43524 (pp) P10275" label="FOXO3_HUMAN (pp) ANDR_HUMAN" source="O43524" target="P10275">
    <att name="confidence_score" value="1.0" type="real" />
    <att name="confidence_score_old" value="0.3218" type="real" />
    <att name="initial_score" value="0.3927" type="real" />
    <att name="relevance_score" value="0.2878787878787879" type="real" />
  </edge>
  <edge id="O43524 (pp) P31749" label="FOXO3_HUMAN (pp) AKT1_HUMAN" source="O43524" target="P31749">
    <att name="confidence_score" value="1.0" type="real" />
    <att name="confidence_score_old" value="1.0" type="real" />
    <att name="initial_score" value="0.7619" type="real" />
    <att name="relevance_score" value="0.18430034129692832" type="real" />
  </edge>
  <edge id="O43524 (pp) P35222" label="FOXO3_HUMAN (pp) CTNB1_HUMAN" source="O43524" target="P35222">
    <att name="confidence_score" value="1.0" type="real" />
    <att name="confidence_score_old" value="0.393" type="real" />
    <att name="initial_score" value="0.4892" type="real" />
    <att name="relevance_score" value="0.18396226415094338" type="real" />
  </edge>
  <edge id="O43524 (pp) P51610" label="FOXO3_HUMAN (pp) HCFC1_HUMAN" source="O43524" target="P51610">
    <att name="confidence_score" value="1.0" type="real" />
    <att name="confidence_score_old" value="0.3242" type="real" />
    <att name="initial_score" value="0.3964" type="real" />
    <att name="relevance_score" value="0.2878787878787879" type="real" />
  </edge>
  <edge id="O43524 (pp) P84022" label="FOXO3_HUMAN (pp) SMAD3_HUMAN" source="O43524" target="P84022">
    <att name="confidence_score" value="1.0" type="real" />
    <att name="confidence_score_old" value="1.0" type="real" />
    <att name="initial_score" value="0.6033" type="real" />
    <att name="relevance_score" value="0.22380952380952382" type="real" />
  </edge>
  <edge id="O43524 (pp) Q00987" label="FOXO3_HUMAN (pp) MDM2_HUMAN" source="O43524" target="Q00987">
    <att name="confidence_score" value="1.0" type="real" />
    <att name="confidence_score_old" value="0.2661" type="real" />
    <att name="initial_score" value="0.3008" type="real" />
    <att name="relevance_score" value="0.1875" type="real" />
  </edge>
  <edge id="O43524 (pp) Q09472" label="FOXO3_HUMAN (pp) EP300_HUMAN" source="O43524" target="Q09472">
    <att name="confidence_score" value="1.0" type="real" />
    <att name="confidence_score_old" value="1.0" type="real" />
    <att name="initial_score" value="0.5851" type="real" />
    <att name="relevance_score" value="0.22108843537414966" type="real" />
  </edge>
  <edge id="O43524 (pp) Q13309" label="FOXO3_HUMAN (pp) SKP2_HUMAN" source="O43524" target="Q13309">
    <att name="confidence_score" value="1.0" type="real" />
    <att name="confidence_score_old" value="0.6438" type="real" />
    <att name="initial_score" value="0.7278" type="real" />
    <att name="relevance_score" value="0.1901840490797546" type="real" />
  </edge>
  <edge id="O43524 (pp) Q14974" label="FOXO3_HUMAN (pp) IMB1_HUMAN" source="O43524" target="Q14974">
    <att name="confidence_score" value="1.0" type="real" />
    <att name="confidence_score_old" value="0.2265" type="real" />
    <att name="initial_score" value="0.2229" type="real" />
    <att name="relevance_score" value="0.11284046692607004" type="real" />
  </edge>
  <edge id="O43524 (pp) Q15797" label="FOXO3_HUMAN (pp) SMAD1_HUMAN" source="O43524" target="Q15797">
    <att name="confidence_score" value="1.0" type="real" />
    <att name="confidence_score_old" value="0.3306" type="real" />
    <att name="initial_score" value="0.4058" type="real" />
    <att name="relevance_score" value="0.21428571428571427" type="real" />
  </edge>
  <edge id="O43524 (pp) Q16665" label="FOXO3_HUMAN (pp) HIF1A_HUMAN" source="O43524" target="Q16665">
    <att name="confidence_score" value="1.0" type="real" />
    <att name="confidence_score_old" value="0.2749" type="real" />
    <att name="initial_score" value="0.3165" type="real" />
    <att name="relevance_score" value="0.27074235807860264" type="real" />
  </edge>
  <edge id="O43524 (pp) Q92793" label="FOXO3_HUMAN (pp) CBP_HUMAN" source="O43524" target="Q92793">
    <att name="confidence_score" value="1.0" type="real" />
    <att name="confidence_score_old" value="1.0" type="real" />
    <att name="initial_score" value="0.651" type="real" />
    <att name="relevance_score" value="0.2594752186588921" type="real" />
  </edge>
  <edge id="O43524 (pp) Q92831" label="FOXO3_HUMAN (pp) KAT2B_HUMAN" source="O43524" target="Q92831">
    <att name="confidence_score" value="1.0" type="real" />
    <att name="confidence_score_old" value="1.0" type="real" />
    <att name="initial_score" value="0.2247" type="real" />
    <att name="relevance_score" value="0.24878048780487805" type="real" />
  </edge>
  <edge id="O43524 (pp) Q93009" label="FOXO3_HUMAN (pp) UBP7_HUMAN" source="O43524" target="Q93009">
    <att name="confidence_score" value="1.0" type="real" />
    <att name="confidence_score_old" value="0.2441" type="real" />
    <att name="initial_score" value="0.2591" type="real" />
    <att name="relevance_score" value="0.1902834008097166" type="real" />
  </edge>
  <edge id="O43524 (pp) Q96EB6" label="FOXO3_HUMAN (pp) SIR1_HUMAN" source="O43524" target="Q96EB6">
    <att name="confidence_score" value="1.0" type="real" />
    <att name="confidence_score_old" value="1.0" type="real" />
    <att name="initial_score" value="0.5466" type="real" />
    <att name="relevance_score" value="0.25380710659898476" type="real" />
  </edge>
  <edge id="O43680 (pp) P10275" label="TCF21_HUMAN (pp) ANDR_HUMAN" source="O43680" target="P10275">
    <att name="confidence_score" value="1.0" type="real" />
    <att name="confidence_score_old" value="0.4933" type="real" />
    <att name="initial_score" value="0.5991" type="real" />
    <att name="relevance_score" value="0.42857142857142855" type="real" />
  </edge>
  <edge id="O43680 (pp) Q13547" label="TCF21_HUMAN (pp) HDAC1_HUMAN" source="O43680" target="Q13547">
    <att name="confidence_score" value="1.0" type="real" />
    <att name="confidence_score_old" value="0.3278" type="real" />
    <att name="initial_score" value="0.4017" type="real" />
    <att name="relevance_score" value="0.2267818574514039" type="real" />
  </edge>
  <edge id="O43791 (pp) O60885" label="SPOP_HUMAN (pp) BRD4_HUMAN" source="O43791" target="O60885">
    <att name="confidence_score" value="1.0" type="real" />
    <att name="confidence_score_old" value="0.5833" type="real" />
    <att name="initial_score" value="0.6801" type="real" />
    <att name="relevance_score" value="0.1732418524871355" type="real" />
  </edge>
  <edge id="O43791 (pp) O75925" label="SPOP_HUMAN (pp) PIAS1_HUMAN" source="O43791" target="O75925">
    <att name="confidence_score" value="1.0" type="real" />
    <att name="confidence_score_old" value="0.1845" type="real" />
    <att name="initial_score" value="0.124" type="real" />
    <att name="relevance_score" value="0.22784810126582278" type="real" />
  </edge>
  <edge id="O43791 (pp) P03372" label="SPOP_HUMAN (pp) ESR1_HUMAN" source="O43791" target="P03372">
    <att name="confidence_score" value="1.0" type="real" />
    <att name="confidence_score_old" value="0.3957" type="real" />
    <att name="initial_score" value="0.4925" type="real" />
    <att name="relevance_score" value="0.22784810126582278" type="real" />
  </edge>
  <edge id="O43791 (pp) P10275" label="SPOP_HUMAN (pp) ANDR_HUMAN" source="O43791" target="P10275">
    <att name="confidence_score" value="1.0" type="real" />
    <att name="confidence_score_old" value="0.6253" type="real" />
    <att name="initial_score" value="0.7137" type="real" />
    <att name="relevance_score" value="0.22784810126582278" type="real" />
  </edge>
  <edge id="O43791 (pp) P11308" label="SPOP_HUMAN (pp) ERG_HUMAN" source="O43791" target="P11308">
    <att name="confidence_score" value="1.0" type="real" />
    <att name="confidence_score_old" value="0.564" type="real" />
    <att name="initial_score" value="0.6638" type="real" />
    <att name="relevance_score" value="0.22784810126582278" type="real" />
  </edge>
  <edge id="O43791 (pp) P24864" label="SPOP_HUMAN (pp) CCNE1_HUMAN" source="O43791" target="P24864">
    <att name="confidence_score" value="1.0" type="real" />
    <att name="confidence_score_old" value="0.5389" type="real" />
    <att name="initial_score" value="0.6418" type="real" />
    <att name="relevance_score" value="0.22784810126582278" type="real" />
  </edge>
  <edge id="O43791 (pp) P25440" label="SPOP_HUMAN (pp) BRD2_HUMAN" source="O43791" target="P25440">
    <att name="confidence_score" value="1.0" type="real" />
    <att name="confidence_score_old" value="0.2407" type="real" />
    <att name="initial_score" value="0.2525" type="real" />
    <att name="relevance_score" value="0.22784810126582278" type="real" />
  </edge>
  <edge id="O43791 (pp) P35226" label="SPOP_HUMAN (pp) BMI1_HUMAN" source="O43791" target="P35226">
    <att name="confidence_score" value="1.0" type="real" />
    <att name="confidence_score_old" value="0.3405" type="real" />
    <att name="initial_score" value="0.42" type="real" />
    <att name="relevance_score" value="0.18604651162790697" type="real" />
  </edge>
  <edge id="O43791 (pp) P55327" label="SPOP_HUMAN (pp) TPD52_HUMAN" source="O43791" target="P55327">
    <att name="confidence_score" value="1.0" type="real" />
    <att name="confidence_score_old" value="0.2289" type="real" />
    <att name="initial_score" value="0.2282" type="real" />
    <att name="relevance_score" value="0.2" type="real" />
  </edge>
  <edge id="O43791 (pp) P60484" label="SPOP_HUMAN (pp) PTEN_HUMAN" source="O43791" target="P60484">
    <att name="confidence_score" value="1.0" type="real" />
    <att name="confidence_score_old" value="0.5451" type="real" />
    <att name="initial_score" value="0.6473" type="real" />
    <att name="relevance_score" value="0.1829787234042553" type="real" />
  </edge>
  <edge id="O43791 (pp) P63279" label="SPOP_HUMAN (pp) UBC9_HUMAN" source="O43791" target="P63279">
    <att name="confidence_score" value="1.0" type="real" />
    <att name="confidence_score_old" value="0.2057" type="real" />
    <att name="initial_score" value="0.1766" type="real" />
    <att name="relevance_score" value="0.1909814323607427" type="real" />
  </edge>
  <edge id="O43791 (pp) Q13501" label="SPOP_HUMAN (pp) SQSTM_HUMAN" source="O43791" target="Q13501">
    <att name="confidence_score" value="1.0" type="real" />
    <att name="confidence_score_old" value="0.3206" type="real" />
    <att name="initial_score" value="0.3909" type="real" />
    <att name="relevance_score" value="0.10416666666666667" type="real" />
  </edge>
  <edge id="O43791 (pp) Q15059" label="SPOP_HUMAN (pp) BRD3_HUMAN" source="O43791" target="Q15059">
    <att name="confidence_score" value="1.0" type="real" />
    <att name="confidence_score_old" value="0.6136" type="real" />
    <att name="initial_score" value="0.7045" type="real" />
    <att name="relevance_score" value="0.1919191919191919" type="real" />
  </edge>
  <edge id="O43791 (pp) Q9UER7" label="SPOP_HUMAN (pp) DAXX_HUMAN" source="O43791" target="Q9UER7">
    <att name="confidence_score" value="1.0" type="real" />
    <att name="confidence_score_old" value="0.4635" type="real" />
    <att name="initial_score" value="0.569" type="real" />
    <att name="relevance_score" value="0.22784810126582278" type="real" />
  </edge>
  <edge id="O43791 (pp) Q9ULU4" label="SPOP_HUMAN (pp) ZMYD8_HUMAN" source="O43791" target="Q9ULU4">
    <att name="confidence_score" value="1.0" type="real" />
    <att name="confidence_score_old" value="0.2355" type="real" />
    <att name="initial_score" value="0.2418" type="real" />
    <att name="relevance_score" value="0.22784810126582278" type="real" />
  </edge>
  <edge id="O43791 (pp) Q9Y6Q9" label="SPOP_HUMAN (pp) NCOA3_HUMAN" source="O43791" target="Q9Y6Q9">
    <att name="confidence_score" value="1.0" type="real" />
    <att name="confidence_score_old" value="0.5275" type="real" />
    <att name="initial_score" value="0.6314" type="real" />
    <att name="relevance_score" value="0.22784810126582278" type="real" />
  </edge>
  <edge id="O43791 (pp) Q9Y6X2" label="SPOP_HUMAN (pp) PIAS3_HUMAN" source="O43791" target="Q9Y6X2">
    <att name="confidence_score" value="1.0" type="real" />
    <att name="confidence_score_old" value="0.2067" type="real" />
    <att name="initial_score" value="0.1787" type="real" />
    <att name="relevance_score" value="0.22784810126582278" type="real" />
  </edge>
  <edge id="O43809 (pp) P10275" label="CPSF5_HUMAN (pp) ANDR_HUMAN" source="O43809" target="P10275">
    <att name="confidence_score" value="1.0" type="real" />
    <att name="confidence_score_old" value="0.1692" type="real" />
    <att name="initial_score" value="0.0822" type="real" />
    <att name="relevance_score" value="0.11363636363636363" type="real" />
  </edge>
  <edge id="O43809 (pp) Q15233" label="CPSF5_HUMAN (pp) NONO_HUMAN" source="O43809" target="Q15233">
    <att name="confidence_score" value="1.0" type="real" />
    <att name="confidence_score_old" value="0.1647" type="real" />
    <att name="initial_score" value="0.069" type="real" />
    <att name="relevance_score" value="0.11363636363636363" type="real" />
  </edge>
  <edge id="O43809 (pp) Q15910" label="CPSF5_HUMAN (pp) EZH2_HUMAN" source="O43809" target="Q15910">
    <att name="confidence_score" value="1.0" type="real" />
    <att name="confidence_score_old" value="0.1675" type="real" />
    <att name="initial_score" value="0.0771" type="real" />
    <att name="relevance_score" value="0.11363636363636363" type="real" />
  </edge>
  <edge id="O43809 (pp) Q8N684" label="CPSF5_HUMAN (pp) CPSF7_HUMAN" source="O43809" target="Q8N684">
    <att name="confidence_score" value="1.0" type="real" />
    <att name="confidence_score_old" value="1.0" type="real" />
    <att name="initial_score" value="0.4486" type="real" />
    <att name="relevance_score" value="0.11363636363636363" type="real" />
  </edge>
  <edge id="O43809 (pp) Q8WXF1" label="CPSF5_HUMAN (pp) PSPC1_HUMAN" source="O43809" target="Q8WXF1">
    <att name="confidence_score" value="1.0" type="real" />
    <att name="confidence_score_old" value="0.1702" type="real" />
    <att name="initial_score" value="0.0849" type="real" />
    <att name="relevance_score" value="0.11363636363636363" type="real" />
  </edge>
  <edge id="O60264 (pp) O60885" label="SMCA5_HUMAN (pp) BRD4_HUMAN" source="O60264" target="O60885">
    <att name="confidence_score" value="1.0" type="real" />
    <att name="confidence_score_old" value="0.1887" type="real" />
    <att name="initial_score" value="0.1347" type="real" />
    <att name="relevance_score" value="0.1732418524871355" type="real" />
  </edge>
  <edge id="O60264 (pp) O75530" label="SMCA5_HUMAN (pp) EED_HUMAN" source="O60264" target="O75530">
    <att name="confidence_score" value="1.0" type="real" />
    <att name="confidence_score_old" value="0.1693" type="real" />
    <att name="initial_score" value="0.0823" type="real" />
    <att name="relevance_score" value="0.16129032258064516" type="real" />
  </edge>
  <edge id="O60264 (pp) P04637" label="SMCA5_HUMAN (pp) P53_HUMAN" source="O60264" target="P04637">
    <att name="confidence_score" value="1.0" type="real" />
    <att name="confidence_score_old" value="0.1647" type="real" />
    <att name="initial_score" value="0.0692" type="real" />
    <att name="relevance_score" value="0.17357512953367876" type="real" />
  </edge>
  <edge id="O60264 (pp) P10275" label="SMCA5_HUMAN (pp) ANDR_HUMAN" source="O60264" target="P10275">
    <att name="confidence_score" value="1.0" type="real" />
    <att name="confidence_score_old" value="0.1749" type="real" />
    <att name="initial_score" value="0.0981" type="real" />
    <att name="relevance_score" value="0.2777777777777778" type="real" />
  </edge>
  <edge id="O60264 (pp) P13010" label="SMCA5_HUMAN (pp) XRCC5_HUMAN" source="O60264" target="P13010">
    <att name="confidence_score" value="1.0" type="real" />
    <att name="confidence_score_old" value="0.2147" type="real" />
    <att name="initial_score" value="0.1973" type="real" />
    <att name="relevance_score" value="0.20261437908496732" type="real" />
  </edge>
  <edge id="O60264 (pp) P25440" label="SMCA5_HUMAN (pp) BRD2_HUMAN" source="O60264" target="P25440">
    <att name="confidence_score" value="1.0" type="real" />
    <att name="confidence_score_old" value="0.1673" type="real" />
    <att name="initial_score" value="0.0765" type="real" />
    <att name="relevance_score" value="0.2777777777777778" type="real" />
  </edge>
  <edge id="O60264 (pp) P35222" label="SMCA5_HUMAN (pp) CTNB1_HUMAN" source="O60264" target="P35222">
    <att name="confidence_score" value="1.0" type="real" />
    <att name="confidence_score_old" value="0.2008" type="real" />
    <att name="initial_score" value="0.1649" type="real" />
    <att name="relevance_score" value="0.18396226415094338" type="real" />
  </edge>
  <edge id="O60264 (pp) P35226" label="SMCA5_HUMAN (pp) BMI1_HUMAN" source="O60264" target="P35226">
    <att name="confidence_score" value="1.0" type="real" />
    <att name="confidence_score_old" value="0.1851" type="real" />
    <att name="initial_score" value="0.1255" type="real" />
    <att name="relevance_score" value="0.18604651162790697" type="real" />
  </edge>
  <edge id="O60264 (pp) P38398" label="SMCA5_HUMAN (pp) BRCA1_HUMAN" source="O60264" target="P38398">
    <att name="confidence_score" value="1.0" type="real" />
    <att name="confidence_score_old" value="0.174" type="real" />
    <att name="initial_score" value="0.0956" type="real" />
    <att name="relevance_score" value="0.19948849104859334" type="real" />
  </edge>
  <edge id="O60264 (pp) P62805" label="SMCA5_HUMAN (pp) H4_HUMAN" source="O60264" target="P62805">
    <att name="confidence_score" value="1.0" type="real" />
    <att name="confidence_score_old" value="1.0" type="real" />
    <att name="initial_score" value="0.7458" type="real" />
    <att name="relevance_score" value="0.1515499425947187" type="real" />
  </edge>
  <edge id="O60264 (pp) P68431" label="SMCA5_HUMAN (pp) H31_HUMAN" source="O60264" target="P68431">
    <att name="confidence_score" value="1.0" type="real" />
    <att name="confidence_score_old" value="0.3926" type="real" />
    <att name="initial_score" value="0.4887" type="real" />
    <att name="relevance_score" value="0.1761467889908257" type="real" />
  </edge>
  <edge id="O60264 (pp) P84243" label="SMCA5_HUMAN (pp) H33_HUMAN" source="O60264" target="P84243">
    <att name="confidence_score" value="1.0" type="real" />
    <att name="confidence_score_old" value="0.2104" type="real" />
    <att name="initial_score" value="0.1875" type="real" />
    <att name="relevance_score" value="0.24054982817869416" type="real" />
  </edge>
  <edge id="O60264 (pp) Q14839" label="SMCA5_HUMAN (pp) CHD4_HUMAN" source="O60264" target="Q14839">
    <att name="confidence_score" value="1.0" type="real" />
    <att name="confidence_score_old" value="0.1788" type="real" />
    <att name="initial_score" value="0.1087" type="real" />
    <att name="relevance_score" value="0.19642857142857142" type="real" />
  </edge>
  <edge id="O60264 (pp) Q15910" label="SMCA5_HUMAN (pp) EZH2_HUMAN" source="O60264" target="Q15910">
    <att name="confidence_score" value="1.0" type="real" />
    <att name="confidence_score_old" value="0.1791" type="real" />
    <att name="initial_score" value="0.1095" type="real" />
    <att name="relevance_score" value="0.26570048309178745" type="real" />
  </edge>
  <edge id="O60264 (pp) Q71DI3" label="SMCA5_HUMAN (pp) H32_HUMAN" source="O60264" target="Q71DI3">
    <att name="confidence_score" value="1.0" type="real" />
    <att name="confidence_score_old" value="0.18" type="real" />
    <att name="initial_score" value="0.1119" type="real" />
    <att name="relevance_score" value="0.24193548387096775" type="real" />
  </edge>
  <edge id="O60264 (pp) Q92769" label="SMCA5_HUMAN (pp) HDAC2_HUMAN" source="O60264" target="Q92769">
    <att name="confidence_score" value="1.0" type="real" />
    <att name="confidence_score_old" value="0.3946" type="real" />
    <att name="initial_score" value="0.4912" type="real" />
    <att name="relevance_score" value="0.2459016393442623" type="real" />
  </edge>
  <edge id="O60264 (pp) Q96ST3" label="SMCA5_HUMAN (pp) SIN3A_HUMAN" source="O60264" target="Q96ST3">
    <att name="confidence_score" value="1.0" type="real" />
    <att name="confidence_score_old" value="0.2324" type="real" />
    <att name="initial_score" value="0.2355" type="real" />
    <att name="relevance_score" value="0.2777777777777778" type="real" />
  </edge>
  <edge id="O60264 (pp) Q99496" label="SMCA5_HUMAN (pp) RING2_HUMAN" source="O60264" target="Q99496">
    <att name="confidence_score" value="1.0" type="real" />
    <att name="confidence_score_old" value="0.1805" type="real" />
    <att name="initial_score" value="0.1134" type="real" />
    <att name="relevance_score" value="0.22818791946308725" type="real" />
  </edge>
  <edge id="O60264 (pp) Q9C005" label="SMCA5_HUMAN (pp) DPY30_HUMAN" source="O60264" target="Q9C005">
    <att name="confidence_score" value="1.0" type="real" />
    <att name="confidence_score_old" value="0.1854" type="real" />
    <att name="initial_score" value="0.1263" type="real" />
    <att name="relevance_score" value="0.2777777777777778" type="real" />
  </edge>
  <edge id="O60341 (pp) O96028" label="KDM1A_HUMAN (pp) NSD2_HUMAN" source="O60341" target="O96028">
    <att name="confidence_score" value="1.0" type="real" />
    <att name="confidence_score_old" value="0.3202" type="real" />
    <att name="initial_score" value="0.3903" type="real" />
    <att name="relevance_score" value="0.2631578947368421" type="real" />
  </edge>
  <edge id="O60341 (pp) P03372" label="KDM1A_HUMAN (pp) ESR1_HUMAN" source="O60341" target="P03372">
    <att name="confidence_score" value="1.0" type="real" />
    <att name="confidence_score_old" value="1.0" type="real" />
    <att name="initial_score" value="0.2798" type="real" />
    <att name="relevance_score" value="0.24044585987261147" type="real" />
  </edge>
  <edge id="O60341 (pp) P04637" label="KDM1A_HUMAN (pp) P53_HUMAN" source="O60341" target="P04637">
    <att name="confidence_score" value="1.0" type="real" />
    <att name="confidence_score_old" value="0.2373" type="real" />
    <att name="initial_score" value="0.2455" type="real" />
    <att name="relevance_score" value="0.17357512953367876" type="real" />
  </edge>
  <edge id="O60341 (pp) P05771" label="KDM1A_HUMAN (pp) KPCB_HUMAN" source="O60341" target="P05771">
    <att name="confidence_score" value="1.0" type="real" />
    <att name="confidence_score_old" value="0.2677" type="real" />
    <att name="initial_score" value="0.3038" type="real" />
    <att name="relevance_score" value="0.15789473684210525" type="real" />
  </edge>
  <edge id="O60341 (pp) P06400" label="KDM1A_HUMAN (pp) RB_HUMAN" source="O60341" target="P06400">
    <att name="confidence_score" value="1.0" type="real" />
    <att name="confidence_score_old" value="0.2904" type="real" />
    <att name="initial_score" value="0.3431" type="real" />
    <att name="relevance_score" value="0.2631578947368421" type="real" />
  </edge>
  <edge id="O60341 (pp) P0DMV8" label="KDM1A_HUMAN (pp) HS71A_HUMAN" source="O60341" target="P0DMV8">
    <att name="confidence_score" value="1.0" type="real" />
    <att name="confidence_score_old" value="0.1829" type="real" />
    <att name="initial_score" value="0.1199" type="real" />
    <att name="relevance_score" value="0.10207612456747404" type="real" />
  </edge>
  <edge id="O60341 (pp) P0DMV9" label="KDM1A_HUMAN (pp) HS71B_HUMAN" source="O60341" target="P0DMV9">
    <att name="confidence_score" value="1.0" type="real" />
    <att name="confidence_score_old" value="0.1829" type="real" />
    <att name="initial_score" value="0.1199" type="real" />
    <att name="relevance_score" value="0.10175438596491228" type="real" />
  </edge>
  <edge id="O60341 (pp) P10275" label="KDM1A_HUMAN (pp) ANDR_HUMAN" source="O60341" target="P10275">
    <att name="confidence_score" value="1.0" type="real" />
    <att name="confidence_score_old" value="1.0" type="real" />
    <att name="initial_score" value="0.7152" type="real" />
    <att name="relevance_score" value="0.2631578947368421" type="real" />
  </edge>
  <edge id="O60341 (pp) P35222" label="KDM1A_HUMAN (pp) CTNB1_HUMAN" source="O60341" target="P35222">
    <att name="confidence_score" value="1.0" type="real" />
    <att name="confidence_score_old" value="0.3161" type="real" />
    <att name="initial_score" value="0.384" type="real" />
    <att name="relevance_score" value="0.18396226415094338" type="real" />
  </edge>
  <edge id="O60341 (pp) P38398" label="KDM1A_HUMAN (pp) BRCA1_HUMAN" source="O60341" target="P38398">
    <att name="confidence_score" value="1.0" type="real" />
    <att name="confidence_score_old" value="0.1729" type="real" />
    <att name="initial_score" value="0.0924" type="real" />
    <att name="relevance_score" value="0.19948849104859334" type="real" />
  </edge>
  <edge id="O60341 (pp) P40763" label="KDM1A_HUMAN (pp) STAT3_HUMAN" source="O60341" target="P40763">
    <att name="confidence_score" value="1.0" type="real" />
    <att name="confidence_score_old" value="0.3384" type="real" />
    <att name="initial_score" value="0.417" type="real" />
    <att name="relevance_score" value="0.17407407407407408" type="real" />
  </edge>
  <edge id="O60341 (pp) P49116" label="KDM1A_HUMAN (pp) NR2C2_HUMAN" source="O60341" target="P49116">
    <att name="confidence_score" value="1.0" type="real" />
    <att name="confidence_score_old" value="0.1804" type="real" />
    <att name="initial_score" value="0.113" type="real" />
    <att name="relevance_score" value="0.2631578947368421" type="real" />
  </edge>
  <edge id="O60341 (pp) P49841" label="KDM1A_HUMAN (pp) GSK3B_HUMAN" source="O60341" target="P49841">
    <att name="confidence_score" value="1.0" type="real" />
    <att name="confidence_score_old" value="0.2413" type="real" />
    <att name="initial_score" value="0.2536" type="real" />
    <att name="relevance_score" value="0.14726027397260275" type="real" />
  </edge>
  <edge id="O60341 (pp) P51532" label="KDM1A_HUMAN (pp) SMCA4_HUMAN" source="O60341" target="P51532">
    <att name="confidence_score" value="1.0" type="real" />
    <att name="confidence_score_old" value="0.3756" type="real" />
    <att name="initial_score" value="0.4674" type="real" />
    <att name="relevance_score" value="0.2631578947368421" type="real" />
  </edge>
  <edge id="O60341 (pp) P62805" label="KDM1A_HUMAN (pp) H4_HUMAN" source="O60341" target="P62805">
    <att name="confidence_score" value="1.0" type="real" />
    <att name="confidence_score_old" value="1.0" type="real" />
    <att name="initial_score" value="0.2851" type="real" />
    <att name="relevance_score" value="0.1515499425947187" type="real" />
  </edge>
  <edge id="O60341 (pp) P68400" label="KDM1A_HUMAN (pp) CSK21_HUMAN" source="O60341" target="P68400">
    <att name="confidence_score" value="1.0" type="real" />
    <att name="confidence_score_old" value="0.3061" type="real" />
    <att name="initial_score" value="0.3685" type="real" />
    <att name="relevance_score" value="0.16743119266055045" type="real" />
  </edge>
  <edge id="O60341 (pp) P68431" label="KDM1A_HUMAN (pp) H31_HUMAN" source="O60341" target="P68431">
    <att name="confidence_score" value="1.0" type="real" />
    <att name="confidence_score_old" value="1.0" type="real" />
    <att name="initial_score" value="0.6728" type="real" />
    <att name="relevance_score" value="0.1761467889908257" type="real" />
  </edge>
  <edge id="O60341 (pp) P84243" label="KDM1A_HUMAN (pp) H33_HUMAN" source="O60341" target="P84243">
    <att name="confidence_score" value="1.0" type="real" />
    <att name="confidence_score_old" value="1.0" type="real" />
    <att name="initial_score" value="0.525" type="real" />
    <att name="relevance_score" value="0.24054982817869416" type="real" />
  </edge>
  <edge id="O60341 (pp) Q13363" label="KDM1A_HUMAN (pp) CTBP1_HUMAN" source="O60341" target="Q13363">
    <att name="confidence_score" value="1.0" type="real" />
    <att name="confidence_score_old" value="0.3749" type="real" />
    <att name="initial_score" value="0.4666" type="real" />
    <att name="relevance_score" value="0.23841059602649006" type="real" />
  </edge>
  <edge id="O60341 (pp) Q13501" label="KDM1A_HUMAN (pp) SQSTM_HUMAN" source="O60341" target="Q13501">
    <att name="confidence_score" value="1.0" type="real" />
    <att name="confidence_score_old" value="0.2027" type="real" />
    <att name="initial_score" value="0.1695" type="real" />
    <att name="relevance_score" value="0.10416666666666667" type="real" />
  </edge>
  <edge id="O60341 (pp) Q13547" label="KDM1A_HUMAN (pp) HDAC1_HUMAN" source="O60341" target="Q13547">
    <att name="confidence_score" value="1.0" type="real" />
    <att name="confidence_score_old" value="1.0" type="real" />
    <att name="initial_score" value="0.5965" type="real" />
    <att name="relevance_score" value="0.2267818574514039" type="real" />
  </edge>
  <edge id="O60341 (pp) Q14687" label="KDM1A_HUMAN (pp) GSE1_HUMAN" source="O60341" target="Q14687">
    <att name="confidence_score" value="1.0" type="real" />
    <att name="confidence_score_old" value="0.2115" type="real" />
    <att name="initial_score" value="0.1899" type="real" />
    <att name="relevance_score" value="0.21428571428571427" type="real" />
  </edge>
  <edge id="O60341 (pp) Q14839" label="KDM1A_HUMAN (pp) CHD4_HUMAN" source="O60341" target="Q14839">
    <att name="confidence_score" value="1.0" type="real" />
    <att name="confidence_score_old" value="1.0" type="real" />
    <att name="initial_score" value="0.2237" type="real" />
    <att name="relevance_score" value="0.19642857142857142" type="real" />
  </edge>
  <edge id="O60341 (pp) Q15910" label="KDM1A_HUMAN (pp) EZH2_HUMAN" source="O60341" target="Q15910">
    <att name="confidence_score" value="1.0" type="real" />
    <att name="confidence_score_old" value="0.179" type="real" />
    <att name="initial_score" value="0.1092" type="real" />
    <att name="relevance_score" value="0.2631578947368421" type="real" />
  </edge>
  <edge id="O60341 (pp) Q16512" label="KDM1A_HUMAN (pp) PKN1_HUMAN" source="O60341" target="Q16512">
    <att name="confidence_score" value="1.0" type="real" />
    <att name="confidence_score_old" value="1.0" type="real" />
    <att name="initial_score" value="0.3035" type="real" />
    <att name="relevance_score" value="0.1864406779661017" type="real" />
  </edge>
  <edge id="O60341 (pp) Q71DI3" label="KDM1A_HUMAN (pp) H32_HUMAN" source="O60341" target="Q71DI3">
    <att name="confidence_score" value="1.0" type="real" />
    <att name="confidence_score_old" value="1.0" type="real" />
    <att name="initial_score" value="0.5474" type="real" />
    <att name="relevance_score" value="0.24193548387096775" type="real" />
  </edge>
  <edge id="O60341 (pp) Q86Y37" label="KDM1A_HUMAN (pp) CACL1_HUMAN" source="O60341" target="Q86Y37">
    <att name="confidence_score" value="1.0" type="real" />
    <att name="confidence_score_old" value="0.2556" type="real" />
    <att name="initial_score" value="0.2815" type="real" />
    <att name="relevance_score" value="0.2631578947368421" type="real" />
  </edge>
  <edge id="O60341 (pp) Q92766" label="KDM1A_HUMAN (pp) RREB1_HUMAN" source="O60341" target="Q92766">
    <att name="confidence_score" value="1.0" type="real" />
    <att name="confidence_score_old" value="0.1981" type="real" />
    <att name="initial_score" value="0.1584" type="real" />
    <att name="relevance_score" value="0.2631578947368421" type="real" />
  </edge>
  <edge id="O60341 (pp) Q92769" label="KDM1A_HUMAN (pp) HDAC2_HUMAN" source="O60341" target="Q92769">
    <att name="confidence_score" value="1.0" type="real" />
    <att name="confidence_score_old" value="1.0" type="real" />
    <att name="initial_score" value="0.6834" type="real" />
    <att name="relevance_score" value="0.2459016393442623" type="real" />
  </edge>
  <edge id="O60341 (pp) Q92922" label="KDM1A_HUMAN (pp) SMRC1_HUMAN" source="O60341" target="Q92922">
    <att name="confidence_score" value="1.0" type="real" />
    <att name="confidence_score_old" value="0.3775" type="real" />
    <att name="initial_score" value="0.4699" type="real" />
    <att name="relevance_score" value="0.2631578947368421" type="real" />
  </edge>
  <edge id="O60341 (pp) Q93009" label="KDM1A_HUMAN (pp) UBP7_HUMAN" source="O60341" target="Q93009">
    <att name="confidence_score" value="1.0" type="real" />
    <att name="confidence_score_old" value="0.2914" type="real" />
    <att name="initial_score" value="0.3447" type="real" />
    <att name="relevance_score" value="0.1902834008097166" type="real" />
  </edge>
  <edge id="O60341 (pp) Q96JN0" label="KDM1A_HUMAN (pp) LCOR_HUMAN" source="O60341" target="Q96JN0">
    <att name="confidence_score" value="1.0" type="real" />
    <att name="confidence_score_old" value="0.3349" type="real" />
    <att name="initial_score" value="0.4119" type="real" />
    <att name="relevance_score" value="0.23076923076923078" type="real" />
  </edge>
  <edge id="O60341 (pp) Q96ST3" label="KDM1A_HUMAN (pp) SIN3A_HUMAN" source="O60341" target="Q96ST3">
    <att name="confidence_score" value="1.0" type="real" />
    <att name="confidence_score_old" value="0.2178" type="real" />
    <att name="initial_score" value="0.2042" type="real" />
    <att name="relevance_score" value="0.2631578947368421" type="real" />
  </edge>
  <edge id="O60341 (pp) Q96T88" label="KDM1A_HUMAN (pp) UHRF1_HUMAN" source="O60341" target="Q96T88">
    <att name="confidence_score" value="1.0" type="real" />
    <att name="confidence_score_old" value="0.2056" type="real" />
    <att name="initial_score" value="0.1763" type="real" />
    <att name="relevance_score" value="0.2631578947368421" type="real" />
  </edge>
  <edge id="O60341 (pp) Q99496" label="KDM1A_HUMAN (pp) RING2_HUMAN" source="O60341" target="Q99496">
    <att name="confidence_score" value="1.0" type="real" />
    <att name="confidence_score_old" value="0.2006" type="real" />
    <att name="initial_score" value="0.1644" type="real" />
    <att name="relevance_score" value="0.22818791946308725" type="real" />
  </edge>
  <edge id="O60341 (pp) Q9H3R0" label="KDM1A_HUMAN (pp) KDM4C_HUMAN" source="O60341" target="Q9H3R0">
    <att name="confidence_score" value="1.0" type="real" />
    <att name="confidence_score_old" value="0.2019" type="real" />
    <att name="initial_score" value="0.1675" type="real" />
    <att name="relevance_score" value="0.2631578947368421" type="real" />
  </edge>
  <edge id="O60341 (pp) Q9UGL1" label="KDM1A_HUMAN (pp) KDM5B_HUMAN" source="O60341" target="Q9UGL1">
    <att name="confidence_score" value="1.0" type="real" />
    <att name="confidence_score_old" value="0.1743" type="real" />
    <att name="initial_score" value="0.0966" type="real" />
    <att name="relevance_score" value="0.2631578947368421" type="real" />
  </edge>
  <edge id="O60341 (pp) Q9UKL0" label="KDM1A_HUMAN (pp) RCOR1_HUMAN" source="O60341" target="Q9UKL0">
    <att name="confidence_score" value="1.0" type="real" />
    <att name="confidence_score_old" value="1.0" type="real" />
    <att name="initial_score" value="0.8013" type="real" />
    <att name="relevance_score" value="0.20454545454545456" type="real" />
  </edge>
  <edge id="O60341 (pp) Q9UPT9" label="KDM1A_HUMAN (pp) UBP22_HUMAN" source="O60341" target="Q9UPT9">
    <att name="confidence_score" value="1.0" type="real" />
    <att name="confidence_score_old" value="0.4426" type="real" />
    <att name="initial_score" value="0.5467" type="real" />
    <att name="relevance_score" value="0.1506849315068493" type="real" />
  </edge>
  <edge id="O60477 (pp) P04637" label="BRNP1_HUMAN (pp) P53_HUMAN" source="O60477" target="P04637">
    <att name="confidence_score" value="1.0" type="real" />
    <att name="confidence_score_old" value="0.2661" type="real" />
    <att name="initial_score" value="0.3009" type="real" />
    <att name="relevance_score" value="0.17357512953367876" type="real" />
  </edge>
  <edge id="O60477 (pp) P10275" label="BRNP1_HUMAN (pp) ANDR_HUMAN" source="O60477" target="P10275">
    <att name="confidence_score" value="1.0" type="real" />
    <att name="confidence_score_old" value="1.0" type="real" />
    <att name="relevance_score" value="0.7142857142857143" type="real" />
  </edge>
  <edge id="O60477 (pp) Q13547" label="BRNP1_HUMAN (pp) HDAC1_HUMAN" source="O60477" target="Q13547">
    <att name="confidence_score" value="1.0" type="real" />
    <att name="confidence_score_old" value="0.3322" type="real" />
    <att name="initial_score" value="0.4081" type="real" />
    <att name="relevance_score" value="0.2267818574514039" type="real" />
  </edge>
  <edge id="O60477 (pp) Q96EB6" label="BRNP1_HUMAN (pp) SIR1_HUMAN" source="O60477" target="Q96EB6">
    <att name="confidence_score" value="1.0" type="real" />
    <att name="confidence_score_old" value="0.4391" type="real" />
    <att name="initial_score" value="0.5429" type="real" />
    <att name="relevance_score" value="0.25380710659898476" type="real" />
  </edge>
  <edge id="O60885 (pp) O75448" label="BRD4_HUMAN (pp) MED24_HUMAN" source="O60885" target="O75448">
    <att name="confidence_score" value="1.0" type="real" />
    <att name="confidence_score_old" value="0.2142" type="real" />
    <att name="initial_score" value="0.1961" type="real" />
    <att name="relevance_score" value="0.13636363636363635" type="real" />
  </edge>
  <edge id="O60885 (pp) O75533" label="BRD4_HUMAN (pp) SF3B1_HUMAN" source="O60885" target="O75533">
    <att name="confidence_score" value="1.0" type="real" />
    <att name="confidence_score_old" value="0.1745" type="real" />
    <att name="initial_score" value="0.0971" type="real" />
    <att name="relevance_score" value="0.1732418524871355" type="real" />
  </edge>
  <edge id="O60885 (pp) O75643" label="BRD4_HUMAN (pp) U520_HUMAN" source="O60885" target="O75643">
    <att name="confidence_score" value="1.0" type="real" />
    <att name="confidence_score_old" value="0.1695" type="real" />
    <att name="initial_score" value="0.083" type="real" />
    <att name="relevance_score" value="0.1732418524871355" type="real" />
  </edge>
  <edge id="O60885 (pp) O94906" label="BRD4_HUMAN (pp) PRP6_HUMAN" source="O60885" target="O94906">
    <att name="confidence_score" value="1.0" type="real" />
    <att name="confidence_score_old" value="0.169" type="real" />
    <att name="initial_score" value="0.0816" type="real" />
    <att name="relevance_score" value="0.1732418524871355" type="real" />
  </edge>
  <edge id="O60885 (pp) O95251" label="BRD4_HUMAN (pp) KAT7_HUMAN" source="O60885" target="O95251">
    <att name="confidence_score" value="1.0" type="real" />
    <att name="confidence_score_old" value="0.1683" type="real" />
    <att name="initial_score" value="0.0794" type="real" />
    <att name="relevance_score" value="0.1732418524871355" type="real" />
  </edge>
  <edge id="O60885 (pp) O96028" label="BRD4_HUMAN (pp) NSD2_HUMAN" source="O60885" target="O96028">
    <att name="confidence_score" value="1.0" type="real" />
    <att name="confidence_score_old" value="0.509" type="real" />
    <att name="initial_score" value="0.6143" type="real" />
    <att name="relevance_score" value="0.1732418524871355" type="real" />
  </edge>
  <edge id="O60885 (pp) P04637" label="BRD4_HUMAN (pp) P53_HUMAN" source="O60885" target="P04637">
    <att name="confidence_score" value="1.0" type="real" />
    <att name="confidence_score_old" value="0.2113" type="real" />
    <att name="initial_score" value="0.1896" type="real" />
    <att name="relevance_score" value="0.1732418524871355" type="real" />
  </edge>
  <edge id="O60885 (pp) P05412" label="BRD4_HUMAN (pp) JUN_HUMAN" source="O60885" target="P05412">
    <att name="confidence_score" value="1.0" type="real" />
    <att name="confidence_score_old" value="0.1679" type="real" />
    <att name="initial_score" value="0.0784" type="real" />
    <att name="relevance_score" value="0.1732418524871355" type="real" />
  </edge>
  <edge id="O60885 (pp) P06400" label="BRD4_HUMAN (pp) RB_HUMAN" source="O60885" target="P06400">
    <att name="confidence_score" value="1.0" type="real" />
    <att name="confidence_score_old" value="0.1708" type="real" />
    <att name="initial_score" value="0.0868" type="real" />
    <att name="relevance_score" value="0.1732418524871355" type="real" />
  </edge>
  <edge id="O60885 (pp) P09874" label="BRD4_HUMAN (pp) PARP1_HUMAN" source="O60885" target="P09874">
    <att name="confidence_score" value="1.0" type="real" />
    <att name="confidence_score_old" value="0.1742" type="real" />
    <att name="initial_score" value="0.0961" type="real" />
    <att name="relevance_score" value="0.1732418524871355" type="real" />
  </edge>
  <edge id="O60885 (pp) P0DMV8" label="BRD4_HUMAN (pp) HS71A_HUMAN" source="O60885" target="P0DMV8">
    <att name="confidence_score" value="1.0" type="real" />
    <att name="confidence_score_old" value="0.1652" type="real" />
    <att name="initial_score" value="0.0707" type="real" />
    <att name="relevance_score" value="0.10207612456747404" type="real" />
  </edge>
  <edge id="O60885 (pp) P0DMV9" label="BRD4_HUMAN (pp) HS71B_HUMAN" source="O60885" target="P0DMV9">
    <att name="confidence_score" value="1.0" type="real" />
    <att name="confidence_score_old" value="0.1652" type="real" />
    <att name="initial_score" value="0.0707" type="real" />
    <att name="relevance_score" value="0.10175438596491228" type="real" />
  </edge>
  <edge id="O60885 (pp) P10275" label="BRD4_HUMAN (pp) ANDR_HUMAN" source="O60885" target="P10275">
    <att name="confidence_score" value="1.0" type="real" />
    <att name="confidence_score_old" value="0.322" type="real" />
    <att name="initial_score" value="0.393" type="real" />
    <att name="relevance_score" value="0.1732418524871355" type="real" />
  </edge>
  <edge id="O60885 (pp) P12956" label="BRD4_HUMAN (pp) XRCC6_HUMAN" source="O60885" target="P12956">
    <att name="confidence_score" value="1.0" type="real" />
    <att name="confidence_score_old" value="0.1738" type="real" />
    <att name="initial_score" value="0.0951" type="real" />
    <att name="relevance_score" value="0.1732418524871355" type="real" />
  </edge>
  <edge id="O60885 (pp) P13010" label="BRD4_HUMAN (pp) XRCC5_HUMAN" source="O60885" target="P13010">
    <att name="confidence_score" value="1.0" type="real" />
    <att name="confidence_score_old" value="0.169" type="real" />
    <att name="initial_score" value="0.0817" type="real" />
    <att name="relevance_score" value="0.1732418524871355" type="real" />
  </edge>
  <edge id="O60885 (pp) P13984" label="BRD4_HUMAN (pp) T2FB_HUMAN" source="O60885" target="P13984">
    <att name="confidence_score" value="1.0" type="real" />
    <att name="confidence_score_old" value="0.1746" type="real" />
    <att name="initial_score" value="0.0974" type="real" />
    <att name="relevance_score" value="0.1732418524871355" type="real" />
  </edge>
  <edge id="O60885 (pp) P14866" label="BRD4_HUMAN (pp) HNRPL_HUMAN" source="O60885" target="P14866">
    <att name="confidence_score" value="1.0" type="real" />
    <att name="confidence_score_old" value="0.1692" type="real" />
    <att name="initial_score" value="0.082" type="real" />
    <att name="relevance_score" value="0.1732418524871355" type="real" />
  </edge>
  <edge id="O60885 (pp) P17980" label="BRD4_HUMAN (pp) PRS6A_HUMAN" source="O60885" target="P17980">
    <att name="confidence_score" value="1.0" type="real" />
    <att name="confidence_score_old" value="0.1601" type="real" />
    <att name="initial_score" value="0.0553" type="real" />
    <att name="relevance_score" value="0.109375" type="real" />
  </edge>
  <edge id="O60885 (pp) P23246" label="BRD4_HUMAN (pp) SFPQ_HUMAN" source="O60885" target="P23246">
    <att name="confidence_score" value="1.0" type="real" />
    <att name="confidence_score_old" value="0.1746" type="real" />
    <att name="initial_score" value="0.0972" type="real" />
    <att name="relevance_score" value="0.1732418524871355" type="real" />
  </edge>
  <edge id="O60885 (pp) P24928" label="BRD4_HUMAN (pp) RPB1_HUMAN" source="O60885" target="P24928">
    <att name="confidence_score" value="1.0" type="real" />
    <att name="confidence_score_old" value="0.2556" type="real" />
    <att name="initial_score" value="0.2814" type="real" />
    <att name="relevance_score" value="0.1732418524871355" type="real" />
  </edge>
  <edge id="O60885 (pp) P25440" label="BRD4_HUMAN (pp) BRD2_HUMAN" source="O60885" target="P25440">
    <att name="confidence_score" value="1.0" type="real" />
    <att name="confidence_score_old" value="0.2523" type="real" />
    <att name="initial_score" value="0.2752" type="real" />
    <att name="relevance_score" value="0.1732418524871355" type="real" />
  </edge>
  <edge id="O60885 (pp) P30260" label="BRD4_HUMAN (pp) CDC27_HUMAN" source="O60885" target="P30260">
    <att name="confidence_score" value="1.0" type="real" />
    <att name="confidence_score_old" value="0.1693" type="real" />
    <att name="initial_score" value="0.0823" type="real" />
    <att name="relevance_score" value="0.16326530612244897" type="real" />
  </edge>
  <edge id="O60885 (pp) P33993" label="BRD4_HUMAN (pp) MCM7_HUMAN" source="O60885" target="P33993">
    <att name="confidence_score" value="1.0" type="real" />
    <att name="confidence_score_old" value="0.1689" type="real" />
    <att name="initial_score" value="0.0811" type="real" />
    <att name="relevance_score" value="0.1732418524871355" type="real" />
  </edge>
  <edge id="O60885 (pp) P34932" label="BRD4_HUMAN (pp) HSP74_HUMAN" source="O60885" target="P34932">
    <att name="confidence_score" value="1.0" type="real" />
    <att name="confidence_score_old" value="0.16" type="real" />
    <att name="initial_score" value="0.0551" type="real" />
    <att name="relevance_score" value="0.1732418524871355" type="real" />
  </edge>
  <edge id="O60885 (pp) P35226" label="BRD4_HUMAN (pp) BMI1_HUMAN" source="O60885" target="P35226">
    <att name="confidence_score" value="1.0" type="real" />
    <att name="confidence_score_old" value="0.174" type="real" />
    <att name="initial_score" value="0.0956" type="real" />
    <att name="relevance_score" value="0.1732418524871355" type="real" />
  </edge>
  <edge id="O60885 (pp) P35269" label="BRD4_HUMAN (pp) T2FA_HUMAN" source="O60885" target="P35269">
    <att name="confidence_score" value="1.0" type="real" />
    <att name="confidence_score_old" value="0.1693" type="real" />
    <att name="initial_score" value="0.0824" type="real" />
    <att name="relevance_score" value="0.1732418524871355" type="real" />
  </edge>
  <edge id="O60885 (pp) P35637" label="BRD4_HUMAN (pp) FUS_HUMAN" source="O60885" target="P35637">
    <att name="confidence_score" value="1.0" type="real" />
    <att name="confidence_score_old" value="0.1699" type="real" />
    <att name="initial_score" value="0.0842" type="real" />
    <att name="relevance_score" value="0.1732418524871355" type="real" />
  </edge>
  <edge id="O60885 (pp) P40763" label="BRD4_HUMAN (pp) STAT3_HUMAN" source="O60885" target="P40763">
    <att name="confidence_score" value="1.0" type="real" />
    <att name="confidence_score_old" value="0.3308" type="real" />
    <att name="initial_score" value="0.4061" type="real" />
    <att name="relevance_score" value="0.1732418524871355" type="real" />
  </edge>
  <edge id="O60885 (pp) P45973" label="BRD4_HUMAN (pp) CBX5_HUMAN" source="O60885" target="P45973">
    <att name="confidence_score" value="1.0" type="real" />
    <att name="confidence_score_old" value="0.174" type="real" />
    <att name="initial_score" value="0.0957" type="real" />
    <att name="relevance_score" value="0.1732418524871355" type="real" />
  </edge>
  <edge id="O60885 (pp) P46100" label="BRD4_HUMAN (pp) ATRX_HUMAN" source="O60885" target="P46100">
    <att name="confidence_score" value="1.0" type="real" />
    <att name="confidence_score_old" value="0.1744" type="real" />
    <att name="initial_score" value="0.0967" type="real" />
    <att name="relevance_score" value="0.1732418524871355" type="real" />
  </edge>
  <edge id="O60885 (pp) P49750" label="BRD4_HUMAN (pp) YLPM1_HUMAN" source="O60885" target="P49750">
    <att name="confidence_score" value="1.0" type="real" />
    <att name="confidence_score_old" value="0.1696" type="real" />
    <att name="initial_score" value="0.0832" type="real" />
    <att name="relevance_score" value="0.1732418524871355" type="real" />
  </edge>
  <edge id="O60885 (pp) P50750" label="BRD4_HUMAN (pp) CDK9_HUMAN" source="O60885" target="P50750">
    <att name="confidence_score" value="1.0" type="real" />
    <att name="confidence_score_old" value="0.4342" type="real" />
    <att name="initial_score" value="0.5375" type="real" />
    <att name="relevance_score" value="0.1732418524871355" type="real" />
  </edge>
  <edge id="O60885 (pp) P51532" label="BRD4_HUMAN (pp) SMCA4_HUMAN" source="O60885" target="P51532">
    <att name="confidence_score" value="1.0" type="real" />
    <att name="confidence_score_old" value="0.1952" type="real" />
    <att name="initial_score" value="0.1512" type="real" />
    <att name="relevance_score" value="0.1732418524871355" type="real" />
  </edge>
  <edge id="O60885 (pp) P51610" label="BRD4_HUMAN (pp) HCFC1_HUMAN" source="O60885" target="P51610">
    <att name="confidence_score" value="1.0" type="real" />
    <att name="confidence_score_old" value="0.1686" type="real" />
    <att name="initial_score" value="0.0805" type="real" />
    <att name="relevance_score" value="0.1732418524871355" type="real" />
  </edge>
  <edge id="O60885 (pp) P55060" label="BRD4_HUMAN (pp) XPO2_HUMAN" source="O60885" target="P55060">
    <att name="confidence_score" value="1.0" type="real" />
    <att name="confidence_score_old" value="0.1585" type="real" />
    <att name="initial_score" value="0.0504" type="real" />
    <att name="relevance_score" value="0.16176470588235295" type="real" />
  </edge>
  <edge id="O60885 (pp) P61289" label="BRD4_HUMAN (pp) PSME3_HUMAN" source="O60885" target="P61289">
    <att name="confidence_score" value="1.0" type="real" />
    <att name="confidence_score_old" value="0.1693" type="real" />
    <att name="initial_score" value="0.0823" type="real" />
    <att name="relevance_score" value="0.13043478260869565" type="real" />
  </edge>
  <edge id="O60885 (pp) P61964" label="BRD4_HUMAN (pp) WDR5_HUMAN" source="O60885" target="P61964">
    <att name="confidence_score" value="1.0" type="real" />
    <att name="confidence_score_old" value="0.3414" type="real" />
    <att name="initial_score" value="0.4213" type="real" />
    <att name="relevance_score" value="0.1732418524871355" type="real" />
  </edge>
  <edge id="O60885 (pp) P62805" label="BRD4_HUMAN (pp) H4_HUMAN" source="O60885" target="P62805">
    <att name="confidence_score" value="1.0" type="real" />
    <att name="confidence_score_old" value="0.663" type="real" />
    <att name="initial_score" value="0.7419" type="real" />
    <att name="relevance_score" value="0.1515499425947187" type="real" />
  </edge>
  <edge id="O60885 (pp) P62826" label="BRD4_HUMAN (pp) RAN_HUMAN" source="O60885" target="P62826">
    <att name="confidence_score" value="1.0" type="real" />
    <att name="confidence_score_old" value="0.1688" type="real" />
    <att name="initial_score" value="0.0809" type="real" />
    <att name="relevance_score" value="0.1118421052631579" type="real" />
  </edge>
  <edge id="O60885 (pp) P63165" label="BRD4_HUMAN (pp) SUMO1_HUMAN" source="O60885" target="P63165">
    <att name="confidence_score" value="1.0" type="real" />
    <att name="confidence_score_old" value="0.1641" type="real" />
    <att name="initial_score" value="0.0673" type="real" />
    <att name="relevance_score" value="0.1732418524871355" type="real" />
  </edge>
  <edge id="O60885 (pp) P68400" label="BRD4_HUMAN (pp) CSK21_HUMAN" source="O60885" target="P68400">
    <att name="confidence_score" value="1.0" type="real" />
    <att name="confidence_score_old" value="0.1687" type="real" />
    <att name="initial_score" value="0.0807" type="real" />
    <att name="relevance_score" value="0.16743119266055045" type="real" />
  </edge>
  <edge id="O60885 (pp) P68431" label="BRD4_HUMAN (pp) H31_HUMAN" source="O60885" target="P68431">
    <att name="confidence_score" value="1.0" type="real" />
    <att name="confidence_score_old" value="0.2077" type="real" />
    <att name="initial_score" value="0.1812" type="real" />
    <att name="relevance_score" value="0.1732418524871355" type="real" />
  </edge>
  <edge id="O60885 (pp) P78527" label="BRD4_HUMAN (pp) PRKDC_HUMAN" source="O60885" target="P78527">
    <att name="confidence_score" value="1.0" type="real" />
    <att name="confidence_score_old" value="0.169" type="real" />
    <att name="initial_score" value="0.0815" type="real" />
    <att name="relevance_score" value="0.1732418524871355" type="real" />
  </edge>
  <edge id="O60885 (pp) P84243" label="BRD4_HUMAN (pp) H33_HUMAN" source="O60885" target="P84243">
    <att name="confidence_score" value="1.0" type="real" />
    <att name="confidence_score_old" value="0.1806" type="real" />
    <att name="initial_score" value="0.1138" type="real" />
    <att name="relevance_score" value="0.1732418524871355" type="real" />
  </edge>
  <edge id="O60885 (pp) P98175" label="BRD4_HUMAN (pp) RBM10_HUMAN" source="O60885" target="P98175">
    <att name="confidence_score" value="1.0" type="real" />
    <att name="confidence_score_old" value="0.1703" type="real" />
    <att name="initial_score" value="0.0853" type="real" />
    <att name="relevance_score" value="0.1732418524871355" type="real" />
  </edge>
  <edge id="O60885 (pp) Q03164" label="BRD4_HUMAN (pp) KMT2A_HUMAN" source="O60885" target="Q03164">
    <att name="confidence_score" value="1.0" type="real" />
    <att name="confidence_score_old" value="0.1792" type="real" />
    <att name="initial_score" value="0.11" type="real" />
    <att name="relevance_score" value="0.1732418524871355" type="real" />
  </edge>
  <edge id="O60885 (pp) Q04206" label="BRD4_HUMAN (pp) TF65_HUMAN" source="O60885" target="Q04206">
    <att name="confidence_score" value="1.0" type="real" />
    <att name="confidence_score_old" value="0.6675" type="real" />
    <att name="initial_score" value="0.7453" type="real" />
    <att name="relevance_score" value="0.1732418524871355" type="real" />
  </edge>
  <edge id="O60885 (pp) Q08211" label="BRD4_HUMAN (pp) DHX9_HUMAN" source="O60885" target="Q08211">
    <att name="confidence_score" value="1.0" type="real" />
    <att name="confidence_score_old" value="0.1691" type="real" />
    <att name="initial_score" value="0.0819" type="real" />
    <att name="relevance_score" value="0.1732418524871355" type="real" />
  </edge>
  <edge id="O60885 (pp) Q09472" label="BRD4_HUMAN (pp) EP300_HUMAN" source="O60885" target="Q09472">
    <att name="confidence_score" value="1.0" type="real" />
    <att name="confidence_score_old" value="0.5895" type="real" />
    <att name="initial_score" value="0.6851" type="real" />
    <att name="relevance_score" value="0.1732418524871355" type="real" />
  </edge>
  <edge id="O60885 (pp) Q12824" label="BRD4_HUMAN (pp) SNF5_HUMAN" source="O60885" target="Q12824">
    <att name="confidence_score" value="1.0" type="real" />
    <att name="confidence_score_old" value="0.1671" type="real" />
    <att name="initial_score" value="0.0762" type="real" />
    <att name="relevance_score" value="0.1732418524871355" type="real" />
  </edge>
  <edge id="O60885 (pp) Q13547" label="BRD4_HUMAN (pp) HDAC1_HUMAN" source="O60885" target="Q13547">
    <att name="confidence_score" value="1.0" type="real" />
    <att name="confidence_score_old" value="0.2309" type="real" />
    <att name="initial_score" value="0.2324" type="real" />
    <att name="relevance_score" value="0.1732418524871355" type="real" />
  </edge>
  <edge id="O60885 (pp) Q13573" label="BRD4_HUMAN (pp) SNW1_HUMAN" source="O60885" target="Q13573">
    <att name="confidence_score" value="1.0" type="real" />
    <att name="confidence_score_old" value="0.1743" type="real" />
    <att name="initial_score" value="0.0964" type="real" />
    <att name="relevance_score" value="0.1732418524871355" type="real" />
  </edge>
  <edge id="O60885 (pp) Q14694" label="BRD4_HUMAN (pp) UBP10_HUMAN" source="O60885" target="Q14694">
    <att name="confidence_score" value="1.0" type="real" />
    <att name="confidence_score_old" value="0.1695" type="real" />
    <att name="initial_score" value="0.083" type="real" />
    <att name="relevance_score" value="0.1732418524871355" type="real" />
  </edge>
  <edge id="O60885 (pp) Q14839" label="BRD4_HUMAN (pp) CHD4_HUMAN" source="O60885" target="Q14839">
    <att name="confidence_score" value="1.0" type="real" />
    <att name="confidence_score_old" value="0.3709" type="real" />
    <att name="initial_score" value="0.4613" type="real" />
    <att name="relevance_score" value="0.1732418524871355" type="real" />
  </edge>
  <edge id="O60885 (pp) Q14974" label="BRD4_HUMAN (pp) IMB1_HUMAN" source="O60885" target="Q14974">
    <att name="confidence_score" value="1.0" type="real" />
    <att name="confidence_score_old" value="0.1689" type="real" />
    <att name="initial_score" value="0.0812" type="real" />
    <att name="relevance_score" value="0.11284046692607004" type="real" />
  </edge>
  <edge id="O60885 (pp) Q15059" label="BRD4_HUMAN (pp) BRD3_HUMAN" source="O60885" target="Q15059">
    <att name="confidence_score" value="1.0" type="real" />
    <att name="confidence_score_old" value="0.2504" type="real" />
    <att name="initial_score" value="0.2715" type="real" />
    <att name="relevance_score" value="0.1732418524871355" type="real" />
  </edge>
  <edge id="O60885 (pp) Q15233" label="BRD4_HUMAN (pp) NONO_HUMAN" source="O60885" target="Q15233">
    <att name="confidence_score" value="1.0" type="real" />
    <att name="confidence_score_old" value="0.17" type="real" />
    <att name="initial_score" value="0.0843" type="real" />
    <att name="relevance_score" value="0.1732418524871355" type="real" />
  </edge>
  <edge id="O60885 (pp) Q15424" label="BRD4_HUMAN (pp) SAFB1_HUMAN" source="O60885" target="Q15424">
    <att name="confidence_score" value="1.0" type="real" />
    <att name="confidence_score_old" value="0.1696" type="real" />
    <att name="initial_score" value="0.0833" type="real" />
    <att name="relevance_score" value="0.1732418524871355" type="real" />
  </edge>
  <edge id="O60885 (pp) Q15648" label="BRD4_HUMAN (pp) MED1_HUMAN" source="O60885" target="Q15648">
    <att name="confidence_score" value="1.0" type="real" />
    <att name="confidence_score_old" value="0.2119" type="real" />
    <att name="initial_score" value="0.1909" type="real" />
    <att name="relevance_score" value="0.15476190476190477" type="real" />
  </edge>
  <edge id="O60885 (pp) Q15910" label="BRD4_HUMAN (pp) EZH2_HUMAN" source="O60885" target="Q15910">
    <att name="confidence_score" value="1.0" type="real" />
    <att name="confidence_score_old" value="0.2261" type="real" />
    <att name="initial_score" value="0.2222" type="real" />
    <att name="relevance_score" value="0.1732418524871355" type="real" />
  </edge>
  <edge id="O60885 (pp) Q5VTR2" label="BRD4_HUMAN (pp) BRE1A_HUMAN" source="O60885" target="Q5VTR2">
    <att name="confidence_score" value="1.0" type="real" />
    <att name="confidence_score_old" value="0.1689" type="real" />
    <att name="initial_score" value="0.0813" type="real" />
    <att name="relevance_score" value="0.12" type="real" />
  </edge>
  <edge id="O60885 (pp) Q71DI3" label="BRD4_HUMAN (pp) H32_HUMAN" source="O60885" target="Q71DI3">
    <att name="confidence_score" value="1.0" type="real" />
    <att name="confidence_score_old" value="0.3361" type="real" />
    <att name="initial_score" value="0.4138" type="real" />
    <att name="relevance_score" value="0.1732418524871355" type="real" />
  </edge>
  <edge id="O60885 (pp) Q7LBC6" label="BRD4_HUMAN (pp) KDM3B_HUMAN" source="O60885" target="Q7LBC6">
    <att name="confidence_score" value="1.0" type="real" />
    <att name="confidence_score_old" value="0.1699" type="real" />
    <att name="initial_score" value="0.0841" type="real" />
    <att name="relevance_score" value="0.1732418524871355" type="real" />
  </edge>
  <edge id="O60885 (pp) Q7Z5L9" label="BRD4_HUMAN (pp) I2BP2_HUMAN" source="O60885" target="Q7Z5L9">
    <att name="confidence_score" value="1.0" type="real" />
    <att name="confidence_score_old" value="0.1692" type="real" />
    <att name="initial_score" value="0.0822" type="real" />
    <att name="relevance_score" value="0.1732418524871355" type="real" />
  </edge>
  <edge id="O60885 (pp) Q86U86" label="BRD4_HUMAN (pp) PB1_HUMAN" source="O60885" target="Q86U86">
    <att name="confidence_score" value="1.0" type="real" />
    <att name="confidence_score_old" value="0.168" type="real" />
    <att name="initial_score" value="0.0786" type="real" />
    <att name="relevance_score" value="0.1732418524871355" type="real" />
  </edge>
  <edge id="O60885 (pp) Q8IXH7" label="BRD4_HUMAN (pp) NELFD_HUMAN" source="O60885" target="Q8IXH7">
    <att name="confidence_score" value="1.0" type="real" />
    <att name="confidence_score_old" value="0.1683" type="real" />
    <att name="initial_score" value="0.0794" type="real" />
    <att name="relevance_score" value="0.1732418524871355" type="real" />
  </edge>
  <edge id="O60885 (pp) Q8N163" label="BRD4_HUMAN (pp) CCAR2_HUMAN" source="O60885" target="Q8N163">
    <att name="confidence_score" value="1.0" type="real" />
    <att name="confidence_score_old" value="0.1749" type="real" />
    <att name="initial_score" value="0.098" type="real" />
    <att name="relevance_score" value="0.1732418524871355" type="real" />
  </edge>
  <edge id="O60885 (pp) Q8N684" label="BRD4_HUMAN (pp) CPSF7_HUMAN" source="O60885" target="Q8N684">
    <att name="confidence_score" value="1.0" type="real" />
    <att name="confidence_score_old" value="0.1748" type="real" />
    <att name="initial_score" value="0.0979" type="real" />
    <att name="relevance_score" value="0.1732418524871355" type="real" />
  </edge>
  <edge id="O60885 (pp) Q8TAQ2" label="BRD4_HUMAN (pp) SMRC2_HUMAN" source="O60885" target="Q8TAQ2">
    <att name="confidence_score" value="1.0" type="real" />
    <att name="confidence_score_old" value="0.1741" type="real" />
    <att name="initial_score" value="0.096" type="real" />
    <att name="relevance_score" value="0.1732418524871355" type="real" />
  </edge>
  <edge id="O60885 (pp) Q8WXF1" label="BRD4_HUMAN (pp) PSPC1_HUMAN" source="O60885" target="Q8WXF1">
    <att name="confidence_score" value="1.0" type="real" />
    <att name="confidence_score_old" value="0.1691" type="real" />
    <att name="initial_score" value="0.0818" type="real" />
    <att name="relevance_score" value="0.1732418524871355" type="real" />
  </edge>
  <edge id="O60885 (pp) Q92769" label="BRD4_HUMAN (pp) HDAC2_HUMAN" source="O60885" target="Q92769">
    <att name="confidence_score" value="1.0" type="real" />
    <att name="confidence_score_old" value="0.1737" type="real" />
    <att name="initial_score" value="0.0949" type="real" />
    <att name="relevance_score" value="0.1732418524871355" type="real" />
  </edge>
  <edge id="O60885 (pp) Q92922" label="BRD4_HUMAN (pp) SMRC1_HUMAN" source="O60885" target="Q92922">
    <att name="confidence_score" value="1.0" type="real" />
    <att name="confidence_score_old" value="0.1822" type="real" />
    <att name="initial_score" value="0.1179" type="real" />
    <att name="relevance_score" value="0.1732418524871355" type="real" />
  </edge>
  <edge id="O60885 (pp) Q92925" label="BRD4_HUMAN (pp) SMRD2_HUMAN" source="O60885" target="Q92925">
    <att name="confidence_score" value="1.0" type="real" />
    <att name="confidence_score_old" value="0.1672" type="real" />
    <att name="initial_score" value="0.0764" type="real" />
    <att name="relevance_score" value="0.1732418524871355" type="real" />
  </edge>
  <edge id="O60885 (pp) Q92993" label="BRD4_HUMAN (pp) KAT5_HUMAN" source="O60885" target="Q92993">
    <att name="confidence_score" value="1.0" type="real" />
    <att name="confidence_score_old" value="0.1856" type="real" />
    <att name="initial_score" value="0.1269" type="real" />
    <att name="relevance_score" value="0.1732418524871355" type="real" />
  </edge>
  <edge id="O60885 (pp) Q93009" label="BRD4_HUMAN (pp) UBP7_HUMAN" source="O60885" target="Q93009">
    <att name="confidence_score" value="1.0" type="real" />
    <att name="confidence_score_old" value="0.179" type="real" />
    <att name="initial_score" value="0.1093" type="real" />
    <att name="relevance_score" value="0.1732418524871355" type="real" />
  </edge>
  <edge id="O60885 (pp) Q93074" label="BRD4_HUMAN (pp) MED12_HUMAN" source="O60885" target="Q93074">
    <att name="confidence_score" value="1.0" type="real" />
    <att name="confidence_score_old" value="0.2211" type="real" />
    <att name="initial_score" value="0.2113" type="real" />
    <att name="relevance_score" value="0.12280701754385964" type="real" />
  </edge>
  <edge id="O60885 (pp) Q969G3" label="BRD4_HUMAN (pp) SMCE1_HUMAN" source="O60885" target="Q969G3">
    <att name="confidence_score" value="1.0" type="real" />
    <att name="confidence_score_old" value="0.1691" type="real" />
    <att name="initial_score" value="0.0817" type="real" />
    <att name="relevance_score" value="0.1732418524871355" type="real" />
  </edge>
  <edge id="O60885 (pp) Q96EB6" label="BRD4_HUMAN (pp) SIR1_HUMAN" source="O60885" target="Q96EB6">
    <att name="confidence_score" value="1.0" type="real" />
    <att name="confidence_score_old" value="0.1779" type="real" />
    <att name="initial_score" value="0.1065" type="real" />
    <att name="relevance_score" value="0.1732418524871355" type="real" />
  </edge>
  <edge id="O60885 (pp) Q96GM5" label="BRD4_HUMAN (pp) SMRD1_HUMAN" source="O60885" target="Q96GM5">
    <att name="confidence_score" value="1.0" type="real" />
    <att name="confidence_score_old" value="0.1809" type="real" />
    <att name="initial_score" value="0.1145" type="real" />
    <att name="relevance_score" value="0.1732418524871355" type="real" />
  </edge>
  <edge id="O60885 (pp) Q96PK6" label="BRD4_HUMAN (pp) RBM14_HUMAN" source="O60885" target="Q96PK6">
    <att name="confidence_score" value="1.0" type="real" />
    <att name="confidence_score_old" value="0.1732" type="real" />
    <att name="initial_score" value="0.0935" type="real" />
    <att name="relevance_score" value="0.1732418524871355" type="real" />
  </edge>
  <edge id="O60885 (pp) Q96ST3" label="BRD4_HUMAN (pp) SIN3A_HUMAN" source="O60885" target="Q96ST3">
    <att name="confidence_score" value="1.0" type="real" />
    <att name="confidence_score_old" value="0.1584" type="real" />
    <att name="initial_score" value="0.0502" type="real" />
    <att name="relevance_score" value="0.1732418524871355" type="real" />
  </edge>
  <edge id="O60885 (pp) Q96T88" label="BRD4_HUMAN (pp) UHRF1_HUMAN" source="O60885" target="Q96T88">
    <att name="confidence_score" value="1.0" type="real" />
    <att name="confidence_score_old" value="0.1682" type="real" />
    <att name="initial_score" value="0.0793" type="real" />
    <att name="relevance_score" value="0.1732418524871355" type="real" />
  </edge>
  <edge id="O60885 (pp) Q99496" label="BRD4_HUMAN (pp) RING2_HUMAN" source="O60885" target="Q99496">
    <att name="confidence_score" value="1.0" type="real" />
    <att name="confidence_score_old" value="0.1674" type="real" />
    <att name="initial_score" value="0.0769" type="real" />
    <att name="relevance_score" value="0.1732418524871355" type="real" />
  </edge>
  <edge id="O60885 (pp) Q9BQA1" label="BRD4_HUMAN (pp) MEP50_HUMAN" source="O60885" target="Q9BQA1">
    <att name="confidence_score" value="1.0" type="real" />
    <att name="confidence_score_old" value="0.1603" type="real" />
    <att name="initial_score" value="0.0561" type="real" />
    <att name="relevance_score" value="0.1732418524871355" type="real" />
  </edge>
  <edge id="O60885 (pp) Q9BZK7" label="BRD4_HUMAN (pp) TBL1R_HUMAN" source="O60885" target="Q9BZK7">
    <att name="confidence_score" value="1.0" type="real" />
    <att name="confidence_score_old" value="0.1586" type="real" />
    <att name="initial_score" value="0.0508" type="real" />
    <att name="relevance_score" value="0.1732418524871355" type="real" />
  </edge>
  <edge id="O60885 (pp) Q9H0D6" label="BRD4_HUMAN (pp) XRN2_HUMAN" source="O60885" target="Q9H0D6">
    <att name="confidence_score" value="1.0" type="real" />
    <att name="confidence_score_old" value="0.1689" type="real" />
    <att name="initial_score" value="0.0813" type="real" />
    <att name="relevance_score" value="0.16216216216216217" type="real" />
  </edge>
  <edge id="O60885 (pp) Q9HCK8" label="BRD4_HUMAN (pp) CHD8_HUMAN" source="O60885" target="Q9HCK8">
    <att name="confidence_score" value="1.0" type="real" />
    <att name="confidence_score_old" value="0.3502" type="real" />
    <att name="initial_score" value="0.4335" type="real" />
    <att name="relevance_score" value="0.1732418524871355" type="real" />
  </edge>
  <edge id="O60885 (pp) Q9NTZ6" label="BRD4_HUMAN (pp) RBM12_HUMAN" source="O60885" target="Q9NTZ6">
    <att name="confidence_score" value="1.0" type="real" />
    <att name="confidence_score_old" value="0.1696" type="real" />
    <att name="initial_score" value="0.0832" type="real" />
    <att name="relevance_score" value="0.10526315789473684" type="real" />
  </edge>
  <edge id="O60885 (pp) Q9ULU4" label="BRD4_HUMAN (pp) ZMYD8_HUMAN" source="O60885" target="Q9ULU4">
    <att name="confidence_score" value="1.0" type="real" />
    <att name="confidence_score_old" value="0.1682" type="real" />
    <att name="initial_score" value="0.0793" type="real" />
    <att name="relevance_score" value="0.1732418524871355" type="real" />
  </edge>
  <edge id="O60885 (pp) Q9UPT9" label="BRD4_HUMAN (pp) UBP22_HUMAN" source="O60885" target="Q9UPT9">
    <att name="confidence_score" value="1.0" type="real" />
    <att name="confidence_score_old" value="0.3392" type="real" />
    <att name="initial_score" value="0.4181" type="real" />
    <att name="relevance_score" value="0.1506849315068493" type="real" />
  </edge>
  <edge id="O60885 (pp) Q9Y618" label="BRD4_HUMAN (pp) NCOR2_HUMAN" source="O60885" target="Q9Y618">
    <att name="confidence_score" value="1.0" type="real" />
    <att name="confidence_score_old" value="0.1686" type="real" />
    <att name="initial_score" value="0.0805" type="real" />
    <att name="relevance_score" value="0.1732418524871355" type="real" />
  </edge>
  <edge id="O75150 (pp) P04637" label="BRE1B_HUMAN (pp) P53_HUMAN" source="O75150" target="P04637">
    <att name="confidence_score" value="1.0" type="real" />
    <att name="confidence_score_old" value="0.2177" type="real" />
    <att name="initial_score" value="0.2038" type="real" />
    <att name="relevance_score" value="0.17357512953367876" type="real" />
  </edge>
  <edge id="O75150 (pp) P06400" label="BRE1B_HUMAN (pp) RB_HUMAN" source="O75150" target="P06400">
    <att name="confidence_score" value="1.0" type="real" />
    <att name="confidence_score_old" value="0.5674" type="real" />
    <att name="initial_score" value="0.6667" type="real" />
    <att name="relevance_score" value="0.19642857142857142" type="real" />
  </edge>
  <edge id="O75150 (pp) P10275" label="BRE1B_HUMAN (pp) ANDR_HUMAN" source="O75150" target="P10275">
    <att name="confidence_score" value="1.0" type="real" />
    <att name="confidence_score_old" value="0.2292" type="real" />
    <att name="initial_score" value="0.2287" type="real" />
    <att name="relevance_score" value="0.19642857142857142" type="real" />
  </edge>
  <edge id="O75150 (pp) P17980" label="BRE1B_HUMAN (pp) PRS6A_HUMAN" source="O75150" target="P17980">
    <att name="confidence_score" value="1.0" type="real" />
    <att name="confidence_score_old" value="0.1635" type="real" />
    <att name="initial_score" value="0.0656" type="real" />
    <att name="relevance_score" value="0.109375" type="real" />
  </edge>
  <edge id="O75150 (pp) P62805" label="BRE1B_HUMAN (pp) H4_HUMAN" source="O75150" target="P62805">
    <att name="confidence_score" value="1.0" type="real" />
    <att name="confidence_score_old" value="0.1581" type="real" />
    <att name="initial_score" value="0.0492" type="real" />
    <att name="relevance_score" value="0.1515499425947187" type="real" />
  </edge>
  <edge id="O75150 (pp) P63279" label="BRE1B_HUMAN (pp) UBC9_HUMAN" source="O75150" target="P63279">
    <att name="confidence_score" value="1.0" type="real" />
    <att name="confidence_score_old" value="0.1605" type="real" />
    <att name="initial_score" value="0.0565" type="real" />
    <att name="relevance_score" value="0.1909814323607427" type="real" />
  </edge>
  <edge id="O75150 (pp) Q15029" label="BRE1B_HUMAN (pp) U5S1_HUMAN" source="O75150" target="Q15029">
    <att name="confidence_score" value="1.0" type="real" />
    <att name="confidence_score_old" value="0.1631" type="real" />
    <att name="initial_score" value="0.0644" type="real" />
    <att name="relevance_score" value="0.1271186440677966" type="real" />
  </edge>
  <edge id="O75150 (pp) Q5VTR2" label="BRE1B_HUMAN (pp) BRE1A_HUMAN" source="O75150" target="Q5VTR2">
    <att name="confidence_score" value="1.0" type="real" />
    <att name="confidence_score_old" value="1.0" type="real" />
    <att name="initial_score" value="0.7356" type="real" />
    <att name="relevance_score" value="0.12" type="real" />
  </edge>
  <edge id="O75164 (pp) O75376" label="KDM4A_HUMAN (pp) NCOR1_HUMAN" source="O75164" target="O75376">
    <att name="confidence_score" value="1.0" type="real" />
    <att name="confidence_score_old" value="0.3621" type="real" />
    <att name="initial_score" value="0.4498" type="real" />
    <att name="relevance_score" value="0.27972027972027974" type="real" />
  </edge>
  <edge id="O75164 (pp) O76064" label="KDM4A_HUMAN (pp) RNF8_HUMAN" source="O75164" target="O76064">
    <att name="confidence_score" value="1.0" type="real" />
    <att name="confidence_score_old" value="1.0" type="real" />
    <att name="initial_score" value="0.1573" type="real" />
    <att name="relevance_score" value="0.18681318681318682" type="real" />
  </edge>
  <edge id="O75164 (pp) O96028" label="KDM4A_HUMAN (pp) NSD2_HUMAN" source="O75164" target="O96028">
    <att name="confidence_score" value="1.0" type="real" />
    <att name="confidence_score_old" value="1.0" type="real" />
    <att name="initial_score" value="0.0905" type="real" />
    <att name="relevance_score" value="0.3118279569892473" type="real" />
  </edge>
  <edge id="O75164 (pp) P04637" label="KDM4A_HUMAN (pp) P53_HUMAN" source="O75164" target="P04637">
    <att name="confidence_score" value="1.0" type="real" />
    <att name="confidence_score_old" value="0.2295" type="real" />
    <att name="initial_score" value="0.2293" type="real" />
    <att name="relevance_score" value="0.17357512953367876" type="real" />
  </edge>
  <edge id="O75164 (pp) P06400" label="KDM4A_HUMAN (pp) RB_HUMAN" source="O75164" target="P06400">
    <att name="confidence_score" value="1.0" type="real" />
    <att name="confidence_score_old" value="0.4769" type="real" />
    <att name="initial_score" value="0.5828" type="real" />
    <att name="relevance_score" value="0.2880658436213992" type="real" />
  </edge>
  <edge id="O75164 (pp) P10275" label="KDM4A_HUMAN (pp) ANDR_HUMAN" source="O75164" target="P10275">
    <att name="confidence_score" value="1.0" type="real" />
    <att name="confidence_score_old" value="0.2695" type="real" />
    <att name="initial_score" value="0.3071" type="real" />
    <att name="relevance_score" value="0.4186046511627907" type="real" />
  </edge>
  <edge id="O75164 (pp) P11308" label="KDM4A_HUMAN (pp) ERG_HUMAN" source="O75164" target="P11308">
    <att name="confidence_score" value="1.0" type="real" />
    <att name="confidence_score_old" value="0.4909" type="real" />
    <att name="initial_score" value="0.5967" type="real" />
    <att name="relevance_score" value="0.4186046511627907" type="real" />
  </edge>
  <edge id="O75164 (pp) P33993" label="KDM4A_HUMAN (pp) MCM7_HUMAN" source="O75164" target="P33993">
    <att name="confidence_score" value="1.0" type="real" />
    <att name="confidence_score_old" value="0.2279" type="real" />
    <att name="initial_score" value="0.2261" type="real" />
    <att name="relevance_score" value="0.208" type="real" />
  </edge>
  <edge id="O75164 (pp) P62805" label="KDM4A_HUMAN (pp) H4_HUMAN" source="O75164" target="P62805">
    <att name="confidence_score" value="1.0" type="real" />
    <att name="confidence_score_old" value="1.0" type="real" />
    <att name="initial_score" value="0.5614" type="real" />
    <att name="relevance_score" value="0.1515499425947187" type="real" />
  </edge>
  <edge id="O75164 (pp) P63165" label="KDM4A_HUMAN (pp) SUMO1_HUMAN" source="O75164" target="P63165">
    <att name="confidence_score" value="1.0" type="real" />
    <att name="confidence_score_old" value="1.0" type="real" />
    <att name="initial_score" value="0.1332" type="real" />
    <att name="relevance_score" value="0.21052631578947367" type="real" />
  </edge>
  <edge id="O75164 (pp) P63279" label="KDM4A_HUMAN (pp) UBC9_HUMAN" source="O75164" target="P63279">
    <att name="confidence_score" value="1.0" type="real" />
    <att name="confidence_score_old" value="1.0" type="real" />
    <att name="initial_score" value="0.0881" type="real" />
    <att name="relevance_score" value="0.1909814323607427" type="real" />
  </edge>
  <edge id="O75164 (pp) P68431" label="KDM4A_HUMAN (pp) H31_HUMAN" source="O75164" target="P68431">
    <att name="confidence_score" value="1.0" type="real" />
    <att name="confidence_score_old" value="0.6703" type="real" />
    <att name="initial_score" value="0.7472" type="real" />
    <att name="relevance_score" value="0.1761467889908257" type="real" />
  </edge>
  <edge id="O75164 (pp) P84243" label="KDM4A_HUMAN (pp) H33_HUMAN" source="O75164" target="P84243">
    <att name="confidence_score" value="1.0" type="real" />
    <att name="confidence_score_old" value="0.4863" type="real" />
    <att name="initial_score" value="0.5922" type="real" />
    <att name="relevance_score" value="0.24054982817869416" type="real" />
  </edge>
  <edge id="O75164 (pp) Q13547" label="KDM4A_HUMAN (pp) HDAC1_HUMAN" source="O75164" target="Q13547">
    <att name="confidence_score" value="1.0" type="real" />
    <att name="confidence_score_old" value="0.3194" type="real" />
    <att name="initial_score" value="0.389" type="real" />
    <att name="relevance_score" value="0.2267818574514039" type="real" />
  </edge>
  <edge id="O75164 (pp) Q8N2W9" label="KDM4A_HUMAN (pp) PIAS4_HUMAN" source="O75164" target="Q8N2W9">
    <att name="confidence_score" value="1.0" type="real" />
    <att name="confidence_score_old" value="1.0" type="real" />
    <att name="initial_score" value="0.1842" type="real" />
    <att name="relevance_score" value="0.27906976744186046" type="real" />
  </edge>
  <edge id="O75164 (pp) Q92993" label="KDM4A_HUMAN (pp) KAT5_HUMAN" source="O75164" target="Q92993">
    <att name="confidence_score" value="1.0" type="real" />
    <att name="confidence_score_old" value="1.0" type="real" />
    <att name="initial_score" value="0.0888" type="real" />
    <att name="relevance_score" value="0.22131147540983606" type="real" />
  </edge>
  <edge id="O75164 (pp) Q9H3R0" label="KDM4A_HUMAN (pp) KDM4C_HUMAN" source="O75164" target="Q9H3R0">
    <att name="confidence_score" value="1.0" type="real" />
    <att name="confidence_score_old" value="0.3318" type="real" />
    <att name="initial_score" value="0.4075" type="real" />
    <att name="relevance_score" value="0.4186046511627907" type="real" />
  </edge>
  <edge id="O75182 (pp) O96028" label="SIN3B_HUMAN (pp) NSD2_HUMAN" source="O75182" target="O96028">
    <att name="confidence_score" value="1.0" type="real" />
    <att name="confidence_score_old" value="0.3164" type="real" />
    <att name="initial_score" value="0.3846" type="real" />
    <att name="relevance_score" value="0.18461538461538463" type="real" />
  </edge>
  <edge id="O75182 (pp) P03372" label="SIN3B_HUMAN (pp) ESR1_HUMAN" source="O75182" target="P03372">
    <att name="confidence_score" value="1.0" type="real" />
    <att name="confidence_score_old" value="0.1764" type="real" />
    <att name="initial_score" value="0.1022" type="real" />
    <att name="relevance_score" value="0.18461538461538463" type="real" />
  </edge>
  <edge id="O75182 (pp) P0DMV8" label="SIN3B_HUMAN (pp) HS71A_HUMAN" source="O75182" target="P0DMV8">
    <att name="confidence_score" value="1.0" type="real" />
    <att name="confidence_score_old" value="0.1565" type="real" />
    <att name="initial_score" value="0.0446" type="real" />
    <att name="relevance_score" value="0.10207612456747404" type="real" />
  </edge>
  <edge id="O75182 (pp) P0DMV9" label="SIN3B_HUMAN (pp) HS71B_HUMAN" source="O75182" target="P0DMV9">
    <att name="confidence_score" value="1.0" type="real" />
    <att name="confidence_score_old" value="0.1565" type="real" />
    <att name="initial_score" value="0.0446" type="real" />
    <att name="relevance_score" value="0.10175438596491228" type="real" />
  </edge>
  <edge id="O75182 (pp) P10275" label="SIN3B_HUMAN (pp) ANDR_HUMAN" source="O75182" target="P10275">
    <att name="confidence_score" value="1.0" type="real" />
    <att name="confidence_score_old" value="0.1787" type="real" />
    <att name="initial_score" value="0.1086" type="real" />
    <att name="relevance_score" value="0.18461538461538463" type="real" />
  </edge>
  <edge id="O75182 (pp) P62805" label="SIN3B_HUMAN (pp) H4_HUMAN" source="O75182" target="P62805">
    <att name="confidence_score" value="1.0" type="real" />
    <att name="confidence_score_old" value="0.158" type="real" />
    <att name="initial_score" value="0.049" type="real" />
    <att name="relevance_score" value="0.1515499425947187" type="real" />
  </edge>
  <edge id="O75182 (pp) Q05516" label="SIN3B_HUMAN (pp) ZBT16_HUMAN" source="O75182" target="Q05516">
    <att name="confidence_score" value="1.0" type="real" />
    <att name="confidence_score_old" value="0.2547" type="real" />
    <att name="initial_score" value="0.2798" type="real" />
    <att name="relevance_score" value="0.18461538461538463" type="real" />
  </edge>
  <edge id="O75182 (pp) Q13547" label="SIN3B_HUMAN (pp) HDAC1_HUMAN" source="O75182" target="Q13547">
    <att name="confidence_score" value="1.0" type="real" />
    <att name="confidence_score_old" value="0.3604" type="real" />
    <att name="initial_score" value="0.4474" type="real" />
    <att name="relevance_score" value="0.18461538461538463" type="real" />
  </edge>
  <edge id="O75182 (pp) Q92769" label="SIN3B_HUMAN (pp) HDAC2_HUMAN" source="O75182" target="Q92769">
    <att name="confidence_score" value="1.0" type="real" />
    <att name="confidence_score_old" value="0.3897" type="real" />
    <att name="initial_score" value="0.4852" type="real" />
    <att name="relevance_score" value="0.18461538461538463" type="real" />
  </edge>
  <edge id="O75182 (pp) Q96ST3" label="SIN3B_HUMAN (pp) SIN3A_HUMAN" source="O75182" target="Q96ST3">
    <att name="confidence_score" value="1.0" type="real" />
    <att name="confidence_score_old" value="0.246" type="real" />
    <att name="initial_score" value="0.263" type="real" />
    <att name="relevance_score" value="0.18461538461538463" type="real" />
  </edge>
  <edge id="O75182 (pp) Q9BZK7" label="SIN3B_HUMAN (pp) TBL1R_HUMAN" source="O75182" target="Q9BZK7">
    <att name="confidence_score" value="1.0" type="real" />
    <att name="confidence_score_old" value="0.1913" type="real" />
    <att name="initial_score" value="0.1416" type="real" />
    <att name="relevance_score" value="0.18461538461538463" type="real" />
  </edge>
  <edge id="O75317 (pp) P10275" label="UBP12_HUMAN (pp) ANDR_HUMAN" source="O75317" target="P10275">
    <att name="confidence_score" value="1.0" type="real" />
    <att name="confidence_score_old" value="1.0" type="real" />
    <att name="initial_score" value="0.6631" type="real" />
    <att name="relevance_score" value="0.19230769230769232" type="real" />
  </edge>
  <edge id="O75317 (pp) Q09472" label="UBP12_HUMAN (pp) EP300_HUMAN" source="O75317" target="Q09472">
    <att name="confidence_score" value="1.0" type="real" />
    <att name="confidence_score_old" value="0.3243" type="real" />
    <att name="initial_score" value="0.3964" type="real" />
    <att name="relevance_score" value="0.19230769230769232" type="real" />
  </edge>
  <edge id="O75317 (pp) Q8TAF3" label="UBP12_HUMAN (pp) WDR48_HUMAN" source="O75317" target="Q8TAF3">
    <att name="confidence_score" value="1.0" type="real" />
    <att name="confidence_score_old" value="1.0" type="real" />
    <att name="initial_score" value="0.8144" type="real" />
    <att name="relevance_score" value="0.11764705882352941" type="real" />
  </edge>
  <edge id="O75317 (pp) Q8TBZ3" label="UBP12_HUMAN (pp) WDR20_HUMAN" source="O75317" target="Q8TBZ3">
    <att name="confidence_score" value="1.0" type="real" />
    <att name="confidence_score_old" value="1.0" type="real" />
    <att name="initial_score" value="0.7077" type="real" />
    <att name="relevance_score" value="0.19047619047619047" type="real" />
  </edge>
  <edge id="O75376 (pp) O75530" label="NCOR1_HUMAN (pp) EED_HUMAN" source="O75376" target="O75530">
    <att name="confidence_score" value="1.0" type="real" />
    <att name="confidence_score_old" value="0.185" type="real" />
    <att name="initial_score" value="0.1252" type="real" />
    <att name="relevance_score" value="0.16129032258064516" type="real" />
  </edge>
  <edge id="O75376 (pp) O95365" label="NCOR1_HUMAN (pp) ZBT7A_HUMAN" source="O75376" target="O95365">
    <att name="confidence_score" value="1.0" type="real" />
    <att name="confidence_score_old" value="0.2349" type="real" />
    <att name="initial_score" value="0.2407" type="real" />
    <att name="relevance_score" value="0.27972027972027974" type="real" />
  </edge>
  <edge id="O75376 (pp) P03372" label="NCOR1_HUMAN (pp) ESR1_HUMAN" source="O75376" target="P03372">
    <att name="confidence_score" value="1.0" type="real" />
    <att name="confidence_score_old" value="0.2509" type="real" />
    <att name="initial_score" value="0.2724" type="real" />
    <att name="relevance_score" value="0.24044585987261147" type="real" />
  </edge>
  <edge id="O75376 (pp) P04637" label="NCOR1_HUMAN (pp) P53_HUMAN" source="O75376" target="P04637">
    <att name="confidence_score" value="1.0" type="real" />
    <att name="confidence_score_old" value="0.1794" type="real" />
    <att name="initial_score" value="0.1104" type="real" />
    <att name="relevance_score" value="0.17357512953367876" type="real" />
  </edge>
  <edge id="O75376 (pp) P06733" label="NCOR1_HUMAN (pp) ENOA_HUMAN" source="O75376" target="P06733">
    <att name="confidence_score" value="1.0" type="real" />
    <att name="confidence_score_old" value="0.1589" type="real" />
    <att name="initial_score" value="0.0517" type="real" />
    <att name="relevance_score" value="0.19047619047619047" type="real" />
  </edge>
  <edge id="O75376 (pp) P08047" label="NCOR1_HUMAN (pp) SP1_HUMAN" source="O75376" target="P08047">
    <att name="confidence_score" value="1.0" type="real" />
    <att name="confidence_score_old" value="0.4744" type="real" />
    <att name="initial_score" value="0.5802" type="real" />
    <att name="relevance_score" value="0.2391304347826087" type="real" />
  </edge>
  <edge id="O75376 (pp) P10275" label="NCOR1_HUMAN (pp) ANDR_HUMAN" source="O75376" target="P10275">
    <att name="confidence_score" value="1.0" type="real" />
    <att name="confidence_score_old" value="1.0" type="real" />
    <att name="initial_score" value="0.3777" type="real" />
    <att name="relevance_score" value="0.27972027972027974" type="real" />
  </edge>
  <edge id="O75376 (pp) P12956" label="NCOR1_HUMAN (pp) XRCC6_HUMAN" source="O75376" target="P12956">
    <att name="confidence_score" value="1.0" type="real" />
    <att name="confidence_score_old" value="0.1594" type="real" />
    <att name="initial_score" value="0.0533" type="real" />
    <att name="relevance_score" value="0.23618090452261306" type="real" />
  </edge>
  <edge id="O75376 (pp) P49116" label="NCOR1_HUMAN (pp) NR2C2_HUMAN" source="O75376" target="P49116">
    <att name="confidence_score" value="1.0" type="real" />
    <att name="confidence_score_old" value="0.1578" type="real" />
    <att name="initial_score" value="0.0486" type="real" />
    <att name="relevance_score" value="0.27972027972027974" type="real" />
  </edge>
  <edge id="O75376 (pp) P51610" label="NCOR1_HUMAN (pp) HCFC1_HUMAN" source="O75376" target="P51610">
    <att name="confidence_score" value="1.0" type="real" />
    <att name="confidence_score_old" value="0.1582" type="real" />
    <att name="initial_score" value="0.0497" type="real" />
    <att name="relevance_score" value="0.27972027972027974" type="real" />
  </edge>
  <edge id="O75376 (pp) P56524" label="NCOR1_HUMAN (pp) HDAC4_HUMAN" source="O75376" target="P56524">
    <att name="confidence_score" value="1.0" type="real" />
    <att name="confidence_score_old" value="0.3058" type="real" />
    <att name="initial_score" value="0.3681" type="real" />
    <att name="relevance_score" value="0.2457627118644068" type="real" />
  </edge>
  <edge id="O75376 (pp) P62136" label="NCOR1_HUMAN (pp) PP1A_HUMAN" source="O75376" target="P62136">
    <att name="confidence_score" value="1.0" type="real" />
    <att name="confidence_score_old" value="0.2023" type="real" />
    <att name="initial_score" value="0.1683" type="real" />
    <att name="relevance_score" value="0.12949640287769784" type="real" />
  </edge>
  <edge id="O75376 (pp) P62805" label="NCOR1_HUMAN (pp) H4_HUMAN" source="O75376" target="P62805">
    <att name="confidence_score" value="1.0" type="real" />
    <att name="confidence_score_old" value="0.246" type="real" />
    <att name="initial_score" value="0.263" type="real" />
    <att name="relevance_score" value="0.1515499425947187" type="real" />
  </edge>
  <edge id="O75376 (pp) P68400" label="NCOR1_HUMAN (pp) CSK21_HUMAN" source="O75376" target="P68400">
    <att name="confidence_score" value="1.0" type="real" />
    <att name="confidence_score_old" value="0.4639" type="real" />
    <att name="initial_score" value="0.5694" type="real" />
    <att name="relevance_score" value="0.16743119266055045" type="real" />
  </edge>
  <edge id="O75376 (pp) P68431" label="NCOR1_HUMAN (pp) H31_HUMAN" source="O75376" target="P68431">
    <att name="confidence_score" value="1.0" type="real" />
    <att name="confidence_score_old" value="0.3525" type="real" />
    <att name="initial_score" value="0.4368" type="real" />
    <att name="relevance_score" value="0.1761467889908257" type="real" />
  </edge>
  <edge id="O75376 (pp) P84022" label="NCOR1_HUMAN (pp) SMAD3_HUMAN" source="O75376" target="P84022">
    <att name="confidence_score" value="1.0" type="real" />
    <att name="confidence_score_old" value="1.0" type="real" />
    <att name="initial_score" value="0.1528" type="real" />
    <att name="relevance_score" value="0.22380952380952382" type="real" />
  </edge>
  <edge id="O75376 (pp) P84243" label="NCOR1_HUMAN (pp) H33_HUMAN" source="O75376" target="P84243">
    <att name="confidence_score" value="1.0" type="real" />
    <att name="confidence_score_old" value="0.1809" type="real" />
    <att name="initial_score" value="0.1144" type="real" />
    <att name="relevance_score" value="0.24054982817869416" type="real" />
  </edge>
  <edge id="O75376 (pp) Q05516" label="NCOR1_HUMAN (pp) ZBT16_HUMAN" source="O75376" target="Q05516">
    <att name="confidence_score" value="1.0" type="real" />
    <att name="confidence_score_old" value="0.2635" type="real" />
    <att name="initial_score" value="0.2962" type="real" />
    <att name="relevance_score" value="0.27972027972027974" type="real" />
  </edge>
  <edge id="O75376 (pp) Q09472" label="NCOR1_HUMAN (pp) EP300_HUMAN" source="O75376" target="Q09472">
    <att name="confidence_score" value="1.0" type="real" />
    <att name="confidence_score_old" value="0.202" type="real" />
    <att name="initial_score" value="0.1677" type="real" />
    <att name="relevance_score" value="0.22108843537414966" type="real" />
  </edge>
  <edge id="O75376 (pp) Q13363" label="NCOR1_HUMAN (pp) CTBP1_HUMAN" source="O75376" target="Q13363">
    <att name="confidence_score" value="1.0" type="real" />
    <att name="confidence_score_old" value="0.1572" type="real" />
    <att name="initial_score" value="0.0464" type="real" />
    <att name="relevance_score" value="0.23841059602649006" type="real" />
  </edge>
  <edge id="O75376 (pp) Q13547" label="NCOR1_HUMAN (pp) HDAC1_HUMAN" source="O75376" target="Q13547">
    <att name="confidence_score" value="1.0" type="real" />
    <att name="confidence_score_old" value="0.2139" type="real" />
    <att name="initial_score" value="0.1954" type="real" />
    <att name="relevance_score" value="0.2267818574514039" type="real" />
  </edge>
  <edge id="O75376 (pp) Q13573" label="NCOR1_HUMAN (pp) SNW1_HUMAN" source="O75376" target="Q13573">
    <att name="confidence_score" value="1.0" type="real" />
    <att name="confidence_score_old" value="0.2558" type="real" />
    <att name="initial_score" value="0.2817" type="real" />
    <att name="relevance_score" value="0.21226415094339623" type="real" />
  </edge>
  <edge id="O75376 (pp) Q15424" label="NCOR1_HUMAN (pp) SAFB1_HUMAN" source="O75376" target="Q15424">
    <att name="confidence_score" value="1.0" type="real" />
    <att name="confidence_score_old" value="0.2553" type="real" />
    <att name="initial_score" value="0.2808" type="real" />
    <att name="relevance_score" value="0.27972027972027974" type="real" />
  </edge>
  <edge id="O75376 (pp) Q15788" label="NCOR1_HUMAN (pp) NCOA1_HUMAN" source="O75376" target="Q15788">
    <att name="confidence_score" value="1.0" type="real" />
    <att name="confidence_score_old" value="0.2151" type="real" />
    <att name="initial_score" value="0.198" type="real" />
    <att name="relevance_score" value="0.27972027972027974" type="real" />
  </edge>
  <edge id="O75376 (pp) Q15910" label="NCOR1_HUMAN (pp) EZH2_HUMAN" source="O75376" target="Q15910">
    <att name="confidence_score" value="1.0" type="real" />
    <att name="confidence_score_old" value="0.1853" type="real" />
    <att name="initial_score" value="0.1261" type="real" />
    <att name="relevance_score" value="0.26570048309178745" type="real" />
  </edge>
  <edge id="O75376 (pp) Q71DI3" label="NCOR1_HUMAN (pp) H32_HUMAN" source="O75376" target="Q71DI3">
    <att name="confidence_score" value="1.0" type="real" />
    <att name="confidence_score_old" value="0.1815" type="real" />
    <att name="initial_score" value="0.1162" type="real" />
    <att name="relevance_score" value="0.24193548387096775" type="real" />
  </edge>
  <edge id="O75376 (pp) Q8WUI4" label="NCOR1_HUMAN (pp) HDAC7_HUMAN" source="O75376" target="Q8WUI4">
    <att name="confidence_score" value="1.0" type="real" />
    <att name="confidence_score_old" value="0.2657" type="real" />
    <att name="initial_score" value="0.3001" type="real" />
    <att name="relevance_score" value="0.27972027972027974" type="real" />
  </edge>
  <edge id="O75376 (pp) Q92793" label="NCOR1_HUMAN (pp) CBP_HUMAN" source="O75376" target="Q92793">
    <att name="confidence_score" value="1.0" type="real" />
    <att name="confidence_score_old" value="0.2028" type="real" />
    <att name="initial_score" value="0.1697" type="real" />
    <att name="relevance_score" value="0.2594752186588921" type="real" />
  </edge>
  <edge id="O75376 (pp) Q96EB6" label="NCOR1_HUMAN (pp) SIR1_HUMAN" source="O75376" target="Q96EB6">
    <att name="confidence_score" value="1.0" type="real" />
    <att name="confidence_score_old" value="0.2319" type="real" />
    <att name="initial_score" value="0.2343" type="real" />
    <att name="relevance_score" value="0.25380710659898476" type="real" />
  </edge>
  <edge id="O75376 (pp) Q96ST3" label="NCOR1_HUMAN (pp) SIN3A_HUMAN" source="O75376" target="Q96ST3">
    <att name="confidence_score" value="1.0" type="real" />
    <att name="confidence_score_old" value="0.4437" type="real" />
    <att name="initial_score" value="0.5479" type="real" />
    <att name="relevance_score" value="0.27972027972027974" type="real" />
  </edge>
  <edge id="O75376 (pp) Q99933" label="NCOR1_HUMAN (pp) BAG1_HUMAN" source="O75376" target="Q99933">
    <att name="confidence_score" value="1.0" type="real" />
    <att name="confidence_score_old" value="0.3176" type="real" />
    <att name="initial_score" value="0.3864" type="real" />
    <att name="relevance_score" value="0.27972027972027974" type="real" />
  </edge>
  <edge id="O75376 (pp) Q9BZK7" label="NCOR1_HUMAN (pp) TBL1R_HUMAN" source="O75376" target="Q9BZK7">
    <att name="confidence_score" value="1.0" type="real" />
    <att name="confidence_score_old" value="1.0" type="real" />
    <att name="initial_score" value="0.6815" type="real" />
    <att name="relevance_score" value="0.2702702702702703" type="real" />
  </edge>
  <edge id="O75376 (pp) Q9HBE1" label="NCOR1_HUMAN (pp) PATZ1_HUMAN" source="O75376" target="Q9HBE1">
    <att name="confidence_score" value="1.0" type="real" />
    <att name="confidence_score_old" value="0.2351" type="real" />
    <att name="initial_score" value="0.241" type="real" />
    <att name="relevance_score" value="0.26666666666666666" type="real" />
  </edge>
  <edge id="O75376 (pp) Q9NYJ8" label="NCOR1_HUMAN (pp) TAB2_HUMAN" source="O75376" target="Q9NYJ8">
    <att name="confidence_score" value="1.0" type="real" />
    <att name="confidence_score_old" value="1.0" type="real" />
    <att name="initial_score" value="0.2551" type="real" />
    <att name="relevance_score" value="0.12359550561797752" type="real" />
  </edge>
  <edge id="O75376 (pp) Q9Y618" label="NCOR1_HUMAN (pp) NCOR2_HUMAN" source="O75376" target="Q9Y618">
    <att name="confidence_score" value="1.0" type="real" />
    <att name="confidence_score_old" value="1.0" type="real" />
    <att name="initial_score" value="0.4552" type="real" />
    <att name="relevance_score" value="0.25862068965517243" type="real" />
  </edge>
  <edge id="O75376 (pp) Q9Y6Q9" label="NCOR1_HUMAN (pp) NCOA3_HUMAN" source="O75376" target="Q9Y6Q9">
    <att name="confidence_score" value="1.0" type="real" />
    <att name="confidence_score_old" value="0.3228" type="real" />
    <att name="initial_score" value="0.3942" type="real" />
    <att name="relevance_score" value="0.27972027972027974" type="real" />
  </edge>
  <edge id="O75448 (pp) P03372" label="MED24_HUMAN (pp) ESR1_HUMAN" source="O75448" target="P03372">
    <att name="confidence_score" value="1.0" type="real" />
    <att name="confidence_score_old" value="0.1752" type="real" />
    <att name="initial_score" value="0.0989" type="real" />
    <att name="relevance_score" value="0.13636363636363635" type="real" />
  </edge>
  <edge id="O75448 (pp) P10275" label="MED24_HUMAN (pp) ANDR_HUMAN" source="O75448" target="P10275">
    <att name="confidence_score" value="1.0" type="real" />
    <att name="confidence_score_old" value="0.1818" type="real" />
    <att name="initial_score" value="0.1168" type="real" />
    <att name="relevance_score" value="0.13636363636363635" type="real" />
  </edge>
  <edge id="O75448 (pp) P36956" label="MED24_HUMAN (pp) SRBP1_HUMAN" source="O75448" target="P36956">
    <att name="confidence_score" value="1.0" type="real" />
    <att name="confidence_score_old" value="0.2183" type="real" />
    <att name="initial_score" value="0.2052" type="real" />
    <att name="relevance_score" value="0.13636363636363635" type="real" />
  </edge>
  <edge id="O75448 (pp) Q15648" label="MED24_HUMAN (pp) MED1_HUMAN" source="O75448" target="Q15648">
    <att name="confidence_score" value="1.0" type="real" />
    <att name="confidence_score_old" value="0.2489" type="real" />
    <att name="initial_score" value="0.2687" type="real" />
    <att name="relevance_score" value="0.13636363636363635" type="real" />
  </edge>
  <edge id="O75448 (pp) Q93074" label="MED24_HUMAN (pp) MED12_HUMAN" source="O75448" target="Q93074">
    <att name="confidence_score" value="1.0" type="real" />
    <att name="confidence_score_old" value="0.2239" type="real" />
    <att name="initial_score" value="0.2174" type="real" />
    <att name="relevance_score" value="0.12280701754385964" type="real" />
  </edge>
  <edge id="O75530 (pp) P10275" label="EED_HUMAN (pp) ANDR_HUMAN" source="O75530" target="P10275">
    <att name="confidence_score" value="1.0" type="real" />
    <att name="confidence_score_old" value="0.2011" type="real" />
    <att name="initial_score" value="0.1656" type="real" />
    <att name="relevance_score" value="0.16129032258064516" type="real" />
  </edge>
  <edge id="O75530 (pp) P17844" label="EED_HUMAN (pp) DDX5_HUMAN" source="O75530" target="P17844">
    <att name="confidence_score" value="1.0" type="real" />
    <att name="confidence_score_old" value="0.2363" type="real" />
    <att name="initial_score" value="0.2435" type="real" />
    <att name="relevance_score" value="0.16129032258064516" type="real" />
  </edge>
  <edge id="O75530 (pp) P35226" label="EED_HUMAN (pp) BMI1_HUMAN" source="O75530" target="P35226">
    <att name="confidence_score" value="1.0" type="real" />
    <att name="confidence_score_old" value="0.1816" type="real" />
    <att name="initial_score" value="0.1164" type="real" />
    <att name="relevance_score" value="0.16129032258064516" type="real" />
  </edge>
  <edge id="O75530 (pp) P49116" label="EED_HUMAN (pp) NR2C2_HUMAN" source="O75530" target="P49116">
    <att name="confidence_score" value="1.0" type="real" />
    <att name="confidence_score_old" value="0.1538" type="real" />
    <att name="initial_score" value="0.0359" type="real" />
    <att name="relevance_score" value="0.16129032258064516" type="real" />
  </edge>
  <edge id="O75530 (pp) P62136" label="EED_HUMAN (pp) PP1A_HUMAN" source="O75530" target="P62136">
    <att name="confidence_score" value="1.0" type="real" />
    <att name="confidence_score_old" value="0.2266" type="real" />
    <att name="initial_score" value="0.2232" type="real" />
    <att name="relevance_score" value="0.12949640287769784" type="real" />
  </edge>
  <edge id="O75530 (pp) P62805" label="EED_HUMAN (pp) H4_HUMAN" source="O75530" target="P62805">
    <att name="confidence_score" value="1.0" type="real" />
    <att name="confidence_score_old" value="1.0" type="real" />
    <att name="initial_score" value="0.2974" type="real" />
    <att name="relevance_score" value="0.1515499425947187" type="real" />
  </edge>
  <edge id="O75530 (pp) P68400" label="EED_HUMAN (pp) CSK21_HUMAN" source="O75530" target="P68400">
    <att name="confidence_score" value="1.0" type="real" />
    <att name="confidence_score_old" value="0.2649" type="real" />
    <att name="initial_score" value="0.2987" type="real" />
    <att name="relevance_score" value="0.16129032258064516" type="real" />
  </edge>
  <edge id="O75530 (pp) P68431" label="EED_HUMAN (pp) H31_HUMAN" source="O75530" target="P68431">
    <att name="confidence_score" value="1.0" type="real" />
    <att name="confidence_score_old" value="1.0" type="real" />
    <att name="initial_score" value="0.3203" type="real" />
    <att name="relevance_score" value="0.16129032258064516" type="real" />
  </edge>
  <edge id="O75530 (pp) P84243" label="EED_HUMAN (pp) H33_HUMAN" source="O75530" target="P84243">
    <att name="confidence_score" value="1.0" type="real" />
    <att name="confidence_score_old" value="1.0" type="real" />
    <att name="initial_score" value="0.2897" type="real" />
    <att name="relevance_score" value="0.16129032258064516" type="real" />
  </edge>
  <edge id="O75530 (pp) Q13148" label="EED_HUMAN (pp) TADBP_HUMAN" source="O75530" target="Q13148">
    <att name="confidence_score" value="1.0" type="real" />
    <att name="confidence_score_old" value="0.1721" type="real" />
    <att name="initial_score" value="0.0903" type="real" />
    <att name="relevance_score" value="0.16129032258064516" type="real" />
  </edge>
  <edge id="O75530 (pp) Q13547" label="EED_HUMAN (pp) HDAC1_HUMAN" source="O75530" target="Q13547">
    <att name="confidence_score" value="1.0" type="real" />
    <att name="confidence_score_old" value="0.281" type="real" />
    <att name="initial_score" value="0.3272" type="real" />
    <att name="relevance_score" value="0.16129032258064516" type="real" />
  </edge>
  <edge id="O75530 (pp) Q14839" label="EED_HUMAN (pp) CHD4_HUMAN" source="O75530" target="Q14839">
    <att name="confidence_score" value="1.0" type="real" />
    <att name="confidence_score_old" value="0.169" type="real" />
    <att name="initial_score" value="0.0815" type="real" />
    <att name="relevance_score" value="0.16129032258064516" type="real" />
  </edge>
  <edge id="O75530 (pp) Q15910" label="EED_HUMAN (pp) EZH2_HUMAN" source="O75530" target="Q15910">
    <att name="confidence_score" value="1.0" type="real" />
    <att name="confidence_score_old" value="1.0" type="real" />
    <att name="initial_score" value="0.7646" type="real" />
    <att name="relevance_score" value="0.16129032258064516" type="real" />
  </edge>
  <edge id="O75530 (pp) Q71DI3" label="EED_HUMAN (pp) H32_HUMAN" source="O75530" target="Q71DI3">
    <att name="confidence_score" value="1.0" type="real" />
    <att name="confidence_score_old" value="1.0" type="real" />
    <att name="initial_score" value="0.296" type="real" />
    <att name="relevance_score" value="0.16129032258064516" type="real" />
  </edge>
  <edge id="O75530 (pp) Q92769" label="EED_HUMAN (pp) HDAC2_HUMAN" source="O75530" target="Q92769">
    <att name="confidence_score" value="1.0" type="real" />
    <att name="confidence_score_old" value="0.5127" type="real" />
    <att name="initial_score" value="0.6177" type="real" />
    <att name="relevance_score" value="0.16129032258064516" type="real" />
  </edge>
  <edge id="O75530 (pp) Q93009" label="EED_HUMAN (pp) UBP7_HUMAN" source="O75530" target="Q93009">
    <att name="confidence_score" value="1.0" type="real" />
    <att name="confidence_score_old" value="0.2039" type="real" />
    <att name="initial_score" value="0.1722" type="real" />
    <att name="relevance_score" value="0.16129032258064516" type="real" />
  </edge>
  <edge id="O75530 (pp) Q96EB6" label="EED_HUMAN (pp) SIR1_HUMAN" source="O75530" target="Q96EB6">
    <att name="confidence_score" value="1.0" type="real" />
    <att name="confidence_score_old" value="0.1787" type="real" />
    <att name="initial_score" value="0.1084" type="real" />
    <att name="relevance_score" value="0.16129032258064516" type="real" />
  </edge>
  <edge id="O75530 (pp) Q96JN0" label="EED_HUMAN (pp) LCOR_HUMAN" source="O75530" target="Q96JN0">
    <att name="confidence_score" value="1.0" type="real" />
    <att name="confidence_score_old" value="0.1695" type="real" />
    <att name="initial_score" value="0.083" type="real" />
    <att name="relevance_score" value="0.16129032258064516" type="real" />
  </edge>
  <edge id="O75530 (pp) Q96ST3" label="EED_HUMAN (pp) SIN3A_HUMAN" source="O75530" target="Q96ST3">
    <att name="confidence_score" value="1.0" type="real" />
    <att name="confidence_score_old" value="0.1637" type="real" />
    <att name="initial_score" value="0.0661" type="real" />
    <att name="relevance_score" value="0.16129032258064516" type="real" />
  </edge>
  <edge id="O75530 (pp) Q99496" label="EED_HUMAN (pp) RING2_HUMAN" source="O75530" target="Q99496">
    <att name="confidence_score" value="1.0" type="real" />
    <att name="confidence_score_old" value="0.1797" type="real" />
    <att name="initial_score" value="0.1113" type="real" />
    <att name="relevance_score" value="0.16129032258064516" type="real" />
  </edge>
  <edge id="O75533 (pp) O94906" label="SF3B1_HUMAN (pp) PRP6_HUMAN" source="O75533" target="O94906">
    <att name="confidence_score" value="1.0" type="real" />
    <att name="confidence_score_old" value="0.1541" type="real" />
    <att name="initial_score" value="0.037" type="real" />
    <att name="relevance_score" value="0.18604651162790697" type="real" />
  </edge>
  <edge id="O75533 (pp) P03372" label="SF3B1_HUMAN (pp) ESR1_HUMAN" source="O75533" target="P03372">
    <att name="confidence_score" value="1.0" type="real" />
    <att name="confidence_score_old" value="0.1745" type="real" />
    <att name="initial_score" value="0.097" type="real" />
    <att name="relevance_score" value="0.1925925925925926" type="real" />
  </edge>
  <edge id="O75533 (pp) P04637" label="SF3B1_HUMAN (pp) P53_HUMAN" source="O75533" target="P04637">
    <att name="confidence_score" value="1.0" type="real" />
    <att name="confidence_score_old" value="0.1752" type="real" />
    <att name="initial_score" value="0.0988" type="real" />
    <att name="relevance_score" value="0.17357512953367876" type="real" />
  </edge>
  <edge id="O75533 (pp) P0DMV8" label="SF3B1_HUMAN (pp) HS71A_HUMAN" source="O75533" target="P0DMV8">
    <att name="confidence_score" value="1.0" type="real" />
    <att name="confidence_score_old" value="0.1566" type="real" />
    <att name="initial_score" value="0.0446" type="real" />
    <att name="relevance_score" value="0.10207612456747404" type="real" />
  </edge>
  <edge id="O75533 (pp) P0DMV9" label="SF3B1_HUMAN (pp) HS71B_HUMAN" source="O75533" target="P0DMV9">
    <att name="confidence_score" value="1.0" type="real" />
    <att name="confidence_score_old" value="0.1566" type="real" />
    <att name="initial_score" value="0.0446" type="real" />
    <att name="relevance_score" value="0.10175438596491228" type="real" />
  </edge>
  <edge id="O75533 (pp) P10275" label="SF3B1_HUMAN (pp) ANDR_HUMAN" source="O75533" target="P10275">
    <att name="confidence_score" value="1.0" type="real" />
    <att name="confidence_score_old" value="0.169" type="real" />
    <att name="initial_score" value="0.0814" type="real" />
    <att name="relevance_score" value="0.1925925925925926" type="real" />
  </edge>
  <edge id="O75533 (pp) P13984" label="SF3B1_HUMAN (pp) T2FB_HUMAN" source="O75533" target="P13984">
    <att name="confidence_score" value="1.0" type="real" />
    <att name="confidence_score_old" value="0.1848" type="real" />
    <att name="initial_score" value="0.1247" type="real" />
    <att name="relevance_score" value="0.183206106870229" type="real" />
  </edge>
  <edge id="O75533 (pp) P35269" label="SF3B1_HUMAN (pp) T2FA_HUMAN" source="O75533" target="P35269">
    <att name="confidence_score" value="1.0" type="real" />
    <att name="confidence_score_old" value="0.185" type="real" />
    <att name="initial_score" value="0.1251" type="real" />
    <att name="relevance_score" value="0.18571428571428572" type="real" />
  </edge>
  <edge id="O75533 (pp) P35637" label="SF3B1_HUMAN (pp) FUS_HUMAN" source="O75533" target="P35637">
    <att name="confidence_score" value="1.0" type="real" />
    <att name="confidence_score_old" value="0.1829" type="real" />
    <att name="initial_score" value="0.1198" type="real" />
    <att name="relevance_score" value="0.1925925925925926" type="real" />
  </edge>
  <edge id="O75533 (pp) P49841" label="SF3B1_HUMAN (pp) GSK3B_HUMAN" source="O75533" target="P49841">
    <att name="confidence_score" value="1.0" type="real" />
    <att name="confidence_score_old" value="0.1566" type="real" />
    <att name="initial_score" value="0.0449" type="real" />
    <att name="relevance_score" value="0.14726027397260275" type="real" />
  </edge>
  <edge id="O75533 (pp) P50750" label="SF3B1_HUMAN (pp) CDK9_HUMAN" source="O75533" target="P50750">
    <att name="confidence_score" value="1.0" type="real" />
    <att name="confidence_score_old" value="0.1615" type="real" />
    <att name="initial_score" value="0.0596" type="real" />
    <att name="relevance_score" value="0.19218241042345277" type="real" />
  </edge>
  <edge id="O75533 (pp) P62136" label="SF3B1_HUMAN (pp) PP1A_HUMAN" source="O75533" target="P62136">
    <att name="confidence_score" value="1.0" type="real" />
    <att name="confidence_score_old" value="0.4707" type="real" />
    <att name="initial_score" value="0.5764" type="real" />
    <att name="relevance_score" value="0.12949640287769784" type="real" />
  </edge>
  <edge id="O75533 (pp) P63162" label="SF3B1_HUMAN (pp) RSMN_HUMAN" source="O75533" target="P63162">
    <att name="confidence_score" value="1.0" type="real" />
    <att name="confidence_score_old" value="0.1659" type="real" />
    <att name="initial_score" value="0.0727" type="real" />
    <att name="relevance_score" value="0.13131313131313133" type="real" />
  </edge>
  <edge id="O75533 (pp) P68431" label="SF3B1_HUMAN (pp) H31_HUMAN" source="O75533" target="P68431">
    <att name="confidence_score" value="1.0" type="real" />
    <att name="confidence_score_old" value="0.3405" type="real" />
    <att name="initial_score" value="0.42" type="real" />
    <att name="relevance_score" value="0.1761467889908257" type="real" />
  </edge>
  <edge id="O75533 (pp) Q09472" label="SF3B1_HUMAN (pp) EP300_HUMAN" source="O75533" target="Q09472">
    <att name="confidence_score" value="1.0" type="real" />
    <att name="confidence_score_old" value="0.1997" type="real" />
    <att name="initial_score" value="0.1622" type="real" />
    <att name="relevance_score" value="0.1925925925925926" type="real" />
  </edge>
  <edge id="O75533 (pp) Q13573" label="SF3B1_HUMAN (pp) SNW1_HUMAN" source="O75533" target="Q13573">
    <att name="confidence_score" value="1.0" type="real" />
    <att name="confidence_score_old" value="0.1656" type="real" />
    <att name="initial_score" value="0.0719" type="real" />
    <att name="relevance_score" value="0.1925925925925926" type="real" />
  </edge>
  <edge id="O75533 (pp) Q15029" label="SF3B1_HUMAN (pp) U5S1_HUMAN" source="O75533" target="Q15029">
    <att name="confidence_score" value="1.0" type="real" />
    <att name="confidence_score_old" value="0.1827" type="real" />
    <att name="initial_score" value="0.1193" type="real" />
    <att name="relevance_score" value="0.1271186440677966" type="real" />
  </edge>
  <edge id="O75533 (pp) Q6P2Q9" label="SF3B1_HUMAN (pp) PRP8_HUMAN" source="O75533" target="Q6P2Q9">
    <att name="confidence_score" value="1.0" type="real" />
    <att name="confidence_score_old" value="0.1676" type="real" />
    <att name="initial_score" value="0.0776" type="real" />
    <att name="relevance_score" value="0.14207650273224043" type="real" />
  </edge>
  <edge id="O75533 (pp) Q86XP3" label="SF3B1_HUMAN (pp) DDX42_HUMAN" source="O75533" target="Q86XP3">
    <att name="confidence_score" value="1.0" type="real" />
    <att name="confidence_score_old" value="0.1927" type="real" />
    <att name="initial_score" value="0.145" type="real" />
    <att name="relevance_score" value="0.14285714285714285" type="real" />
  </edge>
  <edge id="O75533 (pp) Q93009" label="SF3B1_HUMAN (pp) UBP7_HUMAN" source="O75533" target="Q93009">
    <att name="confidence_score" value="1.0" type="real" />
    <att name="confidence_score_old" value="0.157" type="real" />
    <att name="initial_score" value="0.046" type="real" />
    <att name="relevance_score" value="0.1902834008097166" type="real" />
  </edge>
  <edge id="O75533 (pp) Q99496" label="SF3B1_HUMAN (pp) RING2_HUMAN" source="O75533" target="Q99496">
    <att name="confidence_score" value="1.0" type="real" />
    <att name="confidence_score_old" value="0.2019" type="real" />
    <att name="initial_score" value="0.1676" type="real" />
    <att name="relevance_score" value="0.1925925925925926" type="real" />
  </edge>
  <edge id="O75593 (pp) P10275" label="FOXH1_HUMAN (pp) ANDR_HUMAN" source="O75593" target="P10275">
    <att name="confidence_score" value="1.0" type="real" />
    <att name="confidence_score_old" value="0.4891" type="real" />
    <att name="initial_score" value="0.5949" type="real" />
    <att name="relevance_score" value="0.36363636363636365" type="real" />
  </edge>
  <edge id="O75593 (pp) P84022" label="FOXH1_HUMAN (pp) SMAD3_HUMAN" source="O75593" target="P84022">
    <att name="confidence_score" value="1.0" type="real" />
    <att name="confidence_score_old" value="1.0" type="real" />
    <att name="initial_score" value="0.7704" type="real" />
    <att name="relevance_score" value="0.22380952380952382" type="real" />
  </edge>
  <edge id="O75593 (pp) Q15583" label="FOXH1_HUMAN (pp) TGIF1_HUMAN" source="O75593" target="Q15583">
    <att name="confidence_score" value="1.0" type="real" />
    <att name="confidence_score_old" value="1.0" type="real" />
    <att name="initial_score" value="0.1721" type="real" />
    <att name="relevance_score" value="0.36363636363636365" type="real" />
  </edge>
  <edge id="O75593 (pp) Q92793" label="FOXH1_HUMAN (pp) CBP_HUMAN" source="O75593" target="Q92793">
    <att name="confidence_score" value="1.0" type="real" />
    <att name="confidence_score_old" value="0.3259" type="real" />
    <att name="initial_score" value="0.3988" type="real" />
    <att name="relevance_score" value="0.2594752186588921" type="real" />
  </edge>
  <edge id="O75643 (pp) O94906" label="U520_HUMAN (pp) PRP6_HUMAN" source="O75643" target="O94906">
    <att name="confidence_score" value="1.0" type="real" />
    <att name="confidence_score_old" value="0.3834" type="real" />
    <att name="initial_score" value="0.4774" type="real" />
    <att name="relevance_score" value="0.18604651162790697" type="real" />
  </edge>
  <edge id="O75643 (pp) P10275" label="U520_HUMAN (pp) ANDR_HUMAN" source="O75643" target="P10275">
    <att name="confidence_score" value="1.0" type="real" />
    <att name="confidence_score_old" value="0.1693" type="real" />
    <att name="initial_score" value="0.0824" type="real" />
    <att name="relevance_score" value="0.2222222222222222" type="real" />
  </edge>
  <edge id="O75643 (pp) P35637" label="U520_HUMAN (pp) FUS_HUMAN" source="O75643" target="P35637">
    <att name="confidence_score" value="1.0" type="real" />
    <att name="confidence_score_old" value="0.2003" type="real" />
    <att name="initial_score" value="0.1636" type="real" />
    <att name="relevance_score" value="0.20689655172413793" type="real" />
  </edge>
  <edge id="O75643 (pp) P38398" label="U520_HUMAN (pp) BRCA1_HUMAN" source="O75643" target="P38398">
    <att name="confidence_score" value="1.0" type="real" />
    <att name="confidence_score_old" value="0.1732" type="real" />
    <att name="initial_score" value="0.0935" type="real" />
    <att name="relevance_score" value="0.19948849104859334" type="real" />
  </edge>
  <edge id="O75643 (pp) P40337" label="U520_HUMAN (pp) VHL_HUMAN" source="O75643" target="P40337">
    <att name="confidence_score" value="1.0" type="real" />
    <att name="confidence_score_old" value="0.1743" type="real" />
    <att name="initial_score" value="0.0964" type="real" />
    <att name="relevance_score" value="0.1853932584269663" type="real" />
  </edge>
  <edge id="O75643 (pp) P60484" label="U520_HUMAN (pp) PTEN_HUMAN" source="O75643" target="P60484">
    <att name="confidence_score" value="1.0" type="real" />
    <att name="confidence_score_old" value="0.171" type="real" />
    <att name="initial_score" value="0.0873" type="real" />
    <att name="relevance_score" value="0.1829787234042553" type="real" />
  </edge>
  <edge id="O75643 (pp) P63162" label="U520_HUMAN (pp) RSMN_HUMAN" source="O75643" target="P63162">
    <att name="confidence_score" value="1.0" type="real" />
    <att name="confidence_score_old" value="0.1592" type="real" />
    <att name="initial_score" value="0.0527" type="real" />
    <att name="relevance_score" value="0.13131313131313133" type="real" />
  </edge>
  <edge id="O75643 (pp) Q13573" label="U520_HUMAN (pp) SNW1_HUMAN" source="O75643" target="Q13573">
    <att name="confidence_score" value="1.0" type="real" />
    <att name="confidence_score_old" value="0.2314" type="real" />
    <att name="initial_score" value="0.2334" type="real" />
    <att name="relevance_score" value="0.21226415094339623" type="real" />
  </edge>
  <edge id="O75643 (pp) Q15029" label="U520_HUMAN (pp) U5S1_HUMAN" source="O75643" target="Q15029">
    <att name="confidence_score" value="1.0" type="real" />
    <att name="confidence_score_old" value="0.2373" type="real" />
    <att name="initial_score" value="0.2455" type="real" />
    <att name="relevance_score" value="0.1271186440677966" type="real" />
  </edge>
  <edge id="O75643 (pp) Q15910" label="U520_HUMAN (pp) EZH2_HUMAN" source="O75643" target="Q15910">
    <att name="confidence_score" value="1.0" type="real" />
    <att name="confidence_score_old" value="0.1802" type="real" />
    <att name="initial_score" value="0.1125" type="real" />
    <att name="relevance_score" value="0.2222222222222222" type="real" />
  </edge>
  <edge id="O75643 (pp) Q16665" label="U520_HUMAN (pp) HIF1A_HUMAN" source="O75643" target="Q16665">
    <att name="confidence_score" value="1.0" type="real" />
    <att name="confidence_score_old" value="0.1647" type="real" />
    <att name="initial_score" value="0.0692" type="real" />
    <att name="relevance_score" value="0.2222222222222222" type="real" />
  </edge>
  <edge id="O75643 (pp) Q6P2Q9" label="U520_HUMAN (pp) PRP8_HUMAN" source="O75643" target="Q6P2Q9">
    <att name="confidence_score" value="1.0" type="real" />
    <att name="confidence_score_old" value="0.7317" type="real" />
    <att name="initial_score" value="0.7896" type="real" />
    <att name="relevance_score" value="0.14207650273224043" type="real" />
  </edge>
  <edge id="O75925 (pp) O75928" label="PIAS1_HUMAN (pp) PIAS2_HUMAN" source="O75925" target="O75928">
    <att name="confidence_score" value="1.0" type="real" />
    <att name="confidence_score_old" value="0.1599" type="real" />
    <att name="initial_score" value="0.0549" type="real" />
    <att name="relevance_score" value="0.26666666666666666" type="real" />
  </edge>
  <edge id="O75925 (pp) P03372" label="PIAS1_HUMAN (pp) ESR1_HUMAN" source="O75925" target="P03372">
    <att name="confidence_score" value="1.0" type="real" />
    <att name="confidence_score_old" value="0.188" type="real" />
    <att name="initial_score" value="0.133" type="real" />
    <att name="relevance_score" value="0.24044585987261147" type="real" />
  </edge>
  <edge id="O75925 (pp) P04637" label="PIAS1_HUMAN (pp) P53_HUMAN" source="O75925" target="P04637">
    <att name="confidence_score" value="1.0" type="real" />
    <att name="confidence_score_old" value="0.4764" type="real" />
    <att name="initial_score" value="0.5822" type="real" />
    <att name="relevance_score" value="0.17357512953367876" type="real" />
  </edge>
  <edge id="O75925 (pp) P10275" label="PIAS1_HUMAN (pp) ANDR_HUMAN" source="O75925" target="P10275">
    <att name="confidence_score" value="1.0" type="real" />
    <att name="confidence_score_old" value="1.0" type="real" />
    <att name="initial_score" value="0.5956" type="real" />
    <att name="relevance_score" value="0.26666666666666666" type="real" />
  </edge>
  <edge id="O75925 (pp) P13056" label="PIAS1_HUMAN (pp) NR2C1_HUMAN" source="O75925" target="P13056">
    <att name="confidence_score" value="1.0" type="real" />
    <att name="confidence_score_old" value="0.6446" type="real" />
    <att name="initial_score" value="0.7284" type="real" />
    <att name="relevance_score" value="0.26666666666666666" type="real" />
  </edge>
[truncated: 1,093,332 more chars]
