# Supplementary material for: New insights into the molecular biology of Alzheimer’s-like cerebral amyloidosis achieved through multi‐omics approaches
Source: PLoS One. 2025 Sep 3;20(9):e0330859. doi: 10.1371/journal.pone.0330859 (PMC12407441; doi:10.1371/journal.pone.0330859)
Supplement: S4 Appendix — (ZIP) [file pone.0330859.s014.zip › c1_3_55.xgmml]

<?xml version='1.0' encoding='utf-8'?>
<graph xmlns="http://www.cs.rpi.edu/XGMML" xmlns:dc="http://purl.org/dc/elements/1.1/" xmlns:rdf="http://www.w3.org/1999/02/22-rdf-syntax-ns#" label="[c1_3_55]@0.1" directed="0" vendor="Intomics A/S">
  <att name="layoutAlgorithm" value="Edge-weighted Spring Embedded" type="string" />
  <att name="networkMetadata"><rdf:RDF><rdf:Description rdf:about="https://www.intomics.com/"><dc:type>Protein-Protein Interaction</dc:type><dc:description>https://www.intomics.com/inbiomap/</dc:description><dc:identifier>[P10828]@0.1</dc:identifier><dc:date>2024-01-31 21:21:58 UTC</dc:date><dc:title>inBio Map network</dc:title><dc:source>/unity/intomics/inhouse/software/inBio_Command_2023_08/share/data/interactions/network_0/inBio_Map_2023_08_10</dc:source><dc:format>Cytoscape-XGMML</dc:format></rdf:Description></rdf:RDF></att>
  <att name="_inBio_interactomeVersion" value="2023_08_10" type="string" />
  <att name="_inBio_formatVersion" value="1" type="integer" />
  <att name="_inBio_formatVersion" value="1" type="integer" />
  <att name="_inBio_interactomeVersion" value="2023_08_10" type="string" />
  <att name="layoutAlgorithm" value="Edge-weighted Spring Embedded" type="string" />
  <att name="order" value="1" type="integer" />
  <node id="O43593" label="HAIR_HUMAN">
    <att name="ac" value="O43593" type="string" />
    <att name="description" value="Lysine-specific demethylase hairless" type="string" />
    <att name="gene" value="HR" type="string" />
    <att name="localization" value="Transcription factor" type="string" />
    <att name="order" value="1" type="integer" />
    <att name="relevance_score" value="0.4444444444444444" type="real" />
    <att name="localization" value="Transcription factor" type="string" />
    <att name="description" value="Lysine-specific demethylase hairless" type="string" />
  </node>
  <node id="O60907" label="TBL1X_HUMAN">
    <att name="ac" value="O60907" type="string" />
    <att name="description" value="F-box-like/WD repeat-containing protein TBL1X" type="string" />
    <att name="gene" value="TBL1X" type="string" />
    <att name="localization" value="" type="string" />
    <att name="order" value="1" type="integer" />
    <att name="relevance_score" value="0.13043478260869565" type="real" />
    <att name="localization" value="" type="string" />
    <att name="description" value="F-box-like/WD repeat-containing protein TBL1X" type="string" />
  </node>
  <node id="P10588" label="NR2F6_HUMAN">
    <att name="ac" value="P10588" type="string" />
    <att name="description" value="Nuclear receptor subfamily 2 group F member 6" type="string" />
    <att name="gene" value="NR2F6" type="string" />
    <att name="localization" value="Transcription factor" type="string" />
    <att name="order" value="1" type="integer" />
    <att name="relevance_score" value="0.3333333333333333" type="real" />
    <att name="localization" value="Transcription factor" type="string" />
    <att name="description" value="Nuclear receptor subfamily 2 group F member 6" type="string" />
  </node>
  <node id="P10827" label="THA_HUMAN">
    <att name="ac" value="P10827" type="string" />
    <att name="description" value="Thyroid hormone receptor alpha" type="string" />
    <att name="gene" value="THRA" type="string" />
    <att name="localization" value="Transcription factor" type="string" />
    <att name="order" value="1" type="integer" />
    <att name="relevance_score" value="0.39622641509433965" type="real" />
    <att name="localization" value="Transcription factor" type="string" />
    <att name="description" value="Thyroid hormone receptor alpha" type="string" />
  </node>
  <node id="P10828" label="THB_HUMAN">
    <att name="ac" value="P10828" type="string" />
    <att name="description" value="Thyroid hormone receptor beta" type="string" />
    <att name="gene" value="THRB" type="string" />
    <att name="localization" value="Transcription factor" type="string" />
    <att name="order" value="0" type="integer" />
    <att name="relevance_score" value="1.0" type="real" />
    <att name="localization" value="Transcription factor" type="string" />
    <att name="description" value="Thyroid hormone receptor beta" type="string" />
  </node>
  <node id="P19793" label="RXRA_HUMAN">
    <att name="ac" value="P19793" type="string" />
    <att name="description" value="Retinoic acid receptor RXR-alpha" type="string" />
    <att name="gene" value="RXRA" type="string" />
    <att name="localization" value="Transcription factor" type="string" />
    <att name="order" value="1" type="integer" />
    <att name="relevance_score" value="0.18487394957983194" type="real" />
    <att name="localization" value="Transcription factor" type="string" />
    <att name="description" value="Retinoic acid receptor RXR-alpha" type="string" />
  </node>
  <node id="P28702" label="RXRB_HUMAN">
    <att name="ac" value="P28702" type="string" />
    <att name="description" value="Retinoic acid receptor RXR-beta" type="string" />
    <att name="gene" value="RXRB" type="string" />
    <att name="localization" value="Transcription factor" type="string" />
    <att name="order" value="1" type="integer" />
    <att name="relevance_score" value="0.22857142857142856" type="real" />
    <att name="localization" value="Transcription factor" type="string" />
    <att name="description" value="Retinoic acid receptor RXR-beta" type="string" />
  </node>
  <node id="P29762" label="RABP1_HUMAN">
    <att name="ac" value="P29762" type="string" />
    <att name="description" value="Cellular retinoic acid-binding protein 1" type="string" />
    <att name="gene" value="CRABP1" type="string" />
    <att name="localization" value="" type="string" />
    <att name="order" value="1" type="integer" />
    <att name="relevance_score" value="0.21428571428571427" type="real" />
    <att name="localization" value="" type="string" />
    <att name="description" value="Cellular retinoic acid-binding protein 1" type="string" />
  </node>
  <node id="P48443" label="RXRG_HUMAN">
    <att name="ac" value="P48443" type="string" />
    <att name="description" value="Retinoic acid receptor RXR-gamma" type="string" />
    <att name="gene" value="RXRG" type="string" />
    <att name="localization" value="Transcription factor" type="string" />
    <att name="order" value="1" type="integer" />
    <att name="relevance_score" value="0.22727272727272727" type="real" />
    <att name="localization" value="Transcription factor" type="string" />
    <att name="description" value="Retinoic acid receptor RXR-gamma" type="string" />
  </node>
  <node id="P62324" label="BTG1_HUMAN">
    <att name="ac" value="P62324" type="string" />
    <att name="description" value="Protein BTG1" type="string" />
    <att name="gene" value="BTG1" type="string" />
    <att name="localization" value="" type="string" />
    <att name="order" value="1" type="integer" />
    <att name="relevance_score" value="0.3" type="real" />
    <att name="localization" value="" type="string" />
    <att name="description" value="Protein BTG1" type="string" />
  </node>
  <node id="Q13901" label="C1D_HUMAN">
    <att name="ac" value="Q13901" type="string" />
    <att name="description" value="Nuclear nucleic acid-binding protein C1D" type="string" />
    <att name="gene" value="C1D" type="string" />
    <att name="localization" value="Transcription factor" type="string" />
    <att name="order" value="1" type="integer" />
    <att name="relevance_score" value="0.14285714285714285" type="real" />
    <att name="localization" value="Transcription factor" type="string" />
    <att name="description" value="Nuclear nucleic acid-binding protein C1D" type="string" />
  </node>
  <node id="Q14686" label="NCOA6_HUMAN">
    <att name="ac" value="Q14686" type="string" />
    <att name="description" value="Nuclear receptor coactivator 6" type="string" />
    <att name="gene" value="NCOA6" type="string" />
    <att name="localization" value="" type="string" />
    <att name="order" value="1" type="integer" />
    <att name="relevance_score" value="0.16071428571428573" type="real" />
    <att name="localization" value="" type="string" />
    <att name="description" value="Nuclear receptor coactivator 6" type="string" />
  </node>
  <node id="Q15596" label="NCOA2_HUMAN">
    <att name="ac" value="Q15596" type="string" />
    <att name="description" value="Nuclear receptor coactivator 2" type="string" />
    <att name="gene" value="NCOA2" type="string" />
    <att name="localization" value="" type="string" />
    <att name="order" value="1" type="integer" />
    <att name="relevance_score" value="0.12307692307692308" type="real" />
    <att name="localization" value="" type="string" />
    <att name="description" value="Nuclear receptor coactivator 2" type="string" />
  </node>
  <node id="Q15651" label="HMGN3_HUMAN">
    <att name="ac" value="Q15651" type="string" />
    <att name="description" value="High mobility group nucleosome-binding domain-containing protein 3" type="string" />
    <att name="gene" value="HMGN3" type="string" />
    <att name="localization" value="" type="string" />
    <att name="order" value="1" type="integer" />
    <att name="relevance_score" value="0.5" type="real" />
    <att name="localization" value="" type="string" />
    <att name="description" value="High mobility group nucleosome-binding domain-containing protein 3" type="string" />
  </node>
  <node id="Q15788" label="NCOA1_HUMAN">
    <att name="ac" value="Q15788" type="string" />
    <att name="description" value="Nuclear receptor coactivator 1" type="string" />
    <att name="gene" value="NCOA1" type="string" />
    <att name="localization" value="Enzyme" type="string" />
    <att name="order" value="1" type="integer" />
    <att name="relevance_score" value="0.17391304347826086" type="real" />
    <att name="localization" value="Enzyme" type="string" />
    <att name="description" value="Nuclear receptor coactivator 1" type="string" />
  </node>
  <node id="Q8IXJ9" label="ASXL1_HUMAN">
    <att name="ac" value="Q8IXJ9" type="string" />
    <att name="description" value="Polycomb group protein ASXL1" type="string" />
    <att name="gene" value="ASXL1" type="string" />
    <att name="localization" value="" type="string" />
    <att name="order" value="1" type="integer" />
    <att name="relevance_score" value="0.14285714285714285" type="real" />
    <att name="localization" value="" type="string" />
    <att name="description" value="Polycomb group protein ASXL1" type="string" />
  </node>
  <node id="Q96F24" label="NRBF2_HUMAN">
    <att name="ac" value="Q96F24" type="string" />
    <att name="description" value="Nuclear receptor-binding factor 2" type="string" />
    <att name="gene" value="NRBF2" type="string" />
    <att name="localization" value="" type="string" />
    <att name="order" value="1" type="integer" />
    <att name="relevance_score" value="0.13333333333333333" type="real" />
    <att name="localization" value="" type="string" />
    <att name="description" value="Nuclear receptor-binding factor 2" type="string" />
  </node>
  <node id="Q9BQI9" label="NRIP2_HUMAN">
    <att name="ac" value="Q9BQI9" type="string" />
    <att name="description" value="Nuclear receptor-interacting protein 2" type="string" />
    <att name="gene" value="NRIP2" type="string" />
    <att name="localization" value="" type="string" />
    <att name="order" value="1" type="integer" />
    <att name="relevance_score" value="0.25" type="real" />
    <att name="localization" value="" type="string" />
    <att name="description" value="Nuclear receptor-interacting protein 2" type="string" />
  </node>
  <node id="Q9Y618" label="NCOR2_HUMAN">
    <att name="ac" value="Q9Y618" type="string" />
    <att name="description" value="Nuclear receptor corepressor 2" type="string" />
    <att name="gene" value="NCOR2" type="string" />
    <att name="localization" value="Transcription factor" type="string" />
    <att name="order" value="1" type="integer" />
    <att name="relevance_score" value="0.1206896551724138" type="real" />
    <att name="localization" value="Transcription factor" type="string" />
    <att name="description" value="Nuclear receptor corepressor 2" type="string" />
  </node>
  <node id="Q9Y6Q9" label="NCOA3_HUMAN">
    <att name="ac" value="Q9Y6Q9" type="string" />
    <att name="description" value="Nuclear receptor coactivator 3" type="string" />
    <att name="gene" value="NCOA3" type="string" />
    <att name="localization" value="Enzyme" type="string" />
    <att name="order" value="1" type="integer" />
    <att name="relevance_score" value="0.11214953271028037" type="real" />
    <att name="localization" value="Enzyme" type="string" />
    <att name="description" value="Nuclear receptor coactivator 3" type="string" />
  </node>
  <edge id="O43593 (pp) P10827" label="HAIR_HUMAN (pp) THA_HUMAN" source="O43593" target="P10827">
    <att name="confidence_score" value="1.0" type="real" />
    <att name="confidence_score_old" value="0.3308" type="real" />
    <att name="initial_score" value="0.4061" type="real" />
    <att name="relevance_score" value="0.39622641509433965" type="real" />
  </edge>
  <edge id="O43593 (pp) P10828" label="HAIR_HUMAN (pp) THB_HUMAN" source="O43593" target="P10828">
    <att name="confidence_score" value="1.0" type="real" />
    <att name="confidence_score_old" value="0.3321" type="real" />
    <att name="initial_score" value="0.408" type="real" />
    <att name="relevance_score" value="0.4444444444444444" type="real" />
  </edge>
  <edge id="O60907 (pp) P10828" label="TBL1X_HUMAN (pp) THB_HUMAN" source="O60907" target="P10828">
    <att name="confidence_score" value="1.0" type="real" />
    <att name="confidence_score_old" value="0.2178" type="real" />
    <att name="initial_score" value="0.204" type="real" />
    <att name="relevance_score" value="0.13043478260869565" type="real" />
  </edge>
  <edge id="O60907 (pp) P19793" label="TBL1X_HUMAN (pp) RXRA_HUMAN" source="O60907" target="P19793">
    <att name="confidence_score" value="1.0" type="real" />
    <att name="confidence_score_old" value="1.0" type="real" />
    <att name="initial_score" value="0.3033" type="real" />
    <att name="relevance_score" value="0.13043478260869565" type="real" />
  </edge>
  <edge id="O60907 (pp) P28702" label="TBL1X_HUMAN (pp) RXRB_HUMAN" source="O60907" target="P28702">
    <att name="confidence_score" value="1.0" type="real" />
    <att name="confidence_score_old" value="1.0" type="real" />
    <att name="initial_score" value="0.1165" type="real" />
    <att name="relevance_score" value="0.13043478260869565" type="real" />
  </edge>
  <edge id="O60907 (pp) Q9Y618" label="TBL1X_HUMAN (pp) NCOR2_HUMAN" source="O60907" target="Q9Y618">
    <att name="confidence_score" value="1.0" type="real" />
    <att name="confidence_score_old" value="1.0" type="real" />
    <att name="initial_score" value="0.3737" type="real" />
    <att name="relevance_score" value="0.1206896551724138" type="real" />
  </edge>
  <edge id="P10588 (pp) P10828" label="NR2F6_HUMAN (pp) THB_HUMAN" source="P10588" target="P10828">
    <att name="confidence_score" value="1.0" type="real" />
    <att name="confidence_score_old" value="0.2412" type="real" />
    <att name="initial_score" value="0.2534" type="real" />
    <att name="relevance_score" value="0.3333333333333333" type="real" />
  </edge>
  <edge id="P10588 (pp) P19793" label="NR2F6_HUMAN (pp) RXRA_HUMAN" source="P10588" target="P19793">
    <att name="confidence_score" value="1.0" type="real" />
    <att name="confidence_score_old" value="0.2043" type="real" />
    <att name="initial_score" value="0.1733" type="real" />
    <att name="relevance_score" value="0.18487394957983194" type="real" />
  </edge>
  <edge id="P10588 (pp) P48443" label="NR2F6_HUMAN (pp) RXRG_HUMAN" source="P10588" target="P48443">
    <att name="confidence_score" value="1.0" type="real" />
    <att name="confidence_score_old" value="0.1603" type="real" />
    <att name="initial_score" value="0.056" type="real" />
    <att name="relevance_score" value="0.22727272727272727" type="real" />
  </edge>
  <edge id="P10588 (pp) Q15788" label="NR2F6_HUMAN (pp) NCOA1_HUMAN" source="P10588" target="Q15788">
    <att name="confidence_score" value="1.0" type="real" />
    <att name="confidence_score_old" value="0.1935" type="real" />
    <att name="initial_score" value="0.1469" type="real" />
    <att name="relevance_score" value="0.17391304347826086" type="real" />
  </edge>
  <edge id="P10827 (pp) P10828" label="THA_HUMAN (pp) THB_HUMAN" source="P10827" target="P10828">
    <att name="confidence_score" value="1.0" type="real" />
    <att name="confidence_score_old" value="0.167" type="real" />
    <att name="initial_score" value="0.0758" type="real" />
    <att name="relevance_score" value="0.39622641509433965" type="real" />
  </edge>
  <edge id="P10827 (pp) P19793" label="THA_HUMAN (pp) RXRA_HUMAN" source="P10827" target="P19793">
    <att name="confidence_score" value="1.0" type="real" />
    <att name="confidence_score_old" value="1.0" type="real" />
    <att name="initial_score" value="0.7823" type="real" />
    <att name="relevance_score" value="0.18487394957983194" type="real" />
  </edge>
  <edge id="P10827 (pp) P29762" label="THA_HUMAN (pp) RABP1_HUMAN" source="P10827" target="P29762">
    <att name="confidence_score" value="1.0" type="real" />
    <att name="confidence_score_old" value="0.2059" type="real" />
    <att name="initial_score" value="0.177" type="real" />
    <att name="relevance_score" value="0.21428571428571427" type="real" />
  </edge>
  <edge id="P10827 (pp) P62324" label="THA_HUMAN (pp) BTG1_HUMAN" source="P10827" target="P62324">
    <att name="confidence_score" value="1.0" type="real" />
    <att name="confidence_score_old" value="0.2038" type="real" />
    <att name="initial_score" value="0.1721" type="real" />
    <att name="relevance_score" value="0.3" type="real" />
  </edge>
  <edge id="P10827 (pp) Q13901" label="THA_HUMAN (pp) C1D_HUMAN" source="P10827" target="Q13901">
    <att name="confidence_score" value="1.0" type="real" />
    <att name="confidence_score_old" value="0.2295" type="real" />
    <att name="initial_score" value="0.2295" type="real" />
    <att name="relevance_score" value="0.14285714285714285" type="real" />
  </edge>
  <edge id="P10827 (pp) Q14686" label="THA_HUMAN (pp) NCOA6_HUMAN" source="P10827" target="Q14686">
    <att name="confidence_score" value="1.0" type="real" />
    <att name="confidence_score_old" value="0.2228" type="real" />
    <att name="initial_score" value="0.215" type="real" />
    <att name="relevance_score" value="0.16071428571428573" type="real" />
  </edge>
  <edge id="P10827 (pp) Q15596" label="THA_HUMAN (pp) NCOA2_HUMAN" source="P10827" target="Q15596">
    <att name="confidence_score" value="1.0" type="real" />
    <att name="confidence_score_old" value="0.2788" type="real" />
    <att name="initial_score" value="0.3234" type="real" />
    <att name="relevance_score" value="0.12307692307692308" type="real" />
  </edge>
  <edge id="P10827 (pp) Q15788" label="THA_HUMAN (pp) NCOA1_HUMAN" source="P10827" target="Q15788">
    <att name="confidence_score" value="1.0" type="real" />
    <att name="confidence_score_old" value="0.5715" type="real" />
    <att name="initial_score" value="0.6702" type="real" />
    <att name="relevance_score" value="0.17391304347826086" type="real" />
  </edge>
  <edge id="P10827 (pp) Q9Y618" label="THA_HUMAN (pp) NCOR2_HUMAN" source="P10827" target="Q9Y618">
    <att name="confidence_score" value="1.0" type="real" />
    <att name="confidence_score_old" value="0.2181" type="real" />
    <att name="initial_score" value="0.2047" type="real" />
    <att name="relevance_score" value="0.1206896551724138" type="real" />
  </edge>
  <edge id="P10827 (pp) Q9Y6Q9" label="THA_HUMAN (pp) NCOA3_HUMAN" source="P10827" target="Q9Y6Q9">
    <att name="confidence_score" value="1.0" type="real" />
    <att name="confidence_score_old" value="0.1952" type="real" />
    <att name="initial_score" value="0.1513" type="real" />
    <att name="relevance_score" value="0.11214953271028037" type="real" />
  </edge>
  <edge id="P10828 (pp) P19793" label="THB_HUMAN (pp) RXRA_HUMAN" source="P10828" target="P19793">
    <att name="confidence_score" value="1.0" type="real" />
    <att name="confidence_score_old" value="1.0" type="real" />
    <att name="initial_score" value="0.7048" type="real" />
    <att name="relevance_score" value="0.18487394957983194" type="real" />
  </edge>
  <edge id="P10828 (pp) P28702" label="THB_HUMAN (pp) RXRB_HUMAN" source="P10828" target="P28702">
    <att name="confidence_score" value="1.0" type="real" />
    <att name="confidence_score_old" value="0.1932" type="real" />
    <att name="initial_score" value="0.1461" type="real" />
    <att name="relevance_score" value="0.22857142857142856" type="real" />
  </edge>
  <edge id="P10828 (pp) P29762" label="THB_HUMAN (pp) RABP1_HUMAN" source="P10828" target="P29762">
    <att name="confidence_score" value="1.0" type="real" />
    <att name="confidence_score_old" value="0.2061" type="real" />
    <att name="initial_score" value="0.1775" type="real" />
    <att name="relevance_score" value="0.21428571428571427" type="real" />
  </edge>
  <edge id="P10828 (pp) P48443" label="THB_HUMAN (pp) RXRG_HUMAN" source="P10828" target="P48443">
    <att name="confidence_score" value="1.0" type="real" />
    <att name="confidence_score_old" value="0.1691" type="real" />
    <att name="initial_score" value="0.0818" type="real" />
    <att name="relevance_score" value="0.22727272727272727" type="real" />
  </edge>
  <edge id="P10828 (pp) P62324" label="THB_HUMAN (pp) BTG1_HUMAN" source="P10828" target="P62324">
    <att name="confidence_score" value="1.0" type="real" />
    <att name="confidence_score_old" value="0.2043" type="real" />
    <att name="initial_score" value="0.1731" type="real" />
    <att name="relevance_score" value="0.3" type="real" />
  </edge>
  <edge id="P10828 (pp) Q13901" label="THB_HUMAN (pp) C1D_HUMAN" source="P10828" target="Q13901">
    <att name="confidence_score" value="1.0" type="real" />
    <att name="confidence_score_old" value="0.2921" type="real" />
    <att name="initial_score" value="0.3458" type="real" />
    <att name="relevance_score" value="0.14285714285714285" type="real" />
  </edge>
  <edge id="P10828 (pp) Q14686" label="THB_HUMAN (pp) NCOA6_HUMAN" source="P10828" target="Q14686">
    <att name="confidence_score" value="1.0" type="real" />
    <att name="confidence_score_old" value="0.2276" type="real" />
    <att name="initial_score" value="0.2255" type="real" />
    <att name="relevance_score" value="0.16071428571428573" type="real" />
  </edge>
  <edge id="P10828 (pp) Q15596" label="THB_HUMAN (pp) NCOA2_HUMAN" source="P10828" target="Q15596">
    <att name="confidence_score" value="1.0" type="real" />
    <att name="confidence_score_old" value="0.5511" type="real" />
    <att name="initial_score" value="0.6526" type="real" />
    <att name="relevance_score" value="0.12307692307692308" type="real" />
  </edge>
  <edge id="P10828 (pp) Q15651" label="THB_HUMAN (pp) HMGN3_HUMAN" source="P10828" target="Q15651">
    <att name="confidence_score" value="1.0" type="real" />
    <att name="confidence_score_old" value="0.2011" type="real" />
    <att name="initial_score" value="0.1656" type="real" />
    <att name="relevance_score" value="0.5" type="real" />
  </edge>
  <edge id="P10828 (pp) Q15788" label="THB_HUMAN (pp) NCOA1_HUMAN" source="P10828" target="Q15788">
    <att name="confidence_score" value="1.0" type="real" />
    <att name="confidence_score_old" value="0.6469" type="real" />
    <att name="initial_score" value="0.7301" type="real" />
    <att name="relevance_score" value="0.17391304347826086" type="real" />
  </edge>
  <edge id="P10828 (pp) Q8IXJ9" label="THB_HUMAN (pp) ASXL1_HUMAN" source="P10828" target="Q8IXJ9">
    <att name="confidence_score" value="1.0" type="real" />
    <att name="confidence_score_old" value="0.2605" type="real" />
    <att name="initial_score" value="0.2907" type="real" />
    <att name="relevance_score" value="0.14285714285714285" type="real" />
  </edge>
  <edge id="P10828 (pp) Q96F24" label="THB_HUMAN (pp) NRBF2_HUMAN" source="P10828" target="Q96F24">
    <att name="confidence_score" value="1.0" type="real" />
    <att name="confidence_score_old" value="0.2296" type="real" />
    <att name="initial_score" value="0.2296" type="real" />
    <att name="relevance_score" value="0.13333333333333333" type="real" />
  </edge>
  <edge id="P10828 (pp) Q9BQI9" label="THB_HUMAN (pp) NRIP2_HUMAN" source="P10828" target="Q9BQI9">
    <att name="confidence_score" value="1.0" type="real" />
    <att name="confidence_score_old" value="0.3251" type="real" />
    <att name="initial_score" value="0.3977" type="real" />
    <att name="relevance_score" value="0.25" type="real" />
  </edge>
  <edge id="P10828 (pp) Q9Y618" label="THB_HUMAN (pp) NCOR2_HUMAN" source="P10828" target="Q9Y618">
    <att name="confidence_score" value="1.0" type="real" />
    <att name="confidence_score_old" value="0.6348" type="real" />
    <att name="initial_score" value="0.7209" type="real" />
    <att name="relevance_score" value="0.1206896551724138" type="real" />
  </edge>
  <edge id="P10828 (pp) Q9Y6Q9" label="THB_HUMAN (pp) NCOA3_HUMAN" source="P10828" target="Q9Y6Q9">
    <att name="confidence_score" value="1.0" type="real" />
    <att name="confidence_score_old" value="0.3747" type="real" />
    <att name="initial_score" value="0.4662" type="real" />
    <att name="relevance_score" value="0.11214953271028037" type="real" />
  </edge>
  <edge id="P19793 (pp) P28702" label="RXRA_HUMAN (pp) RXRB_HUMAN" source="P19793" target="P28702">
    <att name="confidence_score" value="1.0" type="real" />
    <att name="confidence_score_old" value="1.0" type="real" />
    <att name="initial_score" value="0.0" type="real" />
    <att name="relevance_score" value="0.18487394957983194" type="real" />
  </edge>
  <edge id="P19793 (pp) P48443" label="RXRA_HUMAN (pp) RXRG_HUMAN" source="P19793" target="P48443">
    <att name="confidence_score" value="1.0" type="real" />
    <att name="confidence_score_old" value="1.0" type="real" />
    <att name="initial_score" value="0.0548" type="real" />
    <att name="relevance_score" value="0.18487394957983194" type="real" />
  </edge>
  <edge id="P19793 (pp) Q14686" label="RXRA_HUMAN (pp) NCOA6_HUMAN" source="P19793" target="Q14686">
    <att name="confidence_score" value="1.0" type="real" />
    <att name="confidence_score_old" value="0.2596" type="real" />
    <att name="initial_score" value="0.289" type="real" />
    <att name="relevance_score" value="0.16071428571428573" type="real" />
  </edge>
  <edge id="P19793 (pp) Q15596" label="RXRA_HUMAN (pp) NCOA2_HUMAN" source="P19793" target="Q15596">
    <att name="confidence_score" value="1.0" type="real" />
    <att name="confidence_score_old" value="1.0" type="real" />
    <att name="initial_score" value="0.7943" type="real" />
    <att name="relevance_score" value="0.12307692307692308" type="real" />
  </edge>
  <edge id="P19793 (pp) Q15788" label="RXRA_HUMAN (pp) NCOA1_HUMAN" source="P19793" target="Q15788">
    <att name="confidence_score" value="1.0" type="real" />
    <att name="confidence_score_old" value="1.0" type="real" />
    <att name="initial_score" value="0.8001" type="real" />
    <att name="relevance_score" value="0.17391304347826086" type="real" />
  </edge>
  <edge id="P19793 (pp) Q8IXJ9" label="RXRA_HUMAN (pp) ASXL1_HUMAN" source="P19793" target="Q8IXJ9">
    <att name="confidence_score" value="1.0" type="real" />
    <att name="confidence_score_old" value="0.2768" type="real" />
    <att name="initial_score" value="0.32" type="real" />
    <att name="relevance_score" value="0.14285714285714285" type="real" />
  </edge>
  <edge id="P19793 (pp) Q96F24" label="RXRA_HUMAN (pp) NRBF2_HUMAN" source="P19793" target="Q96F24">
    <att name="confidence_score" value="1.0" type="real" />
    <att name="confidence_score_old" value="0.2288" type="real" />
    <att name="initial_score" value="0.228" type="real" />
    <att name="relevance_score" value="0.13333333333333333" type="real" />
  </edge>
  <edge id="P19793 (pp) Q9Y618" label="RXRA_HUMAN (pp) NCOR2_HUMAN" source="P19793" target="Q9Y618">
    <att name="confidence_score" value="1.0" type="real" />
    <att name="confidence_score_old" value="1.0" type="real" />
    <att name="initial_score" value="0.6276" type="real" />
    <att name="relevance_score" value="0.1206896551724138" type="real" />
  </edge>
  <edge id="P19793 (pp) Q9Y6Q9" label="RXRA_HUMAN (pp) NCOA3_HUMAN" source="P19793" target="Q9Y6Q9">
    <att name="confidence_score" value="1.0" type="real" />
    <att name="confidence_score_old" value="0.2963" type="real" />
    <att name="initial_score" value="0.3529" type="real" />
    <att name="relevance_score" value="0.11214953271028037" type="real" />
  </edge>
  <edge id="P28702 (pp) P48443" label="RXRB_HUMAN (pp) RXRG_HUMAN" source="P28702" target="P48443">
    <att name="confidence_score" value="1.0" type="real" />
    <att name="confidence_score_old" value="1.0" type="real" />
    <att name="initial_score" value="0.0" type="real" />
    <att name="relevance_score" value="0.22727272727272727" type="real" />
  </edge>
  <edge id="P28702 (pp) Q15788" label="RXRB_HUMAN (pp) NCOA1_HUMAN" source="P28702" target="Q15788">
    <att name="confidence_score" value="1.0" type="real" />
    <att name="confidence_score_old" value="1.0" type="real" />
    <att name="initial_score" value="0.5376" type="real" />
    <att name="relevance_score" value="0.17391304347826086" type="real" />
  </edge>
  <edge id="P28702 (pp) Q9Y618" label="RXRB_HUMAN (pp) NCOR2_HUMAN" source="P28702" target="Q9Y618">
    <att name="confidence_score" value="1.0" type="real" />
    <att name="confidence_score_old" value="1.0" type="real" />
    <att name="initial_score" value="0.3048" type="real" />
    <att name="relevance_score" value="0.1206896551724138" type="real" />
  </edge>
  <edge id="P28702 (pp) Q9Y6Q9" label="RXRB_HUMAN (pp) NCOA3_HUMAN" source="P28702" target="Q9Y6Q9">
    <att name="confidence_score" value="1.0" type="real" />
    <att name="confidence_score_old" value="0.1823" type="real" />
    <att name="initial_score" value="0.1183" type="real" />
    <att name="relevance_score" value="0.11214953271028037" type="real" />
  </edge>
  <edge id="P48443 (pp) Q9Y618" label="RXRG_HUMAN (pp) NCOR2_HUMAN" source="P48443" target="Q9Y618">
    <att name="confidence_score" value="1.0" type="real" />
    <att name="confidence_score_old" value="0.1602" type="real" />
    <att name="initial_score" value="0.0556" type="real" />
    <att name="relevance_score" value="0.1206896551724138" type="real" />
  </edge>
  <edge id="Q13901 (pp) Q9Y618" label="C1D_HUMAN (pp) NCOR2_HUMAN" source="Q13901" target="Q9Y618">
    <att name="confidence_score" value="1.0" type="real" />
    <att name="confidence_score_old" value="0.2284" type="real" />
    <att name="initial_score" value="0.2271" type="real" />
    <att name="relevance_score" value="0.1206896551724138" type="real" />
  </edge>
  <edge id="Q14686 (pp) Q15788" label="NCOA6_HUMAN (pp) NCOA1_HUMAN" source="Q14686" target="Q15788">
    <att name="confidence_score" value="1.0" type="real" />
    <att name="confidence_score_old" value="0.2318" type="real" />
    <att name="initial_score" value="0.2343" type="real" />
    <att name="relevance_score" value="0.16071428571428573" type="real" />
  </edge>
  <edge id="Q14686 (pp) Q9Y6Q9" label="NCOA6_HUMAN (pp) NCOA3_HUMAN" source="Q14686" target="Q9Y6Q9">
    <att name="confidence_score" value="1.0" type="real" />
    <att name="confidence_score_old" value="0.1848" type="real" />
    <att name="initial_score" value="0.1246" type="real" />
    <att name="relevance_score" value="0.11214953271028037" type="real" />
  </edge>
  <edge id="Q15596 (pp) Q15788" label="NCOA2_HUMAN (pp) NCOA1_HUMAN" source="Q15596" target="Q15788">
    <att name="confidence_score" value="1.0" type="real" />
    <att name="confidence_score_old" value="1.0" type="real" />
    <att name="initial_score" value="0.7291" type="real" />
    <att name="relevance_score" value="0.12307692307692308" type="real" />
  </edge>
  <edge id="Q15596 (pp) Q9Y6Q9" label="NCOA2_HUMAN (pp) NCOA3_HUMAN" source="Q15596" target="Q9Y6Q9">
    <att name="confidence_score" value="1.0" type="real" />
    <att name="confidence_score_old" value="0.2992" type="real" />
    <att name="initial_score" value="0.3575" type="real" />
    <att name="relevance_score" value="0.11214953271028037" type="real" />
  </edge>
  <edge id="Q15788 (pp) Q8IXJ9" label="NCOA1_HUMAN (pp) ASXL1_HUMAN" source="Q15788" target="Q8IXJ9">
    <att name="confidence_score" value="1.0" type="real" />
    <att name="confidence_score_old" value="0.2417" type="real" />
    <att name="initial_score" value="0.2544" type="real" />
    <att name="relevance_score" value="0.14285714285714285" type="real" />
  </edge>
  <edge id="Q15788 (pp) Q9Y6Q9" label="NCOA1_HUMAN (pp) NCOA3_HUMAN" source="Q15788" target="Q9Y6Q9">
    <att name="confidence_score" value="1.0" type="real" />
    <att name="confidence_score_old" value="1.0" type="real" />
    <att name="initial_score" value="0.6483" type="real" />
    <att name="relevance_score" value="0.11214953271028037" type="real" />
  </edge>
</graph>
