# Supplementary material for: New insights into the molecular biology of Alzheimer’s-like cerebral amyloidosis achieved through multi‐omics approaches
Source: PLoS One. 2025 Sep 3;20(9):e0330859. doi: 10.1371/journal.pone.0330859 (PMC12407441; doi:10.1371/journal.pone.0330859)
Supplement: S4 Appendix — (ZIP) [file pone.0330859.s014.zip › c1_3_57.xgmml]

<?xml version='1.0' encoding='utf-8'?>
<graph xmlns="http://www.cs.rpi.edu/XGMML" xmlns:dc="http://purl.org/dc/elements/1.1/" xmlns:rdf="http://www.w3.org/1999/02/22-rdf-syntax-ns#" label="[c1_3_57]@0.1" directed="0" vendor="Intomics A/S">
  <att name="layoutAlgorithm" value="Edge-weighted Spring Embedded" type="string" />
  <att name="networkMetadata"><rdf:RDF><rdf:Description rdf:about="https://www.intomics.com/"><dc:type>Protein-Protein Interaction</dc:type><dc:description>https://www.intomics.com/inbiomap/</dc:description><dc:identifier>[P11474]@0.1</dc:identifier><dc:date>2024-01-31 21:21:58 UTC</dc:date><dc:title>inBio Map network</dc:title><dc:source>/unity/intomics/inhouse/software/inBio_Command_2023_08/share/data/interactions/network_0/inBio_Map_2023_08_10</dc:source><dc:format>Cytoscape-XGMML</dc:format></rdf:Description></rdf:RDF></att>
  <att name="_inBio_interactomeVersion" value="2023_08_10" type="string" />
  <att name="_inBio_formatVersion" value="1" type="integer" />
  <att name="_inBio_formatVersion" value="1" type="integer" />
  <att name="_inBio_interactomeVersion" value="2023_08_10" type="string" />
  <att name="layoutAlgorithm" value="Edge-weighted Spring Embedded" type="string" />
  <att name="order" value="1" type="integer" />
  <node id="O95718" label="ERR2_HUMAN">
    <att name="ac" value="O95718" type="string" />
    <att name="description" value="Steroid hormone receptor ERR2" type="string" />
    <att name="gene" value="ESRRB" type="string" />
    <att name="localization" value="Transcription factor" type="string" />
    <att name="order" value="1" type="integer" />
    <att name="relevance_score" value="0.25" type="real" />
    <att name="localization" value="Transcription factor" type="string" />
    <att name="description" value="Steroid hormone receptor ERR2" type="string" />
  </node>
  <node id="P11474" label="ERR1_HUMAN">
    <att name="ac" value="P11474" type="string" />
    <att name="description" value="Steroid hormone receptor ERR1" type="string" />
    <att name="gene" value="ESRRA" type="string" />
    <att name="localization" value="Transcription factor" type="string" />
    <att name="order" value="0" type="integer" />
    <att name="relevance_score" value="1.0" type="real" />
    <att name="localization" value="Transcription factor" type="string" />
    <att name="description" value="Steroid hormone receptor ERR1" type="string" />
  </node>
  <node id="P48552" label="NRIP1_HUMAN">
    <att name="ac" value="P48552" type="string" />
    <att name="description" value="Nuclear receptor-interacting protein 1" type="string" />
    <att name="gene" value="NRIP1" type="string" />
    <att name="localization" value="" type="string" />
    <att name="order" value="1" type="integer" />
    <att name="relevance_score" value="0.20408163265306123" type="real" />
    <att name="localization" value="" type="string" />
    <att name="description" value="Nuclear receptor-interacting protein 1" type="string" />
  </node>
  <node id="P55854" label="SUMO3_HUMAN">
    <att name="ac" value="P55854" type="string" />
    <att name="description" value="Small ubiquitin-related modifier 3" type="string" />
    <att name="gene" value="SUMO3" type="string" />
    <att name="localization" value="" type="string" />
    <att name="order" value="1" type="integer" />
    <att name="relevance_score" value="0.1095890410958904" type="real" />
    <att name="localization" value="" type="string" />
    <att name="description" value="Small ubiquitin-related modifier 3" type="string" />
  </node>
  <node id="P62508" label="ERR3_HUMAN">
    <att name="ac" value="P62508" type="string" />
    <att name="description" value="Estrogen-related receptor gamma" type="string" />
    <att name="gene" value="ESRRG" type="string" />
    <att name="localization" value="Transcription factor" type="string" />
    <att name="order" value="1" type="integer" />
    <att name="relevance_score" value="0.75" type="real" />
    <att name="localization" value="Transcription factor" type="string" />
    <att name="description" value="Estrogen-related receptor gamma" type="string" />
  </node>
  <node id="Q15596" label="NCOA2_HUMAN">
    <att name="ac" value="Q15596" type="string" />
    <att name="description" value="Nuclear receptor coactivator 2" type="string" />
    <att name="gene" value="NCOA2" type="string" />
    <att name="localization" value="" type="string" />
    <att name="order" value="1" type="integer" />
    <att name="relevance_score" value="0.12307692307692308" type="real" />
    <att name="localization" value="" type="string" />
    <att name="description" value="Nuclear receptor coactivator 2" type="string" />
  </node>
  <node id="Q15788" label="NCOA1_HUMAN">
    <att name="ac" value="Q15788" type="string" />
    <att name="description" value="Nuclear receptor coactivator 1" type="string" />
    <att name="gene" value="NCOA1" type="string" />
    <att name="localization" value="Enzyme" type="string" />
    <att name="order" value="1" type="integer" />
    <att name="relevance_score" value="0.10869565217391304" type="real" />
    <att name="localization" value="Enzyme" type="string" />
    <att name="description" value="Nuclear receptor coactivator 1" type="string" />
  </node>
  <node id="Q86YN6" label="PRGC2_HUMAN">
    <att name="ac" value="Q86YN6" type="string" />
    <att name="description" value="Peroxisome proliferator-activated receptor gamma coactivator 1-beta" type="string" />
    <att name="gene" value="PPARGC1B" type="string" />
    <att name="localization" value="" type="string" />
    <att name="order" value="1" type="integer" />
    <att name="relevance_score" value="0.23529411764705882" type="real" />
    <att name="localization" value="" type="string" />
    <att name="description" value="Peroxisome proliferator-activated receptor gamma coactivator 1-beta" type="string" />
  </node>
  <node id="Q9NPJ4" label="PNRC2_HUMAN">
    <att name="ac" value="Q9NPJ4" type="string" />
    <att name="description" value="Proline-rich nuclear receptor coactivator 2" type="string" />
    <att name="gene" value="PNRC2" type="string" />
    <att name="localization" value="" type="string" />
    <att name="order" value="1" type="integer" />
    <att name="relevance_score" value="0.3" type="real" />
    <att name="localization" value="" type="string" />
    <att name="description" value="Proline-rich nuclear receptor coactivator 2" type="string" />
  </node>
  <node id="Q9NS37" label="ZHANG_HUMAN">
    <att name="ac" value="Q9NS37" type="string" />
    <att name="description" value="CREB/ATF bZIP transcription factor" type="string" />
    <att name="gene" value="CREBZF" type="string" />
    <att name="localization" value="" type="string" />
    <att name="order" value="1" type="integer" />
    <att name="relevance_score" value="0.2" type="real" />
    <att name="localization" value="" type="string" />
    <att name="description" value="CREB/ATF bZIP transcription factor" type="string" />
  </node>
  <node id="Q9UBE0" label="SAE1_HUMAN">
    <att name="ac" value="Q9UBE0" type="string" />
    <att name="description" value="SUMO-activating enzyme subunit 1" type="string" />
    <att name="gene" value="SAE1" type="string" />
    <att name="localization" value="" type="string" />
    <att name="order" value="1" type="integer" />
    <att name="relevance_score" value="0.5" type="real" />
    <att name="localization" value="" type="string" />
    <att name="description" value="SUMO-activating enzyme subunit 1" type="string" />
  </node>
  <node id="Q9UBK2" label="PRGC1_HUMAN">
    <att name="ac" value="Q9UBK2" type="string" />
    <att name="description" value="Peroxisome proliferator-activated receptor gamma coactivator 1-alpha" type="string" />
    <att name="gene" value="PPARGC1A" type="string" />
    <att name="localization" value="" type="string" />
    <att name="order" value="1" type="integer" />
    <att name="relevance_score" value="0.1125" type="real" />
    <att name="localization" value="" type="string" />
    <att name="description" value="Peroxisome proliferator-activated receptor gamma coactivator 1-alpha" type="string" />
  </node>
  <node id="Q9UBT2" label="SAE2_HUMAN">
    <att name="ac" value="Q9UBT2" type="string" />
    <att name="description" value="SUMO-activating enzyme subunit 2" type="string" />
    <att name="gene" value="UBA2" type="string" />
    <att name="localization" value="Enzyme" type="string" />
    <att name="order" value="1" type="integer" />
    <att name="relevance_score" value="0.3333333333333333" type="real" />
    <att name="localization" value="Enzyme" type="string" />
    <att name="description" value="SUMO-activating enzyme subunit 2" type="string" />
  </node>
  <edge id="O95718 (pp) P11474" label="ERR2_HUMAN (pp) ERR1_HUMAN" source="O95718" target="P11474">
    <att name="confidence_score" value="1.0" type="real" />
    <att name="confidence_score_old" value="0.1786" type="real" />
    <att name="initial_score" value="0.1081" type="real" />
    <att name="relevance_score" value="0.25" type="real" />
  </edge>
  <edge id="O95718 (pp) P48552" label="ERR2_HUMAN (pp) NRIP1_HUMAN" source="O95718" target="P48552">
    <att name="confidence_score" value="1.0" type="real" />
    <att name="confidence_score_old" value="0.1971" type="real" />
    <att name="initial_score" value="0.1558" type="real" />
    <att name="relevance_score" value="0.20408163265306123" type="real" />
  </edge>
  <edge id="O95718 (pp) P62508" label="ERR2_HUMAN (pp) ERR3_HUMAN" source="O95718" target="P62508">
    <att name="confidence_score" value="1.0" type="real" />
    <att name="confidence_score_old" value="0.1649" type="real" />
    <att name="initial_score" value="0.0696" type="real" />
    <att name="relevance_score" value="0.25" type="real" />
  </edge>
  <edge id="O95718 (pp) Q15596" label="ERR2_HUMAN (pp) NCOA2_HUMAN" source="O95718" target="Q15596">
    <att name="confidence_score" value="1.0" type="real" />
    <att name="confidence_score_old" value="0.3287" type="real" />
    <att name="initial_score" value="0.403" type="real" />
    <att name="relevance_score" value="0.12307692307692308" type="real" />
  </edge>
  <edge id="P11474 (pp) P48552" label="ERR1_HUMAN (pp) NRIP1_HUMAN" source="P11474" target="P48552">
    <att name="confidence_score" value="1.0" type="real" />
    <att name="confidence_score_old" value="0.1983" type="real" />
    <att name="initial_score" value="0.1589" type="real" />
    <att name="relevance_score" value="0.20408163265306123" type="real" />
  </edge>
  <edge id="P11474 (pp) P55854" label="ERR1_HUMAN (pp) SUMO3_HUMAN" source="P11474" target="P55854">
    <att name="confidence_score" value="1.0" type="real" />
    <att name="confidence_score_old" value="0.217" type="real" />
    <att name="initial_score" value="0.2022" type="real" />
    <att name="relevance_score" value="0.1095890410958904" type="real" />
  </edge>
  <edge id="P11474 (pp) P62508" label="ERR1_HUMAN (pp) ERR3_HUMAN" source="P11474" target="P62508">
    <att name="confidence_score" value="1.0" type="real" />
    <att name="confidence_score_old" value="0.4298" type="real" />
    <att name="initial_score" value="0.5326" type="real" />
    <att name="relevance_score" value="0.75" type="real" />
  </edge>
  <edge id="P11474 (pp) Q15596" label="ERR1_HUMAN (pp) NCOA2_HUMAN" source="P11474" target="Q15596">
    <att name="confidence_score" value="1.0" type="real" />
    <att name="confidence_score_old" value="0.2417" type="real" />
    <att name="initial_score" value="0.2545" type="real" />
    <att name="relevance_score" value="0.12307692307692308" type="real" />
  </edge>
  <edge id="P11474 (pp) Q15788" label="ERR1_HUMAN (pp) NCOA1_HUMAN" source="P11474" target="Q15788">
    <att name="confidence_score" value="1.0" type="real" />
    <att name="confidence_score_old" value="0.3811" type="real" />
    <att name="initial_score" value="0.4744" type="real" />
    <att name="relevance_score" value="0.10869565217391304" type="real" />
  </edge>
  <edge id="P11474 (pp) Q86YN6" label="ERR1_HUMAN (pp) PRGC2_HUMAN" source="P11474" target="Q86YN6">
    <att name="confidence_score" value="1.0" type="real" />
    <att name="confidence_score_old" value="1.0" type="real" />
    <att name="initial_score" value="0.5084" type="real" />
    <att name="relevance_score" value="0.23529411764705882" type="real" />
  </edge>
  <edge id="P11474 (pp) Q9NPJ4" label="ERR1_HUMAN (pp) PNRC2_HUMAN" source="P11474" target="Q9NPJ4">
    <att name="confidence_score" value="1.0" type="real" />
    <att name="confidence_score_old" value="0.2452" type="real" />
    <att name="initial_score" value="0.2613" type="real" />
    <att name="relevance_score" value="0.3" type="real" />
  </edge>
  <edge id="P11474 (pp) Q9NS37" label="ERR1_HUMAN (pp) ZHANG_HUMAN" source="P11474" target="Q9NS37">
    <att name="confidence_score" value="1.0" type="real" />
    <att name="confidence_score_old" value="0.3451" type="real" />
    <att name="initial_score" value="0.4264" type="real" />
    <att name="relevance_score" value="0.2" type="real" />
  </edge>
  <edge id="P11474 (pp) Q9UBE0" label="ERR1_HUMAN (pp) SAE1_HUMAN" source="P11474" target="Q9UBE0">
    <att name="confidence_score" value="1.0" type="real" />
    <att name="confidence_score_old" value="0.2172" type="real" />
    <att name="initial_score" value="0.2027" type="real" />
    <att name="relevance_score" value="0.5" type="real" />
  </edge>
  <edge id="P11474 (pp) Q9UBK2" label="ERR1_HUMAN (pp) PRGC1_HUMAN" source="P11474" target="Q9UBK2">
    <att name="confidence_score" value="1.0" type="real" />
    <att name="confidence_score_old" value="1.0" type="real" />
    <att name="initial_score" value="0.8309" type="real" />
    <att name="relevance_score" value="0.1125" type="real" />
  </edge>
  <edge id="P11474 (pp) Q9UBT2" label="ERR1_HUMAN (pp) SAE2_HUMAN" source="P11474" target="Q9UBT2">
    <att name="confidence_score" value="1.0" type="real" />
    <att name="confidence_score_old" value="0.2181" type="real" />
    <att name="initial_score" value="0.2048" type="real" />
    <att name="relevance_score" value="0.3333333333333333" type="real" />
  </edge>
  <edge id="P48552 (pp) P62508" label="NRIP1_HUMAN (pp) ERR3_HUMAN" source="P48552" target="P62508">
    <att name="confidence_score" value="1.0" type="real" />
    <att name="confidence_score_old" value="0.2077" type="real" />
    <att name="initial_score" value="0.1812" type="real" />
    <att name="relevance_score" value="0.20408163265306123" type="real" />
  </edge>
  <edge id="P48552 (pp) Q15596" label="NRIP1_HUMAN (pp) NCOA2_HUMAN" source="P48552" target="Q15596">
    <att name="confidence_score" value="1.0" type="real" />
    <att name="confidence_score_old" value="0.2832" type="real" />
    <att name="initial_score" value="0.3309" type="real" />
    <att name="relevance_score" value="0.12307692307692308" type="real" />
  </edge>
  <edge id="P48552 (pp) Q15788" label="NRIP1_HUMAN (pp) NCOA1_HUMAN" source="P48552" target="Q15788">
    <att name="confidence_score" value="1.0" type="real" />
    <att name="confidence_score_old" value="0.2832" type="real" />
    <att name="initial_score" value="0.331" type="real" />
    <att name="relevance_score" value="0.10869565217391304" type="real" />
  </edge>
  <edge id="P48552 (pp) Q9UBK2" label="NRIP1_HUMAN (pp) PRGC1_HUMAN" source="P48552" target="Q9UBK2">
    <att name="confidence_score" value="1.0" type="real" />
    <att name="confidence_score_old" value="1.0" type="real" />
    <att name="initial_score" value="0.7075" type="real" />
    <att name="relevance_score" value="0.1125" type="real" />
  </edge>
  <edge id="P55854 (pp) P62508" label="SUMO3_HUMAN (pp) ERR3_HUMAN" source="P55854" target="P62508">
    <att name="confidence_score" value="1.0" type="real" />
    <att name="confidence_score_old" value="0.2165" type="real" />
    <att name="initial_score" value="0.2012" type="real" />
    <att name="relevance_score" value="0.1095890410958904" type="real" />
  </edge>
  <edge id="P55854 (pp) Q9UBE0" label="SUMO3_HUMAN (pp) SAE1_HUMAN" source="P55854" target="Q9UBE0">
    <att name="confidence_score" value="1.0" type="real" />
    <att name="confidence_score_old" value="1.0" type="real" />
    <att name="initial_score" value="0.5022" type="real" />
    <att name="relevance_score" value="0.1095890410958904" type="real" />
  </edge>
  <edge id="P55854 (pp) Q9UBT2" label="SUMO3_HUMAN (pp) SAE2_HUMAN" source="P55854" target="Q9UBT2">
    <att name="confidence_score" value="1.0" type="real" />
    <att name="confidence_score_old" value="1.0" type="real" />
    <att name="initial_score" value="0.5305" type="real" />
    <att name="relevance_score" value="0.1095890410958904" type="real" />
  </edge>
  <edge id="P62508 (pp) Q15788" label="ERR3_HUMAN (pp) NCOA1_HUMAN" source="P62508" target="Q15788">
    <att name="confidence_score" value="1.0" type="real" />
    <att name="confidence_score_old" value="0.4541" type="real" />
    <att name="initial_score" value="0.5591" type="real" />
    <att name="relevance_score" value="0.10869565217391304" type="real" />
  </edge>
  <edge id="P62508 (pp) Q86YN6" label="ERR3_HUMAN (pp) PRGC2_HUMAN" source="P62508" target="Q86YN6">
    <att name="confidence_score" value="1.0" type="real" />
    <att name="confidence_score_old" value="0.5444" type="real" />
    <att name="initial_score" value="0.6467" type="real" />
    <att name="relevance_score" value="0.23529411764705882" type="real" />
  </edge>
  <edge id="P62508 (pp) Q9NPJ4" label="ERR3_HUMAN (pp) PNRC2_HUMAN" source="P62508" target="Q9NPJ4">
    <att name="confidence_score" value="1.0" type="real" />
    <att name="confidence_score_old" value="0.21" type="real" />
    <att name="initial_score" value="0.1864" type="real" />
    <att name="relevance_score" value="0.3" type="real" />
  </edge>
  <edge id="P62508 (pp) Q9NS37" label="ERR3_HUMAN (pp) ZHANG_HUMAN" source="P62508" target="Q9NS37">
    <att name="confidence_score" value="1.0" type="real" />
    <att name="confidence_score_old" value="0.664" type="real" />
    <att name="initial_score" value="0.7427" type="real" />
    <att name="relevance_score" value="0.2" type="real" />
  </edge>
  <edge id="P62508 (pp) Q9UBE0" label="ERR3_HUMAN (pp) SAE1_HUMAN" source="P62508" target="Q9UBE0">
    <att name="confidence_score" value="1.0" type="real" />
    <att name="confidence_score_old" value="0.2169" type="real" />
    <att name="initial_score" value="0.2021" type="real" />
    <att name="relevance_score" value="0.5" type="real" />
  </edge>
  <edge id="P62508 (pp) Q9UBK2" label="ERR3_HUMAN (pp) PRGC1_HUMAN" source="P62508" target="Q9UBK2">
    <att name="confidence_score" value="1.0" type="real" />
    <att name="confidence_score_old" value="0.7485" type="real" />
    <att name="initial_score" value="0.8006" type="real" />
    <att name="relevance_score" value="0.1125" type="real" />
  </edge>
  <edge id="P62508 (pp) Q9UBT2" label="ERR3_HUMAN (pp) SAE2_HUMAN" source="P62508" target="Q9UBT2">
    <att name="confidence_score" value="1.0" type="real" />
    <att name="confidence_score_old" value="0.2178" type="real" />
    <att name="initial_score" value="0.204" type="real" />
    <att name="relevance_score" value="0.3333333333333333" type="real" />
  </edge>
  <edge id="Q15596 (pp) Q15788" label="NCOA2_HUMAN (pp) NCOA1_HUMAN" source="Q15596" target="Q15788">
    <att name="confidence_score" value="1.0" type="real" />
    <att name="confidence_score_old" value="1.0" type="real" />
    <att name="initial_score" value="0.7291" type="real" />
    <att name="relevance_score" value="0.10869565217391304" type="real" />
  </edge>
  <edge id="Q15788 (pp) Q9UBK2" label="NCOA1_HUMAN (pp) PRGC1_HUMAN" source="Q15788" target="Q9UBK2">
    <att name="confidence_score" value="1.0" type="real" />
    <att name="confidence_score_old" value="1.0" type="real" />
    <att name="initial_score" value="0.5225" type="real" />
    <att name="relevance_score" value="0.10869565217391304" type="real" />
  </edge>
  <edge id="Q86YN6 (pp) Q9UBK2" label="PRGC2_HUMAN (pp) PRGC1_HUMAN" source="Q86YN6" target="Q9UBK2">
    <att name="confidence_score" value="1.0" type="real" />
    <att name="confidence_score_old" value="1.0" type="real" />
    <att name="relevance_score" value="0.1125" type="real" />
  </edge>
  <edge id="Q9UBE0 (pp) Q9UBT2" label="SAE1_HUMAN (pp) SAE2_HUMAN" source="Q9UBE0" target="Q9UBT2">
    <att name="confidence_score" value="1.0" type="real" />
    <att name="confidence_score_old" value="1.0" type="real" />
    <att name="initial_score" value="0.7891" type="real" />
    <att name="relevance_score" value="0.3333333333333333" type="real" />
  </edge>
</graph>
