# Supplementary material for: New insights into the molecular biology of Alzheimer’s-like cerebral amyloidosis achieved through multi‐omics approaches
Source: PLoS One. 2025 Sep 3;20(9):e0330859. doi: 10.1371/journal.pone.0330859 (PMC12407441; doi:10.1371/journal.pone.0330859)
Supplement: S4 Appendix — (ZIP) [file pone.0330859.s014.zip › c1_3_62.xgmml]

<?xml version='1.0' encoding='utf-8'?>
<graph xmlns="http://www.cs.rpi.edu/XGMML" xmlns:dc="http://purl.org/dc/elements/1.1/" xmlns:rdf="http://www.w3.org/1999/02/22-rdf-syntax-ns#" label="[c1_3_62]@0.1" directed="0" vendor="Intomics A/S">
  <att name="layoutAlgorithm" value="Edge-weighted Spring Embedded" type="string" />
  <att name="networkMetadata"><rdf:RDF><rdf:Description rdf:about="https://www.intomics.com/"><dc:type>Protein-Protein Interaction</dc:type><dc:description>https://www.intomics.com/inbiomap/</dc:description><dc:identifier>[P15882]@0.1</dc:identifier><dc:date>2024-01-31 21:21:58 UTC</dc:date><dc:title>inBio Map network</dc:title><dc:source>/unity/intomics/inhouse/software/inBio_Command_2023_08/share/data/interactions/network_0/inBio_Map_2023_08_10</dc:source><dc:format>Cytoscape-XGMML</dc:format></rdf:Description></rdf:RDF></att>
  <att name="_inBio_interactomeVersion" value="2023_08_10" type="string" />
  <att name="_inBio_formatVersion" value="1" type="integer" />
  <att name="_inBio_formatVersion" value="1" type="integer" />
  <att name="_inBio_interactomeVersion" value="2023_08_10" type="string" />
  <att name="layoutAlgorithm" value="Edge-weighted Spring Embedded" type="string" />
  <att name="order" value="1" type="integer" />
  <node id="P00352" label="AL1A1_HUMAN">
    <att name="ac" value="P00352" type="string" />
    <att name="description" value="Aldehyde dehydrogenase 1A1" type="string" />
    <att name="gene" value="ALDH1A1" type="string" />
    <att name="localization" value="Enzyme" type="string" />
    <att name="order" value="1" type="integer" />
    <att name="relevance_score" value="0.1111111111111111" type="real" />
    <att name="localization" value="Enzyme" type="string" />
    <att name="description" value="Aldehyde dehydrogenase 1A1" type="string" />
  </node>
  <node id="P15882" label="CHIN_HUMAN">
    <att name="ac" value="P15882" type="string" />
    <att name="description" value="N-chimaerin" type="string" />
    <att name="gene" value="CHN1" type="string" />
    <att name="localization" value="" type="string" />
    <att name="order" value="0" type="integer" />
    <att name="relevance_score" value="1.0" type="real" />
    <att name="localization" value="" type="string" />
    <att name="description" value="N-chimaerin" type="string" />
  </node>
  <node id="P52757" label="CHIO_HUMAN">
    <att name="ac" value="P52757" type="string" />
    <att name="description" value="Beta-chimaerin" type="string" />
    <att name="gene" value="CHN2" type="string" />
    <att name="localization" value="" type="string" />
    <att name="order" value="1" type="integer" />
    <att name="relevance_score" value="0.5454545454545454" type="real" />
    <att name="localization" value="" type="string" />
    <att name="description" value="Beta-chimaerin" type="string" />
  </node>
  <node id="P52798" label="EFNA4_HUMAN">
    <att name="ac" value="P52798" type="string" />
    <att name="description" value="Ephrin-A4" type="string" />
    <att name="gene" value="EFNA4" type="string" />
    <att name="localization" value="Kinase" type="string" />
    <att name="order" value="1" type="integer" />
    <att name="relevance_score" value="0.10714285714285714" type="real" />
    <att name="localization" value="Kinase" type="string" />
    <att name="description" value="Ephrin-A4" type="string" />
  </node>
  <node id="Q13319" label="CD5R2_HUMAN">
    <att name="ac" value="Q13319" type="string" />
    <att name="description" value="Cyclin-dependent kinase 5 activator 2" type="string" />
    <att name="gene" value="CDK5R2" type="string" />
    <att name="localization" value="" type="string" />
    <att name="order" value="1" type="integer" />
    <att name="relevance_score" value="1.0" type="real" />
    <att name="localization" value="" type="string" />
    <att name="description" value="Cyclin-dependent kinase 5 activator 2" type="string" />
  </node>
  <node id="Q9Y5R4" label="HEMK1_HUMAN">
    <att name="ac" value="Q9Y5R4" type="string" />
    <att name="description" value="MTRF1L release factor glutamine methyltransferase" type="string" />
    <att name="gene" value="HEMK1" type="string" />
    <att name="localization" value="Enzyme" type="string" />
    <att name="order" value="1" type="integer" />
    <att name="relevance_score" value="0.25" type="real" />
    <att name="localization" value="Enzyme" type="string" />
    <att name="description" value="MTRF1L release factor glutamine methyltransferase" type="string" />
  </node>
  <edge id="P00352 (pp) P15882" label="AL1A1_HUMAN (pp) CHIN_HUMAN" source="P00352" target="P15882">
    <att name="confidence_score" value="1.0" type="real" />
    <att name="confidence_score_old" value="0.1541" type="real" />
    <att name="initial_score" value="0.0368" type="real" />
    <att name="relevance_score" value="0.1111111111111111" type="real" />
  </edge>
  <edge id="P15882 (pp) P52757" label="CHIN_HUMAN (pp) CHIO_HUMAN" source="P15882" target="P52757">
    <att name="confidence_score" value="1.0" type="real" />
    <att name="confidence_score_old" value="0.1611" type="real" />
    <att name="initial_score" value="0.0583" type="real" />
    <att name="relevance_score" value="0.5454545454545454" type="real" />
  </edge>
  <edge id="P15882 (pp) P52798" label="CHIN_HUMAN (pp) EFNA4_HUMAN" source="P15882" target="P52798">
    <att name="confidence_score" value="1.0" type="real" />
    <att name="confidence_score_old" value="0.4831" type="real" />
    <att name="initial_score" value="0.589" type="real" />
    <att name="relevance_score" value="0.10714285714285714" type="real" />
  </edge>
  <edge id="P15882 (pp) Q13319" label="CHIN_HUMAN (pp) CD5R2_HUMAN" source="P15882" target="Q13319">
    <att name="confidence_score" value="1.0" type="real" />
    <att name="confidence_score_old" value="0.337" type="real" />
    <att name="initial_score" value="0.4151" type="real" />
    <att name="relevance_score" value="1.0" type="real" />
  </edge>
  <edge id="P15882 (pp) Q9Y5R4" label="CHIN_HUMAN (pp) HEMK1_HUMAN" source="P15882" target="Q9Y5R4">
    <att name="confidence_score" value="1.0" type="real" />
    <att name="confidence_score_old" value="0.1745" type="real" />
    <att name="initial_score" value="0.097" type="real" />
    <att name="relevance_score" value="0.25" type="real" />
  </edge>
  <edge id="P52757 (pp) P52798" label="CHIO_HUMAN (pp) EFNA4_HUMAN" source="P52757" target="P52798">
    <att name="confidence_score" value="1.0" type="real" />
    <att name="confidence_score_old" value="0.3217" type="real" />
    <att name="initial_score" value="0.3926" type="real" />
    <att name="relevance_score" value="0.10714285714285714" type="real" />
  </edge>
</graph>
