# Supplementary material for: New insights into the molecular biology of Alzheimer’s-like cerebral amyloidosis achieved through multi‐omics approaches
Source: PLoS One. 2025 Sep 3;20(9):e0330859. doi: 10.1371/journal.pone.0330859 (PMC12407441; doi:10.1371/journal.pone.0330859)
Supplement: S4 Appendix — (ZIP) [file pone.0330859.s014.zip › c1_3_64.xgmml]

<?xml version='1.0' encoding='utf-8'?>
<graph xmlns="http://www.cs.rpi.edu/XGMML" xmlns:dc="http://purl.org/dc/elements/1.1/" xmlns:rdf="http://www.w3.org/1999/02/22-rdf-syntax-ns#" label="[c1_3_64]@0.1" directed="0" vendor="Intomics A/S">
  <att name="layoutAlgorithm" value="Edge-weighted Spring Embedded" type="string" />
  <att name="networkMetadata"><rdf:RDF><rdf:Description rdf:about="https://www.intomics.com/"><dc:type>Protein-Protein Interaction</dc:type><dc:description>https://www.intomics.com/inbiomap/</dc:description><dc:identifier>[P16473]@0.1</dc:identifier><dc:date>2024-01-31 21:21:58 UTC</dc:date><dc:title>inBio Map network</dc:title><dc:source>/unity/intomics/inhouse/software/inBio_Command_2023_08/share/data/interactions/network_0/inBio_Map_2023_08_10</dc:source><dc:format>Cytoscape-XGMML</dc:format></rdf:Description></rdf:RDF></att>
  <att name="_inBio_interactomeVersion" value="2023_08_10" type="string" />
  <att name="_inBio_formatVersion" value="1" type="integer" />
  <att name="_inBio_formatVersion" value="1" type="integer" />
  <att name="_inBio_interactomeVersion" value="2023_08_10" type="string" />
  <att name="layoutAlgorithm" value="Edge-weighted Spring Embedded" type="string" />
  <att name="order" value="1" type="integer" />
  <node id="O95467" label="GNAS3_HUMAN">
    <att name="ac" value="O95467" type="string" />
    <att name="description" value="Neuroendocrine secretory protein 55" type="string" />
    <att name="gene" value="GNAS" type="string" />
    <att name="localization" value="" type="string" />
    <att name="order" value="1" type="integer" />
    <att name="relevance_score" value="0.17142857142857143" type="real" />
    <att name="localization" value="" type="string" />
    <att name="description" value="Neuroendocrine secretory protein 55" type="string" />
  </node>
  <node id="P01215" label="GLHA_HUMAN">
    <att name="ac" value="P01215" type="string" />
    <att name="description" value="Glycoprotein hormones alpha chain" type="string" />
    <att name="gene" value="CGA" type="string" />
    <att name="localization" value="Signaling molecule" type="string" />
    <att name="order" value="1" type="integer" />
    <att name="relevance_score" value="0.2222222222222222" type="real" />
    <att name="_Secreted" value="true" type="boolean" />
    <att name="localization" value="Signaling molecule" type="string" />
    <att name="description" value="Glycoprotein hormones alpha chain" type="string" />
  </node>
  <node id="P01222" label="TSHB_HUMAN">
    <att name="ac" value="P01222" type="string" />
    <att name="description" value="Thyrotropin subunit beta" type="string" />
    <att name="gene" value="TSHB" type="string" />
    <att name="localization" value="Signaling molecule" type="string" />
    <att name="order" value="1" type="integer" />
    <att name="relevance_score" value="0.25" type="real" />
    <att name="_Secreted" value="true" type="boolean" />
    <att name="localization" value="Signaling molecule" type="string" />
    <att name="description" value="Thyrotropin subunit beta" type="string" />
  </node>
  <node id="P16473" label="TSHR_HUMAN">
    <att name="ac" value="P16473" type="string" />
    <att name="description" value="Thyrotropin receptor" type="string" />
    <att name="gene" value="TSHR" type="string" />
    <att name="localization" value="Receptor" type="string" />
    <att name="order" value="0" type="integer" />
    <att name="relevance_score" value="1.0" type="real" />
    <att name="_Receptor" value="true" type="boolean" />
    <att name="localization" value="Receptor" type="string" />
    <att name="description" value="Thyrotropin receptor" type="string" />
  </node>
  <node id="P84996" label="ALEX_HUMAN">
    <att name="ac" value="P84996" type="string" />
    <att name="description" value="Protein ALEX" type="string" />
    <att name="gene" value="GNAS" type="string" />
    <att name="localization" value="" type="string" />
    <att name="order" value="1" type="integer" />
    <att name="relevance_score" value="0.17142857142857143" type="real" />
    <att name="localization" value="" type="string" />
    <att name="description" value="Protein ALEX" type="string" />
  </node>
  <node id="Q13308" label="PTK7_HUMAN">
    <att name="ac" value="Q13308" type="string" />
    <att name="description" value="Inactive tyrosine-protein kinase 7" type="string" />
    <att name="gene" value="PTK7" type="string" />
    <att name="localization" value="Receptor" type="string" />
    <att name="order" value="1" type="integer" />
    <att name="relevance_score" value="0.1111111111111111" type="real" />
    <att name="_Receptor" value="true" type="boolean" />
    <att name="localization" value="Receptor" type="string" />
    <att name="description" value="Inactive tyrosine-protein kinase 7" type="string" />
  </node>
  <node id="Q5JWF2" label="GNAS1_HUMAN">
    <att name="ac" value="Q5JWF2" type="string" />
    <att name="description" value="Guanine nucleotide-binding protein G(s) subunit alpha isoforms XLas" type="string" />
    <att name="gene" value="GNAS" type="string" />
    <att name="localization" value="" type="string" />
    <att name="order" value="1" type="integer" />
    <att name="relevance_score" value="0.16666666666666666" type="real" />
    <att name="localization" value="" type="string" />
    <att name="description" value="Guanine nucleotide-binding protein G(s) subunit alpha isoforms XLas" type="string" />
  </node>
  <node id="Q86YW7" label="GPHB5_HUMAN">
    <att name="ac" value="Q86YW7" type="string" />
    <att name="description" value="Glycoprotein hormone beta-5" type="string" />
    <att name="gene" value="GPHB5" type="string" />
    <att name="localization" value="Signaling molecule" type="string" />
    <att name="order" value="1" type="integer" />
    <att name="relevance_score" value="1.0" type="real" />
    <att name="_Secreted" value="true" type="boolean" />
    <att name="localization" value="Signaling molecule" type="string" />
    <att name="description" value="Glycoprotein hormone beta-5" type="string" />
  </node>
  <node id="Q96T91" label="GPHA2_HUMAN">
    <att name="ac" value="Q96T91" type="string" />
    <att name="description" value="Glycoprotein hormone alpha-2" type="string" />
    <att name="gene" value="GPHA2" type="string" />
    <att name="localization" value="Signaling molecule" type="string" />
    <att name="order" value="1" type="integer" />
    <att name="relevance_score" value="0.2" type="real" />
    <att name="_Secreted" value="true" type="boolean" />
    <att name="localization" value="Signaling molecule" type="string" />
    <att name="description" value="Glycoprotein hormone alpha-2" type="string" />
  </node>
  <edge id="O95467 (pp) P16473" label="GNAS3_HUMAN (pp) TSHR_HUMAN" source="O95467" target="P16473">
    <att name="confidence_score" value="1.0" type="real" />
    <att name="confidence_score_old" value="1.0" type="real" />
    <att name="relevance_score" value="0.17142857142857143" type="real" />
  </edge>
  <edge id="O95467 (pp) P84996" label="GNAS3_HUMAN (pp) ALEX_HUMAN" source="O95467" target="P84996">
    <att name="confidence_score" value="1.0" type="real" />
    <att name="confidence_score_old" value="1.0" type="real" />
    <att name="initial_score" value="0.1158" type="real" />
    <att name="relevance_score" value="0.17142857142857143" type="real" />
  </edge>
  <edge id="O95467 (pp) Q5JWF2" label="GNAS3_HUMAN (pp) GNAS1_HUMAN" source="O95467" target="Q5JWF2">
    <att name="confidence_score" value="1.0" type="real" />
    <att name="confidence_score_old" value="1.0" type="real" />
    <att name="initial_score" value="0.115" type="real" />
    <att name="relevance_score" value="0.16666666666666666" type="real" />
  </edge>
  <edge id="P01215 (pp) P01222" label="GLHA_HUMAN (pp) TSHB_HUMAN" source="P01215" target="P01222">
    <att name="confidence_score" value="1.0" type="real" />
    <att name="confidence_score_old" value="1.0" type="real" />
    <att name="initial_score" value="0.8472" type="real" />
    <att name="relevance_score" value="0.2222222222222222" type="real" />
  </edge>
  <edge id="P01215 (pp) P16473" label="GLHA_HUMAN (pp) TSHR_HUMAN" source="P01215" target="P16473">
    <att name="confidence_score" value="1.0" type="real" />
    <att name="confidence_score_old" value="1.0" type="real" />
    <att name="initial_score" value="0.4621" type="real" />
    <att name="relevance_score" value="0.2222222222222222" type="real" />
  </edge>
  <edge id="P01222 (pp) P16473" label="TSHB_HUMAN (pp) TSHR_HUMAN" source="P01222" target="P16473">
    <att name="confidence_score" value="1.0" type="real" />
    <att name="confidence_score_old" value="1.0" type="real" />
    <att name="initial_score" value="0.4689" type="real" />
    <att name="relevance_score" value="0.25" type="real" />
  </edge>
  <edge id="P01222 (pp) Q96T91" label="TSHB_HUMAN (pp) GPHA2_HUMAN" source="P01222" target="Q96T91">
    <att name="confidence_score" value="1.0" type="real" />
    <att name="confidence_score_old" value="0.267" type="real" />
    <att name="initial_score" value="0.3025" type="real" />
    <att name="relevance_score" value="0.2" type="real" />
  </edge>
  <edge id="P16473 (pp) P84996" label="TSHR_HUMAN (pp) ALEX_HUMAN" source="P16473" target="P84996">
    <att name="confidence_score" value="1.0" type="real" />
    <att name="confidence_score_old" value="1.0" type="real" />
    <att name="relevance_score" value="0.17142857142857143" type="real" />
  </edge>
  <edge id="P16473 (pp) Q13308" label="TSHR_HUMAN (pp) PTK7_HUMAN" source="P16473" target="Q13308">
    <att name="confidence_score" value="1.0" type="real" />
    <att name="confidence_score_old" value="0.1606" type="real" />
    <att name="initial_score" value="0.057" type="real" />
    <att name="relevance_score" value="0.1111111111111111" type="real" />
  </edge>
  <edge id="P16473 (pp) Q5JWF2" label="TSHR_HUMAN (pp) GNAS1_HUMAN" source="P16473" target="Q5JWF2">
    <att name="confidence_score" value="1.0" type="real" />
    <att name="confidence_score_old" value="1.0" type="real" />
    <att name="relevance_score" value="0.16666666666666666" type="real" />
  </edge>
  <edge id="P16473 (pp) Q86YW7" label="TSHR_HUMAN (pp) GPHB5_HUMAN" source="P16473" target="Q86YW7">
    <att name="confidence_score" value="1.0" type="real" />
    <att name="confidence_score_old" value="1.0" type="real" />
    <att name="initial_score" value="0.2985" type="real" />
    <att name="relevance_score" value="1.0" type="real" />
  </edge>
  <edge id="P16473 (pp) Q96T91" label="TSHR_HUMAN (pp) GPHA2_HUMAN" source="P16473" target="Q96T91">
    <att name="confidence_score" value="1.0" type="real" />
    <att name="confidence_score_old" value="1.0" type="real" />
    <att name="initial_score" value="0.292" type="real" />
    <att name="relevance_score" value="0.2" type="real" />
  </edge>
  <edge id="P84996 (pp) Q5JWF2" label="ALEX_HUMAN (pp) GNAS1_HUMAN" source="P84996" target="Q5JWF2">
    <att name="confidence_score" value="1.0" type="real" />
    <att name="confidence_score_old" value="1.0" type="real" />
    <att name="initial_score" value="0.1113" type="real" />
    <att name="relevance_score" value="0.16666666666666666" type="real" />
  </edge>
  <edge id="Q86YW7 (pp) Q96T91" label="GPHB5_HUMAN (pp) GPHA2_HUMAN" source="Q86YW7" target="Q96T91">
    <att name="confidence_score" value="1.0" type="real" />
    <att name="confidence_score_old" value="1.0" type="real" />
    <att name="initial_score" value="0.5424" type="real" />
    <att name="relevance_score" value="0.2" type="real" />
  </edge>
</graph>
