# Supplementary material for: New insights into the molecular biology of Alzheimer’s-like cerebral amyloidosis achieved through multi‐omics approaches
Source: PLoS One. 2025 Sep 3;20(9):e0330859. doi: 10.1371/journal.pone.0330859 (PMC12407441; doi:10.1371/journal.pone.0330859)
Supplement: S4 Appendix — (ZIP) [file pone.0330859.s014.zip › c1_3_65.xgmml]

<?xml version='1.0' encoding='utf-8'?>
<graph xmlns="http://www.cs.rpi.edu/XGMML" xmlns:dc="http://purl.org/dc/elements/1.1/" xmlns:rdf="http://www.w3.org/1999/02/22-rdf-syntax-ns#" label="[c1_3_65]@0.1" directed="0" vendor="Intomics A/S">
  <att name="layoutAlgorithm" value="Edge-weighted Spring Embedded" type="string" />
  <att name="networkMetadata"><rdf:RDF><rdf:Description rdf:about="https://www.intomics.com/"><dc:type>Protein-Protein Interaction</dc:type><dc:description>https://www.intomics.com/inbiomap/</dc:description><dc:identifier>[P16671]@0.1</dc:identifier><dc:date>2024-01-31 21:21:58 UTC</dc:date><dc:title>inBio Map network</dc:title><dc:source>/unity/intomics/inhouse/software/inBio_Command_2023_08/share/data/interactions/network_0/inBio_Map_2023_08_10</dc:source><dc:format>Cytoscape-XGMML</dc:format></rdf:Description></rdf:RDF></att>
  <att name="_inBio_interactomeVersion" value="2023_08_10" type="string" />
  <att name="_inBio_formatVersion" value="1" type="integer" />
  <att name="_inBio_formatVersion" value="1" type="integer" />
  <att name="_inBio_interactomeVersion" value="2023_08_10" type="string" />
  <att name="layoutAlgorithm" value="Edge-weighted Spring Embedded" type="string" />
  <att name="order" value="1" type="integer" />
  <node id="O00206" label="TLR4_HUMAN">
    <att name="ac" value="O00206" type="string" />
    <att name="description" value="Toll-like receptor 4" type="string" />
    <att name="gene" value="TLR4" type="string" />
    <att name="localization" value="Receptor" type="string" />
    <att name="order" value="1" type="integer" />
    <att name="relevance_score" value="0.14666666666666667" type="real" />
    <att name="_Receptor" value="true" type="boolean" />
    <att name="localization" value="Receptor" type="string" />
    <att name="description" value="Toll-like receptor 4" type="string" />
  </node>
  <node id="O43187" label="IRAK2_HUMAN">
    <att name="ac" value="O43187" type="string" />
    <att name="description" value="Interleukin-1 receptor-associated kinase-like 2" type="string" />
    <att name="gene" value="IRAK2" type="string" />
    <att name="localization" value="" type="string" />
    <att name="order" value="1" type="integer" />
    <att name="relevance_score" value="0.3055555555555556" type="real" />
    <att name="localization" value="" type="string" />
    <att name="description" value="Interleukin-1 receptor-associated kinase-like 2" type="string" />
  </node>
  <node id="O60603" label="TLR2_HUMAN">
    <att name="ac" value="O60603" type="string" />
    <att name="description" value="Toll-like receptor 2" type="string" />
    <att name="gene" value="TLR2" type="string" />
    <att name="localization" value="Receptor" type="string" />
    <att name="order" value="1" type="integer" />
    <att name="relevance_score" value="0.3333333333333333" type="real" />
    <att name="_Receptor" value="true" type="boolean" />
    <att name="localization" value="Receptor" type="string" />
    <att name="description" value="Toll-like receptor 2" type="string" />
  </node>
  <node id="P06858" label="LIPL_HUMAN">
    <att name="ac" value="P06858" type="string" />
    <att name="description" value="Lipoprotein lipase" type="string" />
    <att name="gene" value="LPL" type="string" />
    <att name="localization" value="Enzyme" type="string" />
    <att name="order" value="1" type="integer" />
    <att name="relevance_score" value="0.2" type="real" />
    <att name="localization" value="Enzyme" type="string" />
    <att name="description" value="Lipoprotein lipase" type="string" />
  </node>
  <node id="P08571" label="CD14_HUMAN">
    <att name="ac" value="P08571" type="string" />
    <att name="description" value="Monocyte differentiation antigen CD14" type="string" />
    <att name="gene" value="CD14" type="string" />
    <att name="localization" value="" type="string" />
    <att name="order" value="1" type="integer" />
    <att name="relevance_score" value="0.28205128205128205" type="real" />
    <att name="localization" value="" type="string" />
    <att name="description" value="Monocyte differentiation antigen CD14" type="string" />
  </node>
  <node id="P16671" label="CD36_HUMAN">
    <att name="ac" value="P16671" type="string" />
    <att name="description" value="Platelet glycoprotein 4" type="string" />
    <att name="gene" value="CD36" type="string" />
    <att name="localization" value="Receptor" type="string" />
    <att name="order" value="0" type="integer" />
    <att name="relevance_score" value="1.0" type="real" />
    <att name="_Receptor" value="true" type="boolean" />
    <att name="localization" value="Receptor" type="string" />
    <att name="description" value="Platelet glycoprotein 4" type="string" />
  </node>
  <node id="P58753" label="TIRAP_HUMAN">
    <att name="ac" value="P58753" type="string" />
    <att name="description" value="Toll/interleukin-1 receptor domain-containing adapter protein" type="string" />
    <att name="gene" value="TIRAP" type="string" />
    <att name="localization" value="" type="string" />
    <att name="order" value="1" type="integer" />
    <att name="relevance_score" value="0.25" type="real" />
    <att name="localization" value="" type="string" />
    <att name="description" value="Toll/interleukin-1 receptor domain-containing adapter protein" type="string" />
  </node>
  <node id="Q06187" label="BTK_HUMAN">
    <att name="ac" value="Q06187" type="string" />
    <att name="description" value="Tyrosine-protein kinase BTK" type="string" />
    <att name="gene" value="BTK" type="string" />
    <att name="localization" value="Kinase" type="string" />
    <att name="order" value="1" type="integer" />
    <att name="relevance_score" value="0.1368421052631579" type="real" />
    <att name="localization" value="Kinase" type="string" />
    <att name="description" value="Tyrosine-protein kinase BTK" type="string" />
  </node>
  <node id="Q5BVD1" label="TTMP_HUMAN">
    <att name="ac" value="Q5BVD1" type="string" />
    <att name="description" value="TPA-induced transmembrane protein" type="string" />
    <att name="gene" value="TTMP" type="string" />
    <att name="localization" value="Plasma membrane bound" type="string" />
    <att name="order" value="1" type="integer" />
    <att name="relevance_score" value="0.1" type="real" />
    <att name="localization" value="Plasma membrane bound" type="string" />
    <att name="description" value="TPA-induced transmembrane protein" type="string" />
  </node>
  <node id="Q99836" label="MYD88_HUMAN">
    <att name="ac" value="Q99836" type="string" />
    <att name="description" value="Myeloid differentiation primary response protein MyD88" type="string" />
    <att name="gene" value="MYD88" type="string" />
    <att name="localization" value="" type="string" />
    <att name="order" value="1" type="integer" />
    <att name="relevance_score" value="0.1375" type="real" />
    <att name="localization" value="" type="string" />
    <att name="description" value="Myeloid differentiation primary response protein MyD88" type="string" />
  </node>
  <node id="Q9NSA1" label="FGF21_HUMAN">
    <att name="ac" value="Q9NSA1" type="string" />
    <att name="description" value="Fibroblast growth factor 21" type="string" />
    <att name="gene" value="FGF21" type="string" />
    <att name="localization" value="Signaling molecule" type="string" />
    <att name="order" value="1" type="integer" />
    <att name="relevance_score" value="0.5714285714285714" type="real" />
    <att name="_Secreted" value="true" type="boolean" />
    <att name="localization" value="Signaling molecule" type="string" />
    <att name="description" value="Fibroblast growth factor 21" type="string" />
  </node>
  <node id="Q9NWZ3" label="IRAK4_HUMAN">
    <att name="ac" value="Q9NWZ3" type="string" />
    <att name="description" value="Interleukin-1 receptor-associated kinase 4" type="string" />
    <att name="gene" value="IRAK4" type="string" />
    <att name="localization" value="Kinase" type="string" />
    <att name="order" value="1" type="integer" />
    <att name="relevance_score" value="0.24444444444444444" type="real" />
    <att name="localization" value="Kinase" type="string" />
    <att name="description" value="Interleukin-1 receptor-associated kinase 4" type="string" />
  </node>
  <node id="Q9UKG9" label="OCTC_HUMAN">
    <att name="ac" value="Q9UKG9" type="string" />
    <att name="description" value="Peroxisomal carnitine O-octanoyltransferase" type="string" />
    <att name="gene" value="CROT" type="string" />
    <att name="localization" value="Enzyme" type="string" />
    <att name="order" value="1" type="integer" />
    <att name="relevance_score" value="0.2" type="real" />
    <att name="localization" value="Enzyme" type="string" />
    <att name="description" value="Peroxisomal carnitine O-octanoyltransferase" type="string" />
  </node>
  <node id="Q9Y2C9" label="TLR6_HUMAN">
    <att name="ac" value="Q9Y2C9" type="string" />
    <att name="description" value="Toll-like receptor 6" type="string" />
    <att name="gene" value="TLR6" type="string" />
    <att name="localization" value="Receptor" type="string" />
    <att name="order" value="1" type="integer" />
    <att name="relevance_score" value="0.8" type="real" />
    <att name="_Receptor" value="true" type="boolean" />
    <att name="localization" value="Receptor" type="string" />
    <att name="description" value="Toll-like receptor 6" type="string" />
  </node>
  <edge id="O00206 (pp) O43187" label="TLR4_HUMAN (pp) IRAK2_HUMAN" source="O00206" target="O43187">
    <att name="confidence_score" value="1.0" type="real" />
    <att name="confidence_score_old" value="1.0" type="real" />
    <att name="initial_score" value="0.2655" type="real" />
    <att name="relevance_score" value="0.14666666666666667" type="real" />
  </edge>
  <edge id="O00206 (pp) P08571" label="TLR4_HUMAN (pp) CD14_HUMAN" source="O00206" target="P08571">
    <att name="confidence_score" value="1.0" type="real" />
    <att name="confidence_score_old" value="1.0" type="real" />
    <att name="initial_score" value="0.742" type="real" />
    <att name="relevance_score" value="0.14666666666666667" type="real" />
  </edge>
  <edge id="O00206 (pp) P16671" label="TLR4_HUMAN (pp) CD36_HUMAN" source="O00206" target="P16671">
    <att name="confidence_score" value="1.0" type="real" />
    <att name="confidence_score_old" value="1.0" type="real" />
    <att name="initial_score" value="0.6285" type="real" />
    <att name="relevance_score" value="0.14666666666666667" type="real" />
  </edge>
  <edge id="O00206 (pp) P58753" label="TLR4_HUMAN (pp) TIRAP_HUMAN" source="O00206" target="P58753">
    <att name="confidence_score" value="1.0" type="real" />
    <att name="confidence_score_old" value="1.0" type="real" />
    <att name="initial_score" value="0.7372" type="real" />
    <att name="relevance_score" value="0.14666666666666667" type="real" />
  </edge>
  <edge id="O00206 (pp) Q06187" label="TLR4_HUMAN (pp) BTK_HUMAN" source="O00206" target="Q06187">
    <att name="confidence_score" value="1.0" type="real" />
    <att name="confidence_score_old" value="1.0" type="real" />
    <att name="initial_score" value="0.2212" type="real" />
    <att name="relevance_score" value="0.1368421052631579" type="real" />
  </edge>
  <edge id="O00206 (pp) Q99836" label="TLR4_HUMAN (pp) MYD88_HUMAN" source="O00206" target="Q99836">
    <att name="confidence_score" value="1.0" type="real" />
    <att name="confidence_score_old" value="1.0" type="real" />
    <att name="initial_score" value="0.8332" type="real" />
    <att name="relevance_score" value="0.1375" type="real" />
  </edge>
  <edge id="O00206 (pp) Q9NWZ3" label="TLR4_HUMAN (pp) IRAK4_HUMAN" source="O00206" target="Q9NWZ3">
    <att name="confidence_score" value="1.0" type="real" />
    <att name="confidence_score_old" value="1.0" type="real" />
    <att name="initial_score" value="0.3667" type="real" />
    <att name="relevance_score" value="0.14666666666666667" type="real" />
  </edge>
  <edge id="O00206 (pp) Q9Y2C9" label="TLR4_HUMAN (pp) TLR6_HUMAN" source="O00206" target="Q9Y2C9">
    <att name="confidence_score" value="1.0" type="real" />
    <att name="confidence_score_old" value="1.0" type="real" />
    <att name="initial_score" value="0.37" type="real" />
    <att name="relevance_score" value="0.14666666666666667" type="real" />
  </edge>
  <edge id="O43187 (pp) O60603" label="IRAK2_HUMAN (pp) TLR2_HUMAN" source="O43187" target="O60603">
    <att name="confidence_score" value="1.0" type="real" />
    <att name="confidence_score_old" value="1.0" type="real" />
    <att name="initial_score" value="0.2686" type="real" />
    <att name="relevance_score" value="0.3055555555555556" type="real" />
  </edge>
  <edge id="O43187 (pp) P08571" label="IRAK2_HUMAN (pp) CD14_HUMAN" source="O43187" target="P08571">
    <att name="confidence_score" value="1.0" type="real" />
    <att name="confidence_score_old" value="1.0" type="real" />
    <att name="initial_score" value="0.2668" type="real" />
    <att name="relevance_score" value="0.28205128205128205" type="real" />
  </edge>
  <edge id="O43187 (pp) P16671" label="IRAK2_HUMAN (pp) CD36_HUMAN" source="O43187" target="P16671">
    <att name="confidence_score" value="1.0" type="real" />
    <att name="confidence_score_old" value="1.0" type="real" />
    <att name="initial_score" value="0.2672" type="real" />
    <att name="relevance_score" value="0.3055555555555556" type="real" />
  </edge>
  <edge id="O43187 (pp) P58753" label="IRAK2_HUMAN (pp) TIRAP_HUMAN" source="O43187" target="P58753">
    <att name="confidence_score" value="1.0" type="real" />
    <att name="confidence_score_old" value="1.0" type="real" />
    <att name="initial_score" value="0.2794" type="real" />
    <att name="relevance_score" value="0.25" type="real" />
  </edge>
  <edge id="O43187 (pp) Q06187" label="IRAK2_HUMAN (pp) BTK_HUMAN" source="O43187" target="Q06187">
    <att name="confidence_score" value="1.0" type="real" />
    <att name="confidence_score_old" value="1.0" type="real" />
    <att name="initial_score" value="0.262" type="real" />
    <att name="relevance_score" value="0.1368421052631579" type="real" />
  </edge>
  <edge id="O43187 (pp) Q99836" label="IRAK2_HUMAN (pp) MYD88_HUMAN" source="O43187" target="Q99836">
    <att name="confidence_score" value="1.0" type="real" />
    <att name="confidence_score_old" value="1.0" type="real" />
    <att name="initial_score" value="0.6982" type="real" />
    <att name="relevance_score" value="0.1375" type="real" />
  </edge>
  <edge id="O43187 (pp) Q9NWZ3" label="IRAK2_HUMAN (pp) IRAK4_HUMAN" source="O43187" target="Q9NWZ3">
    <att name="confidence_score" value="1.0" type="real" />
    <att name="confidence_score_old" value="1.0" type="real" />
    <att name="initial_score" value="0.71" type="real" />
    <att name="relevance_score" value="0.24444444444444444" type="real" />
  </edge>
  <edge id="O43187 (pp) Q9Y2C9" label="IRAK2_HUMAN (pp) TLR6_HUMAN" source="O43187" target="Q9Y2C9">
    <att name="confidence_score" value="1.0" type="real" />
    <att name="confidence_score_old" value="1.0" type="real" />
    <att name="initial_score" value="0.2759" type="real" />
    <att name="relevance_score" value="0.3055555555555556" type="real" />
  </edge>
  <edge id="O60603 (pp) P08571" label="TLR2_HUMAN (pp) CD14_HUMAN" source="O60603" target="P08571">
    <att name="confidence_score" value="1.0" type="real" />
    <att name="confidence_score_old" value="1.0" type="real" />
    <att name="initial_score" value="0.8313" type="real" />
    <att name="relevance_score" value="0.28205128205128205" type="real" />
  </edge>
  <edge id="O60603 (pp) P16671" label="TLR2_HUMAN (pp) CD36_HUMAN" source="O60603" target="P16671">
    <att name="confidence_score" value="1.0" type="real" />
    <att name="confidence_score_old" value="1.0" type="real" />
    <att name="initial_score" value="0.6397" type="real" />
    <att name="relevance_score" value="0.3333333333333333" type="real" />
  </edge>
  <edge id="O60603 (pp) P58753" label="TLR2_HUMAN (pp) TIRAP_HUMAN" source="O60603" target="P58753">
    <att name="confidence_score" value="1.0" type="real" />
    <att name="confidence_score_old" value="1.0" type="real" />
    <att name="initial_score" value="0.3258" type="real" />
    <att name="relevance_score" value="0.25" type="real" />
  </edge>
  <edge id="O60603 (pp) Q06187" label="TLR2_HUMAN (pp) BTK_HUMAN" source="O60603" target="Q06187">
    <att name="confidence_score" value="1.0" type="real" />
    <att name="confidence_score_old" value="1.0" type="real" />
    <att name="initial_score" value="0.1946" type="real" />
    <att name="relevance_score" value="0.1368421052631579" type="real" />
  </edge>
  <edge id="O60603 (pp) Q99836" label="TLR2_HUMAN (pp) MYD88_HUMAN" source="O60603" target="Q99836">
    <att name="confidence_score" value="1.0" type="real" />
    <att name="confidence_score_old" value="1.0" type="real" />
    <att name="initial_score" value="0.8373" type="real" />
    <att name="relevance_score" value="0.1375" type="real" />
  </edge>
  <edge id="O60603 (pp) Q9NWZ3" label="TLR2_HUMAN (pp) IRAK4_HUMAN" source="O60603" target="Q9NWZ3">
    <att name="confidence_score" value="1.0" type="real" />
    <att name="confidence_score_old" value="1.0" type="real" />
    <att name="initial_score" value="0.2909" type="real" />
    <att name="relevance_score" value="0.24444444444444444" type="real" />
  </edge>
  <edge id="O60603 (pp) Q9Y2C9" label="TLR2_HUMAN (pp) TLR6_HUMAN" source="O60603" target="Q9Y2C9">
    <att name="confidence_score" value="1.0" type="real" />
    <att name="confidence_score_old" value="1.0" type="real" />
    <att name="initial_score" value="0.7534" type="real" />
    <att name="relevance_score" value="0.3333333333333333" type="real" />
  </edge>
  <edge id="P06858 (pp) P16671" label="LIPL_HUMAN (pp) CD36_HUMAN" source="P06858" target="P16671">
    <att name="confidence_score" value="1.0" type="real" />
    <att name="confidence_score_old" value="1.0" type="real" />
    <att name="relevance_score" value="0.2" type="real" />
  </edge>
  <edge id="P06858 (pp) Q9NSA1" label="LIPL_HUMAN (pp) FGF21_HUMAN" source="P06858" target="Q9NSA1">
    <att name="confidence_score" value="1.0" type="real" />
    <att name="confidence_score_old" value="1.0" type="real" />
    <att name="relevance_score" value="0.2" type="real" />
  </edge>
  <edge id="P08571 (pp) P16671" label="CD14_HUMAN (pp) CD36_HUMAN" source="P08571" target="P16671">
    <att name="confidence_score" value="1.0" type="real" />
    <att name="confidence_score_old" value="1.0" type="real" />
    <att name="initial_score" value="0.6349" type="real" />
    <att name="relevance_score" value="0.28205128205128205" type="real" />
  </edge>
  <edge id="P08571 (pp) P58753" label="CD14_HUMAN (pp) TIRAP_HUMAN" source="P08571" target="P58753">
    <att name="confidence_score" value="1.0" type="real" />
    <att name="confidence_score_old" value="1.0" type="real" />
    <att name="initial_score" value="0.3062" type="real" />
    <att name="relevance_score" value="0.25" type="real" />
  </edge>
  <edge id="P08571 (pp) Q06187" label="CD14_HUMAN (pp) BTK_HUMAN" source="P08571" target="Q06187">
    <att name="confidence_score" value="1.0" type="real" />
    <att name="confidence_score_old" value="1.0" type="real" />
    <att name="initial_score" value="0.1933" type="real" />
    <att name="relevance_score" value="0.1368421052631579" type="real" />
  </edge>
  <edge id="P08571 (pp) Q99836" label="CD14_HUMAN (pp) MYD88_HUMAN" source="P08571" target="Q99836">
    <att name="confidence_score" value="1.0" type="real" />
    <att name="confidence_score_old" value="1.0" type="real" />
    <att name="initial_score" value="0.3304" type="real" />
    <att name="relevance_score" value="0.1375" type="real" />
  </edge>
  <edge id="P08571 (pp) Q9NWZ3" label="CD14_HUMAN (pp) IRAK4_HUMAN" source="P08571" target="Q9NWZ3">
    <att name="confidence_score" value="1.0" type="real" />
    <att name="confidence_score_old" value="1.0" type="real" />
    <att name="initial_score" value="0.2887" type="real" />
    <att name="relevance_score" value="0.24444444444444444" type="real" />
  </edge>
  <edge id="P08571 (pp) Q9Y2C9" label="CD14_HUMAN (pp) TLR6_HUMAN" source="P08571" target="Q9Y2C9">
    <att name="confidence_score" value="1.0" type="real" />
    <att name="confidence_score_old" value="1.0" type="real" />
    <att name="initial_score" value="0.6565" type="real" />
    <att name="relevance_score" value="0.28205128205128205" type="real" />
  </edge>
  <edge id="P16671 (pp) P58753" label="CD36_HUMAN (pp) TIRAP_HUMAN" source="P16671" target="P58753">
    <att name="confidence_score" value="1.0" type="real" />
    <att name="confidence_score_old" value="1.0" type="real" />
    <att name="initial_score" value="0.3062" type="real" />
    <att name="relevance_score" value="0.25" type="real" />
  </edge>
  <edge id="P16671 (pp) Q06187" label="CD36_HUMAN (pp) BTK_HUMAN" source="P16671" target="Q06187">
    <att name="confidence_score" value="1.0" type="real" />
    <att name="confidence_score_old" value="1.0" type="real" />
    <att name="initial_score" value="0.194" type="real" />
    <att name="relevance_score" value="0.1368421052631579" type="real" />
  </edge>
  <edge id="P16671 (pp) Q5BVD1" label="CD36_HUMAN (pp) TTMP_HUMAN" source="P16671" target="Q5BVD1">
    <att name="confidence_score" value="1.0" type="real" />
    <att name="confidence_score_old" value="0.1597" type="real" />
    <att name="initial_score" value="0.0541" type="real" />
    <att name="relevance_score" value="0.1" type="real" />
  </edge>
  <edge id="P16671 (pp) Q99836" label="CD36_HUMAN (pp) MYD88_HUMAN" source="P16671" target="Q99836">
    <att name="confidence_score" value="1.0" type="real" />
    <att name="confidence_score_old" value="1.0" type="real" />
    <att name="initial_score" value="0.3294" type="real" />
    <att name="relevance_score" value="0.1375" type="real" />
  </edge>
  <edge id="P16671 (pp) Q9NSA1" label="CD36_HUMAN (pp) FGF21_HUMAN" source="P16671" target="Q9NSA1">
    <att name="confidence_score" value="1.0" type="real" />
    <att name="confidence_score_old" value="1.0" type="real" />
    <att name="relevance_score" value="0.5714285714285714" type="real" />
  </edge>
  <edge id="P16671 (pp) Q9NWZ3" label="CD36_HUMAN (pp) IRAK4_HUMAN" source="P16671" target="Q9NWZ3">
    <att name="confidence_score" value="1.0" type="real" />
    <att name="confidence_score_old" value="1.0" type="real" />
    <att name="initial_score" value="0.289" type="real" />
    <att name="relevance_score" value="0.24444444444444444" type="real" />
  </edge>
  <edge id="P16671 (pp) Q9UKG9" label="CD36_HUMAN (pp) OCTC_HUMAN" source="P16671" target="Q9UKG9">
    <att name="confidence_score" value="1.0" type="real" />
    <att name="confidence_score_old" value="0.1604" type="real" />
    <att name="initial_score" value="0.0562" type="real" />
    <att name="relevance_score" value="0.2" type="real" />
  </edge>
  <edge id="P16671 (pp) Q9Y2C9" label="CD36_HUMAN (pp) TLR6_HUMAN" source="P16671" target="Q9Y2C9">
    <att name="confidence_score" value="1.0" type="real" />
    <att name="confidence_score_old" value="1.0" type="real" />
    <att name="initial_score" value="0.8146" type="real" />
    <att name="relevance_score" value="0.8" type="real" />
  </edge>
  <edge id="P58753 (pp) Q06187" label="TIRAP_HUMAN (pp) BTK_HUMAN" source="P58753" target="Q06187">
    <att name="confidence_score" value="1.0" type="real" />
    <att name="confidence_score_old" value="1.0" type="real" />
    <att name="initial_score" value="0.2237" type="real" />
    <att name="relevance_score" value="0.1368421052631579" type="real" />
  </edge>
  <edge id="P58753 (pp) Q99836" label="TIRAP_HUMAN (pp) MYD88_HUMAN" source="P58753" target="Q99836">
    <att name="confidence_score" value="1.0" type="real" />
    <att name="confidence_score_old" value="1.0" type="real" />
    <att name="initial_score" value="0.8299" type="real" />
    <att name="relevance_score" value="0.1375" type="real" />
  </edge>
  <edge id="P58753 (pp) Q9NWZ3" label="TIRAP_HUMAN (pp) IRAK4_HUMAN" source="P58753" target="Q9NWZ3">
    <att name="confidence_score" value="1.0" type="real" />
    <att name="confidence_score_old" value="1.0" type="real" />
    <att name="initial_score" value="0.584" type="real" />
    <att name="relevance_score" value="0.24444444444444444" type="real" />
  </edge>
  <edge id="P58753 (pp) Q9Y2C9" label="TIRAP_HUMAN (pp) TLR6_HUMAN" source="P58753" target="Q9Y2C9">
    <att name="confidence_score" value="1.0" type="real" />
    <att name="confidence_score_old" value="1.0" type="real" />
    <att name="initial_score" value="0.3157" type="real" />
    <att name="relevance_score" value="0.25" type="real" />
  </edge>
  <edge id="Q06187 (pp) Q99836" label="BTK_HUMAN (pp) MYD88_HUMAN" source="Q06187" target="Q99836">
    <att name="confidence_score" value="1.0" type="real" />
    <att name="confidence_score_old" value="1.0" type="real" />
    <att name="initial_score" value="0.6984" type="real" />
    <att name="relevance_score" value="0.1368421052631579" type="real" />
  </edge>
  <edge id="Q06187 (pp) Q9NWZ3" label="BTK_HUMAN (pp) IRAK4_HUMAN" source="Q06187" target="Q9NWZ3">
    <att name="confidence_score" value="1.0" type="real" />
    <att name="confidence_score_old" value="1.0" type="real" />
    <att name="initial_score" value="0.2844" type="real" />
    <att name="relevance_score" value="0.1368421052631579" type="real" />
  </edge>
  <edge id="Q06187 (pp) Q9Y2C9" label="BTK_HUMAN (pp) TLR6_HUMAN" source="Q06187" target="Q9Y2C9">
    <att name="confidence_score" value="1.0" type="real" />
    <att name="confidence_score_old" value="1.0" type="real" />
    <att name="initial_score" value="0.23" type="real" />
    <att name="relevance_score" value="0.1368421052631579" type="real" />
  </edge>
  <edge id="Q99836 (pp) Q9NWZ3" label="MYD88_HUMAN (pp) IRAK4_HUMAN" source="Q99836" target="Q9NWZ3">
    <att name="confidence_score" value="1.0" type="real" />
    <att name="confidence_score_old" value="1.0" type="real" />
    <att name="initial_score" value="0.7343" type="real" />
    <att name="relevance_score" value="0.1375" type="real" />
  </edge>
  <edge id="Q99836 (pp) Q9Y2C9" label="MYD88_HUMAN (pp) TLR6_HUMAN" source="Q99836" target="Q9Y2C9">
    <att name="confidence_score" value="1.0" type="real" />
    <att name="confidence_score_old" value="1.0" type="real" />
    <att name="initial_score" value="0.3405" type="real" />
    <att name="relevance_score" value="0.1375" type="real" />
  </edge>
  <edge id="Q9NWZ3 (pp) Q9Y2C9" label="IRAK4_HUMAN (pp) TLR6_HUMAN" source="Q9NWZ3" target="Q9Y2C9">
    <att name="confidence_score" value="1.0" type="real" />
    <att name="confidence_score_old" value="1.0" type="real" />
    <att name="initial_score" value="0.2989" type="real" />
    <att name="relevance_score" value="0.24444444444444444" type="real" />
  </edge>
</graph>
