# Supplementary material for: New insights into the molecular biology of Alzheimer’s-like cerebral amyloidosis achieved through multi‐omics approaches
Source: PLoS One. 2025 Sep 3;20(9):e0330859. doi: 10.1371/journal.pone.0330859 (PMC12407441; doi:10.1371/journal.pone.0330859)
Supplement: S4 Appendix — (ZIP) [file pone.0330859.s014.zip › c1_3_66.xgmml]

<?xml version='1.0' encoding='utf-8'?>
<graph xmlns="http://www.cs.rpi.edu/XGMML" xmlns:dc="http://purl.org/dc/elements/1.1/" xmlns:rdf="http://www.w3.org/1999/02/22-rdf-syntax-ns#" label="[c1_3_66]@0.1" directed="0" vendor="Intomics A/S">
  <att name="layoutAlgorithm" value="Edge-weighted Spring Embedded" type="string" />
  <att name="networkMetadata"><rdf:RDF><rdf:Description rdf:about="https://www.intomics.com/"><dc:type>Protein-Protein Interaction</dc:type><dc:description>https://www.intomics.com/inbiomap/</dc:description><dc:identifier>(([P16885]@0.1+[P51178]@0.1)+[P15498]@0.1)</dc:identifier><dc:date>2024-01-31 21:21:58 UTC</dc:date><dc:title>inBio Map network</dc:title><dc:source>/unity/intomics/inhouse/software/inBio_Command_2023_08/share/data/interactions/network_0/inBio_Map_2023_08_10</dc:source><dc:format>Cytoscape-XGMML</dc:format></rdf:Description></rdf:RDF></att>
  <att name="_inBio_interactomeVersion" value="2023_08_10" type="string" />
  <att name="_inBio_formatVersion" value="1" type="integer" />
  <att name="order" value="1" type="integer" />
  <node id="A0M8Q6" label="IGLC7_HUMAN">
    <att name="ac" value="A0M8Q6" type="string" />
    <att name="gene" value="IGLC7" type="string" />
    <att name="multiplicity" value="2" type="integer" />
    <att name="order" value="1" type="integer" />
    <att name="relevance_score" value="1.0" type="real" />
    <att name="localization" value="" type="string" />
    <att name="description" value="Immunoglobulin lambda constant 7" type="string" />
  </node>
  <node id="O00329" label="PK3CD_HUMAN">
    <att name="ac" value="O00329" type="string" />
    <att name="gene" value="PIK3CD" type="string" />
    <att name="multiplicity" value="1" type="integer" />
    <att name="order" value="1" type="integer" />
    <att name="relevance_score" value="1.0" type="real" />
    <att name="localization" value="Kinase" type="string" />
    <att name="description" value="Phosphatidylinositol 4,5-bisphosphate 3-kinase catalytic subunit delta isoform" type="string" />
  </node>
  <node id="O14796" label="SH21B_HUMAN">
    <att name="ac" value="O14796" type="string" />
    <att name="gene" value="SH2D1B" type="string" />
    <att name="multiplicity" value="1" type="integer" />
    <att name="order" value="1" type="integer" />
    <att name="relevance_score" value="1.0" type="real" />
    <att name="localization" value="" type="string" />
    <att name="description" value="SH2 domain-containing protein 1B" type="string" />
  </node>
  <node id="O15524" label="SOCS1_HUMAN">
    <att name="ac" value="O15524" type="string" />
    <att name="gene" value="SOCS1" type="string" />
    <att name="multiplicity" value="1" type="integer" />
    <att name="order" value="1" type="integer" />
    <att name="relevance_score" value="1.0" type="real" />
    <att name="localization" value="" type="string" />
    <att name="description" value="Suppressor of cytokine signaling 1" type="string" />
  </node>
  <node id="O43561" label="LAT_HUMAN">
    <att name="ac" value="O43561" type="string" />
    <att name="gene" value="LAT" type="string" />
    <att name="multiplicity" value="2" type="integer" />
    <att name="order" value="1" type="integer" />
    <att name="relevance_score" value="1.0" type="real" />
    <att name="localization" value="Plasma membrane bound" type="string" />
    <att name="description" value="Linker for activation of T-cells family member 1" type="string" />
  </node>
  <node id="O60674" label="JAK2_HUMAN">
    <att name="ac" value="O60674" type="string" />
    <att name="gene" value="JAK2" type="string" />
    <att name="multiplicity" value="2" type="integer" />
    <att name="order" value="1" type="integer" />
    <att name="relevance_score" value="1.0" type="real" />
    <att name="localization" value="Kinase" type="string" />
    <att name="description" value="Tyrosine-protein kinase JAK2" type="string" />
  </node>
  <node id="O75791" label="GRAP2_HUMAN">
    <att name="ac" value="O75791" type="string" />
    <att name="gene" value="GRAP2" type="string" />
    <att name="multiplicity" value="2" type="integer" />
    <att name="order" value="1" type="integer" />
    <att name="relevance_score" value="1.0" type="real" />
    <att name="localization" value="" type="string" />
    <att name="description" value="GRB2-related adapter protein 2" type="string" />
  </node>
  <node id="O75914" label="PAK3_HUMAN">
    <att name="ac" value="O75914" type="string" />
    <att name="gene" value="PAK3" type="string" />
    <att name="multiplicity" value="1" type="integer" />
    <att name="order" value="1" type="integer" />
    <att name="relevance_score" value="1.0" type="real" />
    <att name="localization" value="Kinase" type="string" />
    <att name="description" value="Serine/threonine-protein kinase PAK 3" type="string" />
  </node>
  <node id="P00519" label="ABL1_HUMAN">
    <att name="ac" value="P00519" type="string" />
    <att name="gene" value="ABL1" type="string" />
    <att name="multiplicity" value="1" type="integer" />
    <att name="order" value="1" type="integer" />
    <att name="relevance_score" value="1.0" type="real" />
    <att name="localization" value="Kinase" type="string" />
    <att name="description" value="Tyrosine-protein kinase ABL1" type="string" />
  </node>
  <node id="P01588" label="EPO_HUMAN">
    <att name="ac" value="P01588" type="string" />
    <att name="gene" value="EPO" type="string" />
    <att name="multiplicity" value="2" type="integer" />
    <att name="order" value="1" type="integer" />
    <att name="relevance_score" value="1.0" type="real" />
    <att name="_Secreted" value="true" type="boolean" />
    <att name="localization" value="Signaling molecule" type="string" />
    <att name="description" value="Erythropoietin" type="string" />
  </node>
  <node id="P01834" label="IGKC_HUMAN">
    <att name="ac" value="P01834" type="string" />
    <att name="gene" value="IGKC" type="string" />
    <att name="multiplicity" value="2" type="integer" />
    <att name="order" value="1" type="integer" />
    <att name="relevance_score" value="1.0" type="real" />
    <att name="localization" value="" type="string" />
    <att name="description" value="Immunoglobulin kappa constant" type="string" />
  </node>
  <node id="P01857" label="IGHG1_HUMAN">
    <att name="ac" value="P01857" type="string" />
    <att name="gene" value="IGHG1" type="string" />
    <att name="multiplicity" value="2" type="integer" />
    <att name="order" value="1" type="integer" />
    <att name="relevance_score" value="1.0" type="real" />
    <att name="localization" value="Plasma membrane bound" type="string" />
    <att name="description" value="Immunoglobulin heavy constant gamma 1" type="string" />
  </node>
  <node id="P01859" label="IGHG2_HUMAN">
    <att name="ac" value="P01859" type="string" />
    <att name="gene" value="IGHG2" type="string" />
    <att name="multiplicity" value="2" type="integer" />
    <att name="order" value="1" type="integer" />
    <att name="relevance_score" value="1.0" type="real" />
    <att name="localization" value="Plasma membrane bound" type="string" />
    <att name="description" value="Immunoglobulin heavy constant gamma 2" type="string" />
  </node>
  <node id="P01860" label="IGHG3_HUMAN">
    <att name="ac" value="P01860" type="string" />
    <att name="gene" value="IGHG3" type="string" />
    <att name="multiplicity" value="2" type="integer" />
    <att name="order" value="1" type="integer" />
    <att name="relevance_score" value="1.0" type="real" />
    <att name="localization" value="Plasma membrane bound" type="string" />
    <att name="description" value="Immunoglobulin heavy constant gamma 3" type="string" />
  </node>
  <node id="P01861" label="IGHG4_HUMAN">
    <att name="ac" value="P01861" type="string" />
    <att name="gene" value="IGHG4" type="string" />
    <att name="multiplicity" value="2" type="integer" />
    <att name="order" value="1" type="integer" />
    <att name="relevance_score" value="1.0" type="real" />
    <att name="localization" value="Plasma membrane bound" type="string" />
    <att name="description" value="Immunoglobulin heavy constant gamma 4" type="string" />
  </node>
  <node id="P01871" label="IGHM_HUMAN">
    <att name="ac" value="P01871" type="string" />
    <att name="gene" value="IGHM" type="string" />
    <att name="multiplicity" value="2" type="integer" />
    <att name="order" value="1" type="integer" />
    <att name="relevance_score" value="1.0" type="real" />
    <att name="localization" value="Plasma membrane bound" type="string" />
    <att name="description" value="Immunoglobulin heavy constant mu" type="string" />
  </node>
  <node id="P01880" label="IGHD_HUMAN">
    <att name="ac" value="P01880" type="string" />
    <att name="gene" value="IGHD" type="string" />
    <att name="multiplicity" value="2" type="integer" />
    <att name="order" value="1" type="integer" />
    <att name="relevance_score" value="1.0" type="real" />
    <att name="localization" value="Plasma membrane bound" type="string" />
    <att name="description" value="Immunoglobulin heavy constant delta" type="string" />
  </node>
  <node id="P04626" label="ERBB2_HUMAN">
    <att name="ac" value="P04626" type="string" />
    <att name="gene" value="ERBB2" type="string" />
    <att name="multiplicity" value="2" type="integer" />
    <att name="order" value="1" type="integer" />
    <att name="relevance_score" value="1.0" type="real" />
    <att name="_Receptor" value="true" type="boolean" />
    <att name="localization" value="Receptor" type="string" />
    <att name="description" value="Receptor tyrosine-protein kinase erbB-2" type="string" />
  </node>
  <node id="P05107" label="ITB2_HUMAN">
    <att name="ac" value="P05107" type="string" />
    <att name="gene" value="ITGB2" type="string" />
    <att name="multiplicity" value="1" type="integer" />
    <att name="order" value="1" type="integer" />
    <att name="relevance_score" value="1.0" type="real" />
    <att name="_Receptor" value="true" type="boolean" />
    <att name="localization" value="Receptor" type="string" />
    <att name="description" value="Integrin beta-2" type="string" />
  </node>
  <node id="P06213" label="INSR_HUMAN">
    <att name="ac" value="P06213" type="string" />
    <att name="gene" value="INSR" type="string" />
    <att name="multiplicity" value="1" type="integer" />
    <att name="order" value="1" type="integer" />
    <att name="relevance_score" value="1.0" type="real" />
    <att name="_Receptor" value="true" type="boolean" />
    <att name="localization" value="Receptor" type="string" />
    <att name="description" value="Insulin receptor" type="string" />
  </node>
  <node id="P06239" label="LCK_HUMAN">
    <att name="ac" value="P06239" type="string" />
    <att name="gene" value="LCK" type="string" />
    <att name="multiplicity" value="2" type="integer" />
    <att name="order" value="1" type="integer" />
    <att name="relevance_score" value="1.0" type="real" />
    <att name="localization" value="Kinase" type="string" />
    <att name="description" value="Tyrosine-protein kinase Lck" type="string" />
  </node>
  <node id="P06241" label="FYN_HUMAN">
    <att name="ac" value="P06241" type="string" />
    <att name="gene" value="FYN" type="string" />
    <att name="multiplicity" value="2" type="integer" />
    <att name="order" value="1" type="integer" />
    <att name="relevance_score" value="1.0" type="real" />
    <att name="localization" value="Kinase" type="string" />
    <att name="description" value="Tyrosine-protein kinase Fyn" type="string" />
  </node>
  <node id="P07947" label="YES_HUMAN">
    <att name="ac" value="P07947" type="string" />
    <att name="gene" value="YES1" type="string" />
    <att name="multiplicity" value="1" type="integer" />
    <att name="order" value="1" type="integer" />
    <att name="relevance_score" value="1.0" type="real" />
    <att name="localization" value="Kinase" type="string" />
    <att name="description" value="Tyrosine-protein kinase Yes" type="string" />
  </node>
  <node id="P07948" label="LYN_HUMAN">
    <att name="ac" value="P07948" type="string" />
    <att name="gene" value="LYN" type="string" />
    <att name="multiplicity" value="2" type="integer" />
    <att name="order" value="1" type="integer" />
    <att name="relevance_score" value="1.0" type="real" />
    <att name="localization" value="Kinase" type="string" />
    <att name="description" value="Tyrosine-protein kinase Lyn" type="string" />
  </node>
  <node id="P08575" label="PTPRC_HUMAN">
    <att name="ac" value="P08575" type="string" />
    <att name="gene" value="PTPRC" type="string" />
    <att name="multiplicity" value="1" type="integer" />
    <att name="order" value="1" type="integer" />
    <att name="relevance_score" value="1.0" type="real" />
    <att name="localization" value="Plasma membrane bound" type="string" />
    <att name="description" value="Receptor-type tyrosine-protein phosphatase C" type="string" />
  </node>
  <node id="P08637" label="FCG3A_HUMAN">
    <att name="ac" value="P08637" type="string" />
    <att name="gene" value="FCGR3A" type="string" />
    <att name="multiplicity" value="2" type="integer" />
    <att name="order" value="1" type="integer" />
    <att name="relevance_score" value="1.0" type="real" />
    <att name="_Receptor" value="true" type="boolean" />
    <att name="localization" value="Receptor" type="string" />
    <att name="description" value="Low affinity immunoglobulin gamma Fc region receptor III-A" type="string" />
  </node>
  <node id="P09619" label="PGFRB_HUMAN">
    <att name="ac" value="P09619" type="string" />
    <att name="gene" value="PDGFRB" type="string" />
    <att name="multiplicity" value="1" type="integer" />
    <att name="order" value="1" type="integer" />
    <att name="relevance_score" value="1.0" type="real" />
    <att name="_Receptor" value="true" type="boolean" />
    <att name="localization" value="Receptor" type="string" />
    <att name="description" value="Platelet-derived growth factor receptor beta" type="string" />
  </node>
  <node id="P09693" label="CD3G_HUMAN">
    <att name="ac" value="P09693" type="string" />
    <att name="gene" value="CD3G" type="string" />
    <att name="multiplicity" value="2" type="integer" />
    <att name="order" value="1" type="integer" />
    <att name="relevance_score" value="1.0" type="real" />
    <att name="_Receptor" value="true" type="boolean" />
    <att name="localization" value="Receptor" type="string" />
    <att name="description" value="T-cell surface glycoprotein CD3 gamma chain" type="string" />
  </node>
  <node id="P0CF74" label="IGLC6_HUMAN">
    <att name="ac" value="P0CF74" type="string" />
    <att name="gene" value="IGLC6" type="string" />
    <att name="multiplicity" value="2" type="integer" />
    <att name="order" value="1" type="integer" />
    <att name="relevance_score" value="1.0" type="real" />
    <att name="localization" value="" type="string" />
    <att name="description" value="Immunoglobulin lambda constant 6" type="string" />
  </node>
  <node id="P0CG04" label="IGLC1_HUMAN">
    <att name="ac" value="P0CG04" type="string" />
    <att name="gene" value="IGLC1" type="string" />
    <att name="multiplicity" value="2" type="integer" />
    <att name="order" value="1" type="integer" />
    <att name="relevance_score" value="1.0" type="real" />
    <att name="localization" value="" type="string" />
    <att name="description" value="Immunoglobulin lambda constant 1" type="string" />
  </node>
  <node id="P0DOY2" label="IGLC2_HUMAN">
    <att name="ac" value="P0DOY2" type="string" />
    <att name="gene" value="IGLC2" type="string" />
    <att name="multiplicity" value="2" type="integer" />
    <att name="order" value="1" type="integer" />
    <att name="relevance_score" value="1.0" type="real" />
    <att name="localization" value="" type="string" />
    <att name="description" value="Immunoglobulin lambda constant 2" type="string" />
  </node>
  <node id="P0DOY3" label="IGLC3_HUMAN">
    <att name="ac" value="P0DOY3" type="string" />
    <att name="gene" value="IGLC3" type="string" />
    <att name="multiplicity" value="2" type="integer" />
    <att name="order" value="1" type="integer" />
    <att name="relevance_score" value="1.0" type="real" />
    <att name="localization" value="" type="string" />
    <att name="description" value="Immunoglobulin lambda constant 3" type="string" />
  </node>
  <node id="P10747" label="CD28_HUMAN">
    <att name="ac" value="P10747" type="string" />
    <att name="gene" value="CD28" type="string" />
    <att name="multiplicity" value="1" type="integer" />
    <att name="order" value="1" type="integer" />
    <att name="relevance_score" value="1.0" type="real" />
    <att name="localization" value="Plasma membrane bound" type="string" />
    <att name="description" value="T-cell-specific surface glycoprotein CD28" type="string" />
  </node>
  <node id="P11912" label="CD79A_HUMAN">
    <att name="ac" value="P11912" type="string" />
    <att name="gene" value="CD79A" type="string" />
    <att name="multiplicity" value="2" type="integer" />
    <att name="order" value="1" type="integer" />
    <att name="relevance_score" value="1.0" type="real" />
    <att name="localization" value="Plasma membrane bound" type="string" />
    <att name="description" value="B-cell antigen receptor complex-associated protein alpha chain" type="string" />
  </node>
  <node id="P12314" label="FCGR1_HUMAN">
    <att name="ac" value="P12314" type="string" />
    <att name="gene" value="FCGR1A" type="string" />
    <att name="multiplicity" value="2" type="integer" />
    <att name="order" value="1" type="integer" />
    <att name="relevance_score" value="1.0" type="real" />
    <att name="_Receptor" value="true" type="boolean" />
    <att name="localization" value="Receptor" type="string" />
    <att name="description" value="High affinity immunoglobulin gamma Fc receptor I" type="string" />
  </node>
  <node id="P12318" label="FCG2A_HUMAN">
    <att name="ac" value="P12318" type="string" />
    <att name="gene" value="FCGR2A" type="string" />
    <att name="multiplicity" value="2" type="integer" />
    <att name="order" value="1" type="integer" />
    <att name="relevance_score" value="1.0" type="real" />
    <att name="_Receptor" value="true" type="boolean" />
    <att name="localization" value="Receptor" type="string" />
    <att name="description" value="Low affinity immunoglobulin gamma Fc region receptor II-a" type="string" />
  </node>
  <node id="P12931" label="SRC_HUMAN">
    <att name="ac" value="P12931" type="string" />
    <att name="gene" value="SRC" type="string" />
    <att name="multiplicity" value="1" type="integer" />
    <att name="order" value="1" type="integer" />
    <att name="relevance_score" value="1.0" type="real" />
    <att name="localization" value="Kinase" type="string" />
    <att name="description" value="Proto-oncogene tyrosine-protein kinase Src" type="string" />
  </node>
  <node id="P15153" label="RAC2_HUMAN">
    <att name="ac" value="P15153" type="string" />
    <att name="gene" value="RAC2" type="string" />
    <att name="multiplicity" value="1" type="integer" />
    <att name="order" value="1" type="integer" />
    <att name="relevance_score" value="1.0" type="real" />
    <att name="localization" value="" type="string" />
    <att name="description" value="Ras-related C3 botulinum toxin substrate 2" type="string" />
  </node>
  <node id="P15391" label="CD19_HUMAN">
    <att name="ac" value="P15391" type="string" />
    <att name="gene" value="CD19" type="string" />
    <att name="multiplicity" value="2" type="integer" />
    <att name="order" value="1" type="integer" />
    <att name="relevance_score" value="1.0" type="real" />
    <att name="localization" value="Plasma membrane bound" type="string" />
    <att name="description" value="B-lymphocyte antigen CD19" type="string" />
  </node>
  <node id="P15498" label="VAV_HUMAN">
    <att name="ac" value="P15498" type="string" />
    <att name="gene" value="VAV1" type="string" />
    <att name="multiplicity" value="2" type="integer" />
    <att name="order" value="0" type="integer" />
    <att name="relevance_score" value="1.0" type="real" />
    <att name="localization" value="" type="string" />
    <att name="description" value="Proto-oncogene vav" type="string" />
  </node>
  <node id="P16333" label="NCK1_HUMAN">
    <att name="ac" value="P16333" type="string" />
    <att name="gene" value="NCK1" type="string" />
    <att name="multiplicity" value="2" type="integer" />
    <att name="order" value="1" type="integer" />
    <att name="relevance_score" value="1.0" type="real" />
    <att name="localization" value="" type="string" />
    <att name="description" value="Cytoplasmic protein NCK1" type="string" />
  </node>
  <node id="P16471" label="PRLR_HUMAN">
    <att name="ac" value="P16471" type="string" />
    <att name="gene" value="PRLR" type="string" />
    <att name="multiplicity" value="1" type="integer" />
    <att name="order" value="1" type="integer" />
    <att name="relevance_score" value="1.0" type="real" />
    <att name="_Receptor" value="true" type="boolean" />
    <att name="localization" value="Receptor" type="string" />
    <att name="description" value="Prolactin receptor" type="string" />
  </node>
  <node id="P16885" label="PLCG2_HUMAN">
    <att name="ac" value="P16885" type="string" />
    <att name="gene" value="PLCG2" type="string" />
    <att name="multiplicity" value="2" type="integer" />
    <att name="order" value="0" type="integer" />
    <att name="relevance_score" value="1.0" type="real" />
    <att name="localization" value="Enzyme" type="string" />
    <att name="description" value="1-phosphatidylinositol 4,5-bisphosphate phosphodiesterase gamma-2" type="string" />
  </node>
  <node id="P19174" label="PLCG1_HUMAN">
    <att name="ac" value="P19174" type="string" />
    <att name="gene" value="PLCG1" type="string" />
    <att name="multiplicity" value="2" type="integer" />
    <att name="order" value="1" type="integer" />
    <att name="relevance_score" value="1.0" type="real" />
    <att name="localization" value="Enzyme" type="string" />
    <att name="description" value="1-phosphatidylinositol 4,5-bisphosphate phosphodiesterase gamma-1" type="string" />
  </node>
  <node id="P19235" label="EPOR_HUMAN">
    <att name="ac" value="P19235" type="string" />
    <att name="gene" value="EPOR" type="string" />
    <att name="multiplicity" value="2" type="integer" />
    <att name="order" value="1" type="integer" />
    <att name="relevance_score" value="1.0" type="real" />
    <att name="_Receptor" value="true" type="boolean" />
    <att name="localization" value="Receptor" type="string" />
    <att name="description" value="Erythropoietin receptor" type="string" />
  </node>
  <node id="P19878" label="NCF2_HUMAN">
    <att name="ac" value="P19878" type="string" />
    <att name="gene" value="NCF2" type="string" />
    <att name="multiplicity" value="1" type="integer" />
    <att name="order" value="1" type="integer" />
    <att name="relevance_score" value="1.0" type="real" />
    <att name="localization" value="" type="string" />
    <att name="description" value="Neutrophil cytosol factor 2" type="string" />
  </node>
  <node id="P20963" label="CD3Z_HUMAN">
    <att name="ac" value="P20963" type="string" />
    <att name="gene" value="CD247" type="string" />
    <att name="multiplicity" value="2" type="integer" />
    <att name="order" value="1" type="integer" />
    <att name="relevance_score" value="1.0" type="real" />
    <att name="_Receptor" value="true" type="boolean" />
    <att name="localization" value="Receptor" type="string" />
    <att name="description" value="T-cell surface glycoprotein CD3 zeta chain" type="string" />
  </node>
  <node id="P21860" label="ERBB3_HUMAN">
    <att name="ac" value="P21860" type="string" />
    <att name="gene" value="ERBB3" type="string" />
    <att name="multiplicity" value="1" type="integer" />
    <att name="order" value="1" type="integer" />
    <att name="relevance_score" value="1.0" type="real" />
    <att name="_Receptor" value="true" type="boolean" />
    <att name="localization" value="Receptor" type="string" />
    <att name="description" value="Receptor tyrosine-protein kinase erbB-3" type="string" />
  </node>
  <node id="P22681" label="CBL_HUMAN">
    <att name="ac" value="P22681" type="string" />
    <att name="gene" value="CBL" type="string" />
    <att name="multiplicity" value="1" type="integer" />
    <att name="order" value="1" type="integer" />
    <att name="relevance_score" value="1.0" type="real" />
    <att name="localization" value="Enzyme" type="string" />
    <att name="description" value="E3 ubiquitin-protein ligase CBL" type="string" />
  </node>
  <node id="P27986" label="P85A_HUMAN">
    <att name="ac" value="P27986" type="string" />
    <att name="gene" value="PIK3R1" type="string" />
    <att name="multiplicity" value="2" type="integer" />
    <att name="order" value="1" type="integer" />
    <att name="relevance_score" value="1.0" type="real" />
    <att name="localization" value="" type="string" />
    <att name="description" value="Phosphatidylinositol 3-kinase regulatory subunit alpha" type="string" />
  </node>
  <node id="P29350" label="PTN6_HUMAN">
    <att name="ac" value="P29350" type="string" />
    <att name="gene" value="PTPN6" type="string" />
    <att name="multiplicity" value="1" type="integer" />
    <att name="order" value="1" type="integer" />
    <att name="relevance_score" value="1.0" type="real" />
    <att name="localization" value="Enzyme" type="string" />
    <att name="description" value="Tyrosine-protein phosphatase non-receptor type 6" type="string" />
  </node>
  <node id="P29353" label="SHC1_HUMAN">
    <att name="ac" value="P29353" type="string" />
    <att name="gene" value="SHC1" type="string" />
    <att name="multiplicity" value="2" type="integer" />
    <att name="order" value="1" type="integer" />
    <att name="relevance_score" value="1.0" type="real" />
    <att name="localization" value="" type="string" />
    <att name="description" value="SHC-transforming protein 1" type="string" />
  </node>
  <node id="P29597" label="TYK2_HUMAN">
    <att name="ac" value="P29597" type="string" />
    <att name="gene" value="TYK2" type="string" />
    <att name="multiplicity" value="1" type="integer" />
    <att name="order" value="1" type="integer" />
    <att name="relevance_score" value="1.0" type="real" />
    <att name="localization" value="Kinase" type="string" />
    <att name="description" value="Non-receptor tyrosine-protein kinase TYK2" type="string" />
  </node>
  <node id="P30273" label="FCERG_HUMAN">
    <att name="ac" value="P30273" type="string" />
    <att name="gene" value="FCER1G" type="string" />
    <att name="multiplicity" value="1" type="integer" />
    <att name="order" value="1" type="integer" />
    <att name="relevance_score" value="1.0" type="real" />
    <att name="_Receptor" value="true" type="boolean" />
    <att name="localization" value="Receptor" type="string" />
    <att name="description" value="High affinity immunoglobulin epsilon receptor subunit gamma" type="string" />
  </node>
  <node id="P33681" label="CD80_HUMAN">
    <att name="ac" value="P33681" type="string" />
    <att name="gene" value="CD80" type="string" />
    <att name="multiplicity" value="1" type="integer" />
    <att name="order" value="1" type="integer" />
    <att name="relevance_score" value="1.0" type="real" />
    <att name="_Receptor" value="true" type="boolean" />
    <att name="localization" value="Receptor" type="string" />
    <att name="description" value="T-lymphocyte activation antigen CD80" type="string" />
  </node>
  <node id="P40189" label="IL6RB_HUMAN">
    <att name="ac" value="P40189" type="string" />
    <att name="gene" value="IL6ST" type="string" />
    <att name="multiplicity" value="1" type="integer" />
    <att name="order" value="1" type="integer" />
    <att name="relevance_score" value="1.0" type="real" />
    <att name="_Receptor" value="true" type="boolean" />
    <att name="localization" value="Receptor" type="string" />
    <att name="description" value="Interleukin-6 receptor subunit beta" type="string" />
  </node>
  <node id="P40259" label="CD79B_HUMAN">
    <att name="ac" value="P40259" type="string" />
    <att name="gene" value="CD79B" type="string" />
    <att name="multiplicity" value="2" type="integer" />
    <att name="order" value="1" type="integer" />
    <att name="relevance_score" value="1.0" type="real" />
    <att name="localization" value="Plasma membrane bound" type="string" />
    <att name="description" value="B-cell antigen receptor complex-associated protein beta chain" type="string" />
  </node>
  <node id="P42081" label="CD86_HUMAN">
    <att name="ac" value="P42081" type="string" />
    <att name="gene" value="CD86" type="string" />
    <att name="multiplicity" value="1" type="integer" />
    <att name="order" value="1" type="integer" />
    <att name="relevance_score" value="1.0" type="real" />
    <att name="_Receptor" value="true" type="boolean" />
    <att name="localization" value="Receptor" type="string" />
    <att name="description" value="T-lymphocyte activation antigen CD86" type="string" />
  </node>
  <node id="P42680" label="TEC_HUMAN">
    <att name="ac" value="P42680" type="string" />
    <att name="gene" value="TEC" type="string" />
    <att name="multiplicity" value="2" type="integer" />
    <att name="order" value="1" type="integer" />
    <att name="relevance_score" value="1.0" type="real" />
    <att name="localization" value="Kinase" type="string" />
    <att name="description" value="Tyrosine-protein kinase Tec" type="string" />
  </node>
  <node id="P43403" label="ZAP70_HUMAN">
    <att name="ac" value="P43403" type="string" />
    <att name="gene" value="ZAP70" type="string" />
    <att name="multiplicity" value="2" type="integer" />
    <att name="order" value="1" type="integer" />
    <att name="relevance_score" value="1.0" type="real" />
    <att name="localization" value="Kinase" type="string" />
    <att name="description" value="Tyrosine-protein kinase ZAP-70" type="string" />
  </node>
  <node id="P43405" label="KSYK_HUMAN">
    <att name="ac" value="P43405" type="string" />
    <att name="gene" value="SYK" type="string" />
    <att name="multiplicity" value="2" type="integer" />
    <att name="order" value="1" type="integer" />
    <att name="relevance_score" value="1.0" type="real" />
    <att name="localization" value="Kinase" type="string" />
    <att name="description" value="Tyrosine-protein kinase SYK" type="string" />
  </node>
  <node id="P46108" label="CRK_HUMAN">
    <att name="ac" value="P46108" type="string" />
    <att name="gene" value="CRK" type="string" />
    <att name="multiplicity" value="1" type="integer" />
    <att name="order" value="1" type="integer" />
    <att name="relevance_score" value="1.0" type="real" />
    <att name="localization" value="" type="string" />
    <att name="description" value="Adapter molecule crk" type="string" />
  </node>
  <node id="P46109" label="CRKL_HUMAN">
    <att name="ac" value="P46109" type="string" />
    <att name="gene" value="CRKL" type="string" />
    <att name="multiplicity" value="1" type="integer" />
    <att name="order" value="1" type="integer" />
    <att name="relevance_score" value="1.0" type="real" />
    <att name="localization" value="" type="string" />
    <att name="description" value="Crk-like protein" type="string" />
  </node>
  <node id="P49862" label="KLK7_HUMAN">
    <att name="ac" value="P49862" type="string" />
    <att name="gene" value="KLK7" type="string" />
    <att name="multiplicity" value="1" type="integer" />
    <att name="order" value="1" type="integer" />
    <att name="relevance_score" value="1.0" type="real" />
    <att name="localization" value="Enzyme" type="string" />
    <att name="description" value="Kallikrein-7" type="string" />
  </node>
  <node id="P50570" label="DYN2_HUMAN">
    <att name="ac" value="P50570" type="string" />
    <att name="gene" value="DNM2" type="string" />
    <att name="multiplicity" value="1" type="integer" />
    <att name="order" value="1" type="integer" />
    <att name="relevance_score" value="1.0" type="real" />
    <att name="localization" value="Enzyme" type="string" />
    <att name="description" value="Dynamin-2" type="string" />
  </node>
  <node id="P51178" label="PLCD1_HUMAN">
    <att name="ac" value="P51178" type="string" />
    <att name="gene" value="PLCD1" type="string" />
    <att name="multiplicity" value="2" type="integer" />
    <att name="order" value="0" type="integer" />
    <att name="relevance_score" value="1.0" type="real" />
    <att name="localization" value="Enzyme" type="string" />
    <att name="description" value="1-phosphatidylinositol 4,5-bisphosphate phosphodiesterase delta-1" type="string" />
  </node>
  <node id="P51451" label="BLK_HUMAN">
    <att name="ac" value="P51451" type="string" />
    <att name="gene" value="BLK" type="string" />
    <att name="multiplicity" value="1" type="integer" />
    <att name="order" value="1" type="integer" />
    <att name="relevance_score" value="1.0" type="real" />
    <att name="localization" value="Kinase" type="string" />
    <att name="description" value="Tyrosine-protein kinase Blk" type="string" />
  </node>
  <node id="P52565" label="GDIR1_HUMAN">
    <att name="ac" value="P52565" type="string" />
    <att name="gene" value="ARHGDIA" type="string" />
    <att name="multiplicity" value="1" type="integer" />
    <att name="order" value="1" type="integer" />
    <att name="relevance_score" value="1.0" type="real" />
    <att name="localization" value="" type="string" />
    <att name="description" value="Rho GDP-dissociation inhibitor 1" type="string" />
  </node>
  <node id="P52566" label="GDIR2_HUMAN">
    <att name="ac" value="P52566" type="string" />
    <att name="gene" value="ARHGDIB" type="string" />
    <att name="multiplicity" value="1" type="integer" />
    <att name="order" value="1" type="integer" />
    <att name="relevance_score" value="1.0" type="real" />
    <att name="localization" value="" type="string" />
    <att name="description" value="Rho GDP-dissociation inhibitor 2" type="string" />
  </node>
  <node id="P52735" label="VAV2_HUMAN">
    <att name="ac" value="P52735" type="string" />
    <att name="gene" value="VAV2" type="string" />
    <att name="multiplicity" value="2" type="integer" />
    <att name="order" value="1" type="integer" />
    <att name="relevance_score" value="1.0" type="real" />
    <att name="localization" value="" type="string" />
    <att name="description" value="Guanine nucleotide exchange factor VAV2" type="string" />
  </node>
  <node id="P62993" label="GRB2_HUMAN">
    <att name="ac" value="P62993" type="string" />
    <att name="gene" value="GRB2" type="string" />
    <att name="multiplicity" value="2" type="integer" />
    <att name="order" value="1" type="integer" />
    <att name="relevance_score" value="1.0" type="real" />
    <att name="localization" value="" type="string" />
    <att name="description" value="Growth factor receptor-bound protein 2" type="string" />
  </node>
  <node id="P63000" label="RAC1_HUMAN">
    <att name="ac" value="P63000" type="string" />
    <att name="gene" value="RAC1" type="string" />
    <att name="multiplicity" value="1" type="integer" />
    <att name="order" value="1" type="integer" />
    <att name="relevance_score" value="1.0" type="real" />
    <att name="localization" value="Enzyme" type="string" />
    <att name="description" value="Ras-related C3 botulinum toxin substrate 1" type="string" />
  </node>
  <node id="P78314" label="3BP2_HUMAN">
    <att name="ac" value="P78314" type="string" />
    <att name="gene" value="SH3BP2" type="string" />
    <att name="multiplicity" value="2" type="integer" />
    <att name="order" value="1" type="integer" />
    <att name="relevance_score" value="1.0" type="real" />
    <att name="localization" value="" type="string" />
    <att name="description" value="SH3 domain-binding protein 2" type="string" />
  </node>
  <node id="P84095" label="RHOG_HUMAN">
    <att name="ac" value="P84095" type="string" />
    <att name="gene" value="RHOG" type="string" />
    <att name="multiplicity" value="1" type="integer" />
    <att name="order" value="1" type="integer" />
    <att name="relevance_score" value="1.0" type="real" />
    <att name="localization" value="" type="string" />
    <att name="description" value="Rho-related GTP-binding protein RhoG" type="string" />
  </node>
  <node id="Q01970" label="PLCB3_HUMAN">
    <att name="ac" value="Q01970" type="string" />
    <att name="gene" value="PLCB3" type="string" />
    <att name="multiplicity" value="2" type="integer" />
    <att name="order" value="1" type="integer" />
    <att name="relevance_score" value="1.0" type="real" />
    <att name="localization" value="Enzyme" type="string" />
    <att name="description" value="1-phosphatidylinositol 4,5-bisphosphate phosphodiesterase beta-3" type="string" />
  </node>
  <node id="Q04759" label="KPCT_HUMAN">
    <att name="ac" value="Q04759" type="string" />
    <att name="gene" value="PRKCQ" type="string" />
    <att name="multiplicity" value="1" type="integer" />
    <att name="order" value="1" type="integer" />
    <att name="relevance_score" value="1.0" type="real" />
    <att name="localization" value="Kinase" type="string" />
    <att name="description" value="Protein kinase C theta type" type="string" />
  </node>
  <node id="Q06187" label="BTK_HUMAN">
    <att name="ac" value="Q06187" type="string" />
    <att name="gene" value="BTK" type="string" />
    <att name="multiplicity" value="2" type="integer" />
    <att name="order" value="1" type="integer" />
    <att name="relevance_score" value="1.0" type="real" />
    <att name="localization" value="Kinase" type="string" />
    <att name="description" value="Tyrosine-protein kinase BTK" type="string" />
  </node>
  <node id="Q07666" label="KHDR1_HUMAN">
    <att name="ac" value="Q07666" type="string" />
    <att name="gene" value="KHDRBS1" type="string" />
    <att name="multiplicity" value="1" type="integer" />
    <att name="order" value="1" type="integer" />
    <att name="relevance_score" value="1.0" type="real" />
    <att name="localization" value="" type="string" />
    <att name="description" value="KH domain-containing, RNA-binding, signal transduction-associated protein 1" type="string" />
  </node>
  <node id="Q07889" label="SOS1_HUMAN">
    <att name="ac" value="Q07889" type="string" />
    <att name="gene" value="SOS1" type="string" />
    <att name="multiplicity" value="2" type="integer" />
    <att name="order" value="1" type="integer" />
    <att name="relevance_score" value="1.0" type="real" />
    <att name="localization" value="" type="string" />
    <att name="description" value="Son of sevenless homolog 1" type="string" />
  </node>
  <node id="Q08881" label="ITK_HUMAN">
    <att name="ac" value="Q08881" type="string" />
    <att name="gene" value="ITK" type="string" />
    <att name="multiplicity" value="2" type="integer" />
    <att name="order" value="1" type="integer" />
    <att name="relevance_score" value="1.0" type="real" />
    <att name="localization" value="Kinase" type="string" />
    <att name="description" value="Tyrosine-protein kinase ITK/TSK" type="string" />
  </node>
  <node id="Q13094" label="LCP2_HUMAN">
    <att name="ac" value="Q13094" type="string" />
    <att name="gene" value="LCP2" type="string" />
    <att name="multiplicity" value="2" type="integer" />
    <att name="order" value="1" type="integer" />
    <att name="relevance_score" value="1.0" type="real" />
    <att name="localization" value="" type="string" />
    <att name="description" value="Lymphocyte cytosolic protein 2" type="string" />
  </node>
  <node id="Q13153" label="PAK1_HUMAN">
    <att name="ac" value="Q13153" type="string" />
    <att name="gene" value="PAK1" type="string" />
    <att name="multiplicity" value="2" type="integer" />
    <att name="order" value="1" type="integer" />
    <att name="relevance_score" value="1.0" type="real" />
    <att name="localization" value="Kinase" type="string" />
    <att name="description" value="Serine/threonine-protein kinase PAK 1" type="string" />
  </node>
  <node id="Q13177" label="PAK2_HUMAN">
    <att name="ac" value="Q13177" type="string" />
    <att name="gene" value="PAK2" type="string" />
    <att name="multiplicity" value="2" type="integer" />
    <att name="order" value="1" type="integer" />
    <att name="relevance_score" value="1.0" type="real" />
    <att name="localization" value="Kinase" type="string" />
    <att name="description" value="Serine/threonine-protein kinase PAK 2" type="string" />
  </node>
  <node id="Q13191" label="CBLB_HUMAN">
    <att name="ac" value="Q13191" type="string" />
    <att name="gene" value="CBLB" type="string" />
    <att name="multiplicity" value="1" type="integer" />
    <att name="order" value="1" type="integer" />
    <att name="relevance_score" value="1.0" type="real" />
    <att name="localization" value="Enzyme" type="string" />
    <att name="description" value="E3 ubiquitin-protein ligase CBL-B" type="string" />
  </node>
  <node id="Q13239" label="SLAP1_HUMAN">
    <att name="ac" value="Q13239" type="string" />
    <att name="gene" value="SLA" type="string" />
    <att name="multiplicity" value="1" type="integer" />
    <att name="order" value="1" type="integer" />
    <att name="relevance_score" value="1.0" type="real" />
    <att name="localization" value="" type="string" />
    <att name="description" value="Src-like-adapter" type="string" />
  </node>
  <node id="Q13393" label="PLD1_HUMAN">
    <att name="ac" value="Q13393" type="string" />
    <att name="gene" value="PLD1" type="string" />
    <att name="multiplicity" value="1" type="integer" />
    <att name="order" value="1" type="integer" />
    <att name="relevance_score" value="1.0" type="real" />
    <att name="localization" value="Enzyme" type="string" />
    <att name="description" value="Phospholipase D1" type="string" />
  </node>
  <node id="Q13480" label="GAB1_HUMAN">
    <att name="ac" value="Q13480" type="string" />
    <att name="gene" value="GAB1" type="string" />
    <att name="multiplicity" value="1" type="integer" />
    <att name="order" value="1" type="integer" />
    <att name="relevance_score" value="1.0" type="real" />
    <att name="localization" value="" type="string" />
    <att name="description" value="GRB2-associated-binding protein 1" type="string" />
  </node>
  <node id="Q13885" label="TBB2A_HUMAN">
    <att name="ac" value="Q13885" type="string" />
    <att name="gene" value="TUBB2A" type="string" />
    <att name="multiplicity" value="1" type="integer" />
    <att name="order" value="1" type="integer" />
    <att name="relevance_score" value="1.0" type="real" />
    <att name="localization" value="" type="string" />
    <att name="description" value="Tubulin beta-2A chain" type="string" />
  </node>
  <node id="Q13905" label="RPGF1_HUMAN">
    <att name="ac" value="Q13905" type="string" />
    <att name="gene" value="RAPGEF1" type="string" />
    <att name="multiplicity" value="1" type="integer" />
    <att name="order" value="1" type="integer" />
    <att name="relevance_score" value="1.0" type="real" />
    <att name="localization" value="" type="string" />
    <att name="description" value="Rap guanine nucleotide exchange factor 1" type="string" />
  </node>
  <node id="Q14289" label="FAK2_HUMAN">
    <att name="ac" value="Q14289" type="string" />
    <att name="gene" value="PTK2B" type="string" />
    <att name="multiplicity" value="1" type="integer" />
    <att name="order" value="1" type="integer" />
    <att name="relevance_score" value="1.0" type="real" />
    <att name="localization" value="Kinase" type="string" />
    <att name="description" value="Protein-tyrosine kinase 2-beta" type="string" />
  </node>
  <node id="Q15139" label="KPCD1_HUMAN">
    <att name="ac" value="Q15139" type="string" />
    <att name="gene" value="PRKD1" type="string" />
    <att name="multiplicity" value="1" type="integer" />
    <att name="order" value="1" type="integer" />
    <att name="relevance_score" value="1.0" type="real" />
    <att name="localization" value="Kinase" type="string" />
    <att name="description" value="Serine/threonine-protein kinase D1" type="string" />
  </node>
  <node id="Q15464" label="SHB_HUMAN">
    <att name="ac" value="Q15464" type="string" />
    <att name="gene" value="SHB" type="string" />
    <att name="multiplicity" value="1" type="integer" />
    <att name="order" value="1" type="integer" />
    <att name="relevance_score" value="1.0" type="real" />
    <att name="localization" value="" type="string" />
    <att name="description" value="SH2 domain-containing adapter protein B" type="string" />
  </node>
  <node id="Q6EIG7" label="CLC6A_HUMAN">
    <att name="ac" value="Q6EIG7" type="string" />
    <att name="gene" value="CLEC6A" type="string" />
    <att name="multiplicity" value="1" type="integer" />
    <att name="order" value="1" type="integer" />
    <att name="relevance_score" value="1.0" type="real" />
    <att name="localization" value="Plasma membrane bound" type="string" />
    <att name="description" value="C-type lectin domain family 6 member A" type="string" />
  </node>
  <node id="Q6P4A8" label="PLBL1_HUMAN">
    <att name="ac" value="Q6P4A8" type="string" />
    <att name="gene" value="PLBD1" type="string" />
    <att name="multiplicity" value="1" type="integer" />
    <att name="order" value="1" type="integer" />
    <att name="relevance_score" value="1.0" type="real" />
    <att name="localization" value="Enzyme" type="string" />
    <att name="description" value="Phospholipase B-like 1" type="string" />
  </node>
  <node id="Q8IXS6" label="PALM2_HUMAN">
    <att name="ac" value="Q8IXS6" type="string" />
    <att name="gene" value="PALM2" type="string" />
    <att name="multiplicity" value="1" type="integer" />
    <att name="order" value="1" type="integer" />
    <att name="relevance_score" value="1.0" type="real" />
    <att name="localization" value="" type="string" />
    <att name="description" value="Paralemmin-2" type="string" />
  </node>
  <node id="Q8TDQ0" label="HAVR2_HUMAN">
    <att name="ac" value="Q8TDQ0" type="string" />
    <att name="gene" value="HAVCR2" type="string" />
    <att name="multiplicity" value="1" type="integer" />
    <att name="order" value="1" type="integer" />
    <att name="relevance_score" value="1.0" type="real" />
    <att name="localization" value="Plasma membrane bound" type="string" />
    <att name="description" value="Hepatitis A virus cellular receptor 2" type="string" />
  </node>
  <node id="Q8WV28" label="BLNK_HUMAN">
    <att name="ac" value="Q8WV28" type="string" />
    <att name="gene" value="BLNK" type="string" />
    <att name="multiplicity" value="2" type="integer" />
    <att name="order" value="1" type="integer" />
    <att name="relevance_score" value="1.0" type="real" />
    <att name="localization" value="" type="string" />
    <att name="description" value="B-cell linker protein" type="string" />
  </node>
  <node id="Q92608" label="DOCK2_HUMAN">
    <att name="ac" value="Q92608" type="string" />
    <att name="gene" value="DOCK2" type="string" />
    <att name="multiplicity" value="1" type="integer" />
    <att name="order" value="1" type="integer" />
    <att name="relevance_score" value="1.0" type="real" />
    <att name="localization" value="" type="string" />
    <att name="description" value="Dedicator of cytokinesis protein 2" type="string" />
  </node>
  <node id="Q92835" label="SHIP1_HUMAN">
    <att name="ac" value="Q92835" type="string" />
    <att name="gene" value="INPP5D" type="string" />
    <att name="multiplicity" value="1" type="integer" />
    <att name="order" value="1" type="integer" />
    <att name="relevance_score" value="1.0" type="real" />
    <att name="localization" value="Enzyme" type="string" />
    <att name="description" value="Phosphatidylinositol 3,4,5-trisphosphate 5-phosphatase 1" type="string" />
  </node>
  <node id="Q96B97" label="SH3K1_HUMAN">
    <att name="ac" value="Q96B97" type="string" />
    <att name="gene" value="SH3KBP1" type="string" />
    <att name="multiplicity" value="2" type="integer" />
    <att name="order" value="1" type="integer" />
    <att name="relevance_score" value="1.0" type="real" />
    <att name="localization" value="" type="string" />
    <att name="description" value="SH3 domain-containing kinase-binding protein 1" type="string" />
  </node>
  <node id="Q9BZW8" label="CD244_HUMAN">
    <att name="ac" value="Q9BZW8" type="string" />
    <att name="gene" value="CD244" type="string" />
    <att name="multiplicity" value="1" type="integer" />
    <att name="order" value="1" type="integer" />
    <att name="relevance_score" value="1.0" type="real" />
    <att name="_Receptor" value="true" type="boolean" />
    <att name="localization" value="Receptor" type="string" />
    <att name="description" value="Natural killer cell receptor 2B4" type="string" />
  </node>
  <node id="Q9GZY6" label="NTAL_HUMAN">
    <att name="ac" value="Q9GZY6" type="string" />
    <att name="gene" value="LAT2" type="string" />
    <att name="multiplicity" value="1" type="integer" />
    <att name="order" value="1" type="integer" />
    <att name="relevance_score" value="1.0" type="real" />
    <att name="localization" value="Plasma membrane bound" type="string" />
    <att name="description" value="Linker for activation of T-cells family member 2" type="string" />
  </node>
  <node id="Q9H0H5" label="RGAP1_HUMAN">
    <att name="ac" value="Q9H0H5" type="string" />
    <att name="gene" value="RACGAP1" type="string" />
    <att name="multiplicity" value="1" type="integer" />
    <att name="order" value="1" type="integer" />
    <att name="relevance_score" value="1.0" type="real" />
    <att name="localization" value="" type="string" />
    <att name="description" value="Rac GTPase-activating protein 1" type="string" />
  </node>
  <node id="Q9NWQ8" label="PHAG1_HUMAN">
    <att name="ac" value="Q9NWQ8" type="string" />
    <att name="gene" value="PAG1" type="string" />
    <att name="multiplicity" value="1" type="integer" />
    <att name="order" value="1" type="integer" />
    <att name="relevance_score" value="1.0" type="real" />
    <att name="localization" value="Plasma membrane bound" type="string" />
    <att name="description" value="Phosphoprotein associated with glycosphingolipid-enriched microdomains 1" type="string" />
  </node>
  <node id="Q9UKW4" label="VAV3_HUMAN">
    <att name="ac" value="Q9UKW4" type="string" />
    <att name="gene" value="VAV3" type="string" />
    <att name="multiplicity" value="2" type="integer" />
    <att name="order" value="1" type="integer" />
    <att name="relevance_score" value="1.0" type="real" />
    <att name="localization" value="" type="string" />
    <att name="description" value="Guanine nucleotide exchange factor VAV3" type="string" />
  </node>
  <node id="Q9ULY5" label="CLC4E_HUMAN">
    <att name="ac" value="Q9ULY5" type="string" />
    <att name="gene" value="CLEC4E" type="string" />
    <att name="multiplicity" value="1" type="integer" />
    <att name="order" value="1" type="integer" />
    <att name="relevance_score" value="1.0" type="real" />
    <att name="localization" value="Plasma membrane bound" type="string" />
    <att name="description" value="C-type lectin domain family 4 member E" type="string" />
  </node>
  <node id="Q9UN19" label="DAPP1_HUMAN">
    <att name="ac" value="Q9UN19" type="string" />
    <att name="gene" value="DAPP1" type="string" />
    <att name="multiplicity" value="1" type="integer" />
    <att name="order" value="1" type="integer" />
    <att name="relevance_score" value="1.0" type="real" />
    <att name="localization" value="" type="string" />
    <att name="description" value="Dual adapter for phosphotyrosine and 3-phosphotyrosine and 3-phosphoinositide" type="string" />
  </node>
  <node id="Q9UQC2" label="GAB2_HUMAN">
    <att name="ac" value="Q9UQC2" type="string" />
    <att name="gene" value="GAB2" type="string" />
    <att name="multiplicity" value="1" type="integer" />
    <att name="order" value="1" type="integer" />
    <att name="relevance_score" value="1.0" type="real" />
    <att name="localization" value="" type="string" />
    <att name="description" value="GRB2-associated-binding protein 2" type="string" />
  </node>
  <node id="Q9Y2D5" label="AKAP2_HUMAN">
    <att name="ac" value="Q9Y2D5" type="string" />
    <att name="gene" value="AKAP2" type="string" />
    <att name="multiplicity" value="1" type="integer" />
    <att name="order" value="1" type="integer" />
    <att name="relevance_score" value="1.0" type="real" />
    <att name="localization" value="" type="string" />
    <att name="description" value="A-kinase anchor protein 2" type="string" />
  </node>
  <node id="Q9Y4H2" label="IRS2_HUMAN">
    <att name="ac" value="Q9Y4H2" type="string" />
    <att name="gene" value="IRS2" type="string" />
    <att name="multiplicity" value="2" type="integer" />
    <att name="order" value="1" type="integer" />
    <att name="relevance_score" value="1.0" type="real" />
    <att name="localization" value="" type="string" />
    <att name="description" value="Insulin receptor substrate 2" type="string" />
  </node>
  <edge id="A0M8Q6 (pp) P01834" label="IGLC7_HUMAN (pp) IGKC_HUMAN" source="A0M8Q6" target="P01834">
    <att name="confidence_score" value="1.0" type="real" />
    <att name="confidence_score_old" value="0.1998" type="real" />
    <att name="initial_score" value="0.1624" type="real" />
    <att name="relevance_score" value="1.0" type="real" />
  </edge>
  <edge id="A0M8Q6 (pp) P06241" label="IGLC7_HUMAN (pp) FYN_HUMAN" source="A0M8Q6" target="P06241">
    <att name="confidence_score" value="1.0" type="real" />
    <att name="confidence_score_old" value="0.2191" type="real" />
    <att name="initial_score" value="0.207" type="real" />
    <att name="relevance_score" value="1.0" type="real" />
  </edge>
  <edge id="A0M8Q6 (pp) P07947" label="IGLC7_HUMAN (pp) YES_HUMAN" source="A0M8Q6" target="P07947">
    <att name="confidence_score" value="1.0" type="real" />
    <att name="confidence_score_old" value="0.1924" type="real" />
    <att name="initial_score" value="0.1441" type="real" />
    <att name="relevance_score" value="1.0" type="real" />
  </edge>
  <edge id="A0M8Q6 (pp) P07948" label="IGLC7_HUMAN (pp) LYN_HUMAN" source="A0M8Q6" target="P07948">
    <att name="confidence_score" value="1.0" type="real" />
    <att name="confidence_score_old" value="0.3718" type="real" />
    <att name="initial_score" value="0.4625" type="real" />
    <att name="relevance_score" value="1.0" type="real" />
  </edge>
  <edge id="A0M8Q6 (pp) P08637" label="IGLC7_HUMAN (pp) FCG3A_HUMAN" source="A0M8Q6" target="P08637">
    <att name="confidence_score" value="1.0" type="real" />
    <att name="confidence_score_old" value="0.3244" type="real" />
    <att name="initial_score" value="0.3966" type="real" />
    <att name="relevance_score" value="1.0" type="real" />
  </edge>
  <edge id="A0M8Q6 (pp) P09693" label="IGLC7_HUMAN (pp) CD3G_HUMAN" source="A0M8Q6" target="P09693">
    <att name="confidence_score" value="1.0" type="real" />
    <att name="confidence_score_old" value="0.2682" type="real" />
    <att name="initial_score" value="0.3047" type="real" />
    <att name="relevance_score" value="1.0" type="real" />
  </edge>
  <edge id="A0M8Q6 (pp) P0CF74" label="IGLC7_HUMAN (pp) IGLC6_HUMAN" source="A0M8Q6" target="P0CF74">
    <att name="confidence_score" value="1.0" type="real" />
    <att name="confidence_score_old" value="0.2048" type="real" />
    <att name="initial_score" value="0.1745" type="real" />
    <att name="relevance_score" value="1.0" type="real" />
  </edge>
  <edge id="A0M8Q6 (pp) P0CG04" label="IGLC7_HUMAN (pp) IGLC1_HUMAN" source="A0M8Q6" target="P0CG04">
    <att name="confidence_score" value="1.0" type="real" />
    <att name="confidence_score_old" value="0.2014" type="real" />
    <att name="initial_score" value="0.1663" type="real" />
    <att name="relevance_score" value="1.0" type="real" />
  </edge>
  <edge id="A0M8Q6 (pp) P0DOY2" label="IGLC7_HUMAN (pp) IGLC2_HUMAN" source="A0M8Q6" target="P0DOY2">
    <att name="confidence_score" value="1.0" type="real" />
    <att name="confidence_score_old" value="0.2023" type="real" />
    <att name="initial_score" value="0.1683" type="real" />
    <att name="relevance_score" value="1.0" type="real" />
  </edge>
  <edge id="A0M8Q6 (pp) P0DOY3" label="IGLC7_HUMAN (pp) IGLC3_HUMAN" source="A0M8Q6" target="P0DOY3">
    <att name="confidence_score" value="1.0" type="real" />
    <att name="confidence_score_old" value="0.2023" type="real" />
    <att name="initial_score" value="0.1683" type="real" />
    <att name="relevance_score" value="1.0" type="real" />
  </edge>
  <edge id="A0M8Q6 (pp) P11912" label="IGLC7_HUMAN (pp) CD79A_HUMAN" source="A0M8Q6" target="P11912">
    <att name="confidence_score" value="1.0" type="real" />
    <att name="confidence_score_old" value="0.2221" type="real" />
    <att name="initial_score" value="0.2135" type="real" />
    <att name="relevance_score" value="1.0" type="real" />
  </edge>
  <edge id="A0M8Q6 (pp) P12314" label="IGLC7_HUMAN (pp) FCGR1_HUMAN" source="A0M8Q6" target="P12314">
    <att name="confidence_score" value="1.0" type="real" />
    <att name="confidence_score_old" value="0.2471" type="real" />
    <att name="initial_score" value="0.265" type="real" />
    <att name="relevance_score" value="1.0" type="real" />
  </edge>
  <edge id="A0M8Q6 (pp) P12318" label="IGLC7_HUMAN (pp) FCG2A_HUMAN" source="A0M8Q6" target="P12318">
    <att name="confidence_score" value="1.0" type="real" />
    <att name="confidence_score_old" value="0.3454" type="real" />
    <att name="initial_score" value="0.4269" type="real" />
    <att name="relevance_score" value="1.0" type="real" />
  </edge>
  <edge id="A0M8Q6 (pp) P12931" label="IGLC7_HUMAN (pp) SRC_HUMAN" source="A0M8Q6" target="P12931">
    <att name="confidence_score" value="1.0" type="real" />
    <att name="confidence_score_old" value="0.1921" type="real" />
    <att name="initial_score" value="0.1436" type="real" />
    <att name="relevance_score" value="1.0" type="real" />
  </edge>
  <edge id="A0M8Q6 (pp) P15498" label="IGLC7_HUMAN (pp) VAV_HUMAN" source="A0M8Q6" target="P15498">
    <att name="confidence_score" value="1.0" type="real" />
    <att name="confidence_score_old" value="0.2227" type="real" />
    <att name="initial_score" value="0.2148" type="real" />
    <att name="relevance_score" value="1.0" type="real" />
  </edge>
  <edge id="A0M8Q6 (pp) P16333" label="IGLC7_HUMAN (pp) NCK1_HUMAN" source="A0M8Q6" target="P16333">
    <att name="confidence_score" value="1.0" type="real" />
    <att name="confidence_score_old" value="0.2122" type="real" />
    <att name="initial_score" value="0.1915" type="real" />
    <att name="relevance_score" value="1.0" type="real" />
  </edge>
  <edge id="A0M8Q6 (pp) P16885" label="IGLC7_HUMAN (pp) PLCG2_HUMAN" source="A0M8Q6" target="P16885">
    <att name="confidence_score" value="1.0" type="real" />
    <att name="confidence_score_old" value="0.2242" type="real" />
    <att name="initial_score" value="0.2181" type="real" />
    <att name="relevance_score" value="1.0" type="real" />
  </edge>
  <edge id="A0M8Q6 (pp) P20963" label="IGLC7_HUMAN (pp) CD3Z_HUMAN" source="A0M8Q6" target="P20963">
    <att name="confidence_score" value="1.0" type="real" />
    <att name="confidence_score_old" value="0.2412" type="real" />
    <att name="initial_score" value="0.2534" type="real" />
    <att name="relevance_score" value="1.0" type="real" />
  </edge>
  <edge id="A0M8Q6 (pp) P29350" label="IGLC7_HUMAN (pp) PTN6_HUMAN" source="A0M8Q6" target="P29350">
    <att name="confidence_score" value="1.0" type="real" />
    <att name="confidence_score_old" value="0.2244" type="real" />
    <att name="initial_score" value="0.2185" type="real" />
    <att name="relevance_score" value="1.0" type="real" />
  </edge>
  <edge id="A0M8Q6 (pp) P30273" label="IGLC7_HUMAN (pp) FCERG_HUMAN" source="A0M8Q6" target="P30273">
    <att name="confidence_score" value="1.0" type="real" />
    <att name="confidence_score_old" value="0.2121" type="real" />
    <att name="initial_score" value="0.1913" type="real" />
    <att name="relevance_score" value="1.0" type="real" />
  </edge>
  <edge id="A0M8Q6 (pp) P40259" label="IGLC7_HUMAN (pp) CD79B_HUMAN" source="A0M8Q6" target="P40259">
    <att name="confidence_score" value="1.0" type="real" />
    <att name="confidence_score_old" value="0.2234" type="real" />
    <att name="initial_score" value="0.2164" type="real" />
    <att name="relevance_score" value="1.0" type="real" />
  </edge>
  <edge id="A0M8Q6 (pp) P43405" label="IGLC7_HUMAN (pp) KSYK_HUMAN" source="A0M8Q6" target="P43405">
    <att name="confidence_score" value="1.0" type="real" />
    <att name="confidence_score_old" value="0.4793" type="real" />
    <att name="initial_score" value="0.5852" type="real" />
    <att name="relevance_score" value="1.0" type="real" />
  </edge>
  <edge id="A0M8Q6 (pp) P52735" label="IGLC7_HUMAN (pp) VAV2_HUMAN" source="A0M8Q6" target="P52735">
    <att name="confidence_score" value="1.0" type="real" />
    <att name="confidence_score_old" value="0.1982" type="real" />
    <att name="initial_score" value="0.1585" type="real" />
    <att name="relevance_score" value="1.0" type="real" />
  </edge>
  <edge id="A0M8Q6 (pp) P62993" label="IGLC7_HUMAN (pp) GRB2_HUMAN" source="A0M8Q6" target="P62993">
    <att name="confidence_score" value="1.0" type="real" />
    <att name="confidence_score_old" value="0.2063" type="real" />
    <att name="initial_score" value="0.178" type="real" />
    <att name="relevance_score" value="1.0" type="real" />
  </edge>
  <edge id="A0M8Q6 (pp) Q06187" label="IGLC7_HUMAN (pp) BTK_HUMAN" source="A0M8Q6" target="Q06187">
    <att name="confidence_score" value="1.0" type="real" />
    <att name="confidence_score_old" value="0.2138" type="real" />
    <att name="initial_score" value="0.1952" type="real" />
    <att name="relevance_score" value="1.0" type="real" />
  </edge>
  <edge id="A0M8Q6 (pp) Q07889" label="IGLC7_HUMAN (pp) SOS1_HUMAN" source="A0M8Q6" target="Q07889">
    <att name="confidence_score" value="1.0" type="real" />
    <att name="confidence_score_old" value="0.2088" type="real" />
    <att name="initial_score" value="0.1837" type="real" />
    <att name="relevance_score" value="1.0" type="real" />
  </edge>
  <edge id="A0M8Q6 (pp) Q8WV28" label="IGLC7_HUMAN (pp) BLNK_HUMAN" source="A0M8Q6" target="Q8WV28">
    <att name="confidence_score" value="1.0" type="real" />
    <att name="confidence_score_old" value="0.2058" type="real" />
    <att name="initial_score" value="0.1767" type="real" />
    <att name="relevance_score" value="1.0" type="real" />
  </edge>
  <edge id="A0M8Q6 (pp) Q96B97" label="IGLC7_HUMAN (pp) SH3K1_HUMAN" source="A0M8Q6" target="Q96B97">
    <att name="confidence_score" value="1.0" type="real" />
    <att name="confidence_score_old" value="0.2022" type="real" />
    <att name="initial_score" value="0.1682" type="real" />
    <att name="relevance_score" value="1.0" type="real" />
  </edge>
  <edge id="A0M8Q6 (pp) Q9UKW4" label="IGLC7_HUMAN (pp) VAV3_HUMAN" source="A0M8Q6" target="Q9UKW4">
    <att name="confidence_score" value="1.0" type="real" />
    <att name="confidence_score_old" value="0.1991" type="real" />
    <att name="initial_score" value="0.1608" type="real" />
    <att name="relevance_score" value="1.0" type="real" />
  </edge>
  <edge id="O00329 (pp) O60674" label="PK3CD_HUMAN (pp) JAK2_HUMAN" source="O00329" target="O60674">
    <att name="confidence_score" value="1.0" type="real" />
    <att name="confidence_score_old" value="1.0" type="real" />
    <att name="initial_score" value="0.2473" type="real" />
    <att name="relevance_score" value="1.0" type="real" />
  </edge>
  <edge id="O00329 (pp) O75914" label="PK3CD_HUMAN (pp) PAK3_HUMAN" source="O00329" target="O75914">
    <att name="confidence_score" value="1.0" type="real" />
    <att name="confidence_score_old" value="1.0" type="real" />
    <att name="relevance_score" value="1.0" type="real" />
  </edge>
  <edge id="O00329 (pp) P01588" label="PK3CD_HUMAN (pp) EPO_HUMAN" source="O00329" target="P01588">
    <att name="confidence_score" value="1.0" type="real" />
    <att name="confidence_score_old" value="1.0" type="real" />
    <att name="initial_score" value="0.23" type="real" />
    <att name="relevance_score" value="1.0" type="real" />
  </edge>
  <edge id="O00329 (pp) P06241" label="PK3CD_HUMAN (pp) FYN_HUMAN" source="O00329" target="P06241">
    <att name="confidence_score" value="1.0" type="real" />
    <att name="confidence_score_old" value="1.0" type="real" />
    <att name="initial_score" value="0.2469" type="real" />
    <att name="relevance_score" value="1.0" type="real" />
  </edge>
  <edge id="O00329 (pp) P07948" label="PK3CD_HUMAN (pp) LYN_HUMAN" source="O00329" target="P07948">
    <att name="confidence_score" value="1.0" type="real" />
    <att name="confidence_score_old" value="1.0" type="real" />
    <att name="initial_score" value="0.2153" type="real" />
    <att name="relevance_score" value="1.0" type="real" />
  </edge>
  <edge id="O00329 (pp) P15391" label="PK3CD_HUMAN (pp) CD19_HUMAN" source="O00329" target="P15391">
    <att name="confidence_score" value="1.0" type="real" />
    <att name="confidence_score_old" value="1.0" type="real" />
    <att name="initial_score" value="0.2551" type="real" />
    <att name="relevance_score" value="1.0" type="real" />
  </edge>
  <edge id="O00329 (pp) P15498" label="PK3CD_HUMAN (pp) VAV_HUMAN" source="O00329" target="P15498">
    <att name="confidence_score" value="1.0" type="real" />
    <att name="confidence_score_old" value="1.0" type="real" />
    <att name="initial_score" value="0.244" type="real" />
    <att name="relevance_score" value="1.0" type="real" />
  </edge>
  <edge id="O00329 (pp) P19235" label="PK3CD_HUMAN (pp) EPOR_HUMAN" source="O00329" target="P19235">
    <att name="confidence_score" value="1.0" type="real" />
    <att name="confidence_score_old" value="1.0" type="real" />
    <att name="initial_score" value="0.2283" type="real" />
    <att name="relevance_score" value="1.0" type="real" />
  </edge>
  <edge id="O00329 (pp) P22681" label="PK3CD_HUMAN (pp) CBL_HUMAN" source="O00329" target="P22681">
    <att name="confidence_score" value="1.0" type="real" />
    <att name="confidence_score_old" value="1.0" type="real" />
    <att name="initial_score" value="0.271" type="real" />
    <att name="relevance_score" value="1.0" type="real" />
  </edge>
  <edge id="O00329 (pp) P27986" label="PK3CD_HUMAN (pp) P85A_HUMAN" source="O00329" target="P27986">
    <att name="confidence_score" value="1.0" type="real" />
    <att name="confidence_score_old" value="1.0" type="real" />
    <att name="initial_score" value="0.785" type="real" />
    <att name="relevance_score" value="1.0" type="real" />
  </edge>
  <edge id="O00329 (pp) P29353" label="PK3CD_HUMAN (pp) SHC1_HUMAN" source="O00329" target="P29353">
    <att name="confidence_score" value="1.0" type="real" />
    <att name="confidence_score_old" value="1.0" type="real" />
    <att name="initial_score" value="0.1745" type="real" />
    <att name="relevance_score" value="1.0" type="real" />
  </edge>
  <edge id="O00329 (pp) P62993" label="PK3CD_HUMAN (pp) GRB2_HUMAN" source="O00329" target="P62993">
    <att name="confidence_score" value="1.0" type="real" />
    <att name="confidence_score_old" value="1.0" type="real" />
    <att name="initial_score" value="0.3814" type="real" />
    <att name="relevance_score" value="1.0" type="real" />
  </edge>
  <edge id="O00329 (pp) Q13480" label="PK3CD_HUMAN (pp) GAB1_HUMAN" source="O00329" target="Q13480">
    <att name="confidence_score" value="1.0" type="real" />
    <att name="confidence_score_old" value="1.0" type="real" />
    <att name="initial_score" value="0.2245" type="real" />
    <att name="relevance_score" value="1.0" type="real" />
  </edge>
  <edge id="O00329 (pp) Q9UQC2" label="PK3CD_HUMAN (pp) GAB2_HUMAN" source="O00329" target="Q9UQC2">
    <att name="confidence_score" value="1.0" type="real" />
    <att name="confidence_score_old" value="1.0" type="real" />
    <att name="initial_score" value="0.1766" type="real" />
    <att name="relevance_score" value="1.0" type="real" />
  </edge>
  <edge id="O00329 (pp) Q9Y4H2" label="PK3CD_HUMAN (pp) IRS2_HUMAN" source="O00329" target="Q9Y4H2">
    <att name="confidence_score" value="1.0" type="real" />
    <att name="confidence_score_old" value="1.0" type="real" />
    <att name="initial_score" value="0.2242" type="real" />
    <att name="relevance_score" value="1.0" type="real" />
  </edge>
  <edge id="O14796 (pp) P04626" label="SH21B_HUMAN (pp) ERBB2_HUMAN" source="O14796" target="P04626">
    <att name="confidence_score" value="1.0" type="real" />
    <att name="confidence_score_old" value="0.1769" type="real" />
    <att name="initial_score" value="0.1037" type="real" />
    <att name="relevance_score" value="1.0" type="real" />
  </edge>
  <edge id="O14796 (pp) P06241" label="SH21B_HUMAN (pp) FYN_HUMAN" source="O14796" target="P06241">
    <att name="confidence_score" value="1.0" type="real" />
    <att name="confidence_score_old" value="0.2688" type="real" />
    <att name="initial_score" value="0.3057" type="real" />
    <att name="relevance_score" value="1.0" type="real" />
  </edge>
  <edge id="O14796 (pp) P07948" label="SH21B_HUMAN (pp) LYN_HUMAN" source="O14796" target="P07948">
    <att name="confidence_score" value="1.0" type="real" />
    <att name="confidence_score_old" value="0.2686" type="real" />
    <att name="initial_score" value="0.3054" type="real" />
    <att name="relevance_score" value="1.0" type="real" />
  </edge>
  <edge id="O14796 (pp) P16885" label="SH21B_HUMAN (pp) PLCG2_HUMAN" source="O14796" target="P16885">
    <att name="confidence_score" value="1.0" type="real" />
    <att name="confidence_score_old" value="0.2447" type="real" />
    <att name="initial_score" value="0.2603" type="real" />
    <att name="relevance_score" value="1.0" type="real" />
  </edge>
  <edge id="O14796 (pp) P19174" label="SH21B_HUMAN (pp) PLCG1_HUMAN" source="O14796" target="P19174">
    <att name="confidence_score" value="1.0" type="real" />
    <att name="confidence_score_old" value="0.2434" type="real" />
    <att name="initial_score" value="0.2579" type="real" />
    <att name="relevance_score" value="1.0" type="real" />
  </edge>
  <edge id="O14796 (pp) Q92835" label="SH21B_HUMAN (pp) SHIP1_HUMAN" source="O14796" target="Q92835">
    <att name="confidence_score" value="1.0" type="real" />
    <att name="confidence_score_old" value="0.2341" type="real" />
    <att name="initial_score" value="0.239" type="real" />
    <att name="relevance_score" value="1.0" type="real" />
  </edge>
  <edge id="O14796 (pp) Q9BZW8" label="SH21B_HUMAN (pp) CD244_HUMAN" source="O14796" target="Q9BZW8">
    <att name="confidence_score" value="1.0" type="real" />
    <att name="confidence_score_old" value="0.4711" type="real" />
    <att name="initial_score" value="0.5768" type="real" />
    <att name="relevance_score" value="1.0" type="real" />
  </edge>
  <edge id="O14796 (pp) Q9UN19" label="SH21B_HUMAN (pp) DAPP1_HUMAN" source="O14796" target="Q9UN19">
    <att name="confidence_score" value="1.0" type="real" />
    <att name="confidence_score_old" value="0.2309" type="real" />
    <att name="initial_score" value="0.2324" type="real" />
    <att name="relevance_score" value="1.0" type="real" />
  </edge>
  <edge id="O15524 (pp) O60674" label="SOCS1_HUMAN (pp) JAK2_HUMAN" source="O15524" target="O60674">
    <att name="confidence_score" value="1.0" type="real" />
    <att name="confidence_score_old" value="1.0" type="real" />
    <att name="initial_score" value="0.815" type="real" />
    <att name="relevance_score" value="1.0" type="real" />
  </edge>
  <edge id="O15524 (pp) P00519" label="SOCS1_HUMAN (pp) ABL1_HUMAN" source="O15524" target="P00519">
    <att name="confidence_score" value="1.0" type="real" />
    <att name="confidence_score_old" value="0.2291" type="real" />
    <att name="initial_score" value="0.2285" type="real" />
    <att name="relevance_score" value="1.0" type="real" />
  </edge>
  <edge id="O15524 (pp) P04626" label="SOCS1_HUMAN (pp) ERBB2_HUMAN" source="O15524" target="P04626">
    <att name="confidence_score" value="1.0" type="real" />
    <att name="confidence_score_old" value="0.178" type="real" />
    <att name="initial_score" value="0.1066" type="real" />
    <att name="relevance_score" value="1.0" type="real" />
  </edge>
  <edge id="O15524 (pp) P06213" label="SOCS1_HUMAN (pp) INSR_HUMAN" source="O15524" target="P06213">
    <att name="confidence_score" value="1.0" type="real" />
    <att name="confidence_score_old" value="0.5535" type="real" />
    <att name="initial_score" value="0.6547" type="real" />
    <att name="relevance_score" value="1.0" type="real" />
  </edge>
  <edge id="O15524 (pp) P06239" label="SOCS1_HUMAN (pp) LCK_HUMAN" source="O15524" target="P06239">
    <att name="confidence_score" value="1.0" type="real" />
    <att name="confidence_score_old" value="0.2161" type="real" />
    <att name="initial_score" value="0.2003" type="real" />
    <att name="relevance_score" value="1.0" type="real" />
  </edge>
  <edge id="O15524 (pp) P06241" label="SOCS1_HUMAN (pp) FYN_HUMAN" source="O15524" target="P06241">
    <att name="confidence_score" value="1.0" type="real" />
    <att name="confidence_score_old" value="0.1946" type="real" />
    <att name="initial_score" value="0.1497" type="real" />
    <att name="relevance_score" value="1.0" type="real" />
  </edge>
  <edge id="O15524 (pp) P07948" label="SOCS1_HUMAN (pp) LYN_HUMAN" source="O15524" target="P07948">
    <att name="confidence_score" value="1.0" type="real" />
    <att name="confidence_score_old" value="0.2399" type="real" />
    <att name="initial_score" value="0.2508" type="real" />
    <att name="relevance_score" value="1.0" type="real" />
  </edge>
  <edge id="O15524 (pp) P15498" label="SOCS1_HUMAN (pp) VAV_HUMAN" source="O15524" target="P15498">
    <att name="confidence_score" value="1.0" type="real" />
    <att name="confidence_score_old" value="0.4015" type="real" />
    <att name="initial_score" value="0.4997" type="real" />
    <att name="relevance_score" value="1.0" type="real" />
  </edge>
  <edge id="O15524 (pp) P16333" label="SOCS1_HUMAN (pp) NCK1_HUMAN" source="O15524" target="P16333">
    <att name="confidence_score" value="1.0" type="real" />
    <att name="confidence_score_old" value="0.1951" type="real" />
    <att name="initial_score" value="0.1509" type="real" />
    <att name="relevance_score" value="1.0" type="real" />
  </edge>
  <edge id="O15524 (pp) P27986" label="SOCS1_HUMAN (pp) P85A_HUMAN" source="O15524" target="P27986">
    <att name="confidence_score" value="1.0" type="real" />
    <att name="confidence_score_old" value="0.1813" type="real" />
    <att name="initial_score" value="0.1154" type="real" />
    <att name="relevance_score" value="1.0" type="real" />
  </edge>
  <edge id="O15524 (pp) P29353" label="SOCS1_HUMAN (pp) SHC1_HUMAN" source="O15524" target="P29353">
    <att name="confidence_score" value="1.0" type="real" />
    <att name="confidence_score_old" value="0.2121" type="real" />
    <att name="initial_score" value="0.1913" type="real" />
    <att name="relevance_score" value="1.0" type="real" />
  </edge>
  <edge id="O15524 (pp) P29597" label="SOCS1_HUMAN (pp) TYK2_HUMAN" source="O15524" target="P29597">
    <att name="confidence_score" value="1.0" type="real" />
    <att name="confidence_score_old" value="1.0" type="real" />
    <att name="initial_score" value="0.5486" type="real" />
    <att name="relevance_score" value="1.0" type="real" />
  </edge>
  <edge id="O15524 (pp) P42680" label="SOCS1_HUMAN (pp) TEC_HUMAN" source="O15524" target="P42680">
    <att name="confidence_score" value="1.0" type="real" />
    <att name="confidence_score_old" value="0.5382" type="real" />
    <att name="initial_score" value="0.6412" type="real" />
    <att name="relevance_score" value="1.0" type="real" />
  </edge>
  <edge id="O15524 (pp) P43405" label="SOCS1_HUMAN (pp) KSYK_HUMAN" source="O15524" target="P43405">
    <att name="confidence_score" value="1.0" type="real" />
    <att name="confidence_score_old" value="0.2274" type="real" />
    <att name="initial_score" value="0.2249" type="real" />
    <att name="relevance_score" value="1.0" type="real" />
  </edge>
  <edge id="O15524 (pp) P46108" label="SOCS1_HUMAN (pp) CRK_HUMAN" source="O15524" target="P46108">
    <att name="confidence_score" value="1.0" type="real" />
    <att name="confidence_score_old" value="0.1961" type="real" />
    <att name="initial_score" value="0.1535" type="real" />
    <att name="relevance_score" value="1.0" type="real" />
  </edge>
  <edge id="O15524 (pp) P46109" label="SOCS1_HUMAN (pp) CRKL_HUMAN" source="O15524" target="P46109">
    <att name="confidence_score" value="1.0" type="real" />
    <att name="confidence_score_old" value="0.182" type="real" />
    <att name="initial_score" value="0.1173" type="real" />
    <att name="relevance_score" value="1.0" type="real" />
  </edge>
  <edge id="O15524 (pp) P52735" label="SOCS1_HUMAN (pp) VAV2_HUMAN" source="O15524" target="P52735">
    <att name="confidence_score" value="1.0" type="real" />
    <att name="confidence_score_old" value="0.1958" type="real" />
    <att name="initial_score" value="0.1528" type="real" />
    <att name="relevance_score" value="1.0" type="real" />
  </edge>
  <edge id="O15524 (pp) P62993" label="SOCS1_HUMAN (pp) GRB2_HUMAN" source="O15524" target="P62993">
    <att name="confidence_score" value="1.0" type="real" />
    <att name="confidence_score_old" value="1.0" type="real" />
    <att name="initial_score" value="0.1854" type="real" />
    <att name="relevance_score" value="1.0" type="real" />
  </edge>
  <edge id="O15524 (pp) Q08881" label="SOCS1_HUMAN (pp) ITK_HUMAN" source="O15524" target="Q08881">
    <att name="confidence_score" value="1.0" type="real" />
    <att name="confidence_score_old" value="0.1974" type="real" />
    <att name="initial_score" value="0.1567" type="real" />
    <att name="relevance_score" value="1.0" type="real" />
  </edge>
  <edge id="O15524 (pp) Q9NWQ8" label="SOCS1_HUMAN (pp) PHAG1_HUMAN" source="O15524" target="Q9NWQ8">
    <att name="confidence_score" value="1.0" type="real" />
    <att name="confidence_score_old" value="0.3092" type="real" />
    <att name="initial_score" value="0.3735" type="real" />
    <att name="relevance_score" value="1.0" type="real" />
  </edge>
  <edge id="O15524 (pp) Q9Y4H2" label="SOCS1_HUMAN (pp) IRS2_HUMAN" source="O15524" target="Q9Y4H2">
    <att name="confidence_score" value="1.0" type="real" />
    <att name="confidence_score_old" value="0.5274" type="real" />
    <att name="initial_score" value="0.6314" type="real" />
    <att name="relevance_score" value="1.0" type="real" />
  </edge>
  <edge id="O43561 (pp) O75791" label="LAT_HUMAN (pp) GRAP2_HUMAN" source="O43561" target="O75791">
    <att name="confidence_score" value="1.0" type="real" />
    <att name="confidence_score_old" value="1.0" type="real" />
    <att name="initial_score" value="0.7721" type="real" />
    <att name="relevance_score" value="1.0" type="real" />
  </edge>
  <edge id="O43561 (pp) P06239" label="LAT_HUMAN (pp) LCK_HUMAN" source="O43561" target="P06239">
    <att name="confidence_score" value="1.0" type="real" />
    <att name="confidence_score_old" value="1.0" type="real" />
    <att name="initial_score" value="0.562" type="real" />
    <att name="relevance_score" value="1.0" type="real" />
  </edge>
  <edge id="O43561 (pp) P06241" label="LAT_HUMAN (pp) FYN_HUMAN" source="O43561" target="P06241">
    <att name="confidence_score" value="1.0" type="real" />
    <att name="confidence_score_old" value="0.2211" type="real" />
    <att name="initial_score" value="0.2115" type="real" />
    <att name="relevance_score" value="1.0" type="real" />
  </edge>
  <edge id="O43561 (pp) P09693" label="LAT_HUMAN (pp) CD3G_HUMAN" source="O43561" target="P09693">
    <att name="confidence_score" value="1.0" type="real" />
    <att name="confidence_score_old" value="1.0" type="real" />
    <att name="initial_score" value="0.1952" type="real" />
    <att name="relevance_score" value="1.0" type="real" />
  </edge>
  <edge id="O43561 (pp) P12314" label="LAT_HUMAN (pp) FCGR1_HUMAN" source="O43561" target="P12314">
    <att name="confidence_score" value="1.0" type="real" />
    <att name="confidence_score_old" value="0.337" type="real" />
    <att name="initial_score" value="0.415" type="real" />
    <att name="relevance_score" value="1.0" type="real" />
  </edge>
  <edge id="O43561 (pp) P12318" label="LAT_HUMAN (pp) FCG2A_HUMAN" source="O43561" target="P12318">
    <att name="confidence_score" value="1.0" type="real" />
    <att name="confidence_score_old" value="0.3374" type="real" />
    <att name="initial_score" value="0.4156" type="real" />
    <att name="relevance_score" value="1.0" type="real" />
  </edge>
  <edge id="O43561 (pp) P15498" label="LAT_HUMAN (pp) VAV_HUMAN" source="O43561" target="P15498">
    <att name="confidence_score" value="1.0" type="real" />
    <att name="confidence_score_old" value="1.0" type="real" />
    <att name="initial_score" value="0.3229" type="real" />
    <att name="relevance_score" value="1.0" type="real" />
  </edge>
  <edge id="O43561 (pp) P16885" label="LAT_HUMAN (pp) PLCG2_HUMAN" source="O43561" target="P16885">
    <att name="confidence_score" value="1.0" type="real" />
    <att name="confidence_score_old" value="1.0" type="real" />
    <att name="initial_score" value="0.4079" type="real" />
    <att name="relevance_score" value="1.0" type="real" />
  </edge>
  <edge id="O43561 (pp) P19174" label="LAT_HUMAN (pp) PLCG1_HUMAN" source="O43561" target="P19174">
    <att name="confidence_score" value="1.0" type="real" />
    <att name="confidence_score_old" value="1.0" type="real" />
    <att name="initial_score" value="0.6422" type="real" />
    <att name="relevance_score" value="1.0" type="real" />
  </edge>
  <edge id="O43561 (pp) P20963" label="LAT_HUMAN (pp) CD3Z_HUMAN" source="O43561" target="P20963">
    <att name="confidence_score" value="1.0" type="real" />
    <att name="confidence_score_old" value="1.0" type="real" />
    <att name="initial_score" value="0.2117" type="real" />
    <att name="relevance_score" value="1.0" type="real" />
  </edge>
  <edge id="O43561 (pp) P22681" label="LAT_HUMAN (pp) CBL_HUMAN" source="O43561" target="P22681">
    <att name="confidence_score" value="1.0" type="real" />
    <att name="confidence_score_old" value="0.2477" type="real" />
    <att name="initial_score" value="0.2663" type="real" />
    <att name="relevance_score" value="1.0" type="real" />
  </edge>
  <edge id="O43561 (pp) P27986" label="LAT_HUMAN (pp) P85A_HUMAN" source="O43561" target="P27986">
    <att name="confidence_score" value="1.0" type="real" />
    <att name="confidence_score_old" value="1.0" type="real" />
    <att name="initial_score" value="0.2773" type="real" />
    <att name="relevance_score" value="1.0" type="real" />
  </edge>
  <edge id="O43561 (pp) P29350" label="LAT_HUMAN (pp) PTN6_HUMAN" source="O43561" target="P29350">
    <att name="confidence_score" value="1.0" type="real" />
    <att name="confidence_score_old" value="0.2407" type="real" />
    <att name="initial_score" value="0.2525" type="real" />
    <att name="relevance_score" value="1.0" type="real" />
  </edge>
  <edge id="O43561 (pp) P29353" label="LAT_HUMAN (pp) SHC1_HUMAN" source="O43561" target="P29353">
    <att name="confidence_score" value="1.0" type="real" />
    <att name="confidence_score_old" value="1.0" type="real" />
    <att name="initial_score" value="0.1259" type="real" />
    <att name="relevance_score" value="1.0" type="real" />
  </edge>
  <edge id="O43561 (pp) P42680" label="LAT_HUMAN (pp) TEC_HUMAN" source="O43561" target="P42680">
    <att name="confidence_score" value="1.0" type="real" />
    <att name="confidence_score_old" value="1.0" type="real" />
    <att name="initial_score" value="0.1331" type="real" />
    <att name="relevance_score" value="1.0" type="real" />
  </edge>
  <edge id="O43561 (pp) P43403" label="LAT_HUMAN (pp) ZAP70_HUMAN" source="O43561" target="P43403">
    <att name="confidence_score" value="1.0" type="real" />
    <att name="confidence_score_old" value="1.0" type="real" />
    <att name="initial_score" value="0.7599" type="real" />
    <att name="relevance_score" value="1.0" type="real" />
  </edge>
  <edge id="O43561 (pp) P43405" label="LAT_HUMAN (pp) KSYK_HUMAN" source="O43561" target="P43405">
    <att name="confidence_score" value="1.0" type="real" />
    <att name="confidence_score_old" value="1.0" type="real" />
    <att name="initial_score" value="0.5468" type="real" />
    <att name="relevance_score" value="1.0" type="real" />
  </edge>
  <edge id="O43561 (pp) P52735" label="LAT_HUMAN (pp) VAV2_HUMAN" source="O43561" target="P52735">
    <att name="confidence_score" value="1.0" type="real" />
    <att name="confidence_score_old" value="1.0" type="real" />
    <att name="initial_score" value="0.2719" type="real" />
    <att name="relevance_score" value="1.0" type="real" />
  </edge>
  <edge id="O43561 (pp) P62993" label="LAT_HUMAN (pp) GRB2_HUMAN" source="O43561" target="P62993">
    <att name="confidence_score" value="1.0" type="real" />
    <att name="confidence_score_old" value="1.0" type="real" />
    <att name="initial_score" value="0.7401" type="real" />
    <att name="relevance_score" value="1.0" type="real" />
  </edge>
  <edge id="O43561 (pp) P63000" label="LAT_HUMAN (pp) RAC1_HUMAN" source="O43561" target="P63000">
    <att name="confidence_score" value="1.0" type="real" />
    <att name="confidence_score_old" value="1.0" type="real" />
    <att name="initial_score" value="0.1285" type="real" />
    <att name="relevance_score" value="1.0" type="real" />
  </edge>
  <edge id="O43561 (pp) P78314" label="LAT_HUMAN (pp) 3BP2_HUMAN" source="O43561" target="P78314">
    <att name="confidence_score" value="1.0" type="real" />
    <att name="confidence_score_old" value="0.2405" type="real" />
    <att name="initial_score" value="0.252" type="real" />
    <att name="relevance_score" value="1.0" type="real" />
  </edge>
  <edge id="O43561 (pp) Q06187" label="LAT_HUMAN (pp) BTK_HUMAN" source="O43561" target="Q06187">
    <att name="confidence_score" value="1.0" type="real" />
    <att name="confidence_score_old" value="1.0" type="real" />
    <att name="initial_score" value="0.2047" type="real" />
    <att name="relevance_score" value="1.0" type="real" />
  </edge>
  <edge id="O43561 (pp) Q07889" label="LAT_HUMAN (pp) SOS1_HUMAN" source="O43561" target="Q07889">
    <att name="confidence_score" value="1.0" type="real" />
    <att name="confidence_score_old" value="1.0" type="real" />
    <att name="initial_score" value="0.2706" type="real" />
    <att name="relevance_score" value="1.0" type="real" />
  </edge>
  <edge id="O43561 (pp) Q08881" label="LAT_HUMAN (pp) ITK_HUMAN" source="O43561" target="Q08881">
    <att name="confidence_score" value="1.0" type="real" />
    <att name="confidence_score_old" value="1.0" type="real" />
    <att name="initial_score" value="0.7622" type="real" />
    <att name="relevance_score" value="1.0" type="real" />
  </edge>
  <edge id="O43561 (pp) Q13094" label="LAT_HUMAN (pp) LCP2_HUMAN" source="O43561" target="Q13094">
    <att name="confidence_score" value="1.0" type="real" />
    <att name="confidence_score_old" value="1.0" type="real" />
    <att name="initial_score" value="0.81" type="real" />
    <att name="relevance_score" value="1.0" type="real" />
  </edge>
  <edge id="O43561 (pp) Q13153" label="LAT_HUMAN (pp) PAK1_HUMAN" source="O43561" target="Q13153">
    <att name="confidence_score" value="1.0" type="real" />
    <att name="confidence_score_old" value="1.0" type="real" />
    <att name="initial_score" value="0.1526" type="real" />
    <att name="relevance_score" value="1.0" type="real" />
  </edge>
  <edge id="O43561 (pp) Q13177" label="LAT_HUMAN (pp) PAK2_HUMAN" source="O43561" target="Q13177">
    <att name="confidence_score" value="1.0" type="real" />
    <att name="confidence_score_old" value="1.0" type="real" />
    <att name="initial_score" value="0.1534" type="real" />
    <att name="relevance_score" value="1.0" type="real" />
  </edge>
  <edge id="O43561 (pp) Q13191" label="LAT_HUMAN (pp) CBLB_HUMAN" source="O43561" target="Q13191">
    <att name="confidence_score" value="1.0" type="real" />
    <att name="confidence_score_old" value="0.1908" type="real" />
    <att name="initial_score" value="0.1403" type="real" />
    <att name="relevance_score" value="1.0" type="real" />
  </edge>
  <edge id="O43561 (pp) Q13239" label="LAT_HUMAN (pp) SLAP1_HUMAN" source="O43561" target="Q13239">
    <att name="confidence_score" value="1.0" type="real" />
    <att name="confidence_score_old" value="1.0" type="real" />
    <att name="initial_score" value="0.4926" type="real" />
    <att name="relevance_score" value="1.0" type="real" />
  </edge>
  <edge id="O43561 (pp) Q15464" label="LAT_HUMAN (pp) SHB_HUMAN" source="O43561" target="Q15464">
    <att name="confidence_score" value="1.0" type="real" />
    <att name="confidence_score_old" value="1.0" type="real" />
    <att name="initial_score" value="0.6241" type="real" />
    <att name="relevance_score" value="1.0" type="real" />
  </edge>
  <edge id="O43561 (pp) Q92835" label="LAT_HUMAN (pp) SHIP1_HUMAN" source="O43561" target="Q92835">
    <att name="confidence_score" value="1.0" type="real" />
    <att name="confidence_score_old" value="1.0" type="real" />
    <att name="initial_score" value="0.1829" type="real" />
    <att name="relevance_score" value="1.0" type="real" />
  </edge>
  <edge id="O43561 (pp) Q9UKW4" label="LAT_HUMAN (pp) VAV3_HUMAN" source="O43561" target="Q9UKW4">
    <att name="confidence_score" value="1.0" type="real" />
    <att name="confidence_score_old" value="1.0" type="real" />
    <att name="initial_score" value="0.2758" type="real" />
    <att name="relevance_score" value="1.0" type="real" />
  </edge>
  <edge id="O43561 (pp) Q9UQC2" label="LAT_HUMAN (pp) GAB2_HUMAN" source="O43561" target="Q9UQC2">
    <att name="confidence_score" value="1.0" type="real" />
    <att name="confidence_score_old" value="1.0" type="real" />
    <att name="initial_score" value="0.7239" type="real" />
    <att name="relevance_score" value="1.0" type="real" />
  </edge>
  <edge id="O60674 (pp) P01588" label="JAK2_HUMAN (pp) EPO_HUMAN" source="O60674" target="P01588">
    <att name="confidence_score" value="1.0" type="real" />
    <att name="confidence_score_old" value="1.0" type="real" />
    <att name="initial_score" value="0.6686" type="real" />
    <att name="relevance_score" value="1.0" type="real" />
  </edge>
  <edge id="O60674 (pp) P06213" label="JAK2_HUMAN (pp) INSR_HUMAN" source="O60674" target="P06213">
    <att name="confidence_score" value="1.0" type="real" />
    <att name="confidence_score_old" value="0.4023" type="real" />
    <att name="initial_score" value="0.5005" type="real" />
    <att name="relevance_score" value="1.0" type="real" />
  </edge>
  <edge id="O60674 (pp) P06239" label="JAK2_HUMAN (pp) LCK_HUMAN" source="O60674" target="P06239">
    <att name="confidence_score" value="1.0" type="real" />
    <att name="confidence_score_old" value="0.3081" type="real" />
    <att name="initial_score" value="0.3716" type="real" />
    <att name="relevance_score" value="1.0" type="real" />
  </edge>
  <edge id="O60674 (pp) P06241" label="JAK2_HUMAN (pp) FYN_HUMAN" source="O60674" target="P06241">
    <att name="confidence_score" value="1.0" type="real" />
    <att name="confidence_score_old" value="0.4738" type="real" />
    <att name="initial_score" value="0.5796" type="real" />
    <att name="relevance_score" value="1.0" type="real" />
  </edge>
  <edge id="O60674 (pp) P07947" label="JAK2_HUMAN (pp) YES_HUMAN" source="O60674" target="P07947">
    <att name="confidence_score" value="1.0" type="real" />
    <att name="confidence_score_old" value="0.4781" type="real" />
    <att name="initial_score" value="0.584" type="real" />
    <att name="relevance_score" value="1.0" type="real" />
  </edge>
  <edge id="O60674 (pp) P07948" label="JAK2_HUMAN (pp) LYN_HUMAN" source="O60674" target="P07948">
    <att name="confidence_score" value="1.0" type="real" />
    <att name="confidence_score_old" value="1.0" type="real" />
    <att name="initial_score" value="0.4168" type="real" />
    <att name="relevance_score" value="1.0" type="real" />
  </edge>
  <edge id="O60674 (pp) P08575" label="JAK2_HUMAN (pp) PTPRC_HUMAN" source="O60674" target="P08575">
    <att name="confidence_score" value="1.0" type="real" />
    <att name="confidence_score_old" value="0.3324" type="real" />
    <att name="initial_score" value="0.4083" type="real" />
    <att name="relevance_score" value="1.0" type="real" />
  </edge>
  <edge id="O60674 (pp) P12931" label="JAK2_HUMAN (pp) SRC_HUMAN" source="O60674" target="P12931">
    <att name="confidence_score" value="1.0" type="real" />
    <att name="confidence_score_old" value="0.5102" type="real" />
    <att name="initial_score" value="0.6154" type="real" />
    <att name="relevance_score" value="1.0" type="real" />
  </edge>
  <edge id="O60674 (pp) P15498" label="JAK2_HUMAN (pp) VAV_HUMAN" source="O60674" target="P15498">
    <att name="confidence_score" value="1.0" type="real" />
    <att name="confidence_score_old" value="1.0" type="real" />
    <att name="initial_score" value="0.3948" type="real" />
    <att name="relevance_score" value="1.0" type="real" />
  </edge>
  <edge id="O60674 (pp) P16471" label="JAK2_HUMAN (pp) PRLR_HUMAN" source="O60674" target="P16471">
    <att name="confidence_score" value="1.0" type="real" />
    <att name="confidence_score_old" value="1.0" type="real" />
    <att name="initial_score" value="0.8" type="real" />
    <att name="relevance_score" value="1.0" type="real" />
  </edge>
  <edge id="O60674 (pp) P16885" label="JAK2_HUMAN (pp) PLCG2_HUMAN" source="O60674" target="P16885">
    <att name="confidence_score" value="1.0" type="real" />
    <att name="confidence_score_old" value="1.0" type="real" />
    <att name="initial_score" value="0.3175" type="real" />
    <att name="relevance_score" value="1.0" type="real" />
  </edge>
  <edge id="O60674 (pp) P19174" label="JAK2_HUMAN (pp) PLCG1_HUMAN" source="O60674" target="P19174">
    <att name="confidence_score" value="1.0" type="real" />
    <att name="confidence_score_old" value="1.0" type="real" />
    <att name="initial_score" value="0.6013" type="real" />
    <att name="relevance_score" value="1.0" type="real" />
  </edge>
  <edge id="O60674 (pp) P19235" label="JAK2_HUMAN (pp) EPOR_HUMAN" source="O60674" target="P19235">
    <att name="confidence_score" value="1.0" type="real" />
    <att name="confidence_score_old" value="1.0" type="real" />
    <att name="initial_score" value="0.8426" type="real" />
    <att name="relevance_score" value="1.0" type="real" />
  </edge>
  <edge id="O60674 (pp) P22681" label="JAK2_HUMAN (pp) CBL_HUMAN" source="O60674" target="P22681">
    <att name="confidence_score" value="1.0" type="real" />
    <att name="confidence_score_old" value="1.0" type="real" />
    <att name="initial_score" value="0.6512" type="real" />
    <att name="relevance_score" value="1.0" type="real" />
  </edge>
  <edge id="O60674 (pp) P27986" label="JAK2_HUMAN (pp) P85A_HUMAN" source="O60674" target="P27986">
    <att name="confidence_score" value="1.0" type="real" />
    <att name="confidence_score_old" value="1.0" type="real" />
    <att name="initial_score" value="0.5833" type="real" />
    <att name="relevance_score" value="1.0" type="real" />
  </edge>
  <edge id="O60674 (pp) P29350" label="JAK2_HUMAN (pp) PTN6_HUMAN" source="O60674" target="P29350">
    <att name="confidence_score" value="1.0" type="real" />
    <att name="confidence_score_old" value="1.0" type="real" />
    <att name="initial_score" value="0.7673" type="real" />
    <att name="relevance_score" value="1.0" type="real" />
  </edge>
  <edge id="O60674 (pp) P29353" label="JAK2_HUMAN (pp) SHC1_HUMAN" source="O60674" target="P29353">
    <att name="confidence_score" value="1.0" type="real" />
    <att name="confidence_score_old" value="1.0" type="real" />
    <att name="initial_score" value="0.7365" type="real" />
    <att name="relevance_score" value="1.0" type="real" />
  </edge>
  <edge id="O60674 (pp) P29597" label="JAK2_HUMAN (pp) TYK2_HUMAN" source="O60674" target="P29597">
    <att name="confidence_score" value="1.0" type="real" />
    <att name="confidence_score_old" value="1.0" type="real" />
    <att name="initial_score" value="0.7695" type="real" />
    <att name="relevance_score" value="1.0" type="real" />
  </edge>
  <edge id="O60674 (pp) P30273" label="JAK2_HUMAN (pp) FCERG_HUMAN" source="O60674" target="P30273">
    <att name="confidence_score" value="1.0" type="real" />
    <att name="confidence_score_old" value="0.3327" type="real" />
    <att name="initial_score" value="0.4088" type="real" />
    <att name="relevance_score" value="1.0" type="real" />
  </edge>
  <edge id="O60674 (pp) P40189" label="JAK2_HUMAN (pp) IL6RB_HUMAN" source="O60674" target="P40189">
    <att name="confidence_score" value="1.0" type="real" />
    <att name="confidence_score_old" value="1.0" type="real" />
    <att name="initial_score" value="0.6714" type="real" />
    <att name="relevance_score" value="1.0" type="real" />
  </edge>
  <edge id="O60674 (pp) P42680" label="JAK2_HUMAN (pp) TEC_HUMAN" source="O60674" target="P42680">
    <att name="confidence_score" value="1.0" type="real" />
    <att name="confidence_score_old" value="1.0" type="real" />
    <att name="initial_score" value="0.5376" type="real" />
    <att name="relevance_score" value="1.0" type="real" />
  </edge>
  <edge id="O60674 (pp) P43405" label="JAK2_HUMAN (pp) KSYK_HUMAN" source="O60674" target="P43405">
    <att name="confidence_score" value="1.0" type="real" />
    <att name="confidence_score_old" value="0.2466" type="real" />
    <att name="initial_score" value="0.2641" type="real" />
    <att name="relevance_score" value="1.0" type="real" />
  </edge>
  <edge id="O60674 (pp) P46109" label="JAK2_HUMAN (pp) CRKL_HUMAN" source="O60674" target="P46109">
    <att name="confidence_score" value="1.0" type="real" />
    <att name="confidence_score_old" value="1.0" type="real" />
    <att name="initial_score" value="0.4157" type="real" />
    <att name="relevance_score" value="1.0" type="real" />
  </edge>
  <edge id="O60674 (pp) P50570" label="JAK2_HUMAN (pp) DYN2_HUMAN" source="O60674" target="P50570">
    <att name="confidence_score" value="1.0" type="real" />
    <att name="confidence_score_old" value="1.0" type="real" />
    <att name="relevance_score" value="1.0" type="real" />
  </edge>
  <edge id="O60674 (pp) P62993" label="JAK2_HUMAN (pp) GRB2_HUMAN" source="O60674" target="P62993">
    <att name="confidence_score" value="1.0" type="real" />
    <att name="confidence_score_old" value="1.0" type="real" />
    <att name="initial_score" value="0.5796" type="real" />
    <att name="relevance_score" value="1.0" type="real" />
  </edge>
  <edge id="O60674 (pp) Q07889" label="JAK2_HUMAN (pp) SOS1_HUMAN" source="O60674" target="Q07889">
    <att name="confidence_score" value="1.0" type="real" />
    <att name="confidence_score_old" value="1.0" type="real" />
    <att name="initial_score" value="0.22" type="real" />
    <att name="relevance_score" value="1.0" type="real" />
  </edge>
  <edge id="O60674 (pp) Q13480" label="JAK2_HUMAN (pp) GAB1_HUMAN" source="O60674" target="Q13480">
    <att name="confidence_score" value="1.0" type="real" />
    <att name="confidence_score_old" value="1.0" type="real" />
    <att name="initial_score" value="0.1662" type="real" />
    <att name="relevance_score" value="1.0" type="real" />
  </edge>
  <edge id="O60674 (pp) Q13905" label="JAK2_HUMAN (pp) RPGF1_HUMAN" source="O60674" target="Q13905">
    <att name="confidence_score" value="1.0" type="real" />
    <att name="confidence_score_old" value="1.0" type="real" />
    <att name="initial_score" value="0.4295" type="real" />
    <att name="relevance_score" value="1.0" type="real" />
  </edge>
  <edge id="O60674 (pp) Q14289" label="JAK2_HUMAN (pp) FAK2_HUMAN" source="O60674" target="Q14289">
    <att name="confidence_score" value="1.0" type="real" />
    <att name="confidence_score_old" value="0.3335" type="real" />
    <att name="initial_score" value="0.41" type="real" />
    <att name="relevance_score" value="1.0" type="real" />
  </edge>
  <edge id="O60674 (pp) Q92835" label="JAK2_HUMAN (pp) SHIP1_HUMAN" source="O60674" target="Q92835">
    <att name="confidence_score" value="1.0" type="real" />
    <att name="confidence_score_old" value="1.0" type="real" />
    <att name="initial_score" value="0.1132" type="real" />
    <att name="relevance_score" value="1.0" type="real" />
  </edge>
  <edge id="O60674 (pp) Q9UQC2" label="JAK2_HUMAN (pp) GAB2_HUMAN" source="O60674" target="Q9UQC2">
    <att name="confidence_score" value="1.0" type="real" />
    <att name="confidence_score_old" value="1.0" type="real" />
    <att name="initial_score" value="0.1508" type="real" />
    <att name="relevance_score" value="1.0" type="real" />
  </edge>
  <edge id="O60674 (pp) Q9Y4H2" label="JAK2_HUMAN (pp) IRS2_HUMAN" source="O60674" target="Q9Y4H2">
    <att name="confidence_score" value="1.0" type="real" />
    <att name="confidence_score_old" value="1.0" type="real" />
    <att name="initial_score" value="0.4217" type="real" />
    <att name="relevance_score" value="1.0" type="real" />
  </edge>
  <edge id="O75791 (pp) P04626" label="GRAP2_HUMAN (pp) ERBB2_HUMAN" source="O75791" target="P04626">
    <att name="confidence_score" value="1.0" type="real" />
    <att name="confidence_score_old" value="0.1806" type="real" />
    <att name="initial_score" value="0.1135" type="real" />
    <att name="relevance_score" value="1.0" type="real" />
  </edge>
  <edge id="O75791 (pp) P06239" label="GRAP2_HUMAN (pp) LCK_HUMAN" source="O75791" target="P06239">
    <att name="confidence_score" value="1.0" type="real" />
    <att name="confidence_score_old" value="1.0" type="real" />
    <att name="initial_score" value="0.5088" type="real" />
    <att name="relevance_score" value="1.0" type="real" />
  </edge>
  <edge id="O75791 (pp) P06241" label="GRAP2_HUMAN (pp) FYN_HUMAN" source="O75791" target="P06241">
    <att name="confidence_score" value="1.0" type="real" />
    <att name="confidence_score_old" value="1.0" type="real" />
    <att name="initial_score" value="0.4002" type="real" />
    <att name="relevance_score" value="1.0" type="real" />
  </edge>
  <edge id="O75791 (pp) P09693" label="GRAP2_HUMAN (pp) CD3G_HUMAN" source="O75791" target="P09693">
    <att name="confidence_score" value="1.0" type="real" />
    <att name="confidence_score_old" value="1.0" type="real" />
    <att name="initial_score" value="0.0977" type="real" />
    <att name="relevance_score" value="1.0" type="real" />
  </edge>
  <edge id="O75791 (pp) P10747" label="GRAP2_HUMAN (pp) CD28_HUMAN" source="O75791" target="P10747">
    <att name="confidence_score" value="1.0" type="real" />
    <att name="confidence_score_old" value="1.0" type="real" />
    <att name="initial_score" value="0.6402" type="real" />
    <att name="relevance_score" value="1.0" type="real" />
  </edge>
  <edge id="O75791 (pp) P15498" label="GRAP2_HUMAN (pp) VAV_HUMAN" source="O75791" target="P15498">
    <att name="confidence_score" value="1.0" type="real" />
    <att name="confidence_score_old" value="1.0" type="real" />
    <att name="initial_score" value="0.2624" type="real" />
    <att name="relevance_score" value="1.0" type="real" />
  </edge>
  <edge id="O75791 (pp) P16885" label="GRAP2_HUMAN (pp) PLCG2_HUMAN" source="O75791" target="P16885">
    <att name="confidence_score" value="1.0" type="real" />
    <att name="confidence_score_old" value="1.0" type="real" />
    <att name="initial_score" value="0.3205" type="real" />
    <att name="relevance_score" value="1.0" type="real" />
  </edge>
  <edge id="O75791 (pp) P19174" label="GRAP2_HUMAN (pp) PLCG1_HUMAN" source="O75791" target="P19174">
    <att name="confidence_score" value="1.0" type="real" />
    <att name="confidence_score_old" value="1.0" type="real" />
    <att name="initial_score" value="0.3371" type="real" />
    <att name="relevance_score" value="1.0" type="real" />
  </edge>
  <edge id="O75791 (pp) P20963" label="GRAP2_HUMAN (pp) CD3Z_HUMAN" source="O75791" target="P20963">
    <att name="confidence_score" value="1.0" type="real" />
    <att name="confidence_score_old" value="1.0" type="real" />
    <att name="initial_score" value="0.0967" type="real" />
    <att name="relevance_score" value="1.0" type="real" />
  </edge>
  <edge id="O75791 (pp) P22681" label="GRAP2_HUMAN (pp) CBL_HUMAN" source="O75791" target="P22681">
    <att name="confidence_score" value="1.0" type="real" />
    <att name="confidence_score_old" value="0.2605" type="real" />
    <att name="initial_score" value="0.2906" type="real" />
    <att name="relevance_score" value="1.0" type="real" />
  </edge>
  <edge id="O75791 (pp) P29353" label="GRAP2_HUMAN (pp) SHC1_HUMAN" source="O75791" target="P29353">
    <att name="confidence_score" value="1.0" type="real" />
    <att name="confidence_score_old" value="1.0" type="real" />
    <att name="initial_score" value="0.3874" type="real" />
    <att name="relevance_score" value="1.0" type="real" />
  </edge>
  <edge id="O75791 (pp) P33681" label="GRAP2_HUMAN (pp) CD80_HUMAN" source="O75791" target="P33681">
    <att name="confidence_score" value="1.0" type="real" />
    <att name="confidence_score_old" value="1.0" type="real" />
    <att name="initial_score" value="0.4135" type="real" />
    <att name="relevance_score" value="1.0" type="real" />
  </edge>
  <edge id="O75791 (pp) P42081" label="GRAP2_HUMAN (pp) CD86_HUMAN" source="O75791" target="P42081">
    <att name="confidence_score" value="1.0" type="real" />
    <att name="confidence_score_old" value="1.0" type="real" />
    <att name="initial_score" value="0.4264" type="real" />
    <att name="relevance_score" value="1.0" type="real" />
  </edge>
  <edge id="O75791 (pp) P42680" label="GRAP2_HUMAN (pp) TEC_HUMAN" source="O75791" target="P42680">
    <att name="confidence_score" value="1.0" type="real" />
    <att name="confidence_score_old" value="1.0" type="real" />
    <att name="initial_score" value="0.1339" type="real" />
    <att name="relevance_score" value="1.0" type="real" />
  </edge>
  <edge id="O75791 (pp) P43403" label="GRAP2_HUMAN (pp) ZAP70_HUMAN" source="O75791" target="P43403">
    <att name="confidence_score" value="1.0" type="real" />
    <att name="confidence_score_old" value="1.0" type="real" />
    <att name="initial_score" value="0.5208" type="real" />
    <att name="relevance_score" value="1.0" type="real" />
  </edge>
  <edge id="O75791 (pp) P43405" label="GRAP2_HUMAN (pp) KSYK_HUMAN" source="O75791" target="P43405">
    <att name="confidence_score" value="1.0" type="real" />
    <att name="confidence_score_old" value="1.0" type="real" />
    <att name="initial_score" value="0.228" type="real" />
    <att name="relevance_score" value="1.0" type="real" />
  </edge>
  <edge id="O75791 (pp) P50570" label="GRAP2_HUMAN (pp) DYN2_HUMAN" source="O75791" target="P50570">
    <att name="confidence_score" value="1.0" type="real" />
    <att name="confidence_score_old" value="0.2297" type="real" />
    <att name="initial_score" value="0.2298" type="real" />
    <att name="relevance_score" value="1.0" type="real" />
  </edge>
  <edge id="O75791 (pp) P52735" label="GRAP2_HUMAN (pp) VAV2_HUMAN" source="O75791" target="P52735">
    <att name="confidence_score" value="1.0" type="real" />
    <att name="confidence_score_old" value="1.0" type="real" />
    <att name="initial_score" value="0.2726" type="real" />
    <att name="relevance_score" value="1.0" type="real" />
  </edge>
  <edge id="O75791 (pp) P62993" label="GRAP2_HUMAN (pp) GRB2_HUMAN" source="O75791" target="P62993">
    <att name="confidence_score" value="1.0" type="real" />
    <att name="confidence_score_old" value="1.0" type="real" />
    <att name="initial_score" value="0.3876" type="real" />
    <att name="relevance_score" value="1.0" type="real" />
  </edge>
  <edge id="O75791 (pp) P63000" label="GRAP2_HUMAN (pp) RAC1_HUMAN" source="O75791" target="P63000">
    <att name="confidence_score" value="1.0" type="real" />
    <att name="confidence_score_old" value="1.0" type="real" />
    <att name="initial_score" value="0.1288" type="real" />
    <att name="relevance_score" value="1.0" type="real" />
  </edge>
  <edge id="O75791 (pp) Q06187" label="GRAP2_HUMAN (pp) BTK_HUMAN" source="O75791" target="Q06187">
    <att name="confidence_score" value="1.0" type="real" />
    <att name="confidence_score_old" value="1.0" type="real" />
    <att name="initial_score" value="0.2054" type="real" />
    <att name="relevance_score" value="1.0" type="real" />
  </edge>
  <edge id="O75791 (pp) Q07666" label="GRAP2_HUMAN (pp) KHDR1_HUMAN" source="O75791" target="Q07666">
    <att name="confidence_score" value="1.0" type="real" />
    <att name="confidence_score_old" value="0.2241" type="real" />
    <att name="initial_score" value="0.2179" type="real" />
    <att name="relevance_score" value="1.0" type="real" />
  </edge>
  <edge id="O75791 (pp) Q07889" label="GRAP2_HUMAN (pp) SOS1_HUMAN" source="O75791" target="Q07889">
    <att name="confidence_score" value="1.0" type="real" />
    <att name="confidence_score_old" value="1.0" type="real" />
    <att name="initial_score" value="0.3848" type="real" />
    <att name="relevance_score" value="1.0" type="real" />
  </edge>
  <edge id="O75791 (pp) Q08881" label="GRAP2_HUMAN (pp) ITK_HUMAN" source="O75791" target="Q08881">
    <att name="confidence_score" value="1.0" type="real" />
    <att name="confidence_score_old" value="1.0" type="real" />
    <att name="initial_score" value="0.5051" type="real" />
    <att name="relevance_score" value="1.0" type="real" />
  </edge>
  <edge id="O75791 (pp) Q13094" label="GRAP2_HUMAN (pp) LCP2_HUMAN" source="O75791" target="Q13094">
    <att name="confidence_score" value="1.0" type="real" />
    <att name="confidence_score_old" value="1.0" type="real" />
    <att name="initial_score" value="0.8385" type="real" />
    <att name="relevance_score" value="1.0" type="real" />
  </edge>
  <edge id="O75791 (pp) Q13153" label="GRAP2_HUMAN (pp) PAK1_HUMAN" source="O75791" target="Q13153">
    <att name="confidence_score" value="1.0" type="real" />
    <att name="confidence_score_old" value="1.0" type="real" />
    <att name="initial_score" value="0.1529" type="real" />
    <att name="relevance_score" value="1.0" type="real" />
  </edge>
  <edge id="O75791 (pp) Q13177" label="GRAP2_HUMAN (pp) PAK2_HUMAN" source="O75791" target="Q13177">
    <att name="confidence_score" value="1.0" type="real" />
    <att name="confidence_score_old" value="1.0" type="real" />
    <att name="initial_score" value="0.1537" type="real" />
    <att name="relevance_score" value="1.0" type="real" />
  </edge>
  <edge id="O75791 (pp) Q13191" label="GRAP2_HUMAN (pp) CBLB_HUMAN" source="O75791" target="Q13191">
    <att name="confidence_score" value="1.0" type="real" />
    <att name="confidence_score_old" value="0.1827" type="real" />
    <att name="initial_score" value="0.1193" type="real" />
    <att name="relevance_score" value="1.0" type="real" />
  </edge>
  <edge id="O75791 (pp) Q13480" label="GRAP2_HUMAN (pp) GAB1_HUMAN" source="O75791" target="Q13480">
    <att name="confidence_score" value="1.0" type="real" />
    <att name="confidence_score_old" value="0.4728" type="real" />
    <att name="initial_score" value="0.5786" type="real" />
    <att name="relevance_score" value="1.0" type="real" />
  </edge>
  <edge id="O75791 (pp) Q15464" label="GRAP2_HUMAN (pp) SHB_HUMAN" source="O75791" target="Q15464">
    <att name="confidence_score" value="1.0" type="real" />
    <att name="confidence_score_old" value="1.0" type="real" />
    <att name="relevance_score" value="1.0" type="real" />
  </edge>
  <edge id="O75791 (pp) Q8WV28" label="GRAP2_HUMAN (pp) BLNK_HUMAN" source="O75791" target="Q8WV28">
    <att name="confidence_score" value="1.0" type="real" />
    <att name="confidence_score_old" value="0.3168" type="real" />
    <att name="initial_score" value="0.3851" type="real" />
    <att name="relevance_score" value="1.0" type="real" />
  </edge>
  <edge id="O75791 (pp) Q9UKW4" label="GRAP2_HUMAN (pp) VAV3_HUMAN" source="O75791" target="Q9UKW4">
    <att name="confidence_score" value="1.0" type="real" />
    <att name="confidence_score_old" value="1.0" type="real" />
    <att name="initial_score" value="0.2769" type="real" />
    <att name="relevance_score" value="1.0" type="real" />
  </edge>
  <edge id="O75791 (pp) Q9UQC2" label="GRAP2_HUMAN (pp) GAB2_HUMAN" source="O75791" target="Q9UQC2">
    <att name="confidence_score" value="1.0" type="real" />
    <att name="confidence_score_old" value="0.2069" type="real" />
    <att name="initial_score" value="0.1792" type="real" />
    <att name="relevance_score" value="1.0" type="real" />
  </edge>
  <edge id="O75914 (pp) P06241" label="PAK3_HUMAN (pp) FYN_HUMAN" source="O75914" target="P06241">
    <att name="confidence_score" value="1.0" type="real" />
    <att name="confidence_score_old" value="1.0" type="real" />
    <att name="initial_score" value="0.2641" type="real" />
    <att name="relevance_score" value="1.0" type="real" />
  </edge>
  <edge id="O75914 (pp) P12931" label="PAK3_HUMAN (pp) SRC_HUMAN" source="O75914" target="P12931">
    <att name="confidence_score" value="1.0" type="real" />
    <att name="confidence_score_old" value="1.0" type="real" />
    <att name="initial_score" value="0.2117" type="real" />
    <att name="relevance_score" value="1.0" type="real" />
  </edge>
  <edge id="O75914 (pp) P15498" label="PAK3_HUMAN (pp) VAV_HUMAN" source="O75914" target="P15498">
    <att name="confidence_score" value="1.0" type="real" />
    <att name="confidence_score_old" value="1.0" type="real" />
    <att name="initial_score" value="0.2011" type="real" />
    <att name="relevance_score" value="1.0" type="real" />
  </edge>
  <edge id="O75914 (pp) P16333" label="PAK3_HUMAN (pp) NCK1_HUMAN" source="O75914" target="P16333">
    <att name="confidence_score" value="1.0" type="real" />
    <att name="confidence_score_old" value="1.0" type="real" />
    <att name="initial_score" value="0.4009" type="real" />
    <att name="relevance_score" value="1.0" type="real" />
  </edge>
  <edge id="O75914 (pp) P52735" label="PAK3_HUMAN (pp) VAV2_HUMAN" source="O75914" target="P52735">
    <att name="confidence_score" value="1.0" type="real" />
    <att name="confidence_score_old" value="1.0" type="real" />
    <att name="initial_score" value="0.202" type="real" />
    <att name="relevance_score" value="1.0" type="real" />
  </edge>
  <edge id="O75914 (pp) P63000" label="PAK3_HUMAN (pp) RAC1_HUMAN" source="O75914" target="P63000">
    <att name="confidence_score" value="1.0" type="real" />
    <att name="confidence_score_old" value="1.0" type="real" />
    <att name="initial_score" value="0.7579" type="real" />
    <att name="relevance_score" value="1.0" type="real" />
  </edge>
  <edge id="O75914 (pp) Q13094" label="PAK3_HUMAN (pp) LCP2_HUMAN" source="O75914" target="Q13094">
    <att name="confidence_score" value="1.0" type="real" />
    <att name="confidence_score_old" value="1.0" type="real" />
    <att name="initial_score" value="0.4118" type="real" />
    <att name="relevance_score" value="1.0" type="real" />
  </edge>
  <edge id="O75914 (pp) Q13153" label="PAK3_HUMAN (pp) PAK1_HUMAN" source="O75914" target="Q13153">
    <att name="confidence_score" value="1.0" type="real" />
    <att name="confidence_score_old" value="1.0" type="real" />
    <att name="initial_score" value="0.139" type="real" />
    <att name="relevance_score" value="1.0" type="real" />
  </edge>
  <edge id="O75914 (pp) Q13177" label="PAK3_HUMAN (pp) PAK2_HUMAN" source="O75914" target="Q13177">
    <att name="confidence_score" value="1.0" type="real" />
    <att name="confidence_score_old" value="1.0" type="real" />
    <att name="initial_score" value="0.119" type="real" />
    <att name="relevance_score" value="1.0" type="real" />
  </edge>
  <edge id="O75914 (pp) Q9UKW4" label="PAK3_HUMAN (pp) VAV3_HUMAN" source="O75914" target="Q9UKW4">
    <att name="confidence_score" value="1.0" type="real" />
    <att name="confidence_score_old" value="1.0" type="real" />
    <att name="initial_score" value="0.2047" type="real" />
    <att name="relevance_score" value="1.0" type="real" />
  </edge>
  <edge id="P00519 (pp) P04626" label="ABL1_HUMAN (pp) ERBB2_HUMAN" source="P00519" target="P04626">
    <att name="confidence_score" value="1.0" type="real" />
    <att name="confidence_score_old" value="0.2516" type="real" />
    <att name="initial_score" value="0.2737" type="real" />
    <att name="relevance_score" value="1.0" type="real" />
  </edge>
  <edge id="P00519 (pp) P05107" label="ABL1_HUMAN (pp) ITB2_HUMAN" source="P00519" target="P05107">
    <att name="confidence_score" value="1.0" type="real" />
    <att name="confidence_score_old" value="0.4994" type="real" />
    <att name="initial_score" value="0.6051" type="real" />
    <att name="relevance_score" value="1.0" type="real" />
  </edge>
  <edge id="P00519 (pp) P12931" label="ABL1_HUMAN (pp) SRC_HUMAN" source="P00519" target="P12931">
    <att name="confidence_score" value="1.0" type="real" />
    <att name="confidence_score_old" value="0.4015" type="real" />
    <att name="initial_score" value="0.4996" type="real" />
    <att name="relevance_score" value="1.0" type="real" />
  </edge>
  <edge id="P00519 (pp) P15498" label="ABL1_HUMAN (pp) VAV_HUMAN" source="P00519" target="P15498">
    <att name="confidence_score" value="1.0" type="real" />
    <att name="confidence_score_old" value="0.6129" type="real" />
    <att name="initial_score" value="0.704" type="real" />
    <att name="relevance_score" value="1.0" type="real" />
  </edge>
  <edge id="P00519 (pp) P16333" label="ABL1_HUMAN (pp) NCK1_HUMAN" source="P00519" target="P16333">
    <att name="confidence_score" value="1.0" type="real" />
    <att name="confidence_score_old" value="0.6339" type="real" />
    <att name="initial_score" value="0.7203" type="real" />
    <att name="relevance_score" value="1.0" type="real" />
  </edge>
  <edge id="P00519 (pp) P19174" label="ABL1_HUMAN (pp) PLCG1_HUMAN" source="P00519" target="P19174">
    <att name="confidence_score" value="1.0" type="real" />
    <att name="confidence_score_old" value="0.2225" type="real" />
    <att name="initial_score" value="0.2144" type="real" />
    <att name="relevance_score" value="1.0" type="real" />
  </edge>
  <edge id="P00519 (pp) P21860" label="ABL1_HUMAN (pp) ERBB3_HUMAN" source="P00519" target="P21860">
    <att name="confidence_score" value="1.0" type="real" />
    <att name="confidence_score_old" value="0.1778" type="real" />
    <att name="initial_score" value="0.1062" type="real" />
    <att name="relevance_score" value="1.0" type="real" />
  </edge>
  <edge id="P00519 (pp) P22681" label="ABL1_HUMAN (pp) CBL_HUMAN" source="P00519" target="P22681">
    <att name="confidence_score" value="1.0" type="real" />
    <att name="confidence_score_old" value="0.6989" type="real" />
    <att name="initial_score" value="0.7675" type="real" />
    <att name="relevance_score" value="1.0" type="real" />
  </edge>
  <edge id="P00519 (pp) P27986" label="ABL1_HUMAN (pp) P85A_HUMAN" source="P00519" target="P27986">
    <att name="confidence_score" value="1.0" type="real" />
    <att name="confidence_score_old" value="0.4529" type="real" />
    <att name="initial_score" value="0.5578" type="real" />
    <att name="relevance_score" value="1.0" type="real" />
  </edge>
  <edge id="P00519 (pp) P29350" label="ABL1_HUMAN (pp) PTN6_HUMAN" source="P00519" target="P29350">
    <att name="confidence_score" value="1.0" type="real" />
    <att name="confidence_score_old" value="0.3244" type="real" />
    <att name="initial_score" value="0.3967" type="real" />
    <att name="relevance_score" value="1.0" type="real" />
  </edge>
  <edge id="P00519 (pp) P29353" label="ABL1_HUMAN (pp) SHC1_HUMAN" source="P00519" target="P29353">
    <att name="confidence_score" value="1.0" type="real" />
    <att name="confidence_score_old" value="0.4009" type="real" />
    <att name="initial_score" value="0.4989" type="real" />
    <att name="relevance_score" value="1.0" type="real" />
  </edge>
  <edge id="P00519 (pp) P43403" label="ABL1_HUMAN (pp) ZAP70_HUMAN" source="P00519" target="P43403">
    <att name="confidence_score" value="1.0" type="real" />
    <att name="confidence_score_old" value="1.0" type="real" />
    <att name="initial_score" value="0.3705" type="real" />
    <att name="relevance_score" value="1.0" type="real" />
  </edge>
  <edge id="P00519 (pp) P46108" label="ABL1_HUMAN (pp) CRK_HUMAN" source="P00519" target="P46108">
    <att name="confidence_score" value="1.0" type="real" />
    <att name="confidence_score_old" value="0.7213" type="real" />
    <att name="initial_score" value="0.7827" type="real" />
    <att name="relevance_score" value="1.0" type="real" />
  </edge>
  <edge id="P00519 (pp) P46109" label="ABL1_HUMAN (pp) CRKL_HUMAN" source="P00519" target="P46109">
    <att name="confidence_score" value="1.0" type="real" />
    <att name="confidence_score_old" value="0.744" type="real" />
    <att name="initial_score" value="0.7976" type="real" />
    <att name="relevance_score" value="1.0" type="real" />
  </edge>
  <edge id="P00519 (pp) P50570" label="ABL1_HUMAN (pp) DYN2_HUMAN" source="P00519" target="P50570">
    <att name="confidence_score" value="1.0" type="real" />
    <att name="confidence_score_old" value="0.1881" type="real" />
    <att name="initial_score" value="0.1332" type="real" />
    <att name="relevance_score" value="1.0" type="real" />
  </edge>
  <edge id="P00519 (pp) P62993" label="ABL1_HUMAN (pp) GRB2_HUMAN" source="P00519" target="P62993">
    <att name="confidence_score" value="1.0" type="real" />
    <att name="confidence_score_old" value="0.6074" type="real" />
    <att name="initial_score" value="0.6996" type="real" />
    <att name="relevance_score" value="1.0" type="real" />
  </edge>
  <edge id="P00519 (pp) P63000" label="ABL1_HUMAN (pp) RAC1_HUMAN" source="P00519" target="P63000">
    <att name="confidence_score" value="1.0" type="real" />
    <att name="confidence_score_old" value="1.0" type="real" />
    <att name="initial_score" value="0.1475" type="real" />
    <att name="relevance_score" value="1.0" type="real" />
  </edge>
  <edge id="P00519 (pp) Q07666" label="ABL1_HUMAN (pp) KHDR1_HUMAN" source="P00519" target="Q07666">
    <att name="confidence_score" value="1.0" type="real" />
    <att name="confidence_score_old" value="0.2262" type="real" />
    <att name="initial_score" value="0.2223" type="real" />
    <att name="relevance_score" value="1.0" type="real" />
  </edge>
  <edge id="P00519 (pp) Q07889" label="ABL1_HUMAN (pp) SOS1_HUMAN" source="P00519" target="Q07889">
    <att name="confidence_score" value="1.0" type="real" />
    <att name="confidence_score_old" value="0.2084" type="real" />
    <att name="initial_score" value="0.1828" type="real" />
    <att name="relevance_score" value="1.0" type="real" />
  </edge>
  <edge id="P00519 (pp) Q13177" label="ABL1_HUMAN (pp) PAK2_HUMAN" source="P00519" target="Q13177">
    <att name="confidence_score" value="1.0" type="real" />
    <att name="confidence_score_old" value="0.4896" type="real" />
    <att name="initial_score" value="0.5955" type="real" />
    <att name="relevance_score" value="1.0" type="real" />
  </edge>
  <edge id="P00519 (pp) Q13905" label="ABL1_HUMAN (pp) RPGF1_HUMAN" source="P00519" target="Q13905">
    <att name="confidence_score" value="1.0" type="real" />
    <att name="confidence_score_old" value="0.2534" type="real" />
    <att name="initial_score" value="0.2772" type="real" />
    <att name="relevance_score" value="1.0" type="real" />
  </edge>
  <edge id="P00519 (pp) Q15464" label="ABL1_HUMAN (pp) SHB_HUMAN" source="P00519" target="Q15464">
    <att name="confidence_score" value="1.0" type="real" />
    <att name="confidence_score_old" value="0.5059" type="real" />
    <att name="initial_score" value="0.6113" type="real" />
    <att name="relevance_score" value="1.0" type="real" />
  </edge>
  <edge id="P00519 (pp) Q92835" label="ABL1_HUMAN (pp) SHIP1_HUMAN" source="P00519" target="Q92835">
    <att name="confidence_score" value="1.0" type="real" />
    <att name="confidence_score_old" value="0.2576" type="real" />
    <att name="initial_score" value="0.2853" type="real" />
    <att name="relevance_score" value="1.0" type="real" />
  </edge>
  <edge id="P00519 (pp) Q9NWQ8" label="ABL1_HUMAN (pp) PHAG1_HUMAN" source="P00519" target="Q9NWQ8">
    <att name="confidence_score" value="1.0" type="real" />
    <att name="confidence_score_old" value="0.4961" type="real" />
    <att name="initial_score" value="0.6018" type="real" />
    <att name="relevance_score" value="1.0" type="real" />
  </edge>
  <edge id="P01588 (pp) P07948" label="EPO_HUMAN (pp) LYN_HUMAN" source="P01588" target="P07948">
    <att name="confidence_score" value="1.0" type="real" />
    <att name="confidence_score_old" value="1.0" type="real" />
    <att name="initial_score" value="0.6537" type="real" />
    <att name="relevance_score" value="1.0" type="real" />
  </edge>
  <edge id="P01588 (pp) P15498" label="EPO_HUMAN (pp) VAV_HUMAN" source="P01588" target="P15498">
    <att name="confidence_score" value="1.0" type="real" />
    <att name="confidence_score_old" value="1.0" type="real" />
    <att name="initial_score" value="0.1921" type="real" />
    <att name="relevance_score" value="1.0" type="real" />
  </edge>
  <edge id="P01588 (pp) P16885" label="EPO_HUMAN (pp) PLCG2_HUMAN" source="P01588" target="P16885">
    <att name="confidence_score" value="1.0" type="real" />
    <att name="confidence_score_old" value="1.0" type="real" />
    <att name="initial_score" value="0.3307" type="real" />
    <att name="relevance_score" value="1.0" type="real" />
  </edge>
  <edge id="P01588 (pp) P19174" label="EPO_HUMAN (pp) PLCG1_HUMAN" source="P01588" target="P19174">
    <att name="confidence_score" value="1.0" type="real" />
    <att name="confidence_score_old" value="1.0" type="real" />
    <att name="initial_score" value="0.3295" type="real" />
    <att name="relevance_score" value="1.0" type="real" />
  </edge>
  <edge id="P01588 (pp) P19235" label="EPO_HUMAN (pp) EPOR_HUMAN" source="P01588" target="P19235">
    <att name="confidence_score" value="1.0" type="real" />
    <att name="confidence_score_old" value="1.0" type="real" />
    <att name="initial_score" value="0.8804" type="real" />
    <att name="relevance_score" value="1.0" type="real" />
  </edge>
  <edge id="P01588 (pp) P27986" label="EPO_HUMAN (pp) P85A_HUMAN" source="P01588" target="P27986">
    <att name="confidence_score" value="1.0" type="real" />
    <att name="confidence_score_old" value="1.0" type="real" />
    <att name="initial_score" value="0.2286" type="real" />
    <att name="relevance_score" value="1.0" type="real" />
  </edge>
  <edge id="P01588 (pp) P29353" label="EPO_HUMAN (pp) SHC1_HUMAN" source="P01588" target="P29353">
    <att name="confidence_score" value="1.0" type="real" />
    <att name="confidence_score_old" value="1.0" type="real" />
    <att name="initial_score" value="0.1856" type="real" />
    <att name="relevance_score" value="1.0" type="real" />
  </edge>
  <edge id="P01588 (pp) P46109" label="EPO_HUMAN (pp) CRKL_HUMAN" source="P01588" target="P46109">
    <att name="confidence_score" value="1.0" type="real" />
    <att name="confidence_score_old" value="1.0" type="real" />
    <att name="initial_score" value="0.4342" type="real" />
    <att name="relevance_score" value="1.0" type="real" />
  </edge>
  <edge id="P01588 (pp) P62993" label="EPO_HUMAN (pp) GRB2_HUMAN" source="P01588" target="P62993">
    <att name="confidence_score" value="1.0" type="real" />
    <att name="confidence_score_old" value="1.0" type="real" />
    <att name="initial_score" value="0.2665" type="real" />
    <att name="relevance_score" value="1.0" type="real" />
  </edge>
  <edge id="P01588 (pp) Q07889" label="EPO_HUMAN (pp) SOS1_HUMAN" source="P01588" target="Q07889">
    <att name="confidence_score" value="1.0" type="real" />
    <att name="confidence_score_old" value="1.0" type="real" />
    <att name="initial_score" value="0.1629" type="real" />
    <att name="relevance_score" value="1.0" type="real" />
  </edge>
  <edge id="P01588 (pp) Q13480" label="EPO_HUMAN (pp) GAB1_HUMAN" source="P01588" target="Q13480">
    <att name="confidence_score" value="1.0" type="real" />
    <att name="confidence_score_old" value="1.0" type="real" />
    <att name="initial_score" value="0.1734" type="real" />
    <att name="relevance_score" value="1.0" type="real" />
  </edge>
  <edge id="P01588 (pp) Q13905" label="EPO_HUMAN (pp) RPGF1_HUMAN" source="P01588" target="Q13905">
    <att name="confidence_score" value="1.0" type="real" />
    <att name="confidence_score_old" value="1.0" type="real" />
    <att name="initial_score" value="0.4462" type="real" />
    <att name="relevance_score" value="1.0" type="real" />
  </edge>
  <edge id="P01588 (pp) Q9Y4H2" label="EPO_HUMAN (pp) IRS2_HUMAN" source="P01588" target="Q9Y4H2">
    <att name="confidence_score" value="1.0" type="real" />
    <att name="confidence_score_old" value="1.0" type="real" />
    <att name="initial_score" value="0.674" type="real" />
    <att name="relevance_score" value="1.0" type="real" />
  </edge>
  <edge id="P01834 (pp) P01857" label="IGKC_HUMAN (pp) IGHG1_HUMAN" source="P01834" target="P01857">
    <att name="confidence_score" value="1.0" type="real" />
    <att name="confidence_score_old" value="1.0" type="real" />
    <att name="initial_score" value="0.6629" type="real" />
    <att name="relevance_score" value="1.0" type="real" />
  </edge>
  <edge id="P01834 (pp) P01859" label="IGKC_HUMAN (pp) IGHG2_HUMAN" source="P01834" target="P01859">
    <att name="confidence_score" value="1.0" type="real" />
    <att name="confidence_score_old" value="1.0" type="real" />
    <att name="initial_score" value="0.0492" type="real" />
    <att name="relevance_score" value="1.0" type="real" />
  </edge>
  <edge id="P01834 (pp) P01860" label="IGKC_HUMAN (pp) IGHG3_HUMAN" source="P01834" target="P01860">
    <att name="confidence_score" value="1.0" type="real" />
    <att name="confidence_score_old" value="1.0" type="real" />
    <att name="initial_score" value="0.0501" type="real" />
    <att name="relevance_score" value="1.0" type="real" />
  </edge>
  <edge id="P01834 (pp) P01861" label="IGKC_HUMAN (pp) IGHG4_HUMAN" source="P01834" target="P01861">
    <att name="confidence_score" value="1.0" type="real" />
    <att name="confidence_score_old" value="1.0" type="real" />
    <att name="initial_score" value="0.4761" type="real" />
    <att name="relevance_score" value="1.0" type="real" />
  </edge>
  <edge id="P01834 (pp) P01871" label="IGKC_HUMAN (pp) IGHM_HUMAN" source="P01834" target="P01871">
    <att name="confidence_score" value="1.0" type="real" />
    <att name="confidence_score_old" value="1.0" type="real" />
    <att name="initial_score" value="0.0993" type="real" />
    <att name="relevance_score" value="1.0" type="real" />
  </edge>
  <edge id="P01834 (pp) P01880" label="IGKC_HUMAN (pp) IGHD_HUMAN" source="P01834" target="P01880">
    <att name="confidence_score" value="1.0" type="real" />
    <att name="confidence_score_old" value="1.0" type="real" />
    <att name="initial_score" value="0.0508" type="real" />
    <att name="relevance_score" value="1.0" type="real" />
  </edge>
  <edge id="P01834 (pp) P06241" label="IGKC_HUMAN (pp) FYN_HUMAN" source="P01834" target="P06241">
    <att name="confidence_score" value="1.0" type="real" />
    <att name="confidence_score_old" value="1.0" type="real" />
    <att name="initial_score" value="0.2042" type="real" />
    <att name="relevance_score" value="1.0" type="real" />
  </edge>
  <edge id="P01834 (pp) P07947" label="IGKC_HUMAN (pp) YES_HUMAN" source="P01834" target="P07947">
    <att name="confidence_score" value="1.0" type="real" />
    <att name="confidence_score_old" value="0.1919" type="real" />
    <att name="initial_score" value="0.1428" type="real" />
    <att name="relevance_score" value="1.0" type="real" />
  </edge>
  <edge id="P01834 (pp) P07948" label="IGKC_HUMAN (pp) LYN_HUMAN" source="P01834" target="P07948">
    <att name="confidence_score" value="1.0" type="real" />
    <att name="confidence_score_old" value="1.0" type="real" />
    <att name="initial_score" value="0.4551" type="real" />
    <att name="relevance_score" value="1.0" type="real" />
  </edge>
  <edge id="P01834 (pp) P08637" label="IGKC_HUMAN (pp) FCG3A_HUMAN" source="P01834" target="P08637">
    <att name="confidence_score" value="1.0" type="real" />
    <att name="confidence_score_old" value="1.0" type="real" />
    <att name="initial_score" value="0.3919" type="real" />
    <att name="relevance_score" value="1.0" type="real" />
  </edge>
  <edge id="P01834 (pp) P09693" label="IGKC_HUMAN (pp) CD3G_HUMAN" source="P01834" target="P09693">
    <att name="confidence_score" value="1.0" type="real" />
    <att name="confidence_score_old" value="1.0" type="real" />
    <att name="initial_score" value="0.301" type="real" />
    <att name="relevance_score" value="1.0" type="real" />
  </edge>
  <edge id="P01834 (pp) P0CF74" label="IGKC_HUMAN (pp) IGLC6_HUMAN" source="P01834" target="P0CF74">
    <att name="confidence_score" value="1.0" type="real" />
    <att name="confidence_score_old" value="0.2017" type="real" />
    <att name="initial_score" value="0.167" type="real" />
    <att name="relevance_score" value="1.0" type="real" />
  </edge>
  <edge id="P01834 (pp) P0CG04" label="IGKC_HUMAN (pp) IGLC1_HUMAN" source="P01834" target="P0CG04">
    <att name="confidence_score" value="1.0" type="real" />
    <att name="confidence_score_old" value="0.1984" type="real" />
    <att name="initial_score" value="0.1591" type="real" />
    <att name="relevance_score" value="1.0" type="real" />
  </edge>
  <edge id="P01834 (pp) P0DOY2" label="IGKC_HUMAN (pp) IGLC2_HUMAN" source="P01834" target="P0DOY2">
    <att name="confidence_score" value="1.0" type="real" />
    <att name="confidence_score_old" value="0.1994" type="real" />
    <att name="initial_score" value="0.1614" type="real" />
    <att name="relevance_score" value="1.0" type="real" />
  </edge>
  <edge id="P01834 (pp) P0DOY3" label="IGKC_HUMAN (pp) IGLC3_HUMAN" source="P01834" target="P0DOY3">
    <att name="confidence_score" value="1.0" type="real" />
    <att name="confidence_score_old" value="0.1994" type="real" />
    <att name="initial_score" value="0.1614" type="real" />
    <att name="relevance_score" value="1.0" type="real" />
  </edge>
  <edge id="P01834 (pp) P11912" label="IGKC_HUMAN (pp) CD79A_HUMAN" source="P01834" target="P11912">
    <att name="confidence_score" value="1.0" type="real" />
    <att name="confidence_score_old" value="1.0" type="real" />
    <att name="initial_score" value="0.2114" type="real" />
    <att name="relevance_score" value="1.0" type="real" />
  </edge>
  <edge id="P01834 (pp) P12314" label="IGKC_HUMAN (pp) FCGR1_HUMAN" source="P01834" target="P12314">
    <att name="confidence_score" value="1.0" type="real" />
    <att name="confidence_score_old" value="1.0" type="real" />
    <att name="initial_score" value="0.2621" type="real" />
    <att name="relevance_score" value="1.0" type="real" />
  </edge>
  <edge id="P01834 (pp) P12318" label="IGKC_HUMAN (pp) FCG2A_HUMAN" source="P01834" target="P12318">
    <att name="confidence_score" value="1.0" type="real" />
    <att name="confidence_score_old" value="1.0" type="real" />
    <att name="initial_score" value="0.4224" type="real" />
    <att name="relevance_score" value="1.0" type="real" />
  </edge>
  <edge id="P01834 (pp) P12931" label="IGKC_HUMAN (pp) SRC_HUMAN" source="P01834" target="P12931">
    <att name="confidence_score" value="1.0" type="real" />
    <att name="confidence_score_old" value="0.1914" type="real" />
    <att name="initial_score" value="0.1418" type="real" />
    <att name="relevance_score" value="1.0" type="real" />
  </edge>
  <edge id="P01834 (pp) P15498" label="IGKC_HUMAN (pp) VAV_HUMAN" source="P01834" target="P15498">
    <att name="confidence_score" value="1.0" type="real" />
    <att name="confidence_score_old" value="1.0" type="real" />
    <att name="initial_score" value="0.212" type="real" />
    <att name="relevance_score" value="1.0" type="real" />
  </edge>
  <edge id="P01834 (pp) P16333" label="IGKC_HUMAN (pp) NCK1_HUMAN" source="P01834" target="P16333">
    <att name="confidence_score" value="1.0" type="real" />
    <att name="confidence_score_old" value="0.2113" type="real" />
    <att name="initial_score" value="0.1896" type="real" />
    <att name="relevance_score" value="1.0" type="real" />
  </edge>
  <edge id="P01834 (pp) P16885" label="IGKC_HUMAN (pp) PLCG2_HUMAN" source="P01834" target="P16885">
    <att name="confidence_score" value="1.0" type="real" />
    <att name="confidence_score_old" value="1.0" type="real" />
    <att name="initial_score" value="0.2153" type="real" />
    <att name="relevance_score" value="1.0" type="real" />
  </edge>
  <edge id="P01834 (pp) P19174" label="IGKC_HUMAN (pp) PLCG1_HUMAN" source="P01834" target="P19174">
    <att name="confidence_score" value="1.0" type="real" />
    <att name="confidence_score_old" value="1.0" type="real" />
    <att name="initial_score" value="0.1185" type="real" />
    <att name="relevance_score" value="1.0" type="real" />
  </edge>
  <edge id="P01834 (pp) P20963" label="IGKC_HUMAN (pp) CD3Z_HUMAN" source="P01834" target="P20963">
    <att name="confidence_score" value="1.0" type="real" />
    <att name="confidence_score_old" value="1.0" type="real" />
    <att name="initial_score" value="0.2501" type="real" />
    <att name="relevance_score" value="1.0" type="real" />
  </edge>
  <edge id="P01834 (pp) P27986" label="IGKC_HUMAN (pp) P85A_HUMAN" source="P01834" target="P27986">
    <att name="confidence_score" value="1.0" type="real" />
    <att name="confidence_score_old" value="1.0" type="real" />
    <att name="initial_score" value="0.0896" type="real" />
    <att name="relevance_score" value="1.0" type="real" />
  </edge>
  <edge id="P01834 (pp) P29350" label="IGKC_HUMAN (pp) PTN6_HUMAN" source="P01834" target="P29350">
    <att name="confidence_score" value="1.0" type="real" />
    <att name="confidence_score_old" value="1.0" type="real" />
    <att name="initial_score" value="0.2162" type="real" />
    <att name="relevance_score" value="1.0" type="real" />
  </edge>
  <edge id="P01834 (pp) P29353" label="IGKC_HUMAN (pp) SHC1_HUMAN" source="P01834" target="P29353">
    <att name="confidence_score" value="1.0" type="real" />
    <att name="confidence_score_old" value="1.0" type="real" />
    <att name="initial_score" value="0.0462" type="real" />
    <att name="relevance_score" value="1.0" type="real" />
  </edge>
  <edge id="P01834 (pp) P30273" label="IGKC_HUMAN (pp) FCERG_HUMAN" source="P01834" target="P30273">
    <att name="confidence_score" value="1.0" type="real" />
    <att name="confidence_score_old" value="1.0" type="real" />
    <att name="initial_score" value="0.1894" type="real" />
    <att name="relevance_score" value="1.0" type="real" />
  </edge>
  <edge id="P01834 (pp) P40259" label="IGKC_HUMAN (pp) CD79B_HUMAN" source="P01834" target="P40259">
    <att name="confidence_score" value="1.0" type="real" />
    <att name="confidence_score_old" value="1.0" type="real" />
    <att name="initial_score" value="0.2143" type="real" />
    <att name="relevance_score" value="1.0" type="real" />
  </edge>
  <edge id="P01834 (pp) P43405" label="IGKC_HUMAN (pp) KSYK_HUMAN" source="P01834" target="P43405">
    <att name="confidence_score" value="1.0" type="real" />
    <att name="confidence_score_old" value="1.0" type="real" />
    <att name="initial_score" value="0.5744" type="real" />
    <att name="relevance_score" value="1.0" type="real" />
  </edge>
  <edge id="P01834 (pp) P46108" label="IGKC_HUMAN (pp) CRK_HUMAN" source="P01834" target="P46108">
    <att name="confidence_score" value="1.0" type="real" />
    <att name="confidence_score_old" value="1.0" type="real" />
    <att name="initial_score" value="0.1061" type="real" />
    <att name="relevance_score" value="1.0" type="real" />
  </edge>
  <edge id="P01834 (pp) P51451" label="IGKC_HUMAN (pp) BLK_HUMAN" source="P01834" target="P51451">
    <att name="confidence_score" value="1.0" type="real" />
    <att name="confidence_score_old" value="1.0" type="real" />
    <att name="initial_score" value="0.1356" type="real" />
    <att name="relevance_score" value="1.0" type="real" />
  </edge>
  <edge id="P01834 (pp) P52735" label="IGKC_HUMAN (pp) VAV2_HUMAN" source="P01834" target="P52735">
    <att name="confidence_score" value="1.0" type="real" />
    <att name="confidence_score_old" value="1.0" type="real" />
    <att name="initial_score" value="0.1567" type="real" />
    <att name="relevance_score" value="1.0" type="real" />
  </edge>
  <edge id="P01834 (pp) P62993" label="IGKC_HUMAN (pp) GRB2_HUMAN" source="P01834" target="P62993">
    <att name="confidence_score" value="1.0" type="real" />
    <att name="confidence_score_old" value="1.0" type="real" />
    <att name="initial_score" value="0.1753" type="real" />
    <att name="relevance_score" value="1.0" type="real" />
  </edge>
  <edge id="P01834 (pp) Q06187" label="IGKC_HUMAN (pp) BTK_HUMAN" source="P01834" target="Q06187">
    <att name="confidence_score" value="1.0" type="real" />
    <att name="confidence_score_old" value="0.213" type="real" />
    <att name="initial_score" value="0.1932" type="real" />
    <att name="relevance_score" value="1.0" type="real" />
  </edge>
  <edge id="P01834 (pp) Q07889" label="IGKC_HUMAN (pp) SOS1_HUMAN" source="P01834" target="Q07889">
    <att name="confidence_score" value="1.0" type="real" />
    <att name="confidence_score_old" value="1.0" type="real" />
    <att name="initial_score" value="0.1813" type="real" />
    <att name="relevance_score" value="1.0" type="real" />
  </edge>
  <edge id="P01834 (pp) Q8WV28" label="IGKC_HUMAN (pp) BLNK_HUMAN" source="P01834" target="Q8WV28">
    <att name="confidence_score" value="1.0" type="real" />
    <att name="confidence_score_old" value="1.0" type="real" />
    <att name="initial_score" value="0.1749" type="real" />
    <att name="relevance_score" value="1.0" type="real" />
  </edge>
  <edge id="P01834 (pp) Q96B97" label="IGKC_HUMAN (pp) SH3K1_HUMAN" source="P01834" target="Q96B97">
    <att name="confidence_score" value="1.0" type="real" />
    <att name="confidence_score_old" value="1.0" type="real" />
    <att name="initial_score" value="0.1663" type="real" />
    <att name="relevance_score" value="1.0" type="real" />
  </edge>
  <edge id="P01834 (pp) Q9GZY6" label="IGKC_HUMAN (pp) NTAL_HUMAN" source="P01834" target="Q9GZY6">
    <att name="confidence_score" value="1.0" type="real" />
    <att name="confidence_score_old" value="1.0" type="real" />
    <att name="initial_score" value="0.05" type="real" />
    <att name="relevance_score" value="1.0" type="real" />
  </edge>
  <edge id="P01834 (pp) Q9UKW4" label="IGKC_HUMAN (pp) VAV3_HUMAN" source="P01834" target="Q9UKW4">
    <att name="confidence_score" value="1.0" type="real" />
    <att name="confidence_score_old" value="1.0" type="real" />
    <att name="initial_score" value="0.159" type="real" />
    <att name="relevance_score" value="1.0" type="real" />
  </edge>
  <edge id="P01834 (pp) Q9UQC2" label="IGKC_HUMAN (pp) GAB2_HUMAN" source="P01834" target="Q9UQC2">
    <att name="confidence_score" value="1.0" type="real" />
    <att name="confidence_score_old" value="1.0" type="real" />
    <att name="initial_score" value="0.0466" type="real" />
    <att name="relevance_score" value="1.0" type="real" />
  </edge>
  <edge id="P01857 (pp) P01859" label="IGHG1_HUMAN (pp) IGHG2_HUMAN" source="P01857" target="P01859">
    <att name="confidence_score" value="1.0" type="real" />
    <att name="confidence_score_old" value="1.0" type="real" />
    <att name="initial_score" value="0.0492" type="real" />
    <att name="relevance_score" value="1.0" type="real" />
  </edge>
  <edge id="P01857 (pp) P01860" label="IGHG1_HUMAN (pp) IGHG3_HUMAN" source="P01857" target="P01860">
    <att name="confidence_score" value="1.0" type="real" />
    <att name="confidence_score_old" value="1.0" type="real" />
    <att name="initial_score" value="0.0499" type="real" />
    <att name="relevance_score" value="1.0" type="real" />
  </edge>
  <edge id="P01857 (pp) P01861" label="IGHG1_HUMAN (pp) IGHG4_HUMAN" source="P01857" target="P01861">
    <att name="confidence_score" value="1.0" type="real" />
    <att name="confidence_score_old" value="1.0" type="real" />
    <att name="initial_score" value="0.0511" type="real" />
    <att name="relevance_score" value="1.0" type="real" />
  </edge>
  <edge id="P01857 (pp) P06241" label="IGHG1_HUMAN (pp) FYN_HUMAN" source="P01857" target="P06241">
    <att name="confidence_score" value="1.0" type="real" />
    <att name="confidence_score_old" value="0.191" type="real" />
    <att name="initial_score" value="0.1407" type="real" />
    <att name="relevance_score" value="1.0" type="real" />
  </edge>
  <edge id="P01857 (pp) P07947" label="IGHG1_HUMAN (pp) YES_HUMAN" source="P01857" target="P07947">
    <att name="confidence_score" value="1.0" type="real" />
    <att name="confidence_score_old" value="0.1914" type="real" />
    <att name="initial_score" value="0.1418" type="real" />
    <att name="relevance_score" value="1.0" type="real" />
  </edge>
  <edge id="P01857 (pp) P07948" label="IGHG1_HUMAN (pp) LYN_HUMAN" source="P01857" target="P07948">
    <att name="confidence_score" value="1.0" type="real" />
    <att name="confidence_score_old" value="0.1909" type="real" />
    <att name="initial_score" value="0.1405" type="real" />
    <att name="relevance_score" value="1.0" type="real" />
  </edge>
  <edge id="P01857 (pp) P08637" label="IGHG1_HUMAN (pp) FCG3A_HUMAN" source="P01857" target="P08637">
    <att name="confidence_score" value="1.0" type="real" />
    <att name="confidence_score_old" value="1.0" type="real" />
    <att name="initial_score" value="0.2559" type="real" />
    <att name="relevance_score" value="1.0" type="real" />
  </edge>
  <edge id="P01857 (pp) P09693" label="IGHG1_HUMAN (pp) CD3G_HUMAN" source="P01857" target="P09693">
    <att name="confidence_score" value="1.0" type="real" />
    <att name="confidence_score_old" value="1.0" type="real" />
    <att name="initial_score" value="0.2983" type="real" />
    <att name="relevance_score" value="1.0" type="real" />
  </edge>
  <edge id="P01857 (pp) P0CG04" label="IGHG1_HUMAN (pp) IGLC1_HUMAN" source="P01857" target="P0CG04">
    <att name="confidence_score" value="1.0" type="real" />
    <att name="confidence_score_old" value="0.3815" type="real" />
    <att name="initial_score" value="0.475" type="real" />
    <att name="relevance_score" value="1.0" type="real" />
  </edge>
  <edge id="P01857 (pp) P12314" label="IGHG1_HUMAN (pp) FCGR1_HUMAN" source="P01857" target="P12314">
    <att name="confidence_score" value="1.0" type="real" />
    <att name="confidence_score_old" value="1.0" type="real" />
    <att name="initial_score" value="0.6958" type="real" />
    <att name="relevance_score" value="1.0" type="real" />
  </edge>
  <edge id="P01857 (pp) P12318" label="IGHG1_HUMAN (pp) FCG2A_HUMAN" source="P01857" target="P12318">
    <att name="confidence_score" value="1.0" type="real" />
    <att name="confidence_score_old" value="1.0" type="real" />
    <att name="initial_score" value="0.4192" type="real" />
    <att name="relevance_score" value="1.0" type="real" />
  </edge>
  <edge id="P01857 (pp) P12931" label="IGHG1_HUMAN (pp) SRC_HUMAN" source="P01857" target="P12931">
    <att name="confidence_score" value="1.0" type="real" />
    <att name="confidence_score_old" value="0.191" type="real" />
    <att name="initial_score" value="0.1407" type="real" />
    <att name="relevance_score" value="1.0" type="real" />
  </edge>
  <edge id="P01857 (pp) P15498" label="IGHG1_HUMAN (pp) VAV_HUMAN" source="P01857" target="P15498">
    <att name="confidence_score" value="1.0" type="real" />
    <att name="confidence_score_old" value="1.0" type="real" />
    <att name="initial_score" value="0.1548" type="real" />
    <att name="relevance_score" value="1.0" type="real" />
  </edge>
  <edge id="P01857 (pp) P16885" label="IGHG1_HUMAN (pp) PLCG2_HUMAN" source="P01857" target="P16885">
    <att name="confidence_score" value="1.0" type="real" />
    <att name="confidence_score_old" value="1.0" type="real" />
    <att name="initial_score" value="0.1183" type="real" />
    <att name="relevance_score" value="1.0" type="real" />
  </edge>
  <edge id="P01857 (pp) P19174" label="IGHG1_HUMAN (pp) PLCG1_HUMAN" source="P01857" target="P19174">
    <att name="confidence_score" value="1.0" type="real" />
    <att name="confidence_score_old" value="1.0" type="real" />
    <att name="initial_score" value="0.1174" type="real" />
    <att name="relevance_score" value="1.0" type="real" />
  </edge>
  <edge id="P01857 (pp) P20963" label="IGHG1_HUMAN (pp) CD3Z_HUMAN" source="P01857" target="P20963">
    <att name="confidence_score" value="1.0" type="real" />
    <att name="confidence_score_old" value="1.0" type="real" />
    <att name="initial_score" value="0.2476" type="real" />
    <att name="relevance_score" value="1.0" type="real" />
  </edge>
  <edge id="P01857 (pp) P27986" label="IGHG1_HUMAN (pp) P85A_HUMAN" source="P01857" target="P27986">
    <att name="confidence_score" value="1.0" type="real" />
    <att name="confidence_score_old" value="1.0" type="real" />
    <att name="initial_score" value="0.0887" type="real" />
    <att name="relevance_score" value="1.0" type="real" />
  </edge>
  <edge id="P01857 (pp) P43405" label="IGHG1_HUMAN (pp) KSYK_HUMAN" source="P01857" target="P43405">
    <att name="confidence_score" value="1.0" type="real" />
    <att name="confidence_score_old" value="1.0" type="real" />
    <att name="initial_score" value="0.3037" type="real" />
    <att name="relevance_score" value="1.0" type="real" />
  </edge>
  <edge id="P01857 (pp) P46108" label="IGHG1_HUMAN (pp) CRK_HUMAN" source="P01857" target="P46108">
    <att name="confidence_score" value="1.0" type="real" />
    <att name="confidence_score_old" value="1.0" type="real" />
    <att name="initial_score" value="0.1055" type="real" />
    <att name="relevance_score" value="1.0" type="real" />
  </edge>
  <edge id="P01857 (pp) P52735" label="IGHG1_HUMAN (pp) VAV2_HUMAN" source="P01857" target="P52735">
    <att name="confidence_score" value="1.0" type="real" />
    <att name="confidence_score_old" value="1.0" type="real" />
    <att name="initial_score" value="0.1555" type="real" />
    <att name="relevance_score" value="1.0" type="real" />
  </edge>
  <edge id="P01857 (pp) Q9UKW4" label="IGHG1_HUMAN (pp) VAV3_HUMAN" source="P01857" target="Q9UKW4">
    <att name="confidence_score" value="1.0" type="real" />
    <att name="confidence_score_old" value="1.0" type="real" />
    <att name="initial_score" value="0.1577" type="real" />
    <att name="relevance_score" value="1.0" type="real" />
  </edge>
  <edge id="P01859 (pp) P01860" label="IGHG2_HUMAN (pp) IGHG3_HUMAN" source="P01859" target="P01860">
    <att name="confidence_score" value="1.0" type="real" />
    <att name="confidence_score_old" value="1.0" type="real" />
    <att name="initial_score" value="0.0505" type="real" />
    <att name="relevance_score" value="1.0" type="real" />
  </edge>
  <edge id="P01859 (pp) P01861" label="IGHG2_HUMAN (pp) IGHG4_HUMAN" source="P01859" target="P01861">
    <att name="confidence_score" value="1.0" type="real" />
    <att name="confidence_score_old" value="1.0" type="real" />
    <att name="initial_score" value="0.0517" type="real" />
    <att name="relevance_score" value="1.0" type="real" />
  </edge>
  <edge id="P01859 (pp) P06241" label="IGHG2_HUMAN (pp) FYN_HUMAN" source="P01859" target="P06241">
    <att name="confidence_score" value="1.0" type="real" />
    <att name="confidence_score_old" value="0.1918" type="real" />
    <att name="initial_score" value="0.1427" type="real" />
    <att name="relevance_score" value="1.0" type="real" />
  </edge>
  <edge id="P01859 (pp) P07947" label="IGHG2_HUMAN (pp) YES_HUMAN" source="P01859" target="P07947">
    <att name="confidence_score" value="1.0" type="real" />
    <att name="confidence_score_old" value="0.1922" type="real" />
    <att name="initial_score" value="0.1437" type="real" />
    <att name="relevance_score" value="1.0" type="real" />
  </edge>
  <edge id="P01859 (pp) P07948" label="IGHG2_HUMAN (pp) LYN_HUMAN" source="P01859" target="P07948">
    <att name="confidence_score" value="1.0" type="real" />
    <att name="confidence_score_old" value="0.1918" type="real" />
    <att name="initial_score" value="0.1426" type="real" />
    <att name="relevance_score" value="1.0" type="real" />
  </edge>
  <edge id="P01859 (pp) P08637" label="IGHG2_HUMAN (pp) FCG3A_HUMAN" source="P01859" target="P08637">
    <att name="confidence_score" value="1.0" type="real" />
    <att name="confidence_score_old" value="1.0" type="real" />
    <att name="initial_score" value="0.2599" type="real" />
    <att name="relevance_score" value="1.0" type="real" />
  </edge>
  <edge id="P01859 (pp) P09693" label="IGHG2_HUMAN (pp) CD3G_HUMAN" source="P01859" target="P09693">
    <att name="confidence_score" value="1.0" type="real" />
    <att name="confidence_score_old" value="1.0" type="real" />
    <att name="initial_score" value="0.3032" type="real" />
    <att name="relevance_score" value="1.0" type="real" />
  </edge>
  <edge id="P01859 (pp) P12314" label="IGHG2_HUMAN (pp) FCGR1_HUMAN" source="P01859" target="P12314">
    <att name="confidence_score" value="1.0" type="real" />
    <att name="confidence_score_old" value="1.0" type="real" />
    <att name="initial_score" value="0.2639" type="real" />
    <att name="relevance_score" value="1.0" type="real" />
  </edge>
  <edge id="P01859 (pp) P12318" label="IGHG2_HUMAN (pp) FCG2A_HUMAN" source="P01859" target="P12318">
    <att name="confidence_score" value="1.0" type="real" />
    <att name="confidence_score_old" value="1.0" type="real" />
    <att name="initial_score" value="0.4255" type="real" />
    <att name="relevance_score" value="1.0" type="real" />
  </edge>
  <edge id="P01859 (pp) P12931" label="IGHG2_HUMAN (pp) SRC_HUMAN" source="P01859" target="P12931">
    <att name="confidence_score" value="1.0" type="real" />
    <att name="confidence_score_old" value="0.1918" type="real" />
    <att name="initial_score" value="0.1426" type="real" />
    <att name="relevance_score" value="1.0" type="real" />
  </edge>
  <edge id="P01859 (pp) P15498" label="IGHG2_HUMAN (pp) VAV_HUMAN" source="P01859" target="P15498">
    <att name="confidence_score" value="1.0" type="real" />
    <att name="confidence_score_old" value="1.0" type="real" />
    <att name="initial_score" value="0.157" type="real" />
    <att name="relevance_score" value="1.0" type="real" />
  </edge>
  <edge id="P01859 (pp) P16885" label="IGHG2_HUMAN (pp) PLCG2_HUMAN" source="P01859" target="P16885">
    <att name="confidence_score" value="1.0" type="real" />
    <att name="confidence_score_old" value="1.0" type="real" />
    <att name="initial_score" value="0.1199" type="real" />
    <att name="relevance_score" value="1.0" type="real" />
  </edge>
  <edge id="P01859 (pp) P19174" label="IGHG2_HUMAN (pp) PLCG1_HUMAN" source="P01859" target="P19174">
    <att name="confidence_score" value="1.0" type="real" />
    <att name="confidence_score_old" value="1.0" type="real" />
    <att name="initial_score" value="0.1191" type="real" />
    <att name="relevance_score" value="1.0" type="real" />
  </edge>
  <edge id="P01859 (pp) P20963" label="IGHG2_HUMAN (pp) CD3Z_HUMAN" source="P01859" target="P20963">
    <att name="confidence_score" value="1.0" type="real" />
    <att name="confidence_score_old" value="1.0" type="real" />
    <att name="initial_score" value="0.2517" type="real" />
    <att name="relevance_score" value="1.0" type="real" />
  </edge>
  <edge id="P01859 (pp) P27986" label="IGHG2_HUMAN (pp) P85A_HUMAN" source="P01859" target="P27986">
    <att name="confidence_score" value="1.0" type="real" />
    <att name="confidence_score_old" value="1.0" type="real" />
    <att name="initial_score" value="0.09" type="real" />
    <att name="relevance_score" value="1.0" type="real" />
  </edge>
  <edge id="P01859 (pp) P43405" label="IGHG2_HUMAN (pp) KSYK_HUMAN" source="P01859" target="P43405">
    <att name="confidence_score" value="1.0" type="real" />
    <att name="confidence_score_old" value="1.0" type="real" />
    <att name="initial_score" value="0.3086" type="real" />
    <att name="relevance_score" value="1.0" type="real" />
  </edge>
  <edge id="P01859 (pp) P46108" label="IGHG2_HUMAN (pp) CRK_HUMAN" source="P01859" target="P46108">
    <att name="confidence_score" value="1.0" type="real" />
    <att name="confidence_score_old" value="1.0" type="real" />
    <att name="initial_score" value="0.1067" type="real" />
    <att name="relevance_score" value="1.0" type="real" />
  </edge>
  <edge id="P01859 (pp) P52735" label="IGHG2_HUMAN (pp) VAV2_HUMAN" source="P01859" target="P52735">
    <att name="confidence_score" value="1.0" type="real" />
    <att name="confidence_score_old" value="1.0" type="real" />
    <att name="initial_score" value="0.1577" type="real" />
    <att name="relevance_score" value="1.0" type="real" />
  </edge>
  <edge id="P01859 (pp) Q9UKW4" label="IGHG2_HUMAN (pp) VAV3_HUMAN" source="P01859" target="Q9UKW4">
    <att name="confidence_score" value="1.0" type="real" />
    <att name="confidence_score_old" value="1.0" type="real" />
    <att name="initial_score" value="0.1599" type="real" />
    <att name="relevance_score" value="1.0" type="real" />
  </edge>
  <edge id="P01860 (pp) P01861" label="IGHG3_HUMAN (pp) IGHG4_HUMAN" source="P01860" target="P01861">
    <att name="confidence_score" value="1.0" type="real" />
    <att name="confidence_score_old" value="1.0" type="real" />
    <att name="initial_score" value="0.0542" type="real" />
    <att name="relevance_score" value="1.0" type="real" />
  </edge>
  <edge id="P01860 (pp) P06241" label="IGHG3_HUMAN (pp) FYN_HUMAN" source="P01860" target="P06241">
    <att name="confidence_score" value="1.0" type="real" />
    <att name="confidence_score_old" value="0.1926" type="real" />
    <att name="initial_score" value="0.1446" type="real" />
    <att name="relevance_score" value="1.0" type="real" />
  </edge>
  <edge id="P01860 (pp) P07947" label="IGHG3_HUMAN (pp) YES_HUMAN" source="P01860" target="P07947">
    <att name="confidence_score" value="1.0" type="real" />
    <att name="confidence_score_old" value="0.1929" type="real" />
    <att name="initial_score" value="0.1453" type="real" />
    <att name="relevance_score" value="1.0" type="real" />
  </edge>
  <edge id="P01860 (pp) P07948" label="IGHG3_HUMAN (pp) LYN_HUMAN" source="P01860" target="P07948">
    <att name="confidence_score" value="1.0" type="real" />
    <att name="confidence_score_old" value="0.1926" type="real" />
    <att name="initial_score" value="0.1446" type="real" />
    <att name="relevance_score" value="1.0" type="real" />
  </edge>
  <edge id="P01860 (pp) P08637" label="IGHG3_HUMAN (pp) FCG3A_HUMAN" source="P01860" target="P08637">
    <att name="confidence_score" value="1.0" type="real" />
    <att name="confidence_score_old" value="1.0" type="real" />
    <att name="initial_score" value="0.2644" type="real" />
    <att name="relevance_score" value="1.0" type="real" />
  </edge>
  <edge id="P01860 (pp) P09693" label="IGHG3_HUMAN (pp) CD3G_HUMAN" source="P01860" target="P09693">
    <att name="confidence_score" value="1.0" type="real" />
    <att name="confidence_score_old" value="1.0" type="real" />
    <att name="initial_score" value="0.3074" type="real" />
    <att name="relevance_score" value="1.0" type="real" />
  </edge>
  <edge id="P01860 (pp) P12314" label="IGHG3_HUMAN (pp) FCGR1_HUMAN" source="P01860" target="P12314">
    <att name="confidence_score" value="1.0" type="real" />
    <att name="confidence_score_old" value="1.0" type="real" />
    <att name="initial_score" value="0.2671" type="real" />
    <att name="relevance_score" value="1.0" type="real" />
  </edge>
  <edge id="P01860 (pp) P12318" label="IGHG3_HUMAN (pp) FCG2A_HUMAN" source="P01860" target="P12318">
    <att name="confidence_score" value="1.0" type="real" />
    <att name="confidence_score_old" value="1.0" type="real" />
    <att name="initial_score" value="0.4299" type="real" />
    <att name="relevance_score" value="1.0" type="real" />
  </edge>
  <edge id="P01860 (pp) P12931" label="IGHG3_HUMAN (pp) SRC_HUMAN" source="P01860" target="P12931">
    <att name="confidence_score" value="1.0" type="real" />
    <att name="confidence_score_old" value="0.1927" type="real" />
    <att name="initial_score" value="0.145" type="real" />
    <att name="relevance_score" value="1.0" type="real" />
  </edge>
  <edge id="P01860 (pp) P15498" label="IGHG3_HUMAN (pp) VAV_HUMAN" source="P01860" target="P15498">
    <att name="confidence_score" value="1.0" type="real" />
    <att name="confidence_score_old" value="1.0" type="real" />
    <att name="initial_score" value="0.1588" type="real" />
    <att name="relevance_score" value="1.0" type="real" />
  </edge>
  <edge id="P01860 (pp) P16885" label="IGHG3_HUMAN (pp) PLCG2_HUMAN" source="P01860" target="P16885">
    <att name="confidence_score" value="1.0" type="real" />
    <att name="confidence_score_old" value="1.0" type="real" />
    <att name="initial_score" value="0.1212" type="real" />
    <att name="relevance_score" value="1.0" type="real" />
  </edge>
  <edge id="P01860 (pp) P19174" label="IGHG3_HUMAN (pp) PLCG1_HUMAN" source="P01860" target="P19174">
    <att name="confidence_score" value="1.0" type="real" />
    <att name="confidence_score_old" value="1.0" type="real" />
    <att name="initial_score" value="0.1205" type="real" />
    <att name="relevance_score" value="1.0" type="real" />
  </edge>
  <edge id="P01860 (pp) P20963" label="IGHG3_HUMAN (pp) CD3Z_HUMAN" source="P01860" target="P20963">
    <att name="confidence_score" value="1.0" type="real" />
    <att name="confidence_score_old" value="1.0" type="real" />
    <att name="initial_score" value="0.2552" type="real" />
    <att name="relevance_score" value="1.0" type="real" />
  </edge>
  <edge id="P01860 (pp) P27986" label="IGHG3_HUMAN (pp) P85A_HUMAN" source="P01860" target="P27986">
    <att name="confidence_score" value="1.0" type="real" />
    <att name="confidence_score_old" value="1.0" type="real" />
    <att name="initial_score" value="0.0913" type="real" />
    <att name="relevance_score" value="1.0" type="real" />
  </edge>
  <edge id="P01860 (pp) P43405" label="IGHG3_HUMAN (pp) KSYK_HUMAN" source="P01860" target="P43405">
    <att name="confidence_score" value="1.0" type="real" />
    <att name="confidence_score_old" value="1.0" type="real" />
    <att name="initial_score" value="0.313" type="real" />
    <att name="relevance_score" value="1.0" type="real" />
  </edge>
  <edge id="P01860 (pp) P46108" label="IGHG3_HUMAN (pp) CRK_HUMAN" source="P01860" target="P46108">
    <att name="confidence_score" value="1.0" type="real" />
    <att name="confidence_score_old" value="1.0" type="real" />
    <att name="initial_score" value="0.1079" type="real" />
    <att name="relevance_score" value="1.0" type="real" />
  </edge>
  <edge id="P01860 (pp) P52735" label="IGHG3_HUMAN (pp) VAV2_HUMAN" source="P01860" target="P52735">
    <att name="confidence_score" value="1.0" type="real" />
    <att name="confidence_score_old" value="1.0" type="real" />
    <att name="initial_score" value="0.1595" type="real" />
    <att name="relevance_score" value="1.0" type="real" />
  </edge>
  <edge id="P01860 (pp) Q9UKW4" label="IGHG3_HUMAN (pp) VAV3_HUMAN" source="P01860" target="Q9UKW4">
    <att name="confidence_score" value="1.0" type="real" />
    <att name="confidence_score_old" value="1.0" type="real" />
    <att name="initial_score" value="0.1617" type="real" />
    <att name="relevance_score" value="1.0" type="real" />
  </edge>
  <edge id="P01861 (pp) P06241" label="IGHG4_HUMAN (pp) FYN_HUMAN" source="P01861" target="P06241">
    <att name="confidence_score" value="1.0" type="real" />
    <att name="confidence_score_old" value="0.1929" type="real" />
    <att name="initial_score" value="0.1455" type="real" />
    <att name="relevance_score" value="1.0" type="real" />
  </edge>
  <edge id="P01861 (pp) P07947" label="IGHG4_HUMAN (pp) YES_HUMAN" source="P01861" target="P07947">
    <att name="confidence_score" value="1.0" type="real" />
    <att name="confidence_score_old" value="0.1931" type="real" />
    <att name="initial_score" value="0.1461" type="real" />
    <att name="relevance_score" value="1.0" type="real" />
  </edge>
  <edge id="P01861 (pp) P07948" label="IGHG4_HUMAN (pp) LYN_HUMAN" source="P01861" target="P07948">
    <att name="confidence_score" value="1.0" type="real" />
    <att name="confidence_score_old" value="0.1929" type="real" />
    <att name="initial_score" value="0.1456" type="real" />
    <att name="relevance_score" value="1.0" type="real" />
  </edge>
  <edge id="P01861 (pp) P08637" label="IGHG4_HUMAN (pp) FCG3A_HUMAN" source="P01861" target="P08637">
    <att name="confidence_score" value="1.0" type="real" />
    <att name="confidence_score_old" value="1.0" type="real" />
    <att name="initial_score" value="0.2662" type="real" />
    <att name="relevance_score" value="1.0" type="real" />
  </edge>
  <edge id="P01861 (pp) P09693" label="IGHG4_HUMAN (pp) CD3G_HUMAN" source="P01861" target="P09693">
    <att name="confidence_score" value="1.0" type="real" />
    <att name="confidence_score_old" value="1.0" type="real" />
    <att name="initial_score" value="0.3105" type="real" />
    <att name="relevance_score" value="1.0" type="real" />
  </edge>
  <edge id="P01861 (pp) P12314" label="IGHG4_HUMAN (pp) FCGR1_HUMAN" source="P01861" target="P12314">
    <att name="confidence_score" value="1.0" type="real" />
    <att name="confidence_score_old" value="1.0" type="real" />
    <att name="initial_score" value="0.2692" type="real" />
    <att name="relevance_score" value="1.0" type="real" />
  </edge>
  <edge id="P01861 (pp) P12318" label="IGHG4_HUMAN (pp) FCG2A_HUMAN" source="P01861" target="P12318">
    <att name="confidence_score" value="1.0" type="real" />
    <att name="confidence_score_old" value="1.0" type="real" />
    <att name="initial_score" value="0.4328" type="real" />
    <att name="relevance_score" value="1.0" type="real" />
  </edge>
  <edge id="P01861 (pp) P12931" label="IGHG4_HUMAN (pp) SRC_HUMAN" source="P01861" target="P12931">
    <att name="confidence_score" value="1.0" type="real" />
    <att name="confidence_score_old" value="0.193" type="real" />
    <att name="initial_score" value="0.1458" type="real" />
    <att name="relevance_score" value="1.0" type="real" />
  </edge>
  <edge id="P01861 (pp) P15498" label="IGHG4_HUMAN (pp) VAV_HUMAN" source="P01861" target="P15498">
    <att name="confidence_score" value="1.0" type="real" />
    <att name="confidence_score_old" value="1.0" type="real" />
    <att name="initial_score" value="0.16" type="real" />
    <att name="relevance_score" value="1.0" type="real" />
  </edge>
  <edge id="P01861 (pp) P16885" label="IGHG4_HUMAN (pp) PLCG2_HUMAN" source="P01861" target="P16885">
    <att name="confidence_score" value="1.0" type="real" />
    <att name="confidence_score_old" value="1.0" type="real" />
    <att name="initial_score" value="0.122" type="real" />
    <att name="relevance_score" value="1.0" type="real" />
  </edge>
  <edge id="P01861 (pp) P19174" label="IGHG4_HUMAN (pp) PLCG1_HUMAN" source="P01861" target="P19174">
    <att name="confidence_score" value="1.0" type="real" />
    <att name="confidence_score_old" value="1.0" type="real" />
    <att name="initial_score" value="0.1214" type="real" />
    <att name="relevance_score" value="1.0" type="real" />
  </edge>
  <edge id="P01861 (pp) P20963" label="IGHG4_HUMAN (pp) CD3Z_HUMAN" source="P01861" target="P20963">
    <att name="confidence_score" value="1.0" type="real" />
    <att name="confidence_score_old" value="1.0" type="real" />
    <att name="initial_score" value="0.2577" type="real" />
    <att name="relevance_score" value="1.0" type="real" />
  </edge>
  <edge id="P01861 (pp) P27986" label="IGHG4_HUMAN (pp) P85A_HUMAN" source="P01861" target="P27986">
    <att name="confidence_score" value="1.0" type="real" />
    <att name="confidence_score_old" value="1.0" type="real" />
    <att name="initial_score" value="0.0919" type="real" />
    <att name="relevance_score" value="1.0" type="real" />
  </edge>
  <edge id="P01861 (pp) P43405" label="IGHG4_HUMAN (pp) KSYK_HUMAN" source="P01861" target="P43405">
    <att name="confidence_score" value="1.0" type="real" />
    <att name="confidence_score_old" value="1.0" type="real" />
    <att name="initial_score" value="0.316" type="real" />
    <att name="relevance_score" value="1.0" type="real" />
  </edge>
  <edge id="P01861 (pp) P46108" label="IGHG4_HUMAN (pp) CRK_HUMAN" source="P01861" target="P46108">
    <att name="confidence_score" value="1.0" type="real" />
    <att name="confidence_score_old" value="1.0" type="real" />
    <att name="initial_score" value="0.1086" type="real" />
    <att name="relevance_score" value="1.0" type="real" />
  </edge>
  <edge id="P01861 (pp) P52735" label="IGHG4_HUMAN (pp) VAV2_HUMAN" source="P01861" target="P52735">
    <att name="confidence_score" value="1.0" type="real" />
    <att name="confidence_score_old" value="1.0" type="real" />
    <att name="initial_score" value="0.1607" type="real" />
    <att name="relevance_score" value="1.0" type="real" />
  </edge>
  <edge id="P01861 (pp) Q9UKW4" label="IGHG4_HUMAN (pp) VAV3_HUMAN" source="P01861" target="Q9UKW4">
    <att name="confidence_score" value="1.0" type="real" />
    <att name="confidence_score_old" value="1.0" type="real" />
    <att name="initial_score" value="0.1628" type="real" />
    <att name="relevance_score" value="1.0" type="real" />
  </edge>
  <edge id="P01871 (pp) P06241" label="IGHM_HUMAN (pp) FYN_HUMAN" source="P01871" target="P06241">
    <att name="confidence_score" value="1.0" type="real" />
    <att name="confidence_score_old" value="1.0" type="real" />
    <att name="initial_score" value="0.1343" type="real" />
    <att name="relevance_score" value="1.0" type="real" />
  </edge>
  <edge id="P01871 (pp) P07948" label="IGHM_HUMAN (pp) LYN_HUMAN" source="P01871" target="P07948">
    <att name="confidence_score" value="1.0" type="real" />
    <att name="confidence_score_old" value="1.0" type="real" />
    <att name="initial_score" value="0.232" type="real" />
    <att name="relevance_score" value="1.0" type="real" />
  </edge>
  <edge id="P01871 (pp) P11912" label="IGHM_HUMAN (pp) CD79A_HUMAN" source="P01871" target="P11912">
    <att name="confidence_score" value="1.0" type="real" />
    <att name="confidence_score_old" value="1.0" type="real" />
    <att name="initial_score" value="0.3158" type="real" />
    <att name="relevance_score" value="1.0" type="real" />
  </edge>
  <edge id="P01871 (pp) P15391" label="IGHM_HUMAN (pp) CD19_HUMAN" source="P01871" target="P15391">
    <att name="confidence_score" value="1.0" type="real" />
    <att name="confidence_score_old" value="1.0" type="real" />
    <att name="initial_score" value="0.4547" type="real" />
    <att name="relevance_score" value="1.0" type="real" />
  </edge>
  <edge id="P01871 (pp) P15498" label="IGHM_HUMAN (pp) VAV_HUMAN" source="P01871" target="P15498">
    <att name="confidence_score" value="1.0" type="real" />
    <att name="confidence_score_old" value="0.2132" type="real" />
    <att name="initial_score" value="0.1938" type="real" />
    <att name="relevance_score" value="1.0" type="real" />
  </edge>
  <edge id="P01871 (pp) P16333" label="IGHM_HUMAN (pp) NCK1_HUMAN" source="P01871" target="P16333">
    <att name="confidence_score" value="1.0" type="real" />
    <att name="confidence_score_old" value="0.2123" type="real" />
    <att name="initial_score" value="0.1918" type="real" />
    <att name="relevance_score" value="1.0" type="real" />
  </edge>
  <edge id="P01871 (pp) P16885" label="IGHM_HUMAN (pp) PLCG2_HUMAN" source="P01871" target="P16885">
    <att name="confidence_score" value="1.0" type="real" />
    <att name="confidence_score_old" value="0.2127" type="real" />
    <att name="initial_score" value="0.1927" type="real" />
    <att name="relevance_score" value="1.0" type="real" />
  </edge>
  <edge id="P01871 (pp) P29350" label="IGHM_HUMAN (pp) PTN6_HUMAN" source="P01871" target="P29350">
    <att name="confidence_score" value="1.0" type="real" />
    <att name="confidence_score_old" value="1.0" type="real" />
    <att name="initial_score" value="0.2185" type="real" />
    <att name="relevance_score" value="1.0" type="real" />
  </edge>
  <edge id="P01871 (pp) P40259" label="IGHM_HUMAN (pp) CD79B_HUMAN" source="P01871" target="P40259">
    <att name="confidence_score" value="1.0" type="real" />
    <att name="confidence_score_old" value="1.0" type="real" />
    <att name="initial_score" value="0.32" type="real" />
    <att name="relevance_score" value="1.0" type="real" />
  </edge>
  <edge id="P01871 (pp) P43405" label="IGHM_HUMAN (pp) KSYK_HUMAN" source="P01871" target="P43405">
    <att name="confidence_score" value="1.0" type="real" />
    <att name="confidence_score_old" value="1.0" type="real" />
    <att name="initial_score" value="0.4674" type="real" />
    <att name="relevance_score" value="1.0" type="real" />
  </edge>
  <edge id="P01871 (pp) P51451" label="IGHM_HUMAN (pp) BLK_HUMAN" source="P01871" target="P51451">
    <att name="confidence_score" value="1.0" type="real" />
    <att name="confidence_score_old" value="1.0" type="real" />
    <att name="initial_score" value="0.1372" type="real" />
    <att name="relevance_score" value="1.0" type="real" />
  </edge>
  <edge id="P01871 (pp) P62993" label="IGHM_HUMAN (pp) GRB2_HUMAN" source="P01871" target="P62993">
    <att name="confidence_score" value="1.0" type="real" />
    <att name="confidence_score_old" value="1.0" type="real" />
    <att name="initial_score" value="0.1654" type="real" />
    <att name="relevance_score" value="1.0" type="real" />
  </edge>
  <edge id="P01871 (pp) Q06187" label="IGHM_HUMAN (pp) BTK_HUMAN" source="P01871" target="Q06187">
    <att name="confidence_score" value="1.0" type="real" />
    <att name="confidence_score_old" value="0.3159" type="real" />
    <att name="initial_score" value="0.3838" type="real" />
    <att name="relevance_score" value="1.0" type="real" />
  </edge>
  <edge id="P01871 (pp) Q07889" label="IGHM_HUMAN (pp) SOS1_HUMAN" source="P01871" target="Q07889">
    <att name="confidence_score" value="1.0" type="real" />
    <att name="confidence_score_old" value="1.0" type="real" />
    <att name="initial_score" value="0.1711" type="real" />
    <att name="relevance_score" value="1.0" type="real" />
  </edge>
  <edge id="P01871 (pp) Q8WV28" label="IGHM_HUMAN (pp) BLNK_HUMAN" source="P01871" target="Q8WV28">
    <att name="confidence_score" value="1.0" type="real" />
    <att name="confidence_score_old" value="1.0" type="real" />
    <att name="initial_score" value="0.1769" type="real" />
    <att name="relevance_score" value="1.0" type="real" />
  </edge>
  <edge id="P01871 (pp) Q96B97" label="IGHM_HUMAN (pp) SH3K1_HUMAN" source="P01871" target="Q96B97">
    <att name="confidence_score" value="1.0" type="real" />
    <att name="confidence_score_old" value="1.0" type="real" />
    <att name="initial_score" value="0.1685" type="real" />
    <att name="relevance_score" value="1.0" type="real" />
  </edge>
  <edge id="P01880 (pp) P06241" label="IGHD_HUMAN (pp) FYN_HUMAN" source="P01880" target="P06241">
    <att name="confidence_score" value="1.0" type="real" />
    <att name="confidence_score_old" value="1.0" type="real" />
    <att name="initial_score" value="0.1394" type="real" />
    <att name="relevance_score" value="1.0" type="real" />
  </edge>
  <edge id="P01880 (pp) P07948" label="IGHD_HUMAN (pp) LYN_HUMAN" source="P01880" target="P07948">
    <att name="confidence_score" value="1.0" type="real" />
    <att name="confidence_score_old" value="1.0" type="real" />
    <att name="initial_score" value="0.2443" type="real" />
    <att name="relevance_score" value="1.0" type="real" />
  </edge>
  <edge id="P01880 (pp) P11912" label="IGHD_HUMAN (pp) CD79A_HUMAN" source="P01880" target="P11912">
    <att name="confidence_score" value="1.0" type="real" />
    <att name="confidence_score_old" value="1.0" type="real" />
    <att name="initial_score" value="0.2275" type="real" />
    <att name="relevance_score" value="1.0" type="real" />
  </edge>
  <edge id="P01880 (pp) P15391" label="IGHD_HUMAN (pp) CD19_HUMAN" source="P01880" target="P15391">
    <att name="confidence_score" value="1.0" type="real" />
    <att name="confidence_score_old" value="0.2176" type="real" />
    <att name="initial_score" value="0.2038" type="real" />
    <att name="relevance_score" value="1.0" type="real" />
  </edge>
  <edge id="P01880 (pp) P15498" label="IGHD_HUMAN (pp) VAV_HUMAN" source="P01880" target="P15498">
    <att name="confidence_score" value="1.0" type="real" />
    <att name="confidence_score_old" value="0.2173" type="real" />
    <att name="initial_score" value="0.2029" type="real" />
    <att name="relevance_score" value="1.0" type="real" />
  </edge>
  <edge id="P01880 (pp) P16333" label="IGHD_HUMAN (pp) NCK1_HUMAN" source="P01880" target="P16333">
    <att name="confidence_score" value="1.0" type="real" />
    <att name="confidence_score_old" value="0.2155" type="real" />
    <att name="initial_score" value="0.199" type="real" />
    <att name="relevance_score" value="1.0" type="real" />
  </edge>
  <edge id="P01880 (pp) P16885" label="IGHD_HUMAN (pp) PLCG2_HUMAN" source="P01880" target="P16885">
    <att name="confidence_score" value="1.0" type="real" />
    <att name="confidence_score_old" value="0.2173" type="real" />
    <att name="initial_score" value="0.203" type="real" />
    <att name="relevance_score" value="1.0" type="real" />
  </edge>
  <edge id="P01880 (pp) P29350" label="IGHD_HUMAN (pp) PTN6_HUMAN" source="P01880" target="P29350">
    <att name="confidence_score" value="1.0" type="real" />
    <att name="confidence_score_old" value="1.0" type="real" />
    <att name="initial_score" value="0.226" type="real" />
    <att name="relevance_score" value="1.0" type="real" />
  </edge>
  <edge id="P01880 (pp) P40259" label="IGHD_HUMAN (pp) CD79B_HUMAN" source="P01880" target="P40259">
    <att name="confidence_score" value="1.0" type="real" />
    <att name="confidence_score_old" value="1.0" type="real" />
    <att name="initial_score" value="0.2308" type="real" />
    <att name="relevance_score" value="1.0" type="real" />
  </edge>
  <edge id="P01880 (pp) P43405" label="IGHD_HUMAN (pp) KSYK_HUMAN" source="P01880" target="P43405">
    <att name="confidence_score" value="1.0" type="real" />
    <att name="confidence_score_old" value="1.0" type="real" />
    <att name="initial_score" value="0.492" type="real" />
    <att name="relevance_score" value="1.0" type="real" />
  </edge>
  <edge id="P01880 (pp) P51451" label="IGHD_HUMAN (pp) BLK_HUMAN" source="P01880" target="P51451">
    <att name="confidence_score" value="1.0" type="real" />
    <att name="confidence_score_old" value="1.0" type="real" />
    <att name="initial_score" value="0.1408" type="real" />
    <att name="relevance_score" value="1.0" type="real" />
  </edge>
  <edge id="P01880 (pp) P62993" label="IGHD_HUMAN (pp) GRB2_HUMAN" source="P01880" target="P62993">
    <att name="confidence_score" value="1.0" type="real" />
    <att name="confidence_score_old" value="1.0" type="real" />
    <att name="initial_score" value="0.1737" type="real" />
    <att name="relevance_score" value="1.0" type="real" />
  </edge>
  <edge id="P01880 (pp) Q06187" label="IGHD_HUMAN (pp) BTK_HUMAN" source="P01880" target="Q06187">
    <att name="confidence_score" value="1.0" type="real" />
    <att name="confidence_score_old" value="0.2177" type="real" />
    <att name="initial_score" value="0.204" type="real" />
    <att name="relevance_score" value="1.0" type="real" />
  </edge>
  <edge id="P01880 (pp) Q07889" label="IGHD_HUMAN (pp) SOS1_HUMAN" source="P01880" target="Q07889">
    <att name="confidence_score" value="1.0" type="real" />
    <att name="confidence_score_old" value="1.0" type="real" />
    <att name="initial_score" value="0.18" type="real" />
    <att name="relevance_score" value="1.0" type="real" />
  </edge>
  <edge id="P01880 (pp) Q8WV28" label="IGHD_HUMAN (pp) BLNK_HUMAN" source="P01880" target="Q8WV28">
    <att name="confidence_score" value="1.0" type="real" />
    <att name="confidence_score_old" value="1.0" type="real" />
    <att name="initial_score" value="0.1841" type="real" />
    <att name="relevance_score" value="1.0" type="real" />
  </edge>
  <edge id="P01880 (pp) Q96B97" label="IGHD_HUMAN (pp) SH3K1_HUMAN" source="P01880" target="Q96B97">
    <att name="confidence_score" value="1.0" type="real" />
    <att name="confidence_score_old" value="1.0" type="real" />
    <att name="initial_score" value="0.1751" type="real" />
    <att name="relevance_score" value="1.0" type="real" />
  </edge>
  <edge id="P04626 (pp) P06241" label="ERBB2_HUMAN (pp) FYN_HUMAN" source="P04626" target="P06241">
    <att name="confidence_score" value="1.0" type="real" />
    <att name="confidence_score_old" value="0.4755" type="real" />
    <att name="initial_score" value="0.5814" type="real" />
    <att name="relevance_score" value="1.0" type="real" />
  </edge>
  <edge id="P04626 (pp) P07948" label="ERBB2_HUMAN (pp) LYN_HUMAN" source="P04626" target="P07948">
    <att name="confidence_score" value="1.0" type="real" />
    <att name="confidence_score_old" value="0.1672" type="real" />
    <att name="initial_score" value="0.0764" type="real" />
    <att name="relevance_score" value="1.0" type="real" />
  </edge>
  <edge id="P04626 (pp) P09619" label="ERBB2_HUMAN (pp) PGFRB_HUMAN" source="P04626" target="P09619">
    <att name="confidence_score" value="1.0" type="real" />
    <att name="confidence_score_old" value="0.1915" type="real" />
    <att name="initial_score" value="0.1419" type="real" />
    <att name="relevance_score" value="1.0" type="real" />
  </edge>
  <edge id="P04626 (pp) P12931" label="ERBB2_HUMAN (pp) SRC_HUMAN" source="P04626" target="P12931">
    <att name="confidence_score" value="1.0" type="real" />
    <att name="confidence_score_old" value="1.0" type="real" />
    <att name="initial_score" value="0.7433" type="real" />
    <att name="relevance_score" value="1.0" type="real" />
  </edge>
  <edge id="P04626 (pp) P15498" label="ERBB2_HUMAN (pp) VAV_HUMAN" source="P04626" target="P15498">
    <att name="confidence_score" value="1.0" type="real" />
    <att name="confidence_score_old" value="0.1722" type="real" />
    <att name="initial_score" value="0.0906" type="real" />
    <att name="relevance_score" value="1.0" type="real" />
  </edge>
  <edge id="P04626 (pp) P16333" label="ERBB2_HUMAN (pp) NCK1_HUMAN" source="P04626" target="P16333">
    <att name="confidence_score" value="1.0" type="real" />
    <att name="confidence_score_old" value="0.1741" type="real" />
    <att name="initial_score" value="0.096" type="real" />
    <att name="relevance_score" value="1.0" type="real" />
  </edge>
  <edge id="P04626 (pp) P16885" label="ERBB2_HUMAN (pp) PLCG2_HUMAN" source="P04626" target="P16885">
    <att name="confidence_score" value="1.0" type="real" />
    <att name="confidence_score_old" value="0.18" type="real" />
    <att name="initial_score" value="0.1119" type="real" />
    <att name="relevance_score" value="1.0" type="real" />
  </edge>
  <edge id="P04626 (pp) P19174" label="ERBB2_HUMAN (pp) PLCG1_HUMAN" source="P04626" target="P19174">
    <att name="confidence_score" value="1.0" type="real" />
    <att name="confidence_score_old" value="1.0" type="real" />
    <att name="initial_score" value="0.7514" type="real" />
    <att name="relevance_score" value="1.0" type="real" />
  </edge>
  <edge id="P04626 (pp) P21860" label="ERBB2_HUMAN (pp) ERBB3_HUMAN" source="P04626" target="P21860">
    <att name="confidence_score" value="1.0" type="real" />
    <att name="confidence_score_old" value="1.0" type="real" />
    <att name="initial_score" value="0.7941" type="real" />
    <att name="relevance_score" value="1.0" type="real" />
  </edge>
  <edge id="P04626 (pp) P22681" label="ERBB2_HUMAN (pp) CBL_HUMAN" source="P04626" target="P22681">
    <att name="confidence_score" value="1.0" type="real" />
    <att name="confidence_score_old" value="0.5729" type="real" />
    <att name="initial_score" value="0.6714" type="real" />
    <att name="relevance_score" value="1.0" type="real" />
  </edge>
  <edge id="P04626 (pp) P27986" label="ERBB2_HUMAN (pp) P85A_HUMAN" source="P04626" target="P27986">
    <att name="confidence_score" value="1.0" type="real" />
    <att name="confidence_score_old" value="1.0" type="real" />
    <att name="initial_score" value="0.7483" type="real" />
    <att name="relevance_score" value="1.0" type="real" />
  </edge>
  <edge id="P04626 (pp) P29350" label="ERBB2_HUMAN (pp) PTN6_HUMAN" source="P04626" target="P29350">
    <att name="confidence_score" value="1.0" type="real" />
    <att name="confidence_score_old" value="0.177" type="real" />
    <att name="initial_score" value="0.104" type="real" />
    <att name="relevance_score" value="1.0" type="real" />
  </edge>
  <edge id="P04626 (pp) P29353" label="ERBB2_HUMAN (pp) SHC1_HUMAN" source="P04626" target="P29353">
    <att name="confidence_score" value="1.0" type="real" />
    <att name="confidence_score_old" value="1.0" type="real" />
    <att name="initial_score" value="0.7069" type="real" />
    <att name="relevance_score" value="1.0" type="real" />
  </edge>
  <edge id="P04626 (pp) P40189" label="ERBB2_HUMAN (pp) IL6RB_HUMAN" source="P04626" target="P40189">
    <att name="confidence_score" value="1.0" type="real" />
    <att name="confidence_score_old" value="1.0" type="real" />
    <att name="initial_score" value="0.2726" type="real" />
    <att name="relevance_score" value="1.0" type="real" />
  </edge>
  <edge id="P04626 (pp) P40259" label="ERBB2_HUMAN (pp) CD79B_HUMAN" source="P04626" target="P40259">
    <att name="confidence_score" value="1.0" type="real" />
    <att name="confidence_score_old" value="0.1592" type="real" />
    <att name="initial_score" value="0.0526" type="real" />
    <att name="relevance_score" value="1.0" type="real" />
  </edge>
  <edge id="P04626 (pp) P43405" label="ERBB2_HUMAN (pp) KSYK_HUMAN" source="P04626" target="P43405">
    <att name="confidence_score" value="1.0" type="real" />
    <att name="confidence_score_old" value="0.1775" type="real" />
    <att name="initial_score" value="0.1052" type="real" />
    <att name="relevance_score" value="1.0" type="real" />
  </edge>
  <edge id="P04626 (pp) P46108" label="ERBB2_HUMAN (pp) CRK_HUMAN" source="P04626" target="P46108">
    <att name="confidence_score" value="1.0" type="real" />
    <att name="confidence_score_old" value="0.1771" type="real" />
    <att name="initial_score" value="0.1042" type="real" />
    <att name="relevance_score" value="1.0" type="real" />
  </edge>
  <edge id="P04626 (pp) P46109" label="ERBB2_HUMAN (pp) CRKL_HUMAN" source="P04626" target="P46109">
    <att name="confidence_score" value="1.0" type="real" />
    <att name="confidence_score_old" value="0.1778" type="real" />
    <att name="initial_score" value="0.1061" type="real" />
    <att name="relevance_score" value="1.0" type="real" />
  </edge>
  <edge id="P04626 (pp) P51451" label="ERBB2_HUMAN (pp) BLK_HUMAN" source="P04626" target="P51451">
    <att name="confidence_score" value="1.0" type="real" />
    <att name="confidence_score_old" value="0.1779" type="real" />
    <att name="initial_score" value="0.1064" type="real" />
    <att name="relevance_score" value="1.0" type="real" />
  </edge>
  <edge id="P04626 (pp) P52735" label="ERBB2_HUMAN (pp) VAV2_HUMAN" source="P04626" target="P52735">
    <att name="confidence_score" value="1.0" type="real" />
    <att name="confidence_score_old" value="0.178" type="real" />
    <att name="initial_score" value="0.1066" type="real" />
    <att name="relevance_score" value="1.0" type="real" />
  </edge>
  <edge id="P04626 (pp) P62993" label="ERBB2_HUMAN (pp) GRB2_HUMAN" source="P04626" target="P62993">
    <att name="confidence_score" value="1.0" type="real" />
    <att name="confidence_score_old" value="1.0" type="real" />
    <att name="initial_score" value="0.6902" type="real" />
    <att name="relevance_score" value="1.0" type="real" />
  </edge>
  <edge id="P04626 (pp) Q07889" label="ERBB2_HUMAN (pp) SOS1_HUMAN" source="P04626" target="Q07889">
    <att name="confidence_score" value="1.0" type="real" />
    <att name="confidence_score_old" value="1.0" type="real" />
    <att name="initial_score" value="0.2745" type="real" />
    <att name="relevance_score" value="1.0" type="real" />
  </edge>
  <edge id="P04626 (pp) Q08881" label="ERBB2_HUMAN (pp) ITK_HUMAN" source="P04626" target="Q08881">
    <att name="confidence_score" value="1.0" type="real" />
    <att name="confidence_score_old" value="0.1789" type="real" />
    <att name="initial_score" value="0.1091" type="real" />
    <att name="relevance_score" value="1.0" type="real" />
  </edge>
  <edge id="P04626 (pp) Q13153" label="ERBB2_HUMAN (pp) PAK1_HUMAN" source="P04626" target="Q13153">
    <att name="confidence_score" value="1.0" type="real" />
    <att name="confidence_score_old" value="0.3216" type="real" />
    <att name="initial_score" value="0.3924" type="real" />
    <att name="relevance_score" value="1.0" type="real" />
  </edge>
  <edge id="P04626 (pp) Q13480" label="ERBB2_HUMAN (pp) GAB1_HUMAN" source="P04626" target="Q13480">
    <att name="confidence_score" value="1.0" type="real" />
    <att name="confidence_score_old" value="1.0" type="real" />
    <att name="initial_score" value="0.3458" type="real" />
    <att name="relevance_score" value="1.0" type="real" />
  </edge>
  <edge id="P04626 (pp) Q14289" label="ERBB2_HUMAN (pp) FAK2_HUMAN" source="P04626" target="Q14289">
    <att name="confidence_score" value="1.0" type="real" />
    <att name="confidence_score_old" value="0.3472" type="real" />
    <att name="initial_score" value="0.4294" type="real" />
    <att name="relevance_score" value="1.0" type="real" />
  </edge>
  <edge id="P04626 (pp) Q8WV28" label="ERBB2_HUMAN (pp) BLNK_HUMAN" source="P04626" target="Q8WV28">
    <att name="confidence_score" value="1.0" type="real" />
    <att name="confidence_score_old" value="0.1792" type="real" />
    <att name="initial_score" value="0.1097" type="real" />
    <att name="relevance_score" value="1.0" type="real" />
  </edge>
  <edge id="P04626 (pp) Q9UKW4" label="ERBB2_HUMAN (pp) VAV3_HUMAN" source="P04626" target="Q9UKW4">
    <att name="confidence_score" value="1.0" type="real" />
    <att name="confidence_score_old" value="0.1785" type="real" />
    <att name="initial_score" value="0.1081" type="real" />
    <att name="relevance_score" value="1.0" type="real" />
  </edge>
  <edge id="P05107 (pp) P07948" label="ITB2_HUMAN (pp) LYN_HUMAN" source="P05107" target="P07948">
    <att name="confidence_score" value="1.0" type="real" />
    <att name="confidence_score_old" value="0.3254" type="real" />
    <att name="initial_score" value="0.3981" type="real" />
    <att name="relevance_score" value="1.0" type="real" />
  </edge>
  <edge id="P05107 (pp) P15498" label="ITB2_HUMAN (pp) VAV_HUMAN" source="P05107" target="P15498">
    <att name="confidence_score" value="1.0" type="real" />
    <att name="confidence_score_old" value="0.3307" type="real" />
    <att name="initial_score" value="0.4059" type="real" />
    <att name="relevance_score" value="1.0" type="real" />
  </edge>
  <edge id="P05107 (pp) P43405" label="ITB2_HUMAN (pp) KSYK_HUMAN" source="P05107" target="P43405">
    <att name="confidence_score" value="1.0" type="real" />
    <att name="confidence_score_old" value="0.4244" type="real" />
    <att name="initial_score" value="0.5264" type="real" />
    <att name="relevance_score" value="1.0" type="real" />
  </edge>
  <edge id="P05107 (pp) Q14289" label="ITB2_HUMAN (pp) FAK2_HUMAN" source="P05107" target="Q14289">
    <att name="confidence_score" value="1.0" type="real" />
    <att name="confidence_score_old" value="0.2411" type="real" />
    <att name="initial_score" value="0.2533" type="real" />
    <att name="relevance_score" value="1.0" type="real" />
  </edge>
  <edge id="P06213 (pp) P12931" label="INSR_HUMAN (pp) SRC_HUMAN" source="P06213" target="P12931">
    <att name="confidence_score" value="1.0" type="real" />
    <att name="confidence_score_old" value="0.3808" type="real" />
    <att name="initial_score" value="0.474" type="real" />
    <att name="relevance_score" value="1.0" type="real" />
  </edge>
  <edge id="P06213 (pp) P15498" label="INSR_HUMAN (pp) VAV_HUMAN" source="P06213" target="P15498">
    <att name="confidence_score" value="1.0" type="real" />
    <att name="confidence_score_old" value="0.326" type="real" />
    <att name="initial_score" value="0.399" type="real" />
    <att name="relevance_score" value="1.0" type="real" />
  </edge>
  <edge id="P06213 (pp) P19174" label="INSR_HUMAN (pp) PLCG1_HUMAN" source="P06213" target="P19174">
    <att name="confidence_score" value="1.0" type="real" />
    <att name="confidence_score_old" value="0.7115" type="real" />
    <att name="initial_score" value="0.7761" type="real" />
    <att name="relevance_score" value="1.0" type="real" />
  </edge>
  <edge id="P06213 (pp) P27986" label="INSR_HUMAN (pp) P85A_HUMAN" source="P06213" target="P27986">
    <att name="confidence_score" value="1.0" type="real" />
    <att name="confidence_score_old" value="0.7239" type="real" />
    <att name="initial_score" value="0.7844" type="real" />
    <att name="relevance_score" value="1.0" type="real" />
  </edge>
  <edge id="P06213 (pp) P29350" label="INSR_HUMAN (pp) PTN6_HUMAN" source="P06213" target="P29350">
    <att name="confidence_score" value="1.0" type="real" />
    <att name="confidence_score_old" value="0.3426" type="real" />
    <att name="initial_score" value="0.423" type="real" />
    <att name="relevance_score" value="1.0" type="real" />
  </edge>
  <edge id="P06213 (pp) P29353" label="INSR_HUMAN (pp) SHC1_HUMAN" source="P06213" target="P29353">
    <att name="confidence_score" value="1.0" type="real" />
    <att name="confidence_score_old" value="1.0" type="real" />
    <att name="initial_score" value="0.7888" type="real" />
    <att name="relevance_score" value="1.0" type="real" />
  </edge>
  <edge id="P06213 (pp) P46108" label="INSR_HUMAN (pp) CRK_HUMAN" source="P06213" target="P46108">
    <att name="confidence_score" value="1.0" type="real" />
    <att name="confidence_score_old" value="0.3216" type="real" />
    <att name="initial_score" value="0.3925" type="real" />
    <att name="relevance_score" value="1.0" type="real" />
  </edge>
  <edge id="P06213 (pp) P46109" label="INSR_HUMAN (pp) CRKL_HUMAN" source="P06213" target="P46109">
    <att name="confidence_score" value="1.0" type="real" />
    <att name="confidence_score_old" value="0.3259" type="real" />
    <att name="initial_score" value="0.3988" type="real" />
    <att name="relevance_score" value="1.0" type="real" />
  </edge>
  <edge id="P06213 (pp) P62993" label="INSR_HUMAN (pp) GRB2_HUMAN" source="P06213" target="P62993">
    <att name="confidence_score" value="1.0" type="real" />
    <att name="confidence_score_old" value="0.4843" type="real" />
    <att name="initial_score" value="0.5902" type="real" />
    <att name="relevance_score" value="1.0" type="real" />
  </edge>
  <edge id="P06213 (pp) Q07666" label="INSR_HUMAN (pp) KHDR1_HUMAN" source="P06213" target="Q07666">
    <att name="confidence_score" value="1.0" type="real" />
    <att name="confidence_score_old" value="0.3223" type="real" />
    <att name="initial_score" value="0.3935" type="real" />
    <att name="relevance_score" value="1.0" type="real" />
  </edge>
  <edge id="P06213 (pp) Q9UKW4" label="INSR_HUMAN (pp) VAV3_HUMAN" source="P06213" target="Q9UKW4">
    <att name="confidence_score" value="1.0" type="real" />
    <att name="confidence_score_old" value="0.2222" type="real" />
    <att name="initial_score" value="0.2138" type="real" />
    <att name="relevance_score" value="1.0" type="real" />
  </edge>
  <edge id="P06213 (pp) Q9Y4H2" label="INSR_HUMAN (pp) IRS2_HUMAN" source="P06213" target="Q9Y4H2">
    <att name="confidence_score" value="1.0" type="real" />
    <att name="confidence_score_old" value="1.0" type="real" />
    <att name="initial_score" value="0.8073" type="real" />
    <att name="relevance_score" value="1.0" type="real" />
  </edge>
  <edge id="P06239 (pp) P06241" label="LCK_HUMAN (pp) FYN_HUMAN" source="P06239" target="P06241">
    <att name="confidence_score" value="1.0" type="real" />
    <att name="confidence_score_old" value="1.0" type="real" />
    <att name="initial_score" value="0.57" type="real" />
    <att name="relevance_score" value="1.0" type="real" />
  </edge>
  <edge id="P06239 (pp) P07947" label="LCK_HUMAN (pp) YES_HUMAN" source="P06239" target="P07947">
    <att name="confidence_score" value="1.0" type="real" />
    <att name="confidence_score_old" value="0.1662" type="real" />
    <att name="initial_score" value="0.0735" type="real" />
    <att name="relevance_score" value="1.0" type="real" />
  </edge>
  <edge id="P06239 (pp) P07948" label="LCK_HUMAN (pp) LYN_HUMAN" source="P06239" target="P07948">
    <att name="confidence_score" value="1.0" type="real" />
    <att name="confidence_score_old" value="0.2596" type="real" />
    <att name="initial_score" value="0.2889" type="real" />
    <att name="relevance_score" value="1.0" type="real" />
  </edge>
  <edge id="P06239 (pp) P08575" label="LCK_HUMAN (pp) PTPRC_HUMAN" source="P06239" target="P08575">
    <att name="confidence_score" value="1.0" type="real" />
    <att name="confidence_score_old" value="1.0" type="real" />
    <att name="initial_score" value="0.8087" type="real" />
    <att name="relevance_score" value="1.0" type="real" />
  </edge>
  <edge id="P06239 (pp) P08637" label="LCK_HUMAN (pp) FCG3A_HUMAN" source="P06239" target="P08637">
    <att name="confidence_score" value="1.0" type="real" />
    <att name="confidence_score_old" value="0.3331" type="real" />
    <att name="initial_score" value="0.4093" type="real" />
    <att name="relevance_score" value="1.0" type="real" />
  </edge>
  <edge id="P06239 (pp) P09693" label="LCK_HUMAN (pp) CD3G_HUMAN" source="P06239" target="P09693">
    <att name="confidence_score" value="1.0" type="real" />
    <att name="confidence_score_old" value="1.0" type="real" />
    <att name="initial_score" value="0.1975" type="real" />
    <att name="relevance_score" value="1.0" type="real" />
  </edge>
  <edge id="P06239 (pp) P10747" label="LCK_HUMAN (pp) CD28_HUMAN" source="P06239" target="P10747">
    <att name="confidence_score" value="1.0" type="real" />
    <att name="confidence_score_old" value="1.0" type="real" />
    <att name="initial_score" value="0.2854" type="real" />
    <att name="relevance_score" value="1.0" type="real" />
  </edge>
  <edge id="P06239 (pp) P11912" label="LCK_HUMAN (pp) CD79A_HUMAN" source="P06239" target="P11912">
    <att name="confidence_score" value="1.0" type="real" />
    <att name="confidence_score_old" value="1.0" type="real" />
    <att name="relevance_score" value="1.0" type="real" />
  </edge>
  <edge id="P06239 (pp) P12931" label="LCK_HUMAN (pp) SRC_HUMAN" source="P06239" target="P12931">
    <att name="confidence_score" value="1.0" type="real" />
    <att name="confidence_score_old" value="0.2821" type="real" />
    <att name="initial_score" value="0.3291" type="real" />
    <att name="relevance_score" value="1.0" type="real" />
  </edge>
  <edge id="P06239 (pp) P15498" label="LCK_HUMAN (pp) VAV_HUMAN" source="P06239" target="P15498">
    <att name="confidence_score" value="1.0" type="real" />
    <att name="confidence_score_old" value="1.0" type="real" />
    <att name="initial_score" value="0.719" type="real" />
    <att name="relevance_score" value="1.0" type="real" />
  </edge>
  <edge id="P06239 (pp) P16885" label="LCK_HUMAN (pp) PLCG2_HUMAN" source="P06239" target="P16885">
    <att name="confidence_score" value="1.0" type="real" />
    <att name="confidence_score_old" value="1.0" type="real" />
    <att name="initial_score" value="0.196" type="real" />
    <att name="relevance_score" value="1.0" type="real" />
  </edge>
  <edge id="P06239 (pp) P19174" label="LCK_HUMAN (pp) PLCG1_HUMAN" source="P06239" target="P19174">
    <att name="confidence_score" value="1.0" type="real" />
    <att name="confidence_score_old" value="1.0" type="real" />
    <att name="initial_score" value="0.4143" type="real" />
    <att name="relevance_score" value="1.0" type="real" />
  </edge>
  <edge id="P06239 (pp) P20963" label="LCK_HUMAN (pp) CD3Z_HUMAN" source="P06239" target="P20963">
    <att name="confidence_score" value="1.0" type="real" />
    <att name="confidence_score_old" value="1.0" type="real" />
    <att name="initial_score" value="0.7371" type="real" />
    <att name="relevance_score" value="1.0" type="real" />
  </edge>
  <edge id="P06239 (pp) P22681" label="LCK_HUMAN (pp) CBL_HUMAN" source="P06239" target="P22681">
    <att name="confidence_score" value="1.0" type="real" />
    <att name="confidence_score_old" value="1.0" type="real" />
    <att name="initial_score" value="0.7793" type="real" />
    <att name="relevance_score" value="1.0" type="real" />
  </edge>
  <edge id="P06239 (pp) P27986" label="LCK_HUMAN (pp) P85A_HUMAN" source="P06239" target="P27986">
    <att name="confidence_score" value="1.0" type="real" />
    <att name="confidence_score_old" value="1.0" type="real" />
    <att name="initial_score" value="0.5648" type="real" />
    <att name="relevance_score" value="1.0" type="real" />
  </edge>
  <edge id="P06239 (pp) P29350" label="LCK_HUMAN (pp) PTN6_HUMAN" source="P06239" target="P29350">
    <att name="confidence_score" value="1.0" type="real" />
    <att name="confidence_score_old" value="1.0" type="real" />
    <att name="initial_score" value="0.7264" type="real" />
    <att name="relevance_score" value="1.0" type="real" />
  </edge>
  <edge id="P06239 (pp) P29353" label="LCK_HUMAN (pp) SHC1_HUMAN" source="P06239" target="P29353">
    <att name="confidence_score" value="1.0" type="real" />
    <att name="confidence_score_old" value="1.0" type="real" />
    <att name="initial_score" value="0.1953" type="real" />
    <att name="relevance_score" value="1.0" type="real" />
  </edge>
  <edge id="P06239 (pp) P33681" label="LCK_HUMAN (pp) CD80_HUMAN" source="P06239" target="P33681">
    <att name="confidence_score" value="1.0" type="real" />
    <att name="confidence_score_old" value="1.0" type="real" />
    <att name="initial_score" value="0.343" type="real" />
    <att name="relevance_score" value="1.0" type="real" />
  </edge>
  <edge id="P06239 (pp) P42081" label="LCK_HUMAN (pp) CD86_HUMAN" source="P06239" target="P42081">
    <att name="confidence_score" value="1.0" type="real" />
    <att name="confidence_score_old" value="1.0" type="real" />
    <att name="initial_score" value="0.3558" type="real" />
    <att name="relevance_score" value="1.0" type="real" />
  </edge>
  <edge id="P06239 (pp) P43403" label="LCK_HUMAN (pp) ZAP70_HUMAN" source="P06239" target="P43403">
    <att name="confidence_score" value="1.0" type="real" />
    <att name="confidence_score_old" value="1.0" type="real" />
    <att name="initial_score" value="0.8019" type="real" />
    <att name="relevance_score" value="1.0" type="real" />
  </edge>
  <edge id="P06239 (pp) P43405" label="LCK_HUMAN (pp) KSYK_HUMAN" source="P06239" target="P43405">
    <att name="confidence_score" value="1.0" type="real" />
    <att name="confidence_score_old" value="1.0" type="real" />
    <att name="initial_score" value="0.7558" type="real" />
    <att name="relevance_score" value="1.0" type="real" />
  </edge>
  <edge id="P06239 (pp) P50570" label="LCK_HUMAN (pp) DYN2_HUMAN" source="P06239" target="P50570">
    <att name="confidence_score" value="1.0" type="real" />
    <att name="confidence_score_old" value="0.1922" type="real" />
    <att name="initial_score" value="0.1436" type="real" />
    <att name="relevance_score" value="1.0" type="real" />
  </edge>
  <edge id="P06239 (pp) P52735" label="LCK_HUMAN (pp) VAV2_HUMAN" source="P06239" target="P52735">
    <att name="confidence_score" value="1.0" type="real" />
    <att name="confidence_score_old" value="1.0" type="real" />
    <att name="initial_score" value="0.1552" type="real" />
    <att name="relevance_score" value="1.0" type="real" />
  </edge>
  <edge id="P06239 (pp) P62993" label="LCK_HUMAN (pp) GRB2_HUMAN" source="P06239" target="P62993">
    <att name="confidence_score" value="1.0" type="real" />
    <att name="confidence_score_old" value="1.0" type="real" />
    <att name="initial_score" value="0.6536" type="real" />
    <att name="relevance_score" value="1.0" type="real" />
  </edge>
  <edge id="P06239 (pp) P78314" label="LCK_HUMAN (pp) 3BP2_HUMAN" source="P06239" target="P78314">
    <att name="confidence_score" value="1.0" type="real" />
    <att name="confidence_score_old" value="1.0" type="real" />
    <att name="initial_score" value="0.2742" type="real" />
    <att name="relevance_score" value="1.0" type="real" />
  </edge>
  <edge id="P06239 (pp) Q04759" label="LCK_HUMAN (pp) KPCT_HUMAN" source="P06239" target="Q04759">
    <att name="confidence_score" value="1.0" type="real" />
    <att name="confidence_score_old" value="1.0" type="real" />
    <att name="initial_score" value="0.6538" type="real" />
    <att name="relevance_score" value="1.0" type="real" />
  </edge>
  <edge id="P06239 (pp) Q06187" label="LCK_HUMAN (pp) BTK_HUMAN" source="P06239" target="Q06187">
    <att name="confidence_score" value="1.0" type="real" />
    <att name="confidence_score_old" value="1.0" type="real" />
    <att name="initial_score" value="0.1559" type="real" />
    <att name="relevance_score" value="1.0" type="real" />
  </edge>
  <edge id="P06239 (pp) Q07666" label="LCK_HUMAN (pp) KHDR1_HUMAN" source="P06239" target="Q07666">
    <att name="confidence_score" value="1.0" type="real" />
    <att name="confidence_score_old" value="0.5185" type="real" />
    <att name="initial_score" value="0.6231" type="real" />
    <att name="relevance_score" value="1.0" type="real" />
  </edge>
  <edge id="P06239 (pp) Q07889" label="LCK_HUMAN (pp) SOS1_HUMAN" source="P06239" target="Q07889">
    <att name="confidence_score" value="1.0" type="real" />
    <att name="confidence_score_old" value="1.0" type="real" />
    <att name="initial_score" value="0.3425" type="real" />
    <att name="relevance_score" value="1.0" type="real" />
  </edge>
  <edge id="P06239 (pp) Q13094" label="LCK_HUMAN (pp) LCP2_HUMAN" source="P06239" target="Q13094">
    <att name="confidence_score" value="1.0" type="real" />
    <att name="confidence_score_old" value="1.0" type="real" />
    <att name="initial_score" value="0.6669" type="real" />
    <att name="relevance_score" value="1.0" type="real" />
  </edge>
  <edge id="P06239 (pp) Q13191" label="LCK_HUMAN (pp) CBLB_HUMAN" source="P06239" target="Q13191">
    <att name="confidence_score" value="1.0" type="real" />
    <att name="confidence_score_old" value="0.2417" type="real" />
    <att name="initial_score" value="0.2544" type="real" />
    <att name="relevance_score" value="1.0" type="real" />
  </edge>
  <edge id="P06239 (pp) Q13480" label="LCK_HUMAN (pp) GAB1_HUMAN" source="P06239" target="Q13480">
    <att name="confidence_score" value="1.0" type="real" />
    <att name="confidence_score_old" value="0.1754" type="real" />
    <att name="initial_score" value="0.0994" type="real" />
    <att name="relevance_score" value="1.0" type="real" />
  </edge>
  <edge id="P06239 (pp) Q14289" label="LCK_HUMAN (pp) FAK2_HUMAN" source="P06239" target="Q14289">
    <att name="confidence_score" value="1.0" type="real" />
    <att name="confidence_score_old" value="1.0" type="real" />
    <att name="initial_score" value="0.6479" type="real" />
    <att name="relevance_score" value="1.0" type="real" />
  </edge>
  <edge id="P06239 (pp) Q8TDQ0" label="LCK_HUMAN (pp) HAVR2_HUMAN" source="P06239" target="Q8TDQ0">
    <att name="confidence_score" value="1.0" type="real" />
    <att name="confidence_score_old" value="0.3404" type="real" />
    <att name="initial_score" value="0.4198" type="real" />
    <att name="relevance_score" value="1.0" type="real" />
  </edge>
  <edge id="P06239 (pp) Q9NWQ8" label="LCK_HUMAN (pp) PHAG1_HUMAN" source="P06239" target="Q9NWQ8">
    <att name="confidence_score" value="1.0" type="real" />
    <att name="confidence_score_old" value="0.2973" type="real" />
    <att name="initial_score" value="0.3545" type="real" />
    <att name="relevance_score" value="1.0" type="real" />
  </edge>
  <edge id="P06239 (pp) Q9UKW4" label="LCK_HUMAN (pp) VAV3_HUMAN" source="P06239" target="Q9UKW4">
    <att name="confidence_score" value="1.0" type="real" />
    <att name="confidence_score_old" value="1.0" type="real" />
    <att name="initial_score" value="0.1572" type="real" />
    <att name="relevance_score" value="1.0" type="real" />
  </edge>
  <edge id="P06239 (pp) Q9UQC2" label="LCK_HUMAN (pp) GAB2_HUMAN" source="P06239" target="Q9UQC2">
    <att name="confidence_score" value="1.0" type="real" />
    <att name="confidence_score_old" value="0.3748" type="real" />
    <att name="initial_score" value="0.4663" type="real" />
    <att name="relevance_score" value="1.0" type="real" />
  </edge>
  <edge id="P06241 (pp) P07947" label="FYN_HUMAN (pp) YES_HUMAN" source="P06241" target="P07947">
    <att name="confidence_score" value="1.0" type="real" />
    <att name="confidence_score_old" value="0.3099" type="real" />
    <att name="initial_score" value="0.3744" type="real" />
    <att name="relevance_score" value="1.0" type="real" />
  </edge>
  <edge id="P06241 (pp) P07948" label="FYN_HUMAN (pp) LYN_HUMAN" source="P06241" target="P07948">
    <att name="confidence_score" value="1.0" type="real" />
    <att name="confidence_score_old" value="1.0" type="real" />
    <att name="initial_score" value="0.5194" type="real" />
    <att name="relevance_score" value="1.0" type="real" />
  </edge>
  <edge id="P06241 (pp) P08637" label="FYN_HUMAN (pp) FCG3A_HUMAN" source="P06241" target="P08637">
    <att name="confidence_score" value="1.0" type="real" />
    <att name="confidence_score_old" value="0.1924" type="real" />
    <att name="initial_score" value="0.1441" type="real" />
    <att name="relevance_score" value="1.0" type="real" />
  </edge>
  <edge id="P06241 (pp) P09619" label="FYN_HUMAN (pp) PGFRB_HUMAN" source="P06241" target="P09619">
    <att name="confidence_score" value="1.0" type="real" />
    <att name="confidence_score_old" value="0.6913" type="real" />
    <att name="initial_score" value="0.7621" type="real" />
    <att name="relevance_score" value="1.0" type="real" />
  </edge>
  <edge id="P06241 (pp) P09693" label="FYN_HUMAN (pp) CD3G_HUMAN" source="P06241" target="P09693">
    <att name="confidence_score" value="1.0" type="real" />
    <att name="confidence_score_old" value="0.2028" type="real" />
    <att name="initial_score" value="0.1695" type="real" />
    <att name="relevance_score" value="1.0" type="real" />
  </edge>
  <edge id="P06241 (pp) P0CF74" label="FYN_HUMAN (pp) IGLC6_HUMAN" source="P06241" target="P0CF74">
    <att name="confidence_score" value="1.0" type="real" />
    <att name="confidence_score_old" value="0.2193" type="real" />
    <att name="initial_score" value="0.2074" type="real" />
    <att name="relevance_score" value="1.0" type="real" />
  </edge>
  <edge id="P06241 (pp) P0CG04" label="FYN_HUMAN (pp) IGLC1_HUMAN" source="P06241" target="P0CG04">
    <att name="confidence_score" value="1.0" type="real" />
    <att name="confidence_score_old" value="0.2188" type="real" />
    <att name="initial_score" value="0.2064" type="real" />
    <att name="relevance_score" value="1.0" type="real" />
  </edge>
  <edge id="P06241 (pp) P0DOY2" label="FYN_HUMAN (pp) IGLC2_HUMAN" source="P06241" target="P0DOY2">
    <att name="confidence_score" value="1.0" type="real" />
    <att name="confidence_score_old" value="0.2188" type="real" />
    <att name="initial_score" value="0.2064" type="real" />
    <att name="relevance_score" value="1.0" type="real" />
  </edge>
  <edge id="P06241 (pp) P0DOY3" label="FYN_HUMAN (pp) IGLC3_HUMAN" source="P06241" target="P0DOY3">
    <att name="confidence_score" value="1.0" type="real" />
    <att name="confidence_score_old" value="0.2188" type="real" />
    <att name="initial_score" value="0.2064" type="real" />
    <att name="relevance_score" value="1.0" type="real" />
  </edge>
  <edge id="P06241 (pp) P10747" label="FYN_HUMAN (pp) CD28_HUMAN" source="P06241" target="P10747">
    <att name="confidence_score" value="1.0" type="real" />
    <att name="confidence_score_old" value="1.0" type="real" />
    <att name="initial_score" value="0.379" type="real" />
    <att name="relevance_score" value="1.0" type="real" />
  </edge>
  <edge id="P06241 (pp) P11912" label="FYN_HUMAN (pp) CD79A_HUMAN" source="P06241" target="P11912">
    <att name="confidence_score" value="1.0" type="real" />
    <att name="confidence_score_old" value="1.0" type="real" />
    <att name="initial_score" value="0.6223" type="real" />
    <att name="relevance_score" value="1.0" type="real" />
  </edge>
  <edge id="P06241 (pp) P12931" label="FYN_HUMAN (pp) SRC_HUMAN" source="P06241" target="P12931">
    <att name="confidence_score" value="1.0" type="real" />
    <att name="confidence_score_old" value="1.0" type="real" />
    <att name="initial_score" value="0.4784" type="real" />
    <att name="relevance_score" value="1.0" type="real" />
  </edge>
  <edge id="P06241 (pp) P15498" label="FYN_HUMAN (pp) VAV_HUMAN" source="P06241" target="P15498">
    <att name="confidence_score" value="1.0" type="real" />
    <att name="confidence_score_old" value="1.0" type="real" />
    <att name="initial_score" value="0.6774" type="real" />
    <att name="relevance_score" value="1.0" type="real" />
  </edge>
  <edge id="P06241 (pp) P16333" label="FYN_HUMAN (pp) NCK1_HUMAN" source="P06241" target="P16333">
    <att name="confidence_score" value="1.0" type="real" />
    <att name="confidence_score_old" value="1.0" type="real" />
    <att name="initial_score" value="0.7241" type="real" />
    <att name="relevance_score" value="1.0" type="real" />
  </edge>
  <edge id="P06241 (pp) P16471" label="FYN_HUMAN (pp) PRLR_HUMAN" source="P06241" target="P16471">
    <att name="confidence_score" value="1.0" type="real" />
    <att name="confidence_score_old" value="0.3337" type="real" />
    <att name="initial_score" value="0.4102" type="real" />
    <att name="relevance_score" value="1.0" type="real" />
  </edge>
  <edge id="P06241 (pp) P16885" label="FYN_HUMAN (pp) PLCG2_HUMAN" source="P06241" target="P16885">
    <att name="confidence_score" value="1.0" type="real" />
    <att name="confidence_score_old" value="0.2496" type="real" />
    <att name="initial_score" value="0.2699" type="real" />
    <att name="relevance_score" value="1.0" type="real" />
  </edge>
  <edge id="P06241 (pp) P19174" label="FYN_HUMAN (pp) PLCG1_HUMAN" source="P06241" target="P19174">
    <att name="confidence_score" value="1.0" type="real" />
    <att name="confidence_score_old" value="0.2476" type="real" />
    <att name="initial_score" value="0.2662" type="real" />
    <att name="relevance_score" value="1.0" type="real" />
  </edge>
  <edge id="P06241 (pp) P20963" label="FYN_HUMAN (pp) CD3Z_HUMAN" source="P06241" target="P20963">
    <att name="confidence_score" value="1.0" type="real" />
    <att name="confidence_score_old" value="0.5427" type="real" />
    <att name="initial_score" value="0.6452" type="real" />
    <att name="relevance_score" value="1.0" type="real" />
  </edge>
  <edge id="P06241 (pp) P22681" label="FYN_HUMAN (pp) CBL_HUMAN" source="P06241" target="P22681">
    <att name="confidence_score" value="1.0" type="real" />
    <att name="confidence_score_old" value="1.0" type="real" />
    <att name="initial_score" value="0.7801" type="real" />
    <att name="relevance_score" value="1.0" type="real" />
  </edge>
  <edge id="P06241 (pp) P27986" label="FYN_HUMAN (pp) P85A_HUMAN" source="P06241" target="P27986">
    <att name="confidence_score" value="1.0" type="real" />
    <att name="confidence_score_old" value="1.0" type="real" />
    <att name="initial_score" value="0.6774" type="real" />
    <att name="relevance_score" value="1.0" type="real" />
  </edge>
  <edge id="P06241 (pp) P29353" label="FYN_HUMAN (pp) SHC1_HUMAN" source="P06241" target="P29353">
    <att name="confidence_score" value="1.0" type="real" />
    <att name="confidence_score_old" value="1.0" type="real" />
    <att name="initial_score" value="0.4129" type="real" />
    <att name="relevance_score" value="1.0" type="real" />
  </edge>
  <edge id="P06241 (pp) P29597" label="FYN_HUMAN (pp) TYK2_HUMAN" source="P06241" target="P29597">
    <att name="confidence_score" value="1.0" type="real" />
    <att name="confidence_score_old" value="0.3238" type="real" />
    <att name="initial_score" value="0.3956" type="real" />
    <att name="relevance_score" value="1.0" type="real" />
  </edge>
  <edge id="P06241 (pp) P30273" label="FYN_HUMAN (pp) FCERG_HUMAN" source="P06241" target="P30273">
    <att name="confidence_score" value="1.0" type="real" />
    <att name="confidence_score_old" value="1.0" type="real" />
    <att name="initial_score" value="0.6126" type="real" />
    <att name="relevance_score" value="1.0" type="real" />
  </edge>
  <edge id="P06241 (pp) P33681" label="FYN_HUMAN (pp) CD80_HUMAN" source="P06241" target="P33681">
    <att name="confidence_score" value="1.0" type="real" />
    <att name="confidence_score_old" value="1.0" type="real" />
    <att name="initial_score" value="0.3993" type="real" />
    <att name="relevance_score" value="1.0" type="real" />
  </edge>
  <edge id="P06241 (pp) P40259" label="FYN_HUMAN (pp) CD79B_HUMAN" source="P06241" target="P40259">
    <att name="confidence_score" value="1.0" type="real" />
    <att name="confidence_score_old" value="1.0" type="real" />
    <att name="initial_score" value="0.1315" type="real" />
    <att name="relevance_score" value="1.0" type="real" />
  </edge>
  <edge id="P06241 (pp) P42081" label="FYN_HUMAN (pp) CD86_HUMAN" source="P06241" target="P42081">
    <att name="confidence_score" value="1.0" type="real" />
    <att name="confidence_score_old" value="1.0" type="real" />
    <att name="initial_score" value="0.4149" type="real" />
    <att name="relevance_score" value="1.0" type="real" />
  </edge>
  <edge id="P06241 (pp) P43403" label="FYN_HUMAN (pp) ZAP70_HUMAN" source="P06241" target="P43403">
    <att name="confidence_score" value="1.0" type="real" />
    <att name="confidence_score_old" value="1.0" type="real" />
    <att name="initial_score" value="0.6131" type="real" />
    <att name="relevance_score" value="1.0" type="real" />
  </edge>
  <edge id="P06241 (pp) P43405" label="FYN_HUMAN (pp) KSYK_HUMAN" source="P06241" target="P43405">
    <att name="confidence_score" value="1.0" type="real" />
    <att name="confidence_score_old" value="1.0" type="real" />
    <att name="initial_score" value="0.749" type="real" />
    <att name="relevance_score" value="1.0" type="real" />
  </edge>
  <edge id="P06241 (pp) P52735" label="FYN_HUMAN (pp) VAV2_HUMAN" source="P06241" target="P52735">
    <att name="confidence_score" value="1.0" type="real" />
    <att name="confidence_score_old" value="1.0" type="real" />
    <att name="initial_score" value="0.2072" type="real" />
    <att name="relevance_score" value="1.0" type="real" />
  </edge>
  <edge id="P06241 (pp) P62993" label="FYN_HUMAN (pp) GRB2_HUMAN" source="P06241" target="P62993">
    <att name="confidence_score" value="1.0" type="real" />
    <att name="confidence_score_old" value="1.0" type="real" />
    <att name="initial_score" value="0.5674" type="real" />
    <att name="relevance_score" value="1.0" type="real" />
  </edge>
  <edge id="P06241 (pp) P63000" label="FYN_HUMAN (pp) RAC1_HUMAN" source="P06241" target="P63000">
    <att name="confidence_score" value="1.0" type="real" />
    <att name="confidence_score_old" value="1.0" type="real" />
    <att name="initial_score" value="0.5092" type="real" />
    <att name="relevance_score" value="1.0" type="real" />
  </edge>
  <edge id="P06241 (pp) Q04759" label="FYN_HUMAN (pp) KPCT_HUMAN" source="P06241" target="Q04759">
    <att name="confidence_score" value="1.0" type="real" />
    <att name="confidence_score_old" value="0.7167" type="real" />
    <att name="initial_score" value="0.7796" type="real" />
    <att name="relevance_score" value="1.0" type="real" />
  </edge>
  <edge id="P06241 (pp) Q06187" label="FYN_HUMAN (pp) BTK_HUMAN" source="P06241" target="Q06187">
    <att name="confidence_score" value="1.0" type="real" />
    <att name="confidence_score_old" value="0.2208" type="real" />
    <att name="initial_score" value="0.2108" type="real" />
    <att name="relevance_score" value="1.0" type="real" />
  </edge>
  <edge id="P06241 (pp) Q07666" label="FYN_HUMAN (pp) KHDR1_HUMAN" source="P06241" target="Q07666">
    <att name="confidence_score" value="1.0" type="real" />
    <att name="confidence_score_old" value="0.6623" type="real" />
    <att name="initial_score" value="0.7414" type="real" />
    <att name="relevance_score" value="1.0" type="real" />
  </edge>
  <edge id="P06241 (pp) Q07889" label="FYN_HUMAN (pp) SOS1_HUMAN" source="P06241" target="Q07889">
    <att name="confidence_score" value="1.0" type="real" />
    <att name="confidence_score_old" value="1.0" type="real" />
    <att name="initial_score" value="0.5063" type="real" />
    <att name="relevance_score" value="1.0" type="real" />
  </edge>
  <edge id="P06241 (pp) Q08881" label="FYN_HUMAN (pp) ITK_HUMAN" source="P06241" target="Q08881">
    <att name="confidence_score" value="1.0" type="real" />
    <att name="confidence_score_old" value="0.4306" type="real" />
    <att name="initial_score" value="0.5334" type="real" />
    <att name="relevance_score" value="1.0" type="real" />
  </edge>
  <edge id="P06241 (pp) Q13094" label="FYN_HUMAN (pp) LCP2_HUMAN" source="P06241" target="Q13094">
    <att name="confidence_score" value="1.0" type="real" />
    <att name="confidence_score_old" value="0.3633" type="real" />
    <att name="initial_score" value="0.4513" type="real" />
    <att name="relevance_score" value="1.0" type="real" />
  </edge>
  <edge id="P06241 (pp) Q13153" label="FYN_HUMAN (pp) PAK1_HUMAN" source="P06241" target="Q13153">
    <att name="confidence_score" value="1.0" type="real" />
    <att name="confidence_score_old" value="1.0" type="real" />
    <att name="initial_score" value="0.2599" type="real" />
    <att name="relevance_score" value="1.0" type="real" />
  </edge>
  <edge id="P06241 (pp) Q13177" label="FYN_HUMAN (pp) PAK2_HUMAN" source="P06241" target="Q13177">
    <att name="confidence_score" value="1.0" type="real" />
    <att name="confidence_score_old" value="1.0" type="real" />
    <att name="initial_score" value="0.3687" type="real" />
    <att name="relevance_score" value="1.0" type="real" />
  </edge>
  <edge id="P06241 (pp) Q13191" label="FYN_HUMAN (pp) CBLB_HUMAN" source="P06241" target="Q13191">
    <att name="confidence_score" value="1.0" type="real" />
    <att name="confidence_score_old" value="0.4167" type="real" />
    <att name="initial_score" value="0.5175" type="real" />
    <att name="relevance_score" value="1.0" type="real" />
  </edge>
  <edge id="P06241 (pp) Q14289" label="FYN_HUMAN (pp) FAK2_HUMAN" source="P06241" target="Q14289">
    <att name="confidence_score" value="1.0" type="real" />
    <att name="confidence_score_old" value="1.0" type="real" />
    <att name="initial_score" value="0.8036" type="real" />
    <att name="relevance_score" value="1.0" type="real" />
  </edge>
  <edge id="P06241 (pp) Q6EIG7" label="FYN_HUMAN (pp) CLC6A_HUMAN" source="P06241" target="Q6EIG7">
    <att name="confidence_score" value="1.0" type="real" />
    <att name="confidence_score_old" value="1.0" type="real" />
    <att name="initial_score" value="0.4127" type="real" />
    <att name="relevance_score" value="1.0" type="real" />
  </edge>
  <edge id="P06241 (pp) Q8TDQ0" label="FYN_HUMAN (pp) HAVR2_HUMAN" source="P06241" target="Q8TDQ0">
    <att name="confidence_score" value="1.0" type="real" />
    <att name="confidence_score_old" value="0.307" type="real" />
    <att name="initial_score" value="0.3699" type="real" />
    <att name="relevance_score" value="1.0" type="real" />
  </edge>
  <edge id="P06241 (pp) Q96B97" label="FYN_HUMAN (pp) SH3K1_HUMAN" source="P06241" target="Q96B97">
    <att name="confidence_score" value="1.0" type="real" />
    <att name="confidence_score_old" value="1.0" type="real" />
    <att name="initial_score" value="0.353" type="real" />
    <att name="relevance_score" value="1.0" type="real" />
  </edge>
  <edge id="P06241 (pp) Q9BZW8" label="FYN_HUMAN (pp) CD244_HUMAN" source="P06241" target="Q9BZW8">
    <att name="confidence_score" value="1.0" type="real" />
    <att name="confidence_score_old" value="0.5062" type="real" />
    <att name="initial_score" value="0.6116" type="real" />
    <att name="relevance_score" value="1.0" type="real" />
  </edge>
  <edge id="P06241 (pp) Q9GZY6" label="FYN_HUMAN (pp) NTAL_HUMAN" source="P06241" target="Q9GZY6">
    <att name="confidence_score" value="1.0" type="real" />
    <att name="confidence_score_old" value="1.0" type="real" />
    <att name="initial_score" value="0.0476" type="real" />
    <att name="relevance_score" value="1.0" type="real" />
  </edge>
  <edge id="P06241 (pp) Q9NWQ8" label="FYN_HUMAN (pp) PHAG1_HUMAN" source="P06241" target="Q9NWQ8">
    <att name="confidence_score" value="1.0" type="real" />
    <att name="confidence_score_old" value="1.0" type="real" />
    <att name="initial_score" value="0.6711" type="real" />
    <att name="relevance_score" value="1.0" type="real" />
  </edge>
  <edge id="P06241 (pp) Q9UKW4" label="FYN_HUMAN (pp) VAV3_HUMAN" source="P06241" target="Q9UKW4">
    <att name="confidence_score" value="1.0" type="real" />
    <att name="confidence_score_old" value="1.0" type="real" />
    <att name="initial_score" value="0.1137" type="real" />
    <att name="relevance_score" value="1.0" type="real" />
  </edge>
  <edge id="P06241 (pp) Q9ULY5" label="FYN_HUMAN (pp) CLC4E_HUMAN" source="P06241" target="Q9ULY5">
    <att name="confidence_score" value="1.0" type="real" />
    <att name="confidence_score_old" value="1.0" type="real" />
    <att name="initial_score" value="0.4115" type="real" />
    <att name="relevance_score" value="1.0" type="real" />
  </edge>
  <edge id="P06241 (pp) Q9UQC2" label="FYN_HUMAN (pp) GAB2_HUMAN" source="P06241" target="Q9UQC2">
    <att name="confidence_score" value="1.0" type="real" />
    <att name="confidence_score_old" value="1.0" type="real" />
    <att name="initial_score" value="0.4738" type="real" />
    <att name="relevance_score" value="1.0" type="real" />
  </edge>
  <edge id="P07947 (pp) P07948" label="YES_HUMAN (pp) LYN_HUMAN" source="P07947" target="P07948">
    <att name="confidence_score" value="1.0" type="real" />
    <att name="confidence_score_old" value="0.1594" type="real" />
    <att name="initial_score" value="0.0532" type="real" />
    <att name="relevance_score" value="1.0" type="real" />
  </edge>
  <edge id="P07947 (pp) P08637" label="YES_HUMAN (pp) FCG3A_HUMAN" source="P07947" target="P08637">
    <att name="confidence_score" value="1.0" type="real" />
    <att name="confidence_score_old" value="0.1926" type="real" />
    <att name="initial_score" value="0.1448" type="real" />
    <att name="relevance_score" value="1.0" type="real" />
  </edge>
  <edge id="P07947 (pp) P09619" label="YES_HUMAN (pp) PGFRB_HUMAN" source="P07947" target="P09619">
    <att name="confidence_score" value="1.0" type="real" />
    <att name="confidence_score_old" value="0.3242" type="real" />
    <att name="initial_score" value="0.3962" type="real" />
    <att name="relevance_score" value="1.0" type="real" />
  </edge>
  <edge id="P07947 (pp) P09693" label="YES_HUMAN (pp) CD3G_HUMAN" source="P07947" target="P09693">
    <att name="confidence_score" value="1.0" type="real" />
    <att name="confidence_score_old" value="0.1916" type="real" />
    <att name="initial_score" value="0.1421" type="real" />
    <att name="relevance_score" value="1.0" type="real" />
  </edge>
  <edge id="P07947 (pp) P0CF74" label="YES_HUMAN (pp) IGLC6_HUMAN" source="P07947" target="P0CF74">
    <att name="confidence_score" value="1.0" type="real" />
    <att name="confidence_score_old" value="0.1925" type="real" />
    <att name="initial_score" value="0.1443" type="real" />
    <att name="relevance_score" value="1.0" type="real" />
  </edge>
  <edge id="P07947 (pp) P0CG04" label="YES_HUMAN (pp) IGLC1_HUMAN" source="P07947" target="P0CG04">
    <att name="confidence_score" value="1.0" type="real" />
    <att name="confidence_score_old" value="0.1922" type="real" />
    <att name="initial_score" value="0.1437" type="real" />
    <att name="relevance_score" value="1.0" type="real" />
  </edge>
  <edge id="P07947 (pp) P0DOY2" label="YES_HUMAN (pp) IGLC2_HUMAN" source="P07947" target="P0DOY2">
    <att name="confidence_score" value="1.0" type="real" />
    <att name="confidence_score_old" value="0.1923" type="real" />
    <att name="initial_score" value="0.1438" type="real" />
    <att name="relevance_score" value="1.0" type="real" />
  </edge>
  <edge id="P07947 (pp) P0DOY3" label="YES_HUMAN (pp) IGLC3_HUMAN" source="P07947" target="P0DOY3">
    <att name="confidence_score" value="1.0" type="real" />
    <att name="confidence_score_old" value="0.1923" type="real" />
    <att name="initial_score" value="0.1438" type="real" />
    <att name="relevance_score" value="1.0" type="real" />
  </edge>
  <edge id="P07947 (pp) P12931" label="YES_HUMAN (pp) SRC_HUMAN" source="P07947" target="P12931">
    <att name="confidence_score" value="1.0" type="real" />
    <att name="confidence_score_old" value="0.2834" type="real" />
    <att name="initial_score" value="0.3313" type="real" />
    <att name="relevance_score" value="1.0" type="real" />
  </edge>
  <edge id="P07947 (pp) P15498" label="YES_HUMAN (pp) VAV_HUMAN" source="P07947" target="P15498">
    <att name="confidence_score" value="1.0" type="real" />
    <att name="confidence_score_old" value="0.3249" type="real" />
    <att name="initial_score" value="0.3974" type="real" />
    <att name="relevance_score" value="1.0" type="real" />
  </edge>
  <edge id="P07947 (pp) P20963" label="YES_HUMAN (pp) CD3Z_HUMAN" source="P07947" target="P20963">
    <att name="confidence_score" value="1.0" type="real" />
    <att name="confidence_score_old" value="0.1911" type="real" />
    <att name="initial_score" value="0.1409" type="real" />
    <att name="relevance_score" value="1.0" type="real" />
  </edge>
  <edge id="P07947 (pp) P22681" label="YES_HUMAN (pp) CBL_HUMAN" source="P07947" target="P22681">
    <att name="confidence_score" value="1.0" type="real" />
    <att name="confidence_score_old" value="0.3341" type="real" />
    <att name="initial_score" value="0.4108" type="real" />
    <att name="relevance_score" value="1.0" type="real" />
  </edge>
  <edge id="P07947 (pp) P27986" label="YES_HUMAN (pp) P85A_HUMAN" source="P07947" target="P27986">
    <att name="confidence_score" value="1.0" type="real" />
    <att name="confidence_score_old" value="0.2164" type="real" />
    <att name="initial_score" value="0.2009" type="real" />
    <att name="relevance_score" value="1.0" type="real" />
  </edge>
  <edge id="P07947 (pp) P52735" label="YES_HUMAN (pp) VAV2_HUMAN" source="P07947" target="P52735">
    <att name="confidence_score" value="1.0" type="real" />
    <att name="confidence_score_old" value="1.0" type="real" />
    <att name="initial_score" value="0.1126" type="real" />
    <att name="relevance_score" value="1.0" type="real" />
  </edge>
  <edge id="P07947 (pp) P62993" label="YES_HUMAN (pp) GRB2_HUMAN" source="P07947" target="P62993">
    <att name="confidence_score" value="1.0" type="real" />
    <att name="confidence_score_old" value="0.317" type="real" />
    <att name="initial_score" value="0.3855" type="real" />
    <att name="relevance_score" value="1.0" type="real" />
  </edge>
  <edge id="P07947 (pp) P63000" label="YES_HUMAN (pp) RAC1_HUMAN" source="P07947" target="P63000">
    <att name="confidence_score" value="1.0" type="real" />
    <att name="confidence_score_old" value="1.0" type="real" />
    <att name="initial_score" value="0.2092" type="real" />
    <att name="relevance_score" value="1.0" type="real" />
  </edge>
  <edge id="P07947 (pp) Q07666" label="YES_HUMAN (pp) KHDR1_HUMAN" source="P07947" target="Q07666">
    <att name="confidence_score" value="1.0" type="real" />
    <att name="confidence_score_old" value="0.3982" type="real" />
    <att name="initial_score" value="0.4956" type="real" />
    <att name="relevance_score" value="1.0" type="real" />
  </edge>
  <edge id="P07947 (pp) Q9UKW4" label="YES_HUMAN (pp) VAV3_HUMAN" source="P07947" target="Q9UKW4">
    <att name="confidence_score" value="1.0" type="real" />
    <att name="confidence_score_old" value="1.0" type="real" />
    <att name="initial_score" value="0.1145" type="real" />
    <att name="relevance_score" value="1.0" type="real" />
  </edge>
  <edge id="P07947 (pp) Q9UQC2" label="YES_HUMAN (pp) GAB2_HUMAN" source="P07947" target="Q9UQC2">
    <att name="confidence_score" value="1.0" type="real" />
    <att name="confidence_score_old" value="0.3742" type="real" />
    <att name="initial_score" value="0.4656" type="real" />
    <att name="relevance_score" value="1.0" type="real" />
  </edge>
  <edge id="P07948 (pp) P08575" label="LYN_HUMAN (pp) PTPRC_HUMAN" source="P07948" target="P08575">
    <att name="confidence_score" value="1.0" type="real" />
    <att name="confidence_score_old" value="0.2371" type="real" />
    <att name="initial_score" value="0.2452" type="real" />
    <att name="relevance_score" value="1.0" type="real" />
  </edge>
  <edge id="P07948 (pp) P08637" label="LYN_HUMAN (pp) FCG3A_HUMAN" source="P07948" target="P08637">
    <att name="confidence_score" value="1.0" type="real" />
    <att name="confidence_score_old" value="0.1923" type="real" />
    <att name="initial_score" value="0.1439" type="real" />
    <att name="relevance_score" value="1.0" type="real" />
  </edge>
  <edge id="P07948 (pp) P09693" label="LYN_HUMAN (pp) CD3G_HUMAN" source="P07948" target="P09693">
    <att name="confidence_score" value="1.0" type="real" />
    <att name="confidence_score_old" value="0.1912" type="real" />
    <att name="initial_score" value="0.1413" type="real" />
    <att name="relevance_score" value="1.0" type="real" />
  </edge>
  <edge id="P07948 (pp) P0CF74" label="LYN_HUMAN (pp) IGLC6_HUMAN" source="P07948" target="P0CF74">
    <att name="confidence_score" value="1.0" type="real" />
    <att name="confidence_score_old" value="0.3728" type="real" />
    <att name="initial_score" value="0.4638" type="real" />
    <att name="relevance_score" value="1.0" type="real" />
  </edge>
  <edge id="P07948 (pp) P0CG04" label="LYN_HUMAN (pp) IGLC1_HUMAN" source="P07948" target="P0CG04">
    <att name="confidence_score" value="1.0" type="real" />
    <att name="confidence_score_old" value="0.3703" type="real" />
    <att name="initial_score" value="0.4605" type="real" />
    <att name="relevance_score" value="1.0" type="real" />
  </edge>
  <edge id="P07948 (pp) P0DOY2" label="LYN_HUMAN (pp) IGLC2_HUMAN" source="P07948" target="P0DOY2">
    <att name="confidence_score" value="1.0" type="real" />
    <att name="confidence_score_old" value="0.3705" type="real" />
    <att name="initial_score" value="0.4608" type="real" />
    <att name="relevance_score" value="1.0" type="real" />
  </edge>
  <edge id="P07948 (pp) P0DOY3" label="LYN_HUMAN (pp) IGLC3_HUMAN" source="P07948" target="P0DOY3">
    <att name="confidence_score" value="1.0" type="real" />
    <att name="confidence_score_old" value="0.3705" type="real" />
    <att name="initial_score" value="0.4608" type="real" />
    <att name="relevance_score" value="1.0" type="real" />
  </edge>
  <edge id="P07948 (pp) P11912" label="LYN_HUMAN (pp) CD79A_HUMAN" source="P07948" target="P11912">
    <att name="confidence_score" value="1.0" type="real" />
    <att name="confidence_score_old" value="1.0" type="real" />
    <att name="initial_score" value="0.7503" type="real" />
    <att name="relevance_score" value="1.0" type="real" />
  </edge>
  <edge id="P07948 (pp) P12318" label="LYN_HUMAN (pp) FCG2A_HUMAN" source="P07948" target="P12318">
    <att name="confidence_score" value="1.0" type="real" />
    <att name="confidence_score_old" value="0.3307" type="real" />
    <att name="initial_score" value="0.4058" type="real" />
    <att name="relevance_score" value="1.0" type="real" />
  </edge>
  <edge id="P07948 (pp) P12931" label="LYN_HUMAN (pp) SRC_HUMAN" source="P07948" target="P12931">
    <att name="confidence_score" value="1.0" type="real" />
    <att name="confidence_score_old" value="0.5685" type="real" />
    <att name="initial_score" value="0.6676" type="real" />
    <att name="relevance_score" value="1.0" type="real" />
  </edge>
  <edge id="P07948 (pp) P15498" label="LYN_HUMAN (pp) VAV_HUMAN" source="P07948" target="P15498">
    <att name="confidence_score" value="1.0" type="real" />
    <att name="confidence_score_old" value="1.0" type="real" />
    <att name="initial_score" value="0.4856" type="real" />
    <att name="relevance_score" value="1.0" type="real" />
  </edge>
  <edge id="P07948 (pp) P16885" label="LYN_HUMAN (pp) PLCG2_HUMAN" source="P07948" target="P16885">
    <att name="confidence_score" value="1.0" type="real" />
    <att name="confidence_score_old" value="1.0" type="real" />
    <att name="initial_score" value="0.5005" type="real" />
    <att name="relevance_score" value="1.0" type="real" />
  </edge>
  <edge id="P07948 (pp) P19174" label="LYN_HUMAN (pp) PLCG1_HUMAN" source="P07948" target="P19174">
    <att name="confidence_score" value="1.0" type="real" />
    <att name="confidence_score_old" value="1.0" type="real" />
    <att name="initial_score" value="0.3083" type="real" />
    <att name="relevance_score" value="1.0" type="real" />
  </edge>
  <edge id="P07948 (pp) P19235" label="LYN_HUMAN (pp) EPOR_HUMAN" source="P07948" target="P19235">
    <att name="confidence_score" value="1.0" type="real" />
    <att name="confidence_score_old" value="1.0" type="real" />
    <att name="initial_score" value="0.2629" type="real" />
    <att name="relevance_score" value="1.0" type="real" />
  </edge>
  <edge id="P07948 (pp) P20963" label="LYN_HUMAN (pp) CD3Z_HUMAN" source="P07948" target="P20963">
    <att name="confidence_score" value="1.0" type="real" />
    <att name="confidence_score_old" value="0.1907" type="real" />
    <att name="initial_score" value="0.14" type="real" />
    <att name="relevance_score" value="1.0" type="real" />
  </edge>
  <edge id="P07948 (pp) P22681" label="LYN_HUMAN (pp) CBL_HUMAN" source="P07948" target="P22681">
    <att name="confidence_score" value="1.0" type="real" />
    <att name="confidence_score_old" value="1.0" type="real" />
    <att name="initial_score" value="0.7411" type="real" />
    <att name="relevance_score" value="1.0" type="real" />
  </edge>
  <edge id="P07948 (pp) P27986" label="LYN_HUMAN (pp) P85A_HUMAN" source="P07948" target="P27986">
    <att name="confidence_score" value="1.0" type="real" />
    <att name="confidence_score_old" value="1.0" type="real" />
    <att name="initial_score" value="0.3028" type="real" />
    <att name="relevance_score" value="1.0" type="real" />
  </edge>
  <edge id="P07948 (pp) P29350" label="LYN_HUMAN (pp) PTN6_HUMAN" source="P07948" target="P29350">
    <att name="confidence_score" value="1.0" type="real" />
    <att name="confidence_score_old" value="0.4925" type="real" />
    <att name="initial_score" value="0.5983" type="real" />
    <att name="relevance_score" value="1.0" type="real" />
  </edge>
  <edge id="P07948 (pp) P29353" label="LYN_HUMAN (pp) SHC1_HUMAN" source="P07948" target="P29353">
    <att name="confidence_score" value="1.0" type="real" />
    <att name="confidence_score_old" value="1.0" type="real" />
    <att name="initial_score" value="0.6412" type="real" />
    <att name="relevance_score" value="1.0" type="real" />
  </edge>
  <edge id="P07948 (pp) P29597" label="LYN_HUMAN (pp) TYK2_HUMAN" source="P07948" target="P29597">
    <att name="confidence_score" value="1.0" type="real" />
    <att name="confidence_score_old" value="0.4235" type="real" />
    <att name="initial_score" value="0.5254" type="real" />
    <att name="relevance_score" value="1.0" type="real" />
  </edge>
  <edge id="P07948 (pp) P30273" label="LYN_HUMAN (pp) FCERG_HUMAN" source="P07948" target="P30273">
    <att name="confidence_score" value="1.0" type="real" />
    <att name="confidence_score_old" value="1.0" type="real" />
    <att name="initial_score" value="0.6862" type="real" />
    <att name="relevance_score" value="1.0" type="real" />
  </edge>
  <edge id="P07948 (pp) P40189" label="LYN_HUMAN (pp) IL6RB_HUMAN" source="P07948" target="P40189">
    <att name="confidence_score" value="1.0" type="real" />
    <att name="confidence_score_old" value="1.0" type="real" />
    <att name="relevance_score" value="1.0" type="real" />
  </edge>
  <edge id="P07948 (pp) P40259" label="LYN_HUMAN (pp) CD79B_HUMAN" source="P07948" target="P40259">
    <att name="confidence_score" value="1.0" type="real" />
    <att name="confidence_score_old" value="1.0" type="real" />
    <att name="initial_score" value="0.2278" type="real" />
    <att name="relevance_score" value="1.0" type="real" />
  </edge>
  <edge id="P07948 (pp) P42680" label="LYN_HUMAN (pp) TEC_HUMAN" source="P07948" target="P42680">
    <att name="confidence_score" value="1.0" type="real" />
    <att name="confidence_score_old" value="1.0" type="real" />
    <att name="initial_score" value="0.1712" type="real" />
    <att name="relevance_score" value="1.0" type="real" />
  </edge>
  <edge id="P07948 (pp) P43405" label="LYN_HUMAN (pp) KSYK_HUMAN" source="P07948" target="P43405">
    <att name="confidence_score" value="1.0" type="real" />
    <att name="confidence_score_old" value="1.0" type="real" />
    <att name="initial_score" value="0.6014" type="real" />
    <att name="relevance_score" value="1.0" type="real" />
  </edge>
  <edge id="P07948 (pp) P46109" label="LYN_HUMAN (pp) CRKL_HUMAN" source="P07948" target="P46109">
    <att name="confidence_score" value="1.0" type="real" />
    <att name="confidence_score_old" value="1.0" type="real" />
    <att name="initial_score" value="0.5991" type="real" />
    <att name="relevance_score" value="1.0" type="real" />
  </edge>
  <edge id="P07948 (pp) P50570" label="LYN_HUMAN (pp) DYN2_HUMAN" source="P07948" target="P50570">
    <att name="confidence_score" value="1.0" type="real" />
    <att name="confidence_score_old" value="1.0" type="real" />
    <att name="initial_score" value="0.1587" type="real" />
    <att name="relevance_score" value="1.0" type="real" />
  </edge>
  <edge id="P07948 (pp) P52735" label="LYN_HUMAN (pp) VAV2_HUMAN" source="P07948" target="P52735">
    <att name="confidence_score" value="1.0" type="real" />
    <att name="confidence_score_old" value="1.0" type="real" />
    <att name="initial_score" value="0.1116" type="real" />
    <att name="relevance_score" value="1.0" type="real" />
  </edge>
  <edge id="P07948 (pp) P62993" label="LYN_HUMAN (pp) GRB2_HUMAN" source="P07948" target="P62993">
    <att name="confidence_score" value="1.0" type="real" />
    <att name="confidence_score_old" value="1.0" type="real" />
    <att name="initial_score" value="0.525" type="real" />
    <att name="relevance_score" value="1.0" type="real" />
  </edge>
  <edge id="P07948 (pp) P63000" label="LYN_HUMAN (pp) RAC1_HUMAN" source="P07948" target="P63000">
    <att name="confidence_score" value="1.0" type="real" />
    <att name="confidence_score_old" value="1.0" type="real" />
    <att name="initial_score" value="0.2094" type="real" />
    <att name="relevance_score" value="1.0" type="real" />
  </edge>
  <edge id="P07948 (pp) Q04759" label="LYN_HUMAN (pp) KPCT_HUMAN" source="P07948" target="Q04759">
    <att name="confidence_score" value="1.0" type="real" />
    <att name="confidence_score_old" value="1.0" type="real" />
    <att name="initial_score" value="0.1719" type="real" />
    <att name="relevance_score" value="1.0" type="real" />
  </edge>
  <edge id="P07948 (pp) Q06187" label="LYN_HUMAN (pp) BTK_HUMAN" source="P07948" target="Q06187">
    <att name="confidence_score" value="1.0" type="real" />
    <att name="confidence_score_old" value="0.2208" type="real" />
    <att name="initial_score" value="0.2107" type="real" />
    <att name="relevance_score" value="1.0" type="real" />
  </edge>
  <edge id="P07948 (pp) Q07666" label="LYN_HUMAN (pp) KHDR1_HUMAN" source="P07948" target="Q07666">
    <att name="confidence_score" value="1.0" type="real" />
    <att name="confidence_score_old" value="0.5677" type="real" />
    <att name="initial_score" value="0.667" type="real" />
    <att name="relevance_score" value="1.0" type="real" />
  </edge>
  <edge id="P07948 (pp) Q07889" label="LYN_HUMAN (pp) SOS1_HUMAN" source="P07948" target="Q07889">
    <att name="confidence_score" value="1.0" type="real" />
    <att name="confidence_score_old" value="1.0" type="real" />
    <att name="initial_score" value="0.1761" type="real" />
    <att name="relevance_score" value="1.0" type="real" />
  </edge>
  <edge id="P07948 (pp) Q13094" label="LYN_HUMAN (pp) LCP2_HUMAN" source="P07948" target="Q13094">
    <att name="confidence_score" value="1.0" type="real" />
    <att name="confidence_score_old" value="0.6143" type="real" />
    <att name="initial_score" value="0.7051" type="real" />
    <att name="relevance_score" value="1.0" type="real" />
  </edge>
  <edge id="P07948 (pp) Q13191" label="LYN_HUMAN (pp) CBLB_HUMAN" source="P07948" target="Q13191">
    <att name="confidence_score" value="1.0" type="real" />
    <att name="confidence_score_old" value="0.2068" type="real" />
    <att name="initial_score" value="0.1791" type="real" />
    <att name="relevance_score" value="1.0" type="real" />
  </edge>
  <edge id="P07948 (pp) Q13480" label="LYN_HUMAN (pp) GAB1_HUMAN" source="P07948" target="Q13480">
    <att name="confidence_score" value="1.0" type="real" />
    <att name="confidence_score_old" value="1.0" type="real" />
    <att name="initial_score" value="0.1874" type="real" />
    <att name="relevance_score" value="1.0" type="real" />
  </edge>
  <edge id="P07948 (pp) Q13905" label="LYN_HUMAN (pp) RPGF1_HUMAN" source="P07948" target="Q13905">
    <att name="confidence_score" value="1.0" type="real" />
    <att name="confidence_score_old" value="1.0" type="real" />
    <att name="initial_score" value="0.4229" type="real" />
    <att name="relevance_score" value="1.0" type="real" />
  </edge>
  <edge id="P07948 (pp) Q14289" label="LYN_HUMAN (pp) FAK2_HUMAN" source="P07948" target="Q14289">
    <att name="confidence_score" value="1.0" type="real" />
    <att name="confidence_score_old" value="0.328" type="real" />
    <att name="initial_score" value="0.4019" type="real" />
    <att name="relevance_score" value="1.0" type="real" />
  </edge>
  <edge id="P07948 (pp) Q6EIG7" label="LYN_HUMAN (pp) CLC6A_HUMAN" source="P07948" target="Q6EIG7">
    <att name="confidence_score" value="1.0" type="real" />
    <att name="confidence_score_old" value="1.0" type="real" />
    <att name="initial_score" value="0.4121" type="real" />
    <att name="relevance_score" value="1.0" type="real" />
  </edge>
  <edge id="P07948 (pp) Q92835" label="LYN_HUMAN (pp) SHIP1_HUMAN" source="P07948" target="Q92835">
    <att name="confidence_score" value="1.0" type="real" />
    <att name="confidence_score_old" value="0.3166" type="real" />
    <att name="initial_score" value="0.3849" type="real" />
    <att name="relevance_score" value="1.0" type="real" />
  </edge>
  <edge id="P07948 (pp) Q9GZY6" label="LYN_HUMAN (pp) NTAL_HUMAN" source="P07948" target="Q9GZY6">
    <att name="confidence_score" value="1.0" type="real" />
    <att name="confidence_score_old" value="1.0" type="real" />
    <att name="initial_score" value="0.0483" type="real" />
    <att name="relevance_score" value="1.0" type="real" />
  </edge>
  <edge id="P07948 (pp) Q9NWQ8" label="LYN_HUMAN (pp) PHAG1_HUMAN" source="P07948" target="Q9NWQ8">
    <att name="confidence_score" value="1.0" type="real" />
    <att name="confidence_score_old" value="0.4024" type="real" />
    <att name="initial_score" value="0.5007" type="real" />
    <att name="relevance_score" value="1.0" type="real" />
  </edge>
  <edge id="P07948 (pp) Q9UKW4" label="LYN_HUMAN (pp) VAV3_HUMAN" source="P07948" target="Q9UKW4">
    <att name="confidence_score" value="1.0" type="real" />
    <att name="confidence_score_old" value="1.0" type="real" />
    <att name="initial_score" value="0.1138" type="real" />
    <att name="relevance_score" value="1.0" type="real" />
  </edge>
  <edge id="P07948 (pp) Q9ULY5" label="LYN_HUMAN (pp) CLC4E_HUMAN" source="P07948" target="Q9ULY5">
    <att name="confidence_score" value="1.0" type="real" />
    <att name="confidence_score_old" value="1.0" type="real" />
    <att name="initial_score" value="0.3897" type="real" />
    <att name="relevance_score" value="1.0" type="real" />
  </edge>
  <edge id="P07948 (pp) Q9UQC2" label="LYN_HUMAN (pp) GAB2_HUMAN" source="P07948" target="Q9UQC2">
    <att name="confidence_score" value="1.0" type="real" />
    <att name="confidence_score_old" value="1.0" type="real" />
    <att name="initial_score" value="0.673" type="real" />
    <att name="relevance_score" value="1.0" type="real" />
  </edge>
  <edge id="P07948 (pp) Q9Y4H2" label="LYN_HUMAN (pp) IRS2_HUMAN" source="P07948" target="Q9Y4H2">
    <att name="confidence_score" value="1.0" type="real" />
    <att name="confidence_score_old" value="1.0" type="real" />
    <att name="initial_score" value="0.2129" type="real" />
    <att name="relevance_score" value="1.0" type="real" />
  </edge>
  <edge id="P08575 (pp) P09693" label="PTPRC_HUMAN (pp) CD3G_HUMAN" source="P08575" target="P09693">
    <att name="confidence_score" value="1.0" type="real" />
    <att name="confidence_score_old" value="1.0" type="real" />
    <att name="initial_score" value="0.1369" type="real" />
    <att name="relevance_score" value="1.0" type="real" />
  </edge>
  <edge id="P08575 (pp) P11912" label="PTPRC_HUMAN (pp) CD79A_HUMAN" source="P08575" target="P11912">
    <att name="confidence_score" value="1.0" type="real" />
    <att name="confidence_score_old" value="0.239" type="real" />
    <att name="initial_score" value="0.249" type="real" />
    <att name="relevance_score" value="1.0" type="real" />
  </edge>
  <edge id="P08575 (pp) P12931" label="PTPRC_HUMAN (pp) SRC_HUMAN" source="P08575" target="P12931">
    <att name="confidence_score" value="1.0" type="real" />
    <att name="confidence_score_old" value="0.1973" type="real" />
    <att name="initial_score" value="0.1564" type="real" />
    <att name="relevance_score" value="1.0" type="real" />
  </edge>
  <edge id="P08575 (pp) P15498" label="PTPRC_HUMAN (pp) VAV_HUMAN" source="P08575" target="P15498">
    <att name="confidence_score" value="1.0" type="real" />
    <att name="confidence_score_old" value="0.3318" type="real" />
    <att name="initial_score" value="0.4075" type="real" />
    <att name="relevance_score" value="1.0" type="real" />
  </edge>
  <edge id="P08575 (pp) P20963" label="PTPRC_HUMAN (pp) CD3Z_HUMAN" source="P08575" target="P20963">
    <att name="confidence_score" value="1.0" type="real" />
    <att name="confidence_score_old" value="1.0" type="real" />
    <att name="initial_score" value="0.4797" type="real" />
    <att name="relevance_score" value="1.0" type="real" />
  </edge>
  <edge id="P08575 (pp) P22681" label="PTPRC_HUMAN (pp) CBL_HUMAN" source="P08575" target="P22681">
    <att name="confidence_score" value="1.0" type="real" />
    <att name="confidence_score_old" value="0.1878" type="real" />
    <att name="initial_score" value="0.1326" type="real" />
    <att name="relevance_score" value="1.0" type="real" />
  </edge>
  <edge id="P08575 (pp) P40259" label="PTPRC_HUMAN (pp) CD79B_HUMAN" source="P08575" target="P40259">
    <att name="confidence_score" value="1.0" type="real" />
    <att name="confidence_score_old" value="0.2408" type="real" />
    <att name="initial_score" value="0.2526" type="real" />
    <att name="relevance_score" value="1.0" type="real" />
  </edge>
  <edge id="P08575 (pp) P62993" label="PTPRC_HUMAN (pp) GRB2_HUMAN" source="P08575" target="P62993">
    <att name="confidence_score" value="1.0" type="real" />
    <att name="confidence_score_old" value="0.3239" type="real" />
    <att name="initial_score" value="0.3958" type="real" />
    <att name="relevance_score" value="1.0" type="real" />
  </edge>
  <edge id="P08575 (pp) Q07889" label="PTPRC_HUMAN (pp) SOS1_HUMAN" source="P08575" target="Q07889">
    <att name="confidence_score" value="1.0" type="real" />
    <att name="confidence_score_old" value="0.332" type="real" />
    <att name="initial_score" value="0.4078" type="real" />
    <att name="relevance_score" value="1.0" type="real" />
  </edge>
  <edge id="P08575 (pp) Q9BZW8" label="PTPRC_HUMAN (pp) CD244_HUMAN" source="P08575" target="Q9BZW8">
    <att name="confidence_score" value="1.0" type="real" />
    <att name="confidence_score_old" value="0.3408" type="real" />
    <att name="initial_score" value="0.4205" type="real" />
    <att name="relevance_score" value="1.0" type="real" />
  </edge>
  <edge id="P08637 (pp) P09693" label="FCG3A_HUMAN (pp) CD3G_HUMAN" source="P08637" target="P09693">
    <att name="confidence_score" value="1.0" type="real" />
    <att name="confidence_score_old" value="1.0" type="real" />
    <att name="initial_score" value="0.0485" type="real" />
    <att name="relevance_score" value="1.0" type="real" />
  </edge>
  <edge id="P08637 (pp) P0CF74" label="FCG3A_HUMAN (pp) IGLC6_HUMAN" source="P08637" target="P0CF74">
    <att name="confidence_score" value="1.0" type="real" />
    <att name="confidence_score_old" value="0.3249" type="real" />
    <att name="initial_score" value="0.3973" type="real" />
    <att name="relevance_score" value="1.0" type="real" />
  </edge>
  <edge id="P08637 (pp) P0CG04" label="FCG3A_HUMAN (pp) IGLC1_HUMAN" source="P08637" target="P0CG04">
    <att name="confidence_score" value="1.0" type="real" />
    <att name="confidence_score_old" value="0.3236" type="real" />
    <att name="initial_score" value="0.3953" type="real" />
    <att name="relevance_score" value="1.0" type="real" />
  </edge>
  <edge id="P08637 (pp) P0DOY2" label="FCG3A_HUMAN (pp) IGLC2_HUMAN" source="P08637" target="P0DOY2">
    <att name="confidence_score" value="1.0" type="real" />
    <att name="confidence_score_old" value="0.3238" type="real" />
    <att name="initial_score" value="0.3957" type="real" />
    <att name="relevance_score" value="1.0" type="real" />
  </edge>
  <edge id="P08637 (pp) P0DOY3" label="FCG3A_HUMAN (pp) IGLC3_HUMAN" source="P08637" target="P0DOY3">
    <att name="confidence_score" value="1.0" type="real" />
    <att name="confidence_score_old" value="0.3238" type="real" />
    <att name="initial_score" value="0.3957" type="real" />
    <att name="relevance_score" value="1.0" type="real" />
  </edge>
  <edge id="P08637 (pp) P12931" label="FCG3A_HUMAN (pp) SRC_HUMAN" source="P08637" target="P12931">
    <att name="confidence_score" value="1.0" type="real" />
    <att name="confidence_score_old" value="0.1922" type="real" />
    <att name="initial_score" value="0.1438" type="real" />
    <att name="relevance_score" value="1.0" type="real" />
  </edge>
  <edge id="P08637 (pp) P15498" label="FCG3A_HUMAN (pp) VAV_HUMAN" source="P08637" target="P15498">
    <att name="confidence_score" value="1.0" type="real" />
    <att name="confidence_score_old" value="1.0" type="real" />
    <att name="initial_score" value="0.1582" type="real" />
    <att name="relevance_score" value="1.0" type="real" />
  </edge>
  <edge id="P08637 (pp) P16885" label="FCG3A_HUMAN (pp) PLCG2_HUMAN" source="P08637" target="P16885">
    <att name="confidence_score" value="1.0" type="real" />
    <att name="confidence_score_old" value="1.0" type="real" />
    <att name="initial_score" value="0.121" type="real" />
    <att name="relevance_score" value="1.0" type="real" />
  </edge>
  <edge id="P08637 (pp) P19174" label="FCG3A_HUMAN (pp) PLCG1_HUMAN" source="P08637" target="P19174">
    <att name="confidence_score" value="1.0" type="real" />
    <att name="confidence_score_old" value="1.0" type="real" />
    <att name="initial_score" value="0.1202" type="real" />
    <att name="relevance_score" value="1.0" type="real" />
  </edge>
  <edge id="P08637 (pp) P20963" label="FCG3A_HUMAN (pp) CD3Z_HUMAN" source="P08637" target="P20963">
    <att name="confidence_score" value="1.0" type="real" />
    <att name="confidence_score_old" value="1.0" type="real" />
    <att name="initial_score" value="0.048" type="real" />
    <att name="relevance_score" value="1.0" type="real" />
  </edge>
  <edge id="P08637 (pp) P27986" label="FCG3A_HUMAN (pp) P85A_HUMAN" source="P08637" target="P27986">
    <att name="confidence_score" value="1.0" type="real" />
    <att name="confidence_score_old" value="1.0" type="real" />
    <att name="initial_score" value="0.0908" type="real" />
    <att name="relevance_score" value="1.0" type="real" />
  </edge>
  <edge id="P08637 (pp) P29353" label="FCG3A_HUMAN (pp) SHC1_HUMAN" source="P08637" target="P29353">
    <att name="confidence_score" value="1.0" type="real" />
    <att name="confidence_score_old" value="0.2144" type="real" />
    <att name="initial_score" value="0.1965" type="real" />
    <att name="relevance_score" value="1.0" type="real" />
  </edge>
  <edge id="P08637 (pp) P43405" label="FCG3A_HUMAN (pp) KSYK_HUMAN" source="P08637" target="P43405">
    <att name="confidence_score" value="1.0" type="real" />
    <att name="confidence_score_old" value="1.0" type="real" />
    <att name="initial_score" value="0.5715" type="real" />
    <att name="relevance_score" value="1.0" type="real" />
  </edge>
  <edge id="P08637 (pp) P46108" label="FCG3A_HUMAN (pp) CRK_HUMAN" source="P08637" target="P46108">
    <att name="confidence_score" value="1.0" type="real" />
    <att name="confidence_score_old" value="1.0" type="real" />
    <att name="initial_score" value="0.1074" type="real" />
    <att name="relevance_score" value="1.0" type="real" />
  </edge>
  <edge id="P08637 (pp) P52735" label="FCG3A_HUMAN (pp) VAV2_HUMAN" source="P08637" target="P52735">
    <att name="confidence_score" value="1.0" type="real" />
    <att name="confidence_score_old" value="1.0" type="real" />
    <att name="initial_score" value="0.1588" type="real" />
    <att name="relevance_score" value="1.0" type="real" />
  </edge>
  <edge id="P08637 (pp) Q9UKW4" label="FCG3A_HUMAN (pp) VAV3_HUMAN" source="P08637" target="Q9UKW4">
    <att name="confidence_score" value="1.0" type="real" />
    <att name="confidence_score_old" value="1.0" type="real" />
    <att name="initial_score" value="0.161" type="real" />
    <att name="relevance_score" value="1.0" type="real" />
  </edge>
  <edge id="P09619 (pp) P12931" label="PGFRB_HUMAN (pp) SRC_HUMAN" source="P09619" target="P12931">
    <att name="confidence_score" value="1.0" type="real" />
    <att name="confidence_score_old" value="1.0" type="real" />
    <att name="initial_score" value="0.7738" type="real" />
    <att name="relevance_score" value="1.0" type="real" />
  </edge>
  <edge id="P09619 (pp) P15498" label="PGFRB_HUMAN (pp) VAV_HUMAN" source="P09619" target="P15498">
    <att name="confidence_score" value="1.0" type="real" />
    <att name="confidence_score_old" value="0.1984" type="real" />
    <att name="initial_score" value="0.1591" type="real" />
    <att name="relevance_score" value="1.0" type="real" />
  </edge>
  <edge id="P09619 (pp) P16333" label="PGFRB_HUMAN (pp) NCK1_HUMAN" source="P09619" target="P16333">
    <att name="confidence_score" value="1.0" type="real" />
    <att name="confidence_score_old" value="1.0" type="real" />
    <att name="initial_score" value="0.558" type="real" />
    <att name="relevance_score" value="1.0" type="real" />
  </edge>
  <edge id="P09619 (pp) P19174" label="PGFRB_HUMAN (pp) PLCG1_HUMAN" source="P09619" target="P19174">
    <att name="confidence_score" value="1.0" type="real" />
    <att name="confidence_score_old" value="1.0" type="real" />
    <att name="initial_score" value="0.7905" type="real" />
    <att name="relevance_score" value="1.0" type="real" />
  </edge>
  <edge id="P09619 (pp) P22681" label="PGFRB_HUMAN (pp) CBL_HUMAN" source="P09619" target="P22681">
    <att name="confidence_score" value="1.0" type="real" />
    <att name="confidence_score_old" value="0.7206" type="real" />
    <att name="initial_score" value="0.7822" type="real" />
    <att name="relevance_score" value="1.0" type="real" />
  </edge>
  <edge id="P09619 (pp) P27986" label="PGFRB_HUMAN (pp) P85A_HUMAN" source="P09619" target="P27986">
    <att name="confidence_score" value="1.0" type="real" />
    <att name="confidence_score_old" value="1.0" type="real" />
    <att name="initial_score" value="0.7895" type="real" />
    <att name="relevance_score" value="1.0" type="real" />
  </edge>
  <edge id="P09619 (pp) P29350" label="PGFRB_HUMAN (pp) PTN6_HUMAN" source="P09619" target="P29350">
    <att name="confidence_score" value="1.0" type="real" />
    <att name="confidence_score_old" value="0.514" type="real" />
    <att name="initial_score" value="0.6189" type="real" />
    <att name="relevance_score" value="1.0" type="real" />
  </edge>
  <edge id="P09619 (pp) P29353" label="PGFRB_HUMAN (pp) SHC1_HUMAN" source="P09619" target="P29353">
    <att name="confidence_score" value="1.0" type="real" />
    <att name="confidence_score_old" value="0.3887" type="real" />
    <att name="initial_score" value="0.484" type="real" />
    <att name="relevance_score" value="1.0" type="real" />
  </edge>
  <edge id="P09619 (pp) P46108" label="PGFRB_HUMAN (pp) CRK_HUMAN" source="P09619" target="P46108">
    <att name="confidence_score" value="1.0" type="real" />
    <att name="confidence_score_old" value="1.0" type="real" />
    <att name="initial_score" value="0.3604" type="real" />
    <att name="relevance_score" value="1.0" type="real" />
  </edge>
  <edge id="P09619 (pp) P46109" label="PGFRB_HUMAN (pp) CRKL_HUMAN" source="P09619" target="P46109">
    <att name="confidence_score" value="1.0" type="real" />
    <att name="confidence_score_old" value="1.0" type="real" />
    <att name="initial_score" value="0.1512" type="real" />
    <att name="relevance_score" value="1.0" type="real" />
  </edge>
  <edge id="P09619 (pp) P52735" label="PGFRB_HUMAN (pp) VAV2_HUMAN" source="P09619" target="P52735">
    <att name="confidence_score" value="1.0" type="real" />
    <att name="confidence_score_old" value="0.193" type="real" />
    <att name="initial_score" value="0.1457" type="real" />
    <att name="relevance_score" value="1.0" type="real" />
  </edge>
  <edge id="P09619 (pp) P62993" label="PGFRB_HUMAN (pp) GRB2_HUMAN" source="P09619" target="P62993">
    <att name="confidence_score" value="1.0" type="real" />
    <att name="confidence_score_old" value="1.0" type="real" />
    <att name="initial_score" value="0.7181" type="real" />
    <att name="relevance_score" value="1.0" type="real" />
  </edge>
  <edge id="P09619 (pp) Q07889" label="PGFRB_HUMAN (pp) SOS1_HUMAN" source="P09619" target="Q07889">
    <att name="confidence_score" value="1.0" type="real" />
    <att name="confidence_score_old" value="1.0" type="real" />
    <att name="initial_score" value="0.1263" type="real" />
    <att name="relevance_score" value="1.0" type="real" />
  </edge>
  <edge id="P09619 (pp) Q13191" label="PGFRB_HUMAN (pp) CBLB_HUMAN" source="P09619" target="Q13191">
    <att name="confidence_score" value="1.0" type="real" />
    <att name="confidence_score_old" value="0.2382" type="real" />
    <att name="initial_score" value="0.2475" type="real" />
    <att name="relevance_score" value="1.0" type="real" />
  </edge>
  <edge id="P09619 (pp) Q13239" label="PGFRB_HUMAN (pp) SLAP1_HUMAN" source="P09619" target="Q13239">
    <att name="confidence_score" value="1.0" type="real" />
    <att name="confidence_score_old" value="0.6298" type="real" />
    <att name="initial_score" value="0.7171" type="real" />
    <att name="relevance_score" value="1.0" type="real" />
  </edge>
  <edge id="P09619 (pp) Q13905" label="PGFRB_HUMAN (pp) RPGF1_HUMAN" source="P09619" target="Q13905">
    <att name="confidence_score" value="1.0" type="real" />
    <att name="confidence_score_old" value="1.0" type="real" />
    <att name="initial_score" value="0.1838" type="real" />
    <att name="relevance_score" value="1.0" type="real" />
  </edge>
  <edge id="P09619 (pp) Q15464" label="PGFRB_HUMAN (pp) SHB_HUMAN" source="P09619" target="Q15464">
    <att name="confidence_score" value="1.0" type="real" />
    <att name="confidence_score_old" value="0.2549" type="real" />
    <att name="initial_score" value="0.2801" type="real" />
    <att name="relevance_score" value="1.0" type="real" />
  </edge>
  <edge id="P09619 (pp) Q96B97" label="PGFRB_HUMAN (pp) SH3K1_HUMAN" source="P09619" target="Q96B97">
    <att name="confidence_score" value="1.0" type="real" />
    <att name="confidence_score_old" value="0.1802" type="real" />
    <att name="initial_score" value="0.1126" type="real" />
    <att name="relevance_score" value="1.0" type="real" />
  </edge>
  <edge id="P09693 (pp) P0CF74" label="CD3G_HUMAN (pp) IGLC6_HUMAN" source="P09693" target="P0CF74">
    <att name="confidence_score" value="1.0" type="real" />
    <att name="confidence_score_old" value="0.2685" type="real" />
    <att name="initial_score" value="0.3053" type="real" />
    <att name="relevance_score" value="1.0" type="real" />
  </edge>
  <edge id="P09693 (pp) P0CG04" label="CD3G_HUMAN (pp) IGLC1_HUMAN" source="P09693" target="P0CG04">
    <att name="confidence_score" value="1.0" type="real" />
    <att name="confidence_score_old" value="0.2676" type="real" />
    <att name="initial_score" value="0.3037" type="real" />
    <att name="relevance_score" value="1.0" type="real" />
  </edge>
  <edge id="P09693 (pp) P0DOY2" label="CD3G_HUMAN (pp) IGLC2_HUMAN" source="P09693" target="P0DOY2">
    <att name="confidence_score" value="1.0" type="real" />
    <att name="confidence_score_old" value="0.2678" type="real" />
    <att name="initial_score" value="0.304" type="real" />
    <att name="relevance_score" value="1.0" type="real" />
  </edge>
  <edge id="P09693 (pp) P0DOY3" label="CD3G_HUMAN (pp) IGLC3_HUMAN" source="P09693" target="P0DOY3">
    <att name="confidence_score" value="1.0" type="real" />
    <att name="confidence_score_old" value="0.2678" type="real" />
    <att name="initial_score" value="0.304" type="real" />
    <att name="relevance_score" value="1.0" type="real" />
  </edge>
  <edge id="P09693 (pp) P12314" label="CD3G_HUMAN (pp) FCGR1_HUMAN" source="P09693" target="P12314">
    <att name="confidence_score" value="1.0" type="real" />
    <att name="confidence_score_old" value="1.0" type="real" />
    <att name="initial_score" value="0.0479" type="real" />
    <att name="relevance_score" value="1.0" type="real" />
  </edge>
  <edge id="P09693 (pp) P12931" label="CD3G_HUMAN (pp) SRC_HUMAN" source="P09693" target="P12931">
    <att name="confidence_score" value="1.0" type="real" />
    <att name="confidence_score_old" value="0.1912" type="real" />
    <att name="initial_score" value="0.1412" type="real" />
    <att name="relevance_score" value="1.0" type="real" />
  </edge>
  <edge id="P09693 (pp) P15498" label="CD3G_HUMAN (pp) VAV_HUMAN" source="P09693" target="P15498">
    <att name="confidence_score" value="1.0" type="real" />
    <att name="confidence_score_old" value="1.0" type="real" />
    <att name="initial_score" value="0.1556" type="real" />
    <att name="relevance_score" value="1.0" type="real" />
  </edge>
  <edge id="P09693 (pp) P16885" label="CD3G_HUMAN (pp) PLCG2_HUMAN" source="P09693" target="P16885">
    <att name="confidence_score" value="1.0" type="real" />
    <att name="confidence_score_old" value="1.0" type="real" />
    <att name="initial_score" value="0.119" type="real" />
    <att name="relevance_score" value="1.0" type="real" />
  </edge>
  <edge id="P09693 (pp) P19174" label="CD3G_HUMAN (pp) PLCG1_HUMAN" source="P09693" target="P19174">
    <att name="confidence_score" value="1.0" type="real" />
    <att name="confidence_score_old" value="1.0" type="real" />
    <att name="initial_score" value="0.1665" type="real" />
    <att name="relevance_score" value="1.0" type="real" />
  </edge>
  <edge id="P09693 (pp) P20963" label="CD3G_HUMAN (pp) CD3Z_HUMAN" source="P09693" target="P20963">
    <att name="confidence_score" value="1.0" type="real" />
    <att name="confidence_score_old" value="1.0" type="real" />
    <att name="initial_score" value="0.1142" type="real" />
    <att name="relevance_score" value="1.0" type="real" />
  </edge>
  <edge id="P09693 (pp) P27986" label="CD3G_HUMAN (pp) P85A_HUMAN" source="P09693" target="P27986">
    <att name="confidence_score" value="1.0" type="real" />
    <att name="confidence_score_old" value="1.0" type="real" />
    <att name="initial_score" value="0.1681" type="real" />
    <att name="relevance_score" value="1.0" type="real" />
  </edge>
  <edge id="P09693 (pp) P29350" label="CD3G_HUMAN (pp) PTN6_HUMAN" source="P09693" target="P29350">
    <att name="confidence_score" value="1.0" type="real" />
    <att name="confidence_score_old" value="1.0" type="real" />
    <att name="initial_score" value="0.0939" type="real" />
    <att name="relevance_score" value="1.0" type="real" />
  </edge>
  <edge id="P09693 (pp) P43403" label="CD3G_HUMAN (pp) ZAP70_HUMAN" source="P09693" target="P43403">
    <att name="confidence_score" value="1.0" type="real" />
    <att name="confidence_score_old" value="1.0" type="real" />
    <att name="initial_score" value="0.5217" type="real" />
    <att name="relevance_score" value="1.0" type="real" />
  </edge>
  <edge id="P09693 (pp) P43405" label="CD3G_HUMAN (pp) KSYK_HUMAN" source="P09693" target="P43405">
    <att name="confidence_score" value="1.0" type="real" />
    <att name="confidence_score_old" value="1.0" type="real" />
    <att name="initial_score" value="0.3051" type="real" />
    <att name="relevance_score" value="1.0" type="real" />
  </edge>
  <edge id="P09693 (pp) P46108" label="CD3G_HUMAN (pp) CRK_HUMAN" source="P09693" target="P46108">
    <att name="confidence_score" value="1.0" type="real" />
    <att name="confidence_score_old" value="1.0" type="real" />
    <att name="initial_score" value="0.1057" type="real" />
    <att name="relevance_score" value="1.0" type="real" />
  </edge>
  <edge id="P09693 (pp) P52735" label="CD3G_HUMAN (pp) VAV2_HUMAN" source="P09693" target="P52735">
    <att name="confidence_score" value="1.0" type="real" />
    <att name="confidence_score_old" value="1.0" type="real" />
    <att name="initial_score" value="0.1561" type="real" />
    <att name="relevance_score" value="1.0" type="real" />
  </edge>
  <edge id="P09693 (pp) Q04759" label="CD3G_HUMAN (pp) KPCT_HUMAN" source="P09693" target="Q04759">
    <att name="confidence_score" value="1.0" type="real" />
    <att name="confidence_score_old" value="1.0" type="real" />
    <att name="initial_score" value="0.1788" type="real" />
    <att name="relevance_score" value="1.0" type="real" />
  </edge>
  <edge id="P09693 (pp) Q13094" label="CD3G_HUMAN (pp) LCP2_HUMAN" source="P09693" target="Q13094">
    <att name="confidence_score" value="1.0" type="real" />
    <att name="confidence_score_old" value="1.0" type="real" />
    <att name="initial_score" value="0.099" type="real" />
    <att name="relevance_score" value="1.0" type="real" />
  </edge>
  <edge id="P09693 (pp) Q9UKW4" label="CD3G_HUMAN (pp) VAV3_HUMAN" source="P09693" target="Q9UKW4">
    <att name="confidence_score" value="1.0" type="real" />
    <att name="confidence_score_old" value="1.0" type="real" />
    <att name="initial_score" value="0.1585" type="real" />
    <att name="relevance_score" value="1.0" type="real" />
  </edge>
  <edge id="P0CF74 (pp) P0CG04" label="IGLC6_HUMAN (pp) IGLC1_HUMAN" source="P0CF74" target="P0CG04">
    <att name="confidence_score" value="1.0" type="real" />
    <att name="confidence_score_old" value="0.2034" type="real" />
    <att name="initial_score" value="0.171" type="real" />
    <att name="relevance_score" value="1.0" type="real" />
  </edge>
  <edge id="P0CF74 (pp) P0DOY2" label="IGLC6_HUMAN (pp) IGLC2_HUMAN" source="P0CF74" target="P0DOY2">
    <att name="confidence_score" value="1.0" type="real" />
    <att name="confidence_score_old" value="0.2037" type="real" />
    <att name="initial_score" value="0.1717" type="real" />
    <att name="relevance_score" value="1.0" type="real" />
  </edge>
  <edge id="P0CF74 (pp) P0DOY3" label="IGLC6_HUMAN (pp) IGLC3_HUMAN" source="P0CF74" target="P0DOY3">
    <att name="confidence_score" value="1.0" type="real" />
    <att name="confidence_score_old" value="0.2037" type="real" />
    <att name="initial_score" value="0.1717" type="real" />
    <att name="relevance_score" value="1.0" type="real" />
  </edge>
  <edge id="P0CF74 (pp) P11912" label="IGLC6_HUMAN (pp) CD79A_HUMAN" source="P0CF74" target="P11912">
    <att name="confidence_score" value="1.0" type="real" />
    <att name="confidence_score_old" value="0.2222" type="real" />
    <att name="initial_score" value="0.2138" type="real" />
    <att name="relevance_score" value="1.0" type="real" />
  </edge>
  <edge id="P0CF74 (pp) P12314" label="IGLC6_HUMAN (pp) FCGR1_HUMAN" source="P0CF74" target="P12314">
    <att name="confidence_score" value="1.0" type="real" />
    <att name="confidence_score_old" value="0.2472" type="real" />
    <att name="initial_score" value="0.2654" type="real" />
    <att name="relevance_score" value="1.0" type="real" />
  </edge>
  <edge id="P0CF74 (pp) P12318" label="IGLC6_HUMAN (pp) FCG2A_HUMAN" source="P0CF74" target="P12318">
    <att name="confidence_score" value="1.0" type="real" />
    <att name="confidence_score_old" value="0.3458" type="real" />
    <att name="initial_score" value="0.4274" type="real" />
    <att name="relevance_score" value="1.0" type="real" />
  </edge>
  <edge id="P0CF74 (pp) P12931" label="IGLC6_HUMAN (pp) SRC_HUMAN" source="P0CF74" target="P12931">
    <att name="confidence_score" value="1.0" type="real" />
    <att name="confidence_score_old" value="0.1923" type="real" />
    <att name="initial_score" value="0.1438" type="real" />
    <att name="relevance_score" value="1.0" type="real" />
  </edge>
  <edge id="P0CF74 (pp) P15498" label="IGLC6_HUMAN (pp) VAV_HUMAN" source="P0CF74" target="P15498">
    <att name="confidence_score" value="1.0" type="real" />
    <att name="confidence_score_old" value="0.2229" type="real" />
    <att name="initial_score" value="0.2152" type="real" />
    <att name="relevance_score" value="1.0" type="real" />
  </edge>
  <edge id="P0CF74 (pp) P16333" label="IGLC6_HUMAN (pp) NCK1_HUMAN" source="P0CF74" target="P16333">
    <att name="confidence_score" value="1.0" type="real" />
    <att name="confidence_score_old" value="0.2123" type="real" />
    <att name="initial_score" value="0.1918" type="real" />
    <att name="relevance_score" value="1.0" type="real" />
  </edge>
  <edge id="P0CF74 (pp) P16885" label="IGLC6_HUMAN (pp) PLCG2_HUMAN" source="P0CF74" target="P16885">
    <att name="confidence_score" value="1.0" type="real" />
    <att name="confidence_score_old" value="0.2244" type="real" />
    <att name="initial_score" value="0.2185" type="real" />
    <att name="relevance_score" value="1.0" type="real" />
  </edge>
  <edge id="P0CF74 (pp) P20963" label="IGLC6_HUMAN (pp) CD3Z_HUMAN" source="P0CF74" target="P20963">
    <att name="confidence_score" value="1.0" type="real" />
    <att name="confidence_score_old" value="0.2414" type="real" />
    <att name="initial_score" value="0.2539" type="real" />
    <att name="relevance_score" value="1.0" type="real" />
  </edge>
  <edge id="P0CF74 (pp) P29350" label="IGLC6_HUMAN (pp) PTN6_HUMAN" source="P0CF74" target="P29350">
    <att name="confidence_score" value="1.0" type="real" />
    <att name="confidence_score_old" value="0.2245" type="real" />
    <att name="initial_score" value="0.2188" type="real" />
    <att name="relevance_score" value="1.0" type="real" />
  </edge>
  <edge id="P0CF74 (pp) P30273" label="IGLC6_HUMAN (pp) FCERG_HUMAN" source="P0CF74" target="P30273">
    <att name="confidence_score" value="1.0" type="real" />
    <att name="confidence_score_old" value="0.2122" type="real" />
    <att name="initial_score" value="0.1915" type="real" />
    <att name="relevance_score" value="1.0" type="real" />
  </edge>
  <edge id="P0CF74 (pp) P40259" label="IGLC6_HUMAN (pp) CD79B_HUMAN" source="P0CF74" target="P40259">
    <att name="confidence_score" value="1.0" type="real" />
    <att name="confidence_score_old" value="0.2235" type="real" />
    <att name="initial_score" value="0.2167" type="real" />
    <att name="relevance_score" value="1.0" type="real" />
  </edge>
  <edge id="P0CF74 (pp) P43405" label="IGLC6_HUMAN (pp) KSYK_HUMAN" source="P0CF74" target="P43405">
    <att name="confidence_score" value="1.0" type="real" />
    <att name="confidence_score_old" value="0.4812" type="real" />
    <att name="initial_score" value="0.5871" type="real" />
    <att name="relevance_score" value="1.0" type="real" />
  </edge>
  <edge id="P0CF74 (pp) P52735" label="IGLC6_HUMAN (pp) VAV2_HUMAN" source="P0CF74" target="P52735">
    <att name="confidence_score" value="1.0" type="real" />
    <att name="confidence_score_old" value="0.1983" type="real" />
    <att name="initial_score" value="0.1587" type="real" />
    <att name="relevance_score" value="1.0" type="real" />
  </edge>
  <edge id="P0CF74 (pp) P62993" label="IGLC6_HUMAN (pp) GRB2_HUMAN" source="P0CF74" target="P62993">
    <att name="confidence_score" value="1.0" type="real" />
    <att name="confidence_score_old" value="0.2065" type="real" />
    <att name="initial_score" value="0.1783" type="real" />
    <att name="relevance_score" value="1.0" type="real" />
  </edge>
  <edge id="P0CF74 (pp) Q06187" label="IGLC6_HUMAN (pp) BTK_HUMAN" source="P0CF74" target="Q06187">
    <att name="confidence_score" value="1.0" type="real" />
    <att name="confidence_score_old" value="0.2139" type="real" />
    <att name="initial_score" value="0.1954" type="real" />
    <att name="relevance_score" value="1.0" type="real" />
  </edge>
  <edge id="P0CF74 (pp) Q07889" label="IGLC6_HUMAN (pp) SOS1_HUMAN" source="P0CF74" target="Q07889">
    <att name="confidence_score" value="1.0" type="real" />
    <att name="confidence_score_old" value="0.209" type="real" />
    <att name="initial_score" value="0.1841" type="real" />
    <att name="relevance_score" value="1.0" type="real" />
  </edge>
  <edge id="P0CF74 (pp) Q8WV28" label="IGLC6_HUMAN (pp) BLNK_HUMAN" source="P0CF74" target="Q8WV28">
    <att name="confidence_score" value="1.0" type="real" />
    <att name="confidence_score_old" value="0.2059" type="real" />
    <att name="initial_score" value="0.1769" type="real" />
    <att name="relevance_score" value="1.0" type="real" />
  </edge>
  <edge id="P0CF74 (pp) Q96B97" label="IGLC6_HUMAN (pp) SH3K1_HUMAN" source="P0CF74" target="Q96B97">
    <att name="confidence_score" value="1.0" type="real" />
    <att name="confidence_score_old" value="0.2022" type="real" />
    <att name="initial_score" value="0.1683" type="real" />
    <att name="relevance_score" value="1.0" type="real" />
  </edge>
  <edge id="P0CF74 (pp) Q9UKW4" label="IGLC6_HUMAN (pp) VAV3_HUMAN" source="P0CF74" target="Q9UKW4">
    <att name="confidence_score" value="1.0" type="real" />
    <att name="confidence_score_old" value="0.1992" type="real" />
    <att name="initial_score" value="0.161" type="real" />
    <att name="relevance_score" value="1.0" type="real" />
  </edge>
  <edge id="P0CG04 (pp) P0DOY2" label="IGLC1_HUMAN (pp) IGLC2_HUMAN" source="P0CG04" target="P0DOY2">
    <att name="confidence_score" value="1.0" type="real" />
    <att name="confidence_score_old" value="0.2003" type="real" />
    <att name="initial_score" value="0.1636" type="real" />
    <att name="relevance_score" value="1.0" type="real" />
  </edge>
  <edge id="P0CG04 (pp) P0DOY3" label="IGLC1_HUMAN (pp) IGLC3_HUMAN" source="P0CG04" target="P0DOY3">
    <att name="confidence_score" value="1.0" type="real" />
    <att name="confidence_score_old" value="0.2003" type="real" />
    <att name="initial_score" value="0.1636" type="real" />
    <att name="relevance_score" value="1.0" type="real" />
  </edge>
  <edge id="P0CG04 (pp) P11912" label="IGLC1_HUMAN (pp) CD79A_HUMAN" source="P0CG04" target="P11912">
    <att name="confidence_score" value="1.0" type="real" />
    <att name="confidence_score_old" value="0.2218" type="real" />
    <att name="initial_score" value="0.213" type="real" />
    <att name="relevance_score" value="1.0" type="real" />
  </edge>
  <edge id="P0CG04 (pp) P12314" label="IGLC1_HUMAN (pp) FCGR1_HUMAN" source="P0CG04" target="P12314">
    <att name="confidence_score" value="1.0" type="real" />
    <att name="confidence_score_old" value="0.2466" type="real" />
    <att name="initial_score" value="0.2642" type="real" />
    <att name="relevance_score" value="1.0" type="real" />
  </edge>
  <edge id="P0CG04 (pp) P12318" label="IGLC1_HUMAN (pp) FCG2A_HUMAN" source="P0CG04" target="P12318">
    <att name="confidence_score" value="1.0" type="real" />
    <att name="confidence_score_old" value="0.3445" type="real" />
    <att name="initial_score" value="0.4257" type="real" />
    <att name="relevance_score" value="1.0" type="real" />
  </edge>
  <edge id="P0CG04 (pp) P12931" label="IGLC1_HUMAN (pp) SRC_HUMAN" source="P0CG04" target="P12931">
    <att name="confidence_score" value="1.0" type="real" />
    <att name="confidence_score_old" value="0.192" type="real" />
    <att name="initial_score" value="0.1431" type="real" />
    <att name="relevance_score" value="1.0" type="real" />
  </edge>
  <edge id="P0CG04 (pp) P15498" label="IGLC1_HUMAN (pp) VAV_HUMAN" source="P0CG04" target="P15498">
    <att name="confidence_score" value="1.0" type="real" />
    <att name="confidence_score_old" value="0.2223" type="real" />
    <att name="initial_score" value="0.214" type="real" />
    <att name="relevance_score" value="1.0" type="real" />
  </edge>
  <edge id="P0CG04 (pp) P16333" label="IGLC1_HUMAN (pp) NCK1_HUMAN" source="P0CG04" target="P16333">
    <att name="confidence_score" value="1.0" type="real" />
    <att name="confidence_score_old" value="0.212" type="real" />
    <att name="initial_score" value="0.1912" type="real" />
    <att name="relevance_score" value="1.0" type="real" />
  </edge>
  <edge id="P0CG04 (pp) P16885" label="IGLC1_HUMAN (pp) PLCG2_HUMAN" source="P0CG04" target="P16885">
    <att name="confidence_score" value="1.0" type="real" />
    <att name="confidence_score_old" value="0.2238" type="real" />
    <att name="initial_score" value="0.2173" type="real" />
    <att name="relevance_score" value="1.0" type="real" />
  </edge>
  <edge id="P0CG04 (pp) P20963" label="IGLC1_HUMAN (pp) CD3Z_HUMAN" source="P0CG04" target="P20963">
    <att name="confidence_score" value="1.0" type="real" />
    <att name="confidence_score_old" value="0.2407" type="real" />
    <att name="initial_score" value="0.2524" type="real" />
    <att name="relevance_score" value="1.0" type="real" />
  </edge>
  <edge id="P0CG04 (pp) P29350" label="IGLC1_HUMAN (pp) PTN6_HUMAN" source="P0CG04" target="P29350">
    <att name="confidence_score" value="1.0" type="real" />
    <att name="confidence_score_old" value="0.2241" type="real" />
    <att name="initial_score" value="0.2178" type="real" />
    <att name="relevance_score" value="1.0" type="real" />
  </edge>
  <edge id="P0CG04 (pp) P30273" label="IGLC1_HUMAN (pp) FCERG_HUMAN" source="P0CG04" target="P30273">
    <att name="confidence_score" value="1.0" type="real" />
    <att name="confidence_score_old" value="0.2119" type="real" />
    <att name="initial_score" value="0.1908" type="real" />
    <att name="relevance_score" value="1.0" type="real" />
  </edge>
  <edge id="P0CG04 (pp) P40259" label="IGLC1_HUMAN (pp) CD79B_HUMAN" source="P0CG04" target="P40259">
    <att name="confidence_score" value="1.0" type="real" />
    <att name="confidence_score_old" value="0.2232" type="real" />
    <att name="initial_score" value="0.2158" type="real" />
    <att name="relevance_score" value="1.0" type="real" />
  </edge>
  <edge id="P0CG04 (pp) P43405" label="IGLC1_HUMAN (pp) KSYK_HUMAN" source="P0CG04" target="P43405">
    <att name="confidence_score" value="1.0" type="real" />
    <att name="confidence_score_old" value="0.4759" type="real" />
    <att name="initial_score" value="0.5817" type="real" />
    <att name="relevance_score" value="1.0" type="real" />
  </edge>
  <edge id="P0CG04 (pp) P52735" label="IGLC1_HUMAN (pp) VAV2_HUMAN" source="P0CG04" target="P52735">
    <att name="confidence_score" value="1.0" type="real" />
    <att name="confidence_score_old" value="0.198" type="real" />
    <att name="initial_score" value="0.158" type="real" />
    <att name="relevance_score" value="1.0" type="real" />
  </edge>
  <edge id="P0CG04 (pp) P62993" label="IGLC1_HUMAN (pp) GRB2_HUMAN" source="P0CG04" target="P62993">
    <att name="confidence_score" value="1.0" type="real" />
    <att name="confidence_score_old" value="0.206" type="real" />
    <att name="initial_score" value="0.1771" type="real" />
    <att name="relevance_score" value="1.0" type="real" />
  </edge>
  <edge id="P0CG04 (pp) Q06187" label="IGLC1_HUMAN (pp) BTK_HUMAN" source="P0CG04" target="Q06187">
    <att name="confidence_score" value="1.0" type="real" />
    <att name="confidence_score_old" value="0.2136" type="real" />
    <att name="initial_score" value="0.1946" type="real" />
    <att name="relevance_score" value="1.0" type="real" />
  </edge>
  <edge id="P0CG04 (pp) Q07889" label="IGLC1_HUMAN (pp) SOS1_HUMAN" source="P0CG04" target="Q07889">
    <att name="confidence_score" value="1.0" type="real" />
    <att name="confidence_score_old" value="0.2085" type="real" />
    <att name="initial_score" value="0.183" type="real" />
    <att name="relevance_score" value="1.0" type="real" />
  </edge>
  <edge id="P0CG04 (pp) Q8WV28" label="IGLC1_HUMAN (pp) BLNK_HUMAN" source="P0CG04" target="Q8WV28">
    <att name="confidence_score" value="1.0" type="real" />
    <att name="confidence_score_old" value="0.2056" type="real" />
    <att name="initial_score" value="0.1762" type="real" />
    <att name="relevance_score" value="1.0" type="real" />
  </edge>
  <edge id="P0CG04 (pp) Q96B97" label="IGLC1_HUMAN (pp) SH3K1_HUMAN" source="P0CG04" target="Q96B97">
    <att name="confidence_score" value="1.0" type="real" />
    <att name="confidence_score_old" value="0.2019" type="real" />
    <att name="initial_score" value="0.1676" type="real" />
    <att name="relevance_score" value="1.0" type="real" />
  </edge>
  <edge id="P0CG04 (pp) Q9UKW4" label="IGLC1_HUMAN (pp) VAV3_HUMAN" source="P0CG04" target="Q9UKW4">
    <att name="confidence_score" value="1.0" type="real" />
    <att name="confidence_score_old" value="0.1989" type="real" />
    <att name="initial_score" value="0.1603" type="real" />
    <att name="relevance_score" value="1.0" type="real" />
  </edge>
  <edge id="P0DOY2 (pp) P0DOY3" label="IGLC2_HUMAN (pp) IGLC3_HUMAN" source="P0DOY2" target="P0DOY3">
    <att name="confidence_score" value="1.0" type="real" />
    <att name="confidence_score_old" value="0.2069" type="real" />
    <att name="initial_score" value="0.1794" type="real" />
    <att name="relevance_score" value="1.0" type="real" />
  </edge>
  <edge id="P0DOY2 (pp) P11912" label="IGLC2_HUMAN (pp) CD79A_HUMAN" source="P0DOY2" target="P11912">
    <att name="confidence_score" value="1.0" type="real" />
    <att name="confidence_score_old" value="0.2219" type="real" />
    <att name="initial_score" value="0.2131" type="real" />
    <att name="relevance_score" value="1.0" type="real" />
  </edge>
  <edge id="P0DOY2 (pp) P12314" label="IGLC2_HUMAN (pp) FCGR1_HUMAN" source="P0DOY2" target="P12314">
    <att name="confidence_score" value="1.0" type="real" />
    <att name="confidence_score_old" value="0.2468" type="real" />
    <att name="initial_score" value="0.2644" type="real" />
    <att name="relevance_score" value="1.0" type="real" />
  </edge>
  <edge id="P0DOY2 (pp) P12318" label="IGLC2_HUMAN (pp) FCG2A_HUMAN" source="P0DOY2" target="P12318">
    <att name="confidence_score" value="1.0" type="real" />
    <att name="confidence_score_old" value="0.3447" type="real" />
    <att name="initial_score" value="0.426" type="real" />
    <att name="relevance_score" value="1.0" type="real" />
  </edge>
  <edge id="P0DOY2 (pp) P12931" label="IGLC2_HUMAN (pp) SRC_HUMAN" source="P0DOY2" target="P12931">
    <att name="confidence_score" value="1.0" type="real" />
    <att name="confidence_score_old" value="0.192" type="real" />
    <att name="initial_score" value="0.1432" type="real" />
    <att name="relevance_score" value="1.0" type="real" />
  </edge>
  <edge id="P0DOY2 (pp) P15498" label="IGLC2_HUMAN (pp) VAV_HUMAN" source="P0DOY2" target="P15498">
    <att name="confidence_score" value="1.0" type="real" />
    <att name="confidence_score_old" value="0.2224" type="real" />
    <att name="initial_score" value="0.2143" type="real" />
    <att name="relevance_score" value="1.0" type="real" />
  </edge>
  <edge id="P0DOY2 (pp) P16333" label="IGLC2_HUMAN (pp) NCK1_HUMAN" source="P0DOY2" target="P16333">
    <att name="confidence_score" value="1.0" type="real" />
    <att name="confidence_score_old" value="0.212" type="real" />
    <att name="initial_score" value="0.1911" type="real" />
    <att name="relevance_score" value="1.0" type="real" />
  </edge>
  <edge id="P0DOY2 (pp) P16885" label="IGLC2_HUMAN (pp) PLCG2_HUMAN" source="P0DOY2" target="P16885">
    <att name="confidence_score" value="1.0" type="real" />
    <att name="confidence_score_old" value="0.2239" type="real" />
    <att name="initial_score" value="0.2175" type="real" />
    <att name="relevance_score" value="1.0" type="real" />
  </edge>
  <edge id="P0DOY2 (pp) P20963" label="IGLC2_HUMAN (pp) CD3Z_HUMAN" source="P0DOY2" target="P20963">
    <att name="confidence_score" value="1.0" type="real" />
    <att name="confidence_score_old" value="0.2408" type="real" />
    <att name="initial_score" value="0.2527" type="real" />
    <att name="relevance_score" value="1.0" type="real" />
  </edge>
  <edge id="P0DOY2 (pp) P29350" label="IGLC2_HUMAN (pp) PTN6_HUMAN" source="P0DOY2" target="P29350">
    <att name="confidence_score" value="1.0" type="real" />
    <att name="confidence_score_old" value="0.2242" type="real" />
    <att name="initial_score" value="0.218" type="real" />
    <att name="relevance_score" value="1.0" type="real" />
  </edge>
  <edge id="P0DOY2 (pp) P30273" label="IGLC2_HUMAN (pp) FCERG_HUMAN" source="P0DOY2" target="P30273">
    <att name="confidence_score" value="1.0" type="real" />
    <att name="confidence_score_old" value="0.2119" type="real" />
    <att name="initial_score" value="0.1909" type="real" />
    <att name="relevance_score" value="1.0" type="real" />
  </edge>
  <edge id="P0DOY2 (pp) P40259" label="IGLC2_HUMAN (pp) CD79B_HUMAN" source="P0DOY2" target="P40259">
    <att name="confidence_score" value="1.0" type="real" />
    <att name="confidence_score_old" value="0.2232" type="real" />
    <att name="initial_score" value="0.216" type="real" />
    <att name="relevance_score" value="1.0" type="real" />
  </edge>
  <edge id="P0DOY2 (pp) P43405" label="IGLC2_HUMAN (pp) KSYK_HUMAN" source="P0DOY2" target="P43405">
    <att name="confidence_score" value="1.0" type="real" />
    <att name="confidence_score_old" value="0.4768" type="real" />
    <att name="initial_score" value="0.5826" type="real" />
    <att name="relevance_score" value="1.0" type="real" />
  </edge>
  <edge id="P0DOY2 (pp) P52735" label="IGLC2_HUMAN (pp) VAV2_HUMAN" source="P0DOY2" target="P52735">
    <att name="confidence_score" value="1.0" type="real" />
    <att name="confidence_score_old" value="0.198" type="real" />
    <att name="initial_score" value="0.1581" type="real" />
    <att name="relevance_score" value="1.0" type="real" />
  </edge>
  <edge id="P0DOY2 (pp) P62993" label="IGLC2_HUMAN (pp) GRB2_HUMAN" source="P0DOY2" target="P62993">
    <att name="confidence_score" value="1.0" type="real" />
    <att name="confidence_score_old" value="0.2061" type="real" />
    <att name="initial_score" value="0.1773" type="real" />
    <att name="relevance_score" value="1.0" type="real" />
  </edge>
  <edge id="P0DOY2 (pp) Q06187" label="IGLC2_HUMAN (pp) BTK_HUMAN" source="P0DOY2" target="Q06187">
    <att name="confidence_score" value="1.0" type="real" />
    <att name="confidence_score_old" value="0.2136" type="real" />
    <att name="initial_score" value="0.1948" type="real" />
    <att name="relevance_score" value="1.0" type="real" />
  </edge>
  <edge id="P0DOY2 (pp) Q07889" label="IGLC2_HUMAN (pp) SOS1_HUMAN" source="P0DOY2" target="Q07889">
    <att name="confidence_score" value="1.0" type="real" />
    <att name="confidence_score_old" value="0.2086" type="real" />
    <att name="initial_score" value="0.1832" type="real" />
    <att name="relevance_score" value="1.0" type="real" />
  </edge>
  <edge id="P0DOY2 (pp) Q8WV28" label="IGLC2_HUMAN (pp) BLNK_HUMAN" source="P0DOY2" target="Q8WV28">
    <att name="confidence_score" value="1.0" type="real" />
    <att name="confidence_score_old" value="0.2056" type="real" />
    <att name="initial_score" value="0.1763" type="real" />
    <att name="relevance_score" value="1.0" type="real" />
  </edge>
  <edge id="P0DOY2 (pp) Q96B97" label="IGLC2_HUMAN (pp) SH3K1_HUMAN" source="P0DOY2" target="Q96B97">
    <att name="confidence_score" value="1.0" type="real" />
    <att name="confidence_score_old" value="0.202" type="real" />
    <att name="initial_score" value="0.1677" type="real" />
    <att name="relevance_score" value="1.0" type="real" />
  </edge>
  <edge id="P0DOY2 (pp) Q9UKW4" label="IGLC2_HUMAN (pp) VAV3_HUMAN" source="P0DOY2" target="Q9UKW4">
    <att name="confidence_score" value="1.0" type="real" />
    <att name="confidence_score_old" value="0.199" type="real" />
    <att name="initial_score" value="0.1604" type="real" />
    <att name="relevance_score" value="1.0" type="real" />
  </edge>
  <edge id="P0DOY3 (pp) P11912" label="IGLC3_HUMAN (pp) CD79A_HUMAN" source="P0DOY3" target="P11912">
    <att name="confidence_score" value="1.0" type="real" />
    <att name="confidence_score_old" value="0.2219" type="real" />
    <att name="initial_score" value="0.2131" type="real" />
    <att name="relevance_score" value="1.0" type="real" />
  </edge>
  <edge id="P0DOY3 (pp) P12314" label="IGLC3_HUMAN (pp) FCGR1_HUMAN" source="P0DOY3" target="P12314">
    <att name="confidence_score" value="1.0" type="real" />
    <att name="confidence_score_old" value="0.2468" type="real" />
    <att name="initial_score" value="0.2644" type="real" />
    <att name="relevance_score" value="1.0" type="real" />
  </edge>
  <edge id="P0DOY3 (pp) P12318" label="IGLC3_HUMAN (pp) FCG2A_HUMAN" source="P0DOY3" target="P12318">
    <att name="confidence_score" value="1.0" type="real" />
    <att name="confidence_score_old" value="0.3447" type="real" />
    <att name="initial_score" value="0.426" type="real" />
    <att name="relevance_score" value="1.0" type="real" />
  </edge>
  <edge id="P0DOY3 (pp) P12931" label="IGLC3_HUMAN (pp) SRC_HUMAN" source="P0DOY3" target="P12931">
    <att name="confidence_score" value="1.0" type="real" />
    <att name="confidence_score_old" value="0.192" type="real" />
    <att name="initial_score" value="0.1432" type="real" />
    <att name="relevance_score" value="1.0" type="real" />
  </edge>
  <edge id="P0DOY3 (pp) P15498" label="IGLC3_HUMAN (pp) VAV_HUMAN" source="P0DOY3" target="P15498">
    <att name="confidence_score" value="1.0" type="real" />
    <att name="confidence_score_old" value="0.2224" type="real" />
    <att name="initial_score" value="0.2143" type="real" />
    <att name="relevance_score" value="1.0" type="real" />
  </edge>
  <edge id="P0DOY3 (pp) P16333" label="IGLC3_HUMAN (pp) NCK1_HUMAN" source="P0DOY3" target="P16333">
    <att name="confidence_score" value="1.0" type="real" />
    <att name="confidence_score_old" value="0.212" type="real" />
    <att name="initial_score" value="0.1911" type="real" />
    <att name="relevance_score" value="1.0" type="real" />
  </edge>
  <edge id="P0DOY3 (pp) P16885" label="IGLC3_HUMAN (pp) PLCG2_HUMAN" source="P0DOY3" target="P16885">
    <att name="confidence_score" value="1.0" type="real" />
    <att name="confidence_score_old" value="0.2239" type="real" />
    <att name="initial_score" value="0.2175" type="real" />
    <att name="relevance_score" value="1.0" type="real" />
  </edge>
  <edge id="P0DOY3 (pp) P20963" label="IGLC3_HUMAN (pp) CD3Z_HUMAN" source="P0DOY3" target="P20963">
    <att name="confidence_score" value="1.0" type="real" />
    <att name="confidence_score_old" value="0.2408" type="real" />
    <att name="initial_score" value="0.2527" type="real" />
    <att name="relevance_score" value="1.0" type="real" />
  </edge>
  <edge id="P0DOY3 (pp) P29350" label="IGLC3_HUMAN (pp) PTN6_HUMAN" source="P0DOY3" target="P29350">
    <att name="confidence_score" value="1.0" type="real" />
    <att name="confidence_score_old" value="0.2242" type="real" />
    <att name="initial_score" value="0.218" type="real" />
    <att name="relevance_score" value="1.0" type="real" />
  </edge>
  <edge id="P0DOY3 (pp) P30273" label="IGLC3_HUMAN (pp) FCERG_HUMAN" source="P0DOY3" target="P30273">
    <att name="confidence_score" value="1.0" type="real" />
    <att name="confidence_score_old" value="0.2119" type="real" />
    <att name="initial_score" value="0.1909" type="real" />
    <att name="relevance_score" value="1.0" type="real" />
  </edge>
  <edge id="P0DOY3 (pp) P40259" label="IGLC3_HUMAN (pp) CD79B_HUMAN" source="P0DOY3" target="P40259">
    <att name="confidence_score" value="1.0" type="real" />
    <att name="confidence_score_old" value="0.2232" type="real" />
    <att name="initial_score" value="0.216" type="real" />
    <att name="relevance_score" value="1.0" type="real" />
  </edge>
  <edge id="P0DOY3 (pp) P43405" label="IGLC3_HUMAN (pp) KSYK_HUMAN" source="P0DOY3" target="P43405">
    <att name="confidence_score" value="1.0" type="real" />
    <att name="confidence_score_old" value="0.4768" type="real" />
    <att name="initial_score" value="0.5826" type="real" />
    <att name="relevance_score" value="1.0" type="real" />
  </edge>
  <edge id="P0DOY3 (pp) P52735" label="IGLC3_HUMAN (pp) VAV2_HUMAN" source="P0DOY3" target="P52735">
    <att name="confidence_score" value="1.0" type="real" />
    <att name="confidence_score_old" value="0.198" type="real" />
    <att name="initial_score" value="0.1581" type="real" />
    <att name="relevance_score" value="1.0" type="real" />
  </edge>
  <edge id="P0DOY3 (pp) P62993" label="IGLC3_HUMAN (pp) GRB2_HUMAN" source="P0DOY3" target="P62993">
    <att name="confidence_score" value="1.0" type="real" />
    <att name="confidence_score_old" value="0.2061" type="real" />
    <att name="initial_score" value="0.1773" type="real" />
    <att name="relevance_score" value="1.0" type="real" />
  </edge>
  <edge id="P0DOY3 (pp) Q06187" label="IGLC3_HUMAN (pp) BTK_HUMAN" source="P0DOY3" target="Q06187">
    <att name="confidence_score" value="1.0" type="real" />
    <att name="confidence_score_old" value="0.2136" type="real" />
    <att name="initial_score" value="0.1948" type="real" />
    <att name="relevance_score" value="1.0" type="real" />
  </edge>
  <edge id="P0DOY3 (pp) Q07889" label="IGLC3_HUMAN (pp) SOS1_HUMAN" source="P0DOY3" target="Q07889">
    <att name="confidence_score" value="1.0" type="real" />
    <att name="confidence_score_old" value="0.2086" type="real" />
    <att name="initial_score" value="0.1832" type="real" />
    <att name="relevance_score" value="1.0" type="real" />
  </edge>
  <edge id="P0DOY3 (pp) Q8WV28" label="IGLC3_HUMAN (pp) BLNK_HUMAN" source="P0DOY3" target="Q8WV28">
    <att name="confidence_score" value="1.0" type="real" />
    <att name="confidence_score_old" value="0.2056" type="real" />
    <att name="initial_score" value="0.1763" type="real" />
    <att name="relevance_score" value="1.0" type="real" />
  </edge>
  <edge id="P0DOY3 (pp) Q96B97" label="IGLC3_HUMAN (pp) SH3K1_HUMAN" source="P0DOY3" target="Q96B97">
    <att name="confidence_score" value="1.0" type="real" />
    <att name="confidence_score_old" value="0.202" type="real" />
    <att name="initial_score" value="0.1677" type="real" />
    <att name="relevance_score" value="1.0" type="real" />
  </edge>
  <edge id="P0DOY3 (pp) Q9UKW4" label="IGLC3_HUMAN (pp) VAV3_HUMAN" source="P0DOY3" target="Q9UKW4">
    <att name="confidence_score" value="1.0" type="real" />
    <att name="confidence_score_old" value="0.199" type="real" />
    <att name="initial_score" value="0.1604" type="real" />
    <att name="relevance_score" value="1.0" type="real" />
  </edge>
  <edge id="P10747 (pp) P15498" label="CD28_HUMAN (pp) VAV_HUMAN" source="P10747" target="P15498">
    <att name="confidence_score" value="1.0" type="real" />
    <att name="confidence_score_old" value="1.0" type="real" />
    <att name="initial_score" value="0.5618" type="real" />
    <att name="relevance_score" value="1.0" type="real" />
  </edge>
  <edge id="P10747 (pp) P27986" label="CD28_HUMAN (pp) P85A_HUMAN" source="P10747" target="P27986">
    <att name="confidence_score" value="1.0" type="real" />
    <att name="confidence_score_old" value="1.0" type="real" />
    <att name="initial_score" value="0.8348" type="real" />
    <att name="relevance_score" value="1.0" type="real" />
  </edge>
  <edge id="P10747 (pp) P33681" label="CD28_HUMAN (pp) CD80_HUMAN" source="P10747" target="P33681">
    <att name="confidence_score" value="1.0" type="real" />
    <att name="confidence_score_old" value="1.0" type="real" />
    <att name="initial_score" value="0.855" type="real" />
    <att name="relevance_score" value="1.0" type="real" />
  </edge>
  <edge id="P10747 (pp) P42081" label="CD28_HUMAN (pp) CD86_HUMAN" source="P10747" target="P42081">
    <att name="confidence_score" value="1.0" type="real" />
    <att name="confidence_score_old" value="1.0" type="real" />
    <att name="initial_score" value="0.8746" type="real" />
    <att name="relevance_score" value="1.0" type="real" />
  </edge>
  <edge id="P10747 (pp) P62993" label="CD28_HUMAN (pp) GRB2_HUMAN" source="P10747" target="P62993">
    <att name="confidence_score" value="1.0" type="real" />
    <att name="confidence_score_old" value="1.0" type="real" />
    <att name="initial_score" value="0.7958" type="real" />
    <att name="relevance_score" value="1.0" type="real" />
  </edge>
  <edge id="P10747 (pp) Q04759" label="CD28_HUMAN (pp) KPCT_HUMAN" source="P10747" target="Q04759">
    <att name="confidence_score" value="1.0" type="real" />
    <att name="confidence_score_old" value="0.5386" type="real" />
    <att name="initial_score" value="0.6415" type="real" />
    <att name="relevance_score" value="1.0" type="real" />
  </edge>
  <edge id="P10747 (pp) Q08881" label="CD28_HUMAN (pp) ITK_HUMAN" source="P10747" target="Q08881">
    <att name="confidence_score" value="1.0" type="real" />
    <att name="confidence_score_old" value="0.3489" type="real" />
    <att name="initial_score" value="0.4317" type="real" />
    <att name="relevance_score" value="1.0" type="real" />
  </edge>
  <edge id="P11912 (pp) P15391" label="CD79A_HUMAN (pp) CD19_HUMAN" source="P11912" target="P15391">
    <att name="confidence_score" value="1.0" type="real" />
    <att name="confidence_score_old" value="1.0" type="real" />
    <att name="initial_score" value="0.5256" type="real" />
    <att name="relevance_score" value="1.0" type="real" />
  </edge>
  <edge id="P11912 (pp) P15498" label="CD79A_HUMAN (pp) VAV_HUMAN" source="P11912" target="P15498">
    <att name="confidence_score" value="1.0" type="real" />
    <att name="confidence_score_old" value="0.2104" type="real" />
    <att name="initial_score" value="0.1874" type="real" />
    <att name="relevance_score" value="1.0" type="real" />
  </edge>
  <edge id="P11912 (pp) P16333" label="CD79A_HUMAN (pp) NCK1_HUMAN" source="P11912" target="P16333">
    <att name="confidence_score" value="1.0" type="real" />
    <att name="confidence_score_old" value="0.2095" type="real" />
    <att name="initial_score" value="0.1854" type="real" />
    <att name="relevance_score" value="1.0" type="real" />
  </edge>
  <edge id="P11912 (pp) P16885" label="CD79A_HUMAN (pp) PLCG2_HUMAN" source="P11912" target="P16885">
    <att name="confidence_score" value="1.0" type="real" />
    <att name="confidence_score_old" value="0.2098" type="real" />
    <att name="initial_score" value="0.1861" type="real" />
    <att name="relevance_score" value="1.0" type="real" />
  </edge>
  <edge id="P11912 (pp) P29350" label="CD79A_HUMAN (pp) PTN6_HUMAN" source="P11912" target="P29350">
    <att name="confidence_score" value="1.0" type="real" />
    <att name="confidence_score_old" value="1.0" type="real" />
    <att name="initial_score" value="0.2112" type="real" />
    <att name="relevance_score" value="1.0" type="real" />
  </edge>
  <edge id="P11912 (pp) P29353" label="CD79A_HUMAN (pp) SHC1_HUMAN" source="P11912" target="P29353">
    <att name="confidence_score" value="1.0" type="real" />
    <att name="confidence_score_old" value="1.0" type="real" />
    <att name="relevance_score" value="1.0" type="real" />
  </edge>
  <edge id="P11912 (pp) P29597" label="CD79A_HUMAN (pp) TYK2_HUMAN" source="P11912" target="P29597">
    <att name="confidence_score" value="1.0" type="real" />
    <att name="confidence_score_old" value="0.1593" type="real" />
    <att name="initial_score" value="0.0531" type="real" />
    <att name="relevance_score" value="1.0" type="real" />
  </edge>
  <edge id="P11912 (pp) P40259" label="CD79A_HUMAN (pp) CD79B_HUMAN" source="P11912" target="P40259">
    <att name="confidence_score" value="1.0" type="real" />
    <att name="confidence_score_old" value="1.0" type="real" />
    <att name="initial_score" value="0.7854" type="real" />
    <att name="relevance_score" value="1.0" type="real" />
  </edge>
  <edge id="P11912 (pp) P43405" label="CD79A_HUMAN (pp) KSYK_HUMAN" source="P11912" target="P43405">
    <att name="confidence_score" value="1.0" type="real" />
    <att name="confidence_score_old" value="1.0" type="real" />
    <att name="initial_score" value="0.6463" type="real" />
    <att name="relevance_score" value="1.0" type="real" />
  </edge>
  <edge id="P11912 (pp) P51451" label="CD79A_HUMAN (pp) BLK_HUMAN" source="P11912" target="P51451">
    <att name="confidence_score" value="1.0" type="real" />
    <att name="confidence_score_old" value="1.0" type="real" />
    <att name="initial_score" value="0.1995" type="real" />
    <att name="relevance_score" value="1.0" type="real" />
  </edge>
  <edge id="P11912 (pp) P62993" label="CD79A_HUMAN (pp) GRB2_HUMAN" source="P11912" target="P62993">
    <att name="confidence_score" value="1.0" type="real" />
    <att name="confidence_score_old" value="1.0" type="real" />
    <att name="initial_score" value="0.1594" type="real" />
    <att name="relevance_score" value="1.0" type="real" />
  </edge>
  <edge id="P11912 (pp) Q06187" label="CD79A_HUMAN (pp) BTK_HUMAN" source="P11912" target="Q06187">
    <att name="confidence_score" value="1.0" type="real" />
    <att name="confidence_score_old" value="0.2111" type="real" />
    <att name="initial_score" value="0.1889" type="real" />
    <att name="relevance_score" value="1.0" type="real" />
  </edge>
  <edge id="P11912 (pp) Q07889" label="CD79A_HUMAN (pp) SOS1_HUMAN" source="P11912" target="Q07889">
    <att name="confidence_score" value="1.0" type="real" />
    <att name="confidence_score_old" value="1.0" type="real" />
    <att name="initial_score" value="0.165" type="real" />
    <att name="relevance_score" value="1.0" type="real" />
  </edge>
  <edge id="P11912 (pp) Q13239" label="CD79A_HUMAN (pp) SLAP1_HUMAN" source="P11912" target="Q13239">
    <att name="confidence_score" value="1.0" type="real" />
    <att name="confidence_score_old" value="0.3336" type="real" />
    <att name="initial_score" value="0.4101" type="real" />
    <att name="relevance_score" value="1.0" type="real" />
  </edge>
  <edge id="P11912 (pp) Q8WV28" label="CD79A_HUMAN (pp) BLNK_HUMAN" source="P11912" target="Q8WV28">
    <att name="confidence_score" value="1.0" type="real" />
    <att name="confidence_score_old" value="1.0" type="real" />
    <att name="initial_score" value="0.5267" type="real" />
    <att name="relevance_score" value="1.0" type="real" />
  </edge>
  <edge id="P11912 (pp) Q96B97" label="CD79A_HUMAN (pp) SH3K1_HUMAN" source="P11912" target="Q96B97">
    <att name="confidence_score" value="1.0" type="real" />
    <att name="confidence_score_old" value="1.0" type="real" />
    <att name="initial_score" value="0.1626" type="real" />
    <att name="relevance_score" value="1.0" type="real" />
  </edge>
  <edge id="P12314 (pp) P15498" label="FCGR1_HUMAN (pp) VAV_HUMAN" source="P12314" target="P15498">
    <att name="confidence_score" value="1.0" type="real" />
    <att name="confidence_score_old" value="1.0" type="real" />
    <att name="initial_score" value="0.1569" type="real" />
    <att name="relevance_score" value="1.0" type="real" />
  </edge>
  <edge id="P12314 (pp) P16885" label="FCGR1_HUMAN (pp) PLCG2_HUMAN" source="P12314" target="P16885">
    <att name="confidence_score" value="1.0" type="real" />
    <att name="confidence_score_old" value="1.0" type="real" />
    <att name="initial_score" value="0.1201" type="real" />
    <att name="relevance_score" value="1.0" type="real" />
  </edge>
  <edge id="P12314 (pp) P19174" label="FCGR1_HUMAN (pp) PLCG1_HUMAN" source="P12314" target="P19174">
    <att name="confidence_score" value="1.0" type="real" />
    <att name="confidence_score_old" value="1.0" type="real" />
    <att name="initial_score" value="0.119" type="real" />
    <att name="relevance_score" value="1.0" type="real" />
  </edge>
  <edge id="P12314 (pp) P20963" label="FCGR1_HUMAN (pp) CD3Z_HUMAN" source="P12314" target="P20963">
    <att name="confidence_score" value="1.0" type="real" />
    <att name="confidence_score_old" value="1.0" type="real" />
    <att name="initial_score" value="0.0475" type="real" />
    <att name="relevance_score" value="1.0" type="real" />
  </edge>
  <edge id="P12314 (pp) P22681" label="FCGR1_HUMAN (pp) CBL_HUMAN" source="P12314" target="P22681">
    <att name="confidence_score" value="1.0" type="real" />
    <att name="confidence_score_old" value="0.2295" type="real" />
    <att name="initial_score" value="0.2293" type="real" />
    <att name="relevance_score" value="1.0" type="real" />
  </edge>
  <edge id="P12314 (pp) P27986" label="FCGR1_HUMAN (pp) P85A_HUMAN" source="P12314" target="P27986">
    <att name="confidence_score" value="1.0" type="real" />
    <att name="confidence_score_old" value="1.0" type="real" />
    <att name="initial_score" value="0.0899" type="real" />
    <att name="relevance_score" value="1.0" type="real" />
  </edge>
  <edge id="P12314 (pp) P29353" label="FCGR1_HUMAN (pp) SHC1_HUMAN" source="P12314" target="P29353">
    <att name="confidence_score" value="1.0" type="real" />
    <att name="confidence_score_old" value="0.23" type="real" />
    <att name="initial_score" value="0.2305" type="real" />
    <att name="relevance_score" value="1.0" type="real" />
  </edge>
  <edge id="P12314 (pp) P30273" label="FCGR1_HUMAN (pp) FCERG_HUMAN" source="P12314" target="P30273">
    <att name="confidence_score" value="1.0" type="real" />
    <att name="confidence_score_old" value="0.5255" type="real" />
    <att name="initial_score" value="0.6297" type="real" />
    <att name="relevance_score" value="1.0" type="real" />
  </edge>
  <edge id="P12314 (pp) P43405" label="FCGR1_HUMAN (pp) KSYK_HUMAN" source="P12314" target="P43405">
    <att name="confidence_score" value="1.0" type="real" />
    <att name="confidence_score_old" value="1.0" type="real" />
    <att name="initial_score" value="0.2924" type="real" />
    <att name="relevance_score" value="1.0" type="real" />
  </edge>
  <edge id="P12314 (pp) P46108" label="FCGR1_HUMAN (pp) CRK_HUMAN" source="P12314" target="P46108">
    <att name="confidence_score" value="1.0" type="real" />
    <att name="confidence_score_old" value="1.0" type="real" />
    <att name="initial_score" value="0.1066" type="real" />
    <att name="relevance_score" value="1.0" type="real" />
  </edge>
  <edge id="P12314 (pp) P46109" label="FCGR1_HUMAN (pp) CRKL_HUMAN" source="P12314" target="P46109">
    <att name="confidence_score" value="1.0" type="real" />
    <att name="confidence_score_old" value="0.3346" type="real" />
    <att name="initial_score" value="0.4115" type="real" />
    <att name="relevance_score" value="1.0" type="real" />
  </edge>
  <edge id="P12314 (pp) P52735" label="FCGR1_HUMAN (pp) VAV2_HUMAN" source="P12314" target="P52735">
    <att name="confidence_score" value="1.0" type="real" />
    <att name="confidence_score_old" value="1.0" type="real" />
    <att name="initial_score" value="0.1574" type="real" />
    <att name="relevance_score" value="1.0" type="real" />
  </edge>
  <edge id="P12314 (pp) Q13094" label="FCGR1_HUMAN (pp) LCP2_HUMAN" source="P12314" target="Q13094">
    <att name="confidence_score" value="1.0" type="real" />
    <att name="confidence_score_old" value="0.2329" type="real" />
    <att name="initial_score" value="0.2366" type="real" />
    <att name="relevance_score" value="1.0" type="real" />
  </edge>
  <edge id="P12314 (pp) Q9UKW4" label="FCGR1_HUMAN (pp) VAV3_HUMAN" source="P12314" target="Q9UKW4">
    <att name="confidence_score" value="1.0" type="real" />
    <att name="confidence_score_old" value="1.0" type="real" />
    <att name="initial_score" value="0.1595" type="real" />
    <att name="relevance_score" value="1.0" type="real" />
  </edge>
  <edge id="P12318 (pp) P15498" label="FCG2A_HUMAN (pp) VAV_HUMAN" source="P12318" target="P15498">
    <att name="confidence_score" value="1.0" type="real" />
    <att name="confidence_score_old" value="1.0" type="real" />
    <att name="initial_score" value="0.1572" type="real" />
    <att name="relevance_score" value="1.0" type="real" />
  </edge>
  <edge id="P12318 (pp) P16885" label="FCG2A_HUMAN (pp) PLCG2_HUMAN" source="P12318" target="P16885">
    <att name="confidence_score" value="1.0" type="real" />
    <att name="confidence_score_old" value="1.0" type="real" />
    <att name="initial_score" value="0.1203" type="real" />
    <att name="relevance_score" value="1.0" type="real" />
  </edge>
  <edge id="P12318 (pp) P19174" label="FCG2A_HUMAN (pp) PLCG1_HUMAN" source="P12318" target="P19174">
    <att name="confidence_score" value="1.0" type="real" />
    <att name="confidence_score_old" value="1.0" type="real" />
    <att name="initial_score" value="0.1195" type="real" />
    <att name="relevance_score" value="1.0" type="real" />
  </edge>
  <edge id="P12318 (pp) P27986" label="FCG2A_HUMAN (pp) P85A_HUMAN" source="P12318" target="P27986">
    <att name="confidence_score" value="1.0" type="real" />
    <att name="confidence_score_old" value="1.0" type="real" />
    <att name="initial_score" value="0.6338" type="real" />
    <att name="relevance_score" value="1.0" type="real" />
  </edge>
  <edge id="P12318 (pp) P43405" label="FCG2A_HUMAN (pp) KSYK_HUMAN" source="P12318" target="P43405">
    <att name="confidence_score" value="1.0" type="real" />
    <att name="confidence_score_old" value="1.0" type="real" />
    <att name="initial_score" value="0.7576" type="real" />
    <att name="relevance_score" value="1.0" type="real" />
  </edge>
  <edge id="P12318 (pp) P46108" label="FCG2A_HUMAN (pp) CRK_HUMAN" source="P12318" target="P46108">
    <att name="confidence_score" value="1.0" type="real" />
    <att name="confidence_score_old" value="1.0" type="real" />
    <att name="initial_score" value="0.1071" type="real" />
    <att name="relevance_score" value="1.0" type="real" />
  </edge>
  <edge id="P12318 (pp) P52735" label="FCG2A_HUMAN (pp) VAV2_HUMAN" source="P12318" target="P52735">
    <att name="confidence_score" value="1.0" type="real" />
    <att name="confidence_score_old" value="1.0" type="real" />
    <att name="initial_score" value="0.158" type="real" />
    <att name="relevance_score" value="1.0" type="real" />
  </edge>
  <edge id="P12318 (pp) Q9UKW4" label="FCG2A_HUMAN (pp) VAV3_HUMAN" source="P12318" target="Q9UKW4">
    <att name="confidence_score" value="1.0" type="real" />
    <att name="confidence_score_old" value="1.0" type="real" />
    <att name="initial_score" value="0.16" type="real" />
    <att name="relevance_score" value="1.0" type="real" />
  </edge>
  <edge id="P12931 (pp) P15498" label="SRC_HUMAN (pp) VAV_HUMAN" source="P12931" target="P15498">
    <att name="confidence_score" value="1.0" type="real" />
    <att name="confidence_score_old" value="1.0" type="real" />
    <att name="initial_score" value="0.4526" type="real" />
    <att name="relevance_score" value="1.0" type="real" />
  </edge>
  <edge id="P12931 (pp) P16333" label="SRC_HUMAN (pp) NCK1_HUMAN" source="P12931" target="P16333">
    <att name="confidence_score" value="1.0" type="real" />
    <att name="confidence_score_old" value="1.0" type="real" />
    <att name="initial_score" value="0.3924" type="real" />
    <att name="relevance_score" value="1.0" type="real" />
  </edge>
  <edge id="P12931 (pp) P19174" label="SRC_HUMAN (pp) PLCG1_HUMAN" source="P12931" target="P19174">
    <att name="confidence_score" value="1.0" type="real" />
    <att name="confidence_score_old" value="1.0" type="real" />
    <att name="initial_score" value="0.721" type="real" />
    <att name="relevance_score" value="1.0" type="real" />
  </edge>
  <edge id="P12931 (pp) P19235" label="SRC_HUMAN (pp) EPOR_HUMAN" source="P12931" target="P19235">
    <att name="confidence_score" value="1.0" type="real" />
    <att name="confidence_score_old" value="0.2401" type="real" />
    <att name="initial_score" value="0.2512" type="real" />
    <att name="relevance_score" value="1.0" type="real" />
  </edge>
  <edge id="P12931 (pp) P20963" label="SRC_HUMAN (pp) CD3Z_HUMAN" source="P12931" target="P20963">
    <att name="confidence_score" value="1.0" type="real" />
    <att name="confidence_score_old" value="0.1907" type="real" />
    <att name="initial_score" value="0.1398" type="real" />
    <att name="relevance_score" value="1.0" type="real" />
  </edge>
  <edge id="P12931 (pp) P21860" label="SRC_HUMAN (pp) ERBB3_HUMAN" source="P12931" target="P21860">
    <att name="confidence_score" value="1.0" type="real" />
    <att name="confidence_score_old" value="1.0" type="real" />
    <att name="initial_score" value="0.2737" type="real" />
    <att name="relevance_score" value="1.0" type="real" />
  </edge>
  <edge id="P12931 (pp) P22681" label="SRC_HUMAN (pp) CBL_HUMAN" source="P12931" target="P22681">
    <att name="confidence_score" value="1.0" type="real" />
    <att name="confidence_score_old" value="0.7165" type="real" />
    <att name="initial_score" value="0.7794" type="real" />
    <att name="relevance_score" value="1.0" type="real" />
  </edge>
  <edge id="P12931 (pp) P27986" label="SRC_HUMAN (pp) P85A_HUMAN" source="P12931" target="P27986">
    <att name="confidence_score" value="1.0" type="real" />
    <att name="confidence_score_old" value="1.0" type="real" />
    <att name="initial_score" value="0.7739" type="real" />
    <att name="relevance_score" value="1.0" type="real" />
  </edge>
  <edge id="P12931 (pp) P29350" label="SRC_HUMAN (pp) PTN6_HUMAN" source="P12931" target="P29350">
    <att name="confidence_score" value="1.0" type="real" />
    <att name="confidence_score_old" value="0.3296" type="real" />
    <att name="initial_score" value="0.4043" type="real" />
    <att name="relevance_score" value="1.0" type="real" />
  </edge>
  <edge id="P12931 (pp) P29353" label="SRC_HUMAN (pp) SHC1_HUMAN" source="P12931" target="P29353">
    <att name="confidence_score" value="1.0" type="real" />
    <att name="confidence_score_old" value="1.0" type="real" />
    <att name="initial_score" value="0.7797" type="real" />
    <att name="relevance_score" value="1.0" type="real" />
  </edge>
  <edge id="P12931 (pp) P43405" label="SRC_HUMAN (pp) KSYK_HUMAN" source="P12931" target="P43405">
    <att name="confidence_score" value="1.0" type="real" />
    <att name="confidence_score_old" value="1.0" type="real" />
    <att name="initial_score" value="0.5883" type="real" />
    <att name="relevance_score" value="1.0" type="real" />
  </edge>
  <edge id="P12931 (pp) P46108" label="SRC_HUMAN (pp) CRK_HUMAN" source="P12931" target="P46108">
    <att name="confidence_score" value="1.0" type="real" />
    <att name="confidence_score_old" value="1.0" type="real" />
    <att name="initial_score" value="0.5517" type="real" />
    <att name="relevance_score" value="1.0" type="real" />
  </edge>
  <edge id="P12931 (pp) P50570" label="SRC_HUMAN (pp) DYN2_HUMAN" source="P12931" target="P50570">
    <att name="confidence_score" value="1.0" type="real" />
    <att name="confidence_score_old" value="0.3187" type="real" />
    <att name="initial_score" value="0.3881" type="real" />
    <att name="relevance_score" value="1.0" type="real" />
  </edge>
  <edge id="P12931 (pp) P52735" label="SRC_HUMAN (pp) VAV2_HUMAN" source="P12931" target="P52735">
    <att name="confidence_score" value="1.0" type="real" />
    <att name="confidence_score_old" value="1.0" type="real" />
    <att name="initial_score" value="0.1703" type="real" />
    <att name="relevance_score" value="1.0" type="real" />
  </edge>
  <edge id="P12931 (pp) P62993" label="SRC_HUMAN (pp) GRB2_HUMAN" source="P12931" target="P62993">
    <att name="confidence_score" value="1.0" type="real" />
    <att name="confidence_score_old" value="1.0" type="real" />
    <att name="initial_score" value="0.572" type="real" />
    <att name="relevance_score" value="1.0" type="real" />
  </edge>
  <edge id="P12931 (pp) P63000" label="SRC_HUMAN (pp) RAC1_HUMAN" source="P12931" target="P63000">
    <att name="confidence_score" value="1.0" type="real" />
    <att name="confidence_score_old" value="1.0" type="real" />
    <att name="initial_score" value="0.5209" type="real" />
    <att name="relevance_score" value="1.0" type="real" />
  </edge>
  <edge id="P12931 (pp) P78314" label="SRC_HUMAN (pp) 3BP2_HUMAN" source="P12931" target="P78314">
    <att name="confidence_score" value="1.0" type="real" />
    <att name="confidence_score_old" value="0.2402" type="real" />
    <att name="initial_score" value="0.2513" type="real" />
    <att name="relevance_score" value="1.0" type="real" />
  </edge>
  <edge id="P12931 (pp) Q07666" label="SRC_HUMAN (pp) KHDR1_HUMAN" source="P12931" target="Q07666">
    <att name="confidence_score" value="1.0" type="real" />
    <att name="confidence_score_old" value="0.7096" type="real" />
    <att name="initial_score" value="0.7748" type="real" />
    <att name="relevance_score" value="1.0" type="real" />
  </edge>
  <edge id="P12931 (pp) Q07889" label="SRC_HUMAN (pp) SOS1_HUMAN" source="P12931" target="Q07889">
    <att name="confidence_score" value="1.0" type="real" />
    <att name="confidence_score_old" value="1.0" type="real" />
    <att name="initial_score" value="0.1756" type="real" />
    <att name="relevance_score" value="1.0" type="real" />
  </edge>
  <edge id="P12931 (pp) Q08881" label="SRC_HUMAN (pp) ITK_HUMAN" source="P12931" target="Q08881">
    <att name="confidence_score" value="1.0" type="real" />
    <att name="confidence_score_old" value="0.331" type="real" />
    <att name="initial_score" value="0.4063" type="real" />
    <att name="relevance_score" value="1.0" type="real" />
  </edge>
  <edge id="P12931 (pp) Q13094" label="SRC_HUMAN (pp) LCP2_HUMAN" source="P12931" target="Q13094">
    <att name="confidence_score" value="1.0" type="real" />
    <att name="confidence_score_old" value="0.5122" type="real" />
    <att name="initial_score" value="0.6173" type="real" />
    <att name="relevance_score" value="1.0" type="real" />
  </edge>
  <edge id="P12931 (pp) Q13153" label="SRC_HUMAN (pp) PAK1_HUMAN" source="P12931" target="Q13153">
    <att name="confidence_score" value="1.0" type="real" />
    <att name="confidence_score_old" value="1.0" type="real" />
    <att name="initial_score" value="0.2082" type="real" />
    <att name="relevance_score" value="1.0" type="real" />
  </edge>
  <edge id="P12931 (pp) Q13191" label="SRC_HUMAN (pp) CBLB_HUMAN" source="P12931" target="Q13191">
    <att name="confidence_score" value="1.0" type="real" />
    <att name="confidence_score_old" value="0.3432" type="real" />
    <att name="initial_score" value="0.4239" type="real" />
    <att name="relevance_score" value="1.0" type="real" />
  </edge>
  <edge id="P12931 (pp) Q13393" label="SRC_HUMAN (pp) PLD1_HUMAN" source="P12931" target="Q13393">
    <att name="confidence_score" value="1.0" type="real" />
    <att name="confidence_score_old" value="0.324" type="real" />
    <att name="initial_score" value="0.396" type="real" />
    <att name="relevance_score" value="1.0" type="real" />
  </edge>
  <edge id="P12931 (pp) Q13480" label="SRC_HUMAN (pp) GAB1_HUMAN" source="P12931" target="Q13480">
    <att name="confidence_score" value="1.0" type="real" />
    <att name="confidence_score_old" value="0.2179" type="real" />
    <att name="initial_score" value="0.2044" type="real" />
    <att name="relevance_score" value="1.0" type="real" />
  </edge>
  <edge id="P12931 (pp) Q14289" label="SRC_HUMAN (pp) FAK2_HUMAN" source="P12931" target="Q14289">
    <att name="confidence_score" value="1.0" type="real" />
    <att name="confidence_score_old" value="1.0" type="real" />
    <att name="initial_score" value="0.8056" type="real" />
    <att name="relevance_score" value="1.0" type="real" />
  </edge>
  <edge id="P12931 (pp) Q15464" label="SRC_HUMAN (pp) SHB_HUMAN" source="P12931" target="Q15464">
    <att name="confidence_score" value="1.0" type="real" />
    <att name="confidence_score_old" value="1.0" type="real" />
    <att name="initial_score" value="0.7561" type="real" />
    <att name="relevance_score" value="1.0" type="real" />
  </edge>
  <edge id="P12931 (pp) Q96B97" label="SRC_HUMAN (pp) SH3K1_HUMAN" source="P12931" target="Q96B97">
    <att name="confidence_score" value="1.0" type="real" />
    <att name="confidence_score_old" value="0.2065" type="real" />
    <att name="initial_score" value="0.1784" type="real" />
    <att name="relevance_score" value="1.0" type="real" />
  </edge>
  <edge id="P12931 (pp) Q9NWQ8" label="SRC_HUMAN (pp) PHAG1_HUMAN" source="P12931" target="Q9NWQ8">
    <att name="confidence_score" value="1.0" type="real" />
    <att name="confidence_score_old" value="0.4303" type="real" />
    <att name="initial_score" value="0.5331" type="real" />
    <att name="relevance_score" value="1.0" type="real" />
  </edge>
  <edge id="P12931 (pp) Q9UKW4" label="SRC_HUMAN (pp) VAV3_HUMAN" source="P12931" target="Q9UKW4">
    <att name="confidence_score" value="1.0" type="real" />
    <att name="confidence_score_old" value="1.0" type="real" />
    <att name="initial_score" value="0.1597" type="real" />
    <att name="relevance_score" value="1.0" type="real" />
  </edge>
  <edge id="P12931 (pp) Q9UQC2" label="SRC_HUMAN (pp) GAB2_HUMAN" source="P12931" target="Q9UQC2">
    <att name="confidence_score" value="1.0" type="real" />
    <att name="confidence_score_old" value="0.4624" type="real" />
    <att name="initial_score" value="0.5679" type="real" />
    <att name="relevance_score" value="1.0" type="real" />
  </edge>
  <edge id="P15153 (pp) P15498" label="RAC2_HUMAN (pp) VAV_HUMAN" source="P15153" target="P15498">
    <att name="confidence_score" value="1.0" type="real" />
    <att name="confidence_score_old" value="1.0" type="real" />
    <att name="initial_score" value="0.3914" type="real" />
    <att name="relevance_score" value="1.0" type="real" />
  </edge>
  <edge id="P15153 (pp) P19878" label="RAC2_HUMAN (pp) NCF2_HUMAN" source="P15153" target="P19878">
    <att name="confidence_score" value="1.0" type="real" />
    <att name="confidence_score_old" value="1.0" type="real" />
    <att name="initial_score" value="0.4665" type="real" />
    <att name="relevance_score" value="1.0" type="real" />
  </edge>
  <edge id="P15153 (pp) P27986" label="RAC2_HUMAN (pp) P85A_HUMAN" source="P15153" target="P27986">
    <att name="confidence_score" value="1.0" type="real" />
    <att name="confidence_score_old" value="1.0" type="real" />
    <att name="initial_score" value="0.5126" type="real" />
    <att name="relevance_score" value="1.0" type="real" />
  </edge>
  <edge id="P15153 (pp) P52565" label="RAC2_HUMAN (pp) GDIR1_HUMAN" source="P15153" target="P52565">
    <att name="confidence_score" value="1.0" type="real" />
    <att name="confidence_score_old" value="1.0" type="real" />
    <att name="initial_score" value="0.2755" type="real" />
    <att name="relevance_score" value="1.0" type="real" />
  </edge>
  <edge id="P15153 (pp) P52566" label="RAC2_HUMAN (pp) GDIR2_HUMAN" source="P15153" target="P52566">
    <att name="confidence_score" value="1.0" type="real" />
    <att name="confidence_score_old" value="0.3207" type="real" />
    <att name="initial_score" value="0.391" type="real" />
    <att name="relevance_score" value="1.0" type="real" />
  </edge>
  <edge id="P15153 (pp) P63000" label="RAC2_HUMAN (pp) RAC1_HUMAN" source="P15153" target="P63000">
    <att name="confidence_score" value="1.0" type="real" />
    <att name="confidence_score_old" value="1.0" type="real" />
    <att name="initial_score" value="0.0326" type="real" />
    <att name="relevance_score" value="1.0" type="real" />
  </edge>
  <edge id="P15153 (pp) Q13153" label="RAC2_HUMAN (pp) PAK1_HUMAN" source="P15153" target="Q13153">
    <att name="confidence_score" value="1.0" type="real" />
    <att name="confidence_score_old" value="0.576" type="real" />
    <att name="initial_score" value="0.674" type="real" />
    <att name="relevance_score" value="1.0" type="real" />
  </edge>
  <edge id="P15153 (pp) Q13177" label="RAC2_HUMAN (pp) PAK2_HUMAN" source="P15153" target="Q13177">
    <att name="confidence_score" value="1.0" type="real" />
    <att name="confidence_score_old" value="0.2066" type="real" />
    <att name="initial_score" value="0.1785" type="real" />
    <att name="relevance_score" value="1.0" type="real" />
  </edge>
  <edge id="P15153 (pp) Q92608" label="RAC2_HUMAN (pp) DOCK2_HUMAN" source="P15153" target="Q92608">
    <att name="confidence_score" value="1.0" type="real" />
    <att name="confidence_score_old" value="0.5346" type="real" />
    <att name="initial_score" value="0.638" type="real" />
    <att name="relevance_score" value="1.0" type="real" />
  </edge>
  <edge id="P15153 (pp) Q9H0H5" label="RAC2_HUMAN (pp) RGAP1_HUMAN" source="P15153" target="Q9H0H5">
    <att name="confidence_score" value="1.0" type="real" />
    <att name="confidence_score_old" value="0.2492" type="real" />
    <att name="initial_score" value="0.2691" type="real" />
    <att name="relevance_score" value="1.0" type="real" />
  </edge>
  <edge id="P15391 (pp) P15498" label="CD19_HUMAN (pp) VAV_HUMAN" source="P15391" target="P15498">
    <att name="confidence_score" value="1.0" type="real" />
    <att name="confidence_score_old" value="1.0" type="real" />
    <att name="initial_score" value="0.8179" type="real" />
    <att name="relevance_score" value="1.0" type="real" />
  </edge>
  <edge id="P15391 (pp) P16885" label="CD19_HUMAN (pp) PLCG2_HUMAN" source="P15391" target="P16885">
    <att name="confidence_score" value="1.0" type="real" />
    <att name="confidence_score_old" value="1.0" type="real" />
    <att name="initial_score" value="0.5457" type="real" />
    <att name="relevance_score" value="1.0" type="real" />
  </edge>
  <edge id="P15391 (pp) P22681" label="CD19_HUMAN (pp) CBL_HUMAN" source="P15391" target="P22681">
    <att name="confidence_score" value="1.0" type="real" />
    <att name="confidence_score_old" value="0.3368" type="real" />
    <att name="initial_score" value="0.4147" type="real" />
    <att name="relevance_score" value="1.0" type="real" />
  </edge>
  <edge id="P15391 (pp) P27986" label="CD19_HUMAN (pp) P85A_HUMAN" source="P15391" target="P27986">
    <att name="confidence_score" value="1.0" type="real" />
    <att name="confidence_score_old" value="1.0" type="real" />
    <att name="initial_score" value="0.6086" type="real" />
    <att name="relevance_score" value="1.0" type="real" />
  </edge>
  <edge id="P15391 (pp) P40259" label="CD19_HUMAN (pp) CD79B_HUMAN" source="P15391" target="P40259">
    <att name="confidence_score" value="1.0" type="real" />
    <att name="confidence_score_old" value="1.0" type="real" />
    <att name="initial_score" value="0.5327" type="real" />
    <att name="relevance_score" value="1.0" type="real" />
  </edge>
  <edge id="P15391 (pp) P43405" label="CD19_HUMAN (pp) KSYK_HUMAN" source="P15391" target="P43405">
    <att name="confidence_score" value="1.0" type="real" />
    <att name="confidence_score_old" value="0.3395" type="real" />
    <att name="initial_score" value="0.4186" type="real" />
    <att name="relevance_score" value="1.0" type="real" />
  </edge>
  <edge id="P15391 (pp) P52735" label="CD19_HUMAN (pp) VAV2_HUMAN" source="P15391" target="P52735">
    <att name="confidence_score" value="1.0" type="real" />
    <att name="confidence_score_old" value="0.3408" type="real" />
    <att name="initial_score" value="0.4205" type="real" />
    <att name="relevance_score" value="1.0" type="real" />
  </edge>
  <edge id="P15391 (pp) P62993" label="CD19_HUMAN (pp) GRB2_HUMAN" source="P15391" target="P62993">
    <att name="confidence_score" value="1.0" type="real" />
    <att name="confidence_score_old" value="1.0" type="real" />
    <att name="initial_score" value="0.5978" type="real" />
    <att name="relevance_score" value="1.0" type="real" />
  </edge>
  <edge id="P15391 (pp) Q06187" label="CD19_HUMAN (pp) BTK_HUMAN" source="P15391" target="Q06187">
    <att name="confidence_score" value="1.0" type="real" />
    <att name="confidence_score_old" value="0.2599" type="real" />
    <att name="initial_score" value="0.2896" type="real" />
    <att name="relevance_score" value="1.0" type="real" />
  </edge>
  <edge id="P15391 (pp) Q07889" label="CD19_HUMAN (pp) SOS1_HUMAN" source="P15391" target="Q07889">
    <att name="confidence_score" value="1.0" type="real" />
    <att name="confidence_score_old" value="1.0" type="real" />
    <att name="relevance_score" value="1.0" type="real" />
  </edge>
  <edge id="P15498 (pp) P16333" label="VAV_HUMAN (pp) NCK1_HUMAN" source="P15498" target="P16333">
    <att name="confidence_score" value="1.0" type="real" />
    <att name="confidence_score_old" value="1.0" type="real" />
    <att name="initial_score" value="0.2232" type="real" />
    <att name="relevance_score" value="1.0" type="real" />
  </edge>
  <edge id="P15498 (pp) P16471" label="VAV_HUMAN (pp) PRLR_HUMAN" source="P15498" target="P16471">
    <att name="confidence_score" value="1.0" type="real" />
    <att name="confidence_score_old" value="0.4417" type="real" />
    <att name="initial_score" value="0.5457" type="real" />
    <att name="relevance_score" value="1.0" type="real" />
  </edge>
  <edge id="P15498 (pp) P16885" label="VAV_HUMAN (pp) PLCG2_HUMAN" source="P15498" target="P16885">
    <att name="confidence_score" value="1.0" type="real" />
    <att name="confidence_score_old" value="1.0" type="real" />
    <att name="initial_score" value="0.3619" type="real" />
    <att name="relevance_score" value="1.0" type="real" />
  </edge>
  <edge id="P15498 (pp) P19174" label="VAV_HUMAN (pp) PLCG1_HUMAN" source="P15498" target="P19174">
    <att name="confidence_score" value="1.0" type="real" />
    <att name="confidence_score_old" value="1.0" type="real" />
    <att name="initial_score" value="0.5439" type="real" />
    <att name="relevance_score" value="1.0" type="real" />
  </edge>
  <edge id="P15498 (pp) P19235" label="VAV_HUMAN (pp) EPOR_HUMAN" source="P15498" target="P19235">
    <att name="confidence_score" value="1.0" type="real" />
    <att name="confidence_score_old" value="1.0" type="real" />
    <att name="initial_score" value="0.2677" type="real" />
    <att name="relevance_score" value="1.0" type="real" />
  </edge>
  <edge id="P15498 (pp) P19878" label="VAV_HUMAN (pp) NCF2_HUMAN" source="P15498" target="P19878">
    <att name="confidence_score" value="1.0" type="real" />
    <att name="confidence_score_old" value="0.6419" type="real" />
    <att name="initial_score" value="0.7264" type="real" />
    <att name="relevance_score" value="1.0" type="real" />
  </edge>
  <edge id="P15498 (pp) P20963" label="VAV_HUMAN (pp) CD3Z_HUMAN" source="P15498" target="P20963">
    <att name="confidence_score" value="1.0" type="real" />
    <att name="confidence_score_old" value="1.0" type="real" />
    <att name="initial_score" value="0.1949" type="real" />
    <att name="relevance_score" value="1.0" type="real" />
  </edge>
  <edge id="P15498 (pp) P21860" label="VAV_HUMAN (pp) ERBB3_HUMAN" source="P15498" target="P21860">
    <att name="confidence_score" value="1.0" type="real" />
    <att name="confidence_score_old" value="0.1726" type="real" />
    <att name="initial_score" value="0.0917" type="real" />
    <att name="relevance_score" value="1.0" type="real" />
  </edge>
  <edge id="P15498 (pp) P22681" label="VAV_HUMAN (pp) CBL_HUMAN" source="P15498" target="P22681">
    <att name="confidence_score" value="1.0" type="real" />
    <att name="confidence_score_old" value="1.0" type="real" />
    <att name="initial_score" value="0.7819" type="real" />
    <att name="relevance_score" value="1.0" type="real" />
  </edge>
  <edge id="P15498 (pp) P27986" label="VAV_HUMAN (pp) P85A_HUMAN" source="P15498" target="P27986">
    <att name="confidence_score" value="1.0" type="real" />
    <att name="confidence_score_old" value="1.0" type="real" />
    <att name="initial_score" value="0.5745" type="real" />
    <att name="relevance_score" value="1.0" type="real" />
  </edge>
  <edge id="P15498 (pp) P29353" label="VAV_HUMAN (pp) SHC1_HUMAN" source="P15498" target="P29353">
    <att name="confidence_score" value="1.0" type="real" />
    <att name="confidence_score_old" value="1.0" type="real" />
    <att name="initial_score" value="0.3115" type="real" />
    <att name="relevance_score" value="1.0" type="real" />
  </edge>
  <edge id="P15498 (pp) P29597" label="VAV_HUMAN (pp) TYK2_HUMAN" source="P15498" target="P29597">
    <att name="confidence_score" value="1.0" type="real" />
    <att name="confidence_score_old" value="0.2219" type="real" />
    <att name="initial_score" value="0.213" type="real" />
    <att name="relevance_score" value="1.0" type="real" />
  </edge>
  <edge id="P15498 (pp) P33681" label="VAV_HUMAN (pp) CD80_HUMAN" source="P15498" target="P33681">
    <att name="confidence_score" value="1.0" type="real" />
    <att name="confidence_score_old" value="1.0" type="real" />
    <att name="initial_score" value="0.5039" type="real" />
    <att name="relevance_score" value="1.0" type="real" />
  </edge>
  <edge id="P15498 (pp) P40189" label="VAV_HUMAN (pp) IL6RB_HUMAN" source="P15498" target="P40189">
    <att name="confidence_score" value="1.0" type="real" />
    <att name="confidence_score_old" value="1.0" type="real" />
    <att name="initial_score" value="0.1959" type="real" />
    <att name="relevance_score" value="1.0" type="real" />
  </edge>
  <edge id="P15498 (pp) P40259" label="VAV_HUMAN (pp) CD79B_HUMAN" source="P15498" target="P40259">
    <att name="confidence_score" value="1.0" type="real" />
    <att name="confidence_score_old" value="0.2116" type="real" />
    <att name="initial_score" value="0.1902" type="real" />
    <att name="relevance_score" value="1.0" type="real" />
  </edge>
  <edge id="P15498 (pp) P42081" label="VAV_HUMAN (pp) CD86_HUMAN" source="P15498" target="P42081">
    <att name="confidence_score" value="1.0" type="real" />
    <att name="confidence_score_old" value="1.0" type="real" />
    <att name="initial_score" value="0.5211" type="real" />
    <att name="relevance_score" value="1.0" type="real" />
  </edge>
  <edge id="P15498 (pp) P42680" label="VAV_HUMAN (pp) TEC_HUMAN" source="P15498" target="P42680">
    <att name="confidence_score" value="1.0" type="real" />
    <att name="confidence_score_old" value="1.0" type="real" />
    <att name="initial_score" value="0.4141" type="real" />
    <att name="relevance_score" value="1.0" type="real" />
  </edge>
  <edge id="P15498 (pp) P43403" label="VAV_HUMAN (pp) ZAP70_HUMAN" source="P15498" target="P43403">
    <att name="confidence_score" value="1.0" type="real" />
    <att name="confidence_score_old" value="0.5593" type="real" />
    <att name="initial_score" value="0.6598" type="real" />
    <att name="relevance_score" value="1.0" type="real" />
  </edge>
  <edge id="P15498 (pp) P43405" label="VAV_HUMAN (pp) KSYK_HUMAN" source="P15498" target="P43405">
    <att name="confidence_score" value="1.0" type="real" />
    <att name="confidence_score_old" value="1.0" type="real" />
    <att name="initial_score" value="0.4484" type="real" />
    <att name="relevance_score" value="1.0" type="real" />
  </edge>
  <edge id="P15498 (pp) P46108" label="VAV_HUMAN (pp) CRK_HUMAN" source="P15498" target="P46108">
    <att name="confidence_score" value="1.0" type="real" />
    <att name="confidence_score_old" value="1.0" type="real" />
    <att name="initial_score" value="0.2139" type="real" />
    <att name="relevance_score" value="1.0" type="real" />
  </edge>
  <edge id="P15498 (pp) P46109" label="VAV_HUMAN (pp) CRKL_HUMAN" source="P15498" target="P46109">
    <att name="confidence_score" value="1.0" type="real" />
    <att name="confidence_score_old" value="1.0" type="real" />
    <att name="initial_score" value="0.1842" type="real" />
    <att name="relevance_score" value="1.0" type="real" />
  </edge>
  <edge id="P15498 (pp) P49862" label="VAV_HUMAN (pp) KLK7_HUMAN" source="P15498" target="P49862">
    <att name="confidence_score" value="1.0" type="real" />
    <att name="confidence_score_old" value="0.1595" type="real" />
    <att name="initial_score" value="0.0536" type="real" />
    <att name="relevance_score" value="1.0" type="real" />
  </edge>
  <edge id="P15498 (pp) P50570" label="VAV_HUMAN (pp) DYN2_HUMAN" source="P15498" target="P50570">
    <att name="confidence_score" value="1.0" type="real" />
    <att name="confidence_score_old" value="1.0" type="real" />
    <att name="initial_score" value="0.2377" type="real" />
    <att name="relevance_score" value="1.0" type="real" />
  </edge>
  <edge id="P15498 (pp) P52565" label="VAV_HUMAN (pp) GDIR1_HUMAN" source="P15498" target="P52565">
    <att name="confidence_score" value="1.0" type="real" />
    <att name="confidence_score_old" value="0.2204" type="real" />
    <att name="initial_score" value="0.2098" type="real" />
    <att name="relevance_score" value="1.0" type="real" />
  </edge>
  <edge id="P15498 (pp) P52566" label="VAV_HUMAN (pp) GDIR2_HUMAN" source="P15498" target="P52566">
    <att name="confidence_score" value="1.0" type="real" />
    <att name="confidence_score_old" value="1.0" type="real" />
    <att name="initial_score" value="0.5019" type="real" />
    <att name="relevance_score" value="1.0" type="real" />
  </edge>
  <edge id="P15498 (pp) P52735" label="VAV_HUMAN (pp) VAV2_HUMAN" source="P15498" target="P52735">
    <att name="confidence_score" value="1.0" type="real" />
    <att name="confidence_score_old" value="1.0" type="real" />
    <att name="initial_score" value="0.1717" type="real" />
    <att name="relevance_score" value="1.0" type="real" />
  </edge>
  <edge id="P15498 (pp) P62993" label="VAV_HUMAN (pp) GRB2_HUMAN" source="P15498" target="P62993">
    <att name="confidence_score" value="1.0" type="real" />
    <att name="confidence_score_old" value="1.0" type="real" />
    <att name="initial_score" value="0.7029" type="real" />
    <att name="relevance_score" value="1.0" type="real" />
  </edge>
  <edge id="P15498 (pp) P63000" label="VAV_HUMAN (pp) RAC1_HUMAN" source="P15498" target="P63000">
    <att name="confidence_score" value="1.0" type="real" />
    <att name="confidence_score_old" value="1.0" type="real" />
    <att name="initial_score" value="0.7818" type="real" />
    <att name="relevance_score" value="1.0" type="real" />
  </edge>
  <edge id="P15498 (pp) P78314" label="VAV_HUMAN (pp) 3BP2_HUMAN" source="P15498" target="P78314">
    <att name="confidence_score" value="1.0" type="real" />
    <att name="confidence_score_old" value="1.0" type="real" />
    <att name="initial_score" value="0.3804" type="real" />
    <att name="relevance_score" value="1.0" type="real" />
  </edge>
  <edge id="P15498 (pp) P84095" label="VAV_HUMAN (pp) RHOG_HUMAN" source="P15498" target="P84095">
    <att name="confidence_score" value="1.0" type="real" />
    <att name="confidence_score_old" value="1.0" type="real" />
    <att name="initial_score" value="0.4774" type="real" />
    <att name="relevance_score" value="1.0" type="real" />
  </edge>
  <edge id="P15498 (pp) Q04759" label="VAV_HUMAN (pp) KPCT_HUMAN" source="P15498" target="Q04759">
    <att name="confidence_score" value="1.0" type="real" />
    <att name="confidence_score_old" value="0.6281" type="real" />
    <att name="initial_score" value="0.7158" type="real" />
    <att name="relevance_score" value="1.0" type="real" />
  </edge>
  <edge id="P15498 (pp) Q06187" label="VAV_HUMAN (pp) BTK_HUMAN" source="P15498" target="Q06187">
    <att name="confidence_score" value="1.0" type="real" />
    <att name="confidence_score_old" value="1.0" type="real" />
    <att name="initial_score" value="0.3521" type="real" />
    <att name="relevance_score" value="1.0" type="real" />
  </edge>
  <edge id="P15498 (pp) Q07666" label="VAV_HUMAN (pp) KHDR1_HUMAN" source="P15498" target="Q07666">
    <att name="confidence_score" value="1.0" type="real" />
    <att name="confidence_score_old" value="0.6136" type="real" />
    <att name="initial_score" value="0.7045" type="real" />
    <att name="relevance_score" value="1.0" type="real" />
  </edge>
  <edge id="P15498 (pp) Q07889" label="VAV_HUMAN (pp) SOS1_HUMAN" source="P15498" target="Q07889">
    <att name="confidence_score" value="1.0" type="real" />
    <att name="confidence_score_old" value="1.0" type="real" />
    <att name="initial_score" value="0.2718" type="real" />
    <att name="relevance_score" value="1.0" type="real" />
  </edge>
  <edge id="P15498 (pp) Q08881" label="VAV_HUMAN (pp) ITK_HUMAN" source="P15498" target="Q08881">
    <att name="confidence_score" value="1.0" type="real" />
    <att name="confidence_score_old" value="1.0" type="real" />
    <att name="initial_score" value="0.2023" type="real" />
    <att name="relevance_score" value="1.0" type="real" />
  </edge>
  <edge id="P15498 (pp) Q13094" label="VAV_HUMAN (pp) LCP2_HUMAN" source="P15498" target="Q13094">
    <att name="confidence_score" value="1.0" type="real" />
    <att name="confidence_score_old" value="1.0" type="real" />
    <att name="initial_score" value="0.8224" type="real" />
    <att name="relevance_score" value="1.0" type="real" />
  </edge>
  <edge id="P15498 (pp) Q13153" label="VAV_HUMAN (pp) PAK1_HUMAN" source="P15498" target="Q13153">
    <att name="confidence_score" value="1.0" type="real" />
    <att name="confidence_score_old" value="1.0" type="real" />
    <att name="initial_score" value="0.2516" type="real" />
    <att name="relevance_score" value="1.0" type="real" />
  </edge>
  <edge id="P15498 (pp) Q13177" label="VAV_HUMAN (pp) PAK2_HUMAN" source="P15498" target="Q13177">
    <att name="confidence_score" value="1.0" type="real" />
    <att name="confidence_score_old" value="1.0" type="real" />
    <att name="initial_score" value="0.2519" type="real" />
    <att name="relevance_score" value="1.0" type="real" />
  </edge>
  <edge id="P15498 (pp) Q13191" label="VAV_HUMAN (pp) CBLB_HUMAN" source="P15498" target="Q13191">
    <att name="confidence_score" value="1.0" type="real" />
    <att name="confidence_score_old" value="0.2727" type="real" />
    <att name="initial_score" value="0.3126" type="real" />
    <att name="relevance_score" value="1.0" type="real" />
  </edge>
  <edge id="P15498 (pp) Q13239" label="VAV_HUMAN (pp) SLAP1_HUMAN" source="P15498" target="Q13239">
    <att name="confidence_score" value="1.0" type="real" />
    <att name="confidence_score_old" value="0.3351" type="real" />
    <att name="initial_score" value="0.4123" type="real" />
    <att name="relevance_score" value="1.0" type="real" />
  </edge>
  <edge id="P15498 (pp) Q13885" label="VAV_HUMAN (pp) TBB2A_HUMAN" source="P15498" target="Q13885">
    <att name="confidence_score" value="1.0" type="real" />
    <att name="confidence_score_old" value="1.0" type="real" />
    <att name="relevance_score" value="1.0" type="real" />
  </edge>
  <edge id="P15498 (pp) Q13905" label="VAV_HUMAN (pp) RPGF1_HUMAN" source="P15498" target="Q13905">
    <att name="confidence_score" value="1.0" type="real" />
    <att name="confidence_score_old" value="1.0" type="real" />
    <att name="initial_score" value="0.1907" type="real" />
    <att name="relevance_score" value="1.0" type="real" />
  </edge>
  <edge id="P15498 (pp) Q14289" label="VAV_HUMAN (pp) FAK2_HUMAN" source="P15498" target="Q14289">
    <att name="confidence_score" value="1.0" type="real" />
    <att name="confidence_score_old" value="1.0" type="real" />
    <att name="initial_score" value="0.6119" type="real" />
    <att name="relevance_score" value="1.0" type="real" />
  </edge>
  <edge id="P15498 (pp) Q15464" label="VAV_HUMAN (pp) SHB_HUMAN" source="P15498" target="Q15464">
    <att name="confidence_score" value="1.0" type="real" />
    <att name="confidence_score_old" value="1.0" type="real" />
    <att name="initial_score" value="0.4208" type="real" />
    <att name="relevance_score" value="1.0" type="real" />
  </edge>
  <edge id="P15498 (pp) Q6P4A8" label="VAV_HUMAN (pp) PLBL1_HUMAN" source="P15498" target="Q6P4A8">
    <att name="confidence_score" value="1.0" type="real" />
    <att name="confidence_score_old" value="0.1596" type="real" />
    <att name="initial_score" value="0.0538" type="real" />
    <att name="relevance_score" value="1.0" type="real" />
  </edge>
  <edge id="P15498 (pp) Q8IXS6" label="VAV_HUMAN (pp) PALM2_HUMAN" source="P15498" target="Q8IXS6">
    <att name="confidence_score" value="1.0" type="real" />
    <att name="confidence_score_old" value="0.1598" type="real" />
    <att name="initial_score" value="0.0544" type="real" />
    <att name="relevance_score" value="1.0" type="real" />
  </edge>
  <edge id="P15498 (pp) Q8TDQ0" label="VAV_HUMAN (pp) HAVR2_HUMAN" source="P15498" target="Q8TDQ0">
    <att name="confidence_score" value="1.0" type="real" />
    <att name="confidence_score_old" value="0.2399" type="real" />
    <att name="initial_score" value="0.2508" type="real" />
    <att name="relevance_score" value="1.0" type="real" />
  </edge>
  <edge id="P15498 (pp) Q8WV28" label="VAV_HUMAN (pp) BLNK_HUMAN" source="P15498" target="Q8WV28">
    <att name="confidence_score" value="1.0" type="real" />
    <att name="confidence_score_old" value="1.0" type="real" />
    <att name="initial_score" value="0.2338" type="real" />
    <att name="relevance_score" value="1.0" type="real" />
  </edge>
  <edge id="P15498 (pp) Q92608" label="VAV_HUMAN (pp) DOCK2_HUMAN" source="P15498" target="Q92608">
    <att name="confidence_score" value="1.0" type="real" />
    <att name="confidence_score_old" value="0.2151" type="real" />
    <att name="initial_score" value="0.1981" type="real" />
    <att name="relevance_score" value="1.0" type="real" />
  </edge>
  <edge id="P15498 (pp) Q96B97" label="VAV_HUMAN (pp) SH3K1_HUMAN" source="P15498" target="Q96B97">
    <att name="confidence_score" value="1.0" type="real" />
    <att name="confidence_score_old" value="0.2095" type="real" />
    <att name="initial_score" value="0.1853" type="real" />
    <att name="relevance_score" value="1.0" type="real" />
  </edge>
  <edge id="P15498 (pp) Q9H0H5" label="VAV_HUMAN (pp) RGAP1_HUMAN" source="P15498" target="Q9H0H5">
    <att name="confidence_score" value="1.0" type="real" />
    <att name="confidence_score_old" value="0.237" type="real" />
    <att name="initial_score" value="0.2449" type="real" />
    <att name="relevance_score" value="1.0" type="real" />
  </edge>
  <edge id="P15498 (pp) Q9NWQ8" label="VAV_HUMAN (pp) PHAG1_HUMAN" source="P15498" target="Q9NWQ8">
    <att name="confidence_score" value="1.0" type="real" />
    <att name="confidence_score_old" value="0.2008" type="real" />
    <att name="initial_score" value="0.1647" type="real" />
    <att name="relevance_score" value="1.0" type="real" />
  </edge>
  <edge id="P15498 (pp) Q9UKW4" label="VAV_HUMAN (pp) VAV3_HUMAN" source="P15498" target="Q9UKW4">
    <att name="confidence_score" value="1.0" type="real" />
    <att name="confidence_score_old" value="1.0" type="real" />
    <att name="initial_score" value="0.1465" type="real" />
    <att name="relevance_score" value="1.0" type="real" />
  </edge>
  <edge id="P15498 (pp) Q9Y2D5" label="VAV_HUMAN (pp) AKAP2_HUMAN" source="P15498" target="Q9Y2D5">
    <att name="confidence_score" value="1.0" type="real" />
    <att name="confidence_score_old" value="0.1597" type="real" />
    <att name="initial_score" value="0.0542" type="real" />
    <att name="relevance_score" value="1.0" type="real" />
  </edge>
  <edge id="P15498 (pp) Q9Y4H2" label="VAV_HUMAN (pp) IRS2_HUMAN" source="P15498" target="Q9Y4H2">
    <att name="confidence_score" value="1.0" type="real" />
    <att name="confidence_score_old" value="1.0" type="real" />
    <att name="initial_score" value="0.186" type="real" />
    <att name="relevance_score" value="1.0" type="real" />
  </edge>
  <edge id="P16333 (pp) P16885" label="NCK1_HUMAN (pp) PLCG2_HUMAN" source="P16333" target="P16885">
    <att name="confidence_score" value="1.0" type="real" />
    <att name="confidence_score_old" value="0.2092" type="real" />
    <att name="initial_score" value="0.1847" type="real" />
    <att name="relevance_score" value="1.0" type="real" />
  </edge>
  <edge id="P16333 (pp) P20963" label="NCK1_HUMAN (pp) CD3Z_HUMAN" source="P16333" target="P20963">
    <att name="confidence_score" value="1.0" type="real" />
    <att name="confidence_score_old" value="0.3273" type="real" />
    <att name="initial_score" value="0.401" type="real" />
    <att name="relevance_score" value="1.0" type="real" />
  </edge>
  <edge id="P16333 (pp) P21860" label="NCK1_HUMAN (pp) ERBB3_HUMAN" source="P16333" target="P21860">
    <att name="confidence_score" value="1.0" type="real" />
    <att name="confidence_score_old" value="0.1778" type="real" />
    <att name="initial_score" value="0.106" type="real" />
    <att name="relevance_score" value="1.0" type="real" />
  </edge>
  <edge id="P16333 (pp) P22681" label="NCK1_HUMAN (pp) CBL_HUMAN" source="P16333" target="P22681">
    <att name="confidence_score" value="1.0" type="real" />
    <att name="confidence_score_old" value="0.6864" type="real" />
    <att name="initial_score" value="0.7587" type="real" />
    <att name="relevance_score" value="1.0" type="real" />
  </edge>
  <edge id="P16333 (pp) P40259" label="NCK1_HUMAN (pp) CD79B_HUMAN" source="P16333" target="P40259">
    <att name="confidence_score" value="1.0" type="real" />
    <att name="confidence_score_old" value="0.2107" type="real" />
    <att name="initial_score" value="0.1881" type="real" />
    <att name="relevance_score" value="1.0" type="real" />
  </edge>
  <edge id="P16333 (pp) P43405" label="NCK1_HUMAN (pp) KSYK_HUMAN" source="P16333" target="P43405">
    <att name="confidence_score" value="1.0" type="real" />
    <att name="confidence_score_old" value="0.2188" type="real" />
    <att name="initial_score" value="0.2063" type="real" />
    <att name="relevance_score" value="1.0" type="real" />
  </edge>
  <edge id="P16333 (pp) P62993" label="NCK1_HUMAN (pp) GRB2_HUMAN" source="P16333" target="P62993">
    <att name="confidence_score" value="1.0" type="real" />
    <att name="confidence_score_old" value="0.2182" type="real" />
    <att name="initial_score" value="0.2049" type="real" />
    <att name="relevance_score" value="1.0" type="real" />
  </edge>
  <edge id="P16333 (pp) P63000" label="NCK1_HUMAN (pp) RAC1_HUMAN" source="P16333" target="P63000">
    <att name="confidence_score" value="1.0" type="real" />
    <att name="confidence_score_old" value="1.0" type="real" />
    <att name="initial_score" value="0.388" type="real" />
    <att name="relevance_score" value="1.0" type="real" />
  </edge>
  <edge id="P16333 (pp) Q06187" label="NCK1_HUMAN (pp) BTK_HUMAN" source="P16333" target="Q06187">
    <att name="confidence_score" value="1.0" type="real" />
    <att name="confidence_score_old" value="0.2104" type="real" />
    <att name="initial_score" value="0.1874" type="real" />
    <att name="relevance_score" value="1.0" type="real" />
  </edge>
  <edge id="P16333 (pp) Q07666" label="NCK1_HUMAN (pp) KHDR1_HUMAN" source="P16333" target="Q07666">
    <att name="confidence_score" value="1.0" type="real" />
    <att name="confidence_score_old" value="0.548" type="real" />
    <att name="initial_score" value="0.6499" type="real" />
    <att name="relevance_score" value="1.0" type="real" />
  </edge>
  <edge id="P16333 (pp) Q07889" label="NCK1_HUMAN (pp) SOS1_HUMAN" source="P16333" target="Q07889">
    <att name="confidence_score" value="1.0" type="real" />
    <att name="confidence_score_old" value="1.0" type="real" />
    <att name="initial_score" value="0.7043" type="real" />
    <att name="relevance_score" value="1.0" type="real" />
  </edge>
  <edge id="P16333 (pp) Q13094" label="NCK1_HUMAN (pp) LCP2_HUMAN" source="P16333" target="Q13094">
    <att name="confidence_score" value="1.0" type="real" />
    <att name="confidence_score_old" value="1.0" type="real" />
    <att name="initial_score" value="0.813" type="real" />
    <att name="relevance_score" value="1.0" type="real" />
  </edge>
  <edge id="P16333 (pp) Q13153" label="NCK1_HUMAN (pp) PAK1_HUMAN" source="P16333" target="Q13153">
    <att name="confidence_score" value="1.0" type="real" />
    <att name="confidence_score_old" value="1.0" type="real" />
    <att name="initial_score" value="0.7657" type="real" />
    <att name="relevance_score" value="1.0" type="real" />
  </edge>
  <edge id="P16333 (pp) Q13177" label="NCK1_HUMAN (pp) PAK2_HUMAN" source="P16333" target="Q13177">
    <att name="confidence_score" value="1.0" type="real" />
    <att name="confidence_score_old" value="1.0" type="real" />
    <att name="initial_score" value="0.5796" type="real" />
    <att name="relevance_score" value="1.0" type="real" />
  </edge>
  <edge id="P16333 (pp) Q13191" label="NCK1_HUMAN (pp) CBLB_HUMAN" source="P16333" target="Q13191">
    <att name="confidence_score" value="1.0" type="real" />
    <att name="confidence_score_old" value="0.3512" type="real" />
    <att name="initial_score" value="0.435" type="real" />
    <att name="relevance_score" value="1.0" type="real" />
  </edge>
  <edge id="P16333 (pp) Q13480" label="NCK1_HUMAN (pp) GAB1_HUMAN" source="P16333" target="Q13480">
    <att name="confidence_score" value="1.0" type="real" />
    <att name="confidence_score_old" value="0.177" type="real" />
    <att name="initial_score" value="0.1039" type="real" />
    <att name="relevance_score" value="1.0" type="real" />
  </edge>
  <edge id="P16333 (pp) Q8WV28" label="NCK1_HUMAN (pp) BLNK_HUMAN" source="P16333" target="Q8WV28">
    <att name="confidence_score" value="1.0" type="real" />
    <att name="confidence_score_old" value="1.0" type="real" />
    <att name="initial_score" value="0.2325" type="real" />
    <att name="relevance_score" value="1.0" type="real" />
  </edge>
  <edge id="P16333 (pp) Q92835" label="NCK1_HUMAN (pp) SHIP1_HUMAN" source="P16333" target="Q92835">
    <att name="confidence_score" value="1.0" type="real" />
    <att name="confidence_score_old" value="0.1904" type="real" />
    <att name="initial_score" value="0.1392" type="real" />
    <att name="relevance_score" value="1.0" type="real" />
  </edge>
  <edge id="P16333 (pp) Q96B97" label="NCK1_HUMAN (pp) SH3K1_HUMAN" source="P16333" target="Q96B97">
    <att name="confidence_score" value="1.0" type="real" />
    <att name="confidence_score_old" value="0.209" type="real" />
    <att name="initial_score" value="0.1842" type="real" />
    <att name="relevance_score" value="1.0" type="real" />
  </edge>
  <edge id="P16333 (pp) Q9UQC2" label="NCK1_HUMAN (pp) GAB2_HUMAN" source="P16333" target="Q9UQC2">
    <att name="confidence_score" value="1.0" type="real" />
    <att name="confidence_score_old" value="0.2503" type="real" />
    <att name="initial_score" value="0.2713" type="real" />
    <att name="relevance_score" value="1.0" type="real" />
  </edge>
  <edge id="P16471 (pp) P42680" label="PRLR_HUMAN (pp) TEC_HUMAN" source="P16471" target="P42680">
    <att name="confidence_score" value="1.0" type="real" />
    <att name="confidence_score_old" value="0.2459" type="real" />
    <att name="initial_score" value="0.2627" type="real" />
    <att name="relevance_score" value="1.0" type="real" />
  </edge>
  <edge id="P16471 (pp) P52735" label="PRLR_HUMAN (pp) VAV2_HUMAN" source="P16471" target="P52735">
    <att name="confidence_score" value="1.0" type="real" />
    <att name="confidence_score_old" value="0.3403" type="real" />
    <att name="initial_score" value="0.4197" type="real" />
    <att name="relevance_score" value="1.0" type="real" />
  </edge>
  <edge id="P16885 (pp) P19174" label="PLCG2_HUMAN (pp) PLCG1_HUMAN" source="P16885" target="P19174">
    <att name="confidence_score" value="1.0" type="real" />
    <att name="confidence_score_old" value="1.0" type="real" />
    <att name="initial_score" value="0.0547" type="real" />
    <att name="relevance_score" value="1.0" type="real" />
  </edge>
  <edge id="P16885 (pp) P19235" label="PLCG2_HUMAN (pp) EPOR_HUMAN" source="P16885" target="P19235">
    <att name="confidence_score" value="1.0" type="real" />
    <att name="confidence_score_old" value="1.0" type="real" />
    <att name="initial_score" value="0.7274" type="real" />
    <att name="relevance_score" value="1.0" type="real" />
  </edge>
  <edge id="P16885 (pp) P20963" label="PLCG2_HUMAN (pp) CD3Z_HUMAN" source="P16885" target="P20963">
    <att name="confidence_score" value="1.0" type="real" />
    <att name="confidence_score_old" value="1.0" type="real" />
    <att name="initial_score" value="0.1178" type="real" />
    <att name="relevance_score" value="1.0" type="real" />
  </edge>
  <edge id="P16885 (pp) P27986" label="PLCG2_HUMAN (pp) P85A_HUMAN" source="P16885" target="P27986">
    <att name="confidence_score" value="1.0" type="real" />
    <att name="confidence_score_old" value="0.1767" type="real" />
    <att name="initial_score" value="0.1032" type="real" />
    <att name="relevance_score" value="1.0" type="real" />
  </edge>
  <edge id="P16885 (pp) P29350" label="PLCG2_HUMAN (pp) PTN6_HUMAN" source="P16885" target="P29350">
    <att name="confidence_score" value="1.0" type="real" />
    <att name="confidence_score_old" value="0.2388" type="real" />
    <att name="initial_score" value="0.2486" type="real" />
    <att name="relevance_score" value="1.0" type="real" />
  </edge>
  <edge id="P16885 (pp) P29353" label="PLCG2_HUMAN (pp) SHC1_HUMAN" source="P16885" target="P29353">
    <att name="confidence_score" value="1.0" type="real" />
    <att name="confidence_score_old" value="1.0" type="real" />
    <att name="initial_score" value="0.6736" type="real" />
    <att name="relevance_score" value="1.0" type="real" />
  </edge>
  <edge id="P16885 (pp) P30273" label="PLCG2_HUMAN (pp) FCERG_HUMAN" source="P16885" target="P30273">
    <att name="confidence_score" value="1.0" type="real" />
    <att name="confidence_score_old" value="1.0" type="real" />
    <att name="initial_score" value="0.4299" type="real" />
    <att name="relevance_score" value="1.0" type="real" />
  </edge>
  <edge id="P16885 (pp) P40259" label="PLCG2_HUMAN (pp) CD79B_HUMAN" source="P16885" target="P40259">
    <att name="confidence_score" value="1.0" type="real" />
    <att name="confidence_score_old" value="0.2111" type="real" />
    <att name="initial_score" value="0.189" type="real" />
    <att name="relevance_score" value="1.0" type="real" />
  </edge>
  <edge id="P16885 (pp) P42680" label="PLCG2_HUMAN (pp) TEC_HUMAN" source="P16885" target="P42680">
    <att name="confidence_score" value="1.0" type="real" />
    <att name="confidence_score_old" value="1.0" type="real" />
    <att name="initial_score" value="0.1318" type="real" />
    <att name="relevance_score" value="1.0" type="real" />
  </edge>
  <edge id="P16885 (pp) P43403" label="PLCG2_HUMAN (pp) ZAP70_HUMAN" source="P16885" target="P43403">
    <att name="confidence_score" value="1.0" type="real" />
    <att name="confidence_score_old" value="1.0" type="real" />
    <att name="initial_score" value="0.2005" type="real" />
    <att name="relevance_score" value="1.0" type="real" />
  </edge>
  <edge id="P16885 (pp) P43405" label="PLCG2_HUMAN (pp) KSYK_HUMAN" source="P16885" target="P43405">
    <att name="confidence_score" value="1.0" type="real" />
    <att name="confidence_score_old" value="1.0" type="real" />
    <att name="initial_score" value="0.5832" type="real" />
    <att name="relevance_score" value="1.0" type="real" />
  </edge>
  <edge id="P16885 (pp) P51178" label="PLCG2_HUMAN (pp) PLCD1_HUMAN" source="P16885" target="P51178">
    <att name="confidence_score" value="1.0" type="real" />
    <att name="confidence_score_old" value="1.0" type="real" />
    <att name="relevance_score" value="1.0" type="real" />
  </edge>
  <edge id="P16885 (pp) P51451" label="PLCG2_HUMAN (pp) BLK_HUMAN" source="P16885" target="P51451">
    <att name="confidence_score" value="1.0" type="real" />
    <att name="confidence_score_old" value="0.2527" type="real" />
    <att name="initial_score" value="0.276" type="real" />
    <att name="relevance_score" value="1.0" type="real" />
  </edge>
  <edge id="P16885 (pp) P52735" label="PLCG2_HUMAN (pp) VAV2_HUMAN" source="P16885" target="P52735">
    <att name="confidence_score" value="1.0" type="real" />
    <att name="confidence_score_old" value="1.0" type="real" />
    <att name="initial_score" value="0.2663" type="real" />
    <att name="relevance_score" value="1.0" type="real" />
  </edge>
  <edge id="P16885 (pp) P62993" label="PLCG2_HUMAN (pp) GRB2_HUMAN" source="P16885" target="P62993">
    <att name="confidence_score" value="1.0" type="real" />
    <att name="confidence_score_old" value="1.0" type="real" />
    <att name="initial_score" value="0.3461" type="real" />
    <att name="relevance_score" value="1.0" type="real" />
  </edge>
  <edge id="P16885 (pp) P63000" label="PLCG2_HUMAN (pp) RAC1_HUMAN" source="P16885" target="P63000">
    <att name="confidence_score" value="1.0" type="real" />
    <att name="confidence_score_old" value="1.0" type="real" />
    <att name="initial_score" value="0.1266" type="real" />
    <att name="relevance_score" value="1.0" type="real" />
  </edge>
  <edge id="P16885 (pp) P78314" label="PLCG2_HUMAN (pp) 3BP2_HUMAN" source="P16885" target="P78314">
    <att name="confidence_score" value="1.0" type="real" />
    <att name="confidence_score_old" value="0.2042" type="real" />
    <att name="initial_score" value="0.173" type="real" />
    <att name="relevance_score" value="1.0" type="real" />
  </edge>
  <edge id="P16885 (pp) Q01970" label="PLCG2_HUMAN (pp) PLCB3_HUMAN" source="P16885" target="Q01970">
    <att name="confidence_score" value="1.0" type="real" />
    <att name="confidence_score_old" value="1.0" type="real" />
    <att name="relevance_score" value="1.0" type="real" />
  </edge>
  <edge id="P16885 (pp) Q06187" label="PLCG2_HUMAN (pp) BTK_HUMAN" source="P16885" target="Q06187">
    <att name="confidence_score" value="1.0" type="real" />
    <att name="confidence_score_old" value="1.0" type="real" />
    <att name="initial_score" value="0.3531" type="real" />
    <att name="relevance_score" value="1.0" type="real" />
  </edge>
  <edge id="P16885 (pp) Q07889" label="PLCG2_HUMAN (pp) SOS1_HUMAN" source="P16885" target="Q07889">
    <att name="confidence_score" value="1.0" type="real" />
    <att name="confidence_score_old" value="1.0" type="real" />
    <att name="initial_score" value="0.3552" type="real" />
    <att name="relevance_score" value="1.0" type="real" />
  </edge>
  <edge id="P16885 (pp) Q08881" label="PLCG2_HUMAN (pp) ITK_HUMAN" source="P16885" target="Q08881">
    <att name="confidence_score" value="1.0" type="real" />
    <att name="confidence_score_old" value="1.0" type="real" />
    <att name="initial_score" value="0.1318" type="real" />
    <att name="relevance_score" value="1.0" type="real" />
  </edge>
  <edge id="P16885 (pp) Q13094" label="PLCG2_HUMAN (pp) LCP2_HUMAN" source="P16885" target="Q13094">
    <att name="confidence_score" value="1.0" type="real" />
    <att name="confidence_score_old" value="1.0" type="real" />
    <att name="initial_score" value="0.5711" type="real" />
    <att name="relevance_score" value="1.0" type="real" />
  </edge>
  <edge id="P16885 (pp) Q13153" label="PLCG2_HUMAN (pp) PAK1_HUMAN" source="P16885" target="Q13153">
    <att name="confidence_score" value="1.0" type="real" />
    <att name="confidence_score_old" value="1.0" type="real" />
    <att name="initial_score" value="0.1506" type="real" />
    <att name="relevance_score" value="1.0" type="real" />
  </edge>
  <edge id="P16885 (pp) Q13177" label="PLCG2_HUMAN (pp) PAK2_HUMAN" source="P16885" target="Q13177">
    <att name="confidence_score" value="1.0" type="real" />
    <att name="confidence_score_old" value="1.0" type="real" />
    <att name="initial_score" value="0.1512" type="real" />
    <att name="relevance_score" value="1.0" type="real" />
  </edge>
  <edge id="P16885 (pp) Q13393" label="PLCG2_HUMAN (pp) PLD1_HUMAN" source="P16885" target="Q13393">
    <att name="confidence_score" value="1.0" type="real" />
    <att name="confidence_score_old" value="0.3276" type="real" />
    <att name="initial_score" value="0.4013" type="real" />
    <att name="relevance_score" value="1.0" type="real" />
  </edge>
  <edge id="P16885 (pp) Q13480" label="PLCG2_HUMAN (pp) GAB1_HUMAN" source="P16885" target="Q13480">
    <att name="confidence_score" value="1.0" type="real" />
    <att name="confidence_score_old" value="0.1722" type="real" />
    <att name="initial_score" value="0.0907" type="real" />
    <att name="relevance_score" value="1.0" type="real" />
  </edge>
  <edge id="P16885 (pp) Q15139" label="PLCG2_HUMAN (pp) KPCD1_HUMAN" source="P16885" target="Q15139">
    <att name="confidence_score" value="1.0" type="real" />
    <att name="confidence_score_old" value="1.0" type="real" />
    <att name="initial_score" value="0.318" type="real" />
    <att name="relevance_score" value="1.0" type="real" />
  </edge>
  <edge id="P16885 (pp) Q6EIG7" label="PLCG2_HUMAN (pp) CLC6A_HUMAN" source="P16885" target="Q6EIG7">
    <att name="confidence_score" value="1.0" type="real" />
    <att name="confidence_score_old" value="1.0" type="real" />
    <att name="initial_score" value="0.4433" type="real" />
    <att name="relevance_score" value="1.0" type="real" />
  </edge>
  <edge id="P16885 (pp) Q8WV28" label="PLCG2_HUMAN (pp) BLNK_HUMAN" source="P16885" target="Q8WV28">
    <att name="confidence_score" value="1.0" type="real" />
    <att name="confidence_score_old" value="0.2186" type="real" />
    <att name="initial_score" value="0.206" type="real" />
    <att name="relevance_score" value="1.0" type="real" />
  </edge>
  <edge id="P16885 (pp) Q92835" label="PLCG2_HUMAN (pp) SHIP1_HUMAN" source="P16885" target="Q92835">
    <att name="confidence_score" value="1.0" type="real" />
    <att name="confidence_score_old" value="0.164" type="real" />
    <att name="initial_score" value="0.067" type="real" />
    <att name="relevance_score" value="1.0" type="real" />
  </edge>
  <edge id="P16885 (pp) Q96B97" label="PLCG2_HUMAN (pp) SH3K1_HUMAN" source="P16885" target="Q96B97">
    <att name="confidence_score" value="1.0" type="real" />
    <att name="confidence_score_old" value="0.2127" type="real" />
    <att name="initial_score" value="0.1927" type="real" />
    <att name="relevance_score" value="1.0" type="real" />
  </edge>
  <edge id="P16885 (pp) Q9BZW8" label="PLCG2_HUMAN (pp) CD244_HUMAN" source="P16885" target="Q9BZW8">
    <att name="confidence_score" value="1.0" type="real" />
    <att name="confidence_score_old" value="0.2084" type="real" />
    <att name="initial_score" value="0.1829" type="real" />
    <att name="relevance_score" value="1.0" type="real" />
  </edge>
  <edge id="P16885 (pp) Q9GZY6" label="PLCG2_HUMAN (pp) NTAL_HUMAN" source="P16885" target="Q9GZY6">
    <att name="confidence_score" value="1.0" type="real" />
    <att name="confidence_score_old" value="0.3439" type="real" />
    <att name="initial_score" value="0.4248" type="real" />
    <att name="relevance_score" value="1.0" type="real" />
  </edge>
  <edge id="P16885 (pp) Q9UKW4" label="PLCG2_HUMAN (pp) VAV3_HUMAN" source="P16885" target="Q9UKW4">
    <att name="confidence_score" value="1.0" type="real" />
    <att name="confidence_score_old" value="1.0" type="real" />
    <att name="initial_score" value="0.2707" type="real" />
    <att name="relevance_score" value="1.0" type="real" />
  </edge>
  <edge id="P16885 (pp) Q9ULY5" label="PLCG2_HUMAN (pp) CLC4E_HUMAN" source="P16885" target="Q9ULY5">
    <att name="confidence_score" value="1.0" type="real" />
    <att name="confidence_score_old" value="1.0" type="real" />
    <att name="initial_score" value="0.4177" type="real" />
    <att name="relevance_score" value="1.0" type="real" />
  </edge>
  <edge id="P16885 (pp) Q9UN19" label="PLCG2_HUMAN (pp) DAPP1_HUMAN" source="P16885" target="Q9UN19">
    <att name="confidence_score" value="1.0" type="real" />
    <att name="confidence_score_old" value="1.0" type="real" />
    <att name="initial_score" value="0.6236" type="real" />
    <att name="relevance_score" value="1.0" type="real" />
  </edge>
  <edge id="P16885 (pp) Q9UQC2" label="PLCG2_HUMAN (pp) GAB2_HUMAN" source="P16885" target="Q9UQC2">
    <att name="confidence_score" value="1.0" type="real" />
    <att name="confidence_score_old" value="0.3263" type="real" />
    <att name="initial_score" value="0.3994" type="real" />
    <att name="relevance_score" value="1.0" type="real" />
  </edge>
  <edge id="P16885 (pp) Q9Y4H2" label="PLCG2_HUMAN (pp) IRS2_HUMAN" source="P16885" target="Q9Y4H2">
    <att name="confidence_score" value="1.0" type="real" />
    <att name="confidence_score_old" value="1.0" type="real" />
    <att name="initial_score" value="0.3202" type="real" />
    <att name="relevance_score" value="1.0" type="real" />
  </edge>
  <edge id="P19174 (pp) P19235" label="PLCG1_HUMAN (pp) EPOR_HUMAN" source="P19174" target="P19235">
    <att name="confidence_score" value="1.0" type="real" />
    <att name="confidence_score_old" value="1.0" type="real" />
    <att name="initial_score" value="0.7785" type="real" />
    <att name="relevance_score" value="1.0" type="real" />
  </edge>
  <edge id="P19174 (pp) P20963" label="PLCG1_HUMAN (pp) CD3Z_HUMAN" source="P19174" target="P20963">
    <att name="confidence_score" value="1.0" type="real" />
    <att name="confidence_score_old" value="1.0" type="real" />
    <att name="initial_score" value="0.1645" type="real" />
    <att name="relevance_score" value="1.0" type="real" />
  </edge>
  <edge id="P19174 (pp) P21860" label="PLCG1_HUMAN (pp) ERBB3_HUMAN" source="P19174" target="P21860">
    <att name="confidence_score" value="1.0" type="real" />
    <att name="confidence_score_old" value="0.1802" type="real" />
    <att name="initial_score" value="0.1124" type="real" />
    <att name="relevance_score" value="1.0" type="real" />
  </edge>
  <edge id="P19174 (pp) P22681" label="PLCG1_HUMAN (pp) CBL_HUMAN" source="P19174" target="P22681">
    <att name="confidence_score" value="1.0" type="real" />
    <att name="confidence_score_old" value="0.7209" type="real" />
    <att name="initial_score" value="0.7824" type="real" />
    <att name="relevance_score" value="1.0" type="real" />
  </edge>
  <edge id="P19174 (pp) P27986" label="PLCG1_HUMAN (pp) P85A_HUMAN" source="P19174" target="P27986">
    <att name="confidence_score" value="1.0" type="real" />
    <att name="confidence_score_old" value="0.3415" type="real" />
    <att name="initial_score" value="0.4213" type="real" />
    <att name="relevance_score" value="1.0" type="real" />
  </edge>
  <edge id="P19174 (pp) P29350" label="PLCG1_HUMAN (pp) PTN6_HUMAN" source="P19174" target="P29350">
    <att name="confidence_score" value="1.0" type="real" />
    <att name="confidence_score_old" value="0.2009" type="real" />
    <att name="initial_score" value="0.165" type="real" />
    <att name="relevance_score" value="1.0" type="real" />
  </edge>
  <edge id="P19174 (pp) P29353" label="PLCG1_HUMAN (pp) SHC1_HUMAN" source="P19174" target="P29353">
    <att name="confidence_score" value="1.0" type="real" />
    <att name="confidence_score_old" value="1.0" type="real" />
    <att name="initial_score" value="0.5526" type="real" />
    <att name="relevance_score" value="1.0" type="real" />
  </edge>
  <edge id="P19174 (pp) P42680" label="PLCG1_HUMAN (pp) TEC_HUMAN" source="P19174" target="P42680">
    <att name="confidence_score" value="1.0" type="real" />
    <att name="confidence_score_old" value="1.0" type="real" />
    <att name="initial_score" value="0.195" type="real" />
    <att name="relevance_score" value="1.0" type="real" />
  </edge>
  <edge id="P19174 (pp) P43403" label="PLCG1_HUMAN (pp) ZAP70_HUMAN" source="P19174" target="P43403">
    <att name="confidence_score" value="1.0" type="real" />
    <att name="confidence_score_old" value="1.0" type="real" />
    <att name="initial_score" value="0.5334" type="real" />
    <att name="relevance_score" value="1.0" type="real" />
  </edge>
  <edge id="P19174 (pp) P43405" label="PLCG1_HUMAN (pp) KSYK_HUMAN" source="P19174" target="P43405">
    <att name="confidence_score" value="1.0" type="real" />
    <att name="confidence_score_old" value="1.0" type="real" />
    <att name="initial_score" value="0.7719" type="real" />
    <att name="relevance_score" value="1.0" type="real" />
  </edge>
  <edge id="P19174 (pp) P50570" label="PLCG1_HUMAN (pp) DYN2_HUMAN" source="P19174" target="P50570">
    <att name="confidence_score" value="1.0" type="real" />
    <att name="confidence_score_old" value="0.3213" type="real" />
    <att name="initial_score" value="0.3919" type="real" />
    <att name="relevance_score" value="1.0" type="real" />
  </edge>
  <edge id="P19174 (pp) P51178" label="PLCG1_HUMAN (pp) PLCD1_HUMAN" source="P19174" target="P51178">
    <att name="confidence_score" value="1.0" type="real" />
    <att name="confidence_score_old" value="1.0" type="real" />
    <att name="relevance_score" value="1.0" type="real" />
  </edge>
  <edge id="P19174 (pp) P52735" label="PLCG1_HUMAN (pp) VAV2_HUMAN" source="P19174" target="P52735">
    <att name="confidence_score" value="1.0" type="real" />
    <att name="confidence_score_old" value="1.0" type="real" />
    <att name="initial_score" value="0.268" type="real" />
    <att name="relevance_score" value="1.0" type="real" />
  </edge>
  <edge id="P19174 (pp) P62993" label="PLCG1_HUMAN (pp) GRB2_HUMAN" source="P19174" target="P62993">
    <att name="confidence_score" value="1.0" type="real" />
    <att name="confidence_score_old" value="1.0" type="real" />
    <att name="initial_score" value="0.7765" type="real" />
    <att name="relevance_score" value="1.0" type="real" />
  </edge>
  <edge id="P19174 (pp) P63000" label="PLCG1_HUMAN (pp) RAC1_HUMAN" source="P19174" target="P63000">
    <att name="confidence_score" value="1.0" type="real" />
    <att name="confidence_score_old" value="1.0" type="real" />
    <att name="initial_score" value="0.58" type="real" />
    <att name="relevance_score" value="1.0" type="real" />
  </edge>
  <edge id="P19174 (pp) P78314" label="PLCG1_HUMAN (pp) 3BP2_HUMAN" source="P19174" target="P78314">
    <att name="confidence_score" value="1.0" type="real" />
    <att name="confidence_score_old" value="1.0" type="real" />
    <att name="initial_score" value="0.3237" type="real" />
    <att name="relevance_score" value="1.0" type="real" />
  </edge>
  <edge id="P19174 (pp) Q01970" label="PLCG1_HUMAN (pp) PLCB3_HUMAN" source="P19174" target="Q01970">
    <att name="confidence_score" value="1.0" type="real" />
    <att name="confidence_score_old" value="1.0" type="real" />
    <att name="relevance_score" value="1.0" type="real" />
  </edge>
  <edge id="P19174 (pp) Q06187" label="PLCG1_HUMAN (pp) BTK_HUMAN" source="P19174" target="Q06187">
    <att name="confidence_score" value="1.0" type="real" />
    <att name="confidence_score_old" value="1.0" type="real" />
    <att name="initial_score" value="0.1915" type="real" />
    <att name="relevance_score" value="1.0" type="real" />
  </edge>
  <edge id="P19174 (pp) Q07666" label="PLCG1_HUMAN (pp) KHDR1_HUMAN" source="P19174" target="Q07666">
    <att name="confidence_score" value="1.0" type="real" />
    <att name="confidence_score_old" value="0.6251" type="real" />
    <att name="initial_score" value="0.7135" type="real" />
    <att name="relevance_score" value="1.0" type="real" />
  </edge>
  <edge id="P19174 (pp) Q07889" label="PLCG1_HUMAN (pp) SOS1_HUMAN" source="P19174" target="Q07889">
    <att name="confidence_score" value="1.0" type="real" />
    <att name="confidence_score_old" value="1.0" type="real" />
    <att name="initial_score" value="0.756" type="real" />
    <att name="relevance_score" value="1.0" type="real" />
  </edge>
  <edge id="P19174 (pp) Q08881" label="PLCG1_HUMAN (pp) ITK_HUMAN" source="P19174" target="Q08881">
    <att name="confidence_score" value="1.0" type="real" />
    <att name="confidence_score_old" value="1.0" type="real" />
    <att name="initial_score" value="0.8177" type="real" />
    <att name="relevance_score" value="1.0" type="real" />
  </edge>
  <edge id="P19174 (pp) Q13094" label="PLCG1_HUMAN (pp) LCP2_HUMAN" source="P19174" target="Q13094">
    <att name="confidence_score" value="1.0" type="real" />
    <att name="confidence_score_old" value="1.0" type="real" />
    <att name="initial_score" value="0.7784" type="real" />
    <att name="relevance_score" value="1.0" type="real" />
  </edge>
  <edge id="P19174 (pp) Q13153" label="PLCG1_HUMAN (pp) PAK1_HUMAN" source="P19174" target="Q13153">
    <att name="confidence_score" value="1.0" type="real" />
    <att name="confidence_score_old" value="1.0" type="real" />
    <att name="initial_score" value="0.4674" type="real" />
    <att name="relevance_score" value="1.0" type="real" />
  </edge>
  <edge id="P19174 (pp) Q13177" label="PLCG1_HUMAN (pp) PAK2_HUMAN" source="P19174" target="Q13177">
    <att name="confidence_score" value="1.0" type="real" />
    <att name="confidence_score_old" value="1.0" type="real" />
    <att name="initial_score" value="0.1502" type="real" />
    <att name="relevance_score" value="1.0" type="real" />
  </edge>
  <edge id="P19174 (pp) Q13393" label="PLCG1_HUMAN (pp) PLD1_HUMAN" source="P19174" target="Q13393">
    <att name="confidence_score" value="1.0" type="real" />
    <att name="confidence_score_old" value="0.3253" type="real" />
    <att name="initial_score" value="0.3979" type="real" />
    <att name="relevance_score" value="1.0" type="real" />
  </edge>
  <edge id="P19174 (pp) Q13480" label="PLCG1_HUMAN (pp) GAB1_HUMAN" source="P19174" target="Q13480">
    <att name="confidence_score" value="1.0" type="real" />
    <att name="confidence_score_old" value="1.0" type="real" />
    <att name="initial_score" value="0.5142" type="real" />
    <att name="relevance_score" value="1.0" type="real" />
  </edge>
  <edge id="P19174 (pp) Q15139" label="PLCG1_HUMAN (pp) KPCD1_HUMAN" source="P19174" target="Q15139">
    <att name="confidence_score" value="1.0" type="real" />
    <att name="confidence_score_old" value="1.0" type="real" />
    <att name="initial_score" value="0.3154" type="real" />
    <att name="relevance_score" value="1.0" type="real" />
  </edge>
  <edge id="P19174 (pp) Q15464" label="PLCG1_HUMAN (pp) SHB_HUMAN" source="P19174" target="Q15464">
    <att name="confidence_score" value="1.0" type="real" />
    <att name="confidence_score_old" value="0.3311" type="real" />
    <att name="initial_score" value="0.4064" type="real" />
    <att name="relevance_score" value="1.0" type="real" />
  </edge>
  <edge id="P19174 (pp) Q8TDQ0" label="PLCG1_HUMAN (pp) HAVR2_HUMAN" source="P19174" target="Q8TDQ0">
    <att name="confidence_score" value="1.0" type="real" />
    <att name="confidence_score_old" value="0.3083" type="real" />
    <att name="initial_score" value="0.3721" type="real" />
    <att name="relevance_score" value="1.0" type="real" />
  </edge>
  <edge id="P19174 (pp) Q8WV28" label="PLCG1_HUMAN (pp) BLNK_HUMAN" source="P19174" target="Q8WV28">
    <att name="confidence_score" value="1.0" type="real" />
    <att name="confidence_score_old" value="1.0" type="real" />
    <att name="initial_score" value="0.3555" type="real" />
    <att name="relevance_score" value="1.0" type="real" />
  </edge>
  <edge id="P19174 (pp) Q92835" label="PLCG1_HUMAN (pp) SHIP1_HUMAN" source="P19174" target="Q92835">
    <att name="confidence_score" value="1.0" type="real" />
    <att name="confidence_score_old" value="0.5828" type="real" />
    <att name="initial_score" value="0.6797" type="real" />
    <att name="relevance_score" value="1.0" type="real" />
  </edge>
  <edge id="P19174 (pp) Q9BZW8" label="PLCG1_HUMAN (pp) CD244_HUMAN" source="P19174" target="Q9BZW8">
    <att name="confidence_score" value="1.0" type="real" />
    <att name="confidence_score_old" value="0.2507" type="real" />
    <att name="initial_score" value="0.272" type="real" />
    <att name="relevance_score" value="1.0" type="real" />
  </edge>
  <edge id="P19174 (pp) Q9GZY6" label="PLCG1_HUMAN (pp) NTAL_HUMAN" source="P19174" target="Q9GZY6">
    <att name="confidence_score" value="1.0" type="real" />
    <att name="confidence_score_old" value="0.3413" type="real" />
    <att name="initial_score" value="0.4212" type="real" />
    <att name="relevance_score" value="1.0" type="real" />
  </edge>
  <edge id="P19174 (pp) Q9UKW4" label="PLCG1_HUMAN (pp) VAV3_HUMAN" source="P19174" target="Q9UKW4">
    <att name="confidence_score" value="1.0" type="real" />
    <att name="confidence_score_old" value="1.0" type="real" />
    <att name="initial_score" value="0.3489" type="real" />
    <att name="relevance_score" value="1.0" type="real" />
  </edge>
  <edge id="P19174 (pp) Q9UN19" label="PLCG1_HUMAN (pp) DAPP1_HUMAN" source="P19174" target="Q9UN19">
    <att name="confidence_score" value="1.0" type="real" />
    <att name="confidence_score_old" value="1.0" type="real" />
    <att name="relevance_score" value="1.0" type="real" />
  </edge>
  <edge id="P19174 (pp) Q9UQC2" label="PLCG1_HUMAN (pp) GAB2_HUMAN" source="P19174" target="Q9UQC2">
    <att name="confidence_score" value="1.0" type="real" />
    <att name="confidence_score_old" value="0.2499" type="real" />
    <att name="initial_score" value="0.2706" type="real" />
    <att name="relevance_score" value="1.0" type="real" />
  </edge>
  <edge id="P19174 (pp) Q9Y4H2" label="PLCG1_HUMAN (pp) IRS2_HUMAN" source="P19174" target="Q9Y4H2">
    <att name="confidence_score" value="1.0" type="real" />
    <att name="confidence_score_old" value="1.0" type="real" />
    <att name="initial_score" value="0.582" type="real" />
    <att name="relevance_score" value="1.0" type="real" />
  </edge>
  <edge id="P19235 (pp) P22681" label="EPOR_HUMAN (pp) CBL_HUMAN" source="P19235" target="P22681">
    <att name="confidence_score" value="1.0" type="real" />
    <att name="confidence_score_old" value="0.2418" type="real" />
    <att name="initial_score" value="0.2547" type="real" />
    <att name="relevance_score" value="1.0" type="real" />
  </edge>
  <edge id="P19235 (pp) P27986" label="EPOR_HUMAN (pp) P85A_HUMAN" source="P19235" target="P27986">
    <att name="confidence_score" value="1.0" type="real" />
    <att name="confidence_score_old" value="1.0" type="real" />
    <att name="initial_score" value="0.7988" type="real" />
    <att name="relevance_score" value="1.0" type="real" />
  </edge>
  <edge id="P19235 (pp) P29350" label="EPOR_HUMAN (pp) PTN6_HUMAN" source="P19235" target="P29350">
    <att name="confidence_score" value="1.0" type="real" />
    <att name="confidence_score_old" value="0.7747" type="real" />
    <att name="initial_score" value="0.8172" type="real" />
    <att name="relevance_score" value="1.0" type="real" />
  </edge>
  <edge id="P19235 (pp) P29353" label="EPOR_HUMAN (pp) SHC1_HUMAN" source="P19235" target="P29353">
    <att name="confidence_score" value="1.0" type="real" />
    <att name="confidence_score_old" value="1.0" type="real" />
    <att name="initial_score" value="0.2535" type="real" />
    <att name="relevance_score" value="1.0" type="real" />
  </edge>
  <edge id="P19235 (pp) P43405" label="EPOR_HUMAN (pp) KSYK_HUMAN" source="P19235" target="P43405">
    <att name="confidence_score" value="1.0" type="real" />
    <att name="confidence_score_old" value="0.5195" type="real" />
    <att name="initial_score" value="0.6241" type="real" />
    <att name="relevance_score" value="1.0" type="real" />
  </edge>
  <edge id="P19235 (pp) P46109" label="EPOR_HUMAN (pp) CRKL_HUMAN" source="P19235" target="P46109">
    <att name="confidence_score" value="1.0" type="real" />
    <att name="confidence_score_old" value="1.0" type="real" />
    <att name="initial_score" value="0.5629" type="real" />
    <att name="relevance_score" value="1.0" type="real" />
  </edge>
  <edge id="P19235 (pp) P62993" label="EPOR_HUMAN (pp) GRB2_HUMAN" source="P19235" target="P62993">
    <att name="confidence_score" value="1.0" type="real" />
    <att name="confidence_score_old" value="1.0" type="real" />
    <att name="initial_score" value="0.7078" type="real" />
    <att name="relevance_score" value="1.0" type="real" />
  </edge>
  <edge id="P19235 (pp) Q07889" label="EPOR_HUMAN (pp) SOS1_HUMAN" source="P19235" target="Q07889">
    <att name="confidence_score" value="1.0" type="real" />
    <att name="confidence_score_old" value="1.0" type="real" />
    <att name="initial_score" value="0.5001" type="real" />
    <att name="relevance_score" value="1.0" type="real" />
  </edge>
  <edge id="P19235 (pp) Q13480" label="EPOR_HUMAN (pp) GAB1_HUMAN" source="P19235" target="Q13480">
    <att name="confidence_score" value="1.0" type="real" />
    <att name="confidence_score_old" value="1.0" type="real" />
    <att name="initial_score" value="0.1734" type="real" />
    <att name="relevance_score" value="1.0" type="real" />
  </edge>
  <edge id="P19235 (pp) Q13905" label="EPOR_HUMAN (pp) RPGF1_HUMAN" source="P19235" target="Q13905">
    <att name="confidence_score" value="1.0" type="real" />
    <att name="confidence_score_old" value="1.0" type="real" />
    <att name="initial_score" value="0.4442" type="real" />
    <att name="relevance_score" value="1.0" type="real" />
  </edge>
  <edge id="P19235 (pp) Q92835" label="EPOR_HUMAN (pp) SHIP1_HUMAN" source="P19235" target="Q92835">
    <att name="confidence_score" value="1.0" type="real" />
    <att name="confidence_score_old" value="0.3951" type="real" />
    <att name="initial_score" value="0.4919" type="real" />
    <att name="relevance_score" value="1.0" type="real" />
  </edge>
  <edge id="P19235 (pp) Q9Y4H2" label="EPOR_HUMAN (pp) IRS2_HUMAN" source="P19235" target="Q9Y4H2">
    <att name="confidence_score" value="1.0" type="real" />
    <att name="confidence_score_old" value="1.0" type="real" />
    <att name="initial_score" value="0.1573" type="real" />
    <att name="relevance_score" value="1.0" type="real" />
  </edge>
  <edge id="P19878 (pp) P63000" label="NCF2_HUMAN (pp) RAC1_HUMAN" source="P19878" target="P63000">
    <att name="confidence_score" value="1.0" type="real" />
    <att name="confidence_score_old" value="1.0" type="real" />
    <att name="initial_score" value="0.7869" type="real" />
    <att name="relevance_score" value="1.0" type="real" />
  </edge>
  <edge id="P20963 (pp) P22681" label="CD3Z_HUMAN (pp) CBL_HUMAN" source="P20963" target="P22681">
    <att name="confidence_score" value="1.0" type="real" />
    <att name="confidence_score_old" value="0.3271" type="real" />
    <att name="initial_score" value="0.4006" type="real" />
    <att name="relevance_score" value="1.0" type="real" />
  </edge>
  <edge id="P20963 (pp) P27986" label="CD3Z_HUMAN (pp) P85A_HUMAN" source="P20963" target="P27986">
    <att name="confidence_score" value="1.0" type="real" />
    <att name="confidence_score_old" value="1.0" type="real" />
    <att name="initial_score" value="0.2413" type="real" />
    <att name="relevance_score" value="1.0" type="real" />
  </edge>
  <edge id="P20963 (pp) P29350" label="CD3Z_HUMAN (pp) PTN6_HUMAN" source="P20963" target="P29350">
    <att name="confidence_score" value="1.0" type="real" />
    <att name="confidence_score_old" value="1.0" type="real" />
    <att name="initial_score" value="0.164" type="real" />
    <att name="relevance_score" value="1.0" type="real" />
  </edge>
  <edge id="P20963 (pp) P29353" label="CD3Z_HUMAN (pp) SHC1_HUMAN" source="P20963" target="P29353">
    <att name="confidence_score" value="1.0" type="real" />
    <att name="confidence_score_old" value="1.0" type="real" />
    <att name="initial_score" value="0.7337" type="real" />
    <att name="relevance_score" value="1.0" type="real" />
  </edge>
  <edge id="P20963 (pp) P30273" label="CD3Z_HUMAN (pp) FCERG_HUMAN" source="P20963" target="P30273">
    <att name="confidence_score" value="1.0" type="real" />
    <att name="confidence_score_old" value="0.224" type="real" />
    <att name="initial_score" value="0.2176" type="real" />
    <att name="relevance_score" value="1.0" type="real" />
  </edge>
  <edge id="P20963 (pp) P43403" label="CD3Z_HUMAN (pp) ZAP70_HUMAN" source="P20963" target="P43403">
    <att name="confidence_score" value="1.0" type="real" />
    <att name="confidence_score_old" value="1.0" type="real" />
    <att name="initial_score" value="0.8224" type="real" />
    <att name="relevance_score" value="1.0" type="real" />
  </edge>
  <edge id="P20963 (pp) P43405" label="CD3Z_HUMAN (pp) KSYK_HUMAN" source="P20963" target="P43405">
    <att name="confidence_score" value="1.0" type="real" />
    <att name="confidence_score_old" value="1.0" type="real" />
    <att name="initial_score" value="0.3022" type="real" />
    <att name="relevance_score" value="1.0" type="real" />
  </edge>
  <edge id="P20963 (pp) P46108" label="CD3Z_HUMAN (pp) CRK_HUMAN" source="P20963" target="P46108">
    <att name="confidence_score" value="1.0" type="real" />
    <att name="confidence_score_old" value="1.0" type="real" />
    <att name="initial_score" value="0.1046" type="real" />
    <att name="relevance_score" value="1.0" type="real" />
  </edge>
  <edge id="P20963 (pp) P52735" label="CD3Z_HUMAN (pp) VAV2_HUMAN" source="P20963" target="P52735">
    <att name="confidence_score" value="1.0" type="real" />
    <att name="confidence_score_old" value="1.0" type="real" />
    <att name="initial_score" value="0.1547" type="real" />
    <att name="relevance_score" value="1.0" type="real" />
  </edge>
  <edge id="P20963 (pp) P62993" label="CD3Z_HUMAN (pp) GRB2_HUMAN" source="P20963" target="P62993">
    <att name="confidence_score" value="1.0" type="real" />
    <att name="confidence_score_old" value="1.0" type="real" />
[truncated: 116,618 more chars]
