# Supplementary material for: New insights into the molecular biology of Alzheimer’s-like cerebral amyloidosis achieved through multi‐omics approaches
Source: PLoS One. 2025 Sep 3;20(9):e0330859. doi: 10.1371/journal.pone.0330859 (PMC12407441; doi:10.1371/journal.pone.0330859)
Supplement: S4 Appendix — (ZIP) [file pone.0330859.s014.zip › c1_3_67.xgmml]

<?xml version='1.0' encoding='utf-8'?>
<graph xmlns="http://www.cs.rpi.edu/XGMML" xmlns:dc="http://purl.org/dc/elements/1.1/" xmlns:rdf="http://www.w3.org/1999/02/22-rdf-syntax-ns#" label="[c1_3_67]@0.1" directed="0" vendor="Intomics A/S">
  <att name="layoutAlgorithm" value="Edge-weighted Spring Embedded" type="string" />
  <att name="networkMetadata"><rdf:RDF><rdf:Description rdf:about="https://www.intomics.com/"><dc:type>Protein-Protein Interaction</dc:type><dc:description>https://www.intomics.com/inbiomap/</dc:description><dc:identifier>[P17252]@0.1</dc:identifier><dc:date>2024-01-31 21:21:58 UTC</dc:date><dc:title>inBio Map network</dc:title><dc:source>/unity/intomics/inhouse/software/inBio_Command_2023_08/share/data/interactions/network_0/inBio_Map_2023_08_10</dc:source><dc:format>Cytoscape-XGMML</dc:format></rdf:Description></rdf:RDF></att>
  <att name="_inBio_interactomeVersion" value="2023_08_10" type="string" />
  <att name="_inBio_formatVersion" value="1" type="integer" />
  <att name="_inBio_formatVersion" value="1" type="integer" />
  <att name="_inBio_interactomeVersion" value="2023_08_10" type="string" />
  <att name="layoutAlgorithm" value="Edge-weighted Spring Embedded" type="string" />
  <att name="order" value="1" type="integer" />
  <node id="O00186" label="STXB3_HUMAN">
    <att name="ac" value="O00186" type="string" />
    <att name="description" value="Syntaxin-binding protein 3" type="string" />
    <att name="gene" value="STXBP3" type="string" />
    <att name="localization" value="" type="string" />
    <att name="order" value="1" type="integer" />
    <att name="relevance_score" value="0.2222222222222222" type="real" />
    <att name="localization" value="" type="string" />
    <att name="description" value="Syntaxin-binding protein 3" type="string" />
  </node>
  <node id="O14775" label="GNB5_HUMAN">
    <att name="ac" value="O14775" type="string" />
    <att name="description" value="Guanine nucleotide-binding protein subunit beta-5" type="string" />
    <att name="gene" value="GNB5" type="string" />
    <att name="localization" value="" type="string" />
    <att name="order" value="1" type="integer" />
    <att name="relevance_score" value="0.1724137931034483" type="real" />
    <att name="localization" value="" type="string" />
    <att name="description" value="Guanine nucleotide-binding protein subunit beta-5" type="string" />
  </node>
  <node id="O14939" label="PLD2_HUMAN">
    <att name="ac" value="O14939" type="string" />
    <att name="description" value="Phospholipase D2" type="string" />
    <att name="gene" value="PLD2" type="string" />
    <att name="localization" value="Enzyme" type="string" />
    <att name="order" value="1" type="integer" />
    <att name="relevance_score" value="0.13636363636363635" type="real" />
    <att name="localization" value="Enzyme" type="string" />
    <att name="description" value="Phospholipase D2" type="string" />
  </node>
  <node id="O15530" label="PDPK1_HUMAN">
    <att name="ac" value="O15530" type="string" />
    <att name="description" value="3-phosphoinositide-dependent protein kinase 1" type="string" />
    <att name="gene" value="PDPK1" type="string" />
    <att name="localization" value="Kinase" type="string" />
    <att name="order" value="1" type="integer" />
    <att name="relevance_score" value="0.1574074074074074" type="real" />
    <att name="localization" value="Kinase" type="string" />
    <att name="description" value="3-phosphoinositide-dependent protein kinase 1" type="string" />
  </node>
  <node id="O43593" label="HAIR_HUMAN">
    <att name="ac" value="O43593" type="string" />
    <att name="description" value="Lysine-specific demethylase hairless" type="string" />
    <att name="gene" value="HR" type="string" />
    <att name="localization" value="Transcription factor" type="string" />
    <att name="order" value="1" type="integer" />
    <att name="relevance_score" value="0.1111111111111111" type="real" />
    <att name="localization" value="Transcription factor" type="string" />
    <att name="description" value="Lysine-specific demethylase hairless" type="string" />
  </node>
  <node id="O60825" label="F262_HUMAN">
    <att name="ac" value="O60825" type="string" />
    <att name="description" value="6-phosphofructo-2-kinase/fructose-2,6-bisphosphatase 2" type="string" />
    <att name="gene" value="PFKFB2" type="string" />
    <att name="localization" value="Kinase" type="string" />
    <att name="order" value="1" type="integer" />
    <att name="relevance_score" value="0.2727272727272727" type="real" />
    <att name="localization" value="Kinase" type="string" />
    <att name="description" value="6-phosphofructo-2-kinase/fructose-2,6-bisphosphatase 2" type="string" />
  </node>
  <node id="O75916" label="RGS9_HUMAN">
    <att name="ac" value="O75916" type="string" />
    <att name="description" value="Regulator of G-protein signaling 9" type="string" />
    <att name="gene" value="RGS9" type="string" />
    <att name="localization" value="" type="string" />
    <att name="order" value="1" type="integer" />
    <att name="relevance_score" value="0.36363636363636365" type="real" />
    <att name="localization" value="" type="string" />
    <att name="description" value="Regulator of G-protein signaling 9" type="string" />
  </node>
  <node id="O94952" label="FBX21_HUMAN">
    <att name="ac" value="O94952" type="string" />
    <att name="description" value="F-box only protein 21" type="string" />
    <att name="gene" value="FBXO21" type="string" />
    <att name="localization" value="" type="string" />
    <att name="order" value="1" type="integer" />
    <att name="relevance_score" value="0.15384615384615385" type="real" />
    <att name="localization" value="" type="string" />
    <att name="description" value="F-box only protein 21" type="string" />
  </node>
  <node id="O96004" label="HAND1_HUMAN">
    <att name="ac" value="O96004" type="string" />
    <att name="description" value="Heart- and neural crest derivatives-expressed protein 1" type="string" />
    <att name="gene" value="HAND1" type="string" />
    <att name="localization" value="Transcription factor" type="string" />
    <att name="order" value="1" type="integer" />
    <att name="relevance_score" value="0.14285714285714285" type="real" />
    <att name="localization" value="Transcription factor" type="string" />
    <att name="description" value="Heart- and neural crest derivatives-expressed protein 1" type="string" />
  </node>
  <node id="P02686" label="MBP_HUMAN">
    <att name="ac" value="P02686" type="string" />
    <att name="description" value="Myelin basic protein" type="string" />
    <att name="gene" value="MBP" type="string" />
    <att name="localization" value="" type="string" />
    <att name="order" value="1" type="integer" />
    <att name="relevance_score" value="0.1323529411764706" type="real" />
    <att name="localization" value="" type="string" />
    <att name="description" value="Myelin basic protein" type="string" />
  </node>
  <node id="P05129" label="KPCG_HUMAN">
    <att name="ac" value="P05129" type="string" />
    <att name="description" value="Protein kinase C gamma type" type="string" />
    <att name="gene" value="PRKCG" type="string" />
    <att name="localization" value="Kinase" type="string" />
    <att name="order" value="1" type="integer" />
    <att name="relevance_score" value="0.6326530612244898" type="real" />
    <att name="localization" value="Kinase" type="string" />
    <att name="description" value="Protein kinase C gamma type" type="string" />
  </node>
  <node id="P05771" label="KPCB_HUMAN">
    <att name="ac" value="P05771" type="string" />
    <att name="description" value="Protein kinase C beta type" type="string" />
    <att name="gene" value="PRKCB" type="string" />
    <att name="localization" value="Kinase" type="string" />
    <att name="order" value="1" type="integer" />
    <att name="relevance_score" value="0.5368421052631579" type="real" />
    <att name="localization" value="Kinase" type="string" />
    <att name="description" value="Protein kinase C beta type" type="string" />
  </node>
  <node id="P06127" label="CD5_HUMAN">
    <att name="ac" value="P06127" type="string" />
    <att name="description" value="T-cell surface glycoprotein CD5" type="string" />
    <att name="gene" value="CD5" type="string" />
    <att name="localization" value="Plasma membrane bound" type="string" />
    <att name="order" value="1" type="integer" />
    <att name="relevance_score" value="0.23529411764705882" type="real" />
    <att name="localization" value="Plasma membrane bound" type="string" />
    <att name="description" value="T-cell surface glycoprotein CD5" type="string" />
  </node>
  <node id="P06730" label="IF4E_HUMAN">
    <att name="ac" value="P06730" type="string" />
    <att name="description" value="Eukaryotic translation initiation factor 4E" type="string" />
    <att name="gene" value="EIF4E" type="string" />
    <att name="localization" value="" type="string" />
    <att name="order" value="1" type="integer" />
    <att name="relevance_score" value="0.1" type="real" />
    <att name="localization" value="" type="string" />
    <att name="description" value="Eukaryotic translation initiation factor 4E" type="string" />
  </node>
  <node id="P08133" label="ANXA6_HUMAN">
    <att name="ac" value="P08133" type="string" />
    <att name="description" value="Annexin A6" type="string" />
    <att name="gene" value="ANXA6" type="string" />
    <att name="localization" value="" type="string" />
    <att name="order" value="1" type="integer" />
    <att name="relevance_score" value="0.2" type="real" />
    <att name="localization" value="" type="string" />
    <att name="description" value="Annexin A6" type="string" />
  </node>
  <node id="P11388" label="TOP2A_HUMAN">
    <att name="ac" value="P11388" type="string" />
    <att name="description" value="DNA topoisomerase 2-alpha" type="string" />
    <att name="gene" value="TOP2A" type="string" />
    <att name="localization" value="Enzyme" type="string" />
    <att name="order" value="1" type="integer" />
    <att name="relevance_score" value="0.12790697674418605" type="real" />
    <att name="localization" value="Enzyme" type="string" />
    <att name="description" value="DNA topoisomerase 2-alpha" type="string" />
  </node>
  <node id="P14151" label="LYAM1_HUMAN">
    <att name="ac" value="P14151" type="string" />
    <att name="description" value="L-selectin" type="string" />
    <att name="gene" value="SELL" type="string" />
    <att name="localization" value="Plasma membrane bound" type="string" />
    <att name="order" value="1" type="integer" />
    <att name="relevance_score" value="0.2631578947368421" type="real" />
    <att name="localization" value="Plasma membrane bound" type="string" />
    <att name="description" value="L-selectin" type="string" />
  </node>
  <node id="P14598" label="NCF1_HUMAN">
    <att name="ac" value="P14598" type="string" />
    <att name="description" value="Neutrophil cytosol factor 1" type="string" />
    <att name="gene" value="NCF1" type="string" />
    <att name="localization" value="" type="string" />
    <att name="order" value="1" type="integer" />
    <att name="relevance_score" value="0.275" type="real" />
    <att name="localization" value="" type="string" />
    <att name="description" value="Neutrophil cytosol factor 1" type="string" />
  </node>
  <node id="P15056" label="BRAF_HUMAN">
    <att name="ac" value="P15056" type="string" />
    <att name="description" value="Serine/threonine-protein kinase B-raf" type="string" />
    <att name="gene" value="BRAF" type="string" />
    <att name="localization" value="Kinase" type="string" />
    <att name="order" value="1" type="integer" />
    <att name="relevance_score" value="0.11538461538461539" type="real" />
    <att name="localization" value="Kinase" type="string" />
    <att name="description" value="Serine/threonine-protein kinase B-raf" type="string" />
  </node>
  <node id="P16401" label="H15_HUMAN">
    <att name="ac" value="P16401" type="string" />
    <att name="description" value="Histone H1.5" type="string" />
    <att name="gene" value="H1-5" type="string" />
    <att name="localization" value="" type="string" />
    <att name="order" value="1" type="integer" />
    <att name="relevance_score" value="0.13953488372093023" type="real" />
    <att name="localization" value="" type="string" />
    <att name="description" value="Histone H1.5" type="string" />
  </node>
  <node id="P17252" label="KPCA_HUMAN">
    <att name="ac" value="P17252" type="string" />
    <att name="description" value="Protein kinase C alpha type" type="string" />
    <att name="gene" value="PRKCA" type="string" />
    <att name="localization" value="Kinase" type="string" />
    <att name="order" value="0" type="integer" />
    <att name="relevance_score" value="1.0" type="real" />
    <att name="localization" value="Kinase" type="string" />
    <att name="description" value="Protein kinase C alpha type" type="string" />
  </node>
  <node id="P17302" label="CXA1_HUMAN">
    <att name="ac" value="P17302" type="string" />
    <att name="description" value="Gap junction alpha-1 protein" type="string" />
    <att name="gene" value="GJA1" type="string" />
    <att name="localization" value="Plasma membrane bound" type="string" />
    <att name="order" value="1" type="integer" />
    <att name="relevance_score" value="0.125" type="real" />
    <att name="localization" value="Plasma membrane bound" type="string" />
    <att name="description" value="Gap junction alpha-1 protein" type="string" />
  </node>
  <node id="P19397" label="CD53_HUMAN">
    <att name="ac" value="P19397" type="string" />
    <att name="description" value="Leukocyte surface antigen CD53" type="string" />
    <att name="gene" value="CD53" type="string" />
    <att name="localization" value="Plasma membrane bound" type="string" />
    <att name="order" value="1" type="integer" />
    <att name="relevance_score" value="0.4" type="real" />
    <att name="localization" value="Plasma membrane bound" type="string" />
    <att name="description" value="Leukocyte surface antigen CD53" type="string" />
  </node>
  <node id="P19878" label="NCF2_HUMAN">
    <att name="ac" value="P19878" type="string" />
    <att name="description" value="Neutrophil cytosol factor 2" type="string" />
    <att name="gene" value="NCF2" type="string" />
    <att name="localization" value="" type="string" />
    <att name="order" value="1" type="integer" />
    <att name="relevance_score" value="0.36363636363636365" type="real" />
    <att name="localization" value="" type="string" />
    <att name="description" value="Neutrophil cytosol factor 2" type="string" />
  </node>
  <node id="P20700" label="LMNB1_HUMAN">
    <att name="ac" value="P20700" type="string" />
    <att name="description" value="Lamin-B1" type="string" />
    <att name="gene" value="LMNB1" type="string" />
    <att name="localization" value="" type="string" />
    <att name="order" value="1" type="integer" />
    <att name="relevance_score" value="0.15254237288135594" type="real" />
    <att name="localization" value="" type="string" />
    <att name="description" value="Lamin-B1" type="string" />
  </node>
  <node id="P21731" label="TA2R_HUMAN">
    <att name="ac" value="P21731" type="string" />
    <att name="description" value="Thromboxane A2 receptor" type="string" />
    <att name="gene" value="TBXA2R" type="string" />
    <att name="localization" value="Receptor" type="string" />
    <att name="order" value="1" type="integer" />
    <att name="relevance_score" value="0.15384615384615385" type="real" />
    <att name="_Receptor" value="true" type="boolean" />
    <att name="localization" value="Receptor" type="string" />
    <att name="description" value="Thromboxane A2 receptor" type="string" />
  </node>
  <node id="P21926" label="CD9_HUMAN">
    <att name="ac" value="P21926" type="string" />
    <att name="description" value="CD9 antigen" type="string" />
    <att name="gene" value="CD9" type="string" />
    <att name="localization" value="Plasma membrane bound" type="string" />
    <att name="order" value="1" type="integer" />
    <att name="relevance_score" value="0.13793103448275862" type="real" />
    <att name="localization" value="Plasma membrane bound" type="string" />
    <att name="description" value="CD9 antigen" type="string" />
  </node>
  <node id="P24588" label="AKAP5_HUMAN">
    <att name="ac" value="P24588" type="string" />
    <att name="description" value="A-kinase anchor protein 5" type="string" />
    <att name="gene" value="AKAP5" type="string" />
    <att name="localization" value="" type="string" />
    <att name="order" value="1" type="integer" />
    <att name="relevance_score" value="0.14285714285714285" type="real" />
    <att name="localization" value="" type="string" />
    <att name="description" value="A-kinase anchor protein 5" type="string" />
  </node>
  <node id="P24723" label="KPCL_HUMAN">
    <att name="ac" value="P24723" type="string" />
    <att name="description" value="Protein kinase C eta type" type="string" />
    <att name="gene" value="PRKCH" type="string" />
    <att name="localization" value="Kinase" type="string" />
    <att name="order" value="1" type="integer" />
    <att name="relevance_score" value="0.6875" type="real" />
    <att name="localization" value="Kinase" type="string" />
    <att name="description" value="Protein kinase C eta type" type="string" />
  </node>
  <node id="P25098" label="ARBK1_HUMAN">
    <att name="ac" value="P25098" type="string" />
    <att name="description" value="Beta-adrenergic receptor kinase 1" type="string" />
    <att name="gene" value="GRK2" type="string" />
    <att name="localization" value="Kinase" type="string" />
    <att name="order" value="1" type="integer" />
    <att name="relevance_score" value="0.15" type="real" />
    <att name="localization" value="Kinase" type="string" />
    <att name="description" value="Beta-adrenergic receptor kinase 1" type="string" />
  </node>
  <node id="P28482" label="MK01_HUMAN">
    <att name="ac" value="P28482" type="string" />
    <att name="description" value="Mitogen-activated protein kinase 1" type="string" />
    <att name="gene" value="MAPK1" type="string" />
    <att name="localization" value="Transcription factor" type="string" />
    <att name="order" value="1" type="integer" />
    <att name="relevance_score" value="0.10725552050473186" type="real" />
    <att name="localization" value="Transcription factor" type="string" />
    <att name="description" value="Mitogen-activated protein kinase 1" type="string" />
  </node>
  <node id="P29966" label="MARCS_HUMAN">
    <att name="ac" value="P29966" type="string" />
    <att name="description" value="Myristoylated alanine-rich C-kinase substrate" type="string" />
    <att name="gene" value="MARCKS" type="string" />
    <att name="localization" value="" type="string" />
    <att name="order" value="1" type="integer" />
    <att name="relevance_score" value="0.25925925925925924" type="real" />
    <att name="localization" value="" type="string" />
    <att name="description" value="Myristoylated alanine-rich C-kinase substrate" type="string" />
  </node>
  <node id="P30086" label="PEBP1_HUMAN">
    <att name="ac" value="P30086" type="string" />
    <att name="description" value="Phosphatidylethanolamine-binding protein 1" type="string" />
    <att name="gene" value="PEBP1" type="string" />
    <att name="localization" value="" type="string" />
    <att name="order" value="1" type="integer" />
    <att name="relevance_score" value="0.25" type="real" />
    <att name="localization" value="" type="string" />
    <att name="description" value="Phosphatidylethanolamine-binding protein 1" type="string" />
  </node>
  <node id="P31431" label="SDC4_HUMAN">
    <att name="ac" value="P31431" type="string" />
    <att name="description" value="Syndecan-4" type="string" />
    <att name="gene" value="SDC4" type="string" />
    <att name="localization" value="Plasma membrane bound" type="string" />
    <att name="order" value="1" type="integer" />
    <att name="relevance_score" value="0.1724137931034483" type="real" />
    <att name="localization" value="Plasma membrane bound" type="string" />
    <att name="description" value="Syndecan-4" type="string" />
  </node>
  <node id="P31994" label="FCG2B_HUMAN">
    <att name="ac" value="P31994" type="string" />
    <att name="description" value="Low affinity immunoglobulin gamma Fc region receptor II-b" type="string" />
    <att name="gene" value="FCGR2B" type="string" />
    <att name="localization" value="Receptor" type="string" />
    <att name="order" value="1" type="integer" />
    <att name="relevance_score" value="0.22727272727272727" type="real" />
    <att name="_Receptor" value="true" type="boolean" />
    <att name="localization" value="Receptor" type="string" />
    <att name="description" value="Low affinity immunoglobulin gamma Fc region receptor II-b" type="string" />
  </node>
  <node id="P37288" label="V1AR_HUMAN">
    <att name="ac" value="P37288" type="string" />
    <att name="description" value="Vasopressin V1a receptor" type="string" />
    <att name="gene" value="AVPR1A" type="string" />
    <att name="localization" value="Receptor" type="string" />
    <att name="order" value="1" type="integer" />
    <att name="relevance_score" value="0.14285714285714285" type="real" />
    <att name="_Receptor" value="true" type="boolean" />
    <att name="localization" value="Receptor" type="string" />
    <att name="description" value="Vasopressin V1a receptor" type="string" />
  </node>
  <node id="P41180" label="CASR_HUMAN">
    <att name="ac" value="P41180" type="string" />
    <att name="description" value="Extracellular calcium-sensing receptor" type="string" />
    <att name="gene" value="CASR" type="string" />
    <att name="localization" value="Receptor" type="string" />
    <att name="order" value="1" type="integer" />
    <att name="relevance_score" value="0.16666666666666666" type="real" />
    <att name="_Receptor" value="true" type="boolean" />
    <att name="localization" value="Receptor" type="string" />
    <att name="description" value="Extracellular calcium-sensing receptor" type="string" />
  </node>
  <node id="P41220" label="RGS2_HUMAN">
    <att name="ac" value="P41220" type="string" />
    <att name="description" value="Regulator of G-protein signaling 2" type="string" />
    <att name="gene" value="RGS2" type="string" />
    <att name="localization" value="" type="string" />
    <att name="order" value="1" type="integer" />
    <att name="relevance_score" value="0.14285714285714285" type="real" />
    <att name="localization" value="" type="string" />
    <att name="description" value="Regulator of G-protein signaling 2" type="string" />
  </node>
  <node id="P41743" label="KPCI_HUMAN">
    <att name="ac" value="P41743" type="string" />
    <att name="description" value="Protein kinase C iota type" type="string" />
    <att name="gene" value="PRKCI" type="string" />
    <att name="localization" value="Kinase" type="string" />
    <att name="order" value="1" type="integer" />
    <att name="relevance_score" value="0.24050632911392406" type="real" />
    <att name="localization" value="Kinase" type="string" />
    <att name="description" value="Protein kinase C iota type" type="string" />
  </node>
  <node id="P47712" label="PA24A_HUMAN">
    <att name="ac" value="P47712" type="string" />
    <att name="description" value="Cytosolic phospholipase A2" type="string" />
    <att name="gene" value="PLA2G4A" type="string" />
    <att name="localization" value="Enzyme" type="string" />
    <att name="order" value="1" type="integer" />
    <att name="relevance_score" value="0.25806451612903225" type="real" />
    <att name="localization" value="Enzyme" type="string" />
    <att name="description" value="Cytosolic phospholipase A2" type="string" />
  </node>
  <node id="P47901" label="V1BR_HUMAN">
    <att name="ac" value="P47901" type="string" />
    <att name="description" value="Vasopressin V1b receptor" type="string" />
    <att name="gene" value="AVPR1B" type="string" />
    <att name="localization" value="Receptor" type="string" />
    <att name="order" value="1" type="integer" />
    <att name="relevance_score" value="0.2" type="real" />
    <att name="_Receptor" value="true" type="boolean" />
    <att name="localization" value="Receptor" type="string" />
    <att name="description" value="Vasopressin V1b receptor" type="string" />
  </node>
  <node id="P48507" label="GSH0_HUMAN">
    <att name="ac" value="P48507" type="string" />
    <att name="description" value="Glutamate--cysteine ligase regulatory subunit" type="string" />
    <att name="gene" value="GCLM" type="string" />
    <att name="localization" value="" type="string" />
    <att name="order" value="1" type="integer" />
    <att name="relevance_score" value="0.16666666666666666" type="real" />
    <att name="localization" value="" type="string" />
    <att name="description" value="Glutamate--cysteine ligase regulatory subunit" type="string" />
  </node>
  <node id="P49757" label="NUMB_HUMAN">
    <att name="ac" value="P49757" type="string" />
    <att name="description" value="Protein numb homolog" type="string" />
    <att name="gene" value="NUMB" type="string" />
    <att name="localization" value="" type="string" />
    <att name="order" value="1" type="integer" />
    <att name="relevance_score" value="0.12727272727272726" type="real" />
    <att name="localization" value="" type="string" />
    <att name="description" value="Protein numb homolog" type="string" />
  </node>
  <node id="P51911" label="CNN1_HUMAN">
    <att name="ac" value="P51911" type="string" />
    <att name="description" value="Calponin-1" type="string" />
    <att name="gene" value="CNN1" type="string" />
    <att name="localization" value="" type="string" />
    <att name="order" value="1" type="integer" />
    <att name="relevance_score" value="0.2" type="real" />
    <att name="localization" value="" type="string" />
    <att name="description" value="Calponin-1" type="string" />
  </node>
  <node id="P52926" label="HMGA2_HUMAN">
    <att name="ac" value="P52926" type="string" />
    <att name="description" value="High mobility group protein HMGI-C" type="string" />
    <att name="gene" value="HMGA2" type="string" />
    <att name="localization" value="Transcription factor" type="string" />
    <att name="order" value="1" type="integer" />
    <att name="relevance_score" value="0.12903225806451613" type="real" />
    <att name="localization" value="Transcription factor" type="string" />
    <att name="description" value="High mobility group protein HMGI-C" type="string" />
  </node>
  <node id="P61296" label="HAND2_HUMAN">
    <att name="ac" value="P61296" type="string" />
    <att name="description" value="Heart- and neural crest derivatives-expressed protein 2" type="string" />
    <att name="gene" value="HAND2" type="string" />
    <att name="localization" value="Transcription factor" type="string" />
    <att name="order" value="1" type="integer" />
    <att name="relevance_score" value="0.13636363636363635" type="real" />
    <att name="localization" value="Transcription factor" type="string" />
    <att name="description" value="Heart- and neural crest derivatives-expressed protein 2" type="string" />
  </node>
  <node id="P61764" label="STXB1_HUMAN">
    <att name="ac" value="P61764" type="string" />
    <att name="description" value="Syntaxin-binding protein 1" type="string" />
    <att name="gene" value="STXBP1" type="string" />
    <att name="localization" value="" type="string" />
    <att name="order" value="1" type="integer" />
    <att name="relevance_score" value="0.15" type="real" />
    <att name="localization" value="" type="string" />
    <att name="description" value="Syntaxin-binding protein 1" type="string" />
  </node>
  <node id="P78543" label="BTG2_HUMAN">
    <att name="ac" value="P78543" type="string" />
    <att name="description" value="Protein BTG2" type="string" />
    <att name="gene" value="BTG2" type="string" />
    <att name="localization" value="" type="string" />
    <att name="order" value="1" type="integer" />
    <att name="relevance_score" value="0.16129032258064516" type="real" />
    <att name="localization" value="" type="string" />
    <att name="description" value="Protein BTG2" type="string" />
  </node>
  <node id="Q02156" label="KPCE_HUMAN">
    <att name="ac" value="Q02156" type="string" />
    <att name="description" value="Protein kinase C epsilon type" type="string" />
    <att name="gene" value="PRKCE" type="string" />
    <att name="localization" value="Kinase" type="string" />
    <att name="order" value="1" type="integer" />
    <att name="relevance_score" value="0.30952380952380953" type="real" />
    <att name="localization" value="Kinase" type="string" />
    <att name="description" value="Protein kinase C epsilon type" type="string" />
  </node>
  <node id="Q02952" label="AKA12_HUMAN">
    <att name="ac" value="Q02952" type="string" />
    <att name="description" value="A-kinase anchor protein 12" type="string" />
    <att name="gene" value="AKAP12" type="string" />
    <att name="localization" value="" type="string" />
    <att name="order" value="1" type="integer" />
    <att name="relevance_score" value="0.29411764705882354" type="real" />
    <att name="localization" value="" type="string" />
    <att name="description" value="A-kinase anchor protein 12" type="string" />
  </node>
  <node id="Q04759" label="KPCT_HUMAN">
    <att name="ac" value="Q04759" type="string" />
    <att name="description" value="Protein kinase C theta type" type="string" />
    <att name="gene" value="PRKCQ" type="string" />
    <att name="localization" value="Kinase" type="string" />
    <att name="order" value="1" type="integer" />
    <att name="relevance_score" value="0.2602739726027397" type="real" />
    <att name="localization" value="Kinase" type="string" />
    <att name="description" value="Protein kinase C theta type" type="string" />
  </node>
  <node id="Q05513" label="KPCZ_HUMAN">
    <att name="ac" value="Q05513" type="string" />
    <att name="description" value="Protein kinase C zeta type" type="string" />
    <att name="gene" value="PRKCZ" type="string" />
    <att name="localization" value="Kinase" type="string" />
    <att name="order" value="1" type="integer" />
    <att name="relevance_score" value="0.21678321678321677" type="real" />
    <att name="localization" value="Kinase" type="string" />
    <att name="description" value="Protein kinase C zeta type" type="string" />
  </node>
  <node id="Q05655" label="KPCD_HUMAN">
    <att name="ac" value="Q05655" type="string" />
    <att name="description" value="Protein kinase C delta type" type="string" />
    <att name="gene" value="PRKCD" type="string" />
    <att name="localization" value="Kinase" type="string" />
    <att name="order" value="1" type="integer" />
    <att name="relevance_score" value="0.36036036036036034" type="real" />
    <att name="localization" value="Kinase" type="string" />
    <att name="description" value="Protein kinase C delta type" type="string" />
  </node>
  <node id="Q07617" label="SPAG1_HUMAN">
    <att name="ac" value="Q07617" type="string" />
    <att name="description" value="Sperm-associated antigen 1" type="string" />
    <att name="gene" value="SPAG1" type="string" />
    <att name="localization" value="" type="string" />
    <att name="order" value="1" type="integer" />
    <att name="relevance_score" value="0.2222222222222222" type="real" />
    <att name="localization" value="" type="string" />
    <att name="description" value="Sperm-associated antigen 1" type="string" />
  </node>
  <node id="Q13224" label="NMDE2_HUMAN">
    <att name="ac" value="Q13224" type="string" />
    <att name="description" value="Glutamate receptor ionotropic, NMDA 2B" type="string" />
    <att name="gene" value="GRIN2B" type="string" />
    <att name="localization" value="Receptor" type="string" />
    <att name="order" value="1" type="integer" />
    <att name="relevance_score" value="0.10714285714285714" type="real" />
    <att name="_Receptor" value="true" type="boolean" />
    <att name="localization" value="Receptor" type="string" />
    <att name="description" value="Glutamate receptor ionotropic, NMDA 2B" type="string" />
  </node>
  <node id="Q13393" label="PLD1_HUMAN">
    <att name="ac" value="Q13393" type="string" />
    <att name="description" value="Phospholipase D1" type="string" />
    <att name="gene" value="PLD1" type="string" />
    <att name="localization" value="Enzyme" type="string" />
    <att name="order" value="1" type="integer" />
    <att name="relevance_score" value="0.15" type="real" />
    <att name="localization" value="Enzyme" type="string" />
    <att name="description" value="Phospholipase D1" type="string" />
  </node>
  <node id="Q13541" label="4EBP1_HUMAN">
    <att name="ac" value="Q13541" type="string" />
    <att name="description" value="Eukaryotic translation initiation factor 4E-binding protein 1" type="string" />
    <att name="gene" value="EIF4EBP1" type="string" />
    <att name="localization" value="" type="string" />
    <att name="order" value="1" type="integer" />
    <att name="relevance_score" value="0.13043478260869565" type="real" />
    <att name="localization" value="" type="string" />
    <att name="description" value="Eukaryotic translation initiation factor 4E-binding protein 1" type="string" />
  </node>
  <node id="Q13887" label="KLF5_HUMAN">
    <att name="ac" value="Q13887" type="string" />
    <att name="description" value="Krueppel-like factor 5" type="string" />
    <att name="gene" value="KLF5" type="string" />
    <att name="localization" value="Transcription factor" type="string" />
    <att name="order" value="1" type="integer" />
    <att name="relevance_score" value="0.14" type="real" />
    <att name="localization" value="Transcription factor" type="string" />
    <att name="description" value="Krueppel-like factor 5" type="string" />
  </node>
  <node id="Q15080" label="NCF4_HUMAN">
    <att name="ac" value="Q15080" type="string" />
    <att name="description" value="Neutrophil cytosol factor 4" type="string" />
    <att name="gene" value="NCF4" type="string" />
    <att name="localization" value="" type="string" />
    <att name="order" value="1" type="integer" />
    <att name="relevance_score" value="0.4090909090909091" type="real" />
    <att name="localization" value="" type="string" />
    <att name="description" value="Neutrophil cytosol factor 4" type="string" />
  </node>
  <node id="Q15139" label="KPCD1_HUMAN">
    <att name="ac" value="Q15139" type="string" />
    <att name="description" value="Serine/threonine-protein kinase D1" type="string" />
    <att name="gene" value="PRKD1" type="string" />
    <att name="localization" value="Kinase" type="string" />
    <att name="order" value="1" type="integer" />
    <att name="relevance_score" value="0.32653061224489793" type="real" />
    <att name="localization" value="Kinase" type="string" />
    <att name="description" value="Serine/threonine-protein kinase D1" type="string" />
  </node>
  <node id="Q15349" label="KS6A2_HUMAN">
    <att name="ac" value="Q15349" type="string" />
    <att name="description" value="Ribosomal protein S6 kinase alpha-2" type="string" />
    <att name="gene" value="RPS6KA2" type="string" />
    <att name="localization" value="Kinase" type="string" />
    <att name="order" value="1" type="integer" />
    <att name="relevance_score" value="0.10526315789473684" type="real" />
    <att name="localization" value="Kinase" type="string" />
    <att name="description" value="Ribosomal protein S6 kinase alpha-2" type="string" />
  </node>
  <node id="Q15417" label="CNN3_HUMAN">
    <att name="ac" value="Q15417" type="string" />
    <att name="description" value="Calponin-3" type="string" />
    <att name="gene" value="CNN3" type="string" />
    <att name="localization" value="" type="string" />
    <att name="order" value="1" type="integer" />
    <att name="relevance_score" value="0.38461538461538464" type="real" />
    <att name="localization" value="" type="string" />
    <att name="description" value="Calponin-3" type="string" />
  </node>
  <node id="Q16236" label="NF2L2_HUMAN">
    <att name="ac" value="Q16236" type="string" />
    <att name="description" value="Nuclear factor erythroid 2-related factor 2" type="string" />
    <att name="gene" value="NFE2L2" type="string" />
    <att name="localization" value="Transcription factor" type="string" />
    <att name="order" value="1" type="integer" />
    <att name="relevance_score" value="0.10588235294117647" type="real" />
    <att name="localization" value="Transcription factor" type="string" />
    <att name="description" value="Nuclear factor erythroid 2-related factor 2" type="string" />
  </node>
  <node id="Q16658" label="FSCN1_HUMAN">
    <att name="ac" value="Q16658" type="string" />
    <att name="description" value="Fascin" type="string" />
    <att name="gene" value="FSCN1" type="string" />
    <att name="localization" value="" type="string" />
    <att name="order" value="1" type="integer" />
    <att name="relevance_score" value="0.17647058823529413" type="real" />
    <att name="localization" value="" type="string" />
    <att name="description" value="Fascin" type="string" />
  </node>
  <node id="Q5JVS0" label="HABP4_HUMAN">
    <att name="ac" value="Q5JVS0" type="string" />
    <att name="description" value="Intracellular hyaluronan-binding protein 4" type="string" />
    <att name="gene" value="HABP4" type="string" />
    <att name="localization" value="" type="string" />
    <att name="order" value="1" type="integer" />
    <att name="relevance_score" value="0.15789473684210525" type="real" />
    <att name="localization" value="" type="string" />
    <att name="description" value="Intracellular hyaluronan-binding protein 4" type="string" />
  </node>
  <node id="Q6ZS82" label="R9BP_HUMAN">
    <att name="ac" value="Q6ZS82" type="string" />
    <att name="description" value="Regulator of G-protein signaling 9-binding protein" type="string" />
    <att name="gene" value="RGS9BP" type="string" />
    <att name="localization" value="" type="string" />
    <att name="order" value="1" type="integer" />
    <att name="relevance_score" value="1.0" type="real" />
    <att name="localization" value="" type="string" />
    <att name="description" value="Regulator of G-protein signaling 9-binding protein" type="string" />
  </node>
  <node id="Q86UR1" label="NOXA1_HUMAN">
    <att name="ac" value="Q86UR1" type="string" />
    <att name="description" value="NADPH oxidase activator 1" type="string" />
    <att name="gene" value="NOXA1" type="string" />
    <att name="localization" value="" type="string" />
    <att name="order" value="1" type="integer" />
    <att name="relevance_score" value="0.2631578947368421" type="real" />
    <att name="localization" value="" type="string" />
    <att name="description" value="NADPH oxidase activator 1" type="string" />
  </node>
  <node id="Q8NEM2" label="SHCBP_HUMAN">
    <att name="ac" value="Q8NEM2" type="string" />
    <att name="description" value="SHC SH2 domain-binding protein 1" type="string" />
    <att name="gene" value="SHCBP1" type="string" />
    <att name="localization" value="" type="string" />
    <att name="order" value="1" type="integer" />
    <att name="relevance_score" value="0.17391304347826086" type="real" />
    <att name="localization" value="" type="string" />
    <att name="description" value="SHC SH2 domain-binding protein 1" type="string" />
  </node>
  <node id="Q8WV44" label="TRI41_HUMAN">
    <att name="ac" value="Q8WV44" type="string" />
    <att name="description" value="E3 ubiquitin-protein ligase TRIM41" type="string" />
    <att name="gene" value="TRIM41" type="string" />
    <att name="localization" value="Enzyme" type="string" />
    <att name="order" value="1" type="integer" />
    <att name="relevance_score" value="0.10416666666666667" type="real" />
    <att name="localization" value="Enzyme" type="string" />
    <att name="description" value="E3 ubiquitin-protein ligase TRIM41" type="string" />
  </node>
  <node id="Q96KS0" label="EGLN2_HUMAN">
    <att name="ac" value="Q96KS0" type="string" />
    <att name="description" value="Prolyl hydroxylase EGLN2" type="string" />
    <att name="gene" value="EGLN2" type="string" />
    <att name="localization" value="Enzyme" type="string" />
    <att name="order" value="1" type="integer" />
    <att name="relevance_score" value="0.14285714285714285" type="real" />
    <att name="localization" value="Enzyme" type="string" />
    <att name="description" value="Prolyl hydroxylase EGLN2" type="string" />
  </node>
  <node id="Q96M96" label="FGD4_HUMAN">
    <att name="ac" value="Q96M96" type="string" />
    <att name="description" value="FYVE, RhoGEF and PH domain-containing protein 4" type="string" />
    <att name="gene" value="FGD4" type="string" />
    <att name="localization" value="" type="string" />
    <att name="order" value="1" type="integer" />
    <att name="relevance_score" value="0.5" type="real" />
    <att name="localization" value="" type="string" />
    <att name="description" value="FYVE, RhoGEF and PH domain-containing protein 4" type="string" />
  </node>
  <node id="Q96MS0" label="ROBO3_HUMAN">
    <att name="ac" value="Q96MS0" type="string" />
    <att name="description" value="Roundabout homolog 3" type="string" />
    <att name="gene" value="ROBO3" type="string" />
    <att name="localization" value="Receptor" type="string" />
    <att name="order" value="1" type="integer" />
    <att name="relevance_score" value="0.3" type="real" />
    <att name="_Receptor" value="true" type="boolean" />
    <att name="localization" value="Receptor" type="string" />
    <att name="description" value="Roundabout homolog 3" type="string" />
  </node>
  <node id="Q99973" label="TEP1_HUMAN">
    <att name="ac" value="Q99973" type="string" />
    <att name="description" value="Telomerase protein component 1" type="string" />
    <att name="gene" value="TEP1" type="string" />
    <att name="localization" value="" type="string" />
    <att name="order" value="1" type="integer" />
    <att name="relevance_score" value="0.25" type="real" />
    <att name="localization" value="" type="string" />
    <att name="description" value="Telomerase protein component 1" type="string" />
  </node>
  <node id="Q9BPZ7" label="SIN1_HUMAN">
    <att name="ac" value="Q9BPZ7" type="string" />
    <att name="description" value="Target of rapamycin complex 2 subunit MAPKAP1" type="string" />
    <att name="gene" value="MAPKAP1" type="string" />
    <att name="localization" value="" type="string" />
    <att name="order" value="1" type="integer" />
    <att name="relevance_score" value="0.10714285714285714" type="real" />
    <att name="localization" value="" type="string" />
    <att name="description" value="Target of rapamycin complex 2 subunit MAPKAP1" type="string" />
  </node>
  <node id="Q9H1D0" label="TRPV6_HUMAN">
    <att name="ac" value="Q9H1D0" type="string" />
    <att name="description" value="Transient receptor potential cation channel subfamily V member 6" type="string" />
    <att name="gene" value="TRPV6" type="string" />
    <att name="localization" value="Plasma membrane bound" type="string" />
    <att name="order" value="1" type="integer" />
    <att name="relevance_score" value="0.18181818181818182" type="real" />
    <att name="localization" value="Plasma membrane bound" type="string" />
    <att name="description" value="Transient receptor potential cation channel subfamily V member 6" type="string" />
  </node>
  <node id="Q9HB71" label="CYBP_HUMAN">
    <att name="ac" value="Q9HB71" type="string" />
    <att name="description" value="Calcyclin-binding protein" type="string" />
    <att name="gene" value="CACYBP" type="string" />
    <att name="localization" value="" type="string" />
    <att name="order" value="1" type="integer" />
    <att name="relevance_score" value="0.16666666666666666" type="real" />
    <att name="localization" value="" type="string" />
    <att name="description" value="Calcyclin-binding protein" type="string" />
  </node>
  <node id="Q9HCK4" label="ROBO2_HUMAN">
    <att name="ac" value="Q9HCK4" type="string" />
    <att name="description" value="Roundabout homolog 2" type="string" />
    <att name="gene" value="ROBO2" type="string" />
    <att name="localization" value="Plasma membrane bound" type="string" />
    <att name="order" value="1" type="integer" />
    <att name="relevance_score" value="0.2" type="real" />
    <att name="localization" value="Plasma membrane bound" type="string" />
    <att name="description" value="Roundabout homolog 2" type="string" />
  </node>
  <node id="Q9NPB6" label="PAR6A_HUMAN">
    <att name="ac" value="Q9NPB6" type="string" />
    <att name="description" value="Partitioning defective 6 homolog alpha" type="string" />
    <att name="gene" value="PARD6A" type="string" />
    <att name="localization" value="" type="string" />
    <att name="order" value="1" type="integer" />
    <att name="relevance_score" value="0.16216216216216217" type="real" />
    <att name="localization" value="" type="string" />
    <att name="description" value="Partitioning defective 6 homolog alpha" type="string" />
  </node>
  <node id="Q9NQZ5" label="STAR7_HUMAN">
    <att name="ac" value="Q9NQZ5" type="string" />
    <att name="description" value="StAR-related lipid transfer protein 7, mitochondrial" type="string" />
    <att name="gene" value="STARD7" type="string" />
    <att name="localization" value="" type="string" />
    <att name="order" value="1" type="integer" />
    <att name="relevance_score" value="0.1" type="real" />
    <att name="localization" value="" type="string" />
    <att name="description" value="StAR-related lipid transfer protein 7, mitochondrial" type="string" />
  </node>
  <node id="Q9NSE2" label="CISH_HUMAN">
    <att name="ac" value="Q9NSE2" type="string" />
    <att name="description" value="Cytokine-inducible SH2-containing protein" type="string" />
    <att name="gene" value="CISH" type="string" />
    <att name="localization" value="" type="string" />
    <att name="order" value="1" type="integer" />
    <att name="relevance_score" value="0.1724137931034483" type="real" />
    <att name="localization" value="" type="string" />
    <att name="description" value="Cytokine-inducible SH2-containing protein" type="string" />
  </node>
  <node id="Q9NYA1" label="SPHK1_HUMAN">
    <att name="ac" value="Q9NYA1" type="string" />
    <att name="description" value="Sphingosine kinase 1" type="string" />
    <att name="gene" value="SPHK1" type="string" />
    <att name="localization" value="Kinase" type="string" />
    <att name="order" value="1" type="integer" />
    <att name="relevance_score" value="0.12195121951219512" type="real" />
    <att name="localization" value="Kinase" type="string" />
    <att name="description" value="Sphingosine kinase 1" type="string" />
  </node>
  <node id="Q9Y234" label="LIPT_HUMAN">
    <att name="ac" value="Q9Y234" type="string" />
    <att name="description" value="Lipoyltransferase 1, mitochondrial" type="string" />
    <att name="gene" value="LIPT1" type="string" />
    <att name="localization" value="Enzyme" type="string" />
    <att name="order" value="1" type="integer" />
    <att name="relevance_score" value="0.125" type="real" />
    <att name="localization" value="Enzyme" type="string" />
    <att name="description" value="Lipoyltransferase 1, mitochondrial" type="string" />
  </node>
  <edge id="O00186 (pp) P05129" label="STXB3_HUMAN (pp) KPCG_HUMAN" source="O00186" target="P05129">
    <att name="confidence_score" value="1.0" type="real" />
    <att name="confidence_score_old" value="1.0" type="real" />
    <att name="initial_score" value="0.397" type="real" />
    <att name="relevance_score" value="0.2222222222222222" type="real" />
  </edge>
  <edge id="O00186 (pp) P05771" label="STXB3_HUMAN (pp) KPCB_HUMAN" source="O00186" target="P05771">
    <att name="confidence_score" value="1.0" type="real" />
    <att name="confidence_score_old" value="1.0" type="real" />
    <att name="initial_score" value="0.3936" type="real" />
    <att name="relevance_score" value="0.2222222222222222" type="real" />
  </edge>
  <edge id="O00186 (pp) P17252" label="STXB3_HUMAN (pp) KPCA_HUMAN" source="O00186" target="P17252">
    <att name="confidence_score" value="1.0" type="real" />
    <att name="confidence_score_old" value="1.0" type="real" />
    <att name="initial_score" value="0.3906" type="real" />
    <att name="relevance_score" value="0.2222222222222222" type="real" />
  </edge>
  <edge id="O00186 (pp) Q05513" label="STXB3_HUMAN (pp) KPCZ_HUMAN" source="O00186" target="Q05513">
    <att name="confidence_score" value="1.0" type="real" />
    <att name="confidence_score_old" value="0.3733" type="real" />
    <att name="initial_score" value="0.4644" type="real" />
    <att name="relevance_score" value="0.21678321678321677" type="real" />
  </edge>
  <edge id="O14775 (pp) O75916" label="GNB5_HUMAN (pp) RGS9_HUMAN" source="O14775" target="O75916">
    <att name="confidence_score" value="1.0" type="real" />
    <att name="confidence_score_old" value="1.0" type="real" />
    <att name="initial_score" value="0.8104" type="real" />
    <att name="relevance_score" value="0.1724137931034483" type="real" />
  </edge>
  <edge id="O14775 (pp) P17252" label="GNB5_HUMAN (pp) KPCA_HUMAN" source="O14775" target="P17252">
    <att name="confidence_score" value="1.0" type="real" />
    <att name="confidence_score_old" value="1.0" type="real" />
    <att name="initial_score" value="0.3971" type="real" />
    <att name="relevance_score" value="0.1724137931034483" type="real" />
  </edge>
  <edge id="O14775 (pp) Q04759" label="GNB5_HUMAN (pp) KPCT_HUMAN" source="O14775" target="Q04759">
    <att name="confidence_score" value="1.0" type="real" />
    <att name="confidence_score_old" value="1.0" type="real" />
    <att name="initial_score" value="0.4095" type="real" />
    <att name="relevance_score" value="0.1724137931034483" type="real" />
  </edge>
  <edge id="O14775 (pp) Q6ZS82" label="GNB5_HUMAN (pp) R9BP_HUMAN" source="O14775" target="Q6ZS82">
    <att name="confidence_score" value="1.0" type="real" />
    <att name="confidence_score_old" value="1.0" type="real" />
    <att name="initial_score" value="0.4473" type="real" />
    <att name="relevance_score" value="0.1724137931034483" type="real" />
  </edge>
  <edge id="O14939 (pp) P17252" label="PLD2_HUMAN (pp) KPCA_HUMAN" source="O14939" target="P17252">
    <att name="confidence_score" value="1.0" type="real" />
    <att name="confidence_score_old" value="1.0" type="real" />
    <att name="initial_score" value="0.4818" type="real" />
    <att name="relevance_score" value="0.13636363636363635" type="real" />
  </edge>
  <edge id="O14939 (pp) P61764" label="PLD2_HUMAN (pp) STXB1_HUMAN" source="O14939" target="P61764">
    <att name="confidence_score" value="1.0" type="real" />
    <att name="confidence_score_old" value="0.3295" type="real" />
    <att name="initial_score" value="0.4041" type="real" />
    <att name="relevance_score" value="0.13636363636363635" type="real" />
  </edge>
  <edge id="O14939 (pp) Q05655" label="PLD2_HUMAN (pp) KPCD_HUMAN" source="O14939" target="Q05655">
    <att name="confidence_score" value="1.0" type="real" />
    <att name="confidence_score_old" value="0.3309" type="real" />
    <att name="initial_score" value="0.4062" type="real" />
    <att name="relevance_score" value="0.13636363636363635" type="real" />
  </edge>
  <edge id="O15530 (pp) P05771" label="PDPK1_HUMAN (pp) KPCB_HUMAN" source="O15530" target="P05771">
    <att name="confidence_score" value="1.0" type="real" />
    <att name="confidence_score_old" value="1.0" type="real" />
    <att name="initial_score" value="0.5902" type="real" />
    <att name="relevance_score" value="0.1574074074074074" type="real" />
  </edge>
  <edge id="O15530 (pp) P17252" label="PDPK1_HUMAN (pp) KPCA_HUMAN" source="O15530" target="P17252">
    <att name="confidence_score" value="1.0" type="real" />
    <att name="confidence_score_old" value="1.0" type="real" />
    <att name="initial_score" value="0.3906" type="real" />
    <att name="relevance_score" value="0.1574074074074074" type="real" />
  </edge>
  <edge id="O15530 (pp) P24723" label="PDPK1_HUMAN (pp) KPCL_HUMAN" source="O15530" target="P24723">
    <att name="confidence_score" value="1.0" type="real" />
    <att name="confidence_score_old" value="0.2282" type="real" />
    <att name="initial_score" value="0.2266" type="real" />
    <att name="relevance_score" value="0.1574074074074074" type="real" />
  </edge>
  <edge id="O15530 (pp) P31431" label="PDPK1_HUMAN (pp) SDC4_HUMAN" source="O15530" target="P31431">
    <att name="confidence_score" value="1.0" type="real" />
    <att name="confidence_score_old" value="0.1635" type="real" />
    <att name="initial_score" value="0.0656" type="real" />
    <att name="relevance_score" value="0.1574074074074074" type="real" />
  </edge>
  <edge id="O15530 (pp) P41743" label="PDPK1_HUMAN (pp) KPCI_HUMAN" source="O15530" target="P41743">
    <att name="confidence_score" value="1.0" type="real" />
    <att name="confidence_score_old" value="0.4948" type="real" />
    <att name="initial_score" value="0.6005" type="real" />
    <att name="relevance_score" value="0.1574074074074074" type="real" />
  </edge>
  <edge id="O15530 (pp) Q02156" label="PDPK1_HUMAN (pp) KPCE_HUMAN" source="O15530" target="Q02156">
    <att name="confidence_score" value="1.0" type="real" />
    <att name="confidence_score_old" value="0.4062" type="real" />
    <att name="initial_score" value="0.5052" type="real" />
    <att name="relevance_score" value="0.1574074074074074" type="real" />
  </edge>
  <edge id="O15530 (pp) Q04759" label="PDPK1_HUMAN (pp) KPCT_HUMAN" source="O15530" target="Q04759">
    <att name="confidence_score" value="1.0" type="real" />
    <att name="confidence_score_old" value="1.0" type="real" />
    <att name="initial_score" value="0.6071" type="real" />
    <att name="relevance_score" value="0.1574074074074074" type="real" />
  </edge>
  <edge id="O15530 (pp) Q05513" label="PDPK1_HUMAN (pp) KPCZ_HUMAN" source="O15530" target="Q05513">
    <att name="confidence_score" value="1.0" type="real" />
    <att name="confidence_score_old" value="1.0" type="real" />
    <att name="initial_score" value="0.7812" type="real" />
    <att name="relevance_score" value="0.1574074074074074" type="real" />
  </edge>
  <edge id="O15530 (pp) Q05655" label="PDPK1_HUMAN (pp) KPCD_HUMAN" source="O15530" target="Q05655">
    <att name="confidence_score" value="1.0" type="real" />
    <att name="confidence_score_old" value="1.0" type="real" />
    <att name="initial_score" value="0.6945" type="real" />
    <att name="relevance_score" value="0.1574074074074074" type="real" />
  </edge>
  <edge id="O15530 (pp) Q15349" label="PDPK1_HUMAN (pp) KS6A2_HUMAN" source="O15530" target="Q15349">
    <att name="confidence_score" value="1.0" type="real" />
    <att name="confidence_score_old" value="1.0" type="real" />
    <att name="initial_score" value="0.3888" type="real" />
    <att name="relevance_score" value="0.10526315789473684" type="real" />
  </edge>
  <edge id="O43593 (pp) P17252" label="HAIR_HUMAN (pp) KPCA_HUMAN" source="O43593" target="P17252">
    <att name="confidence_score" value="1.0" type="real" />
    <att name="confidence_score_old" value="0.2783" type="real" />
    <att name="initial_score" value="0.3226" type="real" />
    <att name="relevance_score" value="0.1111111111111111" type="real" />
  </edge>
  <edge id="O60825 (pp) P17252" label="F262_HUMAN (pp) KPCA_HUMAN" source="O60825" target="P17252">
    <att name="confidence_score" value="1.0" type="real" />
    <att name="confidence_score_old" value="0.3265" type="real" />
    <att name="initial_score" value="0.3997" type="real" />
    <att name="relevance_score" value="0.2727272727272727" type="real" />
  </edge>
  <edge id="O75916 (pp) P17252" label="RGS9_HUMAN (pp) KPCA_HUMAN" source="O75916" target="P17252">
    <att name="confidence_score" value="1.0" type="real" />
    <att name="confidence_score_old" value="1.0" type="real" />
    <att name="initial_score" value="0.4157" type="real" />
    <att name="relevance_score" value="0.36363636363636365" type="real" />
  </edge>
  <edge id="O75916 (pp) Q04759" label="RGS9_HUMAN (pp) KPCT_HUMAN" source="O75916" target="Q04759">
    <att name="confidence_score" value="1.0" type="real" />
    <att name="confidence_score_old" value="1.0" type="real" />
    <att name="initial_score" value="0.4278" type="real" />
    <att name="relevance_score" value="0.2602739726027397" type="real" />
  </edge>
  <edge id="O75916 (pp) Q6ZS82" label="RGS9_HUMAN (pp) R9BP_HUMAN" source="O75916" target="Q6ZS82">
    <att name="confidence_score" value="1.0" type="real" />
    <att name="confidence_score_old" value="1.0" type="real" />
    <att name="initial_score" value="0.536" type="real" />
    <att name="relevance_score" value="0.36363636363636365" type="real" />
  </edge>
  <edge id="O94952 (pp) P17252" label="FBX21_HUMAN (pp) KPCA_HUMAN" source="O94952" target="P17252">
    <att name="confidence_score" value="1.0" type="real" />
    <att name="confidence_score_old" value="0.1592" type="real" />
    <att name="initial_score" value="0.0527" type="real" />
    <att name="relevance_score" value="0.15384615384615385" type="real" />
  </edge>
  <edge id="O96004 (pp) P17252" label="HAND1_HUMAN (pp) KPCA_HUMAN" source="O96004" target="P17252">
    <att name="confidence_score" value="1.0" type="real" />
    <att name="confidence_score_old" value="0.2067" type="real" />
    <att name="initial_score" value="0.1787" type="real" />
    <att name="relevance_score" value="0.14285714285714285" type="real" />
  </edge>
  <edge id="O96004 (pp) P61296" label="HAND1_HUMAN (pp) HAND2_HUMAN" source="O96004" target="P61296">
    <att name="confidence_score" value="1.0" type="real" />
    <att name="confidence_score_old" value="0.6953" type="real" />
    <att name="initial_score" value="0.7649" type="real" />
    <att name="relevance_score" value="0.13636363636363635" type="real" />
  </edge>
  <edge id="P02686 (pp) P05771" label="MBP_HUMAN (pp) KPCB_HUMAN" source="P02686" target="P05771">
    <att name="confidence_score" value="1.0" type="real" />
    <att name="confidence_score_old" value="0.3296" type="real" />
    <att name="initial_score" value="0.4042" type="real" />
    <att name="relevance_score" value="0.1323529411764706" type="real" />
  </edge>
  <edge id="P02686 (pp) P17252" label="MBP_HUMAN (pp) KPCA_HUMAN" source="P02686" target="P17252">
    <att name="confidence_score" value="1.0" type="real" />
    <att name="confidence_score_old" value="0.2829" type="real" />
    <att name="initial_score" value="0.3304" type="real" />
    <att name="relevance_score" value="0.1323529411764706" type="real" />
  </edge>
  <edge id="P02686 (pp) P28482" label="MBP_HUMAN (pp) MK01_HUMAN" source="P02686" target="P28482">
    <att name="confidence_score" value="1.0" type="real" />
    <att name="confidence_score_old" value="0.7071" type="real" />
    <att name="initial_score" value="0.7731" type="real" />
    <att name="relevance_score" value="0.10725552050473186" type="real" />
  </edge>
  <edge id="P02686 (pp) P41743" label="MBP_HUMAN (pp) KPCI_HUMAN" source="P02686" target="P41743">
    <att name="confidence_score" value="1.0" type="real" />
    <att name="confidence_score_old" value="0.5577" type="real" />
    <att name="initial_score" value="0.6584" type="real" />
    <att name="relevance_score" value="0.1323529411764706" type="real" />
  </edge>
  <edge id="P02686 (pp) Q04759" label="MBP_HUMAN (pp) KPCT_HUMAN" source="P02686" target="Q04759">
    <att name="confidence_score" value="1.0" type="real" />
    <att name="confidence_score_old" value="0.3366" type="real" />
    <att name="initial_score" value="0.4144" type="real" />
    <att name="relevance_score" value="0.1323529411764706" type="real" />
  </edge>
  <edge id="P02686 (pp) Q05513" label="MBP_HUMAN (pp) KPCZ_HUMAN" source="P02686" target="Q05513">
    <att name="confidence_score" value="1.0" type="real" />
    <att name="confidence_score_old" value="0.5325" type="real" />
    <att name="initial_score" value="0.636" type="real" />
    <att name="relevance_score" value="0.1323529411764706" type="real" />
  </edge>
  <edge id="P02686 (pp) Q05655" label="MBP_HUMAN (pp) KPCD_HUMAN" source="P02686" target="Q05655">
    <att name="confidence_score" value="1.0" type="real" />
    <att name="confidence_score_old" value="0.2566" type="real" />
    <att name="initial_score" value="0.2834" type="real" />
    <att name="relevance_score" value="0.1323529411764706" type="real" />
  </edge>
  <edge id="P05129 (pp) P05771" label="KPCG_HUMAN (pp) KPCB_HUMAN" source="P05129" target="P05771">
    <att name="confidence_score" value="1.0" type="real" />
    <att name="confidence_score_old" value="1.0" type="real" />
    <att name="initial_score" value="0.0441" type="real" />
    <att name="relevance_score" value="0.5368421052631579" type="real" />
  </edge>
  <edge id="P05129 (pp) P06127" label="KPCG_HUMAN (pp) CD5_HUMAN" source="P05129" target="P06127">
    <att name="confidence_score" value="1.0" type="real" />
    <att name="confidence_score_old" value="0.3408" type="real" />
    <att name="initial_score" value="0.4204" type="real" />
    <att name="relevance_score" value="0.23529411764705882" type="real" />
  </edge>
  <edge id="P05129 (pp) P06730" label="KPCG_HUMAN (pp) IF4E_HUMAN" source="P05129" target="P06730">
    <att name="confidence_score" value="1.0" type="real" />
    <att name="confidence_score_old" value="0.2353" type="real" />
    <att name="initial_score" value="0.2415" type="real" />
    <att name="relevance_score" value="0.1" type="real" />
  </edge>
  <edge id="P05129 (pp) P11388" label="KPCG_HUMAN (pp) TOP2A_HUMAN" source="P05129" target="P11388">
    <att name="confidence_score" value="1.0" type="real" />
    <att name="confidence_score_old" value="0.3256" type="real" />
    <att name="initial_score" value="0.3984" type="real" />
    <att name="relevance_score" value="0.12790697674418605" type="real" />
  </edge>
  <edge id="P05129 (pp) P17252" label="KPCG_HUMAN (pp) KPCA_HUMAN" source="P05129" target="P17252">
    <att name="confidence_score" value="1.0" type="real" />
    <att name="confidence_score_old" value="1.0" type="real" />
    <att name="initial_score" value="0.0803" type="real" />
    <att name="relevance_score" value="0.6326530612244898" type="real" />
  </edge>
  <edge id="P05129 (pp) P17302" label="KPCG_HUMAN (pp) CXA1_HUMAN" source="P05129" target="P17302">
    <att name="confidence_score" value="1.0" type="real" />
    <att name="confidence_score_old" value="0.5709" type="real" />
    <att name="initial_score" value="0.6697" type="real" />
    <att name="relevance_score" value="0.125" type="real" />
  </edge>
  <edge id="P05129 (pp) P24723" label="KPCG_HUMAN (pp) KPCL_HUMAN" source="P05129" target="P24723">
    <att name="confidence_score" value="1.0" type="real" />
    <att name="confidence_score_old" value="1.0" type="real" />
    <att name="relevance_score" value="0.6326530612244898" type="real" />
  </edge>
  <edge id="P05129 (pp) P25098" label="KPCG_HUMAN (pp) ARBK1_HUMAN" source="P05129" target="P25098">
    <att name="confidence_score" value="1.0" type="real" />
    <att name="confidence_score_old" value="1.0" type="real" />
    <att name="initial_score" value="0.4071" type="real" />
    <att name="relevance_score" value="0.15" type="real" />
  </edge>
  <edge id="P05129 (pp) P29966" label="KPCG_HUMAN (pp) MARCS_HUMAN" source="P05129" target="P29966">
    <att name="confidence_score" value="1.0" type="real" />
    <att name="confidence_score_old" value="0.2111" type="real" />
    <att name="initial_score" value="0.1891" type="real" />
    <att name="relevance_score" value="0.25925925925925924" type="real" />
  </edge>
  <edge id="P05129 (pp) P30086" label="KPCG_HUMAN (pp) PEBP1_HUMAN" source="P05129" target="P30086">
    <att name="confidence_score" value="1.0" type="real" />
    <att name="confidence_score_old" value="0.2086" type="real" />
    <att name="initial_score" value="0.1832" type="real" />
    <att name="relevance_score" value="0.25" type="real" />
  </edge>
  <edge id="P05129 (pp) P41180" label="KPCG_HUMAN (pp) CASR_HUMAN" source="P05129" target="P41180">
    <att name="confidence_score" value="1.0" type="real" />
    <att name="confidence_score_old" value="0.341" type="real" />
    <att name="initial_score" value="0.4207" type="real" />
    <att name="relevance_score" value="0.16666666666666666" type="real" />
  </edge>
  <edge id="P05129 (pp) P41220" label="KPCG_HUMAN (pp) RGS2_HUMAN" source="P05129" target="P41220">
    <att name="confidence_score" value="1.0" type="real" />
    <att name="confidence_score_old" value="0.2145" type="real" />
    <att name="initial_score" value="0.1968" type="real" />
    <att name="relevance_score" value="0.14285714285714285" type="real" />
  </edge>
  <edge id="P05129 (pp) P41743" label="KPCG_HUMAN (pp) KPCI_HUMAN" source="P05129" target="P41743">
    <att name="confidence_score" value="1.0" type="real" />
    <att name="confidence_score_old" value="1.0" type="real" />
    <att name="relevance_score" value="0.24050632911392406" type="real" />
  </edge>
  <edge id="P05129 (pp) P61764" label="KPCG_HUMAN (pp) STXB1_HUMAN" source="P05129" target="P61764">
    <att name="confidence_score" value="1.0" type="real" />
    <att name="confidence_score_old" value="0.3293" type="real" />
    <att name="initial_score" value="0.4039" type="real" />
    <att name="relevance_score" value="0.15" type="real" />
  </edge>
  <edge id="P05129 (pp) Q02156" label="KPCG_HUMAN (pp) KPCE_HUMAN" source="P05129" target="Q02156">
    <att name="confidence_score" value="1.0" type="real" />
    <att name="confidence_score_old" value="1.0" type="real" />
    <att name="relevance_score" value="0.30952380952380953" type="real" />
  </edge>
  <edge id="P05129 (pp) Q04759" label="KPCG_HUMAN (pp) KPCT_HUMAN" source="P05129" target="Q04759">
    <att name="confidence_score" value="1.0" type="real" />
    <att name="confidence_score_old" value="1.0" type="real" />
    <att name="relevance_score" value="0.2602739726027397" type="real" />
  </edge>
  <edge id="P05129 (pp) Q05513" label="KPCG_HUMAN (pp) KPCZ_HUMAN" source="P05129" target="Q05513">
    <att name="confidence_score" value="1.0" type="real" />
    <att name="confidence_score_old" value="1.0" type="real" />
    <att name="relevance_score" value="0.21678321678321677" type="real" />
  </edge>
  <edge id="P05129 (pp) Q05655" label="KPCG_HUMAN (pp) KPCD_HUMAN" source="P05129" target="Q05655">
    <att name="confidence_score" value="1.0" type="real" />
    <att name="confidence_score_old" value="1.0" type="real" />
    <att name="relevance_score" value="0.36036036036036034" type="real" />
  </edge>
  <edge id="P05129 (pp) Q13224" label="KPCG_HUMAN (pp) NMDE2_HUMAN" source="P05129" target="Q13224">
    <att name="confidence_score" value="1.0" type="real" />
    <att name="confidence_score_old" value="0.2972" type="real" />
    <att name="initial_score" value="0.3543" type="real" />
    <att name="relevance_score" value="0.10714285714285714" type="real" />
  </edge>
  <edge id="P05129 (pp) Q15139" label="KPCG_HUMAN (pp) KPCD1_HUMAN" source="P05129" target="Q15139">
    <att name="confidence_score" value="1.0" type="real" />
    <att name="confidence_score_old" value="1.0" type="real" />
    <att name="relevance_score" value="0.32653061224489793" type="real" />
  </edge>
  <edge id="P05771 (pp) P06127" label="KPCB_HUMAN (pp) CD5_HUMAN" source="P05771" target="P06127">
    <att name="confidence_score" value="1.0" type="real" />
    <att name="confidence_score_old" value="0.3383" type="real" />
    <att name="initial_score" value="0.4169" type="real" />
    <att name="relevance_score" value="0.23529411764705882" type="real" />
  </edge>
  <edge id="P05771 (pp) P06730" label="KPCB_HUMAN (pp) IF4E_HUMAN" source="P05771" target="P06730">
    <att name="confidence_score" value="1.0" type="real" />
    <att name="confidence_score_old" value="0.2342" type="real" />
    <att name="initial_score" value="0.2392" type="real" />
    <att name="relevance_score" value="0.1" type="real" />
  </edge>
  <edge id="P05771 (pp) P11388" label="KPCB_HUMAN (pp) TOP2A_HUMAN" source="P05771" target="P11388">
    <att name="confidence_score" value="1.0" type="real" />
    <att name="confidence_score_old" value="0.324" type="real" />
    <att name="initial_score" value="0.396" type="real" />
    <att name="relevance_score" value="0.12790697674418605" type="real" />
  </edge>
  <edge id="P05771 (pp) P14598" label="KPCB_HUMAN (pp) NCF1_HUMAN" source="P05771" target="P14598">
    <att name="confidence_score" value="1.0" type="real" />
    <att name="confidence_score_old" value="1.0" type="real" />
    <att name="initial_score" value="0.6743" type="real" />
    <att name="relevance_score" value="0.275" type="real" />
  </edge>
  <edge id="P05771 (pp) P16401" label="KPCB_HUMAN (pp) H15_HUMAN" source="P05771" target="P16401">
    <att name="confidence_score" value="1.0" type="real" />
    <att name="confidence_score_old" value="0.3237" type="real" />
    <att name="initial_score" value="0.3956" type="real" />
    <att name="relevance_score" value="0.13953488372093023" type="real" />
  </edge>
  <edge id="P05771 (pp) P17252" label="KPCB_HUMAN (pp) KPCA_HUMAN" source="P05771" target="P17252">
    <att name="confidence_score" value="1.0" type="real" />
    <att name="confidence_score_old" value="1.0" type="real" />
    <att name="initial_score" value="0.0695" type="real" />
    <att name="relevance_score" value="0.5368421052631579" type="real" />
  </edge>
  <edge id="P05771 (pp) P17302" label="KPCB_HUMAN (pp) CXA1_HUMAN" source="P05771" target="P17302">
    <att name="confidence_score" value="1.0" type="real" />
    <att name="confidence_score_old" value="0.2709" type="real" />
    <att name="initial_score" value="0.3095" type="real" />
    <att name="relevance_score" value="0.125" type="real" />
  </edge>
  <edge id="P05771 (pp) P19878" label="KPCB_HUMAN (pp) NCF2_HUMAN" source="P05771" target="P19878">
    <att name="confidence_score" value="1.0" type="real" />
    <att name="confidence_score_old" value="1.0" type="real" />
    <att name="initial_score" value="0.1647" type="real" />
    <att name="relevance_score" value="0.36363636363636365" type="real" />
  </edge>
  <edge id="P05771 (pp) P20700" label="KPCB_HUMAN (pp) LMNB1_HUMAN" source="P05771" target="P20700">
    <att name="confidence_score" value="1.0" type="real" />
    <att name="confidence_score_old" value="0.3918" type="real" />
    <att name="initial_score" value="0.4878" type="real" />
    <att name="relevance_score" value="0.15254237288135594" type="real" />
  </edge>
  <edge id="P05771 (pp) P24723" label="KPCB_HUMAN (pp) KPCL_HUMAN" source="P05771" target="P24723">
    <att name="confidence_score" value="1.0" type="real" />
    <att name="confidence_score_old" value="1.0" type="real" />
    <att name="relevance_score" value="0.5368421052631579" type="real" />
  </edge>
  <edge id="P05771 (pp) P25098" label="KPCB_HUMAN (pp) ARBK1_HUMAN" source="P05771" target="P25098">
    <att name="confidence_score" value="1.0" type="real" />
    <att name="confidence_score_old" value="0.3885" type="real" />
    <att name="initial_score" value="0.4837" type="real" />
    <att name="relevance_score" value="0.15" type="real" />
  </edge>
  <edge id="P05771 (pp) P29966" label="KPCB_HUMAN (pp) MARCS_HUMAN" source="P05771" target="P29966">
    <att name="confidence_score" value="1.0" type="real" />
    <att name="confidence_score_old" value="0.3913" type="real" />
    <att name="initial_score" value="0.4872" type="real" />
    <att name="relevance_score" value="0.25925925925925924" type="real" />
  </edge>
  <edge id="P05771 (pp) P30086" label="KPCB_HUMAN (pp) PEBP1_HUMAN" source="P05771" target="P30086">
    <att name="confidence_score" value="1.0" type="real" />
    <att name="confidence_score_old" value="0.2079" type="real" />
    <att name="initial_score" value="0.1816" type="real" />
    <att name="relevance_score" value="0.25" type="real" />
  </edge>
  <edge id="P05771 (pp) P41180" label="KPCB_HUMAN (pp) CASR_HUMAN" source="P05771" target="P41180">
    <att name="confidence_score" value="1.0" type="real" />
    <att name="confidence_score_old" value="0.3389" type="real" />
    <att name="initial_score" value="0.4177" type="real" />
    <att name="relevance_score" value="0.16666666666666666" type="real" />
  </edge>
  <edge id="P05771 (pp) P41220" label="KPCB_HUMAN (pp) RGS2_HUMAN" source="P05771" target="P41220">
    <att name="confidence_score" value="1.0" type="real" />
    <att name="confidence_score_old" value="0.2138" type="real" />
    <att name="initial_score" value="0.1951" type="real" />
    <att name="relevance_score" value="0.14285714285714285" type="real" />
  </edge>
  <edge id="P05771 (pp) P41743" label="KPCB_HUMAN (pp) KPCI_HUMAN" source="P05771" target="P41743">
    <att name="confidence_score" value="1.0" type="real" />
    <att name="confidence_score_old" value="1.0" type="real" />
    <att name="relevance_score" value="0.24050632911392406" type="real" />
  </edge>
  <edge id="P05771 (pp) P61764" label="KPCB_HUMAN (pp) STXB1_HUMAN" source="P05771" target="P61764">
    <att name="confidence_score" value="1.0" type="real" />
    <att name="confidence_score_old" value="0.3266" type="real" />
    <att name="initial_score" value="0.3999" type="real" />
    <att name="relevance_score" value="0.15" type="real" />
  </edge>
  <edge id="P05771 (pp) Q02156" label="KPCB_HUMAN (pp) KPCE_HUMAN" source="P05771" target="Q02156">
    <att name="confidence_score" value="1.0" type="real" />
    <att name="confidence_score_old" value="1.0" type="real" />
    <att name="relevance_score" value="0.30952380952380953" type="real" />
  </edge>
  <edge id="P05771 (pp) Q04759" label="KPCB_HUMAN (pp) KPCT_HUMAN" source="P05771" target="Q04759">
    <att name="confidence_score" value="1.0" type="real" />
    <att name="confidence_score_old" value="1.0" type="real" />
    <att name="relevance_score" value="0.2602739726027397" type="real" />
  </edge>
  <edge id="P05771 (pp) Q05513" label="KPCB_HUMAN (pp) KPCZ_HUMAN" source="P05771" target="Q05513">
    <att name="confidence_score" value="1.0" type="real" />
    <att name="confidence_score_old" value="1.0" type="real" />
    <att name="relevance_score" value="0.21678321678321677" type="real" />
  </edge>
  <edge id="P05771 (pp) Q05655" label="KPCB_HUMAN (pp) KPCD_HUMAN" source="P05771" target="Q05655">
    <att name="confidence_score" value="1.0" type="real" />
    <att name="confidence_score_old" value="1.0" type="real" />
    <att name="initial_score" value="0.4439" type="real" />
    <att name="relevance_score" value="0.36036036036036034" type="real" />
  </edge>
  <edge id="P05771 (pp) Q13224" label="KPCB_HUMAN (pp) NMDE2_HUMAN" source="P05771" target="Q13224">
    <att name="confidence_score" value="1.0" type="real" />
    <att name="confidence_score_old" value="0.2949" type="real" />
    <att name="initial_score" value="0.3506" type="real" />
    <att name="relevance_score" value="0.10714285714285714" type="real" />
  </edge>
  <edge id="P05771 (pp) Q15080" label="KPCB_HUMAN (pp) NCF4_HUMAN" source="P05771" target="Q15080">
    <att name="confidence_score" value="1.0" type="real" />
    <att name="confidence_score_old" value="1.0" type="real" />
    <att name="initial_score" value="0.1629" type="real" />
    <att name="relevance_score" value="0.4090909090909091" type="real" />
  </edge>
  <edge id="P05771 (pp) Q15139" label="KPCB_HUMAN (pp) KPCD1_HUMAN" source="P05771" target="Q15139">
    <att name="confidence_score" value="1.0" type="real" />
    <att name="confidence_score_old" value="1.0" type="real" />
    <att name="relevance_score" value="0.32653061224489793" type="real" />
  </edge>
  <edge id="P05771 (pp) Q8NEM2" label="KPCB_HUMAN (pp) SHCBP_HUMAN" source="P05771" target="Q8NEM2">
    <att name="confidence_score" value="1.0" type="real" />
    <att name="confidence_score_old" value="0.1676" type="real" />
    <att name="initial_score" value="0.0774" type="real" />
    <att name="relevance_score" value="0.17391304347826086" type="real" />
  </edge>
  <edge id="P05771 (pp) Q8WV44" label="KPCB_HUMAN (pp) TRI41_HUMAN" source="P05771" target="Q8WV44">
    <att name="confidence_score" value="1.0" type="real" />
    <att name="confidence_score_old" value="0.3337" type="real" />
    <att name="initial_score" value="0.4102" type="real" />
    <att name="relevance_score" value="0.10416666666666667" type="real" />
  </edge>
  <edge id="P05771 (pp) Q9NSE2" label="KPCB_HUMAN (pp) CISH_HUMAN" source="P05771" target="Q9NSE2">
    <att name="confidence_score" value="1.0" type="real" />
    <att name="confidence_score_old" value="0.311" type="real" />
    <att name="initial_score" value="0.3763" type="real" />
    <att name="relevance_score" value="0.1724137931034483" type="real" />
  </edge>
  <edge id="P05771 (pp) Q9NYA1" label="KPCB_HUMAN (pp) SPHK1_HUMAN" source="P05771" target="Q9NYA1">
    <att name="confidence_score" value="1.0" type="real" />
    <att name="confidence_score_old" value="1.0" type="real" />
    <att name="initial_score" value="0.3934" type="real" />
    <att name="relevance_score" value="0.12195121951219512" type="real" />
  </edge>
  <edge id="P06127 (pp) P17252" label="CD5_HUMAN (pp) KPCA_HUMAN" source="P06127" target="P17252">
    <att name="confidence_score" value="1.0" type="real" />
    <att name="confidence_score_old" value="0.3361" type="real" />
    <att name="initial_score" value="0.4137" type="real" />
    <att name="relevance_score" value="0.23529411764705882" type="real" />
  </edge>
  <edge id="P06730 (pp) P17252" label="IF4E_HUMAN (pp) KPCA_HUMAN" source="P06730" target="P17252">
    <att name="confidence_score" value="1.0" type="real" />
    <att name="confidence_score_old" value="0.2333" type="real" />
    <att name="initial_score" value="0.2374" type="real" />
    <att name="relevance_score" value="0.1" type="real" />
  </edge>
  <edge id="P06730 (pp) P78543" label="IF4E_HUMAN (pp) BTG2_HUMAN" source="P06730" target="P78543">
    <att name="confidence_score" value="1.0" type="real" />
    <att name="confidence_score_old" value="0.2783" type="real" />
    <att name="initial_score" value="0.3225" type="real" />
    <att name="relevance_score" value="0.1" type="real" />
  </edge>
  <edge id="P06730 (pp) Q13541" label="IF4E_HUMAN (pp) 4EBP1_HUMAN" source="P06730" target="Q13541">
    <att name="confidence_score" value="1.0" type="real" />
    <att name="confidence_score_old" value="1.0" type="real" />
    <att name="initial_score" value="0.781" type="real" />
    <att name="relevance_score" value="0.1" type="real" />
  </edge>
  <edge id="P08133 (pp) P17252" label="ANXA6_HUMAN (pp) KPCA_HUMAN" source="P08133" target="P17252">
    <att name="confidence_score" value="1.0" type="real" />
    <att name="confidence_score_old" value="0.329" type="real" />
    <att name="initial_score" value="0.4033" type="real" />
    <att name="relevance_score" value="0.2" type="real" />
  </edge>
  <edge id="P11388 (pp) P17252" label="TOP2A_HUMAN (pp) KPCA_HUMAN" source="P11388" target="P17252">
    <att name="confidence_score" value="1.0" type="real" />
    <att name="confidence_score_old" value="0.3216" type="real" />
    <att name="initial_score" value="0.3924" type="real" />
    <att name="relevance_score" value="0.12790697674418605" type="real" />
  </edge>
  <edge id="P11388 (pp) P28482" label="TOP2A_HUMAN (pp) MK01_HUMAN" source="P11388" target="P28482">
    <att name="confidence_score" value="1.0" type="real" />
    <att name="confidence_score_old" value="0.4097" type="real" />
    <att name="initial_score" value="0.5094" type="real" />
    <att name="relevance_score" value="0.10725552050473186" type="real" />
  </edge>
  <edge id="P11388 (pp) Q05655" label="TOP2A_HUMAN (pp) KPCD_HUMAN" source="P11388" target="Q05655">
    <att name="confidence_score" value="1.0" type="real" />
    <att name="confidence_score_old" value="0.6719" type="real" />
    <att name="initial_score" value="0.7484" type="real" />
    <att name="relevance_score" value="0.12790697674418605" type="real" />
  </edge>
  <edge id="P14151 (pp) P17252" label="LYAM1_HUMAN (pp) KPCA_HUMAN" source="P14151" target="P17252">
    <att name="confidence_score" value="1.0" type="real" />
    <att name="confidence_score_old" value="0.523" type="real" />
    <att name="initial_score" value="0.6274" type="real" />
    <att name="relevance_score" value="0.2631578947368421" type="real" />
  </edge>
  <edge id="P14151 (pp) P41743" label="LYAM1_HUMAN (pp) KPCI_HUMAN" source="P14151" target="P41743">
    <att name="confidence_score" value="1.0" type="real" />
    <att name="confidence_score_old" value="0.3403" type="real" />
    <att name="initial_score" value="0.4197" type="real" />
    <att name="relevance_score" value="0.24050632911392406" type="real" />
  </edge>
  <edge id="P14151 (pp) Q04759" label="LYAM1_HUMAN (pp) KPCT_HUMAN" source="P14151" target="Q04759">
    <att name="confidence_score" value="1.0" type="real" />
    <att name="confidence_score_old" value="0.3482" type="real" />
    <att name="initial_score" value="0.4308" type="real" />
    <att name="relevance_score" value="0.2602739726027397" type="real" />
  </edge>
  <edge id="P14598 (pp) P17252" label="NCF1_HUMAN (pp) KPCA_HUMAN" source="P14598" target="P17252">
    <att name="confidence_score" value="1.0" type="real" />
    <att name="confidence_score_old" value="1.0" type="real" />
    <att name="initial_score" value="0.5305" type="real" />
    <att name="relevance_score" value="0.275" type="real" />
  </edge>
  <edge id="P14598 (pp) P19878" label="NCF1_HUMAN (pp) NCF2_HUMAN" source="P14598" target="P19878">
    <att name="confidence_score" value="1.0" type="real" />
    <att name="confidence_score_old" value="1.0" type="real" />
    <att name="initial_score" value="0.8633" type="real" />
    <att name="relevance_score" value="0.275" type="real" />
  </edge>
  <edge id="P14598 (pp) P28482" label="NCF1_HUMAN (pp) MK01_HUMAN" source="P14598" target="P28482">
    <att name="confidence_score" value="1.0" type="real" />
    <att name="confidence_score_old" value="1.0" type="real" />
    <att name="initial_score" value="0.1978" type="real" />
    <att name="relevance_score" value="0.10725552050473186" type="real" />
  </edge>
  <edge id="P14598 (pp) P47712" label="NCF1_HUMAN (pp) PA24A_HUMAN" source="P14598" target="P47712">
    <att name="confidence_score" value="1.0" type="real" />
    <att name="confidence_score_old" value="0.6137" type="real" />
    <att name="initial_score" value="0.7046" type="real" />
    <att name="relevance_score" value="0.25806451612903225" type="real" />
  </edge>
  <edge id="P14598 (pp) Q05513" label="NCF1_HUMAN (pp) KPCZ_HUMAN" source="P14598" target="Q05513">
    <att name="confidence_score" value="1.0" type="real" />
    <att name="confidence_score_old" value="1.0" type="real" />
    <att name="initial_score" value="0.7396" type="real" />
    <att name="relevance_score" value="0.21678321678321677" type="real" />
  </edge>
  <edge id="P14598 (pp) Q05655" label="NCF1_HUMAN (pp) KPCD_HUMAN" source="P14598" target="Q05655">
    <att name="confidence_score" value="1.0" type="real" />
    <att name="confidence_score_old" value="1.0" type="real" />
    <att name="initial_score" value="0.5393" type="real" />
    <att name="relevance_score" value="0.275" type="real" />
  </edge>
  <edge id="P14598 (pp) Q15080" label="NCF1_HUMAN (pp) NCF4_HUMAN" source="P14598" target="Q15080">
    <att name="confidence_score" value="1.0" type="real" />
    <att name="confidence_score_old" value="1.0" type="real" />
    <att name="initial_score" value="0.8433" type="real" />
    <att name="relevance_score" value="0.275" type="real" />
  </edge>
  <edge id="P14598 (pp) Q86UR1" label="NCF1_HUMAN (pp) NOXA1_HUMAN" source="P14598" target="Q86UR1">
    <att name="confidence_score" value="1.0" type="real" />
    <att name="confidence_score_old" value="1.0" type="real" />
    <att name="initial_score" value="0.2867" type="real" />
    <att name="relevance_score" value="0.2631578947368421" type="real" />
  </edge>
  <edge id="P15056 (pp) P17252" label="BRAF_HUMAN (pp) KPCA_HUMAN" source="P15056" target="P17252">
    <att name="confidence_score" value="1.0" type="real" />
    <att name="confidence_score_old" value="0.2082" type="real" />
    <att name="initial_score" value="0.1824" type="real" />
    <att name="relevance_score" value="0.11538461538461539" type="real" />
  </edge>
  <edge id="P15056 (pp) P28482" label="BRAF_HUMAN (pp) MK01_HUMAN" source="P15056" target="P28482">
    <att name="confidence_score" value="1.0" type="real" />
    <att name="confidence_score_old" value="1.0" type="real" />
    <att name="initial_score" value="0.5808" type="real" />
    <att name="relevance_score" value="0.10725552050473186" type="real" />
  </edge>
  <edge id="P15056 (pp) P30086" label="BRAF_HUMAN (pp) PEBP1_HUMAN" source="P15056" target="P30086">
    <att name="confidence_score" value="1.0" type="real" />
    <att name="confidence_score_old" value="1.0" type="real" />
    <att name="initial_score" value="0.6412" type="real" />
    <att name="relevance_score" value="0.11538461538461539" type="real" />
  </edge>
  <edge id="P15056 (pp) Q02156" label="BRAF_HUMAN (pp) KPCE_HUMAN" source="P15056" target="Q02156">
    <att name="confidence_score" value="1.0" type="real" />
    <att name="confidence_score_old" value="0.3972" type="real" />
    <att name="initial_score" value="0.4945" type="real" />
    <att name="relevance_score" value="0.11538461538461539" type="real" />
  </edge>
  <edge id="P15056 (pp) Q15349" label="BRAF_HUMAN (pp) KS6A2_HUMAN" source="P15056" target="Q15349">
    <att name="confidence_score" value="1.0" type="real" />
    <att name="confidence_score_old" value="0.2073" type="real" />
    <att name="initial_score" value="0.1802" type="real" />
    <att name="relevance_score" value="0.10526315789473684" type="real" />
  </edge>
  <edge id="P16401 (pp) P17252" label="H15_HUMAN (pp) KPCA_HUMAN" source="P16401" target="P17252">
    <att name="confidence_score" value="1.0" type="real" />
    <att name="confidence_score_old" value="0.3583" type="real" />
    <att name="initial_score" value="0.4446" type="real" />
    <att name="relevance_score" value="0.13953488372093023" type="real" />
  </edge>
  <edge id="P16401 (pp) P52926" label="H15_HUMAN (pp) HMGA2_HUMAN" source="P16401" target="P52926">
    <att name="confidence_score" value="1.0" type="real" />
    <att name="confidence_score_old" value="0.1769" type="real" />
    <att name="initial_score" value="0.1037" type="real" />
    <att name="relevance_score" value="0.12903225806451613" type="real" />
  </edge>
  <edge id="P16401 (pp) Q05513" label="H15_HUMAN (pp) KPCZ_HUMAN" source="P16401" target="Q05513">
    <att name="confidence_score" value="1.0" type="real" />
    <att name="confidence_score_old" value="0.321" type="real" />
    <att name="initial_score" value="0.3915" type="real" />
    <att name="relevance_score" value="0.13953488372093023" type="real" />
  </edge>
  <edge id="P16401 (pp) Q05655" label="H15_HUMAN (pp) KPCD_HUMAN" source="P16401" target="Q05655">
    <att name="confidence_score" value="1.0" type="real" />
    <att name="confidence_score_old" value="0.2681" type="real" />
    <att name="initial_score" value="0.3045" type="real" />
    <att name="relevance_score" value="0.13953488372093023" type="real" />
  </edge>
  <edge id="P17252 (pp) P17302" label="KPCA_HUMAN (pp) CXA1_HUMAN" source="P17252" target="P17302">
    <att name="confidence_score" value="1.0" type="real" />
    <att name="confidence_score_old" value="0.4377" type="real" />
    <att name="initial_score" value="0.5413" type="real" />
    <att name="relevance_score" value="0.125" type="real" />
  </edge>
  <edge id="P17252 (pp) P19397" label="KPCA_HUMAN (pp) CD53_HUMAN" source="P17252" target="P19397">
    <att name="confidence_score" value="1.0" type="real" />
    <att name="confidence_score_old" value="0.2167" type="real" />
    <att name="initial_score" value="0.2017" type="real" />
    <att name="relevance_score" value="0.4" type="real" />
  </edge>
  <edge id="P17252 (pp) P19878" label="KPCA_HUMAN (pp) NCF2_HUMAN" source="P17252" target="P19878">
    <att name="confidence_score" value="1.0" type="real" />
    <att name="confidence_score_old" value="1.0" type="real" />
    <att name="initial_score" value="0.1637" type="real" />
    <att name="relevance_score" value="0.36363636363636365" type="real" />
  </edge>
  <edge id="P17252 (pp) P20700" label="KPCA_HUMAN (pp) LMNB1_HUMAN" source="P17252" target="P20700">
    <att name="confidence_score" value="1.0" type="real" />
    <att name="confidence_score_old" value="0.4801" type="real" />
    <att name="initial_score" value="0.586" type="real" />
    <att name="relevance_score" value="0.15254237288135594" type="real" />
  </edge>
  <edge id="P17252 (pp) P21731" label="KPCA_HUMAN (pp) TA2R_HUMAN" source="P17252" target="P21731">
    <att name="confidence_score" value="1.0" type="real" />
    <att name="confidence_score_old" value="0.3989" type="real" />
    <att name="initial_score" value="0.4964" type="real" />
    <att name="relevance_score" value="0.15384615384615385" type="real" />
  </edge>
  <edge id="P17252 (pp) P21926" label="KPCA_HUMAN (pp) CD9_HUMAN" source="P17252" target="P21926">
    <att name="confidence_score" value="1.0" type="real" />
    <att name="confidence_score_old" value="0.2164" type="real" />
    <att name="initial_score" value="0.201" type="real" />
    <att name="relevance_score" value="0.13793103448275862" type="real" />
  </edge>
  <edge id="P17252 (pp) P24588" label="KPCA_HUMAN (pp) AKAP5_HUMAN" source="P17252" target="P24588">
    <att name="confidence_score" value="1.0" type="real" />
    <att name="confidence_score_old" value="1.0" type="real" />
    <att name="initial_score" value="0.5251" type="real" />
    <att name="relevance_score" value="0.14285714285714285" type="real" />
  </edge>
  <edge id="P17252 (pp) P24723" label="KPCA_HUMAN (pp) KPCL_HUMAN" source="P17252" target="P24723">
    <att name="confidence_score" value="1.0" type="real" />
    <att name="confidence_score_old" value="1.0" type="real" />
    <att name="initial_score" value="0.0553" type="real" />
    <att name="relevance_score" value="0.6875" type="real" />
  </edge>
  <edge id="P17252 (pp) P25098" label="KPCA_HUMAN (pp) ARBK1_HUMAN" source="P17252" target="P25098">
    <att name="confidence_score" value="1.0" type="real" />
    <att name="confidence_score_old" value="1.0" type="real" />
    <att name="initial_score" value="0.4004" type="real" />
    <att name="relevance_score" value="0.15" type="real" />
  </edge>
  <edge id="P17252 (pp) P28482" label="KPCA_HUMAN (pp) MK01_HUMAN" source="P17252" target="P28482">
    <att name="confidence_score" value="1.0" type="real" />
    <att name="confidence_score_old" value="0.2872" type="real" />
    <att name="initial_score" value="0.3377" type="real" />
    <att name="relevance_score" value="0.10725552050473186" type="real" />
  </edge>
  <edge id="P17252 (pp) P29966" label="KPCA_HUMAN (pp) MARCS_HUMAN" source="P17252" target="P29966">
    <att name="confidence_score" value="1.0" type="real" />
    <att name="confidence_score_old" value="1.0" type="real" />
    <att name="initial_score" value="0.4838" type="real" />
    <att name="relevance_score" value="0.25925925925925924" type="real" />
  </edge>
  <edge id="P17252 (pp) P30086" label="KPCA_HUMAN (pp) PEBP1_HUMAN" source="P17252" target="P30086">
    <att name="confidence_score" value="1.0" type="real" />
    <att name="confidence_score_old" value="0.2421" type="real" />
    <att name="initial_score" value="0.2553" type="real" />
    <att name="relevance_score" value="0.25" type="real" />
  </edge>
  <edge id="P17252 (pp) P31431" label="KPCA_HUMAN (pp) SDC4_HUMAN" source="P17252" target="P31431">
    <att name="confidence_score" value="1.0" type="real" />
    <att name="confidence_score_old" value="0.6841" type="real" />
    <att name="initial_score" value="0.7571" type="real" />
    <att name="relevance_score" value="0.1724137931034483" type="real" />
  </edge>
  <edge id="P17252 (pp) P31994" label="KPCA_HUMAN (pp) FCG2B_HUMAN" source="P17252" target="P31994">
    <att name="confidence_score" value="1.0" type="real" />
    <att name="confidence_score_old" value="0.2413" type="real" />
    <att name="initial_score" value="0.2536" type="real" />
    <att name="relevance_score" value="0.22727272727272727" type="real" />
  </edge>
  <edge id="P17252 (pp) P37288" label="KPCA_HUMAN (pp) V1AR_HUMAN" source="P17252" target="P37288">
    <att name="confidence_score" value="1.0" type="real" />
    <att name="confidence_score_old" value="0.2437" type="real" />
    <att name="initial_score" value="0.2583" type="real" />
    <att name="relevance_score" value="0.14285714285714285" type="real" />
  </edge>
  <edge id="P17252 (pp) P41180" label="KPCA_HUMAN (pp) CASR_HUMAN" source="P17252" target="P41180">
    <att name="confidence_score" value="1.0" type="real" />
    <att name="confidence_score_old" value="0.3364" type="real" />
    <att name="initial_score" value="0.4142" type="real" />
    <att name="relevance_score" value="0.16666666666666666" type="real" />
  </edge>
  <edge id="P17252 (pp) P41220" label="KPCA_HUMAN (pp) RGS2_HUMAN" source="P17252" target="P41220">
    <att name="confidence_score" value="1.0" type="real" />
    <att name="confidence_score_old" value="0.2131" type="real" />
    <att name="initial_score" value="0.1935" type="real" />
    <att name="relevance_score" value="0.14285714285714285" type="real" />
  </edge>
  <edge id="P17252 (pp) P41743" label="KPCA_HUMAN (pp) KPCI_HUMAN" source="P17252" target="P41743">
    <att name="confidence_score" value="1.0" type="real" />
    <att name="confidence_score_old" value="1.0" type="real" />
    <att name="relevance_score" value="0.24050632911392406" type="real" />
  </edge>
  <edge id="P17252 (pp) P47712" label="KPCA_HUMAN (pp) PA24A_HUMAN" source="P17252" target="P47712">
    <att name="confidence_score" value="1.0" type="real" />
    <att name="confidence_score_old" value="0.4803" type="real" />
    <att name="initial_score" value="0.5862" type="real" />
    <att name="relevance_score" value="0.25806451612903225" type="real" />
  </edge>
  <edge id="P17252 (pp) P47901" label="KPCA_HUMAN (pp) V1BR_HUMAN" source="P17252" target="P47901">
    <att name="confidence_score" value="1.0" type="real" />
    <att name="confidence_score_old" value="0.2408" type="real" />
    <att name="initial_score" value="0.2526" type="real" />
    <att name="relevance_score" value="0.2" type="real" />
  </edge>
  <edge id="P17252 (pp) P48507" label="KPCA_HUMAN (pp) GSH0_HUMAN" source="P17252" target="P48507">
    <att name="confidence_score" value="1.0" type="real" />
    <att name="confidence_score_old" value="0.1596" type="real" />
    <att name="initial_score" value="0.054" type="real" />
    <att name="relevance_score" value="0.16666666666666666" type="real" />
  </edge>
  <edge id="P17252 (pp) P49757" label="KPCA_HUMAN (pp) NUMB_HUMAN" source="P17252" target="P49757">
    <att name="confidence_score" value="1.0" type="real" />
    <att name="confidence_score_old" value="0.2031" type="real" />
    <att name="initial_score" value="0.1704" type="real" />
    <att name="relevance_score" value="0.12727272727272726" type="real" />
  </edge>
  <edge id="P17252 (pp) P51911" label="KPCA_HUMAN (pp) CNN1_HUMAN" source="P17252" target="P51911">
    <att name="confidence_score" value="1.0" type="real" />
    <att name="confidence_score_old" value="0.3227" type="real" />
    <att name="initial_score" value="0.3941" type="real" />
    <att name="relevance_score" value="0.2" type="real" />
  </edge>
  <edge id="P17252 (pp) P52926" label="KPCA_HUMAN (pp) HMGA2_HUMAN" source="P17252" target="P52926">
    <att name="confidence_score" value="1.0" type="real" />
    <att name="confidence_score_old" value="0.2042" type="real" />
    <att name="initial_score" value="0.1731" type="real" />
    <att name="relevance_score" value="0.12903225806451613" type="real" />
  </edge>
  <edge id="P17252 (pp) P61296" label="KPCA_HUMAN (pp) HAND2_HUMAN" source="P17252" target="P61296">
    <att name="confidence_score" value="1.0" type="real" />
    <att name="confidence_score_old" value="0.2065" type="real" />
    <att name="initial_score" value="0.1783" type="real" />
    <att name="relevance_score" value="0.13636363636363635" type="real" />
  </edge>
  <edge id="P17252 (pp) P61764" label="KPCA_HUMAN (pp) STXB1_HUMAN" source="P17252" target="P61764">
    <att name="confidence_score" value="1.0" type="real" />
    <att name="confidence_score_old" value="0.49" type="real" />
    <att name="initial_score" value="0.5959" type="real" />
    <att name="relevance_score" value="0.15" type="real" />
  </edge>
  <edge id="P17252 (pp) P78543" label="KPCA_HUMAN (pp) BTG2_HUMAN" source="P17252" target="P78543">
    <att name="confidence_score" value="1.0" type="real" />
    <att name="confidence_score_old" value="0.2035" type="real" />
    <att name="initial_score" value="0.1713" type="real" />
    <att name="relevance_score" value="0.16129032258064516" type="real" />
  </edge>
  <edge id="P17252 (pp) Q02156" label="KPCA_HUMAN (pp) KPCE_HUMAN" source="P17252" target="Q02156">
    <att name="confidence_score" value="1.0" type="real" />
    <att name="confidence_score_old" value="1.0" type="real" />
    <att name="initial_score" value="0.4209" type="real" />
    <att name="relevance_score" value="0.30952380952380953" type="real" />
  </edge>
  <edge id="P17252 (pp) Q02952" label="KPCA_HUMAN (pp) AKA12_HUMAN" source="P17252" target="Q02952">
    <att name="confidence_score" value="1.0" type="real" />
    <att name="confidence_score_old" value="0.2319" type="real" />
    <att name="initial_score" value="0.2343" type="real" />
    <att name="relevance_score" value="0.29411764705882354" type="real" />
  </edge>
  <edge id="P17252 (pp) Q04759" label="KPCA_HUMAN (pp) KPCT_HUMAN" source="P17252" target="Q04759">
    <att name="confidence_score" value="1.0" type="real" />
    <att name="confidence_score_old" value="1.0" type="real" />
    <att name="relevance_score" value="0.2602739726027397" type="real" />
  </edge>
  <edge id="P17252 (pp) Q05513" label="KPCA_HUMAN (pp) KPCZ_HUMAN" source="P17252" target="Q05513">
    <att name="confidence_score" value="1.0" type="real" />
    <att name="confidence_score_old" value="1.0" type="real" />
    <att name="initial_score" value="0.0435" type="real" />
    <att name="relevance_score" value="0.21678321678321677" type="real" />
  </edge>
  <edge id="P17252 (pp) Q05655" label="KPCA_HUMAN (pp) KPCD_HUMAN" source="P17252" target="Q05655">
    <att name="confidence_score" value="1.0" type="real" />
    <att name="confidence_score_old" value="1.0" type="real" />
    <att name="initial_score" value="0.0428" type="real" />
    <att name="relevance_score" value="0.36036036036036034" type="real" />
  </edge>
  <edge id="P17252 (pp) Q07617" label="KPCA_HUMAN (pp) SPAG1_HUMAN" source="P17252" target="Q07617">
    <att name="confidence_score" value="1.0" type="real" />
    <att name="confidence_score_old" value="0.3213" type="real" />
    <att name="initial_score" value="0.392" type="real" />
    <att name="relevance_score" value="0.2222222222222222" type="real" />
  </edge>
  <edge id="P17252 (pp) Q13224" label="KPCA_HUMAN (pp) NMDE2_HUMAN" source="P17252" target="Q13224">
    <att name="confidence_score" value="1.0" type="real" />
    <att name="confidence_score_old" value="0.3049" type="real" />
    <att name="initial_score" value="0.3666" type="real" />
    <att name="relevance_score" value="0.10714285714285714" type="real" />
  </edge>
  <edge id="P17252 (pp) Q13393" label="KPCA_HUMAN (pp) PLD1_HUMAN" source="P17252" target="Q13393">
    <att name="confidence_score" value="1.0" type="real" />
    <att name="confidence_score_old" value="1.0" type="real" />
    <att name="initial_score" value="0.481" type="real" />
    <att name="relevance_score" value="0.15" type="real" />
  </edge>
  <edge id="P17252 (pp) Q13541" label="KPCA_HUMAN (pp) 4EBP1_HUMAN" source="P17252" target="Q13541">
    <att name="confidence_score" value="1.0" type="real" />
    <att name="confidence_score_old" value="0.3599" type="real" />
    <att name="initial_score" value="0.4468" type="real" />
    <att name="relevance_score" value="0.13043478260869565" type="real" />
  </edge>
  <edge id="P17252 (pp) Q13887" label="KPCA_HUMAN (pp) KLF5_HUMAN" source="P17252" target="Q13887">
    <att name="confidence_score" value="1.0" type="real" />
    <att name="confidence_score_old" value="0.3249" type="real" />
    <att name="initial_score" value="0.3974" type="real" />
    <att name="relevance_score" value="0.14" type="real" />
  </edge>
  <edge id="P17252 (pp) Q15080" label="KPCA_HUMAN (pp) NCF4_HUMAN" source="P17252" target="Q15080">
    <att name="confidence_score" value="1.0" type="real" />
    <att name="confidence_score_old" value="1.0" type="real" />
    <att name="initial_score" value="0.1618" type="real" />
    <att name="relevance_score" value="0.4090909090909091" type="real" />
  </edge>
  <edge id="P17252 (pp) Q15139" label="KPCA_HUMAN (pp) KPCD1_HUMAN" source="P17252" target="Q15139">
    <att name="confidence_score" value="1.0" type="real" />
    <att name="confidence_score_old" value="1.0" type="real" />
    <att name="relevance_score" value="0.32653061224489793" type="real" />
  </edge>
  <edge id="P17252 (pp) Q15349" label="KPCA_HUMAN (pp) KS6A2_HUMAN" source="P17252" target="Q15349">
    <att name="confidence_score" value="1.0" type="real" />
    <att name="confidence_score_old" value="0.206" type="real" />
    <att name="initial_score" value="0.1772" type="real" />
    <att name="relevance_score" value="0.10526315789473684" type="real" />
  </edge>
  <edge id="P17252 (pp) Q15417" label="KPCA_HUMAN (pp) CNN3_HUMAN" source="P17252" target="Q15417">
    <att name="confidence_score" value="1.0" type="real" />
    <att name="confidence_score_old" value="0.2748" type="real" />
    <att name="initial_score" value="0.3164" type="real" />
    <att name="relevance_score" value="0.38461538461538464" type="real" />
  </edge>
  <edge id="P17252 (pp) Q16236" label="KPCA_HUMAN (pp) NF2L2_HUMAN" source="P17252" target="Q16236">
    <att name="confidence_score" value="1.0" type="real" />
    <att name="confidence_score_old" value="0.3266" type="real" />
    <att name="initial_score" value="0.3998" type="real" />
    <att name="relevance_score" value="0.10588235294117647" type="real" />
  </edge>
  <edge id="P17252 (pp) Q16658" label="KPCA_HUMAN (pp) FSCN1_HUMAN" source="P17252" target="Q16658">
    <att name="confidence_score" value="1.0" type="real" />
    <att name="confidence_score_old" value="0.3248" type="real" />
    <att name="initial_score" value="0.3973" type="real" />
    <att name="relevance_score" value="0.17647058823529413" type="real" />
  </edge>
  <edge id="P17252 (pp) Q5JVS0" label="KPCA_HUMAN (pp) HABP4_HUMAN" source="P17252" target="Q5JVS0">
    <att name="confidence_score" value="1.0" type="real" />
    <att name="confidence_score_old" value="0.3258" type="real" />
    <att name="initial_score" value="0.3987" type="real" />
    <att name="relevance_score" value="0.15789473684210525" type="real" />
  </edge>
  <edge id="P17252 (pp) Q6ZS82" label="KPCA_HUMAN (pp) R9BP_HUMAN" source="P17252" target="Q6ZS82">
    <att name="confidence_score" value="1.0" type="real" />
    <att name="confidence_score_old" value="1.0" type="real" />
    <att name="initial_score" value="0.4177" type="real" />
    <att name="relevance_score" value="1.0" type="real" />
  </edge>
  <edge id="P17252 (pp) Q86UR1" label="KPCA_HUMAN (pp) NOXA1_HUMAN" source="P17252" target="Q86UR1">
    <att name="confidence_score" value="1.0" type="real" />
    <att name="confidence_score_old" value="0.2101" type="real" />
    <att name="initial_score" value="0.1868" type="real" />
    <att name="relevance_score" value="0.2631578947368421" type="real" />
  </edge>
  <edge id="P17252 (pp) Q8NEM2" label="KPCA_HUMAN (pp) SHCBP_HUMAN" source="P17252" target="Q8NEM2">
    <att name="confidence_score" value="1.0" type="real" />
    <att name="confidence_score_old" value="0.1595" type="real" />
    <att name="initial_score" value="0.0537" type="real" />
    <att name="relevance_score" value="0.17391304347826086" type="real" />
  </edge>
  <edge id="P17252 (pp) Q8WV44" label="KPCA_HUMAN (pp) TRI41_HUMAN" source="P17252" target="Q8WV44">
    <att name="confidence_score" value="1.0" type="real" />
    <att name="confidence_score_old" value="0.274" type="real" />
    <att name="initial_score" value="0.315" type="real" />
    <att name="relevance_score" value="0.10416666666666667" type="real" />
  </edge>
  <edge id="P17252 (pp) Q96KS0" label="KPCA_HUMAN (pp) EGLN2_HUMAN" source="P17252" target="Q96KS0">
    <att name="confidence_score" value="1.0" type="real" />
    <att name="confidence_score_old" value="0.3341" type="real" />
    <att name="initial_score" value="0.4108" type="real" />
    <att name="relevance_score" value="0.14285714285714285" type="real" />
  </edge>
  <edge id="P17252 (pp) Q96M96" label="KPCA_HUMAN (pp) FGD4_HUMAN" source="P17252" target="Q96M96">
    <att name="confidence_score" value="1.0" type="real" />
    <att name="confidence_score_old" value="0.16" type="real" />
    <att name="initial_score" value="0.055" type="real" />
    <att name="relevance_score" value="0.5" type="real" />
  </edge>
  <edge id="P17252 (pp) Q96MS0" label="KPCA_HUMAN (pp) ROBO3_HUMAN" source="P17252" target="Q96MS0">
    <att name="confidence_score" value="1.0" type="real" />
    <att name="confidence_score_old" value="1.0" type="real" />
    <att name="initial_score" value="0.4156" type="real" />
    <att name="relevance_score" value="0.3" type="real" />
  </edge>
  <edge id="P17252 (pp) Q99973" label="KPCA_HUMAN (pp) TEP1_HUMAN" source="P17252" target="Q99973">
    <att name="confidence_score" value="1.0" type="real" />
    <att name="confidence_score_old" value="0.2564" type="real" />
    <att name="initial_score" value="0.283" type="real" />
    <att name="relevance_score" value="0.25" type="real" />
  </edge>
  <edge id="P17252 (pp) Q9BPZ7" label="KPCA_HUMAN (pp) SIN1_HUMAN" source="P17252" target="Q9BPZ7">
    <att name="confidence_score" value="1.0" type="real" />
    <att name="confidence_score_old" value="0.2479" type="real" />
    <att name="initial_score" value="0.2667" type="real" />
    <att name="relevance_score" value="0.10714285714285714" type="real" />
  </edge>
  <edge id="P17252 (pp) Q9H1D0" label="KPCA_HUMAN (pp) TRPV6_HUMAN" source="P17252" target="Q9H1D0">
    <att name="confidence_score" value="1.0" type="real" />
    <att name="confidence_score_old" value="0.3253" type="real" />
    <att name="initial_score" value="0.398" type="real" />
    <att name="relevance_score" value="0.18181818181818182" type="real" />
  </edge>
  <edge id="P17252 (pp) Q9HB71" label="KPCA_HUMAN (pp) CYBP_HUMAN" source="P17252" target="Q9HB71">
    <att name="confidence_score" value="1.0" type="real" />
    <att name="confidence_score_old" value="0.3237" type="real" />
    <att name="initial_score" value="0.3955" type="real" />
    <att name="relevance_score" value="0.16666666666666666" type="real" />
  </edge>
  <edge id="P17252 (pp) Q9HCK4" label="KPCA_HUMAN (pp) ROBO2_HUMAN" source="P17252" target="Q9HCK4">
    <att name="confidence_score" value="1.0" type="real" />
    <att name="confidence_score_old" value="1.0" type="real" />
    <att name="initial_score" value="0.0466" type="real" />
    <att name="relevance_score" value="0.2" type="real" />
  </edge>
  <edge id="P17252 (pp) Q9NPB6" label="KPCA_HUMAN (pp) PAR6A_HUMAN" source="P17252" target="Q9NPB6">
    <att name="confidence_score" value="1.0" type="real" />
    <att name="confidence_score_old" value="0.3269" type="real" />
    <att name="initial_score" value="0.4003" type="real" />
    <att name="relevance_score" value="0.16216216216216217" type="real" />
  </edge>
  <edge id="P17252 (pp) Q9NQZ5" label="KPCA_HUMAN (pp) STAR7_HUMAN" source="P17252" target="Q9NQZ5">
    <att name="confidence_score" value="1.0" type="real" />
    <att name="confidence_score_old" value="0.1596" type="real" />
    <att name="initial_score" value="0.0538" type="real" />
    <att name="relevance_score" value="0.1" type="real" />
  </edge>
  <edge id="P17252 (pp) Q9NSE2" label="KPCA_HUMAN (pp) CISH_HUMAN" source="P17252" target="Q9NSE2">
    <att name="confidence_score" value="1.0" type="real" />
    <att name="confidence_score_old" value="0.3096" type="real" />
    <att name="initial_score" value="0.374" type="real" />
    <att name="relevance_score" value="0.1724137931034483" type="real" />
  </edge>
  <edge id="P17252 (pp) Q9NYA1" label="KPCA_HUMAN (pp) SPHK1_HUMAN" source="P17252" target="Q9NYA1">
    <att name="confidence_score" value="1.0" type="real" />
    <att name="confidence_score_old" value="1.0" type="real" />
    <att name="initial_score" value="0.3905" type="real" />
    <att name="relevance_score" value="0.12195121951219512" type="real" />
  </edge>
  <edge id="P17252 (pp) Q9Y234" label="KPCA_HUMAN (pp) LIPT_HUMAN" source="P17252" target="Q9Y234">
    <att name="confidence_score" value="1.0" type="real" />
    <att name="confidence_score_old" value="0.1698" type="real" />
    <att name="initial_score" value="0.0839" type="real" />
    <att name="relevance_score" value="0.125" type="real" />
  </edge>
  <edge id="P17302 (pp) P20700" label="CXA1_HUMAN (pp) LMNB1_HUMAN" source="P17302" target="P20700">
    <att name="confidence_score" value="1.0" type="real" />
    <att name="confidence_score_old" value="0.1731" type="real" />
    <att name="initial_score" value="0.0931" type="real" />
    <att name="relevance_score" value="0.125" type="real" />
  </edge>
  <edge id="P17302 (pp) P28482" label="CXA1_HUMAN (pp) MK01_HUMAN" source="P17302" target="P28482">
    <att name="confidence_score" value="1.0" type="real" />
    <att name="confidence_score_old" value="0.2306" type="real" />
    <att name="initial_score" value="0.2317" type="real" />
    <att name="relevance_score" value="0.10725552050473186" type="real" />
  </edge>
  <edge id="P17302 (pp) P61764" label="CXA1_HUMAN (pp) STXB1_HUMAN" source="P17302" target="P61764">
    <att name="confidence_score" value="1.0" type="real" />
    <att name="confidence_score_old" value="0.1629" type="real" />
    <att name="initial_score" value="0.0639" type="real" />
    <att name="relevance_score" value="0.125" type="real" />
  </edge>
  <edge id="P17302 (pp) Q02156" label="CXA1_HUMAN (pp) KPCE_HUMAN" source="P17302" target="Q02156">
    <att name="confidence_score" value="1.0" type="real" />
    <att name="confidence_score_old" value="0.5142" type="real" />
    <att name="initial_score" value="0.6192" type="real" />
    <att name="relevance_score" value="0.125" type="real" />
  </edge>
  <edge id="P17302 (pp) Q05655" label="CXA1_HUMAN (pp) KPCD_HUMAN" source="P17302" target="Q05655">
    <att name="confidence_score" value="1.0" type="real" />
    <att name="confidence_score_old" value="0.4853" type="real" />
    <att name="initial_score" value="0.5912" type="real" />
    <att name="relevance_score" value="0.125" type="real" />
  </edge>
  <edge id="P19397 (pp) P21926" label="CD53_HUMAN (pp) CD9_HUMAN" source="P19397" target="P21926">
    <att name="confidence_score" value="1.0" type="real" />
    <att name="confidence_score_old" value="0.3368" type="real" />
    <att name="initial_score" value="0.4147" type="real" />
    <att name="relevance_score" value="0.13793103448275862" type="real" />
  </edge>
  <edge id="P19878 (pp) P28482" label="NCF2_HUMAN (pp) MK01_HUMAN" source="P19878" target="P28482">
    <att name="confidence_score" value="1.0" type="real" />
    <att name="confidence_score_old" value="1.0" type="real" />
    <att name="initial_score" value="0.2014" type="real" />
    <att name="relevance_score" value="0.10725552050473186" type="real" />
  </edge>
  <edge id="P19878 (pp) P47712" label="NCF2_HUMAN (pp) PA24A_HUMAN" source="P19878" target="P47712">
    <att name="confidence_score" value="1.0" type="real" />
    <att name="confidence_score_old" value="0.5105" type="real" />
    <att name="initial_score" value="0.6157" type="real" />
    <att name="relevance_score" value="0.25806451612903225" type="real" />
  </edge>
  <edge id="P19878 (pp) Q05513" label="NCF2_HUMAN (pp) KPCZ_HUMAN" source="P19878" target="Q05513">
    <att name="confidence_score" value="1.0" type="real" />
    <att name="confidence_score_old" value="1.0" type="real" />
    <att name="initial_score" value="0.1631" type="real" />
    <att name="relevance_score" value="0.21678321678321677" type="real" />
  </edge>
  <edge id="P19878 (pp) Q05655" label="NCF2_HUMAN (pp) KPCD_HUMAN" source="P19878" target="Q05655">
    <att name="confidence_score" value="1.0" type="real" />
    <att name="confidence_score_old" value="1.0" type="real" />
    <att name="initial_score" value="0.6693" type="real" />
    <att name="relevance_score" value="0.36036036036036034" type="real" />
  </edge>
  <edge id="P19878 (pp) Q15080" label="NCF2_HUMAN (pp) NCF4_HUMAN" source="P19878" target="Q15080">
    <att name="confidence_score" value="1.0" type="real" />
    <att name="confidence_score_old" value="1.0" type="real" />
    <att name="initial_score" value="0.8661" type="real" />
    <att name="relevance_score" value="0.36363636363636365" type="real" />
  </edge>
  <edge id="P24588 (pp) Q13224" label="AKAP5_HUMAN (pp) NMDE2_HUMAN" source="P24588" target="Q13224">
    <att name="confidence_score" value="1.0" type="real" />
    <att name="confidence_score_old" value="0.3006" type="real" />
    <att name="initial_score" value="0.3598" type="real" />
    <att name="relevance_score" value="0.10714285714285714" type="real" />
  </edge>
  <edge id="P24588 (pp) Q96MS0" label="AKAP5_HUMAN (pp) ROBO3_HUMAN" source="P24588" target="Q96MS0">
    <att name="confidence_score" value="1.0" type="real" />
    <att name="confidence_score_old" value="1.0" type="real" />
    <att name="initial_score" value="0.4287" type="real" />
    <att name="relevance_score" value="0.14285714285714285" type="real" />
  </edge>
  <edge id="P24588 (pp) Q9HCK4" label="AKAP5_HUMAN (pp) ROBO2_HUMAN" source="P24588" target="Q9HCK4">
    <att name="confidence_score" value="1.0" type="real" />
    <att name="confidence_score_old" value="1.0" type="real" />
    <att name="initial_score" value="0.0483" type="real" />
    <att name="relevance_score" value="0.14285714285714285" type="real" />
  </edge>
  <edge id="P24723 (pp) P41743" label="KPCL_HUMAN (pp) KPCI_HUMAN" source="P24723" target="P41743">
    <att name="confidence_score" value="1.0" type="real" />
    <att name="confidence_score_old" value="1.0" type="real" />
    <att name="relevance_score" value="0.24050632911392406" type="real" />
  </edge>
  <edge id="P24723 (pp) Q02156" label="KPCL_HUMAN (pp) KPCE_HUMAN" source="P24723" target="Q02156">
    <att name="confidence_score" value="1.0" type="real" />
    <att name="confidence_score_old" value="1.0" type="real" />
    <att name="initial_score" value="0.0351" type="real" />
    <att name="relevance_score" value="0.30952380952380953" type="real" />
  </edge>
  <edge id="P24723 (pp) Q04759" label="KPCL_HUMAN (pp) KPCT_HUMAN" source="P24723" target="Q04759">
    <att name="confidence_score" value="1.0" type="real" />
    <att name="confidence_score_old" value="1.0" type="real" />
    <att name="relevance_score" value="0.2602739726027397" type="real" />
  </edge>
  <edge id="P24723 (pp) Q05513" label="KPCL_HUMAN (pp) KPCZ_HUMAN" source="P24723" target="Q05513">
    <att name="confidence_score" value="1.0" type="real" />
    <att name="confidence_score_old" value="1.0" type="real" />
    <att name="relevance_score" value="0.21678321678321677" type="real" />
  </edge>
  <edge id="P24723 (pp) Q05655" label="KPCL_HUMAN (pp) KPCD_HUMAN" source="P24723" target="Q05655">
    <att name="confidence_score" value="1.0" type="real" />
    <att name="confidence_score_old" value="1.0" type="real" />
    <att name="relevance_score" value="0.36036036036036034" type="real" />
  </edge>
  <edge id="P24723 (pp) Q15139" label="KPCL_HUMAN (pp) KPCD1_HUMAN" source="P24723" target="Q15139">
    <att name="confidence_score" value="1.0" type="real" />
    <att name="confidence_score_old" value="1.0" type="real" />
    <att name="initial_score" value="0.2321" type="real" />
    <att name="relevance_score" value="0.32653061224489793" type="real" />
  </edge>
  <edge id="P25098 (pp) Q05655" label="ARBK1_HUMAN (pp) KPCD_HUMAN" source="P25098" target="Q05655">
    <att name="confidence_score" value="1.0" type="real" />
    <att name="confidence_score_old" value="1.0" type="real" />
    <att name="initial_score" value="0.4071" type="real" />
    <att name="relevance_score" value="0.15" type="real" />
  </edge>
  <edge id="P28482 (pp) P30086" label="MK01_HUMAN (pp) PEBP1_HUMAN" source="P28482" target="P30086">
    <att name="confidence_score" value="1.0" type="real" />
    <att name="confidence_score_old" value="1.0" type="real" />
    <att name="initial_score" value="0.1715" type="real" />
    <att name="relevance_score" value="0.10725552050473186" type="real" />
  </edge>
  <edge id="P28482 (pp) P31994" label="MK01_HUMAN (pp) FCG2B_HUMAN" source="P28482" target="P31994">
    <att name="confidence_score" value="1.0" type="real" />
    <att name="confidence_score_old" value="1.0" type="real" />
    <att name="initial_score" value="0.5267" type="real" />
    <att name="relevance_score" value="0.10725552050473186" type="real" />
  </edge>
  <edge id="P28482 (pp) P47712" label="MK01_HUMAN (pp) PA24A_HUMAN" source="P28482" target="P47712">
    <att name="confidence_score" value="1.0" type="real" />
    <att name="confidence_score_old" value="1.0" type="real" />
    <att name="initial_score" value="0.6352" type="real" />
    <att name="relevance_score" value="0.10725552050473186" type="real" />
  </edge>
  <edge id="P28482 (pp) P51911" label="MK01_HUMAN (pp) CNN1_HUMAN" source="P28482" target="P51911">
    <att name="confidence_score" value="1.0" type="real" />
    <att name="confidence_score_old" value="0.2694" type="real" />
    <att name="initial_score" value="0.3068" type="real" />
    <att name="relevance_score" value="0.10725552050473186" type="real" />
  </edge>
  <edge id="P28482 (pp) Q02156" label="MK01_HUMAN (pp) KPCE_HUMAN" source="P28482" target="Q02156">
    <att name="confidence_score" value="1.0" type="real" />
    <att name="confidence_score_old" value="0.2504" type="real" />
    <att name="initial_score" value="0.2716" type="real" />
    <att name="relevance_score" value="0.10725552050473186" type="real" />
  </edge>
  <edge id="P28482 (pp) Q13541" label="MK01_HUMAN (pp) 4EBP1_HUMAN" source="P28482" target="Q13541">
    <att name="confidence_score" value="1.0" type="real" />
    <att name="confidence_score_old" value="0.5689" type="real" />
    <att name="initial_score" value="0.668" type="real" />
    <att name="relevance_score" value="0.10725552050473186" type="real" />
  </edge>
  <edge id="P28482 (pp) Q15080" label="MK01_HUMAN (pp) NCF4_HUMAN" source="P28482" target="Q15080">
    <att name="confidence_score" value="1.0" type="real" />
    <att name="confidence_score_old" value="1.0" type="real" />
    <att name="initial_score" value="0.1994" type="real" />
    <att name="relevance_score" value="0.10725552050473186" type="real" />
  </edge>
  <edge id="P28482 (pp) Q15349" label="MK01_HUMAN (pp) KS6A2_HUMAN" source="P28482" target="Q15349">
    <att name="confidence_score" value="1.0" type="real" />
    <att name="confidence_score_old" value="1.0" type="real" />
    <att name="initial_score" value="0.2545" type="real" />
    <att name="relevance_score" value="0.10526315789473684" type="real" />
  </edge>
  <edge id="P28482 (pp) Q15417" label="MK01_HUMAN (pp) CNN3_HUMAN" source="P28482" target="Q15417">
    <att name="confidence_score" value="1.0" type="real" />
    <att name="confidence_score_old" value="0.273" type="real" />
    <att name="initial_score" value="0.3133" type="real" />
    <att name="relevance_score" value="0.10725552050473186" type="real" />
  </edge>
  <edge id="P28482 (pp) Q86UR1" label="MK01_HUMAN (pp) NOXA1_HUMAN" source="P28482" target="Q86UR1">
    <att name="confidence_score" value="1.0" type="real" />
    <att name="confidence_score_old" value="0.208" type="real" />
    <att name="initial_score" value="0.1819" type="real" />
    <att name="relevance_score" value="0.10725552050473186" type="real" />
  </edge>
  <edge id="P28482 (pp) Q9HB71" label="MK01_HUMAN (pp) CYBP_HUMAN" source="P28482" target="Q9HB71">
    <att name="confidence_score" value="1.0" type="real" />
    <att name="confidence_score_old" value="0.2731" type="real" />
    <att name="initial_score" value="0.3134" type="real" />
    <att name="relevance_score" value="0.10725552050473186" type="real" />
  </edge>
  <edge id="P29966 (pp) P30086" label="MARCS_HUMAN (pp) PEBP1_HUMAN" source="P29966" target="P30086">
    <att name="confidence_score" value="1.0" type="real" />
    <att name="confidence_score_old" value="0.166" type="real" />
    <att name="initial_score" value="0.0729" type="real" />
    <att name="relevance_score" value="0.25" type="real" />
  </edge>
  <edge id="P29966 (pp) Q02156" label="MARCS_HUMAN (pp) KPCE_HUMAN" source="P29966" target="Q02156">
    <att name="confidence_score" value="1.0" type="real" />
    <att name="confidence_score_old" value="0.2105" type="real" />
    <att name="initial_score" value="0.1877" type="real" />
    <att name="relevance_score" value="0.25925925925925924" type="real" />
  </edge>
  <edge id="P29966 (pp) Q05513" label="MARCS_HUMAN (pp) KPCZ_HUMAN" source="P29966" target="Q05513">
    <att name="confidence_score" value="1.0" type="real" />
    <att name="confidence_score_old" value="0.2191" type="real" />
    <att name="initial_score" value="0.2071" type="real" />
    <att name="relevance_score" value="0.21678321678321677" type="real" />
  </edge>
  <edge id="P29966 (pp) Q05655" label="MARCS_HUMAN (pp) KPCD_HUMAN" source="P29966" target="Q05655">
    <att name="confidence_score" value="1.0" type="real" />
    <att name="confidence_score_old" value="0.2113" type="real" />
    <att name="initial_score" value="0.1895" type="real" />
    <att name="relevance_score" value="0.25925925925925924" type="real" />
  </edge>
  <edge id="P30086 (pp) Q05513" label="PEBP1_HUMAN (pp) KPCZ_HUMAN" source="P30086" target="Q05513">
    <att name="confidence_score" value="1.0" type="real" />
    <att name="confidence_score_old" value="0.2555" type="real" />
    <att name="initial_score" value="0.2812" type="real" />
    <att name="relevance_score" value="0.21678321678321677" type="real" />
  </edge>
  <edge id="P41180 (pp) Q02156" label="CASR_HUMAN (pp) KPCE_HUMAN" source="P41180" target="Q02156">
    <att name="confidence_score" value="1.0" type="real" />
    <att name="confidence_score_old" value="0.3393" type="real" />
    <att name="initial_score" value="0.4183" type="real" />
    <att name="relevance_score" value="0.16666666666666666" type="real" />
  </edge>
  <edge id="P41743 (pp) Q02156" label="KPCI_HUMAN (pp) KPCE_HUMAN" source="P41743" target="Q02156">
    <att name="confidence_score" value="1.0" type="real" />
    <att name="confidence_score_old" value="1.0" type="real" />
    <att name="relevance_score" value="0.24050632911392406" type="real" />
  </edge>
  <edge id="P41743 (pp) Q04759" label="KPCI_HUMAN (pp) KPCT_HUMAN" source="P41743" target="Q04759">
    <att name="confidence_score" value="1.0" type="real" />
    <att name="confidence_score_old" value="1.0" type="real" />
    <att name="relevance_score" value="0.24050632911392406" type="real" />
  </edge>
  <edge id="P41743 (pp) Q05513" label="KPCI_HUMAN (pp) KPCZ_HUMAN" source="P41743" target="Q05513">
    <att name="confidence_score" value="1.0" type="real" />
    <att name="confidence_score_old" value="1.0" type="real" />
    <att name="initial_score" value="0.5054" type="real" />
    <att name="relevance_score" value="0.21678321678321677" type="real" />
  </edge>
  <edge id="P41743 (pp) Q05655" label="KPCI_HUMAN (pp) KPCD_HUMAN" source="P41743" target="Q05655">
    <att name="confidence_score" value="1.0" type="real" />
    <att name="confidence_score_old" value="1.0" type="real" />
    <att name="relevance_score" value="0.24050632911392406" type="real" />
  </edge>
  <edge id="P41743 (pp) Q15139" label="KPCI_HUMAN (pp) KPCD1_HUMAN" source="P41743" target="Q15139">
    <att name="confidence_score" value="1.0" type="real" />
    <att name="confidence_score_old" value="1.0" type="real" />
    <att name="relevance_score" value="0.24050632911392406" type="real" />
  </edge>
  <edge id="P41743 (pp) Q9NPB6" label="KPCI_HUMAN (pp) PAR6A_HUMAN" source="P41743" target="Q9NPB6">
    <att name="confidence_score" value="1.0" type="real" />
    <att name="confidence_score_old" value="1.0" type="real" />
    <att name="initial_score" value="0.5883" type="real" />
    <att name="relevance_score" value="0.16216216216216217" type="real" />
  </edge>
  <edge id="P49757 (pp) Q9H1D0" label="NUMB_HUMAN (pp) TRPV6_HUMAN" source="P49757" target="Q9H1D0">
    <att name="confidence_score" value="1.0" type="real" />
    <att name="confidence_score_old" value="0.3271" type="real" />
    <att name="initial_score" value="0.4005" type="real" />
    <att name="relevance_score" value="0.12727272727272726" type="real" />
  </edge>
  <edge id="P61764 (pp) Q13393" label="STXB1_HUMAN (pp) PLD1_HUMAN" source="P61764" target="Q13393">
    <att name="confidence_score" value="1.0" type="real" />
    <att name="confidence_score_old" value="0.5003" type="real" />
    <att name="initial_score" value="0.606" type="real" />
    <att name="relevance_score" value="0.15" type="real" />
  </edge>
  <edge id="P61764 (pp) Q15139" label="STXB1_HUMAN (pp) KPCD1_HUMAN" source="P61764" target="Q15139">
    <att name="confidence_score" value="1.0" type="real" />
    <att name="confidence_score_old" value="0.3291" type="real" />
    <att name="initial_score" value="0.4035" type="real" />
    <att name="relevance_score" value="0.15" type="real" />
  </edge>
  <edge id="Q02156 (pp) Q04759" label="KPCE_HUMAN (pp) KPCT_HUMAN" source="Q02156" target="Q04759">
    <att name="confidence_score" value="1.0" type="real" />
    <att name="confidence_score_old" value="1.0" type="real" />
    <att name="relevance_score" value="0.2602739726027397" type="real" />
  </edge>
  <edge id="Q02156 (pp) Q05513" label="KPCE_HUMAN (pp) KPCZ_HUMAN" source="Q02156" target="Q05513">
    <att name="confidence_score" value="1.0" type="real" />
    <att name="confidence_score_old" value="1.0" type="real" />
    <att name="initial_score" value="0.1835" type="real" />
    <att name="relevance_score" value="0.21678321678321677" type="real" />
  </edge>
  <edge id="Q02156 (pp) Q05655" label="KPCE_HUMAN (pp) KPCD_HUMAN" source="Q02156" target="Q05655">
    <att name="confidence_score" value="1.0" type="real" />
    <att name="confidence_score_old" value="1.0" type="real" />
    <att name="relevance_score" value="0.30952380952380953" type="real" />
  </edge>
  <edge id="Q02156 (pp) Q15139" label="KPCE_HUMAN (pp) KPCD1_HUMAN" source="Q02156" target="Q15139">
    <att name="confidence_score" value="1.0" type="real" />
    <att name="confidence_score_old" value="1.0" type="real" />
    <att name="initial_score" value="0.3789" type="real" />
    <att name="relevance_score" value="0.30952380952380953" type="real" />
  </edge>
  <edge id="Q02156 (pp) Q15349" label="KPCE_HUMAN (pp) KS6A2_HUMAN" source="Q02156" target="Q15349">
    <att name="confidence_score" value="1.0" type="real" />
    <att name="confidence_score_old" value="0.2068" type="real" />
    <att name="initial_score" value="0.179" type="real" />
    <att name="relevance_score" value="0.10526315789473684" type="real" />
  </edge>
  <edge id="Q02156 (pp) Q9BPZ7" label="KPCE_HUMAN (pp) SIN1_HUMAN" source="Q02156" target="Q9BPZ7">
    <att name="confidence_score" value="1.0" type="real" />
    <att name="confidence_score_old" value="0.4802" type="real" />
    <att name="initial_score" value="0.5861" type="real" />
    <att name="relevance_score" value="0.10714285714285714" type="real" />
  </edge>
  <edge id="Q04759 (pp) Q05513" label="KPCT_HUMAN (pp) KPCZ_HUMAN" source="Q04759" target="Q05513">
    <att name="confidence_score" value="1.0" type="real" />
    <att name="confidence_score_old" value="1.0" type="real" />
    <att name="initial_score" value="0.7099" type="real" />
    <att name="relevance_score" value="0.21678321678321677" type="real" />
  </edge>
  <edge id="Q04759 (pp) Q05655" label="KPCT_HUMAN (pp) KPCD_HUMAN" source="Q04759" target="Q05655">
    <att name="confidence_score" value="1.0" type="real" />
    <att name="confidence_score_old" value="1.0" type="real" />
    <att name="initial_score" value="0.08" type="real" />
    <att name="relevance_score" value="0.2602739726027397" type="real" />
  </edge>
  <edge id="Q04759 (pp) Q15139" label="KPCT_HUMAN (pp) KPCD1_HUMAN" source="Q04759" target="Q15139">
    <att name="confidence_score" value="1.0" type="real" />
    <att name="confidence_score_old" value="1.0" type="real" />
    <att name="relevance_score" value="0.2602739726027397" type="real" />
  </edge>
  <edge id="Q04759 (pp) Q6ZS82" label="KPCT_HUMAN (pp) R9BP_HUMAN" source="Q04759" target="Q6ZS82">
    <att name="confidence_score" value="1.0" type="real" />
    <att name="confidence_score_old" value="1.0" type="real" />
    <att name="initial_score" value="0.4313" type="real" />
    <att name="relevance_score" value="0.2602739726027397" type="real" />
  </edge>
  <edge id="Q04759 (pp) Q9NSE2" label="KPCT_HUMAN (pp) CISH_HUMAN" source="Q04759" target="Q9NSE2">
    <att name="confidence_score" value="1.0" type="real" />
    <att name="confidence_score_old" value="0.3168" type="real" />
    <att name="initial_score" value="0.3851" type="real" />
    <att name="relevance_score" value="0.1724137931034483" type="real" />
  </edge>
  <edge id="Q05513 (pp) Q05655" label="KPCZ_HUMAN (pp) KPCD_HUMAN" source="Q05513" target="Q05655">
    <att name="confidence_score" value="1.0" type="real" />
    <att name="confidence_score_old" value="1.0" type="real" />
    <att name="relevance_score" value="0.21678321678321677" type="real" />
  </edge>
  <edge id="Q05513 (pp) Q15080" label="KPCZ_HUMAN (pp) NCF4_HUMAN" source="Q05513" target="Q15080">
    <att name="confidence_score" value="1.0" type="real" />
    <att name="confidence_score_old" value="1.0" type="real" />
    <att name="initial_score" value="0.1614" type="real" />
    <att name="relevance_score" value="0.21678321678321677" type="real" />
  </edge>
  <edge id="Q05513 (pp) Q15139" label="KPCZ_HUMAN (pp) KPCD1_HUMAN" source="Q05513" target="Q15139">
    <att name="confidence_score" value="1.0" type="real" />
    <att name="confidence_score_old" value="1.0" type="real" />
    <att name="initial_score" value="0.0439" type="real" />
    <att name="relevance_score" value="0.21678321678321677" type="real" />
  </edge>
  <edge id="Q05513 (pp) Q8WV44" label="KPCZ_HUMAN (pp) TRI41_HUMAN" source="Q05513" target="Q8WV44">
    <att name="confidence_score" value="1.0" type="real" />
    <att name="confidence_score_old" value="0.2812" type="real" />
    <att name="initial_score" value="0.3275" type="real" />
    <att name="relevance_score" value="0.10416666666666667" type="real" />
  </edge>
  <edge id="Q05513 (pp) Q9NPB6" label="KPCZ_HUMAN (pp) PAR6A_HUMAN" source="Q05513" target="Q9NPB6">
    <att name="confidence_score" value="1.0" type="real" />
    <att name="confidence_score_old" value="1.0" type="real" />
    <att name="initial_score" value="0.7456" type="real" />
    <att name="relevance_score" value="0.16216216216216217" type="real" />
  </edge>
  <edge id="Q05513 (pp) Q9NYA1" label="KPCZ_HUMAN (pp) SPHK1_HUMAN" source="Q05513" target="Q9NYA1">
    <att name="confidence_score" value="1.0" type="real" />
    <att name="confidence_score_old" value="1.0" type="real" />
    <att name="initial_score" value="0.3904" type="real" />
    <att name="relevance_score" value="0.12195121951219512" type="real" />
  </edge>
  <edge id="Q05655 (pp) Q15080" label="KPCD_HUMAN (pp) NCF4_HUMAN" source="Q05655" target="Q15080">
    <att name="confidence_score" value="1.0" type="real" />
    <att name="confidence_score_old" value="1.0" type="real" />
    <att name="initial_score" value="0.1645" type="real" />
    <att name="relevance_score" value="0.36036036036036034" type="real" />
  </edge>
  <edge id="Q05655 (pp) Q15139" label="KPCD_HUMAN (pp) KPCD1_HUMAN" source="Q05655" target="Q15139">
    <att name="confidence_score" value="1.0" type="real" />
    <att name="confidence_score_old" value="1.0" type="real" />
    <att name="relevance_score" value="0.32653061224489793" type="real" />
  </edge>
  <edge id="Q05655 (pp) Q16236" label="KPCD_HUMAN (pp) NF2L2_HUMAN" source="Q05655" target="Q16236">
    <att name="confidence_score" value="1.0" type="real" />
    <att name="confidence_score_old" value="1.0" type="real" />
    <att name="initial_score" value="0.4064" type="real" />
    <att name="relevance_score" value="0.10588235294117647" type="real" />
  </edge>
  <edge id="Q05655 (pp) Q8WV44" label="KPCD_HUMAN (pp) TRI41_HUMAN" source="Q05655" target="Q8WV44">
    <att name="confidence_score" value="1.0" type="real" />
    <att name="confidence_score_old" value="0.2769" type="real" />
    <att name="initial_score" value="0.3201" type="real" />
    <att name="relevance_score" value="0.10416666666666667" type="real" />
  </edge>
  <edge id="Q05655 (pp) Q9NYA1" label="KPCD_HUMAN (pp) SPHK1_HUMAN" source="Q05655" target="Q9NYA1">
    <att name="confidence_score" value="1.0" type="real" />
    <att name="confidence_score_old" value="1.0" type="real" />
    <att name="initial_score" value="0.4209" type="real" />
    <att name="relevance_score" value="0.12195121951219512" type="real" />
  </edge>
  <edge id="Q96MS0 (pp) Q9HCK4" label="ROBO3_HUMAN (pp) ROBO2_HUMAN" source="Q96MS0" target="Q9HCK4">
    <att name="confidence_score" value="1.0" type="real" />
    <att name="confidence_score_old" value="1.0" type="real" />
    <att name="initial_score" value="0.4339" type="real" />
    <att name="relevance_score" value="0.2" type="real" />
  </edge>
</graph>
