# Supplementary material for: New insights into the molecular biology of Alzheimer’s-like cerebral amyloidosis achieved through multi‐omics approaches
Source: PLoS One. 2025 Sep 3;20(9):e0330859. doi: 10.1371/journal.pone.0330859 (PMC12407441; doi:10.1371/journal.pone.0330859)
Supplement: S4 Appendix — (ZIP) [file pone.0330859.s014.zip › c1_3_69.xgmml]

<?xml version='1.0' encoding='utf-8'?>
<graph xmlns="http://www.cs.rpi.edu/XGMML" xmlns:dc="http://purl.org/dc/elements/1.1/" xmlns:rdf="http://www.w3.org/1999/02/22-rdf-syntax-ns#" label="[c1_3_69]@0.1" directed="0" vendor="Intomics A/S">
  <att name="layoutAlgorithm" value="Edge-weighted Spring Embedded" type="string" />
  <att name="networkMetadata"><rdf:RDF><rdf:Description rdf:about="https://www.intomics.com/"><dc:type>Protein-Protein Interaction</dc:type><dc:description>https://www.intomics.com/inbiomap/</dc:description><dc:identifier>[P18031]@0.1</dc:identifier><dc:date>2024-01-31 21:21:58 UTC</dc:date><dc:title>inBio Map network</dc:title><dc:source>/unity/intomics/inhouse/software/inBio_Command_2023_08/share/data/interactions/network_0/inBio_Map_2023_08_10</dc:source><dc:format>Cytoscape-XGMML</dc:format></rdf:Description></rdf:RDF></att>
  <att name="_inBio_interactomeVersion" value="2023_08_10" type="string" />
  <att name="_inBio_formatVersion" value="1" type="integer" />
  <att name="_inBio_formatVersion" value="1" type="integer" />
  <att name="_inBio_interactomeVersion" value="2023_08_10" type="string" />
  <att name="layoutAlgorithm" value="Edge-weighted Spring Embedded" type="string" />
  <att name="order" value="1" type="integer" />
  <node id="O00170" label="AIP_HUMAN">
    <att name="ac" value="O00170" type="string" />
    <att name="description" value="AH receptor-interacting protein" type="string" />
    <att name="gene" value="AIP" type="string" />
    <att name="localization" value="" type="string" />
    <att name="order" value="1" type="integer" />
    <att name="relevance_score" value="0.23076923076923078" type="real" />
    <att name="localization" value="" type="string" />
    <att name="description" value="AH receptor-interacting protein" type="string" />
  </node>
  <node id="O00264" label="PGRC1_HUMAN">
    <att name="ac" value="O00264" type="string" />
    <att name="description" value="Membrane-associated progesterone receptor component 1" type="string" />
    <att name="gene" value="PGRMC1" type="string" />
    <att name="localization" value="Receptor" type="string" />
    <att name="order" value="1" type="integer" />
    <att name="relevance_score" value="0.21212121212121213" type="real" />
    <att name="_Receptor" value="true" type="boolean" />
    <att name="localization" value="Receptor" type="string" />
    <att name="description" value="Membrane-associated progesterone receptor component 1" type="string" />
  </node>
  <node id="O00461" label="GOLI4_HUMAN">
    <att name="ac" value="O00461" type="string" />
    <att name="description" value="Golgi integral membrane protein 4" type="string" />
    <att name="gene" value="GOLIM4" type="string" />
    <att name="localization" value="" type="string" />
    <att name="order" value="1" type="integer" />
    <att name="relevance_score" value="0.1" type="real" />
    <att name="localization" value="" type="string" />
    <att name="description" value="Golgi integral membrane protein 4" type="string" />
  </node>
  <node id="O15357" label="SHIP2_HUMAN">
    <att name="ac" value="O15357" type="string" />
    <att name="description" value="Phosphatidylinositol 3,4,5-trisphosphate 5-phosphatase 2" type="string" />
    <att name="gene" value="INPPL1" type="string" />
    <att name="localization" value="Enzyme" type="string" />
    <att name="order" value="1" type="integer" />
    <att name="relevance_score" value="0.1375" type="real" />
    <att name="localization" value="Enzyme" type="string" />
    <att name="description" value="Phosphatidylinositol 3,4,5-trisphosphate 5-phosphatase 2" type="string" />
  </node>
  <node id="O60674" label="JAK2_HUMAN">
    <att name="ac" value="O60674" type="string" />
    <att name="description" value="Tyrosine-protein kinase JAK2" type="string" />
    <att name="gene" value="JAK2" type="string" />
    <att name="localization" value="Kinase" type="string" />
    <att name="order" value="1" type="integer" />
    <att name="relevance_score" value="0.14534883720930233" type="real" />
    <att name="localization" value="Kinase" type="string" />
    <att name="description" value="Tyrosine-protein kinase JAK2" type="string" />
  </node>
  <node id="O60716" label="CTND1_HUMAN">
    <att name="ac" value="O60716" type="string" />
    <att name="description" value="Catenin delta-1" type="string" />
    <att name="gene" value="CTNND1" type="string" />
    <att name="localization" value="" type="string" />
    <att name="order" value="1" type="integer" />
    <att name="relevance_score" value="0.14925373134328357" type="real" />
    <att name="localization" value="" type="string" />
    <att name="description" value="Catenin delta-1" type="string" />
  </node>
  <node id="O75694" label="NU155_HUMAN">
    <att name="ac" value="O75694" type="string" />
    <att name="description" value="Nuclear pore complex protein Nup155" type="string" />
    <att name="gene" value="NUP155" type="string" />
    <att name="localization" value="" type="string" />
    <att name="order" value="1" type="integer" />
    <att name="relevance_score" value="0.1232876712328767" type="real" />
    <att name="localization" value="" type="string" />
    <att name="description" value="Nuclear pore complex protein Nup155" type="string" />
  </node>
  <node id="O94886" label="CSCL1_HUMAN">
    <att name="ac" value="O94886" type="string" />
    <att name="description" value="CSC1-like protein 1" type="string" />
    <att name="gene" value="TMEM63A" type="string" />
    <att name="localization" value="Plasma membrane bound" type="string" />
    <att name="order" value="1" type="integer" />
    <att name="relevance_score" value="0.10344827586206896" type="real" />
    <att name="localization" value="Plasma membrane bound" type="string" />
    <att name="description" value="CSC1-like protein 1" type="string" />
  </node>
  <node id="P00519" label="ABL1_HUMAN">
    <att name="ac" value="P00519" type="string" />
    <att name="description" value="Tyrosine-protein kinase ABL1" type="string" />
    <att name="gene" value="ABL1" type="string" />
    <att name="localization" value="Kinase" type="string" />
    <att name="order" value="1" type="integer" />
    <att name="relevance_score" value="0.125" type="real" />
    <att name="localization" value="Kinase" type="string" />
    <att name="description" value="Tyrosine-protein kinase ABL1" type="string" />
  </node>
  <node id="P01241" label="SOMA_HUMAN">
    <att name="ac" value="P01241" type="string" />
    <att name="description" value="Somatotropin" type="string" />
    <att name="gene" value="GH1" type="string" />
    <att name="localization" value="Signaling molecule" type="string" />
    <att name="order" value="1" type="integer" />
    <att name="relevance_score" value="0.18518518518518517" type="real" />
    <att name="_Secreted" value="true" type="boolean" />
    <att name="localization" value="Signaling molecule" type="string" />
    <att name="description" value="Somatotropin" type="string" />
  </node>
  <node id="P01242" label="SOM2_HUMAN">
    <att name="ac" value="P01242" type="string" />
    <att name="description" value="Growth hormone variant" type="string" />
    <att name="gene" value="GH2" type="string" />
    <att name="localization" value="Signaling molecule" type="string" />
    <att name="order" value="1" type="integer" />
    <att name="relevance_score" value="0.2" type="real" />
    <att name="_Secreted" value="true" type="boolean" />
    <att name="localization" value="Signaling molecule" type="string" />
    <att name="description" value="Growth hormone variant" type="string" />
  </node>
  <node id="P01574" label="IFNB_HUMAN">
    <att name="ac" value="P01574" type="string" />
    <att name="description" value="Interferon beta" type="string" />
    <att name="gene" value="IFNB1" type="string" />
    <att name="localization" value="Signaling molecule" type="string" />
    <att name="order" value="1" type="integer" />
    <att name="relevance_score" value="0.30434782608695654" type="real" />
    <att name="_Secreted" value="true" type="boolean" />
    <att name="localization" value="Signaling molecule" type="string" />
    <att name="description" value="Interferon beta" type="string" />
  </node>
  <node id="P01579" label="IFNG_HUMAN">
    <att name="ac" value="P01579" type="string" />
    <att name="description" value="Interferon gamma" type="string" />
    <att name="gene" value="IFNG" type="string" />
    <att name="localization" value="Signaling molecule" type="string" />
    <att name="order" value="1" type="integer" />
    <att name="relevance_score" value="0.23076923076923078" type="real" />
    <att name="_Secreted" value="true" type="boolean" />
    <att name="localization" value="Signaling molecule" type="string" />
    <att name="description" value="Interferon gamma" type="string" />
  </node>
  <node id="P02671" label="FIBA_HUMAN">
    <att name="ac" value="P02671" type="string" />
    <att name="description" value="Fibrinogen alpha chain" type="string" />
    <att name="gene" value="FGA" type="string" />
    <att name="localization" value="" type="string" />
    <att name="order" value="1" type="integer" />
    <att name="relevance_score" value="0.27450980392156865" type="real" />
    <att name="localization" value="" type="string" />
    <att name="description" value="Fibrinogen alpha chain" type="string" />
  </node>
  <node id="P02675" label="FIBB_HUMAN">
    <att name="ac" value="P02675" type="string" />
    <att name="description" value="Fibrinogen beta chain" type="string" />
    <att name="gene" value="FGB" type="string" />
    <att name="localization" value="" type="string" />
    <att name="order" value="1" type="integer" />
    <att name="relevance_score" value="0.12962962962962962" type="real" />
    <att name="localization" value="" type="string" />
    <att name="description" value="Fibrinogen beta chain" type="string" />
  </node>
  <node id="P02679" label="FIBG_HUMAN">
    <att name="ac" value="P02679" type="string" />
    <att name="description" value="Fibrinogen gamma chain" type="string" />
    <att name="gene" value="FGG" type="string" />
    <att name="localization" value="" type="string" />
    <att name="order" value="1" type="integer" />
    <att name="relevance_score" value="0.2916666666666667" type="real" />
    <att name="localization" value="" type="string" />
    <att name="description" value="Fibrinogen gamma chain" type="string" />
  </node>
  <node id="P02730" label="B3AT_HUMAN">
    <att name="ac" value="P02730" type="string" />
    <att name="description" value="Band 3 anion transport protein" type="string" />
    <att name="gene" value="SLC4A1" type="string" />
    <att name="localization" value="Plasma membrane bound" type="string" />
    <att name="order" value="1" type="integer" />
    <att name="relevance_score" value="0.1" type="real" />
    <att name="localization" value="Plasma membrane bound" type="string" />
    <att name="description" value="Band 3 anion transport protein" type="string" />
  </node>
  <node id="P02751" label="FINC_HUMAN">
    <att name="ac" value="P02751" type="string" />
    <att name="description" value="Fibronectin" type="string" />
    <att name="gene" value="FN1" type="string" />
    <att name="localization" value="" type="string" />
    <att name="order" value="1" type="integer" />
    <att name="relevance_score" value="0.12396694214876033" type="real" />
    <att name="localization" value="" type="string" />
    <att name="description" value="Fibronectin" type="string" />
  </node>
  <node id="P04275" label="VWF_HUMAN">
    <att name="ac" value="P04275" type="string" />
    <att name="description" value="von Willebrand factor" type="string" />
    <att name="gene" value="VWF" type="string" />
    <att name="localization" value="" type="string" />
    <att name="order" value="1" type="integer" />
    <att name="relevance_score" value="0.3611111111111111" type="real" />
    <att name="localization" value="" type="string" />
    <att name="description" value="von Willebrand factor" type="string" />
  </node>
  <node id="P04843" label="RPN1_HUMAN">
    <att name="ac" value="P04843" type="string" />
    <att name="description" value="Dolichyl-diphosphooligosaccharide--protein glycosyltransferase subunit 1" type="string" />
    <att name="gene" value="RPN1" type="string" />
    <att name="localization" value="" type="string" />
    <att name="order" value="1" type="integer" />
    <att name="relevance_score" value="0.11724137931034483" type="real" />
    <att name="localization" value="" type="string" />
    <att name="description" value="Dolichyl-diphosphooligosaccharide--protein glycosyltransferase subunit 1" type="string" />
  </node>
  <node id="P05106" label="ITB3_HUMAN">
    <att name="ac" value="P05106" type="string" />
    <att name="description" value="Integrin beta-3" type="string" />
    <att name="gene" value="ITGB3" type="string" />
    <att name="localization" value="Receptor" type="string" />
    <att name="order" value="1" type="integer" />
    <att name="relevance_score" value="0.25742574257425743" type="real" />
    <att name="_Receptor" value="true" type="boolean" />
    <att name="localization" value="Receptor" type="string" />
    <att name="description" value="Integrin beta-3" type="string" />
  </node>
  <node id="P05556" label="ITB1_HUMAN">
    <att name="ac" value="P05556" type="string" />
    <att name="description" value="Integrin beta-1" type="string" />
    <att name="gene" value="ITGB1" type="string" />
    <att name="localization" value="Receptor" type="string" />
    <att name="order" value="1" type="integer" />
    <att name="relevance_score" value="0.11538461538461539" type="real" />
    <att name="_Receptor" value="true" type="boolean" />
    <att name="localization" value="Receptor" type="string" />
    <att name="description" value="Integrin beta-1" type="string" />
  </node>
  <node id="P06213" label="INSR_HUMAN">
    <att name="ac" value="P06213" type="string" />
    <att name="description" value="Insulin receptor" type="string" />
    <att name="gene" value="INSR" type="string" />
    <att name="localization" value="Receptor" type="string" />
    <att name="order" value="1" type="integer" />
    <att name="relevance_score" value="0.18888888888888888" type="real" />
    <att name="_Receptor" value="true" type="boolean" />
    <att name="localization" value="Receptor" type="string" />
    <att name="description" value="Insulin receptor" type="string" />
  </node>
  <node id="P07949" label="RET_HUMAN">
    <att name="ac" value="P07949" type="string" />
    <att name="description" value="Proto-oncogene tyrosine-protein kinase receptor Ret" type="string" />
    <att name="gene" value="RET" type="string" />
    <att name="localization" value="Plasma membrane bound" type="string" />
    <att name="order" value="1" type="integer" />
    <att name="relevance_score" value="0.17333333333333334" type="real" />
    <att name="localization" value="Plasma membrane bound" type="string" />
    <att name="description" value="Proto-oncogene tyrosine-protein kinase receptor Ret" type="string" />
  </node>
  <node id="P08069" label="IGF1R_HUMAN">
    <att name="ac" value="P08069" type="string" />
    <att name="description" value="Insulin-like growth factor 1 receptor" type="string" />
    <att name="gene" value="IGF1R" type="string" />
    <att name="localization" value="Receptor" type="string" />
    <att name="order" value="1" type="integer" />
    <att name="relevance_score" value="0.20930232558139536" type="real" />
    <att name="_Receptor" value="true" type="boolean" />
    <att name="localization" value="Receptor" type="string" />
    <att name="description" value="Insulin-like growth factor 1 receptor" type="string" />
  </node>
  <node id="P08514" label="ITA2B_HUMAN">
    <att name="ac" value="P08514" type="string" />
    <att name="description" value="Integrin alpha-IIb" type="string" />
    <att name="gene" value="ITGA2B" type="string" />
    <att name="localization" value="Receptor" type="string" />
    <att name="order" value="1" type="integer" />
    <att name="relevance_score" value="0.3157894736842105" type="real" />
    <att name="_Receptor" value="true" type="boolean" />
    <att name="localization" value="Receptor" type="string" />
    <att name="description" value="Integrin alpha-IIb" type="string" />
  </node>
  <node id="P08581" label="MET_HUMAN">
    <att name="ac" value="P08581" type="string" />
    <att name="description" value="Hepatocyte growth factor receptor" type="string" />
    <att name="gene" value="MET" type="string" />
    <att name="localization" value="Receptor" type="string" />
    <att name="order" value="1" type="integer" />
    <att name="relevance_score" value="0.2054794520547945" type="real" />
    <att name="_Receptor" value="true" type="boolean" />
    <att name="localization" value="Receptor" type="string" />
    <att name="description" value="Hepatocyte growth factor receptor" type="string" />
  </node>
  <node id="P08922" label="ROS1_HUMAN">
    <att name="ac" value="P08922" type="string" />
    <att name="description" value="Proto-oncogene tyrosine-protein kinase ROS" type="string" />
    <att name="gene" value="ROS1" type="string" />
    <att name="localization" value="Receptor" type="string" />
    <att name="order" value="1" type="integer" />
    <att name="relevance_score" value="0.16666666666666666" type="real" />
    <att name="_Receptor" value="true" type="boolean" />
    <att name="localization" value="Receptor" type="string" />
    <att name="description" value="Proto-oncogene tyrosine-protein kinase ROS" type="string" />
  </node>
  <node id="P09619" label="PGFRB_HUMAN">
    <att name="ac" value="P09619" type="string" />
    <att name="description" value="Platelet-derived growth factor receptor beta" type="string" />
    <att name="gene" value="PDGFRB" type="string" />
    <att name="localization" value="Receptor" type="string" />
    <att name="order" value="1" type="integer" />
    <att name="relevance_score" value="0.12643678160919541" type="real" />
    <att name="_Receptor" value="true" type="boolean" />
    <att name="localization" value="Receptor" type="string" />
    <att name="description" value="Platelet-derived growth factor receptor beta" type="string" />
  </node>
  <node id="P10912" label="GHR_HUMAN">
    <att name="ac" value="P10912" type="string" />
    <att name="description" value="Growth hormone receptor" type="string" />
    <att name="gene" value="GHR" type="string" />
    <att name="localization" value="Receptor" type="string" />
    <att name="order" value="1" type="integer" />
    <att name="relevance_score" value="0.2857142857142857" type="real" />
    <att name="_Receptor" value="true" type="boolean" />
    <att name="localization" value="Receptor" type="string" />
    <att name="description" value="Growth hormone receptor" type="string" />
  </node>
  <node id="P11274" label="BCR_HUMAN">
    <att name="ac" value="P11274" type="string" />
    <att name="description" value="Breakpoint cluster region protein" type="string" />
    <att name="gene" value="BCR" type="string" />
    <att name="localization" value="Kinase" type="string" />
    <att name="order" value="1" type="integer" />
    <att name="relevance_score" value="0.1232876712328767" type="real" />
    <att name="localization" value="Kinase" type="string" />
    <att name="description" value="Breakpoint cluster region protein" type="string" />
  </node>
  <node id="P11362" label="FGFR1_HUMAN">
    <att name="ac" value="P11362" type="string" />
    <att name="description" value="Fibroblast growth factor receptor 1" type="string" />
    <att name="gene" value="FGFR1" type="string" />
    <att name="localization" value="Receptor" type="string" />
    <att name="order" value="1" type="integer" />
    <att name="relevance_score" value="0.11504424778761062" type="real" />
    <att name="_Receptor" value="true" type="boolean" />
    <att name="localization" value="Receptor" type="string" />
    <att name="description" value="Fibroblast growth factor receptor 1" type="string" />
  </node>
  <node id="P12814" label="ACTN1_HUMAN">
    <att name="ac" value="P12814" type="string" />
    <att name="description" value="Alpha-actinin-1" type="string" />
    <att name="gene" value="ACTN1" type="string" />
    <att name="localization" value="" type="string" />
    <att name="order" value="1" type="integer" />
    <att name="relevance_score" value="0.11764705882352941" type="real" />
    <att name="localization" value="" type="string" />
    <att name="description" value="Alpha-actinin-1" type="string" />
  </node>
  <node id="P12931" label="SRC_HUMAN">
    <att name="ac" value="P12931" type="string" />
    <att name="description" value="Proto-oncogene tyrosine-protein kinase Src" type="string" />
    <att name="gene" value="SRC" type="string" />
    <att name="localization" value="Kinase" type="string" />
    <att name="order" value="1" type="integer" />
    <att name="relevance_score" value="0.1040339702760085" type="real" />
    <att name="localization" value="Kinase" type="string" />
    <att name="description" value="Proto-oncogene tyrosine-protein kinase Src" type="string" />
  </node>
  <node id="P14210" label="HGF_HUMAN">
    <att name="ac" value="P14210" type="string" />
    <att name="description" value="Hepatocyte growth factor" type="string" />
    <att name="gene" value="HGF" type="string" />
    <att name="localization" value="Signaling molecule" type="string" />
    <att name="order" value="1" type="integer" />
    <att name="relevance_score" value="0.26785714285714285" type="real" />
    <att name="_Secreted" value="true" type="boolean" />
    <att name="localization" value="Signaling molecule" type="string" />
    <att name="description" value="Hepatocyte growth factor" type="string" />
  </node>
  <node id="P15260" label="INGR1_HUMAN">
    <att name="ac" value="P15260" type="string" />
    <att name="description" value="Interferon gamma receptor 1" type="string" />
    <att name="gene" value="IFNGR1" type="string" />
    <att name="localization" value="Receptor" type="string" />
    <att name="order" value="1" type="integer" />
    <att name="relevance_score" value="0.2857142857142857" type="real" />
    <att name="_Receptor" value="true" type="boolean" />
    <att name="localization" value="Receptor" type="string" />
    <att name="description" value="Interferon gamma receptor 1" type="string" />
  </node>
  <node id="P16591" label="FER_HUMAN">
    <att name="ac" value="P16591" type="string" />
    <att name="description" value="Tyrosine-protein kinase Fer" type="string" />
    <att name="gene" value="FER" type="string" />
    <att name="localization" value="Kinase" type="string" />
    <att name="order" value="1" type="integer" />
    <att name="relevance_score" value="0.3333333333333333" type="real" />
    <att name="localization" value="Kinase" type="string" />
    <att name="description" value="Tyrosine-protein kinase Fer" type="string" />
  </node>
  <node id="P17181" label="INAR1_HUMAN">
    <att name="ac" value="P17181" type="string" />
    <att name="description" value="Interferon alpha/beta receptor 1" type="string" />
    <att name="gene" value="IFNAR1" type="string" />
    <att name="localization" value="Receptor" type="string" />
    <att name="order" value="1" type="integer" />
    <att name="relevance_score" value="0.2692307692307692" type="real" />
    <att name="_Receptor" value="true" type="boolean" />
    <att name="localization" value="Receptor" type="string" />
    <att name="description" value="Interferon alpha/beta receptor 1" type="string" />
  </node>
  <node id="P17655" label="CAN2_HUMAN">
    <att name="ac" value="P17655" type="string" />
    <att name="description" value="Calpain-2 catalytic subunit" type="string" />
    <att name="gene" value="CAPN2" type="string" />
    <att name="localization" value="Enzyme" type="string" />
    <att name="order" value="1" type="integer" />
    <att name="relevance_score" value="0.16666666666666666" type="real" />
    <att name="localization" value="Enzyme" type="string" />
    <att name="description" value="Calpain-2 catalytic subunit" type="string" />
  </node>
  <node id="P17706" label="PTN2_HUMAN">
    <att name="ac" value="P17706" type="string" />
    <att name="description" value="Tyrosine-protein phosphatase non-receptor type 2" type="string" />
    <att name="gene" value="PTPN2" type="string" />
    <att name="localization" value="Enzyme" type="string" />
    <att name="order" value="1" type="integer" />
    <att name="relevance_score" value="0.2641509433962264" type="real" />
    <att name="localization" value="Enzyme" type="string" />
    <att name="description" value="Tyrosine-protein phosphatase non-receptor type 2" type="string" />
  </node>
  <node id="P18031" label="PTN1_HUMAN">
    <att name="ac" value="P18031" type="string" />
    <att name="description" value="Tyrosine-protein phosphatase non-receptor type 1" type="string" />
    <att name="gene" value="PTPN1" type="string" />
    <att name="localization" value="Enzyme" type="string" />
    <att name="order" value="0" type="integer" />
    <att name="relevance_score" value="1.0" type="real" />
    <att name="localization" value="Enzyme" type="string" />
    <att name="description" value="Tyrosine-protein phosphatase non-receptor type 1" type="string" />
  </node>
  <node id="P19022" label="CADH2_HUMAN">
    <att name="ac" value="P19022" type="string" />
    <att name="description" value="Cadherin-2" type="string" />
    <att name="gene" value="CDH2" type="string" />
    <att name="localization" value="Plasma membrane bound" type="string" />
    <att name="order" value="1" type="integer" />
    <att name="relevance_score" value="0.13043478260869565" type="real" />
    <att name="localization" value="Plasma membrane bound" type="string" />
    <att name="description" value="Cadherin-2" type="string" />
  </node>
  <node id="P19235" label="EPOR_HUMAN">
    <att name="ac" value="P19235" type="string" />
    <att name="description" value="Erythropoietin receptor" type="string" />
    <att name="gene" value="EPOR" type="string" />
    <att name="localization" value="Receptor" type="string" />
    <att name="order" value="1" type="integer" />
    <att name="relevance_score" value="0.1282051282051282" type="real" />
    <att name="_Receptor" value="true" type="boolean" />
    <att name="localization" value="Receptor" type="string" />
    <att name="description" value="Erythropoietin receptor" type="string" />
  </node>
  <node id="P20700" label="LMNB1_HUMAN">
    <att name="ac" value="P20700" type="string" />
    <att name="description" value="Lamin-B1" type="string" />
    <att name="gene" value="LMNB1" type="string" />
    <att name="localization" value="" type="string" />
    <att name="order" value="1" type="integer" />
    <att name="relevance_score" value="0.1864406779661017" type="real" />
    <att name="localization" value="" type="string" />
    <att name="description" value="Lamin-B1" type="string" />
  </node>
  <node id="P20936" label="RASA1_HUMAN">
    <att name="ac" value="P20936" type="string" />
    <att name="description" value="Ras GTPase-activating protein 1" type="string" />
    <att name="gene" value="RASA1" type="string" />
    <att name="localization" value="" type="string" />
    <att name="order" value="1" type="integer" />
    <att name="relevance_score" value="0.17" type="real" />
    <att name="localization" value="" type="string" />
    <att name="description" value="Ras GTPase-activating protein 1" type="string" />
  </node>
  <node id="P23458" label="JAK1_HUMAN">
    <att name="ac" value="P23458" type="string" />
    <att name="description" value="Tyrosine-protein kinase JAK1" type="string" />
    <att name="gene" value="JAK1" type="string" />
    <att name="localization" value="Kinase" type="string" />
    <att name="order" value="1" type="integer" />
    <att name="relevance_score" value="0.1347517730496454" type="real" />
    <att name="localization" value="Kinase" type="string" />
    <att name="description" value="Tyrosine-protein kinase JAK1" type="string" />
  </node>
  <node id="P28288" label="ABCD3_HUMAN">
    <att name="ac" value="P28288" type="string" />
    <att name="description" value="ATP-binding cassette sub-family D member 3" type="string" />
    <att name="gene" value="ABCD3" type="string" />
    <att name="localization" value="Enzyme" type="string" />
    <att name="order" value="1" type="integer" />
    <att name="relevance_score" value="0.32" type="real" />
    <att name="localization" value="Enzyme" type="string" />
    <att name="description" value="ATP-binding cassette sub-family D member 3" type="string" />
  </node>
  <node id="P29597" label="TYK2_HUMAN">
    <att name="ac" value="P29597" type="string" />
    <att name="description" value="Non-receptor tyrosine-protein kinase TYK2" type="string" />
    <att name="gene" value="TYK2" type="string" />
    <att name="localization" value="Kinase" type="string" />
    <att name="order" value="1" type="integer" />
    <att name="relevance_score" value="0.10714285714285714" type="real" />
    <att name="localization" value="Kinase" type="string" />
    <att name="description" value="Non-receptor tyrosine-protein kinase TYK2" type="string" />
  </node>
  <node id="P30519" label="HMOX2_HUMAN">
    <att name="ac" value="P30519" type="string" />
    <att name="description" value="Heme oxygenase 2" type="string" />
    <att name="gene" value="HMOX2" type="string" />
    <att name="localization" value="Plasma membrane bound" type="string" />
    <att name="order" value="1" type="integer" />
    <att name="relevance_score" value="0.20689655172413793" type="real" />
    <att name="localization" value="Plasma membrane bound" type="string" />
    <att name="description" value="Heme oxygenase 2" type="string" />
  </node>
  <node id="P35568" label="IRS1_HUMAN">
    <att name="ac" value="P35568" type="string" />
    <att name="description" value="Insulin receptor substrate 1" type="string" />
    <att name="gene" value="IRS1" type="string" />
    <att name="localization" value="" type="string" />
    <att name="order" value="1" type="integer" />
    <att name="relevance_score" value="0.12173913043478261" type="real" />
    <att name="localization" value="" type="string" />
    <att name="description" value="Insulin receptor substrate 1" type="string" />
  </node>
  <node id="P38484" label="INGR2_HUMAN">
    <att name="ac" value="P38484" type="string" />
    <att name="description" value="Interferon gamma receptor 2" type="string" />
    <att name="gene" value="IFNGR2" type="string" />
    <att name="localization" value="Receptor" type="string" />
    <att name="order" value="1" type="integer" />
    <att name="relevance_score" value="0.29411764705882354" type="real" />
    <att name="_Receptor" value="true" type="boolean" />
    <att name="localization" value="Receptor" type="string" />
    <att name="description" value="Interferon gamma receptor 2" type="string" />
  </node>
  <node id="P40763" label="STAT3_HUMAN">
    <att name="ac" value="P40763" type="string" />
    <att name="description" value="Signal transducer and activator of transcription 3" type="string" />
    <att name="gene" value="STAT3" type="string" />
    <att name="localization" value="Transcription factor" type="string" />
    <att name="order" value="1" type="integer" />
    <att name="relevance_score" value="0.1111111111111111" type="real" />
    <att name="localization" value="Transcription factor" type="string" />
    <att name="description" value="Signal transducer and activator of transcription 3" type="string" />
  </node>
  <node id="P42166" label="LAP2A_HUMAN">
    <att name="ac" value="P42166" type="string" />
    <att name="description" value="Lamina-associated polypeptide 2, isoform alpha" type="string" />
    <att name="gene" value="TMPO" type="string" />
    <att name="localization" value="" type="string" />
    <att name="order" value="1" type="integer" />
    <att name="relevance_score" value="0.22807017543859648" type="real" />
    <att name="localization" value="" type="string" />
    <att name="description" value="Lamina-associated polypeptide 2, isoform alpha" type="string" />
  </node>
  <node id="P42167" label="LAP2B_HUMAN">
    <att name="ac" value="P42167" type="string" />
    <att name="description" value="Lamina-associated polypeptide 2, isoforms beta/gamma" type="string" />
    <att name="gene" value="TMPO" type="string" />
    <att name="localization" value="" type="string" />
    <att name="order" value="1" type="integer" />
    <att name="relevance_score" value="0.24193548387096775" type="real" />
    <att name="localization" value="" type="string" />
    <att name="description" value="Lamina-associated polypeptide 2, isoforms beta/gamma" type="string" />
  </node>
  <node id="P46108" label="CRK_HUMAN">
    <att name="ac" value="P46108" type="string" />
    <att name="description" value="Adapter molecule crk" type="string" />
    <att name="gene" value="CRK" type="string" />
    <att name="localization" value="" type="string" />
    <att name="order" value="1" type="integer" />
    <att name="relevance_score" value="0.1986754966887417" type="real" />
    <att name="localization" value="" type="string" />
    <att name="description" value="Adapter molecule crk" type="string" />
  </node>
  <node id="P48551" label="INAR2_HUMAN">
    <att name="ac" value="P48551" type="string" />
    <att name="description" value="Interferon alpha/beta receptor 2" type="string" />
    <att name="gene" value="IFNAR2" type="string" />
    <att name="localization" value="Receptor" type="string" />
    <att name="order" value="1" type="integer" />
    <att name="relevance_score" value="0.3333333333333333" type="real" />
    <att name="_Receptor" value="true" type="boolean" />
    <att name="localization" value="Receptor" type="string" />
    <att name="description" value="Interferon alpha/beta receptor 2" type="string" />
  </node>
  <node id="P49023" label="PAXI_HUMAN">
    <att name="ac" value="P49023" type="string" />
    <att name="description" value="Paxillin" type="string" />
    <att name="gene" value="PXN" type="string" />
    <att name="localization" value="" type="string" />
    <att name="order" value="1" type="integer" />
    <att name="relevance_score" value="0.11940298507462686" type="real" />
    <att name="localization" value="" type="string" />
    <att name="description" value="Paxillin" type="string" />
  </node>
  <node id="P49257" label="LMAN1_HUMAN">
    <att name="ac" value="P49257" type="string" />
    <att name="description" value="Protein ERGIC-53" type="string" />
    <att name="gene" value="LMAN1" type="string" />
    <att name="localization" value="" type="string" />
    <att name="order" value="1" type="integer" />
    <att name="relevance_score" value="0.140625" type="real" />
    <att name="localization" value="" type="string" />
    <att name="description" value="Protein ERGIC-53" type="string" />
  </node>
  <node id="P50402" label="EMD_HUMAN">
    <att name="ac" value="P50402" type="string" />
    <att name="description" value="Emerin" type="string" />
    <att name="gene" value="EMD" type="string" />
    <att name="localization" value="" type="string" />
    <att name="order" value="1" type="integer" />
    <att name="relevance_score" value="0.18269230769230768" type="real" />
    <att name="localization" value="" type="string" />
    <att name="description" value="Emerin" type="string" />
  </node>
  <node id="P51572" label="BAP31_HUMAN">
    <att name="ac" value="P51572" type="string" />
    <att name="description" value="B-cell receptor-associated protein 31" type="string" />
    <att name="gene" value="BCAP31" type="string" />
    <att name="localization" value="Plasma membrane bound" type="string" />
    <att name="order" value="1" type="integer" />
    <att name="relevance_score" value="0.12244897959183673" type="real" />
    <att name="localization" value="Plasma membrane bound" type="string" />
    <att name="description" value="B-cell receptor-associated protein 31" type="string" />
  </node>
  <node id="P52630" label="STAT2_HUMAN">
    <att name="ac" value="P52630" type="string" />
    <att name="description" value="Signal transducer and activator of transcription 2" type="string" />
    <att name="gene" value="STAT2" type="string" />
    <att name="localization" value="Transcription factor" type="string" />
    <att name="order" value="1" type="integer" />
    <att name="relevance_score" value="0.20930232558139536" type="real" />
    <att name="localization" value="Transcription factor" type="string" />
    <att name="description" value="Signal transducer and activator of transcription 2" type="string" />
  </node>
  <node id="P56945" label="BCAR1_HUMAN">
    <att name="ac" value="P56945" type="string" />
    <att name="description" value="Breast cancer anti-estrogen resistance protein 1" type="string" />
    <att name="gene" value="BCAR1" type="string" />
    <att name="localization" value="" type="string" />
    <att name="order" value="1" type="integer" />
    <att name="relevance_score" value="0.25842696629213485" type="real" />
    <att name="localization" value="" type="string" />
    <att name="description" value="Breast cancer anti-estrogen resistance protein 1" type="string" />
  </node>
  <node id="P60468" label="SC61B_HUMAN">
    <att name="ac" value="P60468" type="string" />
    <att name="description" value="Protein transport protein Sec61 subunit beta" type="string" />
    <att name="gene" value="SEC61B" type="string" />
    <att name="localization" value="" type="string" />
    <att name="order" value="1" type="integer" />
    <att name="relevance_score" value="0.109375" type="real" />
    <att name="localization" value="" type="string" />
    <att name="description" value="Protein transport protein Sec61 subunit beta" type="string" />
  </node>
  <node id="P61224" label="RAP1B_HUMAN">
    <att name="ac" value="P61224" type="string" />
    <att name="description" value="Ras-related protein Rap-1b" type="string" />
    <att name="gene" value="RAP1B" type="string" />
    <att name="localization" value="Enzyme" type="string" />
    <att name="order" value="1" type="integer" />
    <att name="relevance_score" value="0.36585365853658536" type="real" />
    <att name="localization" value="Enzyme" type="string" />
    <att name="description" value="Ras-related protein Rap-1b" type="string" />
  </node>
  <node id="P61619" label="S61A1_HUMAN">
    <att name="ac" value="P61619" type="string" />
    <att name="description" value="Protein transport protein Sec61 subunit alpha isoform 1" type="string" />
    <att name="gene" value="SEC61A1" type="string" />
    <att name="localization" value="" type="string" />
    <att name="order" value="1" type="integer" />
    <att name="relevance_score" value="0.12345679012345678" type="real" />
    <att name="localization" value="" type="string" />
    <att name="description" value="Protein transport protein Sec61 subunit alpha isoform 1" type="string" />
  </node>
  <node id="P62834" label="RAP1A_HUMAN">
    <att name="ac" value="P62834" type="string" />
    <att name="description" value="Ras-related protein Rap-1A" type="string" />
    <att name="gene" value="RAP1A" type="string" />
    <att name="localization" value="Enzyme" type="string" />
    <att name="order" value="1" type="integer" />
    <att name="relevance_score" value="0.22058823529411764" type="real" />
    <att name="localization" value="Enzyme" type="string" />
    <att name="description" value="Ras-related protein Rap-1A" type="string" />
  </node>
  <node id="Q05397" label="FAK1_HUMAN">
    <att name="ac" value="Q05397" type="string" />
    <att name="description" value="Focal adhesion kinase 1" type="string" />
    <att name="gene" value="PTK2" type="string" />
    <att name="localization" value="Kinase" type="string" />
    <att name="order" value="1" type="integer" />
    <att name="relevance_score" value="0.17261904761904762" type="real" />
    <att name="localization" value="Kinase" type="string" />
    <att name="description" value="Focal adhesion kinase 1" type="string" />
  </node>
  <node id="Q07065" label="CKAP4_HUMAN">
    <att name="ac" value="Q07065" type="string" />
    <att name="description" value="Cytoskeleton-associated protein 4" type="string" />
    <att name="gene" value="CKAP4" type="string" />
    <att name="localization" value="Plasma membrane bound" type="string" />
    <att name="order" value="1" type="integer" />
    <att name="relevance_score" value="0.25" type="real" />
    <att name="localization" value="Plasma membrane bound" type="string" />
    <att name="description" value="Cytoskeleton-associated protein 4" type="string" />
  </node>
  <node id="Q07157" label="ZO1_HUMAN">
    <att name="ac" value="Q07157" type="string" />
    <att name="description" value="Tight junction protein ZO-1" type="string" />
    <att name="gene" value="TJP1" type="string" />
    <att name="localization" value="" type="string" />
    <att name="order" value="1" type="integer" />
    <att name="relevance_score" value="0.13333333333333333" type="real" />
    <att name="localization" value="" type="string" />
    <att name="description" value="Tight junction protein ZO-1" type="string" />
  </node>
  <node id="Q13586" label="STIM1_HUMAN">
    <att name="ac" value="Q13586" type="string" />
    <att name="description" value="Stromal interaction molecule 1" type="string" />
    <att name="gene" value="STIM1" type="string" />
    <att name="localization" value="Plasma membrane bound" type="string" />
    <att name="order" value="1" type="integer" />
    <att name="relevance_score" value="0.2682926829268293" type="real" />
    <att name="localization" value="Plasma membrane bound" type="string" />
    <att name="description" value="Stromal interaction molecule 1" type="string" />
  </node>
  <node id="Q13882" label="PTK6_HUMAN">
    <att name="ac" value="Q13882" type="string" />
    <att name="description" value="Protein-tyrosine kinase 6" type="string" />
    <att name="gene" value="PTK6" type="string" />
    <att name="localization" value="Kinase" type="string" />
    <att name="order" value="1" type="integer" />
    <att name="relevance_score" value="0.16666666666666666" type="real" />
    <att name="localization" value="Kinase" type="string" />
    <att name="description" value="Protein-tyrosine kinase 6" type="string" />
  </node>
  <node id="Q16288" label="NTRK3_HUMAN">
    <att name="ac" value="Q16288" type="string" />
    <att name="description" value="NT-3 growth factor receptor" type="string" />
    <att name="gene" value="NTRK3" type="string" />
    <att name="localization" value="Receptor" type="string" />
    <att name="order" value="1" type="integer" />
    <att name="relevance_score" value="0.14285714285714285" type="real" />
    <att name="_Receptor" value="true" type="boolean" />
    <att name="localization" value="Receptor" type="string" />
    <att name="description" value="NT-3 growth factor receptor" type="string" />
  </node>
  <node id="Q5J8M3" label="EMC4_HUMAN">
    <att name="ac" value="Q5J8M3" type="string" />
    <att name="description" value="ER membrane protein complex subunit 4" type="string" />
    <att name="gene" value="EMC4" type="string" />
    <att name="localization" value="" type="string" />
    <att name="order" value="1" type="integer" />
    <att name="relevance_score" value="0.19230769230769232" type="real" />
    <att name="localization" value="" type="string" />
    <att name="description" value="ER membrane protein complex subunit 4" type="string" />
  </node>
  <node id="Q5T8D3" label="ACBD5_HUMAN">
    <att name="ac" value="Q5T8D3" type="string" />
    <att name="description" value="Acyl-CoA-binding domain-containing protein 5" type="string" />
    <att name="gene" value="ACBD5" type="string" />
    <att name="localization" value="" type="string" />
    <att name="order" value="1" type="integer" />
    <att name="relevance_score" value="0.25" type="real" />
    <att name="localization" value="" type="string" />
    <att name="description" value="Acyl-CoA-binding domain-containing protein 5" type="string" />
  </node>
  <node id="Q7Z5R6" label="AB1IP_HUMAN">
    <att name="ac" value="Q7Z5R6" type="string" />
    <att name="description" value="Amyloid beta A4 precursor protein-binding family B member 1-interacting protein" type="string" />
    <att name="gene" value="APBB1IP" type="string" />
    <att name="localization" value="" type="string" />
    <att name="order" value="1" type="integer" />
    <att name="relevance_score" value="0.5666666666666667" type="real" />
    <att name="localization" value="" type="string" />
    <att name="description" value="Amyloid beta A4 precursor protein-binding family B member 1-interacting protein" type="string" />
  </node>
  <node id="Q86UG4" label="SO6A1_HUMAN">
    <att name="ac" value="Q86UG4" type="string" />
    <att name="description" value="Solute carrier organic anion transporter family member 6A1" type="string" />
    <att name="gene" value="SLCO6A1" type="string" />
    <att name="localization" value="Plasma membrane bound" type="string" />
    <att name="order" value="1" type="integer" />
    <att name="relevance_score" value="0.1" type="real" />
    <att name="localization" value="Plasma membrane bound" type="string" />
    <att name="description" value="Solute carrier organic anion transporter family member 6A1" type="string" />
  </node>
  <node id="Q8IWW6" label="RHG12_HUMAN">
    <att name="ac" value="Q8IWW6" type="string" />
    <att name="description" value="Rho GTPase-activating protein 12" type="string" />
    <att name="gene" value="ARHGAP12" type="string" />
    <att name="localization" value="" type="string" />
    <att name="order" value="1" type="integer" />
    <att name="relevance_score" value="0.2222222222222222" type="real" />
    <att name="localization" value="" type="string" />
    <att name="description" value="Rho GTPase-activating protein 12" type="string" />
  </node>
  <node id="Q8N4V1" label="EMC5_HUMAN">
    <att name="ac" value="Q8N4V1" type="string" />
    <att name="description" value="ER membrane protein complex subunit 5" type="string" />
    <att name="gene" value="MMGT1" type="string" />
    <att name="localization" value="" type="string" />
    <att name="order" value="1" type="integer" />
    <att name="relevance_score" value="0.4318181818181818" type="real" />
    <att name="localization" value="" type="string" />
    <att name="description" value="ER membrane protein complex subunit 5" type="string" />
  </node>
  <node id="Q8N766" label="EMC1_HUMAN">
    <att name="ac" value="Q8N766" type="string" />
    <att name="description" value="ER membrane protein complex subunit 1" type="string" />
    <att name="gene" value="EMC1" type="string" />
    <att name="localization" value="" type="string" />
    <att name="order" value="1" type="integer" />
    <att name="relevance_score" value="0.21739130434782608" type="real" />
    <att name="localization" value="" type="string" />
    <att name="description" value="ER membrane protein complex subunit 1" type="string" />
  </node>
  <node id="Q93052" label="LPP_HUMAN">
    <att name="ac" value="Q93052" type="string" />
    <att name="description" value="Lipoma-preferred partner" type="string" />
    <att name="gene" value="LPP" type="string" />
    <att name="localization" value="" type="string" />
    <att name="order" value="1" type="integer" />
    <att name="relevance_score" value="0.16666666666666666" type="real" />
    <att name="localization" value="" type="string" />
    <att name="description" value="Lipoma-preferred partner" type="string" />
  </node>
  <node id="Q96A33" label="CCD47_HUMAN">
    <att name="ac" value="Q96A33" type="string" />
    <att name="description" value="PAT complex subunit CCDC47" type="string" />
    <att name="gene" value="CCDC47" type="string" />
    <att name="localization" value="" type="string" />
    <att name="order" value="1" type="integer" />
    <att name="relevance_score" value="0.37735849056603776" type="real" />
    <att name="localization" value="" type="string" />
    <att name="description" value="PAT complex subunit CCDC47" type="string" />
  </node>
  <node id="Q96AG4" label="LRC59_HUMAN">
    <att name="ac" value="Q96AG4" type="string" />
    <att name="description" value="Leucine-rich repeat-containing protein 59" type="string" />
    <att name="gene" value="LRRC59" type="string" />
    <att name="localization" value="" type="string" />
    <att name="order" value="1" type="integer" />
    <att name="relevance_score" value="0.15942028985507245" type="real" />
    <att name="localization" value="" type="string" />
    <att name="description" value="Leucine-rich repeat-containing protein 59" type="string" />
  </node>
  <node id="Q96KC8" label="DNJC1_HUMAN">
    <att name="ac" value="Q96KC8" type="string" />
    <att name="description" value="DnaJ homolog subfamily C member 1" type="string" />
    <att name="gene" value="DNAJC1" type="string" />
    <att name="localization" value="" type="string" />
    <att name="order" value="1" type="integer" />
    <att name="relevance_score" value="0.46153846153846156" type="real" />
    <att name="localization" value="" type="string" />
    <att name="description" value="DnaJ homolog subfamily C member 1" type="string" />
  </node>
  <node id="Q96TC7" label="RMD3_HUMAN">
    <att name="ac" value="Q96TC7" type="string" />
    <att name="description" value="Regulator of microtubule dynamics protein 3" type="string" />
    <att name="gene" value="RMDN3" type="string" />
    <att name="localization" value="" type="string" />
    <att name="order" value="1" type="integer" />
    <att name="relevance_score" value="0.3333333333333333" type="real" />
    <att name="localization" value="" type="string" />
    <att name="description" value="Regulator of microtubule dynamics protein 3" type="string" />
  </node>
  <node id="Q99704" label="DOK1_HUMAN">
    <att name="ac" value="Q99704" type="string" />
    <att name="description" value="Docking protein 1" type="string" />
    <att name="gene" value="DOK1" type="string" />
    <att name="localization" value="" type="string" />
    <att name="order" value="1" type="integer" />
    <att name="relevance_score" value="0.3076923076923077" type="real" />
    <att name="localization" value="" type="string" />
    <att name="description" value="Docking protein 1" type="string" />
  </node>
  <node id="Q9NRC1" label="ST7_HUMAN">
    <att name="ac" value="Q9NRC1" type="string" />
    <att name="description" value="Suppressor of tumorigenicity 7 protein" type="string" />
    <att name="gene" value="ST7" type="string" />
    <att name="localization" value="" type="string" />
    <att name="order" value="1" type="integer" />
    <att name="relevance_score" value="0.37037037037037035" type="real" />
    <att name="localization" value="" type="string" />
    <att name="description" value="Suppressor of tumorigenicity 7 protein" type="string" />
  </node>
  <node id="Q9UGP8" label="SEC63_HUMAN">
    <att name="ac" value="Q9UGP8" type="string" />
    <att name="description" value="Translocation protein SEC63 homolog" type="string" />
    <att name="gene" value="SEC63" type="string" />
    <att name="localization" value="" type="string" />
    <att name="order" value="1" type="integer" />
    <att name="relevance_score" value="0.3055555555555556" type="real" />
    <att name="localization" value="" type="string" />
    <att name="description" value="Translocation protein SEC63 homolog" type="string" />
  </node>
  <node id="Q9Y3E5" label="PTH2_HUMAN">
    <att name="ac" value="Q9Y3E5" type="string" />
    <att name="description" value="Peptidyl-tRNA hydrolase 2, mitochondrial" type="string" />
    <att name="gene" value="PTRH2" type="string" />
    <att name="localization" value="Enzyme" type="string" />
    <att name="order" value="1" type="integer" />
    <att name="relevance_score" value="0.14814814814814814" type="real" />
    <att name="localization" value="Enzyme" type="string" />
    <att name="description" value="Peptidyl-tRNA hydrolase 2, mitochondrial" type="string" />
  </node>
  <node id="Q9Y490" label="TLN1_HUMAN">
    <att name="ac" value="Q9Y490" type="string" />
    <att name="description" value="Talin-1" type="string" />
    <att name="gene" value="TLN1" type="string" />
    <att name="localization" value="" type="string" />
    <att name="order" value="1" type="integer" />
    <att name="relevance_score" value="0.2702702702702703" type="real" />
    <att name="localization" value="" type="string" />
    <att name="description" value="Talin-1" type="string" />
  </node>
  <edge id="O00170 (pp) P07949" label="AIP_HUMAN (pp) RET_HUMAN" source="O00170" target="P07949">
    <att name="confidence_score" value="1.0" type="real" />
    <att name="confidence_score_old" value="0.2934" type="real" />
    <att name="initial_score" value="0.3481" type="real" />
    <att name="relevance_score" value="0.17333333333333334" type="real" />
  </edge>
  <edge id="O00170 (pp) P12931" label="AIP_HUMAN (pp) SRC_HUMAN" source="O00170" target="P12931">
    <att name="confidence_score" value="1.0" type="real" />
    <att name="confidence_score_old" value="1.0" type="real" />
    <att name="initial_score" value="0.0424" type="real" />
    <att name="relevance_score" value="0.1040339702760085" type="real" />
  </edge>
  <edge id="O00170 (pp) P18031" label="AIP_HUMAN (pp) PTN1_HUMAN" source="O00170" target="P18031">
    <att name="confidence_score" value="1.0" type="real" />
    <att name="confidence_score_old" value="0.1684" type="real" />
    <att name="initial_score" value="0.0798" type="real" />
    <att name="relevance_score" value="0.23076923076923078" type="real" />
  </edge>
  <edge id="O00264 (pp) P04843" label="PGRC1_HUMAN (pp) RPN1_HUMAN" source="O00264" target="P04843">
    <att name="confidence_score" value="1.0" type="real" />
    <att name="confidence_score_old" value="0.1601" type="real" />
    <att name="initial_score" value="0.0555" type="real" />
    <att name="relevance_score" value="0.11724137931034483" type="real" />
  </edge>
  <edge id="O00264 (pp) P18031" label="PGRC1_HUMAN (pp) PTN1_HUMAN" source="O00264" target="P18031">
    <att name="confidence_score" value="1.0" type="real" />
    <att name="confidence_score_old" value="0.1765" type="real" />
    <att name="initial_score" value="0.1026" type="real" />
    <att name="relevance_score" value="0.21212121212121213" type="real" />
  </edge>
  <edge id="O00264 (pp) P51572" label="PGRC1_HUMAN (pp) BAP31_HUMAN" source="O00264" target="P51572">
    <att name="confidence_score" value="1.0" type="real" />
    <att name="confidence_score_old" value="0.1987" type="real" />
    <att name="initial_score" value="0.1599" type="real" />
    <att name="relevance_score" value="0.12244897959183673" type="real" />
  </edge>
  <edge id="O00264 (pp) P60468" label="PGRC1_HUMAN (pp) SC61B_HUMAN" source="O00264" target="P60468">
    <att name="confidence_score" value="1.0" type="real" />
    <att name="confidence_score_old" value="0.1725" type="real" />
    <att name="initial_score" value="0.0913" type="real" />
    <att name="relevance_score" value="0.109375" type="real" />
  </edge>
  <edge id="O00264 (pp) Q07065" label="PGRC1_HUMAN (pp) CKAP4_HUMAN" source="O00264" target="Q07065">
    <att name="confidence_score" value="1.0" type="real" />
    <att name="confidence_score_old" value="0.16" type="real" />
    <att name="initial_score" value="0.0551" type="real" />
    <att name="relevance_score" value="0.21212121212121213" type="real" />
  </edge>
  <edge id="O00461 (pp) P17706" label="GOLI4_HUMAN (pp) PTN2_HUMAN" source="O00461" target="P17706">
    <att name="confidence_score" value="1.0" type="real" />
    <att name="confidence_score_old" value="0.1655" type="real" />
    <att name="initial_score" value="0.0716" type="real" />
    <att name="relevance_score" value="0.1" type="real" />
  </edge>
  <edge id="O00461 (pp) P18031" label="GOLI4_HUMAN (pp) PTN1_HUMAN" source="O00461" target="P18031">
    <att name="confidence_score" value="1.0" type="real" />
    <att name="confidence_score_old" value="0.1651" type="real" />
    <att name="initial_score" value="0.0703" type="real" />
    <att name="relevance_score" value="0.1" type="real" />
  </edge>
  <edge id="O15357 (pp) O60674" label="SHIP2_HUMAN (pp) JAK2_HUMAN" source="O15357" target="O60674">
    <att name="confidence_score" value="1.0" type="real" />
    <att name="confidence_score_old" value="1.0" type="real" />
    <att name="initial_score" value="0.113" type="real" />
    <att name="relevance_score" value="0.1375" type="real" />
  </edge>
  <edge id="O15357 (pp) P00519" label="SHIP2_HUMAN (pp) ABL1_HUMAN" source="O15357" target="P00519">
    <att name="confidence_score" value="1.0" type="real" />
    <att name="confidence_score_old" value="0.3385" type="real" />
    <att name="initial_score" value="0.4171" type="real" />
    <att name="relevance_score" value="0.125" type="real" />
  </edge>
  <edge id="O15357 (pp) P06213" label="SHIP2_HUMAN (pp) INSR_HUMAN" source="O15357" target="P06213">
    <att name="confidence_score" value="1.0" type="real" />
    <att name="confidence_score_old" value="0.4793" type="real" />
    <att name="initial_score" value="0.5852" type="real" />
    <att name="relevance_score" value="0.1375" type="real" />
  </edge>
  <edge id="O15357 (pp) P08581" label="SHIP2_HUMAN (pp) MET_HUMAN" source="O15357" target="P08581">
    <att name="confidence_score" value="1.0" type="real" />
    <att name="confidence_score_old" value="0.3421" type="real" />
    <att name="initial_score" value="0.4223" type="real" />
    <att name="relevance_score" value="0.1375" type="real" />
  </edge>
  <edge id="O15357 (pp) P18031" label="SHIP2_HUMAN (pp) PTN1_HUMAN" source="O15357" target="P18031">
    <att name="confidence_score" value="1.0" type="real" />
    <att name="confidence_score_old" value="0.2688" type="real" />
    <att name="initial_score" value="0.3057" type="real" />
    <att name="relevance_score" value="0.1375" type="real" />
  </edge>
  <edge id="O15357 (pp) P20936" label="SHIP2_HUMAN (pp) RASA1_HUMAN" source="O15357" target="P20936">
    <att name="confidence_score" value="1.0" type="real" />
    <att name="confidence_score_old" value="0.1592" type="real" />
    <att name="initial_score" value="0.0527" type="real" />
    <att name="relevance_score" value="0.1375" type="real" />
  </edge>
  <edge id="O15357 (pp) P46108" label="SHIP2_HUMAN (pp) CRK_HUMAN" source="O15357" target="P46108">
    <att name="confidence_score" value="1.0" type="real" />
    <att name="confidence_score_old" value="0.1689" type="real" />
    <att name="initial_score" value="0.0813" type="real" />
    <att name="relevance_score" value="0.1375" type="real" />
  </edge>
  <edge id="O15357 (pp) P52630" label="SHIP2_HUMAN (pp) STAT2_HUMAN" source="O15357" target="P52630">
    <att name="confidence_score" value="1.0" type="real" />
    <att name="confidence_score_old" value="0.1592" type="real" />
    <att name="initial_score" value="0.0526" type="real" />
    <att name="relevance_score" value="0.1375" type="real" />
  </edge>
  <edge id="O15357 (pp) P56945" label="SHIP2_HUMAN (pp) BCAR1_HUMAN" source="O15357" target="P56945">
    <att name="confidence_score" value="1.0" type="real" />
    <att name="confidence_score_old" value="0.5742" type="real" />
    <att name="initial_score" value="0.6725" type="real" />
    <att name="relevance_score" value="0.1375" type="real" />
  </edge>
  <edge id="O60674 (pp) P01241" label="JAK2_HUMAN (pp) SOMA_HUMAN" source="O60674" target="P01241">
    <att name="confidence_score" value="1.0" type="real" />
    <att name="confidence_score_old" value="1.0" type="real" />
    <att name="initial_score" value="0.7861" type="real" />
    <att name="relevance_score" value="0.14534883720930233" type="real" />
  </edge>
  <edge id="O60674 (pp) P01242" label="JAK2_HUMAN (pp) SOM2_HUMAN" source="O60674" target="P01242">
    <att name="confidence_score" value="1.0" type="real" />
    <att name="confidence_score_old" value="1.0" type="real" />
    <att name="initial_score" value="0.8316" type="real" />
    <att name="relevance_score" value="0.14534883720930233" type="real" />
  </edge>
  <edge id="O60674 (pp) P01579" label="JAK2_HUMAN (pp) IFNG_HUMAN" source="O60674" target="P01579">
    <att name="confidence_score" value="1.0" type="real" />
    <att name="confidence_score_old" value="1.0" type="real" />
    <att name="initial_score" value="0.7522" type="real" />
    <att name="relevance_score" value="0.14534883720930233" type="real" />
  </edge>
  <edge id="O60674 (pp) P06213" label="JAK2_HUMAN (pp) INSR_HUMAN" source="O60674" target="P06213">
    <att name="confidence_score" value="1.0" type="real" />
    <att name="confidence_score_old" value="0.4023" type="real" />
    <att name="initial_score" value="0.5005" type="real" />
    <att name="relevance_score" value="0.14534883720930233" type="real" />
  </edge>
  <edge id="O60674 (pp) P08069" label="JAK2_HUMAN (pp) IGF1R_HUMAN" source="O60674" target="P08069">
    <att name="confidence_score" value="1.0" type="real" />
    <att name="confidence_score_old" value="0.2367" type="real" />
    <att name="initial_score" value="0.2443" type="real" />
    <att name="relevance_score" value="0.14534883720930233" type="real" />
  </edge>
  <edge id="O60674 (pp) P10912" label="JAK2_HUMAN (pp) GHR_HUMAN" source="O60674" target="P10912">
    <att name="confidence_score" value="1.0" type="real" />
    <att name="confidence_score_old" value="1.0" type="real" />
    <att name="initial_score" value="0.829" type="real" />
    <att name="relevance_score" value="0.14534883720930233" type="real" />
  </edge>
  <edge id="O60674 (pp) P12931" label="JAK2_HUMAN (pp) SRC_HUMAN" source="O60674" target="P12931">
    <att name="confidence_score" value="1.0" type="real" />
    <att name="confidence_score_old" value="0.5102" type="real" />
    <att name="initial_score" value="0.6154" type="real" />
    <att name="relevance_score" value="0.1040339702760085" type="real" />
  </edge>
  <edge id="O60674 (pp) P15260" label="JAK2_HUMAN (pp) INGR1_HUMAN" source="O60674" target="P15260">
    <att name="confidence_score" value="1.0" type="real" />
    <att name="confidence_score_old" value="1.0" type="real" />
    <att name="initial_score" value="0.7274" type="real" />
    <att name="relevance_score" value="0.14534883720930233" type="real" />
  </edge>
  <edge id="O60674 (pp) P18031" label="JAK2_HUMAN (pp) PTN1_HUMAN" source="O60674" target="P18031">
    <att name="confidence_score" value="1.0" type="real" />
    <att name="confidence_score_old" value="1.0" type="real" />
    <att name="initial_score" value="0.7757" type="real" />
    <att name="relevance_score" value="0.14534883720930233" type="real" />
  </edge>
  <edge id="O60674 (pp) P19235" label="JAK2_HUMAN (pp) EPOR_HUMAN" source="O60674" target="P19235">
    <att name="confidence_score" value="1.0" type="real" />
    <att name="confidence_score_old" value="1.0" type="real" />
    <att name="initial_score" value="0.8426" type="real" />
    <att name="relevance_score" value="0.1282051282051282" type="real" />
  </edge>
  <edge id="O60674 (pp) P20936" label="JAK2_HUMAN (pp) RASA1_HUMAN" source="O60674" target="P20936">
    <att name="confidence_score" value="1.0" type="real" />
    <att name="confidence_score_old" value="1.0" type="real" />
    <att name="relevance_score" value="0.14534883720930233" type="real" />
  </edge>
  <edge id="O60674 (pp) P23458" label="JAK2_HUMAN (pp) JAK1_HUMAN" source="O60674" target="P23458">
    <att name="confidence_score" value="1.0" type="real" />
    <att name="confidence_score_old" value="1.0" type="real" />
    <att name="initial_score" value="0.7813" type="real" />
    <att name="relevance_score" value="0.1347517730496454" type="real" />
  </edge>
  <edge id="O60674 (pp) P29597" label="JAK2_HUMAN (pp) TYK2_HUMAN" source="O60674" target="P29597">
    <att name="confidence_score" value="1.0" type="real" />
    <att name="confidence_score_old" value="1.0" type="real" />
    <att name="initial_score" value="0.7695" type="real" />
    <att name="relevance_score" value="0.10714285714285714" type="real" />
  </edge>
  <edge id="O60674 (pp) P35568" label="JAK2_HUMAN (pp) IRS1_HUMAN" source="O60674" target="P35568">
    <att name="confidence_score" value="1.0" type="real" />
    <att name="confidence_score_old" value="1.0" type="real" />
    <att name="initial_score" value="0.7659" type="real" />
    <att name="relevance_score" value="0.12173913043478261" type="real" />
  </edge>
  <edge id="O60674 (pp) P38484" label="JAK2_HUMAN (pp) INGR2_HUMAN" source="O60674" target="P38484">
    <att name="confidence_score" value="1.0" type="real" />
    <att name="confidence_score_old" value="1.0" type="real" />
    <att name="initial_score" value="0.6181" type="real" />
    <att name="relevance_score" value="0.14534883720930233" type="real" />
  </edge>
  <edge id="O60674 (pp) P40763" label="JAK2_HUMAN (pp) STAT3_HUMAN" source="O60674" target="P40763">
    <att name="confidence_score" value="1.0" type="real" />
    <att name="confidence_score_old" value="1.0" type="real" />
    <att name="initial_score" value="0.7965" type="real" />
    <att name="relevance_score" value="0.1111111111111111" type="real" />
  </edge>
  <edge id="O60674 (pp) Q05397" label="JAK2_HUMAN (pp) FAK1_HUMAN" source="O60674" target="Q05397">
    <att name="confidence_score" value="1.0" type="real" />
    <att name="confidence_score_old" value="0.2823" type="real" />
    <att name="initial_score" value="0.3294" type="real" />
    <att name="relevance_score" value="0.14534883720930233" type="real" />
  </edge>
  <edge id="O60716 (pp) P07949" label="CTND1_HUMAN (pp) RET_HUMAN" source="O60716" target="P07949">
    <att name="confidence_score" value="1.0" type="real" />
    <att name="confidence_score_old" value="0.3495" type="real" />
    <att name="initial_score" value="0.4326" type="real" />
    <att name="relevance_score" value="0.14925373134328357" type="real" />
  </edge>
  <edge id="O60716 (pp) P18031" label="CTND1_HUMAN (pp) PTN1_HUMAN" source="O60716" target="P18031">
    <att name="confidence_score" value="1.0" type="real" />
    <att name="confidence_score_old" value="0.273" type="real" />
    <att name="initial_score" value="0.3132" type="real" />
    <att name="relevance_score" value="0.14925373134328357" type="real" />
  </edge>
  <edge id="O60716 (pp) P19022" label="CTND1_HUMAN (pp) CADH2_HUMAN" source="O60716" target="P19022">
    <att name="confidence_score" value="1.0" type="real" />
    <att name="confidence_score_old" value="0.7193" type="real" />
    <att name="initial_score" value="0.7814" type="real" />
    <att name="relevance_score" value="0.13043478260869565" type="real" />
  </edge>
  <edge id="O75694 (pp) P18031" label="NU155_HUMAN (pp) PTN1_HUMAN" source="O75694" target="P18031">
    <att name="confidence_score" value="1.0" type="real" />
    <att name="confidence_score_old" value="0.1608" type="real" />
    <att name="initial_score" value="0.0577" type="real" />
    <att name="relevance_score" value="0.1232876712328767" type="real" />
  </edge>
  <edge id="O75694 (pp) Q07065" label="NU155_HUMAN (pp) CKAP4_HUMAN" source="O75694" target="Q07065">
    <att name="confidence_score" value="1.0" type="real" />
    <att name="confidence_score_old" value="0.1538" type="real" />
    <att name="initial_score" value="0.0361" type="real" />
    <att name="relevance_score" value="0.1232876712328767" type="real" />
  </edge>
  <edge id="O75694 (pp) Q5T8D3" label="NU155_HUMAN (pp) ACBD5_HUMAN" source="O75694" target="Q5T8D3">
    <att name="confidence_score" value="1.0" type="real" />
    <att name="confidence_score_old" value="0.154" type="real" />
    <att name="initial_score" value="0.0366" type="real" />
    <att name="relevance_score" value="0.1232876712328767" type="real" />
  </edge>
  <edge id="O75694 (pp) Q96TC7" label="NU155_HUMAN (pp) RMD3_HUMAN" source="O75694" target="Q96TC7">
    <att name="confidence_score" value="1.0" type="real" />
    <att name="confidence_score_old" value="0.1607" type="real" />
    <att name="initial_score" value="0.0573" type="real" />
    <att name="relevance_score" value="0.1232876712328767" type="real" />
  </edge>
  <edge id="O75694 (pp) Q9NRC1" label="NU155_HUMAN (pp) ST7_HUMAN" source="O75694" target="Q9NRC1">
    <att name="confidence_score" value="1.0" type="real" />
    <att name="confidence_score_old" value="0.1618" type="real" />
    <att name="initial_score" value="0.0606" type="real" />
    <att name="relevance_score" value="0.1232876712328767" type="real" />
  </edge>
  <edge id="O94886 (pp) P18031" label="CSCL1_HUMAN (pp) PTN1_HUMAN" source="O94886" target="P18031">
    <att name="confidence_score" value="1.0" type="real" />
    <att name="confidence_score_old" value="0.1593" type="real" />
    <att name="initial_score" value="0.0531" type="real" />
    <att name="relevance_score" value="0.10344827586206896" type="real" />
  </edge>
  <edge id="P00519 (pp) P05556" label="ABL1_HUMAN (pp) ITB1_HUMAN" source="P00519" target="P05556">
    <att name="confidence_score" value="1.0" type="real" />
    <att name="confidence_score_old" value="0.3215" type="real" />
    <att name="initial_score" value="0.3923" type="real" />
    <att name="relevance_score" value="0.11538461538461539" type="real" />
  </edge>
  <edge id="P00519 (pp) P11274" label="ABL1_HUMAN (pp) BCR_HUMAN" source="P00519" target="P11274">
    <att name="confidence_score" value="1.0" type="real" />
    <att name="confidence_score_old" value="0.6491" type="real" />
    <att name="initial_score" value="0.7317" type="real" />
    <att name="relevance_score" value="0.1232876712328767" type="real" />
  </edge>
  <edge id="P00519 (pp) P12931" label="ABL1_HUMAN (pp) SRC_HUMAN" source="P00519" target="P12931">
    <att name="confidence_score" value="1.0" type="real" />
    <att name="confidence_score_old" value="0.4015" type="real" />
    <att name="initial_score" value="0.4996" type="real" />
    <att name="relevance_score" value="0.1040339702760085" type="real" />
  </edge>
  <edge id="P00519 (pp) P18031" label="ABL1_HUMAN (pp) PTN1_HUMAN" source="P00519" target="P18031">
    <att name="confidence_score" value="1.0" type="real" />
    <att name="confidence_score_old" value="0.4284" type="real" />
    <att name="initial_score" value="0.5309" type="real" />
    <att name="relevance_score" value="0.125" type="real" />
  </edge>
  <edge id="P00519 (pp) P19022" label="ABL1_HUMAN (pp) CADH2_HUMAN" source="P00519" target="P19022">
    <att name="confidence_score" value="1.0" type="real" />
    <att name="confidence_score_old" value="1.0" type="real" />
    <att name="initial_score" value="0.3433" type="real" />
    <att name="relevance_score" value="0.125" type="real" />
  </edge>
  <edge id="P00519 (pp) P20936" label="ABL1_HUMAN (pp) RASA1_HUMAN" source="P00519" target="P20936">
    <att name="confidence_score" value="1.0" type="real" />
    <att name="confidence_score_old" value="0.5072" type="real" />
    <att name="initial_score" value="0.6126" type="real" />
    <att name="relevance_score" value="0.125" type="real" />
  </edge>
  <edge id="P00519 (pp) P42167" label="ABL1_HUMAN (pp) LAP2B_HUMAN" source="P00519" target="P42167">
    <att name="confidence_score" value="1.0" type="real" />
    <att name="confidence_score_old" value="0.2006" type="real" />
    <att name="initial_score" value="0.1644" type="real" />
    <att name="relevance_score" value="0.125" type="real" />
  </edge>
  <edge id="P00519 (pp) P46108" label="ABL1_HUMAN (pp) CRK_HUMAN" source="P00519" target="P46108">
    <att name="confidence_score" value="1.0" type="real" />
    <att name="confidence_score_old" value="0.7213" type="real" />
    <att name="initial_score" value="0.7827" type="real" />
    <att name="relevance_score" value="0.125" type="real" />
  </edge>
  <edge id="P00519 (pp) P49023" label="ABL1_HUMAN (pp) PAXI_HUMAN" source="P00519" target="P49023">
    <att name="confidence_score" value="1.0" type="real" />
    <att name="confidence_score_old" value="0.4861" type="real" />
    <att name="initial_score" value="0.592" type="real" />
    <att name="relevance_score" value="0.11940298507462686" type="real" />
  </edge>
  <edge id="P00519 (pp) P56945" label="ABL1_HUMAN (pp) BCAR1_HUMAN" source="P00519" target="P56945">
    <att name="confidence_score" value="1.0" type="real" />
    <att name="confidence_score_old" value="0.5099" type="real" />
    <att name="initial_score" value="0.6151" type="real" />
    <att name="relevance_score" value="0.125" type="real" />
  </edge>
  <edge id="P00519 (pp) Q99704" label="ABL1_HUMAN (pp) DOK1_HUMAN" source="P00519" target="Q99704">
    <att name="confidence_score" value="1.0" type="real" />
    <att name="confidence_score_old" value="1.0" type="real" />
    <att name="initial_score" value="0.7473" type="real" />
    <att name="relevance_score" value="0.125" type="real" />
  </edge>
  <edge id="P01241 (pp) P01242" label="SOMA_HUMAN (pp) SOM2_HUMAN" source="P01241" target="P01242">
    <att name="confidence_score" value="1.0" type="real" />
    <att name="confidence_score_old" value="1.0" type="real" />
    <att name="initial_score" value="0.1551" type="real" />
    <att name="relevance_score" value="0.18518518518518517" type="real" />
  </edge>
  <edge id="P01241 (pp) P10912" label="SOMA_HUMAN (pp) GHR_HUMAN" source="P01241" target="P10912">
    <att name="confidence_score" value="1.0" type="real" />
    <att name="confidence_score_old" value="1.0" type="real" />
    <att name="initial_score" value="0.8476" type="real" />
    <att name="relevance_score" value="0.18518518518518517" type="real" />
  </edge>
  <edge id="P01241 (pp) P18031" label="SOMA_HUMAN (pp) PTN1_HUMAN" source="P01241" target="P18031">
    <att name="confidence_score" value="1.0" type="real" />
    <att name="confidence_score_old" value="1.0" type="real" />
    <att name="initial_score" value="0.1303" type="real" />
    <att name="relevance_score" value="0.18518518518518517" type="real" />
  </edge>
  <edge id="P01241 (pp) P40763" label="SOMA_HUMAN (pp) STAT3_HUMAN" source="P01241" target="P40763">
    <att name="confidence_score" value="1.0" type="real" />
    <att name="confidence_score_old" value="1.0" type="real" />
    <att name="initial_score" value="0.0457" type="real" />
    <att name="relevance_score" value="0.1111111111111111" type="real" />
  </edge>
  <edge id="P01242 (pp) P10912" label="SOM2_HUMAN (pp) GHR_HUMAN" source="P01242" target="P10912">
    <att name="confidence_score" value="1.0" type="real" />
    <att name="confidence_score_old" value="1.0" type="real" />
    <att name="initial_score" value="0.8048" type="real" />
    <att name="relevance_score" value="0.2" type="real" />
  </edge>
  <edge id="P01242 (pp) P18031" label="SOM2_HUMAN (pp) PTN1_HUMAN" source="P01242" target="P18031">
    <att name="confidence_score" value="1.0" type="real" />
    <att name="confidence_score_old" value="1.0" type="real" />
    <att name="initial_score" value="0.1347" type="real" />
    <att name="relevance_score" value="0.2" type="real" />
  </edge>
  <edge id="P01242 (pp) P40763" label="SOM2_HUMAN (pp) STAT3_HUMAN" source="P01242" target="P40763">
    <att name="confidence_score" value="1.0" type="real" />
    <att name="confidence_score_old" value="1.0" type="real" />
    <att name="initial_score" value="0.0473" type="real" />
    <att name="relevance_score" value="0.1111111111111111" type="real" />
  </edge>
  <edge id="P01574 (pp) P05106" label="IFNB_HUMAN (pp) ITB3_HUMAN" source="P01574" target="P05106">
    <att name="confidence_score" value="1.0" type="real" />
    <att name="confidence_score_old" value="0.3396" type="real" />
    <att name="initial_score" value="0.4187" type="real" />
    <att name="relevance_score" value="0.25742574257425743" type="real" />
  </edge>
  <edge id="P01574 (pp) P17181" label="IFNB_HUMAN (pp) INAR1_HUMAN" source="P01574" target="P17181">
    <att name="confidence_score" value="1.0" type="real" />
    <att name="confidence_score_old" value="1.0" type="real" />
    <att name="initial_score" value="0.8267" type="real" />
    <att name="relevance_score" value="0.2692307692307692" type="real" />
  </edge>
  <edge id="P01574 (pp) P18031" label="IFNB_HUMAN (pp) PTN1_HUMAN" source="P01574" target="P18031">
    <att name="confidence_score" value="1.0" type="real" />
    <att name="confidence_score_old" value="1.0" type="real" />
    <att name="initial_score" value="0.1475" type="real" />
    <att name="relevance_score" value="0.30434782608695654" type="real" />
  </edge>
  <edge id="P01574 (pp) P23458" label="IFNB_HUMAN (pp) JAK1_HUMAN" source="P01574" target="P23458">
    <att name="confidence_score" value="1.0" type="real" />
    <att name="confidence_score_old" value="1.0" type="real" />
    <att name="initial_score" value="0.6201" type="real" />
    <att name="relevance_score" value="0.1347517730496454" type="real" />
  </edge>
  <edge id="P01574 (pp) P29597" label="IFNB_HUMAN (pp) TYK2_HUMAN" source="P01574" target="P29597">
    <att name="confidence_score" value="1.0" type="real" />
    <att name="confidence_score_old" value="1.0" type="real" />
    <att name="initial_score" value="0.8059" type="real" />
    <att name="relevance_score" value="0.10714285714285714" type="real" />
  </edge>
  <edge id="P01574 (pp) P48551" label="IFNB_HUMAN (pp) INAR2_HUMAN" source="P01574" target="P48551">
    <att name="confidence_score" value="1.0" type="real" />
    <att name="confidence_score_old" value="1.0" type="real" />
    <att name="initial_score" value="0.6492" type="real" />
    <att name="relevance_score" value="0.30434782608695654" type="real" />
  </edge>
  <edge id="P01574 (pp) P52630" label="IFNB_HUMAN (pp) STAT2_HUMAN" source="P01574" target="P52630">
    <att name="confidence_score" value="1.0" type="real" />
    <att name="confidence_score_old" value="1.0" type="real" />
    <att name="initial_score" value="0.63" type="real" />
    <att name="relevance_score" value="0.20930232558139536" type="real" />
  </edge>
  <edge id="P01579 (pp) P15260" label="IFNG_HUMAN (pp) INGR1_HUMAN" source="P01579" target="P15260">
    <att name="confidence_score" value="1.0" type="real" />
    <att name="confidence_score_old" value="1.0" type="real" />
    <att name="initial_score" value="0.85" type="real" />
    <att name="relevance_score" value="0.23076923076923078" type="real" />
  </edge>
  <edge id="P01579 (pp) P18031" label="IFNG_HUMAN (pp) PTN1_HUMAN" source="P01579" target="P18031">
    <att name="confidence_score" value="1.0" type="real" />
    <att name="confidence_score_old" value="1.0" type="real" />
    <att name="initial_score" value="0.0464" type="real" />
    <att name="relevance_score" value="0.23076923076923078" type="real" />
  </edge>
  <edge id="P01579 (pp) P23458" label="IFNG_HUMAN (pp) JAK1_HUMAN" source="P01579" target="P23458">
    <att name="confidence_score" value="1.0" type="real" />
    <att name="confidence_score_old" value="1.0" type="real" />
    <att name="initial_score" value="0.7469" type="real" />
    <att name="relevance_score" value="0.1347517730496454" type="real" />
  </edge>
  <edge id="P01579 (pp) P38484" label="IFNG_HUMAN (pp) INGR2_HUMAN" source="P01579" target="P38484">
    <att name="confidence_score" value="1.0" type="real" />
    <att name="confidence_score_old" value="1.0" type="real" />
    <att name="initial_score" value="0.7789" type="real" />
    <att name="relevance_score" value="0.23076923076923078" type="real" />
  </edge>
  <edge id="P02671 (pp) P02675" label="FIBA_HUMAN (pp) FIBB_HUMAN" source="P02671" target="P02675">
    <att name="confidence_score" value="1.0" type="real" />
    <att name="confidence_score_old" value="1.0" type="real" />
    <att name="initial_score" value="0.8382" type="real" />
    <att name="relevance_score" value="0.12962962962962962" type="real" />
  </edge>
  <edge id="P02671 (pp) P02679" label="FIBA_HUMAN (pp) FIBG_HUMAN" source="P02671" target="P02679">
    <att name="confidence_score" value="1.0" type="real" />
    <att name="confidence_score_old" value="1.0" type="real" />
    <att name="initial_score" value="0.8546" type="real" />
    <att name="relevance_score" value="0.27450980392156865" type="real" />
  </edge>
  <edge id="P02671 (pp) P05106" label="FIBA_HUMAN (pp) ITB3_HUMAN" source="P02671" target="P05106">
    <att name="confidence_score" value="1.0" type="real" />
    <att name="confidence_score_old" value="1.0" type="real" />
    <att name="initial_score" value="0.6689" type="real" />
    <att name="relevance_score" value="0.25742574257425743" type="real" />
  </edge>
  <edge id="P02671 (pp) P08514" label="FIBA_HUMAN (pp) ITA2B_HUMAN" source="P02671" target="P08514">
    <att name="confidence_score" value="1.0" type="real" />
    <att name="confidence_score_old" value="1.0" type="real" />
    <att name="initial_score" value="0.6688" type="real" />
    <att name="relevance_score" value="0.27450980392156865" type="real" />
  </edge>
  <edge id="P02671 (pp) P12931" label="FIBA_HUMAN (pp) SRC_HUMAN" source="P02671" target="P12931">
    <att name="confidence_score" value="1.0" type="real" />
    <att name="confidence_score_old" value="1.0" type="real" />
    <att name="initial_score" value="0.23" type="real" />
    <att name="relevance_score" value="0.1040339702760085" type="real" />
  </edge>
  <edge id="P02671 (pp) P18031" label="FIBA_HUMAN (pp) PTN1_HUMAN" source="P02671" target="P18031">
    <att name="confidence_score" value="1.0" type="real" />
    <att name="confidence_score_old" value="1.0" type="real" />
    <att name="initial_score" value="0.108" type="real" />
    <att name="relevance_score" value="0.27450980392156865" type="real" />
  </edge>
  <edge id="P02671 (pp) P46108" label="FIBA_HUMAN (pp) CRK_HUMAN" source="P02671" target="P46108">
    <att name="confidence_score" value="1.0" type="real" />
    <att name="confidence_score_old" value="1.0" type="real" />
    <att name="initial_score" value="0.2122" type="real" />
    <att name="relevance_score" value="0.1986754966887417" type="real" />
  </edge>
  <edge id="P02671 (pp) P56945" label="FIBA_HUMAN (pp) BCAR1_HUMAN" source="P02671" target="P56945">
    <att name="confidence_score" value="1.0" type="real" />
    <att name="confidence_score_old" value="1.0" type="real" />
    <att name="initial_score" value="0.3379" type="real" />
    <att name="relevance_score" value="0.25842696629213485" type="real" />
  </edge>
  <edge id="P02671 (pp) P61224" label="FIBA_HUMAN (pp) RAP1B_HUMAN" source="P02671" target="P61224">
    <att name="confidence_score" value="1.0" type="real" />
    <att name="confidence_score_old" value="1.0" type="real" />
    <att name="initial_score" value="0.2374" type="real" />
    <att name="relevance_score" value="0.27450980392156865" type="real" />
  </edge>
  <edge id="P02671 (pp) P62834" label="FIBA_HUMAN (pp) RAP1A_HUMAN" source="P02671" target="P62834">
    <att name="confidence_score" value="1.0" type="real" />
    <att name="confidence_score_old" value="1.0" type="real" />
    <att name="initial_score" value="0.2374" type="real" />
    <att name="relevance_score" value="0.22058823529411764" type="real" />
  </edge>
  <edge id="P02671 (pp) Q05397" label="FIBA_HUMAN (pp) FAK1_HUMAN" source="P02671" target="Q05397">
    <att name="confidence_score" value="1.0" type="real" />
    <att name="confidence_score_old" value="1.0" type="real" />
    <att name="initial_score" value="0.2488" type="real" />
    <att name="relevance_score" value="0.17261904761904762" type="real" />
  </edge>
  <edge id="P02671 (pp) Q7Z5R6" label="FIBA_HUMAN (pp) AB1IP_HUMAN" source="P02671" target="Q7Z5R6">
    <att name="confidence_score" value="1.0" type="real" />
    <att name="confidence_score_old" value="1.0" type="real" />
    <att name="initial_score" value="0.2437" type="real" />
    <att name="relevance_score" value="0.27450980392156865" type="real" />
  </edge>
  <edge id="P02671 (pp) Q9Y490" label="FIBA_HUMAN (pp) TLN1_HUMAN" source="P02671" target="Q9Y490">
    <att name="confidence_score" value="1.0" type="real" />
    <att name="confidence_score_old" value="1.0" type="real" />
    <att name="initial_score" value="0.234" type="real" />
    <att name="relevance_score" value="0.2702702702702703" type="real" />
  </edge>
  <edge id="P02675 (pp) P02679" label="FIBB_HUMAN (pp) FIBG_HUMAN" source="P02675" target="P02679">
    <att name="confidence_score" value="1.0" type="real" />
    <att name="confidence_score_old" value="1.0" type="real" />
    <att name="initial_score" value="0.8416" type="real" />
    <att name="relevance_score" value="0.12962962962962962" type="real" />
  </edge>
  <edge id="P02675 (pp) P05106" label="FIBB_HUMAN (pp) ITB3_HUMAN" source="P02675" target="P05106">
    <att name="confidence_score" value="1.0" type="real" />
    <att name="confidence_score_old" value="1.0" type="real" />
    <att name="initial_score" value="0.5172" type="real" />
    <att name="relevance_score" value="0.12962962962962962" type="real" />
  </edge>
  <edge id="P02675 (pp) P08514" label="FIBB_HUMAN (pp) ITA2B_HUMAN" source="P02675" target="P08514">
    <att name="confidence_score" value="1.0" type="real" />
    <att name="confidence_score_old" value="1.0" type="real" />
    <att name="initial_score" value="0.5175" type="real" />
    <att name="relevance_score" value="0.12962962962962962" type="real" />
  </edge>
  <edge id="P02675 (pp) P12931" label="FIBB_HUMAN (pp) SRC_HUMAN" source="P02675" target="P12931">
    <att name="confidence_score" value="1.0" type="real" />
    <att name="confidence_score_old" value="1.0" type="real" />
    <att name="initial_score" value="0.2271" type="real" />
    <att name="relevance_score" value="0.1040339702760085" type="real" />
  </edge>
  <edge id="P02675 (pp) P18031" label="FIBB_HUMAN (pp) PTN1_HUMAN" source="P02675" target="P18031">
    <att name="confidence_score" value="1.0" type="real" />
    <att name="confidence_score_old" value="1.0" type="real" />
    <att name="initial_score" value="0.1066" type="real" />
    <att name="relevance_score" value="0.12962962962962962" type="real" />
  </edge>
  <edge id="P02675 (pp) P46108" label="FIBB_HUMAN (pp) CRK_HUMAN" source="P02675" target="P46108">
    <att name="confidence_score" value="1.0" type="real" />
    <att name="confidence_score_old" value="1.0" type="real" />
    <att name="initial_score" value="0.2092" type="real" />
    <att name="relevance_score" value="0.12962962962962962" type="real" />
  </edge>
  <edge id="P02675 (pp) P56945" label="FIBB_HUMAN (pp) BCAR1_HUMAN" source="P02675" target="P56945">
    <att name="confidence_score" value="1.0" type="real" />
    <att name="confidence_score_old" value="1.0" type="real" />
    <att name="initial_score" value="0.3338" type="real" />
    <att name="relevance_score" value="0.12962962962962962" type="real" />
  </edge>
  <edge id="P02675 (pp) P61224" label="FIBB_HUMAN (pp) RAP1B_HUMAN" source="P02675" target="P61224">
    <att name="confidence_score" value="1.0" type="real" />
    <att name="confidence_score_old" value="1.0" type="real" />
    <att name="initial_score" value="0.2345" type="real" />
    <att name="relevance_score" value="0.12962962962962962" type="real" />
  </edge>
  <edge id="P02675 (pp) P62834" label="FIBB_HUMAN (pp) RAP1A_HUMAN" source="P02675" target="P62834">
    <att name="confidence_score" value="1.0" type="real" />
    <att name="confidence_score_old" value="1.0" type="real" />
    <att name="initial_score" value="0.2341" type="real" />
    <att name="relevance_score" value="0.12962962962962962" type="real" />
  </edge>
  <edge id="P02675 (pp) Q05397" label="FIBB_HUMAN (pp) FAK1_HUMAN" source="P02675" target="Q05397">
    <att name="confidence_score" value="1.0" type="real" />
    <att name="confidence_score_old" value="1.0" type="real" />
    <att name="initial_score" value="0.2457" type="real" />
    <att name="relevance_score" value="0.12962962962962962" type="real" />
  </edge>
  <edge id="P02675 (pp) Q7Z5R6" label="FIBB_HUMAN (pp) AB1IP_HUMAN" source="P02675" target="Q7Z5R6">
    <att name="confidence_score" value="1.0" type="real" />
    <att name="confidence_score_old" value="1.0" type="real" />
    <att name="initial_score" value="0.2406" type="real" />
    <att name="relevance_score" value="0.12962962962962962" type="real" />
  </edge>
  <edge id="P02675 (pp) Q9Y490" label="FIBB_HUMAN (pp) TLN1_HUMAN" source="P02675" target="Q9Y490">
    <att name="confidence_score" value="1.0" type="real" />
    <att name="confidence_score_old" value="1.0" type="real" />
    <att name="initial_score" value="0.2324" type="real" />
    <att name="relevance_score" value="0.12962962962962962" type="real" />
  </edge>
  <edge id="P02679 (pp) P05106" label="FIBG_HUMAN (pp) ITB3_HUMAN" source="P02679" target="P05106">
    <att name="confidence_score" value="1.0" type="real" />
    <att name="confidence_score_old" value="1.0" type="real" />
    <att name="initial_score" value="0.7514" type="real" />
    <att name="relevance_score" value="0.25742574257425743" type="real" />
  </edge>
  <edge id="P02679 (pp) P08514" label="FIBG_HUMAN (pp) ITA2B_HUMAN" source="P02679" target="P08514">
    <att name="confidence_score" value="1.0" type="real" />
    <att name="confidence_score_old" value="1.0" type="real" />
    <att name="initial_score" value="0.6693" type="real" />
    <att name="relevance_score" value="0.2916666666666667" type="real" />
  </edge>
  <edge id="P02679 (pp) P12931" label="FIBG_HUMAN (pp) SRC_HUMAN" source="P02679" target="P12931">
    <att name="confidence_score" value="1.0" type="real" />
    <att name="confidence_score_old" value="1.0" type="real" />
    <att name="initial_score" value="0.2298" type="real" />
    <att name="relevance_score" value="0.1040339702760085" type="real" />
  </edge>
  <edge id="P02679 (pp) P18031" label="FIBG_HUMAN (pp) PTN1_HUMAN" source="P02679" target="P18031">
    <att name="confidence_score" value="1.0" type="real" />
    <att name="confidence_score_old" value="1.0" type="real" />
    <att name="initial_score" value="0.1079" type="real" />
    <att name="relevance_score" value="0.2916666666666667" type="real" />
  </edge>
  <edge id="P02679 (pp) P46108" label="FIBG_HUMAN (pp) CRK_HUMAN" source="P02679" target="P46108">
    <att name="confidence_score" value="1.0" type="real" />
    <att name="confidence_score_old" value="1.0" type="real" />
    <att name="initial_score" value="0.2117" type="real" />
    <att name="relevance_score" value="0.1986754966887417" type="real" />
  </edge>
  <edge id="P02679 (pp) P56945" label="FIBG_HUMAN (pp) BCAR1_HUMAN" source="P02679" target="P56945">
    <att name="confidence_score" value="1.0" type="real" />
    <att name="confidence_score_old" value="1.0" type="real" />
    <att name="initial_score" value="0.3379" type="real" />
    <att name="relevance_score" value="0.25842696629213485" type="real" />
  </edge>
  <edge id="P02679 (pp) P61224" label="FIBG_HUMAN (pp) RAP1B_HUMAN" source="P02679" target="P61224">
    <att name="confidence_score" value="1.0" type="real" />
    <att name="confidence_score_old" value="1.0" type="real" />
    <att name="initial_score" value="0.2374" type="real" />
    <att name="relevance_score" value="0.2916666666666667" type="real" />
  </edge>
  <edge id="P02679 (pp) P62834" label="FIBG_HUMAN (pp) RAP1A_HUMAN" source="P02679" target="P62834">
    <att name="confidence_score" value="1.0" type="real" />
    <att name="confidence_score_old" value="1.0" type="real" />
    <att name="initial_score" value="0.2372" type="real" />
    <att name="relevance_score" value="0.22058823529411764" type="real" />
  </edge>
  <edge id="P02679 (pp) Q05397" label="FIBG_HUMAN (pp) FAK1_HUMAN" source="P02679" target="Q05397">
    <att name="confidence_score" value="1.0" type="real" />
    <att name="confidence_score_old" value="1.0" type="real" />
    <att name="initial_score" value="0.2486" type="real" />
    <att name="relevance_score" value="0.17261904761904762" type="real" />
  </edge>
  <edge id="P02679 (pp) Q7Z5R6" label="FIBG_HUMAN (pp) AB1IP_HUMAN" source="P02679" target="Q7Z5R6">
    <att name="confidence_score" value="1.0" type="real" />
    <att name="confidence_score_old" value="1.0" type="real" />
    <att name="initial_score" value="0.2437" type="real" />
    <att name="relevance_score" value="0.2916666666666667" type="real" />
  </edge>
  <edge id="P02679 (pp) Q9Y490" label="FIBG_HUMAN (pp) TLN1_HUMAN" source="P02679" target="Q9Y490">
    <att name="confidence_score" value="1.0" type="real" />
    <att name="confidence_score_old" value="1.0" type="real" />
    <att name="initial_score" value="0.2341" type="real" />
    <att name="relevance_score" value="0.2702702702702703" type="real" />
  </edge>
  <edge id="P02730 (pp) P18031" label="B3AT_HUMAN (pp) PTN1_HUMAN" source="P02730" target="P18031">
    <att name="confidence_score" value="1.0" type="real" />
    <att name="confidence_score_old" value="0.3311" type="real" />
    <att name="initial_score" value="0.4065" type="real" />
    <att name="relevance_score" value="0.1" type="real" />
  </edge>
  <edge id="P02751 (pp) P05106" label="FINC_HUMAN (pp) ITB3_HUMAN" source="P02751" target="P05106">
    <att name="confidence_score" value="1.0" type="real" />
    <att name="confidence_score_old" value="1.0" type="real" />
    <att name="initial_score" value="0.7774" type="real" />
    <att name="relevance_score" value="0.12396694214876033" type="real" />
  </edge>
  <edge id="P02751 (pp) P05556" label="FINC_HUMAN (pp) ITB1_HUMAN" source="P02751" target="P05556">
    <att name="confidence_score" value="1.0" type="real" />
    <att name="confidence_score_old" value="1.0" type="real" />
    <att name="initial_score" value="0.768" type="real" />
    <att name="relevance_score" value="0.11538461538461539" type="real" />
  </edge>
  <edge id="P02751 (pp) P08514" label="FINC_HUMAN (pp) ITA2B_HUMAN" source="P02751" target="P08514">
    <att name="confidence_score" value="1.0" type="real" />
    <att name="confidence_score_old" value="1.0" type="real" />
    <att name="initial_score" value="0.5829" type="real" />
    <att name="relevance_score" value="0.12396694214876033" type="real" />
  </edge>
  <edge id="P02751 (pp) P12931" label="FINC_HUMAN (pp) SRC_HUMAN" source="P02751" target="P12931">
    <att name="confidence_score" value="1.0" type="real" />
    <att name="confidence_score_old" value="1.0" type="real" />
    <att name="initial_score" value="0.221" type="real" />
    <att name="relevance_score" value="0.1040339702760085" type="real" />
  </edge>
  <edge id="P02751 (pp) P14210" label="FINC_HUMAN (pp) HGF_HUMAN" source="P02751" target="P14210">
    <att name="confidence_score" value="1.0" type="real" />
    <att name="confidence_score_old" value="0.2905" type="real" />
    <att name="initial_score" value="0.3433" type="real" />
    <att name="relevance_score" value="0.12396694214876033" type="real" />
  </edge>
  <edge id="P02751 (pp) P18031" label="FINC_HUMAN (pp) PTN1_HUMAN" source="P02751" target="P18031">
    <att name="confidence_score" value="1.0" type="real" />
    <att name="confidence_score_old" value="1.0" type="real" />
    <att name="initial_score" value="0.1039" type="real" />
    <att name="relevance_score" value="0.12396694214876033" type="real" />
  </edge>
  <edge id="P02751 (pp) P46108" label="FINC_HUMAN (pp) CRK_HUMAN" source="P02751" target="P46108">
    <att name="confidence_score" value="1.0" type="real" />
    <att name="confidence_score_old" value="1.0" type="real" />
    <att name="initial_score" value="0.2043" type="real" />
    <att name="relevance_score" value="0.12396694214876033" type="real" />
  </edge>
  <edge id="P02751 (pp) P49023" label="FINC_HUMAN (pp) PAXI_HUMAN" source="P02751" target="P49023">
    <att name="confidence_score" value="1.0" type="real" />
    <att name="confidence_score_old" value="0.1776" type="real" />
    <att name="initial_score" value="0.1055" type="real" />
    <att name="relevance_score" value="0.11940298507462686" type="real" />
  </edge>
  <edge id="P02751 (pp) P56945" label="FINC_HUMAN (pp) BCAR1_HUMAN" source="P02751" target="P56945">
    <att name="confidence_score" value="1.0" type="real" />
    <att name="confidence_score_old" value="1.0" type="real" />
    <att name="initial_score" value="0.3457" type="real" />
    <att name="relevance_score" value="0.12396694214876033" type="real" />
  </edge>
  <edge id="P02751 (pp) P61224" label="FINC_HUMAN (pp) RAP1B_HUMAN" source="P02751" target="P61224">
    <att name="confidence_score" value="1.0" type="real" />
    <att name="confidence_score_old" value="1.0" type="real" />
    <att name="initial_score" value="0.2305" type="real" />
    <att name="relevance_score" value="0.12396694214876033" type="real" />
  </edge>
  <edge id="P02751 (pp) P62834" label="FINC_HUMAN (pp) RAP1A_HUMAN" source="P02751" target="P62834">
    <att name="confidence_score" value="1.0" type="real" />
    <att name="confidence_score_old" value="1.0" type="real" />
    <att name="initial_score" value="0.2283" type="real" />
    <att name="relevance_score" value="0.12396694214876033" type="real" />
  </edge>
  <edge id="P02751 (pp) Q05397" label="FINC_HUMAN (pp) FAK1_HUMAN" source="P02751" target="Q05397">
    <att name="confidence_score" value="1.0" type="real" />
    <att name="confidence_score_old" value="1.0" type="real" />
    <att name="initial_score" value="0.2395" type="real" />
    <att name="relevance_score" value="0.12396694214876033" type="real" />
  </edge>
  <edge id="P02751 (pp) Q7Z5R6" label="FINC_HUMAN (pp) AB1IP_HUMAN" source="P02751" target="Q7Z5R6">
    <att name="confidence_score" value="1.0" type="real" />
    <att name="confidence_score_old" value="1.0" type="real" />
    <att name="initial_score" value="0.2348" type="real" />
    <att name="relevance_score" value="0.12396694214876033" type="real" />
  </edge>
  <edge id="P02751 (pp) Q9Y490" label="FINC_HUMAN (pp) TLN1_HUMAN" source="P02751" target="Q9Y490">
    <att name="confidence_score" value="1.0" type="real" />
    <att name="confidence_score_old" value="1.0" type="real" />
    <att name="initial_score" value="0.2286" type="real" />
    <att name="relevance_score" value="0.12396694214876033" type="real" />
  </edge>
  <edge id="P04275 (pp) P05106" label="VWF_HUMAN (pp) ITB3_HUMAN" source="P04275" target="P05106">
    <att name="confidence_score" value="1.0" type="real" />
    <att name="confidence_score_old" value="1.0" type="real" />
    <att name="initial_score" value="0.7583" type="real" />
    <att name="relevance_score" value="0.25742574257425743" type="real" />
  </edge>
  <edge id="P04275 (pp) P08514" label="VWF_HUMAN (pp) ITA2B_HUMAN" source="P04275" target="P08514">
    <att name="confidence_score" value="1.0" type="real" />
    <att name="confidence_score_old" value="1.0" type="real" />
    <att name="initial_score" value="0.5358" type="real" />
    <att name="relevance_score" value="0.3157894736842105" type="real" />
  </edge>
  <edge id="P04275 (pp) P12931" label="VWF_HUMAN (pp) SRC_HUMAN" source="P04275" target="P12931">
    <att name="confidence_score" value="1.0" type="real" />
    <att name="confidence_score_old" value="1.0" type="real" />
    <att name="initial_score" value="0.2354" type="real" />
    <att name="relevance_score" value="0.1040339702760085" type="real" />
  </edge>
  <edge id="P04275 (pp) P14210" label="VWF_HUMAN (pp) HGF_HUMAN" source="P04275" target="P14210">
    <att name="confidence_score" value="1.0" type="real" />
    <att name="confidence_score_old" value="0.2854" type="real" />
    <att name="initial_score" value="0.3347" type="real" />
    <att name="relevance_score" value="0.26785714285714285" type="real" />
  </edge>
  <edge id="P04275 (pp) P18031" label="VWF_HUMAN (pp) PTN1_HUMAN" source="P04275" target="P18031">
    <att name="confidence_score" value="1.0" type="real" />
    <att name="confidence_score_old" value="1.0" type="real" />
    <att name="initial_score" value="0.1101" type="real" />
    <att name="relevance_score" value="0.3611111111111111" type="real" />
  </edge>
  <edge id="P04275 (pp) P46108" label="VWF_HUMAN (pp) CRK_HUMAN" source="P04275" target="P46108">
    <att name="confidence_score" value="1.0" type="real" />
    <att name="confidence_score_old" value="1.0" type="real" />
    <att name="initial_score" value="0.217" type="real" />
    <att name="relevance_score" value="0.1986754966887417" type="real" />
  </edge>
  <edge id="P04275 (pp) P56945" label="VWF_HUMAN (pp) BCAR1_HUMAN" source="P04275" target="P56945">
    <att name="confidence_score" value="1.0" type="real" />
    <att name="confidence_score_old" value="1.0" type="real" />
    <att name="initial_score" value="0.3459" type="real" />
    <att name="relevance_score" value="0.25842696629213485" type="real" />
  </edge>
  <edge id="P04275 (pp) P61224" label="VWF_HUMAN (pp) RAP1B_HUMAN" source="P04275" target="P61224">
    <att name="confidence_score" value="1.0" type="real" />
    <att name="confidence_score_old" value="1.0" type="real" />
    <att name="initial_score" value="0.242" type="real" />
    <att name="relevance_score" value="0.3611111111111111" type="real" />
  </edge>
  <edge id="P04275 (pp) P62834" label="VWF_HUMAN (pp) RAP1A_HUMAN" source="P04275" target="P62834">
    <att name="confidence_score" value="1.0" type="real" />
    <att name="confidence_score_old" value="1.0" type="real" />
    <att name="initial_score" value="0.242" type="real" />
    <att name="relevance_score" value="0.22058823529411764" type="real" />
  </edge>
  <edge id="P04275 (pp) Q05397" label="VWF_HUMAN (pp) FAK1_HUMAN" source="P04275" target="Q05397">
    <att name="confidence_score" value="1.0" type="real" />
    <att name="confidence_score_old" value="1.0" type="real" />
    <att name="initial_score" value="0.2541" type="real" />
    <att name="relevance_score" value="0.17261904761904762" type="real" />
  </edge>
  <edge id="P04275 (pp) Q7Z5R6" label="VWF_HUMAN (pp) AB1IP_HUMAN" source="P04275" target="Q7Z5R6">
    <att name="confidence_score" value="1.0" type="real" />
    <att name="confidence_score_old" value="1.0" type="real" />
    <att name="initial_score" value="0.2486" type="real" />
    <att name="relevance_score" value="0.3611111111111111" type="real" />
  </edge>
  <edge id="P04275 (pp) Q9Y490" label="VWF_HUMAN (pp) TLN1_HUMAN" source="P04275" target="Q9Y490">
    <att name="confidence_score" value="1.0" type="real" />
    <att name="confidence_score_old" value="1.0" type="real" />
    <att name="initial_score" value="0.2385" type="real" />
    <att name="relevance_score" value="0.2702702702702703" type="real" />
  </edge>
  <edge id="P04843 (pp) P18031" label="RPN1_HUMAN (pp) PTN1_HUMAN" source="P04843" target="P18031">
    <att name="confidence_score" value="1.0" type="real" />
    <att name="confidence_score_old" value="0.1608" type="real" />
    <att name="initial_score" value="0.0576" type="real" />
    <att name="relevance_score" value="0.11724137931034483" type="real" />
  </edge>
  <edge id="P04843 (pp) P42166" label="RPN1_HUMAN (pp) LAP2A_HUMAN" source="P04843" target="P42166">
    <att name="confidence_score" value="1.0" type="real" />
    <att name="confidence_score_old" value="0.1689" type="real" />
    <att name="initial_score" value="0.0812" type="real" />
    <att name="relevance_score" value="0.11724137931034483" type="real" />
  </edge>
  <edge id="P04843 (pp) P42167" label="RPN1_HUMAN (pp) LAP2B_HUMAN" source="P04843" target="P42167">
    <att name="confidence_score" value="1.0" type="real" />
    <att name="confidence_score_old" value="0.1689" type="real" />
    <att name="initial_score" value="0.0812" type="real" />
    <att name="relevance_score" value="0.11724137931034483" type="real" />
  </edge>
  <edge id="P04843 (pp) P50402" label="RPN1_HUMAN (pp) EMD_HUMAN" source="P04843" target="P50402">
    <att name="confidence_score" value="1.0" type="real" />
    <att name="confidence_score_old" value="0.16" type="real" />
    <att name="initial_score" value="0.0552" type="real" />
    <att name="relevance_score" value="0.11724137931034483" type="real" />
  </edge>
  <edge id="P04843 (pp) P60468" label="RPN1_HUMAN (pp) SC61B_HUMAN" source="P04843" target="P60468">
    <att name="confidence_score" value="1.0" type="real" />
    <att name="confidence_score_old" value="0.1818" type="real" />
    <att name="initial_score" value="0.1169" type="real" />
    <att name="relevance_score" value="0.109375" type="real" />
  </edge>
  <edge id="P04843 (pp) Q07065" label="RPN1_HUMAN (pp) CKAP4_HUMAN" source="P04843" target="Q07065">
    <att name="confidence_score" value="1.0" type="real" />
    <att name="confidence_score_old" value="0.1538" type="real" />
    <att name="initial_score" value="0.036" type="real" />
    <att name="relevance_score" value="0.11724137931034483" type="real" />
  </edge>
  <edge id="P04843 (pp) Q8N4V1" label="RPN1_HUMAN (pp) EMC5_HUMAN" source="P04843" target="Q8N4V1">
    <att name="confidence_score" value="1.0" type="real" />
    <att name="confidence_score_old" value="0.1668" type="real" />
    <att name="initial_score" value="0.0751" type="real" />
    <att name="relevance_score" value="0.11724137931034483" type="real" />
  </edge>
  <edge id="P04843 (pp) Q96A33" label="RPN1_HUMAN (pp) CCD47_HUMAN" source="P04843" target="Q96A33">
    <att name="confidence_score" value="1.0" type="real" />
    <att name="confidence_score_old" value="0.1601" type="real" />
    <att name="initial_score" value="0.0555" type="real" />
    <att name="relevance_score" value="0.11724137931034483" type="real" />
  </edge>
  <edge id="P04843 (pp) Q9NRC1" label="RPN1_HUMAN (pp) ST7_HUMAN" source="P04843" target="Q9NRC1">
    <att name="confidence_score" value="1.0" type="real" />
    <att name="confidence_score_old" value="0.162" type="real" />
    <att name="initial_score" value="0.061" type="real" />
    <att name="relevance_score" value="0.11724137931034483" type="real" />
  </edge>
  <edge id="P04843 (pp) Q9UGP8" label="RPN1_HUMAN (pp) SEC63_HUMAN" source="P04843" target="Q9UGP8">
    <att name="confidence_score" value="1.0" type="real" />
    <att name="confidence_score_old" value="0.1624" type="real" />
    <att name="initial_score" value="0.0622" type="real" />
    <att name="relevance_score" value="0.11724137931034483" type="real" />
  </edge>
  <edge id="P05106 (pp) P05556" label="ITB3_HUMAN (pp) ITB1_HUMAN" source="P05106" target="P05556">
    <att name="confidence_score" value="1.0" type="real" />
    <att name="confidence_score_old" value="1.0" type="real" />
    <att name="relevance_score" value="0.11538461538461539" type="real" />
  </edge>
  <edge id="P05106 (pp) P08514" label="ITB3_HUMAN (pp) ITA2B_HUMAN" source="P05106" target="P08514">
    <att name="confidence_score" value="1.0" type="real" />
    <att name="confidence_score_old" value="1.0" type="real" />
    <att name="initial_score" value="0.8072" type="real" />
    <att name="relevance_score" value="0.25742574257425743" type="real" />
  </edge>
  <edge id="P05106 (pp) P09619" label="ITB3_HUMAN (pp) PGFRB_HUMAN" source="P05106" target="P09619">
    <att name="confidence_score" value="1.0" type="real" />
    <att name="confidence_score_old" value="0.3262" type="real" />
    <att name="initial_score" value="0.3992" type="real" />
    <att name="relevance_score" value="0.12643678160919541" type="real" />
  </edge>
  <edge id="P05106 (pp) P11362" label="ITB3_HUMAN (pp) FGFR1_HUMAN" source="P05106" target="P11362">
    <att name="confidence_score" value="1.0" type="real" />
    <att name="confidence_score_old" value="0.2144" type="real" />
    <att name="initial_score" value="0.1964" type="real" />
    <att name="relevance_score" value="0.11504424778761062" type="real" />
  </edge>
  <edge id="P05106 (pp) P12814" label="ITB3_HUMAN (pp) ACTN1_HUMAN" source="P05106" target="P12814">
    <att name="confidence_score" value="1.0" type="real" />
    <att name="confidence_score_old" value="0.4896" type="real" />
    <att name="initial_score" value="0.5955" type="real" />
    <att name="relevance_score" value="0.11764705882352941" type="real" />
  </edge>
  <edge id="P05106 (pp) P12931" label="ITB3_HUMAN (pp) SRC_HUMAN" source="P05106" target="P12931">
    <att name="confidence_score" value="1.0" type="real" />
    <att name="confidence_score_old" value="1.0" type="real" />
    <att name="initial_score" value="0.7769" type="real" />
    <att name="relevance_score" value="0.1040339702760085" type="real" />
  </edge>
  <edge id="P05106 (pp) P18031" label="ITB3_HUMAN (pp) PTN1_HUMAN" source="P05106" target="P18031">
    <att name="confidence_score" value="1.0" type="real" />
    <att name="confidence_score_old" value="1.0" type="real" />
    <att name="initial_score" value="0.1854" type="real" />
    <att name="relevance_score" value="0.25742574257425743" type="real" />
  </edge>
  <edge id="P05106 (pp) P46108" label="ITB3_HUMAN (pp) CRK_HUMAN" source="P05106" target="P46108">
    <att name="confidence_score" value="1.0" type="real" />
    <att name="confidence_score_old" value="1.0" type="real" />
    <att name="initial_score" value="0.2083" type="real" />
    <att name="relevance_score" value="0.1986754966887417" type="real" />
  </edge>
  <edge id="P05106 (pp) P49023" label="ITB3_HUMAN (pp) PAXI_HUMAN" source="P05106" target="P49023">
    <att name="confidence_score" value="1.0" type="real" />
    <att name="confidence_score_old" value="0.3249" type="real" />
    <att name="initial_score" value="0.3973" type="real" />
    <att name="relevance_score" value="0.11940298507462686" type="real" />
  </edge>
  <edge id="P05106 (pp) P56945" label="ITB3_HUMAN (pp) BCAR1_HUMAN" source="P05106" target="P56945">
    <att name="confidence_score" value="1.0" type="real" />
    <att name="confidence_score_old" value="1.0" type="real" />
    <att name="initial_score" value="0.3325" type="real" />
    <att name="relevance_score" value="0.25742574257425743" type="real" />
  </edge>
  <edge id="P05106 (pp) P61224" label="ITB3_HUMAN (pp) RAP1B_HUMAN" source="P05106" target="P61224">
    <att name="confidence_score" value="1.0" type="real" />
    <att name="confidence_score_old" value="1.0" type="real" />
    <att name="initial_score" value="0.3226" type="real" />
    <att name="relevance_score" value="0.25742574257425743" type="real" />
  </edge>
  <edge id="P05106 (pp) P62834" label="ITB3_HUMAN (pp) RAP1A_HUMAN" source="P05106" target="P62834">
    <att name="confidence_score" value="1.0" type="real" />
    <att name="confidence_score_old" value="1.0" type="real" />
    <att name="initial_score" value="0.323" type="real" />
    <att name="relevance_score" value="0.22058823529411764" type="real" />
  </edge>
  <edge id="P05106 (pp) Q05397" label="ITB3_HUMAN (pp) FAK1_HUMAN" source="P05106" target="Q05397">
    <att name="confidence_score" value="1.0" type="real" />
    <att name="confidence_score_old" value="1.0" type="real" />
    <att name="initial_score" value="0.3876" type="real" />
    <att name="relevance_score" value="0.17261904761904762" type="real" />
  </edge>
  <edge id="P05106 (pp) Q7Z5R6" label="ITB3_HUMAN (pp) AB1IP_HUMAN" source="P05106" target="Q7Z5R6">
    <att name="confidence_score" value="1.0" type="real" />
    <att name="confidence_score_old" value="1.0" type="real" />
    <att name="initial_score" value="0.3325" type="real" />
    <att name="relevance_score" value="0.25742574257425743" type="real" />
  </edge>
  <edge id="P05106 (pp) Q99704" label="ITB3_HUMAN (pp) DOK1_HUMAN" source="P05106" target="Q99704">
    <att name="confidence_score" value="1.0" type="real" />
    <att name="confidence_score_old" value="0.2394" type="real" />
    <att name="initial_score" value="0.2498" type="real" />
    <att name="relevance_score" value="0.25742574257425743" type="real" />
  </edge>
  <edge id="P05106 (pp) Q9Y490" label="ITB3_HUMAN (pp) TLN1_HUMAN" source="P05106" target="Q9Y490">
    <att name="confidence_score" value="1.0" type="real" />
    <att name="confidence_score_old" value="1.0" type="real" />
    <att name="initial_score" value="0.7983" type="real" />
    <att name="relevance_score" value="0.25742574257425743" type="real" />
  </edge>
  <edge id="P05556 (pp) P08069" label="ITB1_HUMAN (pp) IGF1R_HUMAN" source="P05556" target="P08069">
    <att name="confidence_score" value="1.0" type="real" />
    <att name="confidence_score_old" value="0.3883" type="real" />
    <att name="initial_score" value="0.4835" type="real" />
    <att name="relevance_score" value="0.11538461538461539" type="real" />
  </edge>
  <edge id="P05556 (pp) P08514" label="ITB1_HUMAN (pp) ITA2B_HUMAN" source="P05556" target="P08514">
    <att name="confidence_score" value="1.0" type="real" />
    <att name="confidence_score_old" value="1.0" type="real" />
    <att name="initial_score" value="0.0" type="real" />
    <att name="relevance_score" value="0.11538461538461539" type="real" />
  </edge>
  <edge id="P05556 (pp) P08581" label="ITB1_HUMAN (pp) MET_HUMAN" source="P05556" target="P08581">
    <att name="confidence_score" value="1.0" type="real" />
    <att name="confidence_score_old" value="1.0" type="real" />
    <att name="initial_score" value="0.5403" type="real" />
    <att name="relevance_score" value="0.11538461538461539" type="real" />
  </edge>
  <edge id="P05556 (pp) P12814" label="ITB1_HUMAN (pp) ACTN1_HUMAN" source="P05556" target="P12814">
    <att name="confidence_score" value="1.0" type="real" />
    <att name="confidence_score_old" value="0.4845" type="real" />
    <att name="initial_score" value="0.5904" type="real" />
    <att name="relevance_score" value="0.11538461538461539" type="real" />
  </edge>
  <edge id="P05556 (pp) P14210" label="ITB1_HUMAN (pp) HGF_HUMAN" source="P05556" target="P14210">
    <att name="confidence_score" value="1.0" type="real" />
    <att name="confidence_score_old" value="1.0" type="real" />
    <att name="initial_score" value="0.403" type="real" />
    <att name="relevance_score" value="0.11538461538461539" type="real" />
  </edge>
  <edge id="P05556 (pp) P18031" label="ITB1_HUMAN (pp) PTN1_HUMAN" source="P05556" target="P18031">
    <att name="confidence_score" value="1.0" type="real" />
    <att name="confidence_score_old" value="0.3342" type="real" />
    <att name="initial_score" value="0.411" type="real" />
    <att name="relevance_score" value="0.11538461538461539" type="real" />
  </edge>
  <edge id="P05556 (pp) P49023" label="ITB1_HUMAN (pp) PAXI_HUMAN" source="P05556" target="P49023">
    <att name="confidence_score" value="1.0" type="real" />
    <att name="confidence_score_old" value="0.6356" type="real" />
    <att name="initial_score" value="0.7216" type="real" />
    <att name="relevance_score" value="0.11538461538461539" type="real" />
  </edge>
  <edge id="P05556 (pp) P60468" label="ITB1_HUMAN (pp) SC61B_HUMAN" source="P05556" target="P60468">
    <att name="confidence_score" value="1.0" type="real" />
    <att name="confidence_score_old" value="0.1689" type="real" />
    <att name="initial_score" value="0.0814" type="real" />
    <att name="relevance_score" value="0.109375" type="real" />
  </edge>
  <edge id="P05556 (pp) Q05397" label="ITB1_HUMAN (pp) FAK1_HUMAN" source="P05556" target="Q05397">
    <att name="confidence_score" value="1.0" type="real" />
    <att name="confidence_score_old" value="0.2915" type="real" />
    <att name="initial_score" value="0.3449" type="real" />
    <att name="relevance_score" value="0.11538461538461539" type="real" />
  </edge>
  <edge id="P05556 (pp) Q9Y490" label="ITB1_HUMAN (pp) TLN1_HUMAN" source="P05556" target="Q9Y490">
    <att name="confidence_score" value="1.0" type="real" />
    <att name="confidence_score_old" value="1.0" type="real" />
    <att name="initial_score" value="0.7744" type="real" />
    <att name="relevance_score" value="0.11538461538461539" type="real" />
  </edge>
  <edge id="P06213 (pp) P08069" label="INSR_HUMAN (pp) IGF1R_HUMAN" source="P06213" target="P08069">
    <att name="confidence_score" value="1.0" type="real" />
    <att name="confidence_score_old" value="0.357" type="real" />
    <att name="initial_score" value="0.4429" type="real" />
    <att name="relevance_score" value="0.18888888888888888" type="real" />
  </edge>
  <edge id="P06213 (pp) P12931" label="INSR_HUMAN (pp) SRC_HUMAN" source="P06213" target="P12931">
    <att name="confidence_score" value="1.0" type="real" />
    <att name="confidence_score_old" value="0.3808" type="real" />
    <att name="initial_score" value="0.474" type="real" />
    <att name="relevance_score" value="0.1040339702760085" type="real" />
  </edge>
  <edge id="P06213 (pp) P14210" label="INSR_HUMAN (pp) HGF_HUMAN" source="P06213" target="P14210">
    <att name="confidence_score" value="1.0" type="real" />
    <att name="confidence_score_old" value="0.3309" type="real" />
    <att name="initial_score" value="0.4062" type="real" />
    <att name="relevance_score" value="0.18888888888888888" type="real" />
  </edge>
  <edge id="P06213 (pp) P17706" label="INSR_HUMAN (pp) PTN2_HUMAN" source="P06213" target="P17706">
    <att name="confidence_score" value="1.0" type="real" />
    <att name="confidence_score_old" value="0.3266" type="real" />
    <att name="initial_score" value="0.3998" type="real" />
    <att name="relevance_score" value="0.18888888888888888" type="real" />
  </edge>
  <edge id="P06213 (pp) P18031" label="INSR_HUMAN (pp) PTN1_HUMAN" source="P06213" target="P18031">
    <att name="confidence_score" value="1.0" type="real" />
    <att name="confidence_score_old" value="0.7319" type="real" />
    <att name="initial_score" value="0.7897" type="real" />
    <att name="relevance_score" value="0.18888888888888888" type="real" />
  </edge>
  <edge id="P06213 (pp) P20936" label="INSR_HUMAN (pp) RASA1_HUMAN" source="P06213" target="P20936">
    <att name="confidence_score" value="1.0" type="real" />
    <att name="confidence_score_old" value="0.4745" type="real" />
    <att name="initial_score" value="0.5804" type="real" />
    <att name="relevance_score" value="0.17" type="real" />
  </edge>
  <edge id="P06213 (pp) P23458" label="INSR_HUMAN (pp) JAK1_HUMAN" source="P06213" target="P23458">
    <att name="confidence_score" value="1.0" type="real" />
    <att name="confidence_score_old" value="0.257" type="real" />
    <att name="initial_score" value="0.2841" type="real" />
    <att name="relevance_score" value="0.1347517730496454" type="real" />
  </edge>
  <edge id="P06213 (pp) P35568" label="INSR_HUMAN (pp) IRS1_HUMAN" source="P06213" target="P35568">
    <att name="confidence_score" value="1.0" type="real" />
    <att name="confidence_score_old" value="1.0" type="real" />
    <att name="initial_score" value="0.8033" type="real" />
    <att name="relevance_score" value="0.12173913043478261" type="real" />
  </edge>
  <edge id="P06213 (pp) P46108" label="INSR_HUMAN (pp) CRK_HUMAN" source="P06213" target="P46108">
    <att name="confidence_score" value="1.0" type="real" />
    <att name="confidence_score_old" value="0.3216" type="real" />
    <att name="initial_score" value="0.3925" type="real" />
    <att name="relevance_score" value="0.18888888888888888" type="real" />
  </edge>
  <edge id="P06213 (pp) Q96TC7" label="INSR_HUMAN (pp) RMD3_HUMAN" source="P06213" target="Q96TC7">
    <att name="confidence_score" value="1.0" type="real" />
    <att name="confidence_score_old" value="0.3214" type="real" />
    <att name="initial_score" value="0.3921" type="real" />
    <att name="relevance_score" value="0.18888888888888888" type="real" />
  </edge>
  <edge id="P06213 (pp) Q99704" label="INSR_HUMAN (pp) DOK1_HUMAN" source="P06213" target="Q99704">
    <att name="confidence_score" value="1.0" type="real" />
    <att name="confidence_score_old" value="0.2423" type="real" />
    <att name="initial_score" value="0.2556" type="real" />
    <att name="relevance_score" value="0.18888888888888888" type="real" />
  </edge>
  <edge id="P07949 (pp) P12931" label="RET_HUMAN (pp) SRC_HUMAN" source="P07949" target="P12931">
    <att name="confidence_score" value="1.0" type="real" />
    <att name="confidence_score_old" value="1.0" type="real" />
    <att name="initial_score" value="0.6393" type="real" />
    <att name="relevance_score" value="0.1040339702760085" type="real" />
  </edge>
  <edge id="P07949 (pp) P18031" label="RET_HUMAN (pp) PTN1_HUMAN" source="P07949" target="P18031">
    <att name="confidence_score" value="1.0" type="real" />
    <att name="confidence_score_old" value="0.1725" type="real" />
    <att name="initial_score" value="0.0914" type="real" />
    <att name="relevance_score" value="0.17333333333333334" type="real" />
  </edge>
  <edge id="P07949 (pp) P40763" label="RET_HUMAN (pp) STAT3_HUMAN" source="P07949" target="P40763">
    <att name="confidence_score" value="1.0" type="real" />
    <att name="confidence_score_old" value="0.5244" type="real" />
    <att name="initial_score" value="0.6287" type="real" />
    <att name="relevance_score" value="0.1111111111111111" type="real" />
  </edge>
  <edge id="P07949 (pp) P46108" label="RET_HUMAN (pp) CRK_HUMAN" source="P07949" target="P46108">
    <att name="confidence_score" value="1.0" type="real" />
    <att name="confidence_score_old" value="0.3552" type="real" />
    <att name="initial_score" value="0.4404" type="real" />
    <att name="relevance_score" value="0.17333333333333334" type="real" />
  </edge>
  <edge id="P07949 (pp) Q99704" label="RET_HUMAN (pp) DOK1_HUMAN" source="P07949" target="Q99704">
    <att name="confidence_score" value="1.0" type="real" />
    <att name="confidence_score_old" value="0.4295" type="real" />
    <att name="initial_score" value="0.5322" type="real" />
    <att name="relevance_score" value="0.17333333333333334" type="real" />
  </edge>
  <edge id="P08069 (pp) P10912" label="IGF1R_HUMAN (pp) GHR_HUMAN" source="P08069" target="P10912">
    <att name="confidence_score" value="1.0" type="real" />
    <att name="confidence_score_old" value="0.2404" type="real" />
    <att name="initial_score" value="0.2518" type="real" />
    <att name="relevance_score" value="0.20930232558139536" type="real" />
  </edge>
  <edge id="P08069 (pp) P12931" label="IGF1R_HUMAN (pp) SRC_HUMAN" source="P08069" target="P12931">
    <att name="confidence_score" value="1.0" type="real" />
    <att name="confidence_score_old" value="0.2095" type="real" />
    <att name="initial_score" value="0.1853" type="real" />
    <att name="relevance_score" value="0.1040339702760085" type="real" />
  </edge>
  <edge id="P08069 (pp) P18031" label="IGF1R_HUMAN (pp) PTN1_HUMAN" source="P08069" target="P18031">
    <att name="confidence_score" value="1.0" type="real" />
    <att name="confidence_score_old" value="0.5962" type="real" />
    <att name="initial_score" value="0.6906" type="real" />
    <att name="relevance_score" value="0.20930232558139536" type="real" />
  </edge>
  <edge id="P08069 (pp) P20936" label="IGF1R_HUMAN (pp) RASA1_HUMAN" source="P08069" target="P20936">
    <att name="confidence_score" value="1.0" type="real" />
    <att name="confidence_score_old" value="0.3343" type="real" />
    <att name="initial_score" value="0.4111" type="real" />
    <att name="relevance_score" value="0.17" type="real" />
  </edge>
  <edge id="P08069 (pp) P23458" label="IGF1R_HUMAN (pp) JAK1_HUMAN" source="P08069" target="P23458">
    <att name="confidence_score" value="1.0" type="real" />
    <att name="confidence_score_old" value="0.2028" type="real" />
    <att name="initial_score" value="0.1696" type="real" />
    <att name="relevance_score" value="0.1347517730496454" type="real" />
  </edge>
  <edge id="P08069 (pp) P35568" label="IGF1R_HUMAN (pp) IRS1_HUMAN" source="P08069" target="P35568">
    <att name="confidence_score" value="1.0" type="real" />
    <att name="confidence_score_old" value="1.0" type="real" />
    <att name="initial_score" value="0.7972" type="real" />
    <att name="relevance_score" value="0.12173913043478261" type="real" />
  </edge>
  <edge id="P08069 (pp) P40763" label="IGF1R_HUMAN (pp) STAT3_HUMAN" source="P08069" target="P40763">
    <att name="confidence_score" value="1.0" type="real" />
    <att name="confidence_score_old" value="0.3385" type="real" />
    <att name="initial_score" value="0.4171" type="real" />
    <att name="relevance_score" value="0.1111111111111111" type="real" />
  </edge>
  <edge id="P08069 (pp) P46108" label="IGF1R_HUMAN (pp) CRK_HUMAN" source="P08069" target="P46108">
    <att name="confidence_score" value="1.0" type="real" />
    <att name="confidence_score_old" value="0.5872" type="real" />
    <att name="initial_score" value="0.6833" type="real" />
    <att name="relevance_score" value="0.1986754966887417" type="real" />
  </edge>
  <edge id="P08069 (pp) P49023" label="IGF1R_HUMAN (pp) PAXI_HUMAN" source="P08069" target="P49023">
    <att name="confidence_score" value="1.0" type="real" />
    <att name="confidence_score_old" value="0.2003" type="real" />
    <att name="initial_score" value="0.1637" type="real" />
    <att name="relevance_score" value="0.11940298507462686" type="real" />
  </edge>
  <edge id="P08069 (pp) Q05397" label="IGF1R_HUMAN (pp) FAK1_HUMAN" source="P08069" target="Q05397">
    <att name="confidence_score" value="1.0" type="real" />
    <att name="confidence_score_old" value="0.2006" type="real" />
    <att name="initial_score" value="0.1644" type="real" />
    <att name="relevance_score" value="0.17261904761904762" type="real" />
  </edge>
  <edge id="P08514 (pp) P12931" label="ITA2B_HUMAN (pp) SRC_HUMAN" source="P08514" target="P12931">
    <att name="confidence_score" value="1.0" type="real" />
    <att name="confidence_score_old" value="1.0" type="real" />
    <att name="initial_score" value="0.2095" type="real" />
    <att name="relevance_score" value="0.1040339702760085" type="real" />
  </edge>
  <edge id="P08514 (pp) P18031" label="ITA2B_HUMAN (pp) PTN1_HUMAN" source="P08514" target="P18031">
    <att name="confidence_score" value="1.0" type="real" />
    <att name="confidence_score_old" value="1.0" type="real" />
    <att name="initial_score" value="0.1058" type="real" />
    <att name="relevance_score" value="0.3157894736842105" type="real" />
  </edge>
  <edge id="P08514 (pp) P46108" label="ITA2B_HUMAN (pp) CRK_HUMAN" source="P08514" target="P46108">
    <att name="confidence_score" value="1.0" type="real" />
    <att name="confidence_score_old" value="1.0" type="real" />
    <att name="initial_score" value="0.208" type="real" />
    <att name="relevance_score" value="0.1986754966887417" type="real" />
  </edge>
  <edge id="P08514 (pp) P56945" label="ITA2B_HUMAN (pp) BCAR1_HUMAN" source="P08514" target="P56945">
    <att name="confidence_score" value="1.0" type="real" />
    <att name="confidence_score_old" value="1.0" type="real" />
    <att name="initial_score" value="0.3319" type="real" />
    <att name="relevance_score" value="0.25842696629213485" type="real" />
  </edge>
  <edge id="P08514 (pp) P61224" label="ITA2B_HUMAN (pp) RAP1B_HUMAN" source="P08514" target="P61224">
    <att name="confidence_score" value="1.0" type="real" />
    <att name="confidence_score_old" value="1.0" type="real" />
    <att name="initial_score" value="0.3227" type="real" />
    <att name="relevance_score" value="0.3157894736842105" type="real" />
  </edge>
  <edge id="P08514 (pp) P62834" label="ITA2B_HUMAN (pp) RAP1A_HUMAN" source="P08514" target="P62834">
    <att name="confidence_score" value="1.0" type="real" />
    <att name="confidence_score_old" value="1.0" type="real" />
    <att name="initial_score" value="0.3228" type="real" />
    <att name="relevance_score" value="0.22058823529411764" type="real" />
  </edge>
  <edge id="P08514 (pp) Q05397" label="ITA2B_HUMAN (pp) FAK1_HUMAN" source="P08514" target="Q05397">
    <att name="confidence_score" value="1.0" type="real" />
    <att name="confidence_score_old" value="1.0" type="real" />
    <att name="initial_score" value="0.2441" type="real" />
    <att name="relevance_score" value="0.17261904761904762" type="real" />
  </edge>
  <edge id="P08514 (pp) Q7Z5R6" label="ITA2B_HUMAN (pp) AB1IP_HUMAN" source="P08514" target="Q7Z5R6">
    <att name="confidence_score" value="1.0" type="real" />
    <att name="confidence_score_old" value="1.0" type="real" />
    <att name="initial_score" value="0.3318" type="real" />
    <att name="relevance_score" value="0.3157894736842105" type="real" />
  </edge>
  <edge id="P08514 (pp) Q9Y490" label="ITA2B_HUMAN (pp) TLN1_HUMAN" source="P08514" target="Q9Y490">
    <att name="confidence_score" value="1.0" type="real" />
    <att name="confidence_score_old" value="1.0" type="real" />
    <att name="initial_score" value="0.3189" type="real" />
    <att name="relevance_score" value="0.2702702702702703" type="real" />
  </edge>
  <edge id="P08581 (pp) P12931" label="MET_HUMAN (pp) SRC_HUMAN" source="P08581" target="P12931">
    <att name="confidence_score" value="1.0" type="real" />
    <att name="confidence_score_old" value="1.0" type="real" />
    <att name="initial_score" value="0.7724" type="real" />
    <att name="relevance_score" value="0.1040339702760085" type="real" />
  </edge>
  <edge id="P08581 (pp) P14210" label="MET_HUMAN (pp) HGF_HUMAN" source="P08581" target="P14210">
    <att name="confidence_score" value="1.0" type="real" />
    <att name="confidence_score_old" value="1.0" type="real" />
    <att name="initial_score" value="0.8232" type="real" />
    <att name="relevance_score" value="0.2054794520547945" type="real" />
  </edge>
  <edge id="P08581 (pp) P17706" label="MET_HUMAN (pp) PTN2_HUMAN" source="P08581" target="P17706">
    <att name="confidence_score" value="1.0" type="real" />
    <att name="confidence_score_old" value="1.0" type="real" />
    <att name="initial_score" value="0.4011" type="real" />
    <att name="relevance_score" value="0.2054794520547945" type="real" />
  </edge>
  <edge id="P08581 (pp) P18031" label="MET_HUMAN (pp) PTN1_HUMAN" source="P08581" target="P18031">
    <att name="confidence_score" value="1.0" type="real" />
    <att name="confidence_score_old" value="1.0" type="real" />
    <att name="initial_score" value="0.7386" type="real" />
    <att name="relevance_score" value="0.2054794520547945" type="real" />
  </edge>
  <edge id="P08581 (pp) P40763" label="MET_HUMAN (pp) STAT3_HUMAN" source="P08581" target="P40763">
    <att name="confidence_score" value="1.0" type="real" />
    <att name="confidence_score_old" value="1.0" type="real" />
    <att name="initial_score" value="0.4044" type="real" />
    <att name="relevance_score" value="0.1111111111111111" type="real" />
  </edge>
  <edge id="P08581 (pp) P46108" label="MET_HUMAN (pp) CRK_HUMAN" source="P08581" target="P46108">
    <att name="confidence_score" value="1.0" type="real" />
    <att name="confidence_score_old" value="1.0" type="real" />
    <att name="initial_score" value="0.2012" type="real" />
    <att name="relevance_score" value="0.1986754966887417" type="real" />
  </edge>
  <edge id="P08581 (pp) Q05397" label="MET_HUMAN (pp) FAK1_HUMAN" source="P08581" target="Q05397">
    <att name="confidence_score" value="1.0" type="real" />
    <att name="confidence_score_old" value="1.0" type="real" />
    <att name="initial_score" value="0.6111" type="real" />
    <att name="relevance_score" value="0.17261904761904762" type="real" />
  </edge>
  <edge id="P08922 (pp) P18031" label="ROS1_HUMAN (pp) PTN1_HUMAN" source="P08922" target="P18031">
    <att name="confidence_score" value="1.0" type="real" />
    <att name="confidence_score_old" value="0.3286" type="real" />
    <att name="initial_score" value="0.4028" type="real" />
    <att name="relevance_score" value="0.16666666666666666" type="real" />
  </edge>
  <edge id="P09619 (pp) P11362" label="PGFRB_HUMAN (pp) FGFR1_HUMAN" source="P09619" target="P11362">
    <att name="confidence_score" value="1.0" type="real" />
    <att name="confidence_score_old" value="0.2734" type="real" />
    <att name="initial_score" value="0.314" type="real" />
    <att name="relevance_score" value="0.11504424778761062" type="real" />
  </edge>
  <edge id="P09619 (pp) P12931" label="PGFRB_HUMAN (pp) SRC_HUMAN" source="P09619" target="P12931">
    <att name="confidence_score" value="1.0" type="real" />
    <att name="confidence_score_old" value="1.0" type="real" />
    <att name="initial_score" value="0.7738" type="real" />
    <att name="relevance_score" value="0.1040339702760085" type="real" />
  </edge>
  <edge id="P09619 (pp) P18031" label="PGFRB_HUMAN (pp) PTN1_HUMAN" source="P09619" target="P18031">
    <att name="confidence_score" value="1.0" type="real" />
    <att name="confidence_score_old" value="0.6958" type="real" />
    <att name="initial_score" value="0.7653" type="real" />
    <att name="relevance_score" value="0.12643678160919541" type="real" />
  </edge>
  <edge id="P09619 (pp) P20936" label="PGFRB_HUMAN (pp) RASA1_HUMAN" source="P09619" target="P20936">
    <att name="confidence_score" value="1.0" type="real" />
    <att name="confidence_score_old" value="1.0" type="real" />
    <att name="initial_score" value="0.7744" type="real" />
    <att name="relevance_score" value="0.12643678160919541" type="real" />
  </edge>
  <edge id="P09619 (pp) P40763" label="PGFRB_HUMAN (pp) STAT3_HUMAN" source="P09619" target="P40763">
    <att name="confidence_score" value="1.0" type="real" />
    <att name="confidence_score_old" value="0.1949" type="real" />
    <att name="initial_score" value="0.1506" type="real" />
    <att name="relevance_score" value="0.1111111111111111" type="real" />
  </edge>
  <edge id="P09619 (pp) P46108" label="PGFRB_HUMAN (pp) CRK_HUMAN" source="P09619" target="P46108">
    <att name="confidence_score" value="1.0" type="real" />
    <att name="confidence_score_old" value="1.0" type="real" />
    <att name="initial_score" value="0.3604" type="real" />
    <att name="relevance_score" value="0.12643678160919541" type="real" />
  </edge>
  <edge id="P09619 (pp) P56945" label="PGFRB_HUMAN (pp) BCAR1_HUMAN" source="P09619" target="P56945">
    <att name="confidence_score" value="1.0" type="real" />
    <att name="confidence_score_old" value="1.0" type="real" />
    <att name="initial_score" value="0.1735" type="real" />
    <att name="relevance_score" value="0.12643678160919541" type="real" />
  </edge>
  <edge id="P10912 (pp) P18031" label="GHR_HUMAN (pp) PTN1_HUMAN" source="P10912" target="P18031">
    <att name="confidence_score" value="1.0" type="real" />
    <att name="confidence_score_old" value="1.0" type="real" />
    <att name="initial_score" value="0.2133" type="real" />
    <att name="relevance_score" value="0.2857142857142857" type="real" />
  </edge>
  <edge id="P10912 (pp) P40763" label="GHR_HUMAN (pp) STAT3_HUMAN" source="P10912" target="P40763">
    <att name="confidence_score" value="1.0" type="real" />
    <att name="confidence_score_old" value="1.0" type="real" />
    <att name="initial_score" value="0.4325" type="real" />
    <att name="relevance_score" value="0.1111111111111111" type="real" />
  </edge>
  <edge id="P11274 (pp) P12931" label="BCR_HUMAN (pp) SRC_HUMAN" source="P11274" target="P12931">
    <att name="confidence_score" value="1.0" type="real" />
    <att name="confidence_score_old" value="0.2" type="real" />
    <att name="initial_score" value="0.1629" type="real" />
    <att name="relevance_score" value="0.1040339702760085" type="real" />
  </edge>
  <edge id="P11274 (pp) P18031" label="BCR_HUMAN (pp) PTN1_HUMAN" source="P11274" target="P18031">
    <att name="confidence_score" value="1.0" type="real" />
    <att name="confidence_score_old" value="0.6428" type="real" />
    <att name="initial_score" value="0.727" type="real" />
    <att name="relevance_score" value="0.1232876712328767" type="real" />
  </edge>
  <edge id="P11274 (pp) P46108" label="BCR_HUMAN (pp) CRK_HUMAN" source="P11274" target="P46108">
    <att name="confidence_score" value="1.0" type="real" />
    <att name="confidence_score_old" value="0.2024" type="real" />
    <att name="initial_score" value="0.1687" type="real" />
    <att name="relevance_score" value="0.1232876712328767" type="real" />
  </edge>
  <edge id="P11274 (pp) P49023" label="BCR_HUMAN (pp) PAXI_HUMAN" source="P11274" target="P49023">
    <att name="confidence_score" value="1.0" type="real" />
    <att name="confidence_score_old" value="0.3255" type="real" />
    <att name="initial_score" value="0.3982" type="real" />
    <att name="relevance_score" value="0.11940298507462686" type="real" />
  </edge>
  <edge id="P11274 (pp) Q99704" label="BCR_HUMAN (pp) DOK1_HUMAN" source="P11274" target="Q99704">
    <att name="confidence_score" value="1.0" type="real" />
    <att name="confidence_score_old" value="0.2108" type="real" />
    <att name="initial_score" value="0.1882" type="real" />
    <att name="relevance_score" value="0.1232876712328767" type="real" />
  </edge>
  <edge id="P11362 (pp) P12931" label="FGFR1_HUMAN (pp) SRC_HUMAN" source="P11362" target="P12931">
    <att name="confidence_score" value="1.0" type="real" />
    <att name="confidence_score_old" value="0.2064" type="real" />
    <att name="initial_score" value="0.1782" type="real" />
    <att name="relevance_score" value="0.1040339702760085" type="real" />
  </edge>
  <edge id="P11362 (pp) P15260" label="FGFR1_HUMAN (pp) INGR1_HUMAN" source="P11362" target="P15260">
    <att name="confidence_score" value="1.0" type="real" />
    <att name="confidence_score_old" value="0.1593" type="real" />
    <att name="initial_score" value="0.0531" type="real" />
    <att name="relevance_score" value="0.11504424778761062" type="real" />
  </edge>
  <edge id="P11362 (pp) P18031" label="FGFR1_HUMAN (pp) PTN1_HUMAN" source="P11362" target="P18031">
    <att name="confidence_score" value="1.0" type="real" />
    <att name="confidence_score_old" value="0.4874" type="real" />
    <att name="initial_score" value="0.5933" type="real" />
    <att name="relevance_score" value="0.11504424778761062" type="real" />
  </edge>
  <edge id="P11362 (pp) P19022" label="FGFR1_HUMAN (pp) CADH2_HUMAN" source="P11362" target="P19022">
    <att name="confidence_score" value="1.0" type="real" />
    <att name="confidence_score_old" value="0.2459" type="real" />
    <att name="initial_score" value="0.2627" type="real" />
    <att name="relevance_score" value="0.11504424778761062" type="real" />
  </edge>
  <edge id="P11362 (pp) P46108" label="FGFR1_HUMAN (pp) CRK_HUMAN" source="P11362" target="P46108">
    <att name="confidence_score" value="1.0" type="real" />
    <att name="confidence_score_old" value="0.1897" type="real" />
    <att name="initial_score" value="0.1375" type="real" />
    <att name="relevance_score" value="0.11504424778761062" type="real" />
  </edge>
  <edge id="P12814 (pp) P12931" label="ACTN1_HUMAN (pp) SRC_HUMAN" source="P12814" target="P12931">
    <att name="confidence_score" value="1.0" type="real" />
    <att name="confidence_score_old" value="0.4787" type="real" />
    <att name="initial_score" value="0.5846" type="real" />
    <att name="relevance_score" value="0.1040339702760085" type="real" />
  </edge>
  <edge id="P12814 (pp) P18031" label="ACTN1_HUMAN (pp) PTN1_HUMAN" source="P12814" target="P18031">
    <att name="confidence_score" value="1.0" type="real" />
    <att name="confidence_score_old" value="0.3211" type="real" />
    <att name="initial_score" value="0.3917" type="real" />
    <att name="relevance_score" value="0.11764705882352941" type="real" />
  </edge>
  <edge id="P12814 (pp) Q07157" label="ACTN1_HUMAN (pp) ZO1_HUMAN" source="P12814" target="Q07157">
    <att name="confidence_score" value="1.0" type="real" />
    <att name="confidence_score_old" value="1.0" type="real" />
    <att name="initial_score" value="0.0819" type="real" />
    <att name="relevance_score" value="0.11764705882352941" type="real" />
  </edge>
  <edge id="P12814 (pp) Q93052" label="ACTN1_HUMAN (pp) LPP_HUMAN" source="P12814" target="Q93052">
    <att name="confidence_score" value="1.0" type="real" />
    <att name="confidence_score_old" value="1.0" type="real" />
    <att name="relevance_score" value="0.11764705882352941" type="real" />
  </edge>
  <edge id="P12931 (pp) P14210" label="SRC_HUMAN (pp) HGF_HUMAN" source="P12931" target="P14210">
    <att name="confidence_score" value="1.0" type="real" />
    <att name="confidence_score_old" value="1.0" type="real" />
    <att name="initial_score" value="0.7009" type="real" />
    <att name="relevance_score" value="0.1040339702760085" type="real" />
  </edge>
  <edge id="P12931 (pp) P17706" label="SRC_HUMAN (pp) PTN2_HUMAN" source="P12931" target="P17706">
    <att name="confidence_score" value="1.0" type="real" />
    <att name="confidence_score_old" value="0.3018" type="real" />
    <att name="initial_score" value="0.3617" type="real" />
    <att name="relevance_score" value="0.1040339702760085" type="real" />
  </edge>
  <edge id="P12931 (pp) P18031" label="SRC_HUMAN (pp) PTN1_HUMAN" source="P12931" target="P18031">
    <att name="confidence_score" value="1.0" type="real" />
    <att name="confidence_score_old" value="1.0" type="real" />
    <att name="initial_score" value="0.772" type="real" />
    <att name="relevance_score" value="0.1040339702760085" type="real" />
  </edge>
  <edge id="P12931 (pp) P19235" label="SRC_HUMAN (pp) EPOR_HUMAN" source="P12931" target="P19235">
    <att name="confidence_score" value="1.0" type="real" />
    <att name="confidence_score_old" value="0.2401" type="real" />
    <att name="initial_score" value="0.2512" type="real" />
    <att name="relevance_score" value="0.1040339702760085" type="real" />
  </edge>
  <edge id="P12931 (pp) P20936" label="SRC_HUMAN (pp) RASA1_HUMAN" source="P12931" target="P20936">
    <att name="confidence_score" value="1.0" type="real" />
    <att name="confidence_score_old" value="0.3756" type="real" />
    <att name="initial_score" value="0.4674" type="real" />
    <att name="relevance_score" value="0.1040339702760085" type="real" />
  </edge>
  <edge id="P12931 (pp) P40763" label="SRC_HUMAN (pp) STAT3_HUMAN" source="P12931" target="P40763">
    <att name="confidence_score" value="1.0" type="real" />
    <att name="confidence_score_old" value="1.0" type="real" />
    <att name="initial_score" value="0.7718" type="real" />
    <att name="relevance_score" value="0.1040339702760085" type="real" />
  </edge>
  <edge id="P12931 (pp) P46108" label="SRC_HUMAN (pp) CRK_HUMAN" source="P12931" target="P46108">
    <att name="confidence_score" value="1.0" type="real" />
    <att name="confidence_score_old" value="1.0" type="real" />
    <att name="initial_score" value="0.5517" type="real" />
    <att name="relevance_score" value="0.1040339702760085" type="real" />
  </edge>
  <edge id="P12931 (pp) P49023" label="SRC_HUMAN (pp) PAXI_HUMAN" source="P12931" target="P49023">
    <att name="confidence_score" value="1.0" type="real" />
    <att name="confidence_score_old" value="1.0" type="real" />
    <att name="initial_score" value="0.7506" type="real" />
    <att name="relevance_score" value="0.1040339702760085" type="real" />
  </edge>
  <edge id="P12931 (pp) P56945" label="SRC_HUMAN (pp) BCAR1_HUMAN" source="P12931" target="P56945">
    <att name="confidence_score" value="1.0" type="real" />
    <att name="confidence_score_old" value="1.0" type="real" />
    <att name="initial_score" value="0.7686" type="real" />
    <att name="relevance_score" value="0.1040339702760085" type="real" />
  </edge>
  <edge id="P12931 (pp) P61224" label="SRC_HUMAN (pp) RAP1B_HUMAN" source="P12931" target="P61224">
    <att name="confidence_score" value="1.0" type="real" />
    <att name="confidence_score_old" value="1.0" type="real" />
    <att name="initial_score" value="0.3168" type="real" />
    <att name="relevance_score" value="0.1040339702760085" type="real" />
  </edge>
  <edge id="P12931 (pp) P62834" label="SRC_HUMAN (pp) RAP1A_HUMAN" source="P12931" target="P62834">
    <att name="confidence_score" value="1.0" type="real" />
    <att name="confidence_score_old" value="1.0" type="real" />
    <att name="initial_score" value="0.3175" type="real" />
    <att name="relevance_score" value="0.1040339702760085" type="real" />
  </edge>
  <edge id="P12931 (pp) Q05397" label="SRC_HUMAN (pp) FAK1_HUMAN" source="P12931" target="Q05397">
    <att name="confidence_score" value="1.0" type="real" />
    <att name="confidence_score_old" value="1.0" type="real" />
    <att name="initial_score" value="0.789" type="real" />
    <att name="relevance_score" value="0.1040339702760085" type="real" />
  </edge>
  <edge id="P12931 (pp) Q07157" label="SRC_HUMAN (pp) ZO1_HUMAN" source="P12931" target="Q07157">
    <att name="confidence_score" value="1.0" type="real" />
    <att name="confidence_score_old" value="1.0" type="real" />
    <att name="initial_score" value="0.6232" type="real" />
    <att name="relevance_score" value="0.1040339702760085" type="real" />
  </edge>
  <edge id="P12931 (pp) Q16288" label="SRC_HUMAN (pp) NTRK3_HUMAN" source="P12931" target="Q16288">
    <att name="confidence_score" value="1.0" type="real" />
    <att name="confidence_score_old" value="1.0" type="real" />
    <att name="initial_score" value="0.3899" type="real" />
    <att name="relevance_score" value="0.1040339702760085" type="real" />
  </edge>
  <edge id="P12931 (pp) Q7Z5R6" label="SRC_HUMAN (pp) AB1IP_HUMAN" source="P12931" target="Q7Z5R6">
    <att name="confidence_score" value="1.0" type="real" />
    <att name="confidence_score_old" value="1.0" type="real" />
    <att name="initial_score" value="0.3272" type="real" />
    <att name="relevance_score" value="0.1040339702760085" type="real" />
  </edge>
  <edge id="P12931 (pp) Q99704" label="SRC_HUMAN (pp) DOK1_HUMAN" source="P12931" target="Q99704">
    <att name="confidence_score" value="1.0" type="real" />
    <att name="confidence_score_old" value="1.0" type="real" />
    <att name="initial_score" value="0.1457" type="real" />
    <att name="relevance_score" value="0.1040339702760085" type="real" />
  </edge>
  <edge id="P12931 (pp) Q9Y490" label="SRC_HUMAN (pp) TLN1_HUMAN" source="P12931" target="Q9Y490">
    <att name="confidence_score" value="1.0" type="real" />
    <att name="confidence_score_old" value="1.0" type="real" />
    <att name="initial_score" value="0.3247" type="real" />
    <att name="relevance_score" value="0.1040339702760085" type="real" />
  </edge>
  <edge id="P14210 (pp) P17706" label="HGF_HUMAN (pp) PTN2_HUMAN" source="P14210" target="P17706">
    <att name="confidence_score" value="1.0" type="real" />
    <att name="confidence_score_old" value="1.0" type="real" />
    <att name="initial_score" value="0.4087" type="real" />
    <att name="relevance_score" value="0.2641509433962264" type="real" />
  </edge>
  <edge id="P14210 (pp) P18031" label="HGF_HUMAN (pp) PTN1_HUMAN" source="P14210" target="P18031">
    <att name="confidence_score" value="1.0" type="real" />
    <att name="confidence_score_old" value="1.0" type="real" />
    <att name="initial_score" value="0.4018" type="real" />
    <att name="relevance_score" value="0.26785714285714285" type="real" />
  </edge>
  <edge id="P14210 (pp) P40763" label="HGF_HUMAN (pp) STAT3_HUMAN" source="P14210" target="P40763">
    <att name="confidence_score" value="1.0" type="real" />
    <att name="confidence_score_old" value="1.0" type="real" />
    <att name="initial_score" value="0.2746" type="real" />
    <att name="relevance_score" value="0.1111111111111111" type="real" />
  </edge>
  <edge id="P14210 (pp) P46108" label="HGF_HUMAN (pp) CRK_HUMAN" source="P14210" target="P46108">
    <att name="confidence_score" value="1.0" type="real" />
    <att name="confidence_score_old" value="1.0" type="real" />
    <att name="initial_score" value="0.1155" type="real" />
    <att name="relevance_score" value="0.1986754966887417" type="real" />
  </edge>
  <edge id="P14210 (pp) Q05397" label="HGF_HUMAN (pp) FAK1_HUMAN" source="P14210" target="Q05397">
    <att name="confidence_score" value="1.0" type="real" />
    <att name="confidence_score_old" value="1.0" type="real" />
    <att name="initial_score" value="0.6225" type="real" />
    <att name="relevance_score" value="0.17261904761904762" type="real" />
  </edge>
  <edge id="P15260 (pp) P17706" label="INGR1_HUMAN (pp) PTN2_HUMAN" source="P15260" target="P17706">
    <att name="confidence_score" value="1.0" type="real" />
    <att name="confidence_score_old" value="0.2801" type="real" />
    <att name="initial_score" value="0.3257" type="real" />
    <att name="relevance_score" value="0.2641509433962264" type="real" />
  </edge>
  <edge id="P15260 (pp) P18031" label="INGR1_HUMAN (pp) PTN1_HUMAN" source="P15260" target="P18031">
    <att name="confidence_score" value="1.0" type="real" />
    <att name="confidence_score_old" value="1.0" type="real" />
    <att name="initial_score" value="0.046" type="real" />
    <att name="relevance_score" value="0.2857142857142857" type="real" />
  </edge>
  <edge id="P15260 (pp) P23458" label="INGR1_HUMAN (pp) JAK1_HUMAN" source="P15260" target="P23458">
    <att name="confidence_score" value="1.0" type="real" />
    <att name="confidence_score_old" value="1.0" type="real" />
    <att name="initial_score" value="0.4478" type="real" />
    <att name="relevance_score" value="0.1347517730496454" type="real" />
  </edge>
  <edge id="P15260 (pp) P38484" label="INGR1_HUMAN (pp) INGR2_HUMAN" source="P15260" target="P38484">
    <att name="confidence_score" value="1.0" type="real" />
    <att name="confidence_score_old" value="1.0" type="real" />
    <att name="initial_score" value="0.3581" type="real" />
    <att name="relevance_score" value="0.2857142857142857" type="real" />
  </edge>
  <edge id="P15260 (pp) P40763" label="INGR1_HUMAN (pp) STAT3_HUMAN" source="P15260" target="P40763">
    <att name="confidence_score" value="1.0" type="real" />
    <att name="confidence_score_old" value="0.2169" type="real" />
    <att name="initial_score" value="0.2021" type="real" />
    <att name="relevance_score" value="0.1111111111111111" type="real" />
  </edge>
  <edge id="P16591 (pp) P18031" label="FER_HUMAN (pp) PTN1_HUMAN" source="P16591" target="P18031">
    <att name="confidence_score" value="1.0" type="real" />
    <att name="confidence_score_old" value="0.3336" type="real" />
    <att name="initial_score" value="0.4102" type="real" />
    <att name="relevance_score" value="0.3333333333333333" type="real" />
  </edge>
  <edge id="P16591 (pp) P19022" label="FER_HUMAN (pp) CADH2_HUMAN" source="P16591" target="P19022">
    <att name="confidence_score" value="1.0" type="real" />
    <att name="confidence_score_old" value="0.3422" type="real" />
    <att name="initial_score" value="0.4224" type="real" />
    <att name="relevance_score" value="0.13043478260869565" type="real" />
  </edge>
  <edge id="P16591 (pp) P23458" label="FER_HUMAN (pp) JAK1_HUMAN" source="P16591" target="P23458">
    <att name="confidence_score" value="1.0" type="real" />
    <att name="confidence_score_old" value="0.2526" type="real" />
    <att name="initial_score" value="0.2757" type="real" />
    <att name="relevance_score" value="0.1347517730496454" type="real" />
  </edge>
  <edge id="P16591 (pp) P40763" label="FER_HUMAN (pp) STAT3_HUMAN" source="P16591" target="P40763">
    <att name="confidence_score" value="1.0" type="real" />
    <att name="confidence_score_old" value="0.2515" type="real" />
    <att name="initial_score" value="0.2736" type="real" />
    <att name="relevance_score" value="0.1111111111111111" type="real" />
  </edge>
  <edge id="P17181 (pp) P18031" label="INAR1_HUMAN (pp) PTN1_HUMAN" source="P17181" target="P18031">
    <att name="confidence_score" value="1.0" type="real" />
    <att name="confidence_score_old" value="1.0" type="real" />
    <att name="initial_score" value="0.1444" type="real" />
    <att name="relevance_score" value="0.2692307692307692" type="real" />
  </edge>
  <edge id="P17181 (pp) P23458" label="INAR1_HUMAN (pp) JAK1_HUMAN" source="P17181" target="P23458">
    <att name="confidence_score" value="1.0" type="real" />
    <att name="confidence_score_old" value="1.0" type="real" />
    <att name="initial_score" value="0.7833" type="real" />
    <att name="relevance_score" value="0.1347517730496454" type="real" />
  </edge>
  <edge id="P17181 (pp) P29597" label="INAR1_HUMAN (pp) TYK2_HUMAN" source="P17181" target="P29597">
    <att name="confidence_score" value="1.0" type="real" />
    <att name="confidence_score_old" value="1.0" type="real" />
    <att name="initial_score" value="0.8318" type="real" />
    <att name="relevance_score" value="0.10714285714285714" type="real" />
  </edge>
  <edge id="P17181 (pp) P40763" label="INAR1_HUMAN (pp) STAT3_HUMAN" source="P17181" target="P40763">
    <att name="confidence_score" value="1.0" type="real" />
    <att name="confidence_score_old" value="0.3325" type="real" />
    <att name="initial_score" value="0.4085" type="real" />
    <att name="relevance_score" value="0.1111111111111111" type="real" />
  </edge>
  <edge id="P17181 (pp) P48551" label="INAR1_HUMAN (pp) INAR2_HUMAN" source="P17181" target="P48551">
    <att name="confidence_score" value="1.0" type="real" />
    <att name="confidence_score_old" value="1.0" type="real" />
    <att name="initial_score" value="0.8238" type="real" />
    <att name="relevance_score" value="0.2692307692307692" type="real" />
  </edge>
  <edge id="P17181 (pp) P52630" label="INAR1_HUMAN (pp) STAT2_HUMAN" source="P17181" target="P52630">
    <att name="confidence_score" value="1.0" type="real" />
    <att name="confidence_score_old" value="1.0" type="real" />
    <att name="initial_score" value="0.8388" type="real" />
    <att name="relevance_score" value="0.20930232558139536" type="real" />
  </edge>
  <edge id="P17655 (pp) P18031" label="CAN2_HUMAN (pp) PTN1_HUMAN" source="P17655" target="P18031">
    <att name="confidence_score" value="1.0" type="real" />
    <att name="confidence_score_old" value="0.4938" type="real" />
    <att name="initial_score" value="0.5996" type="real" />
    <att name="relevance_score" value="0.16666666666666666" type="real" />
  </edge>
  <edge id="P17655 (pp) Q9Y490" label="CAN2_HUMAN (pp) TLN1_HUMAN" source="P17655" target="Q9Y490">
    <att name="confidence_score" value="1.0" type="real" />
    <att name="confidence_score_old" value="0.3799" type="real" />
    <att name="initial_score" value="0.4729" type="real" />
    <att name="relevance_score" value="0.16666666666666666" type="real" />
  </edge>
  <edge id="P17706 (pp) P18031" label="PTN2_HUMAN (pp) PTN1_HUMAN" source="P17706" target="P18031">
    <att name="confidence_score" value="1.0" type="real" />
    <att name="confidence_score_old" value="0.1665" type="real" />
    <att name="initial_score" value="0.0743" type="real" />
    <att name="relevance_score" value="0.2641509433962264" type="real" />
  </edge>
  <edge id="P17706 (pp) P23458" label="PTN2_HUMAN (pp) JAK1_HUMAN" source="P17706" target="P23458">
    <att name="confidence_score" value="1.0" type="real" />
    <att name="confidence_score_old" value="0.2757" type="real" />
    <att name="initial_score" value="0.318" type="real" />
    <att name="relevance_score" value="0.1347517730496454" type="real" />
  </edge>
  <edge id="P17706 (pp) P40763" label="PTN2_HUMAN (pp) STAT3_HUMAN" source="P17706" target="P40763">
    <att name="confidence_score" value="1.0" type="real" />
    <att name="confidence_score_old" value="0.5523" type="real" />
    <att name="initial_score" value="0.6537" type="real" />
    <att name="relevance_score" value="0.1111111111111111" type="real" />
  </edge>
  <edge id="P17706 (pp) P60468" label="PTN2_HUMAN (pp) SC61B_HUMAN" source="P17706" target="P60468">
    <att name="confidence_score" value="1.0" type="real" />
    <att name="confidence_score_old" value="0.1694" type="real" />
    <att name="initial_score" value="0.0827" type="real" />
    <att name="relevance_score" value="0.109375" type="real" />
  </edge>
  <edge id="P18031 (pp) P19022" label="PTN1_HUMAN (pp) CADH2_HUMAN" source="P18031" target="P19022">
    <att name="confidence_score" value="1.0" type="real" />
    <att name="confidence_score_old" value="0.7461" type="real" />
    <att name="initial_score" value="0.799" type="real" />
    <att name="relevance_score" value="0.13043478260869565" type="real" />
  </edge>
  <edge id="P18031 (pp) P19235" label="PTN1_HUMAN (pp) EPOR_HUMAN" source="P18031" target="P19235">
    <att name="confidence_score" value="1.0" type="real" />
    <att name="confidence_score_old" value="0.6947" type="real" />
    <att name="initial_score" value="0.7645" type="real" />
    <att name="relevance_score" value="0.1282051282051282" type="real" />
  </edge>
  <edge id="P18031 (pp) P20700" label="PTN1_HUMAN (pp) LMNB1_HUMAN" source="P18031" target="P20700">
    <att name="confidence_score" value="1.0" type="real" />
    <att name="confidence_score_old" value="0.161" type="real" />
    <att name="initial_score" value="0.0582" type="real" />
    <att name="relevance_score" value="0.1864406779661017" type="real" />
  </edge>
  <edge id="P18031 (pp) P20936" label="PTN1_HUMAN (pp) RASA1_HUMAN" source="P18031" target="P20936">
    <att name="confidence_score" value="1.0" type="real" />
    <att name="confidence_score_old" value="0.2672" type="real" />
    <att name="initial_score" value="0.3029" type="real" />
    <att name="relevance_score" value="0.17" type="real" />
  </edge>
  <edge id="P18031 (pp) P23458" label="PTN1_HUMAN (pp) JAK1_HUMAN" source="P18031" target="P23458">
    <att name="confidence_score" value="1.0" type="real" />
    <att name="confidence_score_old" value="1.0" type="real" />
    <att name="initial_score" value="0.1626" type="real" />
    <att name="relevance_score" value="0.1347517730496454" type="real" />
  </edge>
  <edge id="P18031 (pp) P28288" label="PTN1_HUMAN (pp) ABCD3_HUMAN" source="P18031" target="P28288">
    <att name="confidence_score" value="1.0" type="real" />
    <att name="confidence_score_old" value="0.1713" type="real" />
    <att name="initial_score" value="0.0881" type="real" />
    <att name="relevance_score" value="0.32" type="real" />
  </edge>
  <edge id="P18031 (pp) P29597" label="PTN1_HUMAN (pp) TYK2_HUMAN" source="P18031" target="P29597">
    <att name="confidence_score" value="1.0" type="real" />
    <att name="confidence_score_old" value="1.0" type="real" />
    <att name="initial_score" value="0.2112" type="real" />
    <att name="relevance_score" value="0.10714285714285714" type="real" />
  </edge>
  <edge id="P18031 (pp) P30519" label="PTN1_HUMAN (pp) HMOX2_HUMAN" source="P18031" target="P30519">
    <att name="confidence_score" value="1.0" type="real" />
    <att name="confidence_score_old" value="0.1641" type="real" />
    <att name="initial_score" value="0.0675" type="real" />
    <att name="relevance_score" value="0.20689655172413793" type="real" />
  </edge>
  <edge id="P18031 (pp) P35568" label="PTN1_HUMAN (pp) IRS1_HUMAN" source="P18031" target="P35568">
    <att name="confidence_score" value="1.0" type="real" />
    <att name="confidence_score_old" value="0.6499" type="real" />
    <att name="initial_score" value="0.7323" type="real" />
    <att name="relevance_score" value="0.12173913043478261" type="real" />
  </edge>
  <edge id="P18031 (pp) P38484" label="PTN1_HUMAN (pp) INGR2_HUMAN" source="P18031" target="P38484">
    <att name="confidence_score" value="1.0" type="real" />
    <att name="confidence_score_old" value="1.0" type="real" />
    <att name="initial_score" value="0.0459" type="real" />
    <att name="relevance_score" value="0.29411764705882354" type="real" />
  </edge>
  <edge id="P18031 (pp) P40763" label="PTN1_HUMAN (pp) STAT3_HUMAN" source="P18031" target="P40763">
    <att name="confidence_score" value="1.0" type="real" />
    <att name="confidence_score_old" value="0.3904" type="real" />
    <att name="initial_score" value="0.4861" type="real" />
    <att name="relevance_score" value="0.1111111111111111" type="real" />
  </edge>
  <edge id="P18031 (pp) P42166" label="PTN1_HUMAN (pp) LAP2A_HUMAN" source="P18031" target="P42166">
    <att name="confidence_score" value="1.0" type="real" />
    <att name="confidence_score_old" value="0.161" type="real" />
    <att name="initial_score" value="0.0582" type="real" />
    <att name="relevance_score" value="0.22807017543859648" type="real" />
  </edge>
  <edge id="P18031 (pp) P42167" label="PTN1_HUMAN (pp) LAP2B_HUMAN" source="P18031" target="P42167">
    <att name="confidence_score" value="1.0" type="real" />
    <att name="confidence_score_old" value="0.161" type="real" />
    <att name="initial_score" value="0.0582" type="real" />
    <att name="relevance_score" value="0.24193548387096775" type="real" />
  </edge>
  <edge id="P18031 (pp) P46108" label="PTN1_HUMAN (pp) CRK_HUMAN" source="P18031" target="P46108">
    <att name="confidence_score" value="1.0" type="real" />
    <att name="confidence_score_old" value="0.531" type="real" />
    <att name="initial_score" value="0.6347" type="real" />
    <att name="relevance_score" value="0.1986754966887417" type="real" />
  </edge>
  <edge id="P18031 (pp) P48551" label="PTN1_HUMAN (pp) INAR2_HUMAN" source="P18031" target="P48551">
    <att name="confidence_score" value="1.0" type="real" />
    <att name="confidence_score_old" value="1.0" type="real" />
    <att name="initial_score" value="0.1463" type="real" />
    <att name="relevance_score" value="0.3333333333333333" type="real" />
  </edge>
  <edge id="P18031 (pp) P49023" label="PTN1_HUMAN (pp) PAXI_HUMAN" source="P18031" target="P49023">
    <att name="confidence_score" value="1.0" type="real" />
    <att name="confidence_score_old" value="0.4799" type="real" />
    <att name="initial_score" value="0.5858" type="real" />
    <att name="relevance_score" value="0.11940298507462686" type="real" />
  </edge>
  <edge id="P18031 (pp) P49257" label="PTN1_HUMAN (pp) LMAN1_HUMAN" source="P18031" target="P49257">
    <att name="confidence_score" value="1.0" type="real" />
    <att name="confidence_score_old" value="0.161" type="real" />
    <att name="initial_score" value="0.0582" type="real" />
    <att name="relevance_score" value="0.140625" type="real" />
  </edge>
  <edge id="P18031 (pp) P50402" label="PTN1_HUMAN (pp) EMD_HUMAN" source="P18031" target="P50402">
    <att name="confidence_score" value="1.0" type="real" />
    <att name="confidence_score_old" value="0.1675" type="real" />
    <att name="initial_score" value="0.0773" type="real" />
    <att name="relevance_score" value="0.18269230769230768" type="real" />
  </edge>
  <edge id="P18031 (pp) P51572" label="PTN1_HUMAN (pp) BAP31_HUMAN" source="P18031" target="P51572">
    <att name="confidence_score" value="1.0" type="real" />
    <att name="confidence_score_old" value="0.1609" type="real" />
    <att name="initial_score" value="0.0579" type="real" />
    <att name="relevance_score" value="0.12244897959183673" type="real" />
  </edge>
  <edge id="P18031 (pp) P52630" label="PTN1_HUMAN (pp) STAT2_HUMAN" source="P18031" target="P52630">
    <att name="confidence_score" value="1.0" type="real" />
    <att name="confidence_score_old" value="1.0" type="real" />
    <att name="initial_score" value="0.1424" type="real" />
    <att name="relevance_score" value="0.20930232558139536" type="real" />
  </edge>
  <edge id="P18031 (pp) P56945" label="PTN1_HUMAN (pp) BCAR1_HUMAN" source="P18031" target="P56945">
    <att name="confidence_score" value="1.0" type="real" />
    <att name="confidence_score_old" value="0.7035" type="real" />
    <att name="initial_score" value="0.7706" type="real" />
    <att name="relevance_score" value="0.25842696629213485" type="real" />
  </edge>
  <edge id="P18031 (pp) P60468" label="PTN1_HUMAN (pp) SC61B_HUMAN" source="P18031" target="P60468">
    <att name="confidence_score" value="1.0" type="real" />
    <att name="confidence_score_old" value="0.1692" type="real" />
    <att name="initial_score" value="0.0821" type="real" />
    <att name="relevance_score" value="0.109375" type="real" />
  </edge>
  <edge id="P18031 (pp) P61224" label="PTN1_HUMAN (pp) RAP1B_HUMAN" source="P18031" target="P61224">
    <att name="confidence_score" value="1.0" type="real" />
    <att name="confidence_score_old" value="1.0" type="real" />
    <att name="initial_score" value="0.1076" type="real" />
    <att name="relevance_score" value="0.36585365853658536" type="real" />
  </edge>
  <edge id="P18031 (pp) P61619" label="PTN1_HUMAN (pp) S61A1_HUMAN" source="P18031" target="P61619">
    <att name="confidence_score" value="1.0" type="real" />
    <att name="confidence_score_old" value="0.1656" type="real" />
    <att name="initial_score" value="0.0716" type="real" />
    <att name="relevance_score" value="0.12345679012345678" type="real" />
  </edge>
  <edge id="P18031 (pp) P62834" label="PTN1_HUMAN (pp) RAP1A_HUMAN" source="P18031" target="P62834">
    <att name="confidence_score" value="1.0" type="real" />
    <att name="confidence_score_old" value="1.0" type="real" />
    <att name="initial_score" value="0.1073" type="real" />
    <att name="relevance_score" value="0.22058823529411764" type="real" />
  </edge>
  <edge id="P18031 (pp) Q05397" label="PTN1_HUMAN (pp) FAK1_HUMAN" source="P18031" target="Q05397">
    <att name="confidence_score" value="1.0" type="real" />
    <att name="confidence_score_old" value="0.3217" type="real" />
    <att name="initial_score" value="0.3926" type="real" />
    <att name="relevance_score" value="0.17261904761904762" type="real" />
  </edge>
  <edge id="P18031 (pp) Q07065" label="PTN1_HUMAN (pp) CKAP4_HUMAN" source="P18031" target="Q07065">
    <att name="confidence_score" value="1.0" type="real" />
    <att name="confidence_score_old" value="0.1608" type="real" />
    <att name="initial_score" value="0.0576" type="real" />
    <att name="relevance_score" value="0.25" type="real" />
  </edge>
  <edge id="P18031 (pp) Q07157" label="PTN1_HUMAN (pp) ZO1_HUMAN" source="P18031" target="Q07157">
    <att name="confidence_score" value="1.0" type="real" />
    <att name="confidence_score_old" value="0.2726" type="real" />
    <att name="initial_score" value="0.3125" type="real" />
    <att name="relevance_score" value="0.13333333333333333" type="real" />
  </edge>
  <edge id="P18031 (pp) Q13586" label="PTN1_HUMAN (pp) STIM1_HUMAN" source="P18031" target="Q13586">
    <att name="confidence_score" value="1.0" type="real" />
    <att name="confidence_score_old" value="0.1615" type="real" />
    <att name="initial_score" value="0.0596" type="real" />
    <att name="relevance_score" value="0.2682926829268293" type="real" />
  </edge>
  <edge id="P18031 (pp) Q13882" label="PTN1_HUMAN (pp) PTK6_HUMAN" source="P18031" target="Q13882">
    <att name="confidence_score" value="1.0" type="real" />
    <att name="confidence_score_old" value="1.0" type="real" />
    <att name="initial_score" value="0.4005" type="real" />
    <att name="relevance_score" value="0.16666666666666666" type="real" />
  </edge>
  <edge id="P18031 (pp) Q16288" label="PTN1_HUMAN (pp) NTRK3_HUMAN" source="P18031" target="Q16288">
    <att name="confidence_score" value="1.0" type="real" />
    <att name="confidence_score_old" value="0.2021" type="real" />
    <att name="initial_score" value="0.168" type="real" />
    <att name="relevance_score" value="0.14285714285714285" type="real" />
  </edge>
  <edge id="P18031 (pp) Q5J8M3" label="PTN1_HUMAN (pp) EMC4_HUMAN" source="P18031" target="Q5J8M3">
    <att name="confidence_score" value="1.0" type="real" />
    <att name="confidence_score_old" value="0.1675" type="real" />
    <att name="initial_score" value="0.0772" type="real" />
    <att name="relevance_score" value="0.19230769230769232" type="real" />
  </edge>
  <edge id="P18031 (pp) Q5T8D3" label="PTN1_HUMAN (pp) ACBD5_HUMAN" source="P18031" target="Q5T8D3">
    <att name="confidence_score" value="1.0" type="real" />
    <att name="confidence_score_old" value="0.1611" type="real" />
    <att name="initial_score" value="0.0583" type="real" />
    <att name="relevance_score" value="0.25" type="real" />
  </edge>
  <edge id="P18031 (pp) Q7Z5R6" label="PTN1_HUMAN (pp) AB1IP_HUMAN" source="P18031" target="Q7Z5R6">
    <att name="confidence_score" value="1.0" type="real" />
    <att name="confidence_score_old" value="1.0" type="real" />
    <att name="initial_score" value="0.1102" type="real" />
    <att name="relevance_score" value="0.5666666666666667" type="real" />
  </edge>
  <edge id="P18031 (pp) Q86UG4" label="PTN1_HUMAN (pp) SO6A1_HUMAN" source="P18031" target="Q86UG4">
    <att name="confidence_score" value="1.0" type="real" />
    <att name="confidence_score_old" value="0.1599" type="real" />
    <att name="initial_score" value="0.0548" type="real" />
    <att name="relevance_score" value="0.1" type="real" />
  </edge>
  <edge id="P18031 (pp) Q8IWW6" label="PTN1_HUMAN (pp) RHG12_HUMAN" source="P18031" target="Q8IWW6">
    <att name="confidence_score" value="1.0" type="real" />
    <att name="confidence_score_old" value="0.1609" type="real" />
    <att name="initial_score" value="0.0577" type="real" />
    <att name="relevance_score" value="0.2222222222222222" type="real" />
  </edge>
  <edge id="P18031 (pp) Q8N4V1" label="PTN1_HUMAN (pp) EMC5_HUMAN" source="P18031" target="Q8N4V1">
    <att name="confidence_score" value="1.0" type="real" />
    <att name="confidence_score_old" value="0.1676" type="real" />
    <att name="initial_score" value="0.0777" type="real" />
    <att name="relevance_score" value="0.4318181818181818" type="real" />
  </edge>
  <edge id="P18031 (pp) Q8N766" label="PTN1_HUMAN (pp) EMC1_HUMAN" source="P18031" target="Q8N766">
    <att name="confidence_score" value="1.0" type="real" />
    <att name="confidence_score_old" value="0.1673" type="real" />
    <att name="initial_score" value="0.0768" type="real" />
    <att name="relevance_score" value="0.21739130434782608" type="real" />
  </edge>
  <edge id="P18031 (pp) Q93052" label="PTN1_HUMAN (pp) LPP_HUMAN" source="P18031" target="Q93052">
    <att name="confidence_score" value="1.0" type="real" />
    <att name="confidence_score_old" value="0.2767" type="real" />
    <att name="initial_score" value="0.3198" type="real" />
    <att name="relevance_score" value="0.16666666666666666" type="real" />
  </edge>
  <edge id="P18031 (pp) Q96A33" label="PTN1_HUMAN (pp) CCD47_HUMAN" source="P18031" target="Q96A33">
    <att name="confidence_score" value="1.0" type="real" />
    <att name="confidence_score_old" value="0.1681" type="real" />
    <att name="initial_score" value="0.0789" type="real" />
    <att name="relevance_score" value="0.37735849056603776" type="real" />
  </edge>
  <edge id="P18031 (pp) Q96AG4" label="PTN1_HUMAN (pp) LRC59_HUMAN" source="P18031" target="Q96AG4">
    <att name="confidence_score" value="1.0" type="real" />
    <att name="confidence_score_old" value="0.161" type="real" />
    <att name="initial_score" value="0.0581" type="real" />
    <att name="relevance_score" value="0.15942028985507245" type="real" />
  </edge>
  <edge id="P18031 (pp) Q96KC8" label="PTN1_HUMAN (pp) DNJC1_HUMAN" source="P18031" target="Q96KC8">
    <att name="confidence_score" value="1.0" type="real" />
    <att name="confidence_score_old" value="0.1638" type="real" />
    <att name="initial_score" value="0.0664" type="real" />
    <att name="relevance_score" value="0.46153846153846156" type="real" />
  </edge>
  <edge id="P18031 (pp) Q96TC7" label="PTN1_HUMAN (pp) RMD3_HUMAN" source="P18031" target="Q96TC7">
    <att name="confidence_score" value="1.0" type="real" />
    <att name="confidence_score_old" value="0.4889" type="real" />
    <att name="initial_score" value="0.5948" type="real" />
    <att name="relevance_score" value="0.3333333333333333" type="real" />
  </edge>
  <edge id="P18031 (pp) Q99704" label="PTN1_HUMAN (pp) DOK1_HUMAN" source="P18031" target="Q99704">
    <att name="confidence_score" value="1.0" type="real" />
    <att name="confidence_score_old" value="0.2759" type="real" />
    <att name="initial_score" value="0.3183" type="real" />
    <att name="relevance_score" value="0.3076923076923077" type="real" />
  </edge>
  <edge id="P18031 (pp) Q9NRC1" label="PTN1_HUMAN (pp) ST7_HUMAN" source="P18031" target="Q9NRC1">
    <att name="confidence_score" value="1.0" type="real" />
    <att name="confidence_score_old" value="0.1627" type="real" />
    <att name="initial_score" value="0.0632" type="real" />
    <att name="relevance_score" value="0.37037037037037035" type="real" />
  </edge>
  <edge id="P18031 (pp) Q9UGP8" label="PTN1_HUMAN (pp) SEC63_HUMAN" source="P18031" target="Q9UGP8">
    <att name="confidence_score" value="1.0" type="real" />
    <att name="confidence_score_old" value="0.163" type="real" />
    <att name="initial_score" value="0.0641" type="real" />
    <att name="relevance_score" value="0.3055555555555556" type="real" />
  </edge>
  <edge id="P18031 (pp) Q9Y3E5" label="PTN1_HUMAN (pp) PTH2_HUMAN" source="P18031" target="Q9Y3E5">
    <att name="confidence_score" value="1.0" type="real" />
    <att name="confidence_score_old" value="0.1692" type="real" />
    <att name="initial_score" value="0.0822" type="real" />
    <att name="relevance_score" value="0.14814814814814814" type="real" />
  </edge>
  <edge id="P18031 (pp) Q9Y490" label="PTN1_HUMAN (pp) TLN1_HUMAN" source="P18031" target="Q9Y490">
    <att name="confidence_score" value="1.0" type="real" />
    <att name="confidence_score_old" value="1.0" type="real" />
    <att name="initial_score" value="0.1057" type="real" />
    <att name="relevance_score" value="0.2702702702702703" type="real" />
  </edge>
  <edge id="P20700 (pp) P42166" label="LMNB1_HUMAN (pp) LAP2A_HUMAN" source="P20700" target="P42166">
    <att name="confidence_score" value="1.0" type="real" />
    <att name="confidence_score_old" value="0.2695" type="real" />
    <att name="initial_score" value="0.3071" type="real" />
    <att name="relevance_score" value="0.1864406779661017" type="real" />
  </edge>
  <edge id="P20700 (pp) P42167" label="LMNB1_HUMAN (pp) LAP2B_HUMAN" source="P20700" target="P42167">
    <att name="confidence_score" value="1.0" type="real" />
    <att name="confidence_score_old" value="0.2695" type="real" />
    <att name="initial_score" value="0.307" type="real" />
    <att name="relevance_score" value="0.1864406779661017" type="real" />
  </edge>
  <edge id="P20700 (pp) P50402" label="LMNB1_HUMAN (pp) EMD_HUMAN" source="P20700" target="P50402">
    <att name="confidence_score" value="1.0" type="real" />
    <att name="confidence_score_old" value="0.4005" type="real" />
    <att name="initial_score" value="0.4985" type="real" />
    <att name="relevance_score" value="0.18269230769230768" type="real" />
  </edge>
  <edge id="P20700 (pp) Q96KC8" label="LMNB1_HUMAN (pp) DNJC1_HUMAN" source="P20700" target="Q96KC8">
    <att name="confidence_score" value="1.0" type="real" />
    <att name="confidence_score_old" value="0.163" type="real" />
    <att name="initial_score" value="0.0641" type="real" />
    <att name="relevance_score" value="0.1864406779661017" type="real" />
  </edge>
  <edge id="P20700 (pp) Q9UGP8" label="LMNB1_HUMAN (pp) SEC63_HUMAN" source="P20700" target="Q9UGP8">
    <att name="confidence_score" value="1.0" type="real" />
    <att name="confidence_score_old" value="0.1624" type="real" />
    <att name="initial_score" value="0.0624" type="real" />
    <att name="relevance_score" value="0.1864406779661017" type="real" />
  </edge>
  <edge id="P20936 (pp) P35568" label="RASA1_HUMAN (pp) IRS1_HUMAN" source="P20936" target="P35568">
    <att name="confidence_score" value="1.0" type="real" />
    <att name="confidence_score_old" value="1.0" type="real" />
    <att name="relevance_score" value="0.12173913043478261" type="real" />
  </edge>
  <edge id="P20936 (pp) P49023" label="RASA1_HUMAN (pp) PAXI_HUMAN" source="P20936" target="P49023">
    <att name="confidence_score" value="1.0" type="real" />
    <att name="confidence_score_old" value="0.317" type="real" />
    <att name="initial_score" value="0.3854" type="real" />
    <att name="relevance_score" value="0.11940298507462686" type="real" />
  </edge>
  <edge id="P20936 (pp) Q99704" label="RASA1_HUMAN (pp) DOK1_HUMAN" source="P20936" target="Q99704">
    <att name="confidence_score" value="1.0" type="real" />
    <att name="confidence_score_old" value="1.0" type="real" />
    <att name="initial_score" value="0.7657" type="real" />
    <att name="relevance_score" value="0.17" type="real" />
  </edge>
  <edge id="P23458 (pp) P29597" label="JAK1_HUMAN (pp) TYK2_HUMAN" source="P23458" target="P29597">
    <att name="confidence_score" value="1.0" type="real" />
    <att name="confidence_score_old" value="1.0" type="real" />
    <att name="initial_score" value="0.8134" type="real" />
    <att name="relevance_score" value="0.10714285714285714" type="real" />
  </edge>
  <edge id="P23458 (pp) P35568" label="JAK1_HUMAN (pp) IRS1_HUMAN" source="P23458" target="P35568">
    <att name="confidence_score" value="1.0" type="real" />
    <att name="confidence_score_old" value="1.0" type="real" />
    <att name="initial_score" value="0.3557" type="real" />
    <att name="relevance_score" value="0.12173913043478261" type="real" />
  </edge>
  <edge id="P23458 (pp) P38484" label="JAK1_HUMAN (pp) INGR2_HUMAN" source="P23458" target="P38484">
    <att name="confidence_score" value="1.0" type="real" />
    <att name="confidence_score_old" value="1.0" type="real" />
    <att name="initial_score" value="0.3494" type="real" />
    <att name="relevance_score" value="0.1347517730496454" type="real" />
  </edge>
  <edge id="P23458 (pp) P40763" label="JAK1_HUMAN (pp) STAT3_HUMAN" source="P23458" target="P40763">
    <att name="confidence_score" value="1.0" type="real" />
    <att name="confidence_score_old" value="1.0" type="real" />
    <att name="initial_score" value="0.796" type="real" />
    <att name="relevance_score" value="0.1111111111111111" type="real" />
  </edge>
  <edge id="P23458 (pp) P48551" label="JAK1_HUMAN (pp) INAR2_HUMAN" source="P23458" target="P48551">
    <att name="confidence_score" value="1.0" type="real" />
    <att name="confidence_score_old" value="1.0" type="real" />
    <att name="initial_score" value="0.7746" type="real" />
    <att name="relevance_score" value="0.1347517730496454" type="real" />
  </edge>
  <edge id="P23458 (pp) P52630" label="JAK1_HUMAN (pp) STAT2_HUMAN" source="P23458" target="P52630">
    <att name="confidence_score" value="1.0" type="real" />
    <att name="confidence_score_old" value="1.0" type="real" />
    <att name="initial_score" value="0.6005" type="real" />
    <att name="relevance_score" value="0.1347517730496454" type="real" />
  </edge>
  <edge id="P28288 (pp) Q96TC7" label="ABCD3_HUMAN (pp) RMD3_HUMAN" source="P28288" target="Q96TC7">
    <att name="confidence_score" value="1.0" type="real" />
    <att name="confidence_score_old" value="0.1611" type="real" />
    <att name="initial_score" value="0.0583" type="real" />
    <att name="relevance_score" value="0.32" type="real" />
  </edge>
  <edge id="P29597 (pp) P40763" label="TYK2_HUMAN (pp) STAT3_HUMAN" source="P29597" target="P40763">
    <att name="confidence_score" value="1.0" type="real" />
    <att name="confidence_score_old" value="1.0" type="real" />
    <att name="initial_score" value="0.7797" type="real" />
    <att name="relevance_score" value="0.10714285714285714" type="real" />
  </edge>
  <edge id="P29597 (pp) P48551" label="TYK2_HUMAN (pp) INAR2_HUMAN" source="P29597" target="P48551">
    <att name="confidence_score" value="1.0" type="real" />
    <att name="confidence_score_old" value="1.0" type="real" />
    <att name="initial_score" value="0.799" type="real" />
    <att name="relevance_score" value="0.10714285714285714" type="real" />
  </edge>
  <edge id="P29597 (pp) P52630" label="TYK2_HUMAN (pp) STAT2_HUMAN" source="P29597" target="P52630">
    <att name="confidence_score" value="1.0" type="real" />
    <att name="confidence_score_old" value="1.0" type="real" />
    <att name="initial_score" value="0.8105" type="real" />
    <att name="relevance_score" value="0.10714285714285714" type="real" />
  </edge>
  <edge id="P30519 (pp) Q07065" label="HMOX2_HUMAN (pp) CKAP4_HUMAN" source="P30519" target="Q07065">
    <att name="confidence_score" value="1.0" type="real" />
    <att name="confidence_score_old" value="0.1592" type="real" />
    <att name="initial_score" value="0.0528" type="real" />
    <att name="relevance_score" value="0.20689655172413793" type="real" />
  </edge>
  <edge id="P30519 (pp) Q9UGP8" label="HMOX2_HUMAN (pp) SEC63_HUMAN" source="P30519" target="Q9UGP8">
    <att name="confidence_score" value="1.0" type="real" />
    <att name="confidence_score_old" value="0.162" type="real" />
    <att name="initial_score" value="0.0612" type="real" />
    <att name="relevance_score" value="0.20689655172413793" type="real" />
  </edge>
  <edge id="P35568 (pp) P46108" label="IRS1_HUMAN (pp) CRK_HUMAN" source="P35568" target="P46108">
    <att name="confidence_score" value="1.0" type="real" />
    <att name="confidence_score_old" value="0.263" type="real" />
    <att name="initial_score" value="0.2952" type="real" />
    <att name="relevance_score" value="0.12173913043478261" type="real" />
  </edge>
  <edge id="P35568 (pp) Q05397" label="IRS1_HUMAN (pp) FAK1_HUMAN" source="P35568" target="Q05397">
    <att name="confidence_score" value="1.0" type="real" />
    <att name="confidence_score_old" value="0.4963" type="real" />
    <att name="initial_score" value="0.602" type="real" />
    <att name="relevance_score" value="0.12173913043478261" type="real" />
  </edge>
  <edge id="P35568 (pp) Q13882" label="IRS1_HUMAN (pp) PTK6_HUMAN" source="P35568" target="Q13882">
    <att name="confidence_score" value="1.0" type="real" />
    <att name="confidence_score_old" value="0.3328" type="real" />
    <att name="initial_score" value="0.4089" type="real" />
    <att name="relevance_score" value="0.12173913043478261" type="real" />
  </edge>
  <edge id="P40763 (pp) P52630" label="STAT3_HUMAN (pp) STAT2_HUMAN" source="P40763" target="P52630">
    <att name="confidence_score" value="1.0" type="real" />
    <att name="confidence_score_old" value="0.3843" type="real" />
    <att name="initial_score" value="0.4785" type="real" />
    <att name="relevance_score" value="0.1111111111111111" type="real" />
  </edge>
  <edge id="P40763 (pp) Q05397" label="STAT3_HUMAN (pp) FAK1_HUMAN" source="P40763" target="Q05397">
    <att name="confidence_score" value="1.0" type="real" />
    <att name="confidence_score_old" value="0.2117" type="real" />
    <att name="initial_score" value="0.1905" type="real" />
    <att name="relevance_score" value="0.1111111111111111" type="real" />
  </edge>
  <edge id="P40763 (pp) Q13882" label="STAT3_HUMAN (pp) PTK6_HUMAN" source="P40763" target="Q13882">
    <att name="confidence_score" value="1.0" type="real" />
    <att name="confidence_score_old" value="1.0" type="real" />
    <att name="initial_score" value="0.4035" type="real" />
    <att name="relevance_score" value="0.1111111111111111" type="real" />
  </edge>
  <edge id="P42166 (pp) P42167" label="LAP2A_HUMAN (pp) LAP2B_HUMAN" source="P42166" target="P42167">
    <att name="confidence_score" value="1.0" type="real" />
    <att name="confidence_score_old" value="1.0" type="real" />
    <att name="relevance_score" value="0.22807017543859648" type="real" />
  </edge>
  <edge id="P42166 (pp) Q07065" label="LAP2A_HUMAN (pp) CKAP4_HUMAN" source="P42166" target="Q07065">
    <att name="confidence_score" value="1.0" type="real" />
    <att name="confidence_score_old" value="0.1656" type="real" />
    <att name="initial_score" value="0.0718" type="real" />
    <att name="relevance_score" value="0.22807017543859648" type="real" />
  </edge>
  <edge id="P42166 (pp) Q8N4V1" label="LAP2A_HUMAN (pp) EMC5_HUMAN" source="P42166" target="Q8N4V1">
    <att name="confidence_score" value="1.0" type="real" />
    <att name="confidence_score_old" value="0.167" type="real" />
    <att name="initial_score" value="0.0758" type="real" />
    <att name="relevance_score" value="0.22807017543859648" type="real" />
  </edge>
  <edge id="P42166 (pp) Q96A33" label="LAP2A_HUMAN (pp) CCD47_HUMAN" source="P42166" target="Q96A33">
    <att name="confidence_score" value="1.0" type="real" />
    <att name="confidence_score_old" value="0.1601" type="real" />
    <att name="initial_score" value="0.0555" type="real" />
    <att name="relevance_score" value="0.22807017543859648" type="real" />
  </edge>
  <edge id="P42166 (pp) Q9UGP8" label="LAP2A_HUMAN (pp) SEC63_HUMAN" source="P42166" target="Q9UGP8">
    <att name="confidence_score" value="1.0" type="real" />
    <att name="confidence_score_old" value="0.1624" type="real" />
    <att name="initial_score" value="0.0623" type="real" />
    <att name="relevance_score" value="0.22807017543859648" type="real" />
  </edge>
  <edge id="P42167 (pp) Q07065" label="LAP2B_HUMAN (pp) CKAP4_HUMAN" source="P42167" target="Q07065">
    <att name="confidence_score" value="1.0" type="real" />
    <att name="confidence_score_old" value="0.1656" type="real" />
    <att name="initial_score" value="0.0718" type="real" />
    <att name="relevance_score" value="0.24193548387096775" type="real" />
  </edge>
  <edge id="P42167 (pp) Q8N4V1" label="LAP2B_HUMAN (pp) EMC5_HUMAN" source="P42167" target="Q8N4V1">
    <att name="confidence_score" value="1.0" type="real" />
    <att name="confidence_score_old" value="0.167" type="real" />
    <att name="initial_score" value="0.0758" type="real" />
    <att name="relevance_score" value="0.24193548387096775" type="real" />
  </edge>
  <edge id="P42167 (pp) Q96A33" label="LAP2B_HUMAN (pp) CCD47_HUMAN" source="P42167" target="Q96A33">
    <att name="confidence_score" value="1.0" type="real" />
    <att name="confidence_score_old" value="0.1601" type="real" />
    <att name="initial_score" value="0.0555" type="real" />
    <att name="relevance_score" value="0.24193548387096775" type="real" />
  </edge>
  <edge id="P42167 (pp) Q9UGP8" label="LAP2B_HUMAN (pp) SEC63_HUMAN" source="P42167" target="Q9UGP8">
    <att name="confidence_score" value="1.0" type="real" />
    <att name="confidence_score_old" value="0.1624" type="real" />
    <att name="initial_score" value="0.0623" type="real" />
    <att name="relevance_score" value="0.24193548387096775" type="real" />
  </edge>
  <edge id="P46108 (pp) P49023" label="CRK_HUMAN (pp) PAXI_HUMAN" source="P46108" target="P49023">
    <att name="confidence_score" value="1.0" type="real" />
    <att name="confidence_score_old" value="1.0" type="real" />
    <att name="initial_score" value="0.7837" type="real" />
    <att name="relevance_score" value="0.11940298507462686" type="real" />
  </edge>
  <edge id="P46108 (pp) P56945" label="CRK_HUMAN (pp) BCAR1_HUMAN" source="P46108" target="P56945">
    <att name="confidence_score" value="1.0" type="real" />
    <att name="confidence_score_old" value="1.0" type="real" />
    <att name="initial_score" value="0.7751" type="real" />
    <att name="relevance_score" value="0.1986754966887417" type="real" />
  </edge>
  <edge id="P46108 (pp) P61224" label="CRK_HUMAN (pp) RAP1B_HUMAN" source="P46108" target="P61224">
    <att name="confidence_score" value="1.0" type="real" />
    <att name="confidence_score_old" value="1.0" type="real" />
    <att name="initial_score" value="0.2105" type="real" />
    <att name="relevance_score" value="0.1986754966887417" type="real" />
  </edge>
  <edge id="P46108 (pp) P62834" label="CRK_HUMAN (pp) RAP1A_HUMAN" source="P46108" target="P62834">
    <att name="confidence_score" value="1.0" type="real" />
    <att name="confidence_score_old" value="1.0" type="real" />
    <att name="initial_score" value="0.3418" type="real" />
    <att name="relevance_score" value="0.1986754966887417" type="real" />
  </edge>
  <edge id="P46108 (pp) Q05397" label="CRK_HUMAN (pp) FAK1_HUMAN" source="P46108" target="Q05397">
    <att name="confidence_score" value="1.0" type="real" />
    <att name="confidence_score_old" value="1.0" type="real" />
    <att name="initial_score" value="0.6708" type="real" />
    <att name="relevance_score" value="0.17261904761904762" type="real" />
  </edge>
  <edge id="P46108 (pp) Q7Z5R6" label="CRK_HUMAN (pp) AB1IP_HUMAN" source="P46108" target="Q7Z5R6">
    <att name="confidence_score" value="1.0" type="real" />
    <att name="confidence_score_old" value="1.0" type="real" />
    <att name="initial_score" value="0.2166" type="real" />
    <att name="relevance_score" value="0.1986754966887417" type="real" />
  </edge>
  <edge id="P46108 (pp) Q9Y490" label="CRK_HUMAN (pp) TLN1_HUMAN" source="P46108" target="Q9Y490">
    <att name="confidence_score" value="1.0" type="real" />
    <att name="confidence_score_old" value="1.0" type="real" />
    <att name="initial_score" value="0.2076" type="real" />
    <att name="relevance_score" value="0.1986754966887417" type="real" />
  </edge>
  <edge id="P48551 (pp) P52630" label="INAR2_HUMAN (pp) STAT2_HUMAN" source="P48551" target="P52630">
    <att name="confidence_score" value="1.0" type="real" />
    <att name="confidence_score_old" value="1.0" type="real" />
    <att name="initial_score" value="0.841" type="real" />
    <att name="relevance_score" value="0.20930232558139536" type="real" />
  </edge>
  <edge id="P49023 (pp) P56945" label="PAXI_HUMAN (pp) BCAR1_HUMAN" source="P49023" target="P56945">
    <att name="confidence_score" value="1.0" type="real" />
    <att name="confidence_score_old" value="0.2066" type="real" />
    <att name="initial_score" value="0.1785" type="real" />
    <att name="relevance_score" value="0.11940298507462686" type="real" />
  </edge>
  <edge id="P49023 (pp) Q05397" label="PAXI_HUMAN (pp) FAK1_HUMAN" source="P49023" target="Q05397">
    <att name="confidence_score" value="1.0" type="real" />
    <att name="confidence_score_old" value="1.0" type="real" />
    <att name="initial_score" value="0.7956" type="real" />
    <att name="relevance_score" value="0.11940298507462686" type="real" />
  </edge>
  <edge id="P49023 (pp) Q13882" label="PAXI_HUMAN (pp) PTK6_HUMAN" source="P49023" target="Q13882">
    <att name="confidence_score" value="1.0" type="real" />
    <att name="confidence_score_old" value="1.0" type="real" />
    <att name="initial_score" value="0.4142" type="real" />
    <att name="relevance_score" value="0.11940298507462686" type="real" />
  </edge>
  <edge id="P49023 (pp) Q9Y490" label="PAXI_HUMAN (pp) TLN1_HUMAN" source="P49023" target="Q9Y490">
    <att name="confidence_score" value="1.0" type="real" />
    <att name="confidence_score_old" value="0.618" type="real" />
    <att name="initial_score" value="0.708" type="real" />
    <att name="relevance_score" value="0.11940298507462686" type="real" />
  </edge>
  <edge id="P49257 (pp) P51572" label="LMAN1_HUMAN (pp) BAP31_HUMAN" source="P49257" target="P51572">
    <att name="confidence_score" value="1.0" type="real" />
    <att name="confidence_score_old" value="0.2034" type="real" />
    <att name="initial_score" value="0.171" type="real" />
    <att name="relevance_score" value="0.12244897959183673" type="real" />
  </edge>
  <edge id="P49257 (pp) P60468" label="LMAN1_HUMAN (pp) SC61B_HUMAN" source="P49257" target="P60468">
    <att name="confidence_score" value="1.0" type="real" />
    <att name="confidence_score_old" value="0.1691" type="real" />
    <att name="initial_score" value="0.0818" type="real" />
    <att name="relevance_score" value="0.109375" type="real" />
  </edge>
  <edge id="P49257 (pp) Q9UGP8" label="LMAN1_HUMAN (pp) SEC63_HUMAN" source="P49257" target="Q9UGP8">
    <att name="confidence_score" value="1.0" type="real" />
    <att name="confidence_score_old" value="0.1626" type="real" />
    <att name="initial_score" value="0.0628" type="real" />
    <att name="relevance_score" value="0.140625" type="real" />
  </edge>
  <edge id="P50402 (pp) P60468" label="EMD_HUMAN (pp) SC61B_HUMAN" source="P50402" target="P60468">
    <att name="confidence_score" value="1.0" type="real" />
    <att name="confidence_score_old" value="0.1601" type="real" />
    <att name="initial_score" value="0.0555" type="real" />
    <att name="relevance_score" value="0.109375" type="real" />
  </edge>
  <edge id="P50402 (pp) Q8N4V1" label="EMD_HUMAN (pp) EMC5_HUMAN" source="P50402" target="Q8N4V1">
    <att name="confidence_score" value="1.0" type="real" />
    <att name="confidence_score_old" value="0.1644" type="real" />
    <att name="initial_score" value="0.0682" type="real" />
    <att name="relevance_score" value="0.18269230769230768" type="real" />
  </edge>
  <edge id="P50402 (pp) Q96A33" label="EMD_HUMAN (pp) CCD47_HUMAN" source="P50402" target="Q96A33">
    <att name="confidence_score" value="1.0" type="real" />
    <att name="confidence_score_old" value="0.1602" type="real" />
    <att name="initial_score" value="0.0556" type="real" />
    <att name="relevance_score" value="0.18269230769230768" type="real" />
  </edge>
  <edge id="P50402 (pp) Q96KC8" label="EMD_HUMAN (pp) DNJC1_HUMAN" source="P50402" target="Q96KC8">
    <att name="confidence_score" value="1.0" type="real" />
    <att name="confidence_score_old" value="0.1631" type="real" />
    <att name="initial_score" value="0.0645" type="real" />
    <att name="relevance_score" value="0.18269230769230768" type="real" />
  </edge>
  <edge id="P50402 (pp) Q9NRC1" label="EMD_HUMAN (pp) ST7_HUMAN" source="P50402" target="Q9NRC1">
    <att name="confidence_score" value="1.0" type="real" />
    <att name="confidence_score_old" value="0.1621" type="real" />
    <att name="initial_score" value="0.0614" type="real" />
    <att name="relevance_score" value="0.18269230769230768" type="real" />
  </edge>
  <edge id="P50402 (pp) Q9UGP8" label="EMD_HUMAN (pp) SEC63_HUMAN" source="P50402" target="Q9UGP8">
    <att name="confidence_score" value="1.0" type="real" />
    <att name="confidence_score_old" value="0.1624" type="real" />
    <att name="initial_score" value="0.0622" type="real" />
    <att name="relevance_score" value="0.18269230769230768" type="real" />
  </edge>
  <edge id="P51572 (pp) P60468" label="BAP31_HUMAN (pp) SC61B_HUMAN" source="P51572" target="P60468">
    <att name="confidence_score" value="1.0" type="real" />
    <att name="confidence_score_old" value="0.2494" type="real" />
    <att name="initial_score" value="0.2695" type="real" />
    <att name="relevance_score" value="0.109375" type="real" />
  </edge>
  <edge id="P51572 (pp) P61619" label="BAP31_HUMAN (pp) S61A1_HUMAN" source="P51572" target="P61619">
    <att name="confidence_score" value="1.0" type="real" />
    <att name="confidence_score_old" value="0.193" type="real" />
    <att name="initial_score" value="0.1457" type="real" />
    <att name="relevance_score" value="0.12244897959183673" type="real" />
  </edge>
  <edge id="P51572 (pp) Q8N4V1" label="BAP31_HUMAN (pp) EMC5_HUMAN" source="P51572" target="Q8N4V1">
    <att name="confidence_score" value="1.0" type="real" />
    <att name="confidence_score_old" value="0.167" type="real" />
    <att name="initial_score" value="0.0757" type="real" />
    <att name="relevance_score" value="0.12244897959183673" type="real" />
  </edge>
  <edge id="P51572 (pp) Q8N766" label="BAP31_HUMAN (pp) EMC1_HUMAN" source="P51572" target="Q8N766">
    <att name="confidence_score" value="1.0" type="real" />
    <att name="confidence_score_old" value="0.1667" type="real" />
    <att name="initial_score" value="0.075" type="real" />
    <att name="relevance_score" value="0.12244897959183673" type="real" />
  </edge>
  <edge id="P51572 (pp) Q96KC8" label="BAP31_HUMAN (pp) DNJC1_HUMAN" source="P51572" target="Q96KC8">
    <att name="confidence_score" value="1.0" type="real" />
    <att name="confidence_score_old" value="0.163" type="real" />
    <att name="initial_score" value="0.0641" type="real" />
    <att name="relevance_score" value="0.12244897959183673" type="real" />
  </edge>
  <edge id="P51572 (pp) Q9UGP8" label="BAP31_HUMAN (pp) SEC63_HUMAN" source="P51572" target="Q9UGP8">
    <att name="confidence_score" value="1.0" type="real" />
    <att name="confidence_score_old" value="0.167" type="real" />
    <att name="initial_score" value="0.0758" type="real" />
    <att name="relevance_score" value="0.12244897959183673" type="real" />
  </edge>
  <edge id="P56945 (pp) P61224" label="BCAR1_HUMAN (pp) RAP1B_HUMAN" source="P56945" target="P61224">
    <att name="confidence_score" value="1.0" type="real" />
    <att name="confidence_score_old" value="1.0" type="real" />
    <att name="initial_score" value="0.3505" type="real" />
    <att name="relevance_score" value="0.25842696629213485" type="real" />
  </edge>
  <edge id="P56945 (pp) P62834" label="BCAR1_HUMAN (pp) RAP1A_HUMAN" source="P56945" target="P62834">
    <att name="confidence_score" value="1.0" type="real" />
    <att name="confidence_score_old" value="1.0" type="real" />
    <att name="initial_score" value="0.3362" type="real" />
    <att name="relevance_score" value="0.22058823529411764" type="real" />
  </edge>
  <edge id="P56945 (pp) Q05397" label="BCAR1_HUMAN (pp) FAK1_HUMAN" source="P56945" target="Q05397">
    <att name="confidence_score" value="1.0" type="real" />
    <att name="confidence_score_old" value="1.0" type="real" />
    <att name="initial_score" value="0.7843" type="real" />
    <att name="relevance_score" value="0.17261904761904762" type="real" />
  </edge>
  <edge id="P56945 (pp) Q13882" label="BCAR1_HUMAN (pp) PTK6_HUMAN" source="P56945" target="Q13882">
    <att name="confidence_score" value="1.0" type="real" />
    <att name="confidence_score_old" value="1.0" type="real" />
    <att name="initial_score" value="0.3994" type="real" />
    <att name="relevance_score" value="0.16666666666666666" type="real" />
  </edge>
  <edge id="P56945 (pp) Q7Z5R6" label="BCAR1_HUMAN (pp) AB1IP_HUMAN" source="P56945" target="Q7Z5R6">
    <att name="confidence_score" value="1.0" type="real" />
    <att name="confidence_score_old" value="1.0" type="real" />
    <att name="initial_score" value="0.3453" type="real" />
    <att name="relevance_score" value="0.25842696629213485" type="real" />
  </edge>
  <edge id="P56945 (pp) Q9Y490" label="BCAR1_HUMAN (pp) TLN1_HUMAN" source="P56945" target="Q9Y490">
    <att name="confidence_score" value="1.0" type="real" />
    <att name="confidence_score_old" value="1.0" type="real" />
    <att name="initial_score" value="0.331" type="real" />
    <att name="relevance_score" value="0.25842696629213485" type="real" />
  </edge>
  <edge id="P60468 (pp) P61619" label="SC61B_HUMAN (pp) S61A1_HUMAN" source="P60468" target="P61619">
    <att name="confidence_score" value="1.0" type="real" />
    <att name="confidence_score_old" value="1.0" type="real" />
    <att name="initial_score" value="0.7001" type="real" />
    <att name="relevance_score" value="0.109375" type="real" />
  </edge>
  <edge id="P60468 (pp) Q07065" label="SC61B_HUMAN (pp) CKAP4_HUMAN" source="P60468" target="Q07065">
    <att name="confidence_score" value="1.0" type="real" />
    <att name="confidence_score_old" value="0.1688" type="real" />
    <att name="initial_score" value="0.081" type="real" />
    <att name="relevance_score" value="0.109375" type="real" />
  </edge>
  <edge id="P60468 (pp) Q5T8D3" label="SC61B_HUMAN (pp) ACBD5_HUMAN" source="P60468" target="Q5T8D3">
    <att name="confidence_score" value="1.0" type="real" />
    <att name="confidence_score_old" value="0.1691" type="real" />
    <att name="initial_score" value="0.0819" type="real" />
    <att name="relevance_score" value="0.109375" type="real" />
  </edge>
  <edge id="P60468 (pp) Q8N4V1" label="SC61B_HUMAN (pp) EMC5_HUMAN" source="P60468" target="Q8N4V1">
    <att name="confidence_score" value="1.0" type="real" />
    <att name="confidence_score_old" value="0.1692" type="real" />
    <att name="initial_score" value="0.0821" type="real" />
    <att name="relevance_score" value="0.109375" type="real" />
  </edge>
  <edge id="P60468 (pp) Q8N766" label="SC61B_HUMAN (pp) EMC1_HUMAN" source="P60468" target="Q8N766">
    <att name="confidence_score" value="1.0" type="real" />
    <att name="confidence_score_old" value="0.16" type="real" />
    <att name="initial_score" value="0.0552" type="real" />
    <att name="relevance_score" value="0.109375" type="real" />
  </edge>
  <edge id="P60468 (pp) Q96A33" label="SC61B_HUMAN (pp) CCD47_HUMAN" source="P60468" target="Q96A33">
    <att name="confidence_score" value="1.0" type="real" />
    <att name="confidence_score_old" value="0.1725" type="real" />
    <att name="initial_score" value="0.0916" type="real" />
    <att name="relevance_score" value="0.109375" type="real" />
  </edge>
  <edge id="P60468 (pp) Q96AG4" label="SC61B_HUMAN (pp) LRC59_HUMAN" source="P60468" target="Q96AG4">
    <att name="confidence_score" value="1.0" type="real" />
    <att name="confidence_score_old" value="0.1604" type="real" />
    <att name="initial_score" value="0.0562" type="real" />
    <att name="relevance_score" value="0.109375" type="real" />
  </edge>
  <edge id="P60468 (pp) Q96KC8" label="SC61B_HUMAN (pp) DNJC1_HUMAN" source="P60468" target="Q96KC8">
    <att name="confidence_score" value="1.0" type="real" />
    <att name="confidence_score_old" value="0.1698" type="real" />
    <att name="initial_score" value="0.0838" type="real" />
    <att name="relevance_score" value="0.109375" type="real" />
  </edge>
  <edge id="P60468 (pp) Q9UGP8" label="SC61B_HUMAN (pp) SEC63_HUMAN" source="P60468" target="Q9UGP8">
    <att name="confidence_score" value="1.0" type="real" />
    <att name="confidence_score_old" value="0.3517" type="real" />
    <att name="initial_score" value="0.4357" type="real" />
    <att name="relevance_score" value="0.109375" type="real" />
  </edge>
  <edge id="P61224 (pp) Q05397" label="RAP1B_HUMAN (pp) FAK1_HUMAN" source="P61224" target="Q05397">
    <att name="confidence_score" value="1.0" type="real" />
    <att name="confidence_score_old" value="1.0" type="real" />
    <att name="initial_score" value="0.2471" type="real" />
    <att name="relevance_score" value="0.17261904761904762" type="real" />
  </edge>
  <edge id="P61224 (pp) Q7Z5R6" label="RAP1B_HUMAN (pp) AB1IP_HUMAN" source="P61224" target="Q7Z5R6">
    <att name="confidence_score" value="1.0" type="real" />
    <att name="confidence_score_old" value="1.0" type="real" />
    <att name="initial_score" value="0.3333" type="real" />
    <att name="relevance_score" value="0.36585365853658536" type="real" />
  </edge>
  <edge id="P61224 (pp) Q9Y490" label="RAP1B_HUMAN (pp) TLN1_HUMAN" source="P61224" target="Q9Y490">
    <att name="confidence_score" value="1.0" type="real" />
    <att name="confidence_score_old" value="1.0" type="real" />
    <att name="initial_score" value="0.4035" type="real" />
    <att name="relevance_score" value="0.2702702702702703" type="real" />
  </edge>
  <edge id="P61619 (pp) Q96A33" label="S61A1_HUMAN (pp) CCD47_HUMAN" source="P61619" target="Q96A33">
    <att name="confidence_score" value="1.0" type="real" />
    <att name="confidence_score_old" value="0.154" type="real" />
    <att name="initial_score" value="0.0367" type="real" />
    <att name="relevance_score" value="0.12345679012345678" type="real" />
  </edge>
  <edge id="P61619 (pp) Q9UGP8" label="S61A1_HUMAN (pp) SEC63_HUMAN" source="P61619" target="Q9UGP8">
    <att name="confidence_score" value="1.0" type="real" />
    <att name="confidence_score_old" value="0.3392" type="real" />
    <att name="initial_score" value="0.4181" type="real" />
    <att name="relevance_score" value="0.12345679012345678" type="real" />
  </edge>
  <edge id="P62834 (pp) Q05397" label="RAP1A_HUMAN (pp) FAK1_HUMAN" source="P62834" target="Q05397">
    <att name="confidence_score" value="1.0" type="real" />
    <att name="confidence_score_old" value="1.0" type="real" />
    <att name="initial_score" value="0.2473" type="real" />
    <att name="relevance_score" value="0.17261904761904762" type="real" />
  </edge>
  <edge id="P62834 (pp) Q7Z5R6" label="RAP1A_HUMAN (pp) AB1IP_HUMAN" source="P62834" target="Q7Z5R6">
    <att name="confidence_score" value="1.0" type="real" />
    <att name="confidence_score_old" value="1.0" type="real" />
    <att name="initial_score" value="0.5869" type="real" />
    <att name="relevance_score" value="0.22058823529411764" type="real" />
  </edge>
  <edge id="P62834 (pp) Q9Y490" label="RAP1A_HUMAN (pp) TLN1_HUMAN" source="P62834" target="Q9Y490">
    <att name="confidence_score" value="1.0" type="real" />
    <att name="confidence_score_old" value="1.0" type="real" />
    <att name="initial_score" value="0.4032" type="real" />
    <att name="relevance_score" value="0.22058823529411764" type="real" />
  </edge>
  <edge id="Q05397 (pp) Q7Z5R6" label="FAK1_HUMAN (pp) AB1IP_HUMAN" source="Q05397" target="Q7Z5R6">
    <att name="confidence_score" value="1.0" type="real" />
    <att name="confidence_score_old" value="1.0" type="real" />
    <att name="initial_score" value="0.2545" type="real" />
    <att name="relevance_score" value="0.17261904761904762" type="real" />
  </edge>
  <edge id="Q05397 (pp) Q9Y3E5" label="FAK1_HUMAN (pp) PTH2_HUMAN" source="Q05397" target="Q9Y3E5">
    <att name="confidence_score" value="1.0" type="real" />
    <att name="confidence_score_old" value="0.4897" type="real" />
    <att name="initial_score" value="0.5956" type="real" />
    <att name="relevance_score" value="0.14814814814814814" type="real" />
  </edge>
  <edge id="Q05397 (pp) Q9Y490" label="FAK1_HUMAN (pp) TLN1_HUMAN" source="Q05397" target="Q9Y490">
    <att name="confidence_score" value="1.0" type="real" />
    <att name="confidence_score_old" value="1.0" type="real" />
    <att name="initial_score" value="0.6956" type="real" />
    <att name="relevance_score" value="0.17261904761904762" type="real" />
  </edge>
  <edge id="Q07065 (pp) Q8N4V1" label="CKAP4_HUMAN (pp) EMC5_HUMAN" source="Q07065" target="Q8N4V1">
    <att name="confidence_score" value="1.0" type="real" />
    <att name="confidence_score_old" value="0.17" type="real" />
    <att name="initial_score" value="0.0844" type="real" />
    <att name="relevance_score" value="0.25" type="real" />
  </edge>
  <edge id="Q07065 (pp) Q8N766" label="CKAP4_HUMAN (pp) EMC1_HUMAN" source="Q07065" target="Q8N766">
    <att name="confidence_score" value="1.0" type="real" />
    <att name="confidence_score_old" value="0.1605" type="real" />
    <att name="initial_score" value="0.0565" type="real" />
    <att name="relevance_score" value="0.21739130434782608" type="real" />
  </edge>
  <edge id="Q07065 (pp) Q96A33" label="CKAP4_HUMAN (pp) CCD47_HUMAN" source="Q07065" target="Q96A33">
    <att name="confidence_score" value="1.0" type="real" />
    <att name="confidence_score_old" value="0.1601" type="real" />
    <att name="initial_score" value="0.0553" type="real" />
    <att name="relevance_score" value="0.25" type="real" />
  </edge>
  <edge id="Q07065 (pp) Q96AG4" label="CKAP4_HUMAN (pp) LRC59_HUMAN" source="Q07065" target="Q96AG4">
    <att name="confidence_score" value="1.0" type="real" />
    <att name="confidence_score_old" value="0.1689" type="real" />
    <att name="initial_score" value="0.0814" type="real" />
    <att name="relevance_score" value="0.15942028985507245" type="real" />
  </edge>
  <edge id="Q07065 (pp) Q96KC8" label="CKAP4_HUMAN (pp) DNJC1_HUMAN" source="Q07065" target="Q96KC8">
    <att name="confidence_score" value="1.0" type="real" />
    <att name="confidence_score_old" value="0.1629" type="real" />
    <att name="initial_score" value="0.0637" type="real" />
    <att name="relevance_score" value="0.25" type="real" />
  </edge>
  <edge id="Q07065 (pp) Q96TC7" label="CKAP4_HUMAN (pp) RMD3_HUMAN" source="Q07065" target="Q96TC7">
    <att name="confidence_score" value="1.0" type="real" />
    <att name="confidence_score_old" value="0.1638" type="real" />
    <att name="initial_score" value="0.0664" type="real" />
    <att name="relevance_score" value="0.25" type="real" />
  </edge>
  <edge id="Q07065 (pp) Q9NRC1" label="CKAP4_HUMAN (pp) ST7_HUMAN" source="Q07065" target="Q9NRC1">
    <att name="confidence_score" value="1.0" type="real" />
    <att name="confidence_score_old" value="0.1618" type="real" />
    <att name="initial_score" value="0.0606" type="real" />
    <att name="relevance_score" value="0.25" type="real" />
  </edge>
  <edge id="Q07065 (pp) Q9UGP8" label="CKAP4_HUMAN (pp) SEC63_HUMAN" source="Q07065" target="Q9UGP8">
    <att name="confidence_score" value="1.0" type="real" />
    <att name="confidence_score_old" value="0.1623" type="real" />
    <att name="initial_score" value="0.0619" type="real" />
    <att name="relevance_score" value="0.25" type="real" />
  </edge>
  <edge id="Q07157 (pp) Q93052" label="ZO1_HUMAN (pp) LPP_HUMAN" source="Q07157" target="Q93052">
    <att name="confidence_score" value="1.0" type="real" />
    <att name="confidence_score_old" value="1.0" type="real" />
    <att name="relevance_score" value="0.13333333333333333" type="real" />
  </edge>
  <edge id="Q13586 (pp) Q96A33" label="STIM1_HUMAN (pp) CCD47_HUMAN" source="Q13586" target="Q96A33">
    <att name="confidence_score" value="1.0" type="real" />
    <att name="confidence_score_old" value="0.1605" type="real" />
    <att name="initial_score" value="0.0565" type="real" />
    <att name="relevance_score" value="0.2682926829268293" type="real" />
  </edge>
  <edge id="Q13586 (pp) Q96KC8" label="STIM1_HUMAN (pp) DNJC1_HUMAN" source="Q13586" target="Q96KC8">
    <att name="confidence_score" value="1.0" type="real" />
    <att name="confidence_score_old" value="0.1635" type="real" />
    <att name="initial_score" value="0.0655" type="real" />
    <att name="relevance_score" value="0.2682926829268293" type="real" />
  </edge>
  <edge id="Q13586 (pp) Q9UGP8" label="STIM1_HUMAN (pp) SEC63_HUMAN" source="Q13586" target="Q9UGP8">
    <att name="confidence_score" value="1.0" type="real" />
    <att name="confidence_score_old" value="0.1627" type="real" />
    <att name="initial_score" value="0.0633" type="real" />
    <att name="relevance_score" value="0.2682926829268293" type="real" />
  </edge>
  <edge id="Q13882 (pp) Q99704" label="PTK6_HUMAN (pp) DOK1_HUMAN" source="Q13882" target="Q99704">
    <att name="confidence_score" value="1.0" type="real" />
    <att name="confidence_score_old" value="1.0" type="real" />
    <att name="initial_score" value="0.4569" type="real" />
    <att name="relevance_score" value="0.16666666666666666" type="real" />
  </edge>
  <edge id="Q5J8M3 (pp) Q8N4V1" label="EMC4_HUMAN (pp) EMC5_HUMAN" source="Q5J8M3" target="Q8N4V1">
    <att name="confidence_score" value="1.0" type="real" />
    <att name="confidence_score_old" value="0.1789" type="real" />
    <att name="initial_score" value="0.1092" type="real" />
    <att name="relevance_score" value="0.19230769230769232" type="real" />
  </edge>
  <edge id="Q5J8M3 (pp) Q8N766" label="EMC4_HUMAN (pp) EMC1_HUMAN" source="Q5J8M3" target="Q8N766">
    <att name="confidence_score" value="1.0" type="real" />
    <att name="confidence_score_old" value="0.1758" type="real" />
    <att name="initial_score" value="0.1006" type="real" />
    <att name="relevance_score" value="0.19230769230769232" type="real" />
  </edge>
  <edge id="Q5J8M3 (pp) Q9UGP8" label="EMC4_HUMAN (pp) SEC63_HUMAN" source="Q5J8M3" target="Q9UGP8">
    <att name="confidence_score" value="1.0" type="real" />
    <att name="confidence_score_old" value="0.1682" type="real" />
    <att name="initial_score" value="0.0793" type="real" />
    <att name="relevance_score" value="0.19230769230769232" type="real" />
  </edge>
  <edge id="Q5T8D3 (pp) Q8N4V1" label="ACBD5_HUMAN (pp) EMC5_HUMAN" source="Q5T8D3" target="Q8N4V1">
    <att name="confidence_score" value="1.0" type="real" />
    <att name="confidence_score_old" value="0.1673" type="real" />
    <att name="initial_score" value="0.0766" type="real" />
    <att name="relevance_score" value="0.25" type="real" />
  </edge>
  <edge id="Q5T8D3 (pp) Q96TC7" label="ACBD5_HUMAN (pp) RMD3_HUMAN" source="Q5T8D3" target="Q96TC7">
    <att name="confidence_score" value="1.0" type="real" />
    <att name="confidence_score_old" value="0.1611" type="real" />
    <att name="initial_score" value="0.0583" type="real" />
    <att name="relevance_score" value="0.25" type="real" />
  </edge>
  <edge id="Q5T8D3 (pp) Q9UGP8" label="ACBD5_HUMAN (pp) SEC63_HUMAN" source="Q5T8D3" target="Q9UGP8">
    <att name="confidence_score" value="1.0" type="real" />
    <att name="confidence_score_old" value="0.1566" type="real" />
    <att name="initial_score" value="0.0449" type="real" />
    <att name="relevance_score" value="0.25" type="real" />
  </edge>
  <edge id="Q7Z5R6 (pp) Q9Y490" label="AB1IP_HUMAN (pp) TLN1_HUMAN" source="Q7Z5R6" target="Q9Y490">
    <att name="confidence_score" value="1.0" type="real" />
    <att name="confidence_score_old" value="1.0" type="real" />
    <att name="initial_score" value="0.7835" type="real" />
    <att name="relevance_score" value="0.2702702702702703" type="real" />
  </edge>
  <edge id="Q8N4V1 (pp) Q8N766" label="EMC5_HUMAN (pp) EMC1_HUMAN" source="Q8N4V1" target="Q8N766">
    <att name="confidence_score" value="1.0" type="real" />
    <att name="confidence_score_old" value="0.1795" type="real" />
    <att name="initial_score" value="0.1107" type="real" />
    <att name="relevance_score" value="0.21739130434782608" type="real" />
  </edge>
  <edge id="Q8N4V1 (pp) Q96A33" label="EMC5_HUMAN (pp) CCD47_HUMAN" source="Q8N4V1" target="Q96A33">
    <att name="confidence_score" value="1.0" type="real" />
    <att name="confidence_score_old" value="0.1673" type="real" />
    <att name="initial_score" value="0.0766" type="real" />
    <att name="relevance_score" value="0.37735849056603776" type="real" />
  </edge>
  <edge id="Q8N4V1 (pp) Q96TC7" label="EMC5_HUMAN (pp) RMD3_HUMAN" source="Q8N4V1" target="Q96TC7">
    <att name="confidence_score" value="1.0" type="real" />
    <att name="confidence_score_old" value="0.1611" type="real" />
    <att name="initial_score" value="0.0584" type="real" />
    <att name="relevance_score" value="0.3333333333333333" type="real" />
  </edge>
  <edge id="Q8N4V1 (pp) Q9UGP8" label="EMC5_HUMAN (pp) SEC63_HUMAN" source="Q8N4V1" target="Q9UGP8">
    <att name="confidence_score" value="1.0" type="real" />
    <att name="confidence_score_old" value="0.1681" type="real" />
    <att name="initial_score" value="0.079" type="real" />
    <att name="relevance_score" value="0.3055555555555556" type="real" />
  </edge>
  <edge id="Q8N766 (pp) Q9UGP8" label="EMC1_HUMAN (pp) SEC63_HUMAN" source="Q8N766" target="Q9UGP8">
    <att name="confidence_score" value="1.0" type="real" />
    <att name="confidence_score_old" value="0.168" type="real" />
    <att name="initial_score" value="0.0788" type="real" />
    <att name="relevance_score" value="0.21739130434782608" type="real" />
  </edge>
  <edge id="Q96A33 (pp) Q96AG4" label="CCD47_HUMAN (pp) LRC59_HUMAN" source="Q96A33" target="Q96AG4">
    <att name="confidence_score" value="1.0" type="real" />
    <att name="confidence_score_old" value="0.1602" type="real" />
    <att name="initial_score" value="0.0557" type="real" />
    <att name="relevance_score" value="0.15942028985507245" type="real" />
  </edge>
  <edge id="Q96A33 (pp) Q96KC8" label="CCD47_HUMAN (pp) DNJC1_HUMAN" source="Q96A33" target="Q96KC8">
    <att name="confidence_score" value="1.0" type="real" />
    <att name="confidence_score_old" value="0.1632" type="real" />
    <att name="initial_score" value="0.0646" type="real" />
    <att name="relevance_score" value="0.37735849056603776" type="real" />
  </edge>
  <edge id="Q96A33 (pp) Q9UGP8" label="CCD47_HUMAN (pp) SEC63_HUMAN" source="Q96A33" target="Q9UGP8">
    <att name="confidence_score" value="1.0" type="real" />
    <att name="confidence_score_old" value="0.1627" type="real" />
    <att name="initial_score" value="0.0631" type="real" />
    <att name="relevance_score" value="0.3055555555555556" type="real" />
  </edge>
  <edge id="Q96A33 (pp) Q9Y3E5" label="CCD47_HUMAN (pp) PTH2_HUMAN" source="Q96A33" target="Q9Y3E5">
    <att name="confidence_score" value="1.0" type="real" />
    <att name="confidence_score_old" value="0.1628" type="real" />
    <att name="initial_score" value="0.0634" type="real" />
    <att name="relevance_score" value="0.14814814814814814" type="real" />
  </edge>
  <edge id="Q96AG4 (pp) Q96KC8" label="LRC59_HUMAN (pp) DNJC1_HUMAN" source="Q96AG4" target="Q96KC8">
    <att name="confidence_score" value="1.0" type="real" />
    <att name="confidence_score_old" value="0.1679" type="real" />
    <att name="initial_score" value="0.0785" type="real" />
    <att name="relevance_score" value="0.15942028985507245" type="real" />
  </edge>
  <edge id="Q96AG4 (pp) Q96TC7" label="LRC59_HUMAN (pp) RMD3_HUMAN" source="Q96AG4" target="Q96TC7">
    <att name="confidence_score" value="1.0" type="real" />
    <att name="confidence_score_old" value="0.1608" type="real" />
    <att name="initial_score" value="0.0574" type="real" />
    <att name="relevance_score" value="0.15942028985507245" type="real" />
  </edge>
  <edge id="Q96AG4 (pp) Q9NRC1" label="LRC59_HUMAN (pp) ST7_HUMAN" source="Q96AG4" target="Q9NRC1">
    <att name="confidence_score" value="1.0" type="real" />
    <att name="confidence_score_old" value="0.1621" type="real" />
    <att name="initial_score" value="0.0613" type="real" />
    <att name="relevance_score" value="0.15942028985507245" type="real" />
  </edge>
  <edge id="Q96AG4 (pp) Q9UGP8" label="LRC59_HUMAN (pp) SEC63_HUMAN" source="Q96AG4" target="Q9UGP8">
    <att name="confidence_score" value="1.0" type="real" />
    <att name="confidence_score_old" value="0.1668" type="real" />
    <att name="initial_score" value="0.0754" type="real" />
    <att name="relevance_score" value="0.15942028985507245" type="real" />
  </edge>
  <edge id="Q96KC8 (pp) Q9NRC1" label="DNJC1_HUMAN (pp) ST7_HUMAN" source="Q96KC8" target="Q9NRC1">
    <att name="confidence_score" value="1.0" type="real" />
    <att name="confidence_score_old" value="0.1645" type="real" />
    <att name="initial_score" value="0.0685" type="real" />
    <att name="relevance_score" value="0.37037037037037035" type="real" />
  </edge>
  <edge id="Q9NRC1 (pp) Q9UGP8" label="ST7_HUMAN (pp) SEC63_HUMAN" source="Q9NRC1" target="Q9UGP8">
    <att name="confidence_score" value="1.0" type="real" />
    <att name="confidence_score_old" value="0.1637" type="real" />
    <att name="initial_score" value="0.0661" type="real" />
    <att name="relevance_score" value="0.3055555555555556" type="real" />
  </edge>
</graph>
