# Supplementary material for: New insights into the molecular biology of Alzheimer’s-like cerebral amyloidosis achieved through multi‐omics approaches
Source: PLoS One. 2025 Sep 3;20(9):e0330859. doi: 10.1371/journal.pone.0330859 (PMC12407441; doi:10.1371/journal.pone.0330859)
Supplement: S4 Appendix — (ZIP) [file pone.0330859.s014.zip › c1_3_70.xgmml]

<?xml version='1.0' encoding='utf-8'?>
<graph xmlns="http://www.cs.rpi.edu/XGMML" xmlns:dc="http://purl.org/dc/elements/1.1/" xmlns:rdf="http://www.w3.org/1999/02/22-rdf-syntax-ns#" label="[c1_3_70]@0.1" directed="0" vendor="Intomics A/S">
  <att name="layoutAlgorithm" value="Edge-weighted Spring Embedded" type="string" />
  <att name="networkMetadata"><rdf:RDF><rdf:Description rdf:about="https://www.intomics.com/"><dc:type>Protein-Protein Interaction</dc:type><dc:description>https://www.intomics.com/inbiomap/</dc:description><dc:identifier>[P19174]@0.1</dc:identifier><dc:date>2024-01-31 21:21:58 UTC</dc:date><dc:title>inBio Map network</dc:title><dc:source>/unity/intomics/inhouse/software/inBio_Command_2023_08/share/data/interactions/network_0/inBio_Map_2023_08_10</dc:source><dc:format>Cytoscape-XGMML</dc:format></rdf:Description></rdf:RDF></att>
  <att name="_inBio_interactomeVersion" value="2023_08_10" type="string" />
  <att name="_inBio_formatVersion" value="1" type="integer" />
  <att name="_inBio_formatVersion" value="1" type="integer" />
  <att name="_inBio_interactomeVersion" value="2023_08_10" type="string" />
  <att name="layoutAlgorithm" value="Edge-weighted Spring Embedded" type="string" />
  <att name="order" value="1" type="integer" />
  <node id="A2RU30" label="TESP1_HUMAN">
    <att name="ac" value="A2RU30" type="string" />
    <att name="description" value="Protein TESPA1" type="string" />
    <att name="gene" value="TESPA1" type="string" />
    <att name="localization" value="" type="string" />
    <att name="order" value="1" type="integer" />
    <att name="relevance_score" value="0.2" type="real" />
    <att name="localization" value="" type="string" />
    <att name="description" value="Protein TESPA1" type="string" />
  </node>
  <node id="O00451" label="GFRA2_HUMAN">
    <att name="ac" value="O00451" type="string" />
    <att name="description" value="GDNF family receptor alpha-2" type="string" />
    <att name="gene" value="GFRA2" type="string" />
    <att name="localization" value="Receptor" type="string" />
    <att name="order" value="1" type="integer" />
    <att name="relevance_score" value="0.75" type="real" />
    <att name="_Receptor" value="true" type="boolean" />
    <att name="localization" value="Receptor" type="string" />
    <att name="description" value="GDNF family receptor alpha-2" type="string" />
  </node>
  <node id="O14654" label="IRS4_HUMAN">
    <att name="ac" value="O14654" type="string" />
    <att name="description" value="Insulin receptor substrate 4" type="string" />
    <att name="gene" value="IRS4" type="string" />
    <att name="localization" value="" type="string" />
    <att name="order" value="1" type="integer" />
    <att name="relevance_score" value="0.14285714285714285" type="real" />
    <att name="localization" value="" type="string" />
    <att name="description" value="Insulin receptor substrate 4" type="string" />
  </node>
  <node id="O14796" label="SH21B_HUMAN">
    <att name="ac" value="O14796" type="string" />
    <att name="description" value="SH2 domain-containing protein 1B" type="string" />
    <att name="gene" value="SH2D1B" type="string" />
    <att name="localization" value="" type="string" />
    <att name="order" value="1" type="integer" />
    <att name="relevance_score" value="0.42857142857142855" type="real" />
    <att name="localization" value="" type="string" />
    <att name="description" value="SH2 domain-containing protein 1B" type="string" />
  </node>
  <node id="O14939" label="PLD2_HUMAN">
    <att name="ac" value="O14939" type="string" />
    <att name="description" value="Phospholipase D2" type="string" />
    <att name="gene" value="PLD2" type="string" />
    <att name="localization" value="Enzyme" type="string" />
    <att name="order" value="1" type="integer" />
    <att name="relevance_score" value="0.13636363636363635" type="real" />
    <att name="localization" value="Enzyme" type="string" />
    <att name="description" value="Phospholipase D2" type="string" />
  </node>
  <node id="O14944" label="EREG_HUMAN">
    <att name="ac" value="O14944" type="string" />
    <att name="description" value="Proepiregulin" type="string" />
    <att name="gene" value="EREG" type="string" />
    <att name="localization" value="Signaling molecule" type="string" />
    <att name="order" value="1" type="integer" />
    <att name="relevance_score" value="0.35384615384615387" type="real" />
    <att name="_Secreted" value="true" type="boolean" />
    <att name="localization" value="Signaling molecule" type="string" />
    <att name="description" value="Proepiregulin" type="string" />
  </node>
  <node id="O15117" label="FYB1_HUMAN">
    <att name="ac" value="O15117" type="string" />
    <att name="description" value="FYN-binding protein 1" type="string" />
    <att name="gene" value="FYB1" type="string" />
    <att name="localization" value="" type="string" />
    <att name="order" value="1" type="integer" />
    <att name="relevance_score" value="0.2727272727272727" type="real" />
    <att name="localization" value="" type="string" />
    <att name="description" value="FYN-binding protein 1" type="string" />
  </node>
  <node id="O15520" label="FGF10_HUMAN">
    <att name="ac" value="O15520" type="string" />
    <att name="description" value="Fibroblast growth factor 10" type="string" />
    <att name="gene" value="FGF10" type="string" />
    <att name="localization" value="Signaling molecule" type="string" />
    <att name="order" value="1" type="integer" />
    <att name="relevance_score" value="0.6333333333333333" type="real" />
    <att name="_Secreted" value="true" type="boolean" />
    <att name="localization" value="Signaling molecule" type="string" />
    <att name="description" value="Fibroblast growth factor 10" type="string" />
  </node>
  <node id="O43561" label="LAT_HUMAN">
    <att name="ac" value="O43561" type="string" />
    <att name="description" value="Linker for activation of T-cells family member 1" type="string" />
    <att name="gene" value="LAT" type="string" />
    <att name="localization" value="Plasma membrane bound" type="string" />
    <att name="order" value="1" type="integer" />
    <att name="relevance_score" value="0.8333333333333334" type="real" />
    <att name="localization" value="Plasma membrane bound" type="string" />
    <att name="description" value="Linker for activation of T-cells family member 1" type="string" />
  </node>
  <node id="O43609" label="SPY1_HUMAN">
    <att name="ac" value="O43609" type="string" />
    <att name="description" value="Protein sprouty homolog 1" type="string" />
    <att name="gene" value="SPRY1" type="string" />
    <att name="localization" value="" type="string" />
    <att name="order" value="1" type="integer" />
    <att name="relevance_score" value="0.45454545454545453" type="real" />
    <att name="localization" value="" type="string" />
    <att name="description" value="Protein sprouty homolog 1" type="string" />
  </node>
  <node id="O60258" label="FGF17_HUMAN">
    <att name="ac" value="O60258" type="string" />
    <att name="description" value="Fibroblast growth factor 17" type="string" />
    <att name="gene" value="FGF17" type="string" />
    <att name="localization" value="Signaling molecule" type="string" />
    <att name="order" value="1" type="integer" />
    <att name="relevance_score" value="0.8" type="real" />
    <att name="_Secreted" value="true" type="boolean" />
    <att name="localization" value="Signaling molecule" type="string" />
    <att name="description" value="Fibroblast growth factor 17" type="string" />
  </node>
  <node id="O60496" label="DOK2_HUMAN">
    <att name="ac" value="O60496" type="string" />
    <att name="description" value="Docking protein 2" type="string" />
    <att name="gene" value="DOK2" type="string" />
    <att name="localization" value="" type="string" />
    <att name="order" value="1" type="integer" />
    <att name="relevance_score" value="0.4074074074074074" type="real" />
    <att name="localization" value="" type="string" />
    <att name="description" value="Docking protein 2" type="string" />
  </node>
  <node id="O60542" label="PSPN_HUMAN">
    <att name="ac" value="O60542" type="string" />
    <att name="description" value="Persephin" type="string" />
    <att name="gene" value="PSPN" type="string" />
    <att name="localization" value="Signaling molecule" type="string" />
    <att name="order" value="1" type="integer" />
    <att name="relevance_score" value="0.76" type="real" />
    <att name="_Secreted" value="true" type="boolean" />
    <att name="localization" value="Signaling molecule" type="string" />
    <att name="description" value="Persephin" type="string" />
  </node>
  <node id="O60609" label="GFRA3_HUMAN">
    <att name="ac" value="O60609" type="string" />
    <att name="description" value="GDNF family receptor alpha-3" type="string" />
    <att name="gene" value="GFRA3" type="string" />
    <att name="localization" value="Receptor" type="string" />
    <att name="order" value="1" type="integer" />
    <att name="relevance_score" value="0.75" type="real" />
    <att name="_Receptor" value="true" type="boolean" />
    <att name="localization" value="Receptor" type="string" />
    <att name="description" value="GDNF family receptor alpha-3" type="string" />
  </node>
  <node id="O60641" label="AP180_HUMAN">
    <att name="ac" value="O60641" type="string" />
    <att name="description" value="Clathrin coat assembly protein AP180" type="string" />
    <att name="gene" value="SNAP91" type="string" />
    <att name="localization" value="" type="string" />
    <att name="order" value="1" type="integer" />
    <att name="relevance_score" value="0.17647058823529413" type="real" />
    <att name="localization" value="" type="string" />
    <att name="description" value="Clathrin coat assembly protein AP180" type="string" />
  </node>
  <node id="O60674" label="JAK2_HUMAN">
    <att name="ac" value="O60674" type="string" />
    <att name="description" value="Tyrosine-protein kinase JAK2" type="string" />
    <att name="gene" value="JAK2" type="string" />
    <att name="localization" value="Kinase" type="string" />
    <att name="order" value="1" type="integer" />
    <att name="relevance_score" value="0.22093023255813954" type="real" />
    <att name="localization" value="Kinase" type="string" />
    <att name="description" value="Tyrosine-protein kinase JAK2" type="string" />
  </node>
  <node id="O75791" label="GRAP2_HUMAN">
    <att name="ac" value="O75791" type="string" />
    <att name="description" value="GRB2-related adapter protein 2" type="string" />
    <att name="gene" value="GRAP2" type="string" />
    <att name="localization" value="" type="string" />
    <att name="order" value="1" type="integer" />
    <att name="relevance_score" value="0.6153846153846154" type="real" />
    <att name="localization" value="" type="string" />
    <att name="description" value="GRB2-related adapter protein 2" type="string" />
  </node>
  <node id="O76093" label="FGF18_HUMAN">
    <att name="ac" value="O76093" type="string" />
    <att name="description" value="Fibroblast growth factor 18" type="string" />
    <att name="gene" value="FGF18" type="string" />
    <att name="localization" value="Signaling molecule" type="string" />
    <att name="order" value="1" type="integer" />
    <att name="relevance_score" value="0.875" type="real" />
    <att name="_Secreted" value="true" type="boolean" />
    <att name="localization" value="Signaling molecule" type="string" />
    <att name="description" value="Fibroblast growth factor 18" type="string" />
  </node>
  <node id="O94905" label="ERLN2_HUMAN">
    <att name="ac" value="O94905" type="string" />
    <att name="description" value="Erlin-2" type="string" />
    <att name="gene" value="ERLIN2" type="string" />
    <att name="localization" value="Plasma membrane bound" type="string" />
    <att name="order" value="1" type="integer" />
    <att name="relevance_score" value="0.17647058823529413" type="real" />
    <att name="localization" value="Plasma membrane bound" type="string" />
    <att name="description" value="Erlin-2" type="string" />
  </node>
  <node id="O94916" label="NFAT5_HUMAN">
    <att name="ac" value="O94916" type="string" />
    <att name="description" value="Nuclear factor of activated T-cells 5" type="string" />
    <att name="gene" value="NFAT5" type="string" />
    <att name="localization" value="Transcription factor" type="string" />
    <att name="order" value="1" type="integer" />
    <att name="relevance_score" value="0.15384615384615385" type="real" />
    <att name="localization" value="Transcription factor" type="string" />
    <att name="description" value="Nuclear factor of activated T-cells 5" type="string" />
  </node>
  <node id="O95750" label="FGF19_HUMAN">
    <att name="ac" value="O95750" type="string" />
    <att name="description" value="Fibroblast growth factor 19" type="string" />
    <att name="gene" value="FGF19" type="string" />
    <att name="localization" value="Signaling molecule" type="string" />
    <att name="order" value="1" type="integer" />
    <att name="relevance_score" value="0.6" type="real" />
    <att name="_Secreted" value="true" type="boolean" />
    <att name="localization" value="Signaling molecule" type="string" />
    <att name="description" value="Fibroblast growth factor 19" type="string" />
  </node>
  <node id="P00519" label="ABL1_HUMAN">
    <att name="ac" value="P00519" type="string" />
    <att name="description" value="Tyrosine-protein kinase ABL1" type="string" />
    <att name="gene" value="ABL1" type="string" />
    <att name="localization" value="Kinase" type="string" />
    <att name="order" value="1" type="integer" />
    <att name="relevance_score" value="0.1875" type="real" />
    <att name="localization" value="Kinase" type="string" />
    <att name="description" value="Tyrosine-protein kinase ABL1" type="string" />
  </node>
  <node id="P01127" label="PDGFB_HUMAN">
    <att name="ac" value="P01127" type="string" />
    <att name="description" value="Platelet-derived growth factor subunit B" type="string" />
    <att name="gene" value="PDGFB" type="string" />
    <att name="localization" value="Signaling molecule" type="string" />
    <att name="order" value="1" type="integer" />
    <att name="relevance_score" value="0.16216216216216217" type="real" />
    <att name="_Secreted" value="true" type="boolean" />
    <att name="localization" value="Signaling molecule" type="string" />
    <att name="description" value="Platelet-derived growth factor subunit B" type="string" />
  </node>
  <node id="P01133" label="EGF_HUMAN">
    <att name="ac" value="P01133" type="string" />
    <att name="description" value="Pro-epidermal growth factor" type="string" />
    <att name="gene" value="EGF" type="string" />
    <att name="localization" value="Signaling molecule" type="string" />
    <att name="order" value="1" type="integer" />
    <att name="relevance_score" value="0.3048780487804878" type="real" />
    <att name="_Secreted" value="true" type="boolean" />
    <att name="localization" value="Signaling molecule" type="string" />
    <att name="description" value="Pro-epidermal growth factor" type="string" />
  </node>
  <node id="P01135" label="TGFA_HUMAN">
    <att name="ac" value="P01135" type="string" />
    <att name="description" value="Protransforming growth factor alpha" type="string" />
    <att name="gene" value="TGFA" type="string" />
    <att name="localization" value="Signaling molecule" type="string" />
    <att name="order" value="1" type="integer" />
    <att name="relevance_score" value="0.23880597014925373" type="real" />
    <att name="_Secreted" value="true" type="boolean" />
    <att name="localization" value="Signaling molecule" type="string" />
    <att name="description" value="Protransforming growth factor alpha" type="string" />
  </node>
  <node id="P01138" label="NGF_HUMAN">
    <att name="ac" value="P01138" type="string" />
    <att name="description" value="Beta-nerve growth factor" type="string" />
    <att name="gene" value="NGF" type="string" />
    <att name="localization" value="Signaling molecule" type="string" />
    <att name="order" value="1" type="integer" />
    <att name="relevance_score" value="0.10810810810810811" type="real" />
    <att name="_Secreted" value="true" type="boolean" />
    <att name="localization" value="Signaling molecule" type="string" />
    <att name="description" value="Beta-nerve growth factor" type="string" />
  </node>
  <node id="P01588" label="EPO_HUMAN">
    <att name="ac" value="P01588" type="string" />
    <att name="description" value="Erythropoietin" type="string" />
    <att name="gene" value="EPO" type="string" />
    <att name="localization" value="Signaling molecule" type="string" />
    <att name="order" value="1" type="integer" />
    <att name="relevance_score" value="0.4827586206896552" type="real" />
    <att name="_Secreted" value="true" type="boolean" />
    <att name="localization" value="Signaling molecule" type="string" />
    <att name="description" value="Erythropoietin" type="string" />
  </node>
  <node id="P01730" label="CD4_HUMAN">
    <att name="ac" value="P01730" type="string" />
    <att name="description" value="T-cell surface glycoprotein CD4" type="string" />
    <att name="gene" value="CD4" type="string" />
    <att name="localization" value="Receptor" type="string" />
    <att name="order" value="1" type="integer" />
    <att name="relevance_score" value="0.325" type="real" />
    <att name="_Receptor" value="true" type="boolean" />
    <att name="localization" value="Receptor" type="string" />
    <att name="description" value="T-cell surface glycoprotein CD4" type="string" />
  </node>
  <node id="P01733" label="TVBL3_HUMAN">
    <att name="ac" value="P01733" type="string" />
    <att name="description" value="T cell receptor beta variable 12-3" type="string" />
    <att name="gene" value="TRBV12-3" type="string" />
    <att name="localization" value="Receptor" type="string" />
    <att name="order" value="1" type="integer" />
    <att name="relevance_score" value="0.6857142857142857" type="real" />
    <att name="_Receptor" value="true" type="boolean" />
    <att name="localization" value="Receptor" type="string" />
    <att name="description" value="T cell receptor beta variable 12-3" type="string" />
  </node>
  <node id="P01737" label="TVA84_HUMAN">
    <att name="ac" value="P01737" type="string" />
    <att name="description" value="T cell receptor alpha variable 8-4" type="string" />
    <att name="gene" value="TRAV8-4" type="string" />
    <att name="localization" value="Receptor" type="string" />
    <att name="order" value="1" type="integer" />
    <att name="relevance_score" value="0.6857142857142857" type="real" />
    <att name="_Receptor" value="true" type="boolean" />
    <att name="localization" value="Receptor" type="string" />
    <att name="description" value="T cell receptor alpha variable 8-4" type="string" />
  </node>
  <node id="P01834" label="IGKC_HUMAN">
    <att name="ac" value="P01834" type="string" />
    <att name="description" value="Immunoglobulin kappa constant" type="string" />
    <att name="gene" value="IGKC" type="string" />
    <att name="localization" value="" type="string" />
    <att name="order" value="1" type="integer" />
    <att name="relevance_score" value="0.4142857142857143" type="real" />
    <att name="localization" value="" type="string" />
    <att name="description" value="Immunoglobulin kappa constant" type="string" />
  </node>
  <node id="P01848" label="TRAC_HUMAN">
    <att name="ac" value="P01848" type="string" />
    <att name="description" value="T cell receptor alpha chain constant" type="string" />
    <att name="gene" value="TRAC" type="string" />
    <att name="localization" value="Receptor" type="string" />
    <att name="order" value="1" type="integer" />
    <att name="relevance_score" value="0.6153846153846154" type="real" />
    <att name="_Receptor" value="true" type="boolean" />
    <att name="localization" value="Receptor" type="string" />
    <att name="description" value="T cell receptor alpha chain constant" type="string" />
  </node>
  <node id="P01850" label="TRBC1_HUMAN">
    <att name="ac" value="P01850" type="string" />
    <att name="description" value="T cell receptor beta constant 1" type="string" />
    <att name="gene" value="TRBC1" type="string" />
    <att name="localization" value="Receptor" type="string" />
    <att name="order" value="1" type="integer" />
    <att name="relevance_score" value="0.6153846153846154" type="real" />
    <att name="_Receptor" value="true" type="boolean" />
    <att name="localization" value="Receptor" type="string" />
    <att name="description" value="T cell receptor beta constant 1" type="string" />
  </node>
  <node id="P01857" label="IGHG1_HUMAN">
    <att name="ac" value="P01857" type="string" />
    <att name="description" value="Immunoglobulin heavy constant gamma 1" type="string" />
    <att name="gene" value="IGHG1" type="string" />
    <att name="localization" value="Plasma membrane bound" type="string" />
    <att name="order" value="1" type="integer" />
    <att name="relevance_score" value="0.45454545454545453" type="real" />
    <att name="localization" value="Plasma membrane bound" type="string" />
    <att name="description" value="Immunoglobulin heavy constant gamma 1" type="string" />
  </node>
  <node id="P01859" label="IGHG2_HUMAN">
    <att name="ac" value="P01859" type="string" />
    <att name="description" value="Immunoglobulin heavy constant gamma 2" type="string" />
    <att name="gene" value="IGHG2" type="string" />
    <att name="localization" value="Plasma membrane bound" type="string" />
    <att name="order" value="1" type="integer" />
    <att name="relevance_score" value="0.5263157894736842" type="real" />
    <att name="localization" value="Plasma membrane bound" type="string" />
    <att name="description" value="Immunoglobulin heavy constant gamma 2" type="string" />
  </node>
  <node id="P01860" label="IGHG3_HUMAN">
    <att name="ac" value="P01860" type="string" />
    <att name="description" value="Immunoglobulin heavy constant gamma 3" type="string" />
    <att name="gene" value="IGHG3" type="string" />
    <att name="localization" value="Plasma membrane bound" type="string" />
    <att name="order" value="1" type="integer" />
    <att name="relevance_score" value="0.5263157894736842" type="real" />
    <att name="localization" value="Plasma membrane bound" type="string" />
    <att name="description" value="Immunoglobulin heavy constant gamma 3" type="string" />
  </node>
  <node id="P01861" label="IGHG4_HUMAN">
    <att name="ac" value="P01861" type="string" />
    <att name="description" value="Immunoglobulin heavy constant gamma 4" type="string" />
    <att name="gene" value="IGHG4" type="string" />
    <att name="localization" value="Plasma membrane bound" type="string" />
    <att name="order" value="1" type="integer" />
    <att name="relevance_score" value="0.5263157894736842" type="real" />
    <att name="localization" value="Plasma membrane bound" type="string" />
    <att name="description" value="Immunoglobulin heavy constant gamma 4" type="string" />
  </node>
  <node id="P01903" label="DRA_HUMAN">
    <att name="ac" value="P01903" type="string" />
    <att name="description" value="HLA class II histocompatibility antigen, DR alpha chain" type="string" />
    <att name="gene" value="HLA-DRA" type="string" />
    <att name="localization" value="Plasma membrane bound" type="string" />
    <att name="order" value="1" type="integer" />
    <att name="relevance_score" value="0.27956989247311825" type="real" />
    <att name="localization" value="Plasma membrane bound" type="string" />
    <att name="description" value="HLA class II histocompatibility antigen, DR alpha chain" type="string" />
  </node>
  <node id="P01906" label="DQA2_HUMAN">
    <att name="ac" value="P01906" type="string" />
    <att name="description" value="HLA class II histocompatibility antigen, DQ alpha 2 chain" type="string" />
    <att name="gene" value="HLA-DQA2" type="string" />
    <att name="localization" value="Plasma membrane bound" type="string" />
    <att name="order" value="1" type="integer" />
    <att name="relevance_score" value="0.4098360655737705" type="real" />
    <att name="localization" value="Plasma membrane bound" type="string" />
    <att name="description" value="HLA class II histocompatibility antigen, DQ alpha 2 chain" type="string" />
  </node>
  <node id="P01909" label="DQA1_HUMAN">
    <att name="ac" value="P01909" type="string" />
    <att name="description" value="HLA class II histocompatibility antigen, DQ alpha 1 chain" type="string" />
    <att name="gene" value="HLA-DQA1" type="string" />
    <att name="localization" value="Plasma membrane bound" type="string" />
    <att name="order" value="1" type="integer" />
    <att name="relevance_score" value="0.30952380952380953" type="real" />
    <att name="localization" value="Plasma membrane bound" type="string" />
    <att name="description" value="HLA class II histocompatibility antigen, DQ alpha 1 chain" type="string" />
  </node>
  <node id="P04085" label="PDGFA_HUMAN">
    <att name="ac" value="P04085" type="string" />
    <att name="description" value="Platelet-derived growth factor subunit A" type="string" />
    <att name="gene" value="PDGFA" type="string" />
    <att name="localization" value="Signaling molecule" type="string" />
    <att name="order" value="1" type="integer" />
    <att name="relevance_score" value="0.3125" type="real" />
    <att name="_Secreted" value="true" type="boolean" />
    <att name="localization" value="Signaling molecule" type="string" />
    <att name="description" value="Platelet-derived growth factor subunit A" type="string" />
  </node>
  <node id="P04234" label="CD3D_HUMAN">
    <att name="ac" value="P04234" type="string" />
    <att name="description" value="T-cell surface glycoprotein CD3 delta chain" type="string" />
    <att name="gene" value="CD3D" type="string" />
    <att name="localization" value="Receptor" type="string" />
    <att name="order" value="1" type="integer" />
    <att name="relevance_score" value="0.4126984126984127" type="real" />
    <att name="_Receptor" value="true" type="boolean" />
    <att name="localization" value="Receptor" type="string" />
    <att name="description" value="T-cell surface glycoprotein CD3 delta chain" type="string" />
  </node>
  <node id="P04435" label="TVB79_HUMAN">
    <att name="ac" value="P04435" type="string" />
    <att name="description" value="T cell receptor beta variable 7-9" type="string" />
    <att name="gene" value="TRBV7-9" type="string" />
    <att name="localization" value="Receptor" type="string" />
    <att name="order" value="1" type="integer" />
    <att name="relevance_score" value="0.6857142857142857" type="real" />
    <att name="_Receptor" value="true" type="boolean" />
    <att name="localization" value="Receptor" type="string" />
    <att name="description" value="T cell receptor beta variable 7-9" type="string" />
  </node>
  <node id="P04437" label="TVA29_HUMAN">
    <att name="ac" value="P04437" type="string" />
    <att name="description" value="T cell receptor alpha variable 29/delta variable 5" type="string" />
    <att name="gene" value="TRAV29DV5" type="string" />
    <att name="localization" value="Receptor" type="string" />
    <att name="order" value="1" type="integer" />
    <att name="relevance_score" value="0.6857142857142857" type="real" />
    <att name="_Receptor" value="true" type="boolean" />
    <att name="localization" value="Receptor" type="string" />
    <att name="description" value="T cell receptor alpha variable 29/delta variable 5" type="string" />
  </node>
  <node id="P04626" label="ERBB2_HUMAN">
    <att name="ac" value="P04626" type="string" />
    <att name="description" value="Receptor tyrosine-protein kinase erbB-2" type="string" />
    <att name="gene" value="ERBB2" type="string" />
    <att name="localization" value="Receptor" type="string" />
    <att name="order" value="1" type="integer" />
    <att name="relevance_score" value="0.21243523316062177" type="real" />
    <att name="_Receptor" value="true" type="boolean" />
    <att name="localization" value="Receptor" type="string" />
    <att name="description" value="Receptor tyrosine-protein kinase erbB-2" type="string" />
  </node>
  <node id="P04629" label="NTRK1_HUMAN">
    <att name="ac" value="P04629" type="string" />
    <att name="description" value="High affinity nerve growth factor receptor" type="string" />
    <att name="gene" value="NTRK1" type="string" />
    <att name="localization" value="Receptor" type="string" />
    <att name="order" value="1" type="integer" />
    <att name="relevance_score" value="0.10555555555555556" type="real" />
    <att name="_Receptor" value="true" type="boolean" />
    <att name="localization" value="Receptor" type="string" />
    <att name="description" value="High affinity nerve growth factor receptor" type="string" />
  </node>
  <node id="P05230" label="FGF1_HUMAN">
    <att name="ac" value="P05230" type="string" />
    <att name="description" value="Fibroblast growth factor 1" type="string" />
    <att name="gene" value="FGF1" type="string" />
    <att name="localization" value="Signaling molecule" type="string" />
    <att name="order" value="1" type="integer" />
    <att name="relevance_score" value="0.5" type="real" />
    <att name="_Secreted" value="true" type="boolean" />
    <att name="localization" value="Signaling molecule" type="string" />
    <att name="description" value="Fibroblast growth factor 1" type="string" />
  </node>
  <node id="P06213" label="INSR_HUMAN">
    <att name="ac" value="P06213" type="string" />
    <att name="description" value="Insulin receptor" type="string" />
    <att name="gene" value="INSR" type="string" />
    <att name="localization" value="Receptor" type="string" />
    <att name="order" value="1" type="integer" />
    <att name="relevance_score" value="0.2222222222222222" type="real" />
    <att name="_Receptor" value="true" type="boolean" />
    <att name="localization" value="Receptor" type="string" />
    <att name="description" value="Insulin receptor" type="string" />
  </node>
  <node id="P06239" label="LCK_HUMAN">
    <att name="ac" value="P06239" type="string" />
    <att name="description" value="Tyrosine-protein kinase Lck" type="string" />
    <att name="gene" value="LCK" type="string" />
    <att name="localization" value="Kinase" type="string" />
    <att name="order" value="1" type="integer" />
    <att name="relevance_score" value="0.41830065359477125" type="real" />
    <att name="localization" value="Kinase" type="string" />
    <att name="description" value="Tyrosine-protein kinase Lck" type="string" />
  </node>
  <node id="P06241" label="FYN_HUMAN">
    <att name="ac" value="P06241" type="string" />
    <att name="description" value="Tyrosine-protein kinase Fyn" type="string" />
    <att name="gene" value="FYN" type="string" />
    <att name="localization" value="Kinase" type="string" />
    <att name="order" value="1" type="integer" />
    <att name="relevance_score" value="0.21568627450980393" type="real" />
    <att name="localization" value="Kinase" type="string" />
    <att name="description" value="Tyrosine-protein kinase Fyn" type="string" />
  </node>
  <node id="P06396" label="GELS_HUMAN">
    <att name="ac" value="P06396" type="string" />
    <att name="description" value="Gelsolin" type="string" />
    <att name="gene" value="GSN" type="string" />
    <att name="localization" value="" type="string" />
    <att name="order" value="1" type="integer" />
    <att name="relevance_score" value="0.1590909090909091" type="real" />
    <att name="localization" value="" type="string" />
    <att name="description" value="Gelsolin" type="string" />
  </node>
  <node id="P07766" label="CD3E_HUMAN">
    <att name="ac" value="P07766" type="string" />
    <att name="description" value="T-cell surface glycoprotein CD3 epsilon chain" type="string" />
    <att name="gene" value="CD3E" type="string" />
    <att name="localization" value="Receptor" type="string" />
    <att name="order" value="1" type="integer" />
    <att name="relevance_score" value="0.46153846153846156" type="real" />
    <att name="_Receptor" value="true" type="boolean" />
    <att name="localization" value="Receptor" type="string" />
    <att name="description" value="T-cell surface glycoprotein CD3 epsilon chain" type="string" />
  </node>
  <node id="P07948" label="LYN_HUMAN">
    <att name="ac" value="P07948" type="string" />
    <att name="description" value="Tyrosine-protein kinase Lyn" type="string" />
    <att name="gene" value="LYN" type="string" />
    <att name="localization" value="Kinase" type="string" />
    <att name="order" value="1" type="integer" />
    <att name="relevance_score" value="0.2676056338028169" type="real" />
    <att name="localization" value="Kinase" type="string" />
    <att name="description" value="Tyrosine-protein kinase Lyn" type="string" />
  </node>
  <node id="P07949" label="RET_HUMAN">
    <att name="ac" value="P07949" type="string" />
    <att name="description" value="Proto-oncogene tyrosine-protein kinase receptor Ret" type="string" />
    <att name="gene" value="RET" type="string" />
    <att name="localization" value="Plasma membrane bound" type="string" />
    <att name="order" value="1" type="integer" />
    <att name="relevance_score" value="0.3333333333333333" type="real" />
    <att name="localization" value="Plasma membrane bound" type="string" />
    <att name="description" value="Proto-oncogene tyrosine-protein kinase receptor Ret" type="string" />
  </node>
  <node id="P08620" label="FGF4_HUMAN">
    <att name="ac" value="P08620" type="string" />
    <att name="description" value="Fibroblast growth factor 4" type="string" />
    <att name="gene" value="FGF4" type="string" />
    <att name="localization" value="Signaling molecule" type="string" />
    <att name="order" value="1" type="integer" />
    <att name="relevance_score" value="0.7586206896551724" type="real" />
    <att name="_Secreted" value="true" type="boolean" />
    <att name="localization" value="Signaling molecule" type="string" />
    <att name="description" value="Fibroblast growth factor 4" type="string" />
  </node>
  <node id="P08637" label="FCG3A_HUMAN">
    <att name="ac" value="P08637" type="string" />
    <att name="description" value="Low affinity immunoglobulin gamma Fc region receptor III-A" type="string" />
    <att name="gene" value="FCGR3A" type="string" />
    <att name="localization" value="Receptor" type="string" />
    <att name="order" value="1" type="integer" />
    <att name="relevance_score" value="0.47619047619047616" type="real" />
    <att name="_Receptor" value="true" type="boolean" />
    <att name="localization" value="Receptor" type="string" />
    <att name="description" value="Low affinity immunoglobulin gamma Fc region receptor III-A" type="string" />
  </node>
  <node id="P09038" label="FGF2_HUMAN">
    <att name="ac" value="P09038" type="string" />
    <att name="description" value="Fibroblast growth factor 2" type="string" />
    <att name="gene" value="FGF2" type="string" />
    <att name="localization" value="Signaling molecule" type="string" />
    <att name="order" value="1" type="integer" />
    <att name="relevance_score" value="0.421875" type="real" />
    <att name="_Secreted" value="true" type="boolean" />
    <att name="localization" value="Signaling molecule" type="string" />
    <att name="description" value="Fibroblast growth factor 2" type="string" />
  </node>
  <node id="P09327" label="VILI_HUMAN">
    <att name="ac" value="P09327" type="string" />
    <att name="description" value="Villin-1" type="string" />
    <att name="gene" value="VIL1" type="string" />
    <att name="localization" value="" type="string" />
    <att name="order" value="1" type="integer" />
    <att name="relevance_score" value="0.6666666666666666" type="real" />
    <att name="localization" value="" type="string" />
    <att name="description" value="Villin-1" type="string" />
  </node>
  <node id="P09619" label="PGFRB_HUMAN">
    <att name="ac" value="P09619" type="string" />
    <att name="description" value="Platelet-derived growth factor receptor beta" type="string" />
    <att name="gene" value="PDGFRB" type="string" />
    <att name="localization" value="Receptor" type="string" />
    <att name="order" value="1" type="integer" />
    <att name="relevance_score" value="0.3218390804597701" type="real" />
    <att name="_Receptor" value="true" type="boolean" />
    <att name="localization" value="Receptor" type="string" />
    <att name="description" value="Platelet-derived growth factor receptor beta" type="string" />
  </node>
  <node id="P09693" label="CD3G_HUMAN">
    <att name="ac" value="P09693" type="string" />
    <att name="description" value="T-cell surface glycoprotein CD3 gamma chain" type="string" />
    <att name="gene" value="CD3G" type="string" />
    <att name="localization" value="Receptor" type="string" />
    <att name="order" value="1" type="integer" />
    <att name="relevance_score" value="0.4939759036144578" type="real" />
    <att name="_Receptor" value="true" type="boolean" />
    <att name="localization" value="Receptor" type="string" />
    <att name="description" value="T-cell surface glycoprotein CD3 gamma chain" type="string" />
  </node>
  <node id="P10721" label="KIT_HUMAN">
    <att name="ac" value="P10721" type="string" />
    <att name="description" value="Mast/stem cell growth factor receptor Kit" type="string" />
    <att name="gene" value="KIT" type="string" />
    <att name="localization" value="Receptor" type="string" />
    <att name="order" value="1" type="integer" />
    <att name="relevance_score" value="0.3783783783783784" type="real" />
    <att name="_Receptor" value="true" type="boolean" />
    <att name="localization" value="Receptor" type="string" />
    <att name="description" value="Mast/stem cell growth factor receptor Kit" type="string" />
  </node>
  <node id="P10767" label="FGF6_HUMAN">
    <att name="ac" value="P10767" type="string" />
    <att name="description" value="Fibroblast growth factor 6" type="string" />
    <att name="gene" value="FGF6" type="string" />
    <att name="localization" value="Signaling molecule" type="string" />
    <att name="order" value="1" type="integer" />
    <att name="relevance_score" value="0.8214285714285714" type="real" />
    <att name="_Secreted" value="true" type="boolean" />
    <att name="localization" value="Signaling molecule" type="string" />
    <att name="description" value="Fibroblast growth factor 6" type="string" />
  </node>
  <node id="P10912" label="GHR_HUMAN">
    <att name="ac" value="P10912" type="string" />
    <att name="description" value="Growth hormone receptor" type="string" />
    <att name="gene" value="GHR" type="string" />
    <att name="localization" value="Receptor" type="string" />
    <att name="order" value="1" type="integer" />
    <att name="relevance_score" value="0.2857142857142857" type="real" />
    <att name="_Receptor" value="true" type="boolean" />
    <att name="localization" value="Receptor" type="string" />
    <att name="description" value="Growth hormone receptor" type="string" />
  </node>
  <node id="P11274" label="BCR_HUMAN">
    <att name="ac" value="P11274" type="string" />
    <att name="description" value="Breakpoint cluster region protein" type="string" />
    <att name="gene" value="BCR" type="string" />
    <att name="localization" value="Kinase" type="string" />
    <att name="order" value="1" type="integer" />
    <att name="relevance_score" value="0.2602739726027397" type="real" />
    <att name="localization" value="Kinase" type="string" />
    <att name="description" value="Breakpoint cluster region protein" type="string" />
  </node>
  <node id="P11362" label="FGFR1_HUMAN">
    <att name="ac" value="P11362" type="string" />
    <att name="description" value="Fibroblast growth factor receptor 1" type="string" />
    <att name="gene" value="FGFR1" type="string" />
    <att name="localization" value="Receptor" type="string" />
    <att name="order" value="1" type="integer" />
    <att name="relevance_score" value="0.3274336283185841" type="real" />
    <att name="_Receptor" value="true" type="boolean" />
    <att name="localization" value="Receptor" type="string" />
    <att name="description" value="Fibroblast growth factor receptor 1" type="string" />
  </node>
  <node id="P11487" label="FGF3_HUMAN">
    <att name="ac" value="P11487" type="string" />
    <att name="description" value="Fibroblast growth factor 3" type="string" />
    <att name="gene" value="FGF3" type="string" />
    <att name="localization" value="Signaling molecule" type="string" />
    <att name="order" value="1" type="integer" />
    <att name="relevance_score" value="0.3220338983050847" type="real" />
    <att name="_Secreted" value="true" type="boolean" />
    <att name="localization" value="Signaling molecule" type="string" />
    <att name="description" value="Fibroblast growth factor 3" type="string" />
  </node>
  <node id="P12034" label="FGF5_HUMAN">
    <att name="ac" value="P12034" type="string" />
    <att name="description" value="Fibroblast growth factor 5" type="string" />
    <att name="gene" value="FGF5" type="string" />
    <att name="localization" value="Signaling molecule" type="string" />
    <att name="order" value="1" type="integer" />
    <att name="relevance_score" value="0.76" type="real" />
    <att name="_Secreted" value="true" type="boolean" />
    <att name="localization" value="Signaling molecule" type="string" />
    <att name="description" value="Fibroblast growth factor 5" type="string" />
  </node>
  <node id="P12314" label="FCGR1_HUMAN">
    <att name="ac" value="P12314" type="string" />
    <att name="description" value="High affinity immunoglobulin gamma Fc receptor I" type="string" />
    <att name="gene" value="FCGR1A" type="string" />
    <att name="localization" value="Receptor" type="string" />
    <att name="order" value="1" type="integer" />
    <att name="relevance_score" value="0.40425531914893614" type="real" />
    <att name="_Receptor" value="true" type="boolean" />
    <att name="localization" value="Receptor" type="string" />
    <att name="description" value="High affinity immunoglobulin gamma Fc receptor I" type="string" />
  </node>
  <node id="P12318" label="FCG2A_HUMAN">
    <att name="ac" value="P12318" type="string" />
    <att name="description" value="Low affinity immunoglobulin gamma Fc region receptor II-a" type="string" />
    <att name="gene" value="FCGR2A" type="string" />
    <att name="localization" value="Receptor" type="string" />
    <att name="order" value="1" type="integer" />
    <att name="relevance_score" value="0.36363636363636365" type="real" />
    <att name="_Receptor" value="true" type="boolean" />
    <att name="localization" value="Receptor" type="string" />
    <att name="description" value="Low affinity immunoglobulin gamma Fc region receptor II-a" type="string" />
  </node>
  <node id="P12931" label="SRC_HUMAN">
    <att name="ac" value="P12931" type="string" />
    <att name="description" value="Proto-oncogene tyrosine-protein kinase Src" type="string" />
    <att name="gene" value="SRC" type="string" />
    <att name="localization" value="Kinase" type="string" />
    <att name="order" value="1" type="integer" />
    <att name="relevance_score" value="0.19532908704883228" type="real" />
    <att name="localization" value="Kinase" type="string" />
    <att name="description" value="Proto-oncogene tyrosine-protein kinase Src" type="string" />
  </node>
  <node id="P13591" label="NCAM1_HUMAN">
    <att name="ac" value="P13591" type="string" />
    <att name="description" value="Neural cell adhesion molecule 1" type="string" />
    <att name="gene" value="NCAM1" type="string" />
    <att name="localization" value="Receptor" type="string" />
    <att name="order" value="1" type="integer" />
    <att name="relevance_score" value="0.234375" type="real" />
    <att name="_Receptor" value="true" type="boolean" />
    <att name="localization" value="Receptor" type="string" />
    <att name="description" value="Neural cell adhesion molecule 1" type="string" />
  </node>
  <node id="P15498" label="VAV_HUMAN">
    <att name="ac" value="P15498" type="string" />
    <att name="description" value="Proto-oncogene vav" type="string" />
    <att name="gene" value="VAV1" type="string" />
    <att name="localization" value="" type="string" />
    <att name="order" value="1" type="integer" />
    <att name="relevance_score" value="0.4015748031496063" type="real" />
    <att name="localization" value="" type="string" />
    <att name="description" value="Proto-oncogene vav" type="string" />
  </node>
  <node id="P15514" label="AREG_HUMAN">
    <att name="ac" value="P15514" type="string" />
    <att name="description" value="Amphiregulin" type="string" />
    <att name="gene" value="AREG" type="string" />
    <att name="localization" value="Signaling molecule" type="string" />
    <att name="order" value="1" type="integer" />
    <att name="relevance_score" value="0.24242424242424243" type="real" />
    <att name="_Secreted" value="true" type="boolean" />
    <att name="localization" value="Signaling molecule" type="string" />
    <att name="description" value="Amphiregulin" type="string" />
  </node>
  <node id="P15692" label="VEGFA_HUMAN">
    <att name="ac" value="P15692" type="string" />
    <att name="description" value="Vascular endothelial growth factor A, long form" type="string" />
    <att name="gene" value="VEGFA" type="string" />
    <att name="localization" value="Signaling molecule" type="string" />
    <att name="order" value="1" type="integer" />
    <att name="relevance_score" value="0.22950819672131148" type="real" />
    <att name="_Secreted" value="true" type="boolean" />
    <att name="localization" value="Signaling molecule" type="string" />
    <att name="description" value="Vascular endothelial growth factor A, long form" type="string" />
  </node>
  <node id="P16234" label="PGFRA_HUMAN">
    <att name="ac" value="P16234" type="string" />
    <att name="description" value="Platelet-derived growth factor receptor alpha" type="string" />
    <att name="gene" value="PDGFRA" type="string" />
    <att name="localization" value="Receptor" type="string" />
    <att name="order" value="1" type="integer" />
    <att name="relevance_score" value="0.45454545454545453" type="real" />
    <att name="_Receptor" value="true" type="boolean" />
    <att name="localization" value="Receptor" type="string" />
    <att name="description" value="Platelet-derived growth factor receptor alpha" type="string" />
  </node>
  <node id="P16284" label="PECA1_HUMAN">
    <att name="ac" value="P16284" type="string" />
    <att name="description" value="Platelet endothelial cell adhesion molecule" type="string" />
    <att name="gene" value="PECAM1" type="string" />
    <att name="localization" value="Plasma membrane bound" type="string" />
    <att name="order" value="1" type="integer" />
    <att name="relevance_score" value="0.3235294117647059" type="real" />
    <att name="localization" value="Plasma membrane bound" type="string" />
    <att name="description" value="Platelet endothelial cell adhesion molecule" type="string" />
  </node>
  <node id="P16581" label="LYAM2_HUMAN">
    <att name="ac" value="P16581" type="string" />
    <att name="description" value="E-selectin" type="string" />
    <att name="gene" value="SELE" type="string" />
    <att name="localization" value="Plasma membrane bound" type="string" />
    <att name="order" value="1" type="integer" />
    <att name="relevance_score" value="0.125" type="real" />
    <att name="localization" value="Plasma membrane bound" type="string" />
    <att name="description" value="E-selectin" type="string" />
  </node>
  <node id="P16885" label="PLCG2_HUMAN">
    <att name="ac" value="P16885" type="string" />
    <att name="description" value="1-phosphatidylinositol 4,5-bisphosphate phosphodiesterase gamma-2" type="string" />
    <att name="gene" value="PLCG2" type="string" />
    <att name="localization" value="Enzyme" type="string" />
    <att name="order" value="1" type="integer" />
    <att name="relevance_score" value="0.75" type="real" />
    <att name="localization" value="Enzyme" type="string" />
    <att name="description" value="1-phosphatidylinositol 4,5-bisphosphate phosphodiesterase gamma-2" type="string" />
  </node>
  <node id="P17948" label="VGFR1_HUMAN">
    <att name="ac" value="P17948" type="string" />
    <att name="description" value="Vascular endothelial growth factor receptor 1" type="string" />
    <att name="gene" value="FLT1" type="string" />
    <att name="localization" value="Receptor" type="string" />
    <att name="order" value="1" type="integer" />
    <att name="relevance_score" value="0.2857142857142857" type="real" />
    <att name="_Receptor" value="true" type="boolean" />
    <att name="localization" value="Receptor" type="string" />
    <att name="description" value="Vascular endothelial growth factor receptor 1" type="string" />
  </node>
  <node id="P18031" label="PTN1_HUMAN">
    <att name="ac" value="P18031" type="string" />
    <att name="description" value="Tyrosine-protein phosphatase non-receptor type 1" type="string" />
    <att name="gene" value="PTPN1" type="string" />
    <att name="localization" value="Enzyme" type="string" />
    <att name="order" value="1" type="integer" />
    <att name="relevance_score" value="0.14583333333333334" type="real" />
    <att name="localization" value="Enzyme" type="string" />
    <att name="description" value="Tyrosine-protein phosphatase non-receptor type 1" type="string" />
  </node>
  <node id="P19174" label="PLCG1_HUMAN">
    <att name="ac" value="P19174" type="string" />
    <att name="description" value="1-phosphatidylinositol 4,5-bisphosphate phosphodiesterase gamma-1" type="string" />
    <att name="gene" value="PLCG1" type="string" />
    <att name="localization" value="Enzyme" type="string" />
    <att name="order" value="0" type="integer" />
    <att name="relevance_score" value="1.0" type="real" />
    <att name="localization" value="Enzyme" type="string" />
    <att name="description" value="1-phosphatidylinositol 4,5-bisphosphate phosphodiesterase gamma-1" type="string" />
  </node>
  <node id="P19235" label="EPOR_HUMAN">
    <att name="ac" value="P19235" type="string" />
    <att name="description" value="Erythropoietin receptor" type="string" />
    <att name="gene" value="EPOR" type="string" />
    <att name="localization" value="Receptor" type="string" />
    <att name="order" value="1" type="integer" />
    <att name="relevance_score" value="0.5897435897435898" type="real" />
    <att name="_Receptor" value="true" type="boolean" />
    <att name="localization" value="Receptor" type="string" />
    <att name="description" value="Erythropoietin receptor" type="string" />
  </node>
  <node id="P20036" label="DPA1_HUMAN">
    <att name="ac" value="P20036" type="string" />
    <att name="description" value="HLA class II histocompatibility antigen, DP alpha 1 chain" type="string" />
    <att name="gene" value="HLA-DPA1" type="string" />
    <att name="localization" value="Plasma membrane bound" type="string" />
    <att name="order" value="1" type="integer" />
    <att name="relevance_score" value="0.20930232558139536" type="real" />
    <att name="localization" value="Plasma membrane bound" type="string" />
    <att name="description" value="HLA class II histocompatibility antigen, DP alpha 1 chain" type="string" />
  </node>
  <node id="P20273" label="CD22_HUMAN">
    <att name="ac" value="P20273" type="string" />
    <att name="description" value="B-cell receptor CD22" type="string" />
    <att name="gene" value="CD22" type="string" />
    <att name="localization" value="Plasma membrane bound" type="string" />
    <att name="order" value="1" type="integer" />
    <att name="relevance_score" value="0.4" type="real" />
    <att name="localization" value="Plasma membrane bound" type="string" />
    <att name="description" value="B-cell receptor CD22" type="string" />
  </node>
  <node id="P20783" label="NTF3_HUMAN">
    <att name="ac" value="P20783" type="string" />
    <att name="description" value="Neurotrophin-3" type="string" />
    <att name="gene" value="NTF3" type="string" />
    <att name="localization" value="Signaling molecule" type="string" />
    <att name="order" value="1" type="integer" />
    <att name="relevance_score" value="0.55" type="real" />
    <att name="_Secreted" value="true" type="boolean" />
    <att name="localization" value="Signaling molecule" type="string" />
    <att name="description" value="Neurotrophin-3" type="string" />
  </node>
  <node id="P20936" label="RASA1_HUMAN">
    <att name="ac" value="P20936" type="string" />
    <att name="description" value="Ras GTPase-activating protein 1" type="string" />
    <att name="gene" value="RASA1" type="string" />
    <att name="localization" value="" type="string" />
    <att name="order" value="1" type="integer" />
    <att name="relevance_score" value="0.3" type="real" />
    <att name="localization" value="" type="string" />
    <att name="description" value="Ras GTPase-activating protein 1" type="string" />
  </node>
  <node id="P20963" label="CD3Z_HUMAN">
    <att name="ac" value="P20963" type="string" />
    <att name="description" value="T-cell surface glycoprotein CD3 zeta chain" type="string" />
    <att name="gene" value="CD247" type="string" />
    <att name="localization" value="Receptor" type="string" />
    <att name="order" value="1" type="integer" />
    <att name="relevance_score" value="0.5104166666666666" type="real" />
    <att name="_Receptor" value="true" type="boolean" />
    <att name="localization" value="Receptor" type="string" />
    <att name="description" value="T-cell surface glycoprotein CD3 zeta chain" type="string" />
  </node>
  <node id="P21246" label="PTN_HUMAN">
    <att name="ac" value="P21246" type="string" />
    <att name="description" value="Pleiotrophin" type="string" />
    <att name="gene" value="PTN" type="string" />
    <att name="localization" value="Signaling molecule" type="string" />
    <att name="order" value="1" type="integer" />
    <att name="relevance_score" value="0.391304347826087" type="real" />
    <att name="_Secreted" value="true" type="boolean" />
    <att name="localization" value="Signaling molecule" type="string" />
    <att name="description" value="Pleiotrophin" type="string" />
  </node>
  <node id="P21741" label="MK_HUMAN">
    <att name="ac" value="P21741" type="string" />
    <att name="description" value="Midkine" type="string" />
    <att name="gene" value="MDK" type="string" />
    <att name="localization" value="Signaling molecule" type="string" />
    <att name="order" value="1" type="integer" />
    <att name="relevance_score" value="0.19607843137254902" type="real" />
    <att name="_Secreted" value="true" type="boolean" />
    <att name="localization" value="Signaling molecule" type="string" />
    <att name="description" value="Midkine" type="string" />
  </node>
  <node id="P21781" label="FGF7_HUMAN">
    <att name="ac" value="P21781" type="string" />
    <att name="description" value="Fibroblast growth factor 7" type="string" />
    <att name="gene" value="FGF7" type="string" />
    <att name="localization" value="Signaling molecule" type="string" />
    <att name="order" value="1" type="integer" />
    <att name="relevance_score" value="0.6666666666666666" type="real" />
    <att name="_Secreted" value="true" type="boolean" />
    <att name="localization" value="Signaling molecule" type="string" />
    <att name="description" value="Fibroblast growth factor 7" type="string" />
  </node>
  <node id="P21802" label="FGFR2_HUMAN">
    <att name="ac" value="P21802" type="string" />
    <att name="description" value="Fibroblast growth factor receptor 2" type="string" />
    <att name="gene" value="FGFR2" type="string" />
    <att name="localization" value="Receptor" type="string" />
    <att name="order" value="1" type="integer" />
    <att name="relevance_score" value="0.34210526315789475" type="real" />
    <att name="_Receptor" value="true" type="boolean" />
    <att name="localization" value="Receptor" type="string" />
    <att name="description" value="Fibroblast growth factor receptor 2" type="string" />
  </node>
  <node id="P21860" label="ERBB3_HUMAN">
    <att name="ac" value="P21860" type="string" />
    <att name="description" value="Receptor tyrosine-protein kinase erbB-3" type="string" />
    <att name="gene" value="ERBB3" type="string" />
    <att name="localization" value="Receptor" type="string" />
    <att name="order" value="1" type="integer" />
    <att name="relevance_score" value="0.23853211009174313" type="real" />
    <att name="_Receptor" value="true" type="boolean" />
    <att name="localization" value="Receptor" type="string" />
    <att name="description" value="Receptor tyrosine-protein kinase erbB-3" type="string" />
  </node>
  <node id="P22455" label="FGFR4_HUMAN">
    <att name="ac" value="P22455" type="string" />
    <att name="description" value="Fibroblast growth factor receptor 4" type="string" />
    <att name="gene" value="FGFR4" type="string" />
    <att name="localization" value="Receptor" type="string" />
    <att name="order" value="1" type="integer" />
    <att name="relevance_score" value="0.4444444444444444" type="real" />
    <att name="_Receptor" value="true" type="boolean" />
    <att name="localization" value="Receptor" type="string" />
    <att name="description" value="Fibroblast growth factor receptor 4" type="string" />
  </node>
  <node id="P22607" label="FGFR3_HUMAN">
    <att name="ac" value="P22607" type="string" />
    <att name="description" value="Fibroblast growth factor receptor 3" type="string" />
    <att name="gene" value="FGFR3" type="string" />
    <att name="localization" value="Receptor" type="string" />
    <att name="order" value="1" type="integer" />
    <att name="relevance_score" value="0.37735849056603776" type="real" />
    <att name="_Receptor" value="true" type="boolean" />
    <att name="localization" value="Receptor" type="string" />
    <att name="description" value="Fibroblast growth factor receptor 3" type="string" />
  </node>
  <node id="P22681" label="CBL_HUMAN">
    <att name="ac" value="P22681" type="string" />
    <att name="description" value="E3 ubiquitin-protein ligase CBL" type="string" />
    <att name="gene" value="CBL" type="string" />
    <att name="localization" value="Enzyme" type="string" />
    <att name="order" value="1" type="integer" />
    <att name="relevance_score" value="0.2751937984496124" type="real" />
    <att name="localization" value="Enzyme" type="string" />
    <att name="description" value="E3 ubiquitin-protein ligase CBL" type="string" />
  </node>
  <node id="P23560" label="BDNF_HUMAN">
    <att name="ac" value="P23560" type="string" />
    <att name="description" value="Brain-derived neurotrophic factor" type="string" />
    <att name="gene" value="BDNF" type="string" />
    <att name="localization" value="Signaling molecule" type="string" />
    <att name="order" value="1" type="integer" />
    <att name="relevance_score" value="0.3684210526315789" type="real" />
    <att name="_Secreted" value="true" type="boolean" />
    <att name="localization" value="Signaling molecule" type="string" />
    <att name="description" value="Brain-derived neurotrophic factor" type="string" />
  </node>
  <node id="P27986" label="P85A_HUMAN">
    <att name="ac" value="P27986" type="string" />
    <att name="description" value="Phosphatidylinositol 3-kinase regulatory subunit alpha" type="string" />
    <att name="gene" value="PIK3R1" type="string" />
    <att name="localization" value="" type="string" />
    <att name="order" value="1" type="integer" />
    <att name="relevance_score" value="0.3799392097264438" type="real" />
    <att name="localization" value="" type="string" />
    <att name="description" value="Phosphatidylinositol 3-kinase regulatory subunit alpha" type="string" />
  </node>
  <node id="P29350" label="PTN6_HUMAN">
    <att name="ac" value="P29350" type="string" />
    <att name="description" value="Tyrosine-protein phosphatase non-receptor type 6" type="string" />
    <att name="gene" value="PTPN6" type="string" />
    <att name="localization" value="Enzyme" type="string" />
    <att name="order" value="1" type="integer" />
    <att name="relevance_score" value="0.3446327683615819" type="real" />
    <att name="localization" value="Enzyme" type="string" />
    <att name="description" value="Tyrosine-protein phosphatase non-receptor type 6" type="string" />
  </node>
  <node id="P29353" label="SHC1_HUMAN">
    <att name="ac" value="P29353" type="string" />
    <att name="description" value="SHC-transforming protein 1" type="string" />
    <att name="gene" value="SHC1" type="string" />
    <att name="localization" value="" type="string" />
    <att name="order" value="1" type="integer" />
    <att name="relevance_score" value="0.43410852713178294" type="real" />
    <att name="localization" value="" type="string" />
    <att name="description" value="SHC-transforming protein 1" type="string" />
  </node>
  <node id="P29376" label="LTK_HUMAN">
    <att name="ac" value="P29376" type="string" />
    <att name="description" value="Leukocyte tyrosine kinase receptor" type="string" />
    <att name="gene" value="LTK" type="string" />
    <att name="localization" value="Receptor" type="string" />
    <att name="order" value="1" type="integer" />
    <att name="relevance_score" value="0.75" type="real" />
    <att name="_Receptor" value="true" type="boolean" />
    <att name="localization" value="Receptor" type="string" />
    <att name="description" value="Leukocyte tyrosine kinase receptor" type="string" />
  </node>
  <node id="P30411" label="BKRB2_HUMAN">
    <att name="ac" value="P30411" type="string" />
    <att name="description" value="B2 bradykinin receptor" type="string" />
    <att name="gene" value="BDKRB2" type="string" />
    <att name="localization" value="Receptor" type="string" />
    <att name="order" value="1" type="integer" />
    <att name="relevance_score" value="0.11764705882352941" type="real" />
    <att name="_Receptor" value="true" type="boolean" />
    <att name="localization" value="Receptor" type="string" />
    <att name="description" value="B2 bradykinin receptor" type="string" />
  </node>
  <node id="P30556" label="AGTR1_HUMAN">
    <att name="ac" value="P30556" type="string" />
    <att name="description" value="Type-1 angiotensin II receptor" type="string" />
    <att name="gene" value="AGTR1" type="string" />
    <att name="localization" value="Receptor" type="string" />
    <att name="order" value="1" type="integer" />
    <att name="relevance_score" value="0.1111111111111111" type="real" />
    <att name="_Receptor" value="true" type="boolean" />
    <att name="localization" value="Receptor" type="string" />
    <att name="description" value="Type-1 angiotensin II receptor" type="string" />
  </node>
  <node id="P31371" label="FGF9_HUMAN">
    <att name="ac" value="P31371" type="string" />
    <att name="description" value="Fibroblast growth factor 9" type="string" />
    <att name="gene" value="FGF9" type="string" />
    <att name="localization" value="Signaling molecule" type="string" />
    <att name="order" value="1" type="integer" />
    <att name="relevance_score" value="0.7352941176470589" type="real" />
    <att name="_Secreted" value="true" type="boolean" />
    <att name="localization" value="Signaling molecule" type="string" />
    <att name="description" value="Fibroblast growth factor 9" type="string" />
  </node>
  <node id="P31939" label="PUR9_HUMAN">
    <att name="ac" value="P31939" type="string" />
    <att name="description" value="Bifunctional purine biosynthesis protein ATIC" type="string" />
    <att name="gene" value="ATIC" type="string" />
    <att name="localization" value="Enzyme" type="string" />
    <att name="order" value="1" type="integer" />
    <att name="relevance_score" value="0.25" type="real" />
    <att name="localization" value="Enzyme" type="string" />
    <att name="description" value="Bifunctional purine biosynthesis protein ATIC" type="string" />
  </node>
  <node id="P32239" label="GASR_HUMAN">
    <att name="ac" value="P32239" type="string" />
    <att name="description" value="Gastrin/cholecystokinin type B receptor" type="string" />
    <att name="gene" value="CCKBR" type="string" />
    <att name="localization" value="Receptor" type="string" />
    <att name="order" value="1" type="integer" />
    <att name="relevance_score" value="0.10526315789473684" type="real" />
    <att name="_Receptor" value="true" type="boolean" />
    <att name="localization" value="Receptor" type="string" />
    <att name="description" value="Gastrin/cholecystokinin type B receptor" type="string" />
  </node>
  <node id="P34130" label="NTF4_HUMAN">
    <att name="ac" value="P34130" type="string" />
    <att name="description" value="Neurotrophin-4" type="string" />
    <att name="gene" value="NTF4" type="string" />
    <att name="localization" value="Signaling molecule" type="string" />
    <att name="order" value="1" type="integer" />
    <att name="relevance_score" value="0.6666666666666666" type="real" />
    <att name="_Secreted" value="true" type="boolean" />
    <att name="localization" value="Signaling molecule" type="string" />
    <att name="description" value="Neurotrophin-4" type="string" />
  </node>
  <node id="P35070" label="BTC_HUMAN">
    <att name="ac" value="P35070" type="string" />
    <att name="description" value="Probetacellulin" type="string" />
    <att name="gene" value="BTC" type="string" />
    <att name="localization" value="Signaling molecule" type="string" />
    <att name="order" value="1" type="integer" />
    <att name="relevance_score" value="0.34328358208955223" type="real" />
    <att name="_Secreted" value="true" type="boolean" />
    <att name="localization" value="Signaling molecule" type="string" />
    <att name="description" value="Probetacellulin" type="string" />
  </node>
  <node id="P35968" label="VGFR2_HUMAN">
    <att name="ac" value="P35968" type="string" />
    <att name="description" value="Vascular endothelial growth factor receptor 2" type="string" />
    <att name="gene" value="KDR" type="string" />
    <att name="localization" value="Receptor" type="string" />
    <att name="order" value="1" type="integer" />
    <att name="relevance_score" value="0.22826086956521738" type="real" />
    <att name="_Receptor" value="true" type="boolean" />
    <att name="localization" value="Receptor" type="string" />
    <att name="description" value="Vascular endothelial growth factor receptor 2" type="string" />
  </node>
  <node id="P39905" label="GDNF_HUMAN">
    <att name="ac" value="P39905" type="string" />
    <att name="description" value="Glial cell line-derived neurotrophic factor" type="string" />
    <att name="gene" value="GDNF" type="string" />
    <att name="localization" value="Signaling molecule" type="string" />
    <att name="order" value="1" type="integer" />
    <att name="relevance_score" value="0.5588235294117647" type="real" />
    <att name="_Secreted" value="true" type="boolean" />
    <att name="localization" value="Signaling molecule" type="string" />
    <att name="description" value="Glial cell line-derived neurotrophic factor" type="string" />
  </node>
  <node id="P42336" label="PK3CA_HUMAN">
    <att name="ac" value="P42336" type="string" />
    <att name="description" value="Phosphatidylinositol 4,5-bisphosphate 3-kinase catalytic subunit alpha isoform" type="string" />
    <att name="gene" value="PIK3CA" type="string" />
    <att name="localization" value="Kinase" type="string" />
    <att name="order" value="1" type="integer" />
    <att name="relevance_score" value="0.46798029556650245" type="real" />
    <att name="localization" value="Kinase" type="string" />
    <att name="description" value="Phosphatidylinositol 4,5-bisphosphate 3-kinase catalytic subunit alpha isoform" type="string" />
  </node>
  <node id="P42680" label="TEC_HUMAN">
    <att name="ac" value="P42680" type="string" />
    <att name="description" value="Tyrosine-protein kinase Tec" type="string" />
    <att name="gene" value="TEC" type="string" />
    <att name="localization" value="Kinase" type="string" />
    <att name="order" value="1" type="integer" />
    <att name="relevance_score" value="0.7" type="real" />
    <att name="localization" value="Kinase" type="string" />
    <att name="description" value="Tyrosine-protein kinase Tec" type="string" />
  </node>
  <node id="P42768" label="WASP_HUMAN">
    <att name="ac" value="P42768" type="string" />
    <att name="description" value="Actin nucleation-promoting factor WAS" type="string" />
    <att name="gene" value="WAS" type="string" />
    <att name="localization" value="" type="string" />
    <att name="order" value="1" type="integer" />
    <att name="relevance_score" value="0.21739130434782608" type="real" />
    <att name="localization" value="" type="string" />
    <att name="description" value="Actin nucleation-promoting factor WAS" type="string" />
  </node>
  <node id="P43403" label="ZAP70_HUMAN">
    <att name="ac" value="P43403" type="string" />
    <att name="description" value="Tyrosine-protein kinase ZAP-70" type="string" />
    <att name="gene" value="ZAP70" type="string" />
    <att name="localization" value="Kinase" type="string" />
    <att name="order" value="1" type="integer" />
    <att name="relevance_score" value="0.5384615384615384" type="real" />
    <att name="localization" value="Kinase" type="string" />
    <att name="description" value="Tyrosine-protein kinase ZAP-70" type="string" />
  </node>
  <node id="P43405" label="KSYK_HUMAN">
    <att name="ac" value="P43405" type="string" />
    <att name="description" value="Tyrosine-protein kinase SYK" type="string" />
    <att name="gene" value="SYK" type="string" />
    <att name="localization" value="Kinase" type="string" />
    <att name="order" value="1" type="integer" />
    <att name="relevance_score" value="0.3048780487804878" type="real" />
    <att name="localization" value="Kinase" type="string" />
    <att name="description" value="Tyrosine-protein kinase SYK" type="string" />
  </node>
  <node id="P48357" label="LEPR_HUMAN">
    <att name="ac" value="P48357" type="string" />
    <att name="description" value="Leptin receptor" type="string" />
    <att name="gene" value="LEPR" type="string" />
    <att name="localization" value="Receptor" type="string" />
    <att name="order" value="1" type="integer" />
    <att name="relevance_score" value="0.2702702702702703" type="real" />
    <att name="_Receptor" value="true" type="boolean" />
    <att name="localization" value="Receptor" type="string" />
    <att name="description" value="Leptin receptor" type="string" />
  </node>
  <node id="P50570" label="DYN2_HUMAN">
    <att name="ac" value="P50570" type="string" />
    <att name="description" value="Dynamin-2" type="string" />
    <att name="gene" value="DNM2" type="string" />
    <att name="localization" value="Enzyme" type="string" />
    <att name="order" value="1" type="integer" />
    <att name="relevance_score" value="0.19444444444444445" type="real" />
    <att name="localization" value="Enzyme" type="string" />
    <att name="description" value="Dynamin-2" type="string" />
  </node>
  <node id="P50607" label="TUB_HUMAN">
    <att name="ac" value="P50607" type="string" />
    <att name="description" value="Tubby protein homolog" type="string" />
    <att name="gene" value="TUB" type="string" />
    <att name="localization" value="" type="string" />
    <att name="order" value="1" type="integer" />
    <att name="relevance_score" value="0.75" type="real" />
    <att name="localization" value="" type="string" />
    <att name="description" value="Tubby protein homolog" type="string" />
  </node>
  <node id="P51178" label="PLCD1_HUMAN">
    <att name="ac" value="P51178" type="string" />
    <att name="description" value="1-phosphatidylinositol 4,5-bisphosphate phosphodiesterase delta-1" type="string" />
    <att name="gene" value="PLCD1" type="string" />
    <att name="localization" value="Enzyme" type="string" />
    <att name="order" value="1" type="integer" />
    <att name="relevance_score" value="0.17647058823529413" type="real" />
    <att name="localization" value="Enzyme" type="string" />
    <att name="description" value="1-phosphatidylinositol 4,5-bisphosphate phosphodiesterase delta-1" type="string" />
  </node>
  <node id="P52333" label="JAK3_HUMAN">
    <att name="ac" value="P52333" type="string" />
    <att name="description" value="Tyrosine-protein kinase JAK3" type="string" />
    <att name="gene" value="JAK3" type="string" />
    <att name="localization" value="Kinase" type="string" />
    <att name="order" value="1" type="integer" />
    <att name="relevance_score" value="0.2835820895522388" type="real" />
    <att name="localization" value="Kinase" type="string" />
    <att name="description" value="Tyrosine-protein kinase JAK3" type="string" />
  </node>
  <node id="P52735" label="VAV2_HUMAN">
    <att name="ac" value="P52735" type="string" />
    <att name="description" value="Guanine nucleotide exchange factor VAV2" type="string" />
    <att name="gene" value="VAV2" type="string" />
    <att name="localization" value="" type="string" />
    <att name="order" value="1" type="integer" />
    <att name="relevance_score" value="0.4574468085106383" type="real" />
    <att name="localization" value="" type="string" />
    <att name="description" value="Guanine nucleotide exchange factor VAV2" type="string" />
  </node>
  <node id="P55075" label="FGF8_HUMAN">
    <att name="ac" value="P55075" type="string" />
    <att name="description" value="Fibroblast growth factor 8" type="string" />
    <att name="gene" value="FGF8" type="string" />
    <att name="localization" value="Signaling molecule" type="string" />
    <att name="order" value="1" type="integer" />
    <att name="relevance_score" value="0.24742268041237114" type="real" />
    <att name="_Secreted" value="true" type="boolean" />
    <att name="localization" value="Signaling molecule" type="string" />
    <att name="description" value="Fibroblast growth factor 8" type="string" />
  </node>
  <node id="P56159" label="GFRA1_HUMAN">
    <att name="ac" value="P56159" type="string" />
    <att name="description" value="GDNF family receptor alpha-1" type="string" />
    <att name="gene" value="GFRA1" type="string" />
    <att name="localization" value="Receptor" type="string" />
    <att name="order" value="1" type="integer" />
    <att name="relevance_score" value="0.7307692307692307" type="real" />
    <att name="_Receptor" value="true" type="boolean" />
    <att name="localization" value="Receptor" type="string" />
    <att name="description" value="GDNF family receptor alpha-1" type="string" />
  </node>
  <node id="P62993" label="GRB2_HUMAN">
    <att name="ac" value="P62993" type="string" />
    <att name="description" value="Growth factor receptor-bound protein 2" type="string" />
    <att name="gene" value="GRB2" type="string" />
    <att name="localization" value="" type="string" />
    <att name="order" value="1" type="integer" />
    <att name="relevance_score" value="0.2622309197651663" type="real" />
    <att name="localization" value="" type="string" />
    <att name="description" value="Growth factor receptor-bound protein 2" type="string" />
  </node>
  <node id="P63000" label="RAC1_HUMAN">
    <att name="ac" value="P63000" type="string" />
    <att name="description" value="Ras-related C3 botulinum toxin substrate 1" type="string" />
    <att name="gene" value="RAC1" type="string" />
    <att name="localization" value="Enzyme" type="string" />
    <att name="order" value="1" type="integer" />
    <att name="relevance_score" value="0.10801393728222997" type="real" />
    <att name="localization" value="Enzyme" type="string" />
    <att name="description" value="Ras-related C3 botulinum toxin substrate 1" type="string" />
  </node>
  <node id="P78314" label="3BP2_HUMAN">
    <att name="ac" value="P78314" type="string" />
    <att name="description" value="SH3 domain-binding protein 2" type="string" />
    <att name="gene" value="SH3BP2" type="string" />
    <att name="localization" value="" type="string" />
    <att name="order" value="1" type="integer" />
    <att name="relevance_score" value="0.6842105263157895" type="real" />
    <att name="localization" value="" type="string" />
    <att name="description" value="SH3 domain-binding protein 2" type="string" />
  </node>
  <node id="Q00169" label="PIPNA_HUMAN">
    <att name="ac" value="Q00169" type="string" />
    <att name="description" value="Phosphatidylinositol transfer protein alpha isoform" type="string" />
    <att name="gene" value="PITPNA" type="string" />
    <att name="localization" value="" type="string" />
    <att name="order" value="1" type="integer" />
    <att name="relevance_score" value="0.3333333333333333" type="real" />
    <att name="localization" value="" type="string" />
    <att name="description" value="Phosphatidylinositol transfer protein alpha isoform" type="string" />
  </node>
  <node id="Q01970" label="PLCB3_HUMAN">
    <att name="ac" value="Q01970" type="string" />
    <att name="description" value="1-phosphatidylinositol 4,5-bisphosphate phosphodiesterase beta-3" type="string" />
    <att name="gene" value="PLCB3" type="string" />
    <att name="localization" value="Enzyme" type="string" />
    <att name="order" value="1" type="integer" />
    <att name="relevance_score" value="0.18181818181818182" type="real" />
    <att name="localization" value="Enzyme" type="string" />
    <att name="description" value="1-phosphatidylinositol 4,5-bisphosphate phosphodiesterase beta-3" type="string" />
  </node>
  <node id="Q02156" label="KPCE_HUMAN">
    <att name="ac" value="Q02156" type="string" />
    <att name="description" value="Protein kinase C epsilon type" type="string" />
    <att name="gene" value="PRKCE" type="string" />
    <att name="localization" value="Kinase" type="string" />
    <att name="order" value="1" type="integer" />
    <att name="relevance_score" value="0.11904761904761904" type="real" />
    <att name="localization" value="Kinase" type="string" />
    <att name="description" value="Protein kinase C epsilon type" type="string" />
  </node>
  <node id="Q04912" label="RON_HUMAN">
    <att name="ac" value="Q04912" type="string" />
    <att name="description" value="Macrophage-stimulating protein receptor" type="string" />
    <att name="gene" value="MST1R" type="string" />
    <att name="localization" value="Receptor" type="string" />
    <att name="order" value="1" type="integer" />
    <att name="relevance_score" value="0.25" type="real" />
    <att name="_Receptor" value="true" type="boolean" />
    <att name="localization" value="Receptor" type="string" />
    <att name="description" value="Macrophage-stimulating protein receptor" type="string" />
  </node>
  <node id="Q05397" label="FAK1_HUMAN">
    <att name="ac" value="Q05397" type="string" />
    <att name="description" value="Focal adhesion kinase 1" type="string" />
    <att name="gene" value="PTK2" type="string" />
    <att name="localization" value="Kinase" type="string" />
    <att name="order" value="1" type="integer" />
    <att name="relevance_score" value="0.20238095238095238" type="real" />
    <att name="localization" value="Kinase" type="string" />
    <att name="description" value="Focal adhesion kinase 1" type="string" />
  </node>
  <node id="Q05639" label="EF1A2_HUMAN">
    <att name="ac" value="Q05639" type="string" />
    <att name="description" value="Elongation factor 1-alpha 2" type="string" />
    <att name="gene" value="EEF1A2" type="string" />
    <att name="localization" value="" type="string" />
    <att name="order" value="1" type="integer" />
    <att name="relevance_score" value="0.11842105263157894" type="real" />
    <att name="localization" value="" type="string" />
    <att name="description" value="Elongation factor 1-alpha 2" type="string" />
  </node>
  <node id="Q06124" label="PTN11_HUMAN">
    <att name="ac" value="Q06124" type="string" />
    <att name="description" value="Tyrosine-protein phosphatase non-receptor type 11" type="string" />
    <att name="gene" value="PTPN11" type="string" />
    <att name="localization" value="Enzyme" type="string" />
    <att name="order" value="1" type="integer" />
    <att name="relevance_score" value="0.37755102040816324" type="real" />
    <att name="localization" value="Enzyme" type="string" />
    <att name="description" value="Tyrosine-protein phosphatase non-receptor type 11" type="string" />
  </node>
  <node id="Q06187" label="BTK_HUMAN">
    <att name="ac" value="Q06187" type="string" />
    <att name="description" value="Tyrosine-protein kinase BTK" type="string" />
    <att name="gene" value="BTK" type="string" />
    <att name="localization" value="Kinase" type="string" />
    <att name="order" value="1" type="integer" />
    <att name="relevance_score" value="0.28421052631578947" type="real" />
    <att name="localization" value="Kinase" type="string" />
    <att name="description" value="Tyrosine-protein kinase BTK" type="string" />
  </node>
  <node id="Q07666" label="KHDR1_HUMAN">
    <att name="ac" value="Q07666" type="string" />
    <att name="description" value="KH domain-containing, RNA-binding, signal transduction-associated protein 1" type="string" />
    <att name="gene" value="KHDRBS1" type="string" />
    <att name="localization" value="" type="string" />
    <att name="order" value="1" type="integer" />
    <att name="relevance_score" value="0.27058823529411763" type="real" />
    <att name="localization" value="" type="string" />
    <att name="description" value="KH domain-containing, RNA-binding, signal transduction-associated protein 1" type="string" />
  </node>
  <node id="Q07889" label="SOS1_HUMAN">
    <att name="ac" value="Q07889" type="string" />
    <att name="description" value="Son of sevenless homolog 1" type="string" />
    <att name="gene" value="SOS1" type="string" />
    <att name="localization" value="" type="string" />
    <att name="order" value="1" type="integer" />
    <att name="relevance_score" value="0.4479638009049774" type="real" />
    <att name="localization" value="" type="string" />
    <att name="description" value="Son of sevenless homolog 1" type="string" />
  </node>
  <node id="Q07890" label="SOS2_HUMAN">
    <att name="ac" value="Q07890" type="string" />
    <att name="description" value="Son of sevenless homolog 2" type="string" />
    <att name="gene" value="SOS2" type="string" />
    <att name="localization" value="" type="string" />
    <att name="order" value="1" type="integer" />
    <att name="relevance_score" value="0.2857142857142857" type="real" />
    <att name="localization" value="" type="string" />
    <att name="description" value="Son of sevenless homolog 2" type="string" />
  </node>
  <node id="Q08881" label="ITK_HUMAN">
    <att name="ac" value="Q08881" type="string" />
    <att name="description" value="Tyrosine-protein kinase ITK/TSK" type="string" />
    <att name="gene" value="ITK" type="string" />
    <att name="localization" value="Kinase" type="string" />
    <att name="order" value="1" type="integer" />
    <att name="relevance_score" value="0.7105263157894737" type="real" />
    <att name="localization" value="Kinase" type="string" />
    <att name="description" value="Tyrosine-protein kinase ITK/TSK" type="string" />
  </node>
  <node id="Q12913" label="PTPRJ_HUMAN">
    <att name="ac" value="Q12913" type="string" />
    <att name="description" value="Receptor-type tyrosine-protein phosphatase eta" type="string" />
    <att name="gene" value="PTPRJ" type="string" />
    <att name="localization" value="Plasma membrane bound" type="string" />
    <att name="order" value="1" type="integer" />
    <att name="relevance_score" value="0.6" type="real" />
    <att name="localization" value="Plasma membrane bound" type="string" />
    <att name="description" value="Receptor-type tyrosine-protein phosphatase eta" type="string" />
  </node>
  <node id="Q13094" label="LCP2_HUMAN">
    <att name="ac" value="Q13094" type="string" />
    <att name="description" value="Lymphocyte cytosolic protein 2" type="string" />
    <att name="gene" value="LCP2" type="string" />
    <att name="localization" value="" type="string" />
    <att name="order" value="1" type="integer" />
    <att name="relevance_score" value="0.734375" type="real" />
    <att name="localization" value="" type="string" />
    <att name="description" value="Lymphocyte cytosolic protein 2" type="string" />
  </node>
  <node id="Q13153" label="PAK1_HUMAN">
    <att name="ac" value="Q13153" type="string" />
    <att name="description" value="Serine/threonine-protein kinase PAK 1" type="string" />
    <att name="gene" value="PAK1" type="string" />
    <att name="localization" value="Kinase" type="string" />
    <att name="order" value="1" type="integer" />
    <att name="relevance_score" value="0.15625" type="real" />
    <att name="localization" value="Kinase" type="string" />
    <att name="description" value="Serine/threonine-protein kinase PAK 1" type="string" />
  </node>
  <node id="Q13177" label="PAK2_HUMAN">
    <att name="ac" value="Q13177" type="string" />
    <att name="description" value="Serine/threonine-protein kinase PAK 2" type="string" />
    <att name="gene" value="PAK2" type="string" />
    <att name="localization" value="Kinase" type="string" />
    <att name="order" value="1" type="integer" />
    <att name="relevance_score" value="0.2413793103448276" type="real" />
    <att name="localization" value="Kinase" type="string" />
    <att name="description" value="Serine/threonine-protein kinase PAK 2" type="string" />
  </node>
  <node id="Q13393" label="PLD1_HUMAN">
    <att name="ac" value="Q13393" type="string" />
    <att name="description" value="Phospholipase D1" type="string" />
    <att name="gene" value="PLD1" type="string" />
    <att name="localization" value="Enzyme" type="string" />
    <att name="order" value="1" type="integer" />
    <att name="relevance_score" value="0.125" type="real" />
    <att name="localization" value="Enzyme" type="string" />
    <att name="description" value="Phospholipase D1" type="string" />
  </node>
  <node id="Q13470" label="TNK1_HUMAN">
    <att name="ac" value="Q13470" type="string" />
    <att name="description" value="Non-receptor tyrosine-protein kinase TNK1" type="string" />
    <att name="gene" value="TNK1" type="string" />
    <att name="localization" value="Kinase" type="string" />
    <att name="order" value="1" type="integer" />
    <att name="relevance_score" value="0.125" type="real" />
    <att name="localization" value="Kinase" type="string" />
    <att name="description" value="Non-receptor tyrosine-protein kinase TNK1" type="string" />
  </node>
  <node id="Q13480" label="GAB1_HUMAN">
    <att name="ac" value="Q13480" type="string" />
    <att name="description" value="GRB2-associated-binding protein 1" type="string" />
    <att name="gene" value="GAB1" type="string" />
    <att name="localization" value="" type="string" />
    <att name="order" value="1" type="integer" />
    <att name="relevance_score" value="0.6634615384615384" type="real" />
    <att name="localization" value="" type="string" />
    <att name="description" value="GRB2-associated-binding protein 1" type="string" />
  </node>
  <node id="Q13507" label="TRPC3_HUMAN">
    <att name="ac" value="Q13507" type="string" />
    <att name="description" value="Short transient receptor potential channel 3" type="string" />
    <att name="gene" value="TRPC3" type="string" />
    <att name="localization" value="Plasma membrane bound" type="string" />
    <att name="order" value="1" type="integer" />
    <att name="relevance_score" value="0.1" type="real" />
    <att name="localization" value="Plasma membrane bound" type="string" />
    <att name="description" value="Short transient receptor potential channel 3" type="string" />
  </node>
  <node id="Q13574" label="DGKZ_HUMAN">
    <att name="ac" value="Q13574" type="string" />
    <att name="description" value="Diacylglycerol kinase zeta" type="string" />
    <att name="gene" value="DGKZ" type="string" />
    <att name="localization" value="Kinase" type="string" />
    <att name="order" value="1" type="integer" />
    <att name="relevance_score" value="0.1111111111111111" type="real" />
    <att name="localization" value="Kinase" type="string" />
    <att name="description" value="Diacylglycerol kinase zeta" type="string" />
  </node>
  <node id="Q13588" label="GRAP_HUMAN">
    <att name="ac" value="Q13588" type="string" />
    <att name="description" value="GRB2-related adapter protein" type="string" />
    <att name="gene" value="GRAP" type="string" />
    <att name="localization" value="" type="string" />
    <att name="order" value="1" type="integer" />
    <att name="relevance_score" value="0.8333333333333334" type="real" />
    <att name="localization" value="" type="string" />
    <att name="description" value="GRB2-related adapter protein" type="string" />
  </node>
  <node id="Q14449" label="GRB14_HUMAN">
    <att name="ac" value="Q14449" type="string" />
    <att name="description" value="Growth factor receptor-bound protein 14" type="string" />
    <att name="gene" value="GRB14" type="string" />
    <att name="localization" value="" type="string" />
    <att name="order" value="1" type="integer" />
    <att name="relevance_score" value="0.2222222222222222" type="real" />
    <att name="localization" value="" type="string" />
    <att name="description" value="Growth factor receptor-bound protein 14" type="string" />
  </node>
  <node id="Q15139" label="KPCD1_HUMAN">
    <att name="ac" value="Q15139" type="string" />
    <att name="description" value="Serine/threonine-protein kinase D1" type="string" />
    <att name="gene" value="PRKD1" type="string" />
    <att name="localization" value="Kinase" type="string" />
    <att name="order" value="1" type="integer" />
    <att name="relevance_score" value="0.14285714285714285" type="real" />
    <att name="localization" value="Kinase" type="string" />
    <att name="description" value="Serine/threonine-protein kinase D1" type="string" />
  </node>
  <node id="Q15464" label="SHB_HUMAN">
    <att name="ac" value="Q15464" type="string" />
    <att name="description" value="SH2 domain-containing adapter protein B" type="string" />
    <att name="gene" value="SHB" type="string" />
    <att name="localization" value="" type="string" />
    <att name="order" value="1" type="integer" />
    <att name="relevance_score" value="0.48717948717948717" type="real" />
    <att name="localization" value="" type="string" />
    <att name="description" value="SH2 domain-containing adapter protein B" type="string" />
  </node>
  <node id="Q15831" label="STK11_HUMAN">
    <att name="ac" value="Q15831" type="string" />
    <att name="description" value="Serine/threonine-protein kinase STK11" type="string" />
    <att name="gene" value="STK11" type="string" />
    <att name="localization" value="Kinase" type="string" />
    <att name="order" value="1" type="integer" />
    <att name="relevance_score" value="0.1" type="real" />
    <att name="localization" value="Kinase" type="string" />
    <att name="description" value="Serine/threonine-protein kinase STK11" type="string" />
  </node>
  <node id="Q16288" label="NTRK3_HUMAN">
    <att name="ac" value="Q16288" type="string" />
    <att name="description" value="NT-3 growth factor receptor" type="string" />
    <att name="gene" value="NTRK3" type="string" />
    <att name="localization" value="Receptor" type="string" />
    <att name="order" value="1" type="integer" />
    <att name="relevance_score" value="0.2619047619047619" type="real" />
    <att name="_Receptor" value="true" type="boolean" />
    <att name="localization" value="Receptor" type="string" />
    <att name="description" value="NT-3 growth factor receptor" type="string" />
  </node>
  <node id="Q16513" label="PKN2_HUMAN">
    <att name="ac" value="Q16513" type="string" />
    <att name="description" value="Serine/threonine-protein kinase N2" type="string" />
    <att name="gene" value="PKN2" type="string" />
    <att name="localization" value="Kinase" type="string" />
    <att name="order" value="1" type="integer" />
    <att name="relevance_score" value="0.2" type="real" />
    <att name="localization" value="Kinase" type="string" />
    <att name="description" value="Serine/threonine-protein kinase N2" type="string" />
  </node>
  <node id="Q16543" label="CDC37_HUMAN">
    <att name="ac" value="Q16543" type="string" />
    <att name="description" value="Hsp90 co-chaperone Cdc37" type="string" />
    <att name="gene" value="CDC37" type="string" />
    <att name="localization" value="" type="string" />
    <att name="order" value="1" type="integer" />
    <att name="relevance_score" value="0.15346534653465346" type="real" />
    <att name="localization" value="" type="string" />
    <att name="description" value="Hsp90 co-chaperone Cdc37" type="string" />
  </node>
  <node id="Q16620" label="NTRK2_HUMAN">
    <att name="ac" value="Q16620" type="string" />
    <att name="description" value="BDNF/NT-3 growth factors receptor" type="string" />
    <att name="gene" value="NTRK2" type="string" />
    <att name="localization" value="Receptor" type="string" />
    <att name="order" value="1" type="integer" />
    <att name="relevance_score" value="0.2786885245901639" type="real" />
    <att name="_Receptor" value="true" type="boolean" />
    <att name="localization" value="Receptor" type="string" />
    <att name="description" value="BDNF/NT-3 growth factors receptor" type="string" />
  </node>
  <node id="Q5T4W7" label="ARTN_HUMAN">
    <att name="ac" value="Q5T4W7" type="string" />
    <att name="description" value="Artemin" type="string" />
    <att name="gene" value="ARTN" type="string" />
    <att name="localization" value="Signaling molecule" type="string" />
    <att name="order" value="1" type="integer" />
    <att name="relevance_score" value="0.76" type="real" />
    <att name="_Secreted" value="true" type="boolean" />
    <att name="localization" value="Signaling molecule" type="string" />
    <att name="description" value="Artemin" type="string" />
  </node>
  <node id="Q5VWX1" label="KHDR2_HUMAN">
    <att name="ac" value="Q5VWX1" type="string" />
    <att name="description" value="KH domain-containing, RNA-binding, signal transduction-associated protein 2" type="string" />
    <att name="gene" value="KHDRBS2" type="string" />
    <att name="localization" value="" type="string" />
    <att name="order" value="1" type="integer" />
    <att name="relevance_score" value="0.12" type="real" />
    <att name="localization" value="" type="string" />
    <att name="description" value="KH domain-containing, RNA-binding, signal transduction-associated protein 2" type="string" />
  </node>
  <node id="Q6UW88" label="EPGN_HUMAN">
    <att name="ac" value="Q6UW88" type="string" />
    <att name="description" value="Epigen" type="string" />
    <att name="gene" value="EPGN" type="string" />
    <att name="localization" value="Signaling molecule" type="string" />
    <att name="order" value="1" type="integer" />
    <att name="relevance_score" value="0.4" type="real" />
    <att name="_Secreted" value="true" type="boolean" />
    <att name="localization" value="Signaling molecule" type="string" />
    <att name="description" value="Epigen" type="string" />
  </node>
  <node id="Q7L0Q8" label="RHOU_HUMAN">
    <att name="ac" value="Q7L0Q8" type="string" />
    <att name="description" value="Rho-related GTP-binding protein RhoU" type="string" />
    <att name="gene" value="RHOU" type="string" />
    <att name="localization" value="" type="string" />
    <att name="order" value="1" type="integer" />
    <att name="relevance_score" value="0.35" type="real" />
    <att name="localization" value="" type="string" />
    <att name="description" value="Rho-related GTP-binding protein RhoU" type="string" />
  </node>
  <node id="Q7Z7A1" label="CNTRL_HUMAN">
    <att name="ac" value="Q7Z7A1" type="string" />
    <att name="description" value="Centriolin" type="string" />
    <att name="gene" value="CNTRL" type="string" />
    <att name="localization" value="" type="string" />
    <att name="order" value="1" type="integer" />
    <att name="relevance_score" value="0.2" type="real" />
    <att name="localization" value="" type="string" />
    <att name="description" value="Centriolin" type="string" />
  </node>
  <node id="Q86X27" label="RGPS2_HUMAN">
    <att name="ac" value="Q86X27" type="string" />
    <att name="description" value="Ras-specific guanine nucleotide-releasing factor RalGPS2" type="string" />
    <att name="gene" value="RALGPS2" type="string" />
    <att name="localization" value="" type="string" />
    <att name="order" value="1" type="integer" />
    <att name="relevance_score" value="0.2222222222222222" type="real" />
    <att name="localization" value="" type="string" />
    <att name="description" value="Ras-specific guanine nucleotide-releasing factor RalGPS2" type="string" />
  </node>
  <node id="Q86Z14" label="KLOTB_HUMAN">
    <att name="ac" value="Q86Z14" type="string" />
    <att name="description" value="Beta-klotho" type="string" />
    <att name="gene" value="KLB" type="string" />
    <att name="localization" value="Plasma membrane bound" type="string" />
    <att name="order" value="1" type="integer" />
    <att name="relevance_score" value="0.5714285714285714" type="real" />
    <att name="localization" value="Plasma membrane bound" type="string" />
    <att name="description" value="Beta-klotho" type="string" />
  </node>
  <node id="Q8N1K5" label="THMS1_HUMAN">
    <att name="ac" value="Q8N1K5" type="string" />
    <att name="description" value="Protein THEMIS" type="string" />
    <att name="gene" value="THEMIS" type="string" />
    <att name="localization" value="" type="string" />
    <att name="order" value="1" type="integer" />
    <att name="relevance_score" value="0.7272727272727273" type="real" />
    <att name="localization" value="" type="string" />
    <att name="description" value="Protein THEMIS" type="string" />
  </node>
  <node id="Q8N6N2" label="TTC9B_HUMAN">
    <att name="ac" value="Q8N6N2" type="string" />
    <att name="description" value="Tetratricopeptide repeat protein 9B" type="string" />
    <att name="gene" value="TTC9B" type="string" />
    <att name="localization" value="" type="string" />
    <att name="order" value="1" type="integer" />
    <att name="relevance_score" value="0.3333333333333333" type="real" />
    <att name="localization" value="" type="string" />
    <att name="description" value="Tetratricopeptide repeat protein 9B" type="string" />
  </node>
  <node id="Q8NER1" label="TRPV1_HUMAN">
    <att name="ac" value="Q8NER1" type="string" />
    <att name="description" value="Transient receptor potential cation channel subfamily V member 1" type="string" />
    <att name="gene" value="TRPV1" type="string" />
    <att name="localization" value="Plasma membrane bound" type="string" />
    <att name="order" value="1" type="integer" />
    <att name="relevance_score" value="0.15789473684210525" type="real" />
    <att name="localization" value="Plasma membrane bound" type="string" />
    <att name="description" value="Transient receptor potential cation channel subfamily V member 1" type="string" />
  </node>
  <node id="Q8TB24" label="RIN3_HUMAN">
    <att name="ac" value="Q8TB24" type="string" />
    <att name="description" value="Ras and Rab interactor 3" type="string" />
    <att name="gene" value="RIN3" type="string" />
    <att name="localization" value="" type="string" />
    <att name="order" value="1" type="integer" />
    <att name="relevance_score" value="0.14285714285714285" type="real" />
    <att name="localization" value="" type="string" />
    <att name="description" value="Ras and Rab interactor 3" type="string" />
  </node>
  <node id="Q8TDQ0" label="HAVR2_HUMAN">
    <att name="ac" value="Q8TDQ0" type="string" />
    <att name="description" value="Hepatitis A virus cellular receptor 2" type="string" />
    <att name="gene" value="HAVCR2" type="string" />
    <att name="localization" value="Plasma membrane bound" type="string" />
    <att name="order" value="1" type="integer" />
    <att name="relevance_score" value="0.17647058823529413" type="real" />
    <att name="localization" value="Plasma membrane bound" type="string" />
    <att name="description" value="Hepatitis A virus cellular receptor 2" type="string" />
  </node>
  <node id="Q8WTV0" label="SCRB1_HUMAN">
    <att name="ac" value="Q8WTV0" type="string" />
    <att name="description" value="Scavenger receptor class B member 1" type="string" />
    <att name="gene" value="SCARB1" type="string" />
    <att name="localization" value="Receptor" type="string" />
    <att name="order" value="1" type="integer" />
    <att name="relevance_score" value="0.14285714285714285" type="real" />
    <att name="_Receptor" value="true" type="boolean" />
    <att name="localization" value="Receptor" type="string" />
    <att name="description" value="Scavenger receptor class B member 1" type="string" />
  </node>
  <node id="Q8WV28" label="BLNK_HUMAN">
    <att name="ac" value="Q8WV28" type="string" />
    <att name="description" value="B-cell linker protein" type="string" />
    <att name="gene" value="BLNK" type="string" />
    <att name="localization" value="" type="string" />
    <att name="order" value="1" type="integer" />
    <att name="relevance_score" value="0.46875" type="real" />
    <att name="localization" value="" type="string" />
    <att name="description" value="B-cell linker protein" type="string" />
  </node>
  <node id="Q92777" label="SYN2_HUMAN">
    <att name="ac" value="Q92777" type="string" />
    <att name="description" value="Synapsin-2" type="string" />
    <att name="gene" value="SYN2" type="string" />
    <att name="localization" value="" type="string" />
    <att name="order" value="1" type="integer" />
    <att name="relevance_score" value="0.1875" type="real" />
    <att name="localization" value="" type="string" />
    <att name="description" value="Synapsin-2" type="string" />
  </node>
  <node id="Q92835" label="SHIP1_HUMAN">
    <att name="ac" value="Q92835" type="string" />
    <att name="description" value="Phosphatidylinositol 3,4,5-trisphosphate 5-phosphatase 1" type="string" />
    <att name="gene" value="INPP5D" type="string" />
    <att name="localization" value="Enzyme" type="string" />
    <att name="order" value="1" type="integer" />
    <att name="relevance_score" value="0.3793103448275862" type="real" />
    <att name="localization" value="Enzyme" type="string" />
    <att name="description" value="Phosphatidylinositol 3,4,5-trisphosphate 5-phosphatase 1" type="string" />
  </node>
  <node id="Q99075" label="HBEGF_HUMAN">
    <att name="ac" value="Q99075" type="string" />
    <att name="description" value="Proheparin-binding EGF-like growth factor" type="string" />
    <att name="gene" value="HBEGF" type="string" />
    <att name="localization" value="Signaling molecule" type="string" />
    <att name="order" value="1" type="integer" />
    <att name="relevance_score" value="0.30666666666666664" type="real" />
    <att name="_Secreted" value="true" type="boolean" />
    <att name="localization" value="Signaling molecule" type="string" />
    <att name="description" value="Proheparin-binding EGF-like growth factor" type="string" />
  </node>
  <node id="Q99490" label="AGAP2_HUMAN">
    <att name="ac" value="Q99490" type="string" />
    <att name="description" value="Arf-GAP with GTPase, ANK repeat and PH domain-containing protein 2" type="string" />
    <att name="gene" value="AGAP2" type="string" />
    <att name="localization" value="" type="string" />
    <att name="order" value="1" type="integer" />
    <att name="relevance_score" value="0.16666666666666666" type="real" />
    <att name="localization" value="" type="string" />
    <att name="description" value="Arf-GAP with GTPase, ANK repeat and PH domain-containing protein 2" type="string" />
  </node>
  <node id="Q99501" label="GA2L1_HUMAN">
    <att name="ac" value="Q99501" type="string" />
    <att name="description" value="GAS2-like protein 1" type="string" />
    <att name="gene" value="GAS2L1" type="string" />
    <att name="localization" value="" type="string" />
    <att name="order" value="1" type="integer" />
    <att name="relevance_score" value="0.10526315789473684" type="real" />
    <att name="localization" value="" type="string" />
    <att name="description" value="GAS2-like protein 1" type="string" />
  </node>
  <node id="Q99704" label="DOK1_HUMAN">
    <att name="ac" value="Q99704" type="string" />
    <att name="description" value="Docking protein 1" type="string" />
    <att name="gene" value="DOK1" type="string" />
    <att name="localization" value="" type="string" />
    <att name="order" value="1" type="integer" />
    <att name="relevance_score" value="0.48717948717948717" type="real" />
    <att name="localization" value="" type="string" />
    <att name="description" value="Docking protein 1" type="string" />
  </node>
  <node id="Q99748" label="NRTN_HUMAN">
    <att name="ac" value="Q99748" type="string" />
    <att name="description" value="Neurturin" type="string" />
    <att name="gene" value="NRTN" type="string" />
    <att name="localization" value="Signaling molecule" type="string" />
    <att name="order" value="1" type="integer" />
    <att name="relevance_score" value="0.76" type="real" />
    <att name="_Secreted" value="true" type="boolean" />
    <att name="localization" value="Signaling molecule" type="string" />
    <att name="description" value="Neurturin" type="string" />
  </node>
  <node id="Q9BZW8" label="CD244_HUMAN">
    <att name="ac" value="Q9BZW8" type="string" />
    <att name="description" value="Natural killer cell receptor 2B4" type="string" />
    <att name="gene" value="CD244" type="string" />
    <att name="localization" value="Receptor" type="string" />
    <att name="order" value="1" type="integer" />
    <att name="relevance_score" value="0.2571428571428571" type="real" />
    <att name="_Receptor" value="true" type="boolean" />
    <att name="localization" value="Receptor" type="string" />
    <att name="description" value="Natural killer cell receptor 2B4" type="string" />
  </node>
  <node id="Q9GZV9" label="FGF23_HUMAN">
    <att name="ac" value="Q9GZV9" type="string" />
    <att name="description" value="Fibroblast growth factor 23" type="string" />
    <att name="gene" value="FGF23" type="string" />
    <att name="localization" value="Signaling molecule" type="string" />
    <att name="order" value="1" type="integer" />
    <att name="relevance_score" value="0.65625" type="real" />
    <att name="_Secreted" value="true" type="boolean" />
    <att name="localization" value="Signaling molecule" type="string" />
    <att name="description" value="Fibroblast growth factor 23" type="string" />
  </node>
  <node id="Q9GZY6" label="NTAL_HUMAN">
    <att name="ac" value="Q9GZY6" type="string" />
    <att name="description" value="Linker for activation of T-cells family member 2" type="string" />
    <att name="gene" value="LAT2" type="string" />
    <att name="localization" value="Plasma membrane bound" type="string" />
    <att name="order" value="1" type="integer" />
    <att name="relevance_score" value="0.7" type="real" />
    <att name="localization" value="Plasma membrane bound" type="string" />
    <att name="description" value="Linker for activation of T-cells family member 2" type="string" />
  </node>
  <node id="Q9GZZ7" label="GFRA4_HUMAN">
    <att name="ac" value="Q9GZZ7" type="string" />
    <att name="description" value="GDNF family receptor alpha-4" type="string" />
    <att name="gene" value="GFRA4" type="string" />
    <att name="localization" value="Receptor" type="string" />
    <att name="order" value="1" type="integer" />
    <att name="relevance_score" value="0.75" type="real" />
    <att name="_Receptor" value="true" type="boolean" />
    <att name="localization" value="Receptor" type="string" />
    <att name="description" value="GDNF family receptor alpha-4" type="string" />
  </node>
  <node id="Q9HCT0" label="FGF22_HUMAN">
    <att name="ac" value="Q9HCT0" type="string" />
    <att name="description" value="Fibroblast growth factor 22" type="string" />
    <att name="gene" value="FGF22" type="string" />
    <att name="localization" value="Signaling molecule" type="string" />
    <att name="order" value="1" type="integer" />
    <att name="relevance_score" value="0.7307692307692307" type="real" />
    <att name="_Secreted" value="true" type="boolean" />
    <att name="localization" value="Signaling molecule" type="string" />
    <att name="description" value="Fibroblast growth factor 22" type="string" />
  </node>
  <node id="Q9NP95" label="FGF20_HUMAN">
    <att name="ac" value="Q9NP95" type="string" />
    <att name="description" value="Fibroblast growth factor 20" type="string" />
    <att name="gene" value="FGF20" type="string" />
    <att name="localization" value="Signaling molecule" type="string" />
    <att name="order" value="1" type="integer" />
    <att name="relevance_score" value="0.7692307692307693" type="real" />
    <att name="_Secreted" value="true" type="boolean" />
    <att name="localization" value="Signaling molecule" type="string" />
    <att name="description" value="Fibroblast growth factor 20" type="string" />
  </node>
  <node id="Q9NSE2" label="CISH_HUMAN">
    <att name="ac" value="Q9NSE2" type="string" />
    <att name="description" value="Cytokine-inducible SH2-containing protein" type="string" />
    <att name="gene" value="CISH" type="string" />
    <att name="localization" value="" type="string" />
    <att name="order" value="1" type="integer" />
    <att name="relevance_score" value="0.3103448275862069" type="real" />
    <att name="localization" value="" type="string" />
    <att name="description" value="Cytokine-inducible SH2-containing protein" type="string" />
  </node>
  <node id="Q9NZQ3" label="SPN90_HUMAN">
    <att name="ac" value="Q9NZQ3" type="string" />
    <att name="description" value="NCK-interacting protein with SH3 domain" type="string" />
    <att name="gene" value="NCKIPSD" type="string" />
    <att name="localization" value="" type="string" />
    <att name="order" value="1" type="integer" />
    <att name="relevance_score" value="0.1346153846153846" type="real" />
    <att name="localization" value="" type="string" />
    <att name="description" value="NCK-interacting protein with SH3 domain" type="string" />
  </node>
  <node id="Q9UEF7" label="KLOT_HUMAN">
    <att name="ac" value="Q9UEF7" type="string" />
    <att name="description" value="Klotho" type="string" />
    <att name="gene" value="KL" type="string" />
    <att name="localization" value="Signaling molecule" type="string" />
    <att name="order" value="1" type="integer" />
    <att name="relevance_score" value="0.4482758620689655" type="real" />
    <att name="_Secreted" value="true" type="boolean" />
    <att name="localization" value="Signaling molecule" type="string" />
    <att name="description" value="Klotho" type="string" />
  </node>
  <node id="Q9UIF3" label="TEKT2_HUMAN">
    <att name="ac" value="Q9UIF3" type="string" />
    <att name="description" value="Tektin-2" type="string" />
    <att name="gene" value="TEKT2" type="string" />
    <att name="localization" value="" type="string" />
    <att name="order" value="1" type="integer" />
    <att name="relevance_score" value="0.16666666666666666" type="real" />
    <att name="localization" value="" type="string" />
    <att name="description" value="Tektin-2" type="string" />
  </node>
  <node id="Q9UKW4" label="VAV3_HUMAN">
    <att name="ac" value="Q9UKW4" type="string" />
    <att name="description" value="Guanine nucleotide exchange factor VAV3" type="string" />
    <att name="gene" value="VAV3" type="string" />
    <att name="localization" value="" type="string" />
    <att name="order" value="1" type="integer" />
    <att name="relevance_score" value="0.5694444444444444" type="real" />
    <att name="localization" value="" type="string" />
    <att name="description" value="Guanine nucleotide exchange factor VAV3" type="string" />
  </node>
  <node id="Q9UM73" label="ALK_HUMAN">
    <att name="ac" value="Q9UM73" type="string" />
    <att name="description" value="ALK tyrosine kinase receptor" type="string" />
    <att name="gene" value="ALK" type="string" />
    <att name="localization" value="Receptor" type="string" />
    <att name="order" value="1" type="integer" />
    <att name="relevance_score" value="0.5" type="real" />
    <att name="_Receptor" value="true" type="boolean" />
    <att name="localization" value="Receptor" type="string" />
    <att name="description" value="ALK tyrosine kinase receptor" type="string" />
  </node>
  <node id="Q9UN19" label="DAPP1_HUMAN">
    <att name="ac" value="Q9UN19" type="string" />
    <att name="description" value="Dual adapter for phosphotyrosine and 3-phosphotyrosine and 3-phosphoinositide" type="string" />
    <att name="gene" value="DAPP1" type="string" />
    <att name="localization" value="" type="string" />
    <att name="order" value="1" type="integer" />
    <att name="relevance_score" value="0.75" type="real" />
    <att name="localization" value="" type="string" />
    <att name="description" value="Dual adapter for phosphotyrosine and 3-phosphotyrosine and 3-phosphoinositide" type="string" />
  </node>
  <node id="Q9UQC2" label="GAB2_HUMAN">
    <att name="ac" value="Q9UQC2" type="string" />
    <att name="description" value="GRB2-associated-binding protein 2" type="string" />
    <att name="gene" value="GAB2" type="string" />
    <att name="localization" value="" type="string" />
    <att name="order" value="1" type="integer" />
    <att name="relevance_score" value="0.4567901234567901" type="real" />
    <att name="localization" value="" type="string" />
    <att name="description" value="GRB2-associated-binding protein 2" type="string" />
  </node>
  <node id="Q9Y2X7" label="GIT1_HUMAN">
    <att name="ac" value="Q9Y2X7" type="string" />
    <att name="description" value="ARF GTPase-activating protein GIT1" type="string" />
    <att name="gene" value="GIT1" type="string" />
    <att name="localization" value="" type="string" />
    <att name="order" value="1" type="integer" />
    <att name="relevance_score" value="0.15789473684210525" type="real" />
    <att name="localization" value="" type="string" />
    <att name="description" value="ARF GTPase-activating protein GIT1" type="string" />
  </node>
  <node id="Q9Y4H2" label="IRS2_HUMAN">
    <att name="ac" value="Q9Y4H2" type="string" />
    <att name="description" value="Insulin receptor substrate 2" type="string" />
    <att name="gene" value="IRS2" type="string" />
    <att name="localization" value="" type="string" />
    <att name="order" value="1" type="integer" />
    <att name="relevance_score" value="0.26666666666666666" type="real" />
    <att name="localization" value="" type="string" />
    <att name="description" value="Insulin receptor substrate 2" type="string" />
  </node>
  <node id="A0A0A6YYK7" label="TVA19_HUMAN">
    <att name="ac" value="A0A0A6YYK7" type="string" />
    <att name="description" value="T cell receptor alpha variable 19" type="string" />
    <att name="gene" value="TRAV19" type="string" />
    <att name="localization" value="Receptor" type="string" />
    <att name="order" value="1" type="integer" />
    <att name="relevance_score" value="0.6857142857142857" type="real" />
    <att name="_Receptor" value="true" type="boolean" />
    <att name="localization" value="Receptor" type="string" />
    <att name="description" value="T cell receptor alpha variable 19" type="string" />
  </node>
  <edge id="A2RU30 (pp) P19174" label="TESP1_HUMAN (pp) PLCG1_HUMAN" source="A2RU30" target="P19174">
    <att name="confidence_score" value="1.0" type="real" />
    <att name="confidence_score_old" value="0.3458" type="real" />
    <att name="initial_score" value="0.4275" type="real" />
    <att name="relevance_score" value="0.2" type="real" />
  </edge>
  <edge id="A2RU30 (pp) P62993" label="TESP1_HUMAN (pp) GRB2_HUMAN" source="A2RU30" target="P62993">
    <att name="confidence_score" value="1.0" type="real" />
    <att name="confidence_score_old" value="0.3428" type="real" />
    <att name="initial_score" value="0.4233" type="real" />
    <att name="relevance_score" value="0.2" type="real" />
  </edge>
  <edge id="O00451 (pp) O60542" label="GFRA2_HUMAN (pp) PSPN_HUMAN" source="O00451" target="O60542">
    <att name="confidence_score" value="1.0" type="real" />
    <att name="confidence_score_old" value="1.0" type="real" />
    <att name="initial_score" value="0.2413" type="real" />
    <att name="relevance_score" value="0.75" type="real" />
  </edge>
  <edge id="O00451 (pp) O60609" label="GFRA2_HUMAN (pp) GFRA3_HUMAN" source="O00451" target="O60609">
    <att name="confidence_score" value="1.0" type="real" />
    <att name="confidence_score_old" value="1.0" type="real" />
    <att name="initial_score" value="0.2418" type="real" />
    <att name="relevance_score" value="0.75" type="real" />
  </edge>
  <edge id="O00451 (pp) P07949" label="GFRA2_HUMAN (pp) RET_HUMAN" source="O00451" target="P07949">
    <att name="confidence_score" value="1.0" type="real" />
    <att name="confidence_score_old" value="1.0" type="real" />
    <att name="initial_score" value="0.54" type="real" />
    <att name="relevance_score" value="0.3333333333333333" type="real" />
  </edge>
  <edge id="O00451 (pp) P12931" label="GFRA2_HUMAN (pp) SRC_HUMAN" source="O00451" target="P12931">
    <att name="confidence_score" value="1.0" type="real" />
    <att name="confidence_score_old" value="1.0" type="real" />
    <att name="initial_score" value="0.1823" type="real" />
    <att name="relevance_score" value="0.19532908704883228" type="real" />
  </edge>
  <edge id="O00451 (pp) P19174" label="GFRA2_HUMAN (pp) PLCG1_HUMAN" source="O00451" target="P19174">
    <att name="confidence_score" value="1.0" type="real" />
    <att name="confidence_score_old" value="1.0" type="real" />
    <att name="initial_score" value="0.2195" type="real" />
    <att name="relevance_score" value="0.75" type="real" />
  </edge>
  <edge id="O00451 (pp) P27986" label="GFRA2_HUMAN (pp) P85A_HUMAN" source="O00451" target="P27986">
    <att name="confidence_score" value="1.0" type="real" />
    <att name="confidence_score_old" value="1.0" type="real" />
    <att name="initial_score" value="0.1189" type="real" />
    <att name="relevance_score" value="0.3799392097264438" type="real" />
  </edge>
  <edge id="O00451 (pp) P29353" label="GFRA2_HUMAN (pp) SHC1_HUMAN" source="O00451" target="P29353">
    <att name="confidence_score" value="1.0" type="real" />
    <att name="confidence_score_old" value="1.0" type="real" />
    <att name="initial_score" value="0.4637" type="real" />
    <att name="relevance_score" value="0.43410852713178294" type="real" />
  </edge>
  <edge id="O00451 (pp) P39905" label="GFRA2_HUMAN (pp) GDNF_HUMAN" source="O00451" target="P39905">
    <att name="confidence_score" value="1.0" type="real" />
    <att name="confidence_score_old" value="1.0" type="real" />
    <att name="initial_score" value="0.4369" type="real" />
    <att name="relevance_score" value="0.5588235294117647" type="real" />
  </edge>
  <edge id="O00451 (pp) P42336" label="GFRA2_HUMAN (pp) PK3CA_HUMAN" source="O00451" target="P42336">
    <att name="confidence_score" value="1.0" type="real" />
    <att name="confidence_score_old" value="1.0" type="real" />
    <att name="initial_score" value="0.1196" type="real" />
    <att name="relevance_score" value="0.46798029556650245" type="real" />
  </edge>
  <edge id="O00451 (pp) P56159" label="GFRA2_HUMAN (pp) GFRA1_HUMAN" source="O00451" target="P56159">
    <att name="confidence_score" value="1.0" type="real" />
    <att name="confidence_score_old" value="1.0" type="real" />
    <att name="initial_score" value="0.2448" type="real" />
    <att name="relevance_score" value="0.7307692307692307" type="real" />
  </edge>
  <edge id="O00451 (pp) P62993" label="GFRA2_HUMAN (pp) GRB2_HUMAN" source="O00451" target="P62993">
    <att name="confidence_score" value="1.0" type="real" />
    <att name="confidence_score_old" value="1.0" type="real" />
    <att name="initial_score" value="0.118" type="real" />
    <att name="relevance_score" value="0.2622309197651663" type="real" />
  </edge>
  <edge id="O00451 (pp) Q06124" label="GFRA2_HUMAN (pp) PTN11_HUMAN" source="O00451" target="Q06124">
    <att name="confidence_score" value="1.0" type="real" />
    <att name="confidence_score_old" value="1.0" type="real" />
    <att name="initial_score" value="0.0955" type="real" />
    <att name="relevance_score" value="0.37755102040816324" type="real" />
  </edge>
  <edge id="O00451 (pp) Q07889" label="GFRA2_HUMAN (pp) SOS1_HUMAN" source="O00451" target="Q07889">
    <att name="confidence_score" value="1.0" type="real" />
    <att name="confidence_score_old" value="1.0" type="real" />
    <att name="initial_score" value="0.097" type="real" />
    <att name="relevance_score" value="0.4479638009049774" type="real" />
  </edge>
  <edge id="O00451 (pp) Q13480" label="GFRA2_HUMAN (pp) GAB1_HUMAN" source="O00451" target="Q13480">
    <att name="confidence_score" value="1.0" type="real" />
    <att name="confidence_score_old" value="1.0" type="real" />
    <att name="initial_score" value="0.0966" type="real" />
    <att name="relevance_score" value="0.6634615384615384" type="real" />
  </edge>
  <edge id="O00451 (pp) Q5T4W7" label="GFRA2_HUMAN (pp) ARTN_HUMAN" source="O00451" target="Q5T4W7">
    <att name="confidence_score" value="1.0" type="real" />
    <att name="confidence_score_old" value="1.0" type="real" />
    <att name="initial_score" value="0.2447" type="real" />
    <att name="relevance_score" value="0.75" type="real" />
  </edge>
  <edge id="O00451 (pp) Q99748" label="GFRA2_HUMAN (pp) NRTN_HUMAN" source="O00451" target="Q99748">
    <att name="confidence_score" value="1.0" type="real" />
    <att name="confidence_score_old" value="1.0" type="real" />
    <att name="initial_score" value="0.4602" type="real" />
    <att name="relevance_score" value="0.75" type="real" />
  </edge>
  <edge id="O00451 (pp) Q9GZZ7" label="GFRA2_HUMAN (pp) GFRA4_HUMAN" source="O00451" target="Q9GZZ7">
    <att name="confidence_score" value="1.0" type="real" />
    <att name="confidence_score_old" value="1.0" type="real" />
    <att name="initial_score" value="0.2552" type="real" />
    <att name="relevance_score" value="0.75" type="real" />
  </edge>
  <edge id="O00451 (pp) Q9UQC2" label="GFRA2_HUMAN (pp) GAB2_HUMAN" source="O00451" target="Q9UQC2">
    <att name="confidence_score" value="1.0" type="real" />
    <att name="confidence_score_old" value="1.0" type="real" />
    <att name="initial_score" value="0.0968" type="real" />
    <att name="relevance_score" value="0.4567901234567901" type="real" />
  </edge>
  <edge id="O14654 (pp) P19174" label="IRS4_HUMAN (pp) PLCG1_HUMAN" source="O14654" target="P19174">
    <att name="confidence_score" value="1.0" type="real" />
    <att name="confidence_score_old" value="1.0" type="real" />
    <att name="initial_score" value="0.2076" type="real" />
    <att name="relevance_score" value="0.14285714285714285" type="real" />
  </edge>
  <edge id="O14654 (pp) P27986" label="IRS4_HUMAN (pp) P85A_HUMAN" source="O14654" target="P27986">
    <att name="confidence_score" value="1.0" type="real" />
    <att name="confidence_score_old" value="1.0" type="real" />
    <att name="initial_score" value="0.2281" type="real" />
    <att name="relevance_score" value="0.14285714285714285" type="real" />
  </edge>
  <edge id="O14654 (pp) P42336" label="IRS4_HUMAN (pp) PK3CA_HUMAN" source="O14654" target="P42336">
    <att name="confidence_score" value="1.0" type="real" />
    <att name="confidence_score_old" value="0.2833" type="real" />
    <att name="initial_score" value="0.3311" type="real" />
    <att name="relevance_score" value="0.14285714285714285" type="real" />
  </edge>
  <edge id="O14654 (pp) P62993" label="IRS4_HUMAN (pp) GRB2_HUMAN" source="O14654" target="P62993">
    <att name="confidence_score" value="1.0" type="real" />
    <att name="confidence_score_old" value="0.4953" type="real" />
    <att name="initial_score" value="0.6011" type="real" />
    <att name="relevance_score" value="0.14285714285714285" type="real" />
  </edge>
  <edge id="O14796 (pp) P04626" label="SH21B_HUMAN (pp) ERBB2_HUMAN" source="O14796" target="P04626">
    <att name="confidence_score" value="1.0" type="real" />
    <att name="confidence_score_old" value="0.1769" type="real" />
    <att name="initial_score" value="0.1037" type="real" />
    <att name="relevance_score" value="0.21243523316062177" type="real" />
  </edge>
  <edge id="O14796 (pp) P06241" label="SH21B_HUMAN (pp) FYN_HUMAN" source="O14796" target="P06241">
    <att name="confidence_score" value="1.0" type="real" />
    <att name="confidence_score_old" value="0.2688" type="real" />
    <att name="initial_score" value="0.3057" type="real" />
    <att name="relevance_score" value="0.21568627450980393" type="real" />
  </edge>
  <edge id="O14796 (pp) P07948" label="SH21B_HUMAN (pp) LYN_HUMAN" source="O14796" target="P07948">
    <att name="confidence_score" value="1.0" type="real" />
    <att name="confidence_score_old" value="0.2686" type="real" />
    <att name="initial_score" value="0.3054" type="real" />
    <att name="relevance_score" value="0.2676056338028169" type="real" />
  </edge>
  <edge id="O14796 (pp) P16284" label="SH21B_HUMAN (pp) PECA1_HUMAN" source="O14796" target="P16284">
    <att name="confidence_score" value="1.0" type="real" />
    <att name="confidence_score_old" value="0.228" type="real" />
    <att name="initial_score" value="0.2261" type="real" />
    <att name="relevance_score" value="0.3235294117647059" type="real" />
  </edge>
  <edge id="O14796 (pp) P16885" label="SH21B_HUMAN (pp) PLCG2_HUMAN" source="O14796" target="P16885">
    <att name="confidence_score" value="1.0" type="real" />
    <att name="confidence_score_old" value="0.2447" type="real" />
    <att name="initial_score" value="0.2603" type="real" />
    <att name="relevance_score" value="0.42857142857142855" type="real" />
  </edge>
  <edge id="O14796 (pp) P19174" label="SH21B_HUMAN (pp) PLCG1_HUMAN" source="O14796" target="P19174">
    <att name="confidence_score" value="1.0" type="real" />
    <att name="confidence_score_old" value="0.2434" type="real" />
    <att name="initial_score" value="0.2579" type="real" />
    <att name="relevance_score" value="0.42857142857142855" type="real" />
  </edge>
  <edge id="O14796 (pp) Q92835" label="SH21B_HUMAN (pp) SHIP1_HUMAN" source="O14796" target="Q92835">
    <att name="confidence_score" value="1.0" type="real" />
    <att name="confidence_score_old" value="0.2341" type="real" />
    <att name="initial_score" value="0.239" type="real" />
    <att name="relevance_score" value="0.3793103448275862" type="real" />
  </edge>
  <edge id="O14796 (pp) Q9BZW8" label="SH21B_HUMAN (pp) CD244_HUMAN" source="O14796" target="Q9BZW8">
    <att name="confidence_score" value="1.0" type="real" />
    <att name="confidence_score_old" value="0.4711" type="real" />
    <att name="initial_score" value="0.5768" type="real" />
    <att name="relevance_score" value="0.2571428571428571" type="real" />
  </edge>
  <edge id="O14796 (pp) Q9UN19" label="SH21B_HUMAN (pp) DAPP1_HUMAN" source="O14796" target="Q9UN19">
    <att name="confidence_score" value="1.0" type="real" />
    <att name="confidence_score_old" value="0.2309" type="real" />
    <att name="initial_score" value="0.2324" type="real" />
    <att name="relevance_score" value="0.42857142857142855" type="real" />
  </edge>
  <edge id="O14939 (pp) P12931" label="PLD2_HUMAN (pp) SRC_HUMAN" source="O14939" target="P12931">
    <att name="confidence_score" value="1.0" type="real" />
    <att name="confidence_score_old" value="0.5988" type="real" />
    <att name="initial_score" value="0.6927" type="real" />
    <att name="relevance_score" value="0.13636363636363635" type="real" />
  </edge>
  <edge id="O14939 (pp) P19174" label="PLD2_HUMAN (pp) PLCG1_HUMAN" source="O14939" target="P19174">
    <att name="confidence_score" value="1.0" type="real" />
    <att name="confidence_score_old" value="0.4916" type="real" />
    <att name="initial_score" value="0.5975" type="real" />
    <att name="relevance_score" value="0.13636363636363635" type="real" />
  </edge>
  <edge id="O14939 (pp) P62993" label="PLD2_HUMAN (pp) GRB2_HUMAN" source="O14939" target="P62993">
    <att name="confidence_score" value="1.0" type="real" />
    <att name="confidence_score_old" value="0.5896" type="real" />
    <att name="initial_score" value="0.6853" type="real" />
    <att name="relevance_score" value="0.13636363636363635" type="real" />
  </edge>
  <edge id="O14939 (pp) Q8TDQ0" label="PLD2_HUMAN (pp) HAVR2_HUMAN" source="O14939" target="Q8TDQ0">
    <att name="confidence_score" value="1.0" type="real" />
    <att name="confidence_score_old" value="0.1598" type="real" />
    <att name="initial_score" value="0.0544" type="real" />
    <att name="relevance_score" value="0.13636363636363635" type="real" />
  </edge>
  <edge id="O14944 (pp) O43609" label="EREG_HUMAN (pp) SPY1_HUMAN" source="O14944" target="O43609">
    <att name="confidence_score" value="1.0" type="real" />
    <att name="confidence_score_old" value="0.2287" type="real" />
    <att name="initial_score" value="0.2277" type="real" />
    <att name="relevance_score" value="0.35384615384615387" type="real" />
  </edge>
  <edge id="O14944 (pp) P01133" label="EREG_HUMAN (pp) EGF_HUMAN" source="O14944" target="P01133">
    <att name="confidence_score" value="1.0" type="real" />
    <att name="confidence_score_old" value="1.0" type="real" />
    <att name="initial_score" value="0.3467" type="real" />
    <att name="relevance_score" value="0.3048780487804878" type="real" />
  </edge>
  <edge id="O14944 (pp) P01135" label="EREG_HUMAN (pp) TGFA_HUMAN" source="O14944" target="P01135">
    <att name="confidence_score" value="1.0" type="real" />
    <att name="confidence_score_old" value="0.2332" type="real" />
    <att name="initial_score" value="0.2371" type="real" />
    <att name="relevance_score" value="0.23880597014925373" type="real" />
  </edge>
  <edge id="O14944 (pp) P04626" label="EREG_HUMAN (pp) ERBB2_HUMAN" source="O14944" target="P04626">
    <att name="confidence_score" value="1.0" type="real" />
    <att name="confidence_score_old" value="1.0" type="real" />
    <att name="initial_score" value="0.1115" type="real" />
    <att name="relevance_score" value="0.21243523316062177" type="real" />
  </edge>
  <edge id="O14944 (pp) P12931" label="EREG_HUMAN (pp) SRC_HUMAN" source="O14944" target="P12931">
    <att name="confidence_score" value="1.0" type="real" />
    <att name="confidence_score_old" value="1.0" type="real" />
    <att name="initial_score" value="0.2865" type="real" />
    <att name="relevance_score" value="0.19532908704883228" type="real" />
  </edge>
  <edge id="O14944 (pp) P15514" label="EREG_HUMAN (pp) AREG_HUMAN" source="O14944" target="P15514">
    <att name="confidence_score" value="1.0" type="real" />
    <att name="confidence_score_old" value="0.235" type="real" />
    <att name="initial_score" value="0.2408" type="real" />
    <att name="relevance_score" value="0.24242424242424243" type="real" />
  </edge>
  <edge id="O14944 (pp) P19174" label="EREG_HUMAN (pp) PLCG1_HUMAN" source="O14944" target="P19174">
    <att name="confidence_score" value="1.0" type="real" />
    <att name="confidence_score_old" value="0.4126" type="real" />
    <att name="initial_score" value="0.5128" type="real" />
    <att name="relevance_score" value="0.35384615384615387" type="real" />
  </edge>
  <edge id="O14944 (pp) P21860" label="EREG_HUMAN (pp) ERBB3_HUMAN" source="O14944" target="P21860">
    <att name="confidence_score" value="1.0" type="real" />
    <att name="confidence_score_old" value="1.0" type="real" />
    <att name="initial_score" value="0.1414" type="real" />
    <att name="relevance_score" value="0.23853211009174313" type="real" />
  </edge>
  <edge id="O14944 (pp) P22681" label="EREG_HUMAN (pp) CBL_HUMAN" source="O14944" target="P22681">
    <att name="confidence_score" value="1.0" type="real" />
    <att name="confidence_score_old" value="0.4513" type="real" />
    <att name="initial_score" value="0.5561" type="real" />
    <att name="relevance_score" value="0.2751937984496124" type="real" />
  </edge>
  <edge id="O14944 (pp) P27986" label="EREG_HUMAN (pp) P85A_HUMAN" source="O14944" target="P27986">
    <att name="confidence_score" value="1.0" type="real" />
    <att name="confidence_score_old" value="1.0" type="real" />
    <att name="initial_score" value="0.2922" type="real" />
    <att name="relevance_score" value="0.35384615384615387" type="real" />
  </edge>
  <edge id="O14944 (pp) P29353" label="EREG_HUMAN (pp) SHC1_HUMAN" source="O14944" target="P29353">
    <att name="confidence_score" value="1.0" type="real" />
    <att name="confidence_score_old" value="1.0" type="real" />
    <att name="initial_score" value="0.4182" type="real" />
    <att name="relevance_score" value="0.35384615384615387" type="real" />
  </edge>
  <edge id="O14944 (pp) P35070" label="EREG_HUMAN (pp) BTC_HUMAN" source="O14944" target="P35070">
    <att name="confidence_score" value="1.0" type="real" />
    <att name="confidence_score_old" value="1.0" type="real" />
    <att name="initial_score" value="0.3355" type="real" />
    <att name="relevance_score" value="0.34328358208955223" type="real" />
  </edge>
  <edge id="O14944 (pp) P42336" label="EREG_HUMAN (pp) PK3CA_HUMAN" source="O14944" target="P42336">
    <att name="confidence_score" value="1.0" type="real" />
    <att name="confidence_score_old" value="1.0" type="real" />
    <att name="initial_score" value="0.2937" type="real" />
    <att name="relevance_score" value="0.35384615384615387" type="real" />
  </edge>
  <edge id="O14944 (pp) P62993" label="EREG_HUMAN (pp) GRB2_HUMAN" source="O14944" target="P62993">
    <att name="confidence_score" value="1.0" type="real" />
    <att name="confidence_score_old" value="1.0" type="real" />
    <att name="initial_score" value="0.3723" type="real" />
    <att name="relevance_score" value="0.2622309197651663" type="real" />
  </edge>
  <edge id="O14944 (pp) Q05397" label="EREG_HUMAN (pp) FAK1_HUMAN" source="O14944" target="Q05397">
    <att name="confidence_score" value="1.0" type="real" />
    <att name="confidence_score_old" value="0.5363" type="real" />
    <att name="initial_score" value="0.6395" type="real" />
    <att name="relevance_score" value="0.20238095238095238" type="real" />
  </edge>
  <edge id="O14944 (pp) Q06124" label="EREG_HUMAN (pp) PTN11_HUMAN" source="O14944" target="Q06124">
    <att name="confidence_score" value="1.0" type="real" />
    <att name="confidence_score_old" value="0.3493" type="real" />
    <att name="initial_score" value="0.4324" type="real" />
    <att name="relevance_score" value="0.35384615384615387" type="real" />
  </edge>
  <edge id="O14944 (pp) Q07889" label="EREG_HUMAN (pp) SOS1_HUMAN" source="O14944" target="Q07889">
    <att name="confidence_score" value="1.0" type="real" />
    <att name="confidence_score_old" value="1.0" type="real" />
    <att name="initial_score" value="0.2603" type="real" />
    <att name="relevance_score" value="0.35384615384615387" type="real" />
  </edge>
  <edge id="O14944 (pp) Q13480" label="EREG_HUMAN (pp) GAB1_HUMAN" source="O14944" target="Q13480">
    <att name="confidence_score" value="1.0" type="real" />
    <att name="confidence_score_old" value="0.2939" type="real" />
    <att name="initial_score" value="0.3489" type="real" />
    <att name="relevance_score" value="0.35384615384615387" type="real" />
  </edge>
  <edge id="O14944 (pp) Q16543" label="EREG_HUMAN (pp) CDC37_HUMAN" source="O14944" target="Q16543">
    <att name="confidence_score" value="1.0" type="real" />
    <att name="confidence_score_old" value="1.0" type="real" />
    <att name="initial_score" value="0.0875" type="real" />
    <att name="relevance_score" value="0.15346534653465346" type="real" />
  </edge>
  <edge id="O14944 (pp) Q6UW88" label="EREG_HUMAN (pp) EPGN_HUMAN" source="O14944" target="Q6UW88">
    <att name="confidence_score" value="1.0" type="real" />
    <att name="confidence_score_old" value="0.2406" type="real" />
    <att name="initial_score" value="0.2522" type="real" />
    <att name="relevance_score" value="0.35384615384615387" type="real" />
  </edge>
  <edge id="O14944 (pp) Q99075" label="EREG_HUMAN (pp) HBEGF_HUMAN" source="O14944" target="Q99075">
    <att name="confidence_score" value="1.0" type="real" />
    <att name="confidence_score_old" value="1.0" type="real" />
    <att name="initial_score" value="0.3372" type="real" />
    <att name="relevance_score" value="0.30666666666666664" type="real" />
  </edge>
  <edge id="O15117 (pp) O75791" label="FYB1_HUMAN (pp) GRAP2_HUMAN" source="O15117" target="O75791">
    <att name="confidence_score" value="1.0" type="real" />
    <att name="confidence_score_old" value="0.3474" type="real" />
    <att name="initial_score" value="0.4297" type="real" />
    <att name="relevance_score" value="0.2727272727272727" type="real" />
  </edge>
  <edge id="O15117 (pp) P06239" label="FYB1_HUMAN (pp) LCK_HUMAN" source="O15117" target="P06239">
    <att name="confidence_score" value="1.0" type="real" />
    <att name="confidence_score_old" value="0.2556" type="real" />
    <att name="initial_score" value="0.2814" type="real" />
    <att name="relevance_score" value="0.2727272727272727" type="real" />
  </edge>
  <edge id="O15117 (pp) P06241" label="FYB1_HUMAN (pp) FYN_HUMAN" source="O15117" target="P06241">
    <att name="confidence_score" value="1.0" type="real" />
    <att name="confidence_score_old" value="0.7627" type="real" />
    <att name="initial_score" value="0.8097" type="real" />
    <att name="relevance_score" value="0.21568627450980393" type="real" />
  </edge>
  <edge id="O15117 (pp) P07948" label="FYB1_HUMAN (pp) LYN_HUMAN" source="O15117" target="P07948">
    <att name="confidence_score" value="1.0" type="real" />
    <att name="confidence_score_old" value="0.2544" type="real" />
    <att name="initial_score" value="0.2791" type="real" />
    <att name="relevance_score" value="0.2676056338028169" type="real" />
  </edge>
  <edge id="O15117 (pp) P19174" label="FYB1_HUMAN (pp) PLCG1_HUMAN" source="O15117" target="P19174">
    <att name="confidence_score" value="1.0" type="real" />
    <att name="confidence_score_old" value="0.2802" type="real" />
    <att name="initial_score" value="0.3258" type="real" />
    <att name="relevance_score" value="0.2727272727272727" type="real" />
  </edge>
  <edge id="O15117 (pp) P20936" label="FYB1_HUMAN (pp) RASA1_HUMAN" source="O15117" target="P20936">
    <att name="confidence_score" value="1.0" type="real" />
    <att name="confidence_score_old" value="0.2767" type="real" />
    <att name="initial_score" value="0.3198" type="real" />
    <att name="relevance_score" value="0.2727272727272727" type="real" />
  </edge>
  <edge id="O15117 (pp) P22681" label="FYB1_HUMAN (pp) CBL_HUMAN" source="O15117" target="P22681">
    <att name="confidence_score" value="1.0" type="real" />
    <att name="confidence_score_old" value="0.3357" type="real" />
    <att name="initial_score" value="0.4132" type="real" />
    <att name="relevance_score" value="0.2727272727272727" type="real" />
  </edge>
  <edge id="O15117 (pp) P27986" label="FYB1_HUMAN (pp) P85A_HUMAN" source="O15117" target="P27986">
    <att name="confidence_score" value="1.0" type="real" />
    <att name="confidence_score_old" value="0.2799" type="real" />
    <att name="initial_score" value="0.3253" type="real" />
    <att name="relevance_score" value="0.2727272727272727" type="real" />
  </edge>
  <edge id="O15117 (pp) Q13094" label="FYB1_HUMAN (pp) LCP2_HUMAN" source="O15117" target="Q13094">
    <att name="confidence_score" value="1.0" type="real" />
    <att name="confidence_score_old" value="1.0" type="real" />
    <att name="initial_score" value="0.8519" type="real" />
    <att name="relevance_score" value="0.2727272727272727" type="real" />
  </edge>
  <edge id="O15520 (pp) P05230" label="FGF10_HUMAN (pp) FGF1_HUMAN" source="O15520" target="P05230">
    <att name="confidence_score" value="1.0" type="real" />
    <att name="confidence_score_old" value="0.2495" type="real" />
    <att name="initial_score" value="0.2697" type="real" />
    <att name="relevance_score" value="0.5" type="real" />
  </edge>
  <edge id="O15520 (pp) P08620" label="FGF10_HUMAN (pp) FGF4_HUMAN" source="O15520" target="P08620">
    <att name="confidence_score" value="1.0" type="real" />
    <att name="confidence_score_old" value="0.2089" type="real" />
    <att name="initial_score" value="0.1839" type="real" />
    <att name="relevance_score" value="0.6333333333333333" type="real" />
  </edge>
  <edge id="O15520 (pp) P09038" label="FGF10_HUMAN (pp) FGF2_HUMAN" source="O15520" target="P09038">
    <att name="confidence_score" value="1.0" type="real" />
    <att name="confidence_score_old" value="0.2474" type="real" />
    <att name="initial_score" value="0.2658" type="real" />
    <att name="relevance_score" value="0.421875" type="real" />
  </edge>
  <edge id="O15520 (pp) P10767" label="FGF10_HUMAN (pp) FGF6_HUMAN" source="O15520" target="P10767">
    <att name="confidence_score" value="1.0" type="real" />
    <att name="confidence_score_old" value="0.2119" type="real" />
    <att name="initial_score" value="0.1909" type="real" />
    <att name="relevance_score" value="0.6333333333333333" type="real" />
  </edge>
  <edge id="O15520 (pp) P11362" label="FGF10_HUMAN (pp) FGFR1_HUMAN" source="O15520" target="P11362">
    <att name="confidence_score" value="1.0" type="real" />
    <att name="confidence_score_old" value="0.2281" type="real" />
    <att name="initial_score" value="0.2264" type="real" />
    <att name="relevance_score" value="0.3274336283185841" type="real" />
  </edge>
  <edge id="O15520 (pp) P11487" label="FGF10_HUMAN (pp) FGF3_HUMAN" source="O15520" target="P11487">
    <att name="confidence_score" value="1.0" type="real" />
    <att name="confidence_score_old" value="0.2753" type="real" />
    <att name="initial_score" value="0.3172" type="real" />
    <att name="relevance_score" value="0.3220338983050847" type="real" />
  </edge>
  <edge id="O15520 (pp) P19174" label="FGF10_HUMAN (pp) PLCG1_HUMAN" source="O15520" target="P19174">
    <att name="confidence_score" value="1.0" type="real" />
    <att name="confidence_score_old" value="0.3058" type="real" />
    <att name="initial_score" value="0.368" type="real" />
    <att name="relevance_score" value="0.6333333333333333" type="real" />
  </edge>
  <edge id="O15520 (pp) P21781" label="FGF10_HUMAN (pp) FGF7_HUMAN" source="O15520" target="P21781">
    <att name="confidence_score" value="1.0" type="real" />
    <att name="confidence_score_old" value="0.2166" type="real" />
    <att name="initial_score" value="0.2015" type="real" />
    <att name="relevance_score" value="0.6333333333333333" type="real" />
  </edge>
  <edge id="O15520 (pp) P21802" label="FGF10_HUMAN (pp) FGFR2_HUMAN" source="O15520" target="P21802">
    <att name="confidence_score" value="1.0" type="real" />
    <att name="confidence_score_old" value="1.0" type="real" />
    <att name="initial_score" value="0.58" type="real" />
    <att name="relevance_score" value="0.34210526315789475" type="real" />
  </edge>
  <edge id="O15520 (pp) P27986" label="FGF10_HUMAN (pp) P85A_HUMAN" source="O15520" target="P27986">
    <att name="confidence_score" value="1.0" type="real" />
    <att name="confidence_score_old" value="0.2066" type="real" />
    <att name="initial_score" value="0.1787" type="real" />
    <att name="relevance_score" value="0.3799392097264438" type="real" />
  </edge>
  <edge id="O15520 (pp) P29353" label="FGF10_HUMAN (pp) SHC1_HUMAN" source="O15520" target="P29353">
    <att name="confidence_score" value="1.0" type="real" />
    <att name="confidence_score_old" value="0.2167" type="real" />
    <att name="initial_score" value="0.2016" type="real" />
    <att name="relevance_score" value="0.43410852713178294" type="real" />
  </edge>
  <edge id="O15520 (pp) P31371" label="FGF10_HUMAN (pp) FGF9_HUMAN" source="O15520" target="P31371">
    <att name="confidence_score" value="1.0" type="real" />
    <att name="confidence_score_old" value="0.2105" type="real" />
    <att name="initial_score" value="0.1876" type="real" />
    <att name="relevance_score" value="0.6333333333333333" type="real" />
  </edge>
  <edge id="O15520 (pp) P42336" label="FGF10_HUMAN (pp) PK3CA_HUMAN" source="O15520" target="P42336">
    <att name="confidence_score" value="1.0" type="real" />
    <att name="confidence_score_old" value="0.2318" type="real" />
    <att name="initial_score" value="0.2341" type="real" />
    <att name="relevance_score" value="0.46798029556650245" type="real" />
  </edge>
  <edge id="O15520 (pp) P55075" label="FGF10_HUMAN (pp) FGF8_HUMAN" source="O15520" target="P55075">
    <att name="confidence_score" value="1.0" type="real" />
    <att name="confidence_score_old" value="0.2073" type="real" />
    <att name="initial_score" value="0.1803" type="real" />
    <att name="relevance_score" value="0.24742268041237114" type="real" />
  </edge>
  <edge id="O15520 (pp) P62993" label="FGF10_HUMAN (pp) GRB2_HUMAN" source="O15520" target="P62993">
    <att name="confidence_score" value="1.0" type="real" />
    <att name="confidence_score_old" value="0.2335" type="real" />
    <att name="initial_score" value="0.2378" type="real" />
    <att name="relevance_score" value="0.2622309197651663" type="real" />
  </edge>
  <edge id="O15520 (pp) Q06124" label="FGF10_HUMAN (pp) PTN11_HUMAN" source="O15520" target="Q06124">
    <att name="confidence_score" value="1.0" type="real" />
    <att name="confidence_score_old" value="0.2113" type="real" />
    <att name="initial_score" value="0.1894" type="real" />
    <att name="relevance_score" value="0.37755102040816324" type="real" />
  </edge>
  <edge id="O15520 (pp) Q07889" label="FGF10_HUMAN (pp) SOS1_HUMAN" source="O15520" target="Q07889">
    <att name="confidence_score" value="1.0" type="real" />
    <att name="confidence_score_old" value="0.2297" type="real" />
    <att name="initial_score" value="0.2298" type="real" />
    <att name="relevance_score" value="0.4479638009049774" type="real" />
  </edge>
  <edge id="O15520 (pp) Q13480" label="FGF10_HUMAN (pp) GAB1_HUMAN" source="O15520" target="Q13480">
    <att name="confidence_score" value="1.0" type="real" />
    <att name="confidence_score_old" value="0.2075" type="real" />
    <att name="initial_score" value="0.1807" type="real" />
    <att name="relevance_score" value="0.6333333333333333" type="real" />
  </edge>
  <edge id="O15520 (pp) Q9HCT0" label="FGF10_HUMAN (pp) FGF22_HUMAN" source="O15520" target="Q9HCT0">
    <att name="confidence_score" value="1.0" type="real" />
    <att name="confidence_score_old" value="0.2856" type="real" />
    <att name="initial_score" value="0.3351" type="real" />
    <att name="relevance_score" value="0.6333333333333333" type="real" />
  </edge>
  <edge id="O43561 (pp) O43609" label="LAT_HUMAN (pp) SPY1_HUMAN" source="O43561" target="O43609">
    <att name="confidence_score" value="1.0" type="real" />
    <att name="confidence_score_old" value="0.2522" type="real" />
    <att name="initial_score" value="0.275" type="real" />
    <att name="relevance_score" value="0.45454545454545453" type="real" />
  </edge>
  <edge id="O43561 (pp) O60496" label="LAT_HUMAN (pp) DOK2_HUMAN" source="O43561" target="O60496">
    <att name="confidence_score" value="1.0" type="real" />
    <att name="confidence_score_old" value="1.0" type="real" />
    <att name="relevance_score" value="0.4074074074074074" type="real" />
  </edge>
  <edge id="O43561 (pp) O75791" label="LAT_HUMAN (pp) GRAP2_HUMAN" source="O43561" target="O75791">
    <att name="confidence_score" value="1.0" type="real" />
    <att name="confidence_score_old" value="1.0" type="real" />
    <att name="initial_score" value="0.7721" type="real" />
    <att name="relevance_score" value="0.6153846153846154" type="real" />
  </edge>
  <edge id="O43561 (pp) P01730" label="LAT_HUMAN (pp) CD4_HUMAN" source="O43561" target="P01730">
    <att name="confidence_score" value="1.0" type="real" />
    <att name="confidence_score_old" value="1.0" type="real" />
    <att name="initial_score" value="0.1768" type="real" />
    <att name="relevance_score" value="0.325" type="real" />
  </edge>
  <edge id="O43561 (pp) P01733" label="LAT_HUMAN (pp) TVBL3_HUMAN" source="O43561" target="P01733">
    <att name="confidence_score" value="1.0" type="real" />
    <att name="confidence_score_old" value="1.0" type="real" />
    <att name="initial_score" value="0.1854" type="real" />
    <att name="relevance_score" value="0.6857142857142857" type="real" />
  </edge>
  <edge id="O43561 (pp) P01737" label="LAT_HUMAN (pp) TVA84_HUMAN" source="O43561" target="P01737">
    <att name="confidence_score" value="1.0" type="real" />
    <att name="confidence_score_old" value="1.0" type="real" />
    <att name="initial_score" value="0.1854" type="real" />
    <att name="relevance_score" value="0.6857142857142857" type="real" />
  </edge>
  <edge id="O43561 (pp) P01848" label="LAT_HUMAN (pp) TRAC_HUMAN" source="O43561" target="P01848">
    <att name="confidence_score" value="1.0" type="real" />
    <att name="confidence_score_old" value="1.0" type="real" />
    <att name="initial_score" value="0.1824" type="real" />
    <att name="relevance_score" value="0.6153846153846154" type="real" />
  </edge>
  <edge id="O43561 (pp) P01850" label="LAT_HUMAN (pp) TRBC1_HUMAN" source="O43561" target="P01850">
    <att name="confidence_score" value="1.0" type="real" />
    <att name="confidence_score_old" value="1.0" type="real" />
    <att name="initial_score" value="0.1839" type="real" />
    <att name="relevance_score" value="0.6153846153846154" type="real" />
  </edge>
  <edge id="O43561 (pp) P01903" label="LAT_HUMAN (pp) DRA_HUMAN" source="O43561" target="P01903">
    <att name="confidence_score" value="1.0" type="real" />
    <att name="confidence_score_old" value="1.0" type="real" />
    <att name="initial_score" value="0.1756" type="real" />
    <att name="relevance_score" value="0.27956989247311825" type="real" />
  </edge>
  <edge id="O43561 (pp) P01906" label="LAT_HUMAN (pp) DQA2_HUMAN" source="O43561" target="P01906">
    <att name="confidence_score" value="1.0" type="real" />
    <att name="confidence_score_old" value="1.0" type="real" />
    <att name="initial_score" value="0.1811" type="real" />
    <att name="relevance_score" value="0.4098360655737705" type="real" />
  </edge>
  <edge id="O43561 (pp) P01909" label="LAT_HUMAN (pp) DQA1_HUMAN" source="O43561" target="P01909">
    <att name="confidence_score" value="1.0" type="real" />
    <att name="confidence_score_old" value="1.0" type="real" />
    <att name="initial_score" value="0.1761" type="real" />
    <att name="relevance_score" value="0.30952380952380953" type="real" />
  </edge>
  <edge id="O43561 (pp) P04234" label="LAT_HUMAN (pp) CD3D_HUMAN" source="O43561" target="P04234">
    <att name="confidence_score" value="1.0" type="real" />
    <att name="confidence_score_old" value="1.0" type="real" />
    <att name="initial_score" value="0.1774" type="real" />
    <att name="relevance_score" value="0.4126984126984127" type="real" />
  </edge>
  <edge id="O43561 (pp) P04435" label="LAT_HUMAN (pp) TVB79_HUMAN" source="O43561" target="P04435">
    <att name="confidence_score" value="1.0" type="real" />
    <att name="confidence_score_old" value="1.0" type="real" />
    <att name="initial_score" value="0.1854" type="real" />
    <att name="relevance_score" value="0.6857142857142857" type="real" />
  </edge>
  <edge id="O43561 (pp) P04437" label="LAT_HUMAN (pp) TVA29_HUMAN" source="O43561" target="P04437">
    <att name="confidence_score" value="1.0" type="real" />
    <att name="confidence_score_old" value="1.0" type="real" />
    <att name="initial_score" value="0.1854" type="real" />
    <att name="relevance_score" value="0.6857142857142857" type="real" />
  </edge>
  <edge id="O43561 (pp) P06239" label="LAT_HUMAN (pp) LCK_HUMAN" source="O43561" target="P06239">
    <att name="confidence_score" value="1.0" type="real" />
    <att name="confidence_score_old" value="1.0" type="real" />
    <att name="initial_score" value="0.562" type="real" />
    <att name="relevance_score" value="0.41830065359477125" type="real" />
  </edge>
  <edge id="O43561 (pp) P06241" label="LAT_HUMAN (pp) FYN_HUMAN" source="O43561" target="P06241">
    <att name="confidence_score" value="1.0" type="real" />
    <att name="confidence_score_old" value="0.2211" type="real" />
    <att name="initial_score" value="0.2115" type="real" />
    <att name="relevance_score" value="0.21568627450980393" type="real" />
  </edge>
  <edge id="O43561 (pp) P07766" label="LAT_HUMAN (pp) CD3E_HUMAN" source="O43561" target="P07766">
    <att name="confidence_score" value="1.0" type="real" />
    <att name="confidence_score_old" value="1.0" type="real" />
    <att name="initial_score" value="0.2144" type="real" />
    <att name="relevance_score" value="0.46153846153846156" type="real" />
  </edge>
  <edge id="O43561 (pp) P09693" label="LAT_HUMAN (pp) CD3G_HUMAN" source="O43561" target="P09693">
    <att name="confidence_score" value="1.0" type="real" />
    <att name="confidence_score_old" value="1.0" type="real" />
    <att name="initial_score" value="0.1952" type="real" />
    <att name="relevance_score" value="0.4939759036144578" type="real" />
  </edge>
  <edge id="O43561 (pp) P12314" label="LAT_HUMAN (pp) FCGR1_HUMAN" source="O43561" target="P12314">
    <att name="confidence_score" value="1.0" type="real" />
    <att name="confidence_score_old" value="0.337" type="real" />
    <att name="initial_score" value="0.415" type="real" />
    <att name="relevance_score" value="0.40425531914893614" type="real" />
  </edge>
  <edge id="O43561 (pp) P12318" label="LAT_HUMAN (pp) FCG2A_HUMAN" source="O43561" target="P12318">
    <att name="confidence_score" value="1.0" type="real" />
    <att name="confidence_score_old" value="0.3374" type="real" />
    <att name="initial_score" value="0.4156" type="real" />
    <att name="relevance_score" value="0.36363636363636365" type="real" />
  </edge>
  <edge id="O43561 (pp) P15498" label="LAT_HUMAN (pp) VAV_HUMAN" source="O43561" target="P15498">
    <att name="confidence_score" value="1.0" type="real" />
    <att name="confidence_score_old" value="1.0" type="real" />
    <att name="initial_score" value="0.3229" type="real" />
    <att name="relevance_score" value="0.4015748031496063" type="real" />
  </edge>
  <edge id="O43561 (pp) P16885" label="LAT_HUMAN (pp) PLCG2_HUMAN" source="O43561" target="P16885">
    <att name="confidence_score" value="1.0" type="real" />
    <att name="confidence_score_old" value="1.0" type="real" />
    <att name="initial_score" value="0.4079" type="real" />
    <att name="relevance_score" value="0.75" type="real" />
  </edge>
  <edge id="O43561 (pp) P18031" label="LAT_HUMAN (pp) PTN1_HUMAN" source="O43561" target="P18031">
    <att name="confidence_score" value="1.0" type="real" />
    <att name="confidence_score_old" value="0.4896" type="real" />
    <att name="initial_score" value="0.5954" type="real" />
    <att name="relevance_score" value="0.14583333333333334" type="real" />
  </edge>
  <edge id="O43561 (pp) P19174" label="LAT_HUMAN (pp) PLCG1_HUMAN" source="O43561" target="P19174">
    <att name="confidence_score" value="1.0" type="real" />
    <att name="confidence_score_old" value="1.0" type="real" />
    <att name="initial_score" value="0.6422" type="real" />
    <att name="relevance_score" value="0.8333333333333334" type="real" />
  </edge>
  <edge id="O43561 (pp) P20036" label="LAT_HUMAN (pp) DPA1_HUMAN" source="O43561" target="P20036">
    <att name="confidence_score" value="1.0" type="real" />
    <att name="confidence_score_old" value="1.0" type="real" />
    <att name="initial_score" value="0.1764" type="real" />
    <att name="relevance_score" value="0.20930232558139536" type="real" />
  </edge>
  <edge id="O43561 (pp) P20963" label="LAT_HUMAN (pp) CD3Z_HUMAN" source="O43561" target="P20963">
    <att name="confidence_score" value="1.0" type="real" />
    <att name="confidence_score_old" value="1.0" type="real" />
    <att name="initial_score" value="0.2117" type="real" />
    <att name="relevance_score" value="0.5104166666666666" type="real" />
  </edge>
  <edge id="O43561 (pp) P22681" label="LAT_HUMAN (pp) CBL_HUMAN" source="O43561" target="P22681">
    <att name="confidence_score" value="1.0" type="real" />
    <att name="confidence_score_old" value="0.2477" type="real" />
    <att name="initial_score" value="0.2663" type="real" />
    <att name="relevance_score" value="0.2751937984496124" type="real" />
  </edge>
  <edge id="O43561 (pp) P27986" label="LAT_HUMAN (pp) P85A_HUMAN" source="O43561" target="P27986">
    <att name="confidence_score" value="1.0" type="real" />
    <att name="confidence_score_old" value="1.0" type="real" />
    <att name="initial_score" value="0.2773" type="real" />
    <att name="relevance_score" value="0.3799392097264438" type="real" />
  </edge>
  <edge id="O43561 (pp) P29350" label="LAT_HUMAN (pp) PTN6_HUMAN" source="O43561" target="P29350">
    <att name="confidence_score" value="1.0" type="real" />
    <att name="confidence_score_old" value="0.2407" type="real" />
    <att name="initial_score" value="0.2525" type="real" />
    <att name="relevance_score" value="0.3446327683615819" type="real" />
  </edge>
  <edge id="O43561 (pp) P29353" label="LAT_HUMAN (pp) SHC1_HUMAN" source="O43561" target="P29353">
    <att name="confidence_score" value="1.0" type="real" />
    <att name="confidence_score_old" value="1.0" type="real" />
    <att name="initial_score" value="0.1259" type="real" />
    <att name="relevance_score" value="0.43410852713178294" type="real" />
  </edge>
  <edge id="O43561 (pp) P42680" label="LAT_HUMAN (pp) TEC_HUMAN" source="O43561" target="P42680">
    <att name="confidence_score" value="1.0" type="real" />
    <att name="confidence_score_old" value="1.0" type="real" />
    <att name="initial_score" value="0.1331" type="real" />
    <att name="relevance_score" value="0.7" type="real" />
  </edge>
  <edge id="O43561 (pp) P43403" label="LAT_HUMAN (pp) ZAP70_HUMAN" source="O43561" target="P43403">
    <att name="confidence_score" value="1.0" type="real" />
    <att name="confidence_score_old" value="1.0" type="real" />
    <att name="initial_score" value="0.7599" type="real" />
    <att name="relevance_score" value="0.5384615384615384" type="real" />
  </edge>
  <edge id="O43561 (pp) P43405" label="LAT_HUMAN (pp) KSYK_HUMAN" source="O43561" target="P43405">
    <att name="confidence_score" value="1.0" type="real" />
    <att name="confidence_score_old" value="1.0" type="real" />
    <att name="initial_score" value="0.5468" type="real" />
    <att name="relevance_score" value="0.3048780487804878" type="real" />
  </edge>
  <edge id="O43561 (pp) P52735" label="LAT_HUMAN (pp) VAV2_HUMAN" source="O43561" target="P52735">
    <att name="confidence_score" value="1.0" type="real" />
    <att name="confidence_score_old" value="1.0" type="real" />
    <att name="initial_score" value="0.2719" type="real" />
    <att name="relevance_score" value="0.4574468085106383" type="real" />
  </edge>
  <edge id="O43561 (pp) P62993" label="LAT_HUMAN (pp) GRB2_HUMAN" source="O43561" target="P62993">
    <att name="confidence_score" value="1.0" type="real" />
    <att name="confidence_score_old" value="1.0" type="real" />
    <att name="initial_score" value="0.7401" type="real" />
    <att name="relevance_score" value="0.2622309197651663" type="real" />
  </edge>
  <edge id="O43561 (pp) P63000" label="LAT_HUMAN (pp) RAC1_HUMAN" source="O43561" target="P63000">
    <att name="confidence_score" value="1.0" type="real" />
    <att name="confidence_score_old" value="1.0" type="real" />
    <att name="initial_score" value="0.1285" type="real" />
    <att name="relevance_score" value="0.10801393728222997" type="real" />
  </edge>
  <edge id="O43561 (pp) P78314" label="LAT_HUMAN (pp) 3BP2_HUMAN" source="O43561" target="P78314">
    <att name="confidence_score" value="1.0" type="real" />
    <att name="confidence_score_old" value="0.2405" type="real" />
    <att name="initial_score" value="0.252" type="real" />
    <att name="relevance_score" value="0.6842105263157895" type="real" />
  </edge>
  <edge id="O43561 (pp) Q06187" label="LAT_HUMAN (pp) BTK_HUMAN" source="O43561" target="Q06187">
    <att name="confidence_score" value="1.0" type="real" />
    <att name="confidence_score_old" value="1.0" type="real" />
    <att name="initial_score" value="0.2047" type="real" />
    <att name="relevance_score" value="0.28421052631578947" type="real" />
  </edge>
  <edge id="O43561 (pp) Q07889" label="LAT_HUMAN (pp) SOS1_HUMAN" source="O43561" target="Q07889">
    <att name="confidence_score" value="1.0" type="real" />
    <att name="confidence_score_old" value="1.0" type="real" />
    <att name="initial_score" value="0.2706" type="real" />
    <att name="relevance_score" value="0.4479638009049774" type="real" />
  </edge>
  <edge id="O43561 (pp) Q08881" label="LAT_HUMAN (pp) ITK_HUMAN" source="O43561" target="Q08881">
    <att name="confidence_score" value="1.0" type="real" />
    <att name="confidence_score_old" value="1.0" type="real" />
    <att name="initial_score" value="0.7622" type="real" />
    <att name="relevance_score" value="0.7105263157894737" type="real" />
  </edge>
  <edge id="O43561 (pp) Q12913" label="LAT_HUMAN (pp) PTPRJ_HUMAN" source="O43561" target="Q12913">
    <att name="confidence_score" value="1.0" type="real" />
    <att name="confidence_score_old" value="0.2801" type="real" />
    <att name="initial_score" value="0.3257" type="real" />
    <att name="relevance_score" value="0.6" type="real" />
  </edge>
  <edge id="O43561 (pp) Q13094" label="LAT_HUMAN (pp) LCP2_HUMAN" source="O43561" target="Q13094">
    <att name="confidence_score" value="1.0" type="real" />
    <att name="confidence_score_old" value="1.0" type="real" />
    <att name="initial_score" value="0.81" type="real" />
    <att name="relevance_score" value="0.734375" type="real" />
  </edge>
  <edge id="O43561 (pp) Q13153" label="LAT_HUMAN (pp) PAK1_HUMAN" source="O43561" target="Q13153">
    <att name="confidence_score" value="1.0" type="real" />
    <att name="confidence_score_old" value="1.0" type="real" />
    <att name="initial_score" value="0.1526" type="real" />
    <att name="relevance_score" value="0.15625" type="real" />
  </edge>
  <edge id="O43561 (pp) Q13177" label="LAT_HUMAN (pp) PAK2_HUMAN" source="O43561" target="Q13177">
    <att name="confidence_score" value="1.0" type="real" />
    <att name="confidence_score_old" value="1.0" type="real" />
    <att name="initial_score" value="0.1534" type="real" />
    <att name="relevance_score" value="0.2413793103448276" type="real" />
  </edge>
  <edge id="O43561 (pp) Q13588" label="LAT_HUMAN (pp) GRAP_HUMAN" source="O43561" target="Q13588">
    <att name="confidence_score" value="1.0" type="real" />
    <att name="confidence_score_old" value="1.0" type="real" />
    <att name="initial_score" value="0.2949" type="real" />
    <att name="relevance_score" value="0.8333333333333334" type="real" />
  </edge>
  <edge id="O43561 (pp) Q15464" label="LAT_HUMAN (pp) SHB_HUMAN" source="O43561" target="Q15464">
    <att name="confidence_score" value="1.0" type="real" />
    <att name="confidence_score_old" value="1.0" type="real" />
    <att name="initial_score" value="0.6241" type="real" />
    <att name="relevance_score" value="0.48717948717948717" type="real" />
  </edge>
  <edge id="O43561 (pp) Q15831" label="LAT_HUMAN (pp) STK11_HUMAN" source="O43561" target="Q15831">
    <att name="confidence_score" value="1.0" type="real" />
    <att name="confidence_score_old" value="0.326" type="real" />
    <att name="initial_score" value="0.399" type="real" />
    <att name="relevance_score" value="0.1" type="real" />
  </edge>
  <edge id="O43561 (pp) Q8N1K5" label="LAT_HUMAN (pp) THMS1_HUMAN" source="O43561" target="Q8N1K5">
    <att name="confidence_score" value="1.0" type="real" />
    <att name="confidence_score_old" value="0.7423" type="real" />
    <att name="initial_score" value="0.7965" type="real" />
    <att name="relevance_score" value="0.7272727272727273" type="real" />
  </edge>
  <edge id="O43561 (pp) Q92835" label="LAT_HUMAN (pp) SHIP1_HUMAN" source="O43561" target="Q92835">
    <att name="confidence_score" value="1.0" type="real" />
    <att name="confidence_score_old" value="1.0" type="real" />
    <att name="initial_score" value="0.1829" type="real" />
    <att name="relevance_score" value="0.3793103448275862" type="real" />
  </edge>
  <edge id="O43561 (pp) Q9UKW4" label="LAT_HUMAN (pp) VAV3_HUMAN" source="O43561" target="Q9UKW4">
    <att name="confidence_score" value="1.0" type="real" />
    <att name="confidence_score_old" value="1.0" type="real" />
    <att name="initial_score" value="0.2758" type="real" />
    <att name="relevance_score" value="0.5694444444444444" type="real" />
  </edge>
  <edge id="O43561 (pp) Q9UQC2" label="LAT_HUMAN (pp) GAB2_HUMAN" source="O43561" target="Q9UQC2">
    <att name="confidence_score" value="1.0" type="real" />
    <att name="confidence_score_old" value="1.0" type="real" />
    <att name="initial_score" value="0.7239" type="real" />
    <att name="relevance_score" value="0.4567901234567901" type="real" />
  </edge>
  <edge id="O43561 (pp) A0A0A6YYK7" label="LAT_HUMAN (pp) TVA19_HUMAN" source="O43561" target="A0A0A6YYK7">
    <att name="confidence_score" value="1.0" type="real" />
    <att name="confidence_score_old" value="1.0" type="real" />
    <att name="initial_score" value="0.1854" type="real" />
    <att name="relevance_score" value="0.6857142857142857" type="real" />
  </edge>
  <edge id="O43609 (pp) P01133" label="SPY1_HUMAN (pp) EGF_HUMAN" source="O43609" target="P01133">
    <att name="confidence_score" value="1.0" type="real" />
    <att name="confidence_score_old" value="0.2277" type="real" />
    <att name="initial_score" value="0.2256" type="real" />
    <att name="relevance_score" value="0.3048780487804878" type="real" />
  </edge>
  <edge id="O43609 (pp) P01135" label="SPY1_HUMAN (pp) TGFA_HUMAN" source="O43609" target="P01135">
    <att name="confidence_score" value="1.0" type="real" />
    <att name="confidence_score_old" value="0.2271" type="real" />
    <att name="initial_score" value="0.2243" type="real" />
    <att name="relevance_score" value="0.23880597014925373" type="real" />
  </edge>
  <edge id="O43609 (pp) P15514" label="SPY1_HUMAN (pp) AREG_HUMAN" source="O43609" target="P15514">
    <att name="confidence_score" value="1.0" type="real" />
    <att name="confidence_score_old" value="0.2282" type="real" />
    <att name="initial_score" value="0.2267" type="real" />
    <att name="relevance_score" value="0.24242424242424243" type="real" />
  </edge>
  <edge id="O43609 (pp) P19174" label="SPY1_HUMAN (pp) PLCG1_HUMAN" source="O43609" target="P19174">
    <att name="confidence_score" value="1.0" type="real" />
    <att name="confidence_score_old" value="0.2494" type="real" />
    <att name="initial_score" value="0.2695" type="real" />
    <att name="relevance_score" value="0.45454545454545453" type="real" />
  </edge>
  <edge id="O43609 (pp) P20936" label="SPY1_HUMAN (pp) RASA1_HUMAN" source="O43609" target="P20936">
    <att name="confidence_score" value="1.0" type="real" />
    <att name="confidence_score_old" value="0.1765" type="real" />
    <att name="initial_score" value="0.1026" type="real" />
    <att name="relevance_score" value="0.3" type="real" />
  </edge>
  <edge id="O43609 (pp) P22681" label="SPY1_HUMAN (pp) CBL_HUMAN" source="O43609" target="P22681">
    <att name="confidence_score" value="1.0" type="real" />
    <att name="confidence_score_old" value="1.0" type="real" />
    <att name="initial_score" value="0.4721" type="real" />
    <att name="relevance_score" value="0.2751937984496124" type="real" />
  </edge>
  <edge id="O43609 (pp) P35070" label="SPY1_HUMAN (pp) BTC_HUMAN" source="O43609" target="P35070">
    <att name="confidence_score" value="1.0" type="real" />
    <att name="confidence_score_old" value="0.2283" type="real" />
    <att name="initial_score" value="0.2269" type="real" />
    <att name="relevance_score" value="0.34328358208955223" type="real" />
  </edge>
  <edge id="O43609 (pp) P62993" label="SPY1_HUMAN (pp) GRB2_HUMAN" source="O43609" target="P62993">
    <att name="confidence_score" value="1.0" type="real" />
    <att name="confidence_score_old" value="0.2525" type="real" />
    <att name="initial_score" value="0.2755" type="real" />
    <att name="relevance_score" value="0.2622309197651663" type="real" />
  </edge>
  <edge id="O43609 (pp) Q06124" label="SPY1_HUMAN (pp) PTN11_HUMAN" source="O43609" target="Q06124">
    <att name="confidence_score" value="1.0" type="real" />
    <att name="confidence_score_old" value="0.4841" type="real" />
    <att name="initial_score" value="0.59" type="real" />
    <att name="relevance_score" value="0.37755102040816324" type="real" />
  </edge>
  <edge id="O43609 (pp) Q07889" label="SPY1_HUMAN (pp) SOS1_HUMAN" source="O43609" target="Q07889">
    <att name="confidence_score" value="1.0" type="real" />
    <att name="confidence_score_old" value="0.2016" type="real" />
    <att name="initial_score" value="0.1667" type="real" />
    <att name="relevance_score" value="0.4479638009049774" type="real" />
  </edge>
  <edge id="O43609 (pp) Q6UW88" label="SPY1_HUMAN (pp) EPGN_HUMAN" source="O43609" target="Q6UW88">
    <att name="confidence_score" value="1.0" type="real" />
    <att name="confidence_score_old" value="0.2293" type="real" />
    <att name="initial_score" value="0.229" type="real" />
    <att name="relevance_score" value="0.4" type="real" />
  </edge>
  <edge id="O43609 (pp) Q99075" label="SPY1_HUMAN (pp) HBEGF_HUMAN" source="O43609" target="Q99075">
    <att name="confidence_score" value="1.0" type="real" />
    <att name="confidence_score_old" value="0.2284" type="real" />
    <att name="initial_score" value="0.227" type="real" />
    <att name="relevance_score" value="0.30666666666666664" type="real" />
  </edge>
  <edge id="O60258 (pp) O76093" label="FGF17_HUMAN (pp) FGF18_HUMAN" source="O60258" target="O76093">
    <att name="confidence_score" value="1.0" type="real" />
    <att name="confidence_score_old" value="0.2035" type="real" />
    <att name="initial_score" value="0.1714" type="real" />
    <att name="relevance_score" value="0.8" type="real" />
  </edge>
  <edge id="O60258 (pp) P05230" label="FGF17_HUMAN (pp) FGF1_HUMAN" source="O60258" target="P05230">
    <att name="confidence_score" value="1.0" type="real" />
    <att name="confidence_score_old" value="0.2219" type="real" />
    <att name="initial_score" value="0.2131" type="real" />
    <att name="relevance_score" value="0.5" type="real" />
  </edge>
  <edge id="O60258 (pp) P08620" label="FGF17_HUMAN (pp) FGF4_HUMAN" source="O60258" target="P08620">
    <att name="confidence_score" value="1.0" type="real" />
    <att name="confidence_score_old" value="0.2219" type="real" />
    <att name="initial_score" value="0.2131" type="real" />
    <att name="relevance_score" value="0.7586206896551724" type="real" />
  </edge>
  <edge id="O60258 (pp) P09038" label="FGF17_HUMAN (pp) FGF2_HUMAN" source="O60258" target="P09038">
    <att name="confidence_score" value="1.0" type="real" />
    <att name="confidence_score_old" value="0.2213" type="real" />
    <att name="initial_score" value="0.2118" type="real" />
    <att name="relevance_score" value="0.421875" type="real" />
  </edge>
  <edge id="O60258 (pp) P10767" label="FGF17_HUMAN (pp) FGF6_HUMAN" source="O60258" target="P10767">
    <att name="confidence_score" value="1.0" type="real" />
    <att name="confidence_score_old" value="0.2257" type="real" />
    <att name="initial_score" value="0.2212" type="real" />
    <att name="relevance_score" value="0.8" type="real" />
  </edge>
  <edge id="O60258 (pp) P11362" label="FGF17_HUMAN (pp) FGFR1_HUMAN" source="O60258" target="P11362">
    <att name="confidence_score" value="1.0" type="real" />
    <att name="confidence_score_old" value="0.2198" type="real" />
    <att name="initial_score" value="0.2085" type="real" />
    <att name="relevance_score" value="0.3274336283185841" type="real" />
  </edge>
  <edge id="O60258 (pp) P12034" label="FGF17_HUMAN (pp) FGF5_HUMAN" source="O60258" target="P12034">
    <att name="confidence_score" value="1.0" type="real" />
    <att name="confidence_score_old" value="0.2275" type="real" />
    <att name="initial_score" value="0.2251" type="real" />
    <att name="relevance_score" value="0.76" type="real" />
  </edge>
  <edge id="O60258 (pp) P19174" label="FGF17_HUMAN (pp) PLCG1_HUMAN" source="O60258" target="P19174">
    <att name="confidence_score" value="1.0" type="real" />
    <att name="confidence_score_old" value="0.2554" type="real" />
    <att name="initial_score" value="0.281" type="real" />
    <att name="relevance_score" value="0.8" type="real" />
  </edge>
  <edge id="O60258 (pp) P22607" label="FGF17_HUMAN (pp) FGFR3_HUMAN" source="O60258" target="P22607">
    <att name="confidence_score" value="1.0" type="real" />
    <att name="confidence_score_old" value="0.1961" type="real" />
    <att name="initial_score" value="0.1534" type="real" />
    <att name="relevance_score" value="0.37735849056603776" type="real" />
  </edge>
  <edge id="O60258 (pp) P27986" label="FGF17_HUMAN (pp) P85A_HUMAN" source="O60258" target="P27986">
    <att name="confidence_score" value="1.0" type="real" />
    <att name="confidence_score_old" value="0.2052" type="real" />
    <att name="initial_score" value="0.1754" type="real" />
    <att name="relevance_score" value="0.3799392097264438" type="real" />
  </edge>
  <edge id="O60258 (pp) P29353" label="FGF17_HUMAN (pp) SHC1_HUMAN" source="O60258" target="P29353">
    <att name="confidence_score" value="1.0" type="real" />
    <att name="confidence_score_old" value="0.2152" type="real" />
    <att name="initial_score" value="0.1984" type="real" />
    <att name="relevance_score" value="0.43410852713178294" type="real" />
  </edge>
  <edge id="O60258 (pp) P31371" label="FGF17_HUMAN (pp) FGF9_HUMAN" source="O60258" target="P31371">
    <att name="confidence_score" value="1.0" type="real" />
    <att name="confidence_score_old" value="0.2242" type="real" />
    <att name="initial_score" value="0.2181" type="real" />
    <att name="relevance_score" value="0.7352941176470589" type="real" />
  </edge>
  <edge id="O60258 (pp) P42336" label="FGF17_HUMAN (pp) PK3CA_HUMAN" source="O60258" target="P42336">
    <att name="confidence_score" value="1.0" type="real" />
    <att name="confidence_score_old" value="0.2298" type="real" />
    <att name="initial_score" value="0.2299" type="real" />
    <att name="relevance_score" value="0.46798029556650245" type="real" />
  </edge>
  <edge id="O60258 (pp) P55075" label="FGF17_HUMAN (pp) FGF8_HUMAN" source="O60258" target="P55075">
    <att name="confidence_score" value="1.0" type="real" />
    <att name="confidence_score_old" value="0.2214" type="real" />
    <att name="initial_score" value="0.2119" type="real" />
    <att name="relevance_score" value="0.24742268041237114" type="real" />
  </edge>
  <edge id="O60258 (pp) P62993" label="FGF17_HUMAN (pp) GRB2_HUMAN" source="O60258" target="P62993">
    <att name="confidence_score" value="1.0" type="real" />
    <att name="confidence_score_old" value="0.2316" type="real" />
    <att name="initial_score" value="0.2339" type="real" />
    <att name="relevance_score" value="0.2622309197651663" type="real" />
  </edge>
  <edge id="O60258 (pp) Q06124" label="FGF17_HUMAN (pp) PTN11_HUMAN" source="O60258" target="Q06124">
    <att name="confidence_score" value="1.0" type="real" />
    <att name="confidence_score_old" value="0.2101" type="real" />
    <att name="initial_score" value="0.1867" type="real" />
    <att name="relevance_score" value="0.37755102040816324" type="real" />
  </edge>
  <edge id="O60258 (pp) Q07889" label="FGF17_HUMAN (pp) SOS1_HUMAN" source="O60258" target="Q07889">
    <att name="confidence_score" value="1.0" type="real" />
    <att name="confidence_score_old" value="0.2277" type="real" />
    <att name="initial_score" value="0.2256" type="real" />
    <att name="relevance_score" value="0.4479638009049774" type="real" />
  </edge>
  <edge id="O60258 (pp) Q13480" label="FGF17_HUMAN (pp) GAB1_HUMAN" source="O60258" target="Q13480">
    <att name="confidence_score" value="1.0" type="real" />
    <att name="confidence_score_old" value="0.2063" type="real" />
    <att name="initial_score" value="0.1779" type="real" />
    <att name="relevance_score" value="0.6634615384615384" type="real" />
  </edge>
  <edge id="O60258 (pp) Q9GZV9" label="FGF17_HUMAN (pp) FGF23_HUMAN" source="O60258" target="Q9GZV9">
    <att name="confidence_score" value="1.0" type="real" />
    <att name="confidence_score_old" value="0.2269" type="real" />
    <att name="initial_score" value="0.2238" type="real" />
    <att name="relevance_score" value="0.65625" type="real" />
  </edge>
  <edge id="O60258 (pp) Q9NP95" label="FGF17_HUMAN (pp) FGF20_HUMAN" source="O60258" target="Q9NP95">
    <att name="confidence_score" value="1.0" type="real" />
    <att name="confidence_score_old" value="0.2284" type="real" />
    <att name="initial_score" value="0.2271" type="real" />
    <att name="relevance_score" value="0.7692307692307693" type="real" />
  </edge>
  <edge id="O60496 (pp) P00519" label="DOK2_HUMAN (pp) ABL1_HUMAN" source="O60496" target="P00519">
    <att name="confidence_score" value="1.0" type="real" />
    <att name="confidence_score_old" value="0.5636" type="real" />
    <att name="initial_score" value="0.6635" type="real" />
    <att name="relevance_score" value="0.1875" type="real" />
  </edge>
  <edge id="O60496 (pp) P06239" label="DOK2_HUMAN (pp) LCK_HUMAN" source="O60496" target="P06239">
    <att name="confidence_score" value="1.0" type="real" />
    <att name="confidence_score_old" value="0.2088" type="real" />
    <att name="initial_score" value="0.1837" type="real" />
    <att name="relevance_score" value="0.4074074074074074" type="real" />
  </edge>
  <edge id="O60496 (pp) P07948" label="DOK2_HUMAN (pp) LYN_HUMAN" source="O60496" target="P07948">
    <att name="confidence_score" value="1.0" type="real" />
    <att name="confidence_score_old" value="0.2572" type="real" />
    <att name="initial_score" value="0.2844" type="real" />
    <att name="relevance_score" value="0.2676056338028169" type="real" />
  </edge>
  <edge id="O60496 (pp) P07949" label="DOK2_HUMAN (pp) RET_HUMAN" source="O60496" target="P07949">
    <att name="confidence_score" value="1.0" type="real" />
    <att name="confidence_score_old" value="0.2259" type="real" />
    <att name="initial_score" value="0.2218" type="real" />
    <att name="relevance_score" value="0.3333333333333333" type="real" />
  </edge>
  <edge id="O60496 (pp) P19174" label="DOK2_HUMAN (pp) PLCG1_HUMAN" source="O60496" target="P19174">
    <att name="confidence_score" value="1.0" type="real" />
    <att name="confidence_score_old" value="0.1592" type="real" />
    <att name="initial_score" value="0.0528" type="real" />
    <att name="relevance_score" value="0.4074074074074074" type="real" />
  </edge>
  <edge id="O60496 (pp) P20936" label="DOK2_HUMAN (pp) RASA1_HUMAN" source="O60496" target="P20936">
    <att name="confidence_score" value="1.0" type="real" />
    <att name="confidence_score_old" value="0.6484" type="real" />
    <att name="initial_score" value="0.7312" type="real" />
    <att name="relevance_score" value="0.3" type="real" />
  </edge>
  <edge id="O60496 (pp) P62993" label="DOK2_HUMAN (pp) GRB2_HUMAN" source="O60496" target="P62993">
    <att name="confidence_score" value="1.0" type="real" />
    <att name="confidence_score_old" value="1.0" type="real" />
    <att name="relevance_score" value="0.2622309197651663" type="real" />
  </edge>
  <edge id="O60496 (pp) Q92835" label="DOK2_HUMAN (pp) SHIP1_HUMAN" source="O60496" target="Q92835">
    <att name="confidence_score" value="1.0" type="real" />
    <att name="confidence_score_old" value="1.0" type="real" />
    <att name="initial_score" value="0.507" type="real" />
    <att name="relevance_score" value="0.3793103448275862" type="real" />
  </edge>
  <edge id="O60496 (pp) Q99704" label="DOK2_HUMAN (pp) DOK1_HUMAN" source="O60496" target="Q99704">
    <att name="confidence_score" value="1.0" type="real" />
    <att name="confidence_score_old" value="0.2025" type="real" />
    <att name="initial_score" value="0.169" type="real" />
    <att name="relevance_score" value="0.4074074074074074" type="real" />
  </edge>
  <edge id="O60542 (pp) O60609" label="PSPN_HUMAN (pp) GFRA3_HUMAN" source="O60542" target="O60609">
    <att name="confidence_score" value="1.0" type="real" />
    <att name="confidence_score_old" value="1.0" type="real" />
    <att name="initial_score" value="0.238" type="real" />
    <att name="relevance_score" value="0.75" type="real" />
  </edge>
  <edge id="O60542 (pp) P07949" label="PSPN_HUMAN (pp) RET_HUMAN" source="O60542" target="P07949">
    <att name="confidence_score" value="1.0" type="real" />
    <att name="confidence_score_old" value="1.0" type="real" />
    <att name="initial_score" value="0.5443" type="real" />
    <att name="relevance_score" value="0.3333333333333333" type="real" />
  </edge>
  <edge id="O60542 (pp) P12931" label="PSPN_HUMAN (pp) SRC_HUMAN" source="O60542" target="P12931">
    <att name="confidence_score" value="1.0" type="real" />
    <att name="confidence_score_old" value="1.0" type="real" />
    <att name="initial_score" value="0.1838" type="real" />
    <att name="relevance_score" value="0.19532908704883228" type="real" />
  </edge>
  <edge id="O60542 (pp) P13591" label="PSPN_HUMAN (pp) NCAM1_HUMAN" source="O60542" target="P13591">
    <att name="confidence_score" value="1.0" type="real" />
    <att name="confidence_score_old" value="1.0" type="real" />
    <att name="initial_score" value="0.048" type="real" />
    <att name="relevance_score" value="0.234375" type="real" />
  </edge>
  <edge id="O60542 (pp) P19174" label="PSPN_HUMAN (pp) PLCG1_HUMAN" source="O60542" target="P19174">
    <att name="confidence_score" value="1.0" type="real" />
    <att name="confidence_score_old" value="1.0" type="real" />
    <att name="initial_score" value="0.2208" type="real" />
    <att name="relevance_score" value="0.76" type="real" />
  </edge>
  <edge id="O60542 (pp) P27986" label="PSPN_HUMAN (pp) P85A_HUMAN" source="O60542" target="P27986">
    <att name="confidence_score" value="1.0" type="real" />
    <att name="confidence_score_old" value="1.0" type="real" />
    <att name="initial_score" value="0.1196" type="real" />
    <att name="relevance_score" value="0.3799392097264438" type="real" />
  </edge>
  <edge id="O60542 (pp) P29353" label="PSPN_HUMAN (pp) SHC1_HUMAN" source="O60542" target="P29353">
    <att name="confidence_score" value="1.0" type="real" />
    <att name="confidence_score_old" value="1.0" type="real" />
    <att name="initial_score" value="0.4669" type="real" />
    <att name="relevance_score" value="0.43410852713178294" type="real" />
  </edge>
  <edge id="O60542 (pp) P39905" label="PSPN_HUMAN (pp) GDNF_HUMAN" source="O60542" target="P39905">
    <att name="confidence_score" value="1.0" type="real" />
    <att name="confidence_score_old" value="1.0" type="real" />
    <att name="initial_score" value="0.2381" type="real" />
    <att name="relevance_score" value="0.5588235294117647" type="real" />
  </edge>
  <edge id="O60542 (pp) P42336" label="PSPN_HUMAN (pp) PK3CA_HUMAN" source="O60542" target="P42336">
    <att name="confidence_score" value="1.0" type="real" />
    <att name="confidence_score_old" value="1.0" type="real" />
    <att name="initial_score" value="0.1202" type="real" />
    <att name="relevance_score" value="0.46798029556650245" type="real" />
  </edge>
  <edge id="O60542 (pp) P56159" label="PSPN_HUMAN (pp) GFRA1_HUMAN" source="O60542" target="P56159">
    <att name="confidence_score" value="1.0" type="real" />
    <att name="confidence_score_old" value="1.0" type="real" />
    <att name="initial_score" value="0.2475" type="real" />
    <att name="relevance_score" value="0.7307692307692307" type="real" />
  </edge>
  <edge id="O60542 (pp) P62993" label="PSPN_HUMAN (pp) GRB2_HUMAN" source="O60542" target="P62993">
    <att name="confidence_score" value="1.0" type="real" />
    <att name="confidence_score_old" value="1.0" type="real" />
    <att name="initial_score" value="0.1195" type="real" />
    <att name="relevance_score" value="0.2622309197651663" type="real" />
  </edge>
  <edge id="O60542 (pp) Q06124" label="PSPN_HUMAN (pp) PTN11_HUMAN" source="O60542" target="Q06124">
    <att name="confidence_score" value="1.0" type="real" />
    <att name="confidence_score_old" value="1.0" type="real" />
    <att name="initial_score" value="0.096" type="real" />
    <att name="relevance_score" value="0.37755102040816324" type="real" />
  </edge>
  <edge id="O60542 (pp) Q07889" label="PSPN_HUMAN (pp) SOS1_HUMAN" source="O60542" target="Q07889">
    <att name="confidence_score" value="1.0" type="real" />
    <att name="confidence_score_old" value="1.0" type="real" />
    <att name="initial_score" value="0.0977" type="real" />
    <att name="relevance_score" value="0.4479638009049774" type="real" />
  </edge>
  <edge id="O60542 (pp) Q13480" label="PSPN_HUMAN (pp) GAB1_HUMAN" source="O60542" target="Q13480">
    <att name="confidence_score" value="1.0" type="real" />
    <att name="confidence_score_old" value="1.0" type="real" />
    <att name="initial_score" value="0.0971" type="real" />
    <att name="relevance_score" value="0.6634615384615384" type="real" />
  </edge>
  <edge id="O60542 (pp) Q5T4W7" label="PSPN_HUMAN (pp) ARTN_HUMAN" source="O60542" target="Q5T4W7">
    <att name="confidence_score" value="1.0" type="real" />
    <att name="confidence_score_old" value="1.0" type="real" />
    <att name="initial_score" value="0.2506" type="real" />
    <att name="relevance_score" value="0.76" type="real" />
  </edge>
  <edge id="O60542 (pp) Q99748" label="PSPN_HUMAN (pp) NRTN_HUMAN" source="O60542" target="Q99748">
    <att name="confidence_score" value="1.0" type="real" />
    <att name="confidence_score_old" value="1.0" type="real" />
    <att name="initial_score" value="0.2541" type="real" />
    <att name="relevance_score" value="0.76" type="real" />
  </edge>
  <edge id="O60542 (pp) Q9GZZ7" label="PSPN_HUMAN (pp) GFRA4_HUMAN" source="O60542" target="Q9GZZ7">
    <att name="confidence_score" value="1.0" type="real" />
    <att name="confidence_score_old" value="1.0" type="real" />
    <att name="initial_score" value="0.841" type="real" />
    <att name="relevance_score" value="0.75" type="real" />
  </edge>
  <edge id="O60542 (pp) Q9UQC2" label="PSPN_HUMAN (pp) GAB2_HUMAN" source="O60542" target="Q9UQC2">
    <att name="confidence_score" value="1.0" type="real" />
    <att name="confidence_score_old" value="1.0" type="real" />
    <att name="initial_score" value="0.0973" type="real" />
    <att name="relevance_score" value="0.4567901234567901" type="real" />
  </edge>
  <edge id="O60609 (pp) P07949" label="GFRA3_HUMAN (pp) RET_HUMAN" source="O60609" target="P07949">
    <att name="confidence_score" value="1.0" type="real" />
    <att name="confidence_score_old" value="1.0" type="real" />
    <att name="initial_score" value="0.5314" type="real" />
    <att name="relevance_score" value="0.3333333333333333" type="real" />
  </edge>
  <edge id="O60609 (pp) P12931" label="GFRA3_HUMAN (pp) SRC_HUMAN" source="O60609" target="P12931">
    <att name="confidence_score" value="1.0" type="real" />
    <att name="confidence_score_old" value="1.0" type="real" />
    <att name="initial_score" value="0.1806" type="real" />
    <att name="relevance_score" value="0.19532908704883228" type="real" />
  </edge>
  <edge id="O60609 (pp) P19174" label="GFRA3_HUMAN (pp) PLCG1_HUMAN" source="O60609" target="P19174">
    <att name="confidence_score" value="1.0" type="real" />
    <att name="confidence_score_old" value="1.0" type="real" />
    <att name="initial_score" value="0.2174" type="real" />
    <att name="relevance_score" value="0.75" type="real" />
  </edge>
  <edge id="O60609 (pp) P27986" label="GFRA3_HUMAN (pp) P85A_HUMAN" source="O60609" target="P27986">
    <att name="confidence_score" value="1.0" type="real" />
    <att name="confidence_score_old" value="1.0" type="real" />
    <att name="initial_score" value="0.1178" type="real" />
    <att name="relevance_score" value="0.3799392097264438" type="real" />
  </edge>
  <edge id="O60609 (pp) P29353" label="GFRA3_HUMAN (pp) SHC1_HUMAN" source="O60609" target="P29353">
    <att name="confidence_score" value="1.0" type="real" />
    <att name="confidence_score_old" value="1.0" type="real" />
    <att name="initial_score" value="0.4601" type="real" />
    <att name="relevance_score" value="0.43410852713178294" type="real" />
  </edge>
  <edge id="O60609 (pp) P39905" label="GFRA3_HUMAN (pp) GDNF_HUMAN" source="O60609" target="P39905">
    <att name="confidence_score" value="1.0" type="real" />
    <att name="confidence_score_old" value="1.0" type="real" />
    <att name="initial_score" value="0.2313" type="real" />
    <att name="relevance_score" value="0.5588235294117647" type="real" />
  </edge>
  <edge id="O60609 (pp) P42336" label="GFRA3_HUMAN (pp) PK3CA_HUMAN" source="O60609" target="P42336">
    <att name="confidence_score" value="1.0" type="real" />
    <att name="confidence_score_old" value="1.0" type="real" />
    <att name="initial_score" value="0.1186" type="real" />
    <att name="relevance_score" value="0.46798029556650245" type="real" />
  </edge>
  <edge id="O60609 (pp) P56159" label="GFRA3_HUMAN (pp) GFRA1_HUMAN" source="O60609" target="P56159">
    <att name="confidence_score" value="1.0" type="real" />
    <att name="confidence_score_old" value="1.0" type="real" />
    <att name="initial_score" value="0.2384" type="real" />
    <att name="relevance_score" value="0.7307692307692307" type="real" />
  </edge>
  <edge id="O60609 (pp) P62993" label="GFRA3_HUMAN (pp) GRB2_HUMAN" source="O60609" target="P62993">
    <att name="confidence_score" value="1.0" type="real" />
    <att name="confidence_score_old" value="1.0" type="real" />
    <att name="initial_score" value="0.1166" type="real" />
    <att name="relevance_score" value="0.2622309197651663" type="real" />
  </edge>
  <edge id="O60609 (pp) Q06124" label="GFRA3_HUMAN (pp) PTN11_HUMAN" source="O60609" target="Q06124">
    <att name="confidence_score" value="1.0" type="real" />
    <att name="confidence_score_old" value="1.0" type="real" />
    <att name="initial_score" value="0.0948" type="real" />
    <att name="relevance_score" value="0.37755102040816324" type="real" />
  </edge>
  <edge id="O60609 (pp) Q07889" label="GFRA3_HUMAN (pp) SOS1_HUMAN" source="O60609" target="Q07889">
    <att name="confidence_score" value="1.0" type="real" />
    <att name="confidence_score_old" value="1.0" type="real" />
    <att name="initial_score" value="0.0962" type="real" />
    <att name="relevance_score" value="0.4479638009049774" type="real" />
  </edge>
  <edge id="O60609 (pp) Q13480" label="GFRA3_HUMAN (pp) GAB1_HUMAN" source="O60609" target="Q13480">
    <att name="confidence_score" value="1.0" type="real" />
    <att name="confidence_score_old" value="1.0" type="real" />
    <att name="initial_score" value="0.0959" type="real" />
    <att name="relevance_score" value="0.6634615384615384" type="real" />
  </edge>
  <edge id="O60609 (pp) Q5T4W7" label="GFRA3_HUMAN (pp) ARTN_HUMAN" source="O60609" target="Q5T4W7">
    <att name="confidence_score" value="1.0" type="real" />
    <att name="confidence_score_old" value="1.0" type="real" />
    <att name="initial_score" value="0.917" type="real" />
    <att name="relevance_score" value="0.75" type="real" />
  </edge>
  <edge id="O60609 (pp) Q99748" label="GFRA3_HUMAN (pp) NRTN_HUMAN" source="O60609" target="Q99748">
    <att name="confidence_score" value="1.0" type="real" />
    <att name="confidence_score_old" value="1.0" type="real" />
    <att name="initial_score" value="0.2433" type="real" />
    <att name="relevance_score" value="0.75" type="real" />
  </edge>
  <edge id="O60609 (pp) Q9GZZ7" label="GFRA3_HUMAN (pp) GFRA4_HUMAN" source="O60609" target="Q9GZZ7">
    <att name="confidence_score" value="1.0" type="real" />
    <att name="confidence_score_old" value="1.0" type="real" />
    <att name="initial_score" value="0.2486" type="real" />
    <att name="relevance_score" value="0.75" type="real" />
  </edge>
  <edge id="O60609 (pp) Q9UQC2" label="GFRA3_HUMAN (pp) GAB2_HUMAN" source="O60609" target="Q9UQC2">
    <att name="confidence_score" value="1.0" type="real" />
    <att name="confidence_score_old" value="1.0" type="real" />
    <att name="initial_score" value="0.0961" type="real" />
    <att name="relevance_score" value="0.4567901234567901" type="real" />
  </edge>
  <edge id="O60641 (pp) P19174" label="AP180_HUMAN (pp) PLCG1_HUMAN" source="O60641" target="P19174">
    <att name="confidence_score" value="1.0" type="real" />
    <att name="confidence_score_old" value="0.3218" type="real" />
    <att name="initial_score" value="0.3928" type="real" />
    <att name="relevance_score" value="0.17647058823529413" type="real" />
  </edge>
  <edge id="O60674 (pp) P01588" label="JAK2_HUMAN (pp) EPO_HUMAN" source="O60674" target="P01588">
    <att name="confidence_score" value="1.0" type="real" />
    <att name="confidence_score_old" value="1.0" type="real" />
    <att name="initial_score" value="0.6686" type="real" />
    <att name="relevance_score" value="0.22093023255813954" type="real" />
  </edge>
  <edge id="O60674 (pp) P06213" label="JAK2_HUMAN (pp) INSR_HUMAN" source="O60674" target="P06213">
    <att name="confidence_score" value="1.0" type="real" />
    <att name="confidence_score_old" value="0.4023" type="real" />
    <att name="initial_score" value="0.5005" type="real" />
    <att name="relevance_score" value="0.22093023255813954" type="real" />
  </edge>
  <edge id="O60674 (pp) P06239" label="JAK2_HUMAN (pp) LCK_HUMAN" source="O60674" target="P06239">
    <att name="confidence_score" value="1.0" type="real" />
    <att name="confidence_score_old" value="0.3081" type="real" />
    <att name="initial_score" value="0.3716" type="real" />
    <att name="relevance_score" value="0.22093023255813954" type="real" />
  </edge>
  <edge id="O60674 (pp) P06241" label="JAK2_HUMAN (pp) FYN_HUMAN" source="O60674" target="P06241">
    <att name="confidence_score" value="1.0" type="real" />
    <att name="confidence_score_old" value="0.4738" type="real" />
    <att name="initial_score" value="0.5796" type="real" />
    <att name="relevance_score" value="0.21568627450980393" type="real" />
  </edge>
  <edge id="O60674 (pp) P07948" label="JAK2_HUMAN (pp) LYN_HUMAN" source="O60674" target="P07948">
    <att name="confidence_score" value="1.0" type="real" />
    <att name="confidence_score_old" value="1.0" type="real" />
    <att name="initial_score" value="0.4168" type="real" />
    <att name="relevance_score" value="0.22093023255813954" type="real" />
  </edge>
  <edge id="O60674 (pp) P10721" label="JAK2_HUMAN (pp) KIT_HUMAN" source="O60674" target="P10721">
    <att name="confidence_score" value="1.0" type="real" />
    <att name="confidence_score_old" value="1.0" type="real" />
    <att name="initial_score" value="0.7463" type="real" />
    <att name="relevance_score" value="0.22093023255813954" type="real" />
  </edge>
  <edge id="O60674 (pp) P10912" label="JAK2_HUMAN (pp) GHR_HUMAN" source="O60674" target="P10912">
    <att name="confidence_score" value="1.0" type="real" />
    <att name="confidence_score_old" value="1.0" type="real" />
    <att name="initial_score" value="0.829" type="real" />
    <att name="relevance_score" value="0.22093023255813954" type="real" />
  </edge>
  <edge id="O60674 (pp) P12931" label="JAK2_HUMAN (pp) SRC_HUMAN" source="O60674" target="P12931">
    <att name="confidence_score" value="1.0" type="real" />
    <att name="confidence_score_old" value="0.5102" type="real" />
    <att name="initial_score" value="0.6154" type="real" />
    <att name="relevance_score" value="0.19532908704883228" type="real" />
  </edge>
  <edge id="O60674 (pp) P15498" label="JAK2_HUMAN (pp) VAV_HUMAN" source="O60674" target="P15498">
    <att name="confidence_score" value="1.0" type="real" />
    <att name="confidence_score_old" value="1.0" type="real" />
    <att name="initial_score" value="0.3948" type="real" />
    <att name="relevance_score" value="0.22093023255813954" type="real" />
  </edge>
  <edge id="O60674 (pp) P16885" label="JAK2_HUMAN (pp) PLCG2_HUMAN" source="O60674" target="P16885">
    <att name="confidence_score" value="1.0" type="real" />
    <att name="confidence_score_old" value="1.0" type="real" />
    <att name="initial_score" value="0.3175" type="real" />
    <att name="relevance_score" value="0.22093023255813954" type="real" />
  </edge>
  <edge id="O60674 (pp) P18031" label="JAK2_HUMAN (pp) PTN1_HUMAN" source="O60674" target="P18031">
    <att name="confidence_score" value="1.0" type="real" />
    <att name="confidence_score_old" value="1.0" type="real" />
    <att name="initial_score" value="0.7757" type="real" />
    <att name="relevance_score" value="0.14583333333333334" type="real" />
  </edge>
  <edge id="O60674 (pp) P19174" label="JAK2_HUMAN (pp) PLCG1_HUMAN" source="O60674" target="P19174">
    <att name="confidence_score" value="1.0" type="real" />
    <att name="confidence_score_old" value="1.0" type="real" />
    <att name="initial_score" value="0.6013" type="real" />
    <att name="relevance_score" value="0.22093023255813954" type="real" />
  </edge>
  <edge id="O60674 (pp) P19235" label="JAK2_HUMAN (pp) EPOR_HUMAN" source="O60674" target="P19235">
    <att name="confidence_score" value="1.0" type="real" />
    <att name="confidence_score_old" value="1.0" type="real" />
    <att name="initial_score" value="0.8426" type="real" />
    <att name="relevance_score" value="0.22093023255813954" type="real" />
  </edge>
  <edge id="O60674 (pp) P20936" label="JAK2_HUMAN (pp) RASA1_HUMAN" source="O60674" target="P20936">
    <att name="confidence_score" value="1.0" type="real" />
    <att name="confidence_score_old" value="1.0" type="real" />
    <att name="relevance_score" value="0.22093023255813954" type="real" />
  </edge>
  <edge id="O60674 (pp) P22681" label="JAK2_HUMAN (pp) CBL_HUMAN" source="O60674" target="P22681">
    <att name="confidence_score" value="1.0" type="real" />
    <att name="confidence_score_old" value="1.0" type="real" />
    <att name="initial_score" value="0.6512" type="real" />
    <att name="relevance_score" value="0.22093023255813954" type="real" />
  </edge>
  <edge id="O60674 (pp) P27986" label="JAK2_HUMAN (pp) P85A_HUMAN" source="O60674" target="P27986">
    <att name="confidence_score" value="1.0" type="real" />
    <att name="confidence_score_old" value="1.0" type="real" />
    <att name="initial_score" value="0.5833" type="real" />
    <att name="relevance_score" value="0.22093023255813954" type="real" />
  </edge>
  <edge id="O60674 (pp) P29350" label="JAK2_HUMAN (pp) PTN6_HUMAN" source="O60674" target="P29350">
    <att name="confidence_score" value="1.0" type="real" />
    <att name="confidence_score_old" value="1.0" type="real" />
    <att name="initial_score" value="0.7673" type="real" />
    <att name="relevance_score" value="0.22093023255813954" type="real" />
  </edge>
  <edge id="O60674 (pp) P29353" label="JAK2_HUMAN (pp) SHC1_HUMAN" source="O60674" target="P29353">
    <att name="confidence_score" value="1.0" type="real" />
    <att name="confidence_score_old" value="1.0" type="real" />
    <att name="initial_score" value="0.7365" type="real" />
    <att name="relevance_score" value="0.22093023255813954" type="real" />
  </edge>
  <edge id="O60674 (pp) P30556" label="JAK2_HUMAN (pp) AGTR1_HUMAN" source="O60674" target="P30556">
    <att name="confidence_score" value="1.0" type="real" />
    <att name="confidence_score_old" value="0.2179" type="real" />
    <att name="initial_score" value="0.2043" type="real" />
    <att name="relevance_score" value="0.1111111111111111" type="real" />
  </edge>
  <edge id="O60674 (pp) P42336" label="JAK2_HUMAN (pp) PK3CA_HUMAN" source="O60674" target="P42336">
    <att name="confidence_score" value="1.0" type="real" />
    <att name="confidence_score_old" value="1.0" type="real" />
    <att name="initial_score" value="0.2471" type="real" />
    <att name="relevance_score" value="0.22093023255813954" type="real" />
  </edge>
  <edge id="O60674 (pp) P42680" label="JAK2_HUMAN (pp) TEC_HUMAN" source="O60674" target="P42680">
    <att name="confidence_score" value="1.0" type="real" />
    <att name="confidence_score_old" value="1.0" type="real" />
    <att name="initial_score" value="0.5376" type="real" />
    <att name="relevance_score" value="0.22093023255813954" type="real" />
  </edge>
  <edge id="O60674 (pp) P43405" label="JAK2_HUMAN (pp) KSYK_HUMAN" source="O60674" target="P43405">
    <att name="confidence_score" value="1.0" type="real" />
    <att name="confidence_score_old" value="0.2466" type="real" />
    <att name="initial_score" value="0.2641" type="real" />
    <att name="relevance_score" value="0.22093023255813954" type="real" />
  </edge>
  <edge id="O60674 (pp) P48357" label="JAK2_HUMAN (pp) LEPR_HUMAN" source="O60674" target="P48357">
    <att name="confidence_score" value="1.0" type="real" />
    <att name="confidence_score_old" value="1.0" type="real" />
    <att name="initial_score" value="0.8278" type="real" />
    <att name="relevance_score" value="0.22093023255813954" type="real" />
  </edge>
  <edge id="O60674 (pp) P50570" label="JAK2_HUMAN (pp) DYN2_HUMAN" source="O60674" target="P50570">
    <att name="confidence_score" value="1.0" type="real" />
    <att name="confidence_score_old" value="1.0" type="real" />
    <att name="relevance_score" value="0.19444444444444445" type="real" />
  </edge>
  <edge id="O60674 (pp) P50607" label="JAK2_HUMAN (pp) TUB_HUMAN" source="O60674" target="P50607">
    <att name="confidence_score" value="1.0" type="real" />
    <att name="confidence_score_old" value="0.3406" type="real" />
    <att name="initial_score" value="0.4201" type="real" />
    <att name="relevance_score" value="0.22093023255813954" type="real" />
  </edge>
  <edge id="O60674 (pp) P52333" label="JAK2_HUMAN (pp) JAK3_HUMAN" source="O60674" target="P52333">
    <att name="confidence_score" value="1.0" type="real" />
    <att name="confidence_score_old" value="1.0" type="real" />
    <att name="initial_score" value="0.2915" type="real" />
    <att name="relevance_score" value="0.22093023255813954" type="real" />
  </edge>
  <edge id="O60674 (pp) P62993" label="JAK2_HUMAN (pp) GRB2_HUMAN" source="O60674" target="P62993">
    <att name="confidence_score" value="1.0" type="real" />
    <att name="confidence_score_old" value="1.0" type="real" />
    <att name="initial_score" value="0.5796" type="real" />
    <att name="relevance_score" value="0.22093023255813954" type="real" />
  </edge>
  <edge id="O60674 (pp) Q05397" label="JAK2_HUMAN (pp) FAK1_HUMAN" source="O60674" target="Q05397">
    <att name="confidence_score" value="1.0" type="real" />
    <att name="confidence_score_old" value="0.2823" type="real" />
    <att name="initial_score" value="0.3294" type="real" />
    <att name="relevance_score" value="0.20238095238095238" type="real" />
  </edge>
  <edge id="O60674 (pp) Q06124" label="JAK2_HUMAN (pp) PTN11_HUMAN" source="O60674" target="Q06124">
    <att name="confidence_score" value="1.0" type="real" />
    <att name="confidence_score_old" value="1.0" type="real" />
    <att name="initial_score" value="0.7973" type="real" />
    <att name="relevance_score" value="0.22093023255813954" type="real" />
  </edge>
  <edge id="O60674 (pp) Q07889" label="JAK2_HUMAN (pp) SOS1_HUMAN" source="O60674" target="Q07889">
    <att name="confidence_score" value="1.0" type="real" />
    <att name="confidence_score_old" value="1.0" type="real" />
    <att name="initial_score" value="0.22" type="real" />
    <att name="relevance_score" value="0.22093023255813954" type="real" />
  </edge>
  <edge id="O60674 (pp) Q13480" label="JAK2_HUMAN (pp) GAB1_HUMAN" source="O60674" target="Q13480">
    <att name="confidence_score" value="1.0" type="real" />
    <att name="confidence_score_old" value="1.0" type="real" />
    <att name="initial_score" value="0.1662" type="real" />
    <att name="relevance_score" value="0.22093023255813954" type="real" />
  </edge>
  <edge id="O60674 (pp) Q92835" label="JAK2_HUMAN (pp) SHIP1_HUMAN" source="O60674" target="Q92835">
    <att name="confidence_score" value="1.0" type="real" />
    <att name="confidence_score_old" value="1.0" type="real" />
    <att name="initial_score" value="0.1132" type="real" />
    <att name="relevance_score" value="0.22093023255813954" type="real" />
  </edge>
  <edge id="O60674 (pp) Q9NSE2" label="JAK2_HUMAN (pp) CISH_HUMAN" source="O60674" target="Q9NSE2">
    <att name="confidence_score" value="1.0" type="real" />
    <att name="confidence_score_old" value="1.0" type="real" />
    <att name="initial_score" value="0.1606" type="real" />
    <att name="relevance_score" value="0.22093023255813954" type="real" />
  </edge>
  <edge id="O60674 (pp) Q9UQC2" label="JAK2_HUMAN (pp) GAB2_HUMAN" source="O60674" target="Q9UQC2">
    <att name="confidence_score" value="1.0" type="real" />
    <att name="confidence_score_old" value="1.0" type="real" />
    <att name="initial_score" value="0.1508" type="real" />
    <att name="relevance_score" value="0.22093023255813954" type="real" />
  </edge>
  <edge id="O60674 (pp) Q9Y4H2" label="JAK2_HUMAN (pp) IRS2_HUMAN" source="O60674" target="Q9Y4H2">
    <att name="confidence_score" value="1.0" type="real" />
    <att name="confidence_score_old" value="1.0" type="real" />
    <att name="initial_score" value="0.4217" type="real" />
    <att name="relevance_score" value="0.22093023255813954" type="real" />
  </edge>
  <edge id="O75791 (pp) P01730" label="GRAP2_HUMAN (pp) CD4_HUMAN" source="O75791" target="P01730">
    <att name="confidence_score" value="1.0" type="real" />
    <att name="confidence_score_old" value="1.0" type="real" />
    <att name="initial_score" value="0.0966" type="real" />
    <att name="relevance_score" value="0.325" type="real" />
  </edge>
  <edge id="O75791 (pp) P01733" label="GRAP2_HUMAN (pp) TVBL3_HUMAN" source="O75791" target="P01733">
    <att name="confidence_score" value="1.0" type="real" />
    <att name="confidence_score_old" value="1.0" type="real" />
    <att name="initial_score" value="0.1012" type="real" />
    <att name="relevance_score" value="0.6153846153846154" type="real" />
  </edge>
  <edge id="O75791 (pp) P01737" label="GRAP2_HUMAN (pp) TVA84_HUMAN" source="O75791" target="P01737">
    <att name="confidence_score" value="1.0" type="real" />
    <att name="confidence_score_old" value="1.0" type="real" />
    <att name="initial_score" value="0.1012" type="real" />
    <att name="relevance_score" value="0.6153846153846154" type="real" />
  </edge>
  <edge id="O75791 (pp) P01848" label="GRAP2_HUMAN (pp) TRAC_HUMAN" source="O75791" target="P01848">
    <att name="confidence_score" value="1.0" type="real" />
    <att name="confidence_score_old" value="1.0" type="real" />
    <att name="initial_score" value="0.0997" type="real" />
    <att name="relevance_score" value="0.6153846153846154" type="real" />
  </edge>
  <edge id="O75791 (pp) P01850" label="GRAP2_HUMAN (pp) TRBC1_HUMAN" source="O75791" target="P01850">
    <att name="confidence_score" value="1.0" type="real" />
    <att name="confidence_score_old" value="1.0" type="real" />
    <att name="initial_score" value="0.1004" type="real" />
    <att name="relevance_score" value="0.6153846153846154" type="real" />
  </edge>
  <edge id="O75791 (pp) P01903" label="GRAP2_HUMAN (pp) DRA_HUMAN" source="O75791" target="P01903">
    <att name="confidence_score" value="1.0" type="real" />
    <att name="confidence_score_old" value="1.0" type="real" />
    <att name="initial_score" value="0.0961" type="real" />
    <att name="relevance_score" value="0.27956989247311825" type="real" />
  </edge>
  <edge id="O75791 (pp) P01906" label="GRAP2_HUMAN (pp) DQA2_HUMAN" source="O75791" target="P01906">
    <att name="confidence_score" value="1.0" type="real" />
    <att name="confidence_score_old" value="1.0" type="real" />
    <att name="initial_score" value="0.099" type="real" />
    <att name="relevance_score" value="0.4098360655737705" type="real" />
  </edge>
  <edge id="O75791 (pp) P01909" label="GRAP2_HUMAN (pp) DQA1_HUMAN" source="O75791" target="P01909">
    <att name="confidence_score" value="1.0" type="real" />
    <att name="confidence_score_old" value="1.0" type="real" />
    <att name="initial_score" value="0.0964" type="real" />
    <att name="relevance_score" value="0.30952380952380953" type="real" />
  </edge>
  <edge id="O75791 (pp) P04234" label="GRAP2_HUMAN (pp) CD3D_HUMAN" source="O75791" target="P04234">
    <att name="confidence_score" value="1.0" type="real" />
    <att name="confidence_score_old" value="1.0" type="real" />
    <att name="initial_score" value="0.0969" type="real" />
    <att name="relevance_score" value="0.4126984126984127" type="real" />
  </edge>
  <edge id="O75791 (pp) P04435" label="GRAP2_HUMAN (pp) TVB79_HUMAN" source="O75791" target="P04435">
    <att name="confidence_score" value="1.0" type="real" />
    <att name="confidence_score_old" value="1.0" type="real" />
    <att name="initial_score" value="0.1012" type="real" />
    <att name="relevance_score" value="0.6153846153846154" type="real" />
  </edge>
  <edge id="O75791 (pp) P04437" label="GRAP2_HUMAN (pp) TVA29_HUMAN" source="O75791" target="P04437">
    <att name="confidence_score" value="1.0" type="real" />
    <att name="confidence_score_old" value="1.0" type="real" />
    <att name="initial_score" value="0.1012" type="real" />
    <att name="relevance_score" value="0.6153846153846154" type="real" />
  </edge>
  <edge id="O75791 (pp) P04626" label="GRAP2_HUMAN (pp) ERBB2_HUMAN" source="O75791" target="P04626">
    <att name="confidence_score" value="1.0" type="real" />
    <att name="confidence_score_old" value="0.1806" type="real" />
    <att name="initial_score" value="0.1135" type="real" />
    <att name="relevance_score" value="0.21243523316062177" type="real" />
  </edge>
  <edge id="O75791 (pp) P06239" label="GRAP2_HUMAN (pp) LCK_HUMAN" source="O75791" target="P06239">
    <att name="confidence_score" value="1.0" type="real" />
    <att name="confidence_score_old" value="1.0" type="real" />
    <att name="initial_score" value="0.5088" type="real" />
    <att name="relevance_score" value="0.41830065359477125" type="real" />
  </edge>
  <edge id="O75791 (pp) P06241" label="GRAP2_HUMAN (pp) FYN_HUMAN" source="O75791" target="P06241">
    <att name="confidence_score" value="1.0" type="real" />
    <att name="confidence_score_old" value="1.0" type="real" />
    <att name="initial_score" value="0.4002" type="real" />
    <att name="relevance_score" value="0.21568627450980393" type="real" />
  </edge>
  <edge id="O75791 (pp) P07766" label="GRAP2_HUMAN (pp) CD3E_HUMAN" source="O75791" target="P07766">
    <att name="confidence_score" value="1.0" type="real" />
    <att name="confidence_score_old" value="1.0" type="real" />
    <att name="initial_score" value="0.0979" type="real" />
    <att name="relevance_score" value="0.46153846153846156" type="real" />
  </edge>
  <edge id="O75791 (pp) P09693" label="GRAP2_HUMAN (pp) CD3G_HUMAN" source="O75791" target="P09693">
    <att name="confidence_score" value="1.0" type="real" />
    <att name="confidence_score_old" value="1.0" type="real" />
    <att name="initial_score" value="0.0977" type="real" />
    <att name="relevance_score" value="0.4939759036144578" type="real" />
  </edge>
  <edge id="O75791 (pp) P10721" label="GRAP2_HUMAN (pp) KIT_HUMAN" source="O75791" target="P10721">
    <att name="confidence_score" value="1.0" type="real" />
    <att name="confidence_score_old" value="1.0" type="real" />
    <att name="initial_score" value="0.2726" type="real" />
    <att name="relevance_score" value="0.3783783783783784" type="real" />
  </edge>
  <edge id="O75791 (pp) P15498" label="GRAP2_HUMAN (pp) VAV_HUMAN" source="O75791" target="P15498">
    <att name="confidence_score" value="1.0" type="real" />
    <att name="confidence_score_old" value="1.0" type="real" />
    <att name="initial_score" value="0.2624" type="real" />
    <att name="relevance_score" value="0.4015748031496063" type="real" />
  </edge>
  <edge id="O75791 (pp) P16885" label="GRAP2_HUMAN (pp) PLCG2_HUMAN" source="O75791" target="P16885">
    <att name="confidence_score" value="1.0" type="real" />
    <att name="confidence_score_old" value="1.0" type="real" />
    <att name="initial_score" value="0.3205" type="real" />
    <att name="relevance_score" value="0.6153846153846154" type="real" />
  </edge>
  <edge id="O75791 (pp) P19174" label="GRAP2_HUMAN (pp) PLCG1_HUMAN" source="O75791" target="P19174">
    <att name="confidence_score" value="1.0" type="real" />
    <att name="confidence_score_old" value="1.0" type="real" />
    <att name="initial_score" value="0.3371" type="real" />
    <att name="relevance_score" value="0.6153846153846154" type="real" />
  </edge>
  <edge id="O75791 (pp) P20036" label="GRAP2_HUMAN (pp) DPA1_HUMAN" source="O75791" target="P20036">
    <att name="confidence_score" value="1.0" type="real" />
    <att name="confidence_score_old" value="1.0" type="real" />
    <att name="initial_score" value="0.0966" type="real" />
    <att name="relevance_score" value="0.20930232558139536" type="real" />
  </edge>
  <edge id="O75791 (pp) P20963" label="GRAP2_HUMAN (pp) CD3Z_HUMAN" source="O75791" target="P20963">
    <att name="confidence_score" value="1.0" type="real" />
    <att name="confidence_score_old" value="1.0" type="real" />
    <att name="initial_score" value="0.0967" type="real" />
    <att name="relevance_score" value="0.5104166666666666" type="real" />
  </edge>
  <edge id="O75791 (pp) P22681" label="GRAP2_HUMAN (pp) CBL_HUMAN" source="O75791" target="P22681">
    <att name="confidence_score" value="1.0" type="real" />
    <att name="confidence_score_old" value="0.2605" type="real" />
    <att name="initial_score" value="0.2906" type="real" />
    <att name="relevance_score" value="0.2751937984496124" type="real" />
  </edge>
  <edge id="O75791 (pp) P29353" label="GRAP2_HUMAN (pp) SHC1_HUMAN" source="O75791" target="P29353">
    <att name="confidence_score" value="1.0" type="real" />
    <att name="confidence_score_old" value="1.0" type="real" />
    <att name="initial_score" value="0.3874" type="real" />
    <att name="relevance_score" value="0.43410852713178294" type="real" />
  </edge>
  <edge id="O75791 (pp) P42680" label="GRAP2_HUMAN (pp) TEC_HUMAN" source="O75791" target="P42680">
    <att name="confidence_score" value="1.0" type="real" />
    <att name="confidence_score_old" value="1.0" type="real" />
    <att name="initial_score" value="0.1339" type="real" />
    <att name="relevance_score" value="0.6153846153846154" type="real" />
  </edge>
  <edge id="O75791 (pp) P43403" label="GRAP2_HUMAN (pp) ZAP70_HUMAN" source="O75791" target="P43403">
    <att name="confidence_score" value="1.0" type="real" />
    <att name="confidence_score_old" value="1.0" type="real" />
    <att name="initial_score" value="0.5208" type="real" />
    <att name="relevance_score" value="0.5384615384615384" type="real" />
  </edge>
  <edge id="O75791 (pp) P43405" label="GRAP2_HUMAN (pp) KSYK_HUMAN" source="O75791" target="P43405">
    <att name="confidence_score" value="1.0" type="real" />
    <att name="confidence_score_old" value="1.0" type="real" />
    <att name="initial_score" value="0.228" type="real" />
    <att name="relevance_score" value="0.3048780487804878" type="real" />
  </edge>
  <edge id="O75791 (pp) P50570" label="GRAP2_HUMAN (pp) DYN2_HUMAN" source="O75791" target="P50570">
    <att name="confidence_score" value="1.0" type="real" />
    <att name="confidence_score_old" value="0.2297" type="real" />
    <att name="initial_score" value="0.2298" type="real" />
    <att name="relevance_score" value="0.19444444444444445" type="real" />
  </edge>
  <edge id="O75791 (pp) P52735" label="GRAP2_HUMAN (pp) VAV2_HUMAN" source="O75791" target="P52735">
    <att name="confidence_score" value="1.0" type="real" />
    <att name="confidence_score_old" value="1.0" type="real" />
    <att name="initial_score" value="0.2726" type="real" />
    <att name="relevance_score" value="0.4574468085106383" type="real" />
  </edge>
  <edge id="O75791 (pp) P62993" label="GRAP2_HUMAN (pp) GRB2_HUMAN" source="O75791" target="P62993">
    <att name="confidence_score" value="1.0" type="real" />
    <att name="confidence_score_old" value="1.0" type="real" />
    <att name="initial_score" value="0.3876" type="real" />
    <att name="relevance_score" value="0.2622309197651663" type="real" />
  </edge>
  <edge id="O75791 (pp) P63000" label="GRAP2_HUMAN (pp) RAC1_HUMAN" source="O75791" target="P63000">
    <att name="confidence_score" value="1.0" type="real" />
    <att name="confidence_score_old" value="1.0" type="real" />
    <att name="initial_score" value="0.1288" type="real" />
    <att name="relevance_score" value="0.10801393728222997" type="real" />
  </edge>
  <edge id="O75791 (pp) Q06187" label="GRAP2_HUMAN (pp) BTK_HUMAN" source="O75791" target="Q06187">
    <att name="confidence_score" value="1.0" type="real" />
    <att name="confidence_score_old" value="1.0" type="real" />
    <att name="initial_score" value="0.2054" type="real" />
    <att name="relevance_score" value="0.28421052631578947" type="real" />
  </edge>
  <edge id="O75791 (pp) Q07666" label="GRAP2_HUMAN (pp) KHDR1_HUMAN" source="O75791" target="Q07666">
    <att name="confidence_score" value="1.0" type="real" />
    <att name="confidence_score_old" value="0.2241" type="real" />
    <att name="initial_score" value="0.2179" type="real" />
    <att name="relevance_score" value="0.27058823529411763" type="real" />
  </edge>
  <edge id="O75791 (pp) Q07889" label="GRAP2_HUMAN (pp) SOS1_HUMAN" source="O75791" target="Q07889">
    <att name="confidence_score" value="1.0" type="real" />
    <att name="confidence_score_old" value="1.0" type="real" />
    <att name="initial_score" value="0.3848" type="real" />
    <att name="relevance_score" value="0.4479638009049774" type="real" />
  </edge>
  <edge id="O75791 (pp) Q08881" label="GRAP2_HUMAN (pp) ITK_HUMAN" source="O75791" target="Q08881">
    <att name="confidence_score" value="1.0" type="real" />
    <att name="confidence_score_old" value="1.0" type="real" />
    <att name="initial_score" value="0.5051" type="real" />
    <att name="relevance_score" value="0.6153846153846154" type="real" />
  </edge>
  <edge id="O75791 (pp) Q13094" label="GRAP2_HUMAN (pp) LCP2_HUMAN" source="O75791" target="Q13094">
    <att name="confidence_score" value="1.0" type="real" />
    <att name="confidence_score_old" value="1.0" type="real" />
    <att name="initial_score" value="0.8385" type="real" />
    <att name="relevance_score" value="0.6153846153846154" type="real" />
  </edge>
  <edge id="O75791 (pp) Q13153" label="GRAP2_HUMAN (pp) PAK1_HUMAN" source="O75791" target="Q13153">
    <att name="confidence_score" value="1.0" type="real" />
    <att name="confidence_score_old" value="1.0" type="real" />
    <att name="initial_score" value="0.1529" type="real" />
    <att name="relevance_score" value="0.15625" type="real" />
  </edge>
  <edge id="O75791 (pp) Q13177" label="GRAP2_HUMAN (pp) PAK2_HUMAN" source="O75791" target="Q13177">
    <att name="confidence_score" value="1.0" type="real" />
    <att name="confidence_score_old" value="1.0" type="real" />
    <att name="initial_score" value="0.1537" type="real" />
    <att name="relevance_score" value="0.2413793103448276" type="real" />
  </edge>
  <edge id="O75791 (pp) Q13480" label="GRAP2_HUMAN (pp) GAB1_HUMAN" source="O75791" target="Q13480">
    <att name="confidence_score" value="1.0" type="real" />
    <att name="confidence_score_old" value="0.4728" type="real" />
    <att name="initial_score" value="0.5786" type="real" />
    <att name="relevance_score" value="0.6153846153846154" type="real" />
  </edge>
  <edge id="O75791 (pp) Q15464" label="GRAP2_HUMAN (pp) SHB_HUMAN" source="O75791" target="Q15464">
    <att name="confidence_score" value="1.0" type="real" />
    <att name="confidence_score_old" value="1.0" type="real" />
    <att name="relevance_score" value="0.48717948717948717" type="real" />
  </edge>
  <edge id="O75791 (pp) Q8WV28" label="GRAP2_HUMAN (pp) BLNK_HUMAN" source="O75791" target="Q8WV28">
    <att name="confidence_score" value="1.0" type="real" />
    <att name="confidence_score_old" value="0.3168" type="real" />
    <att name="initial_score" value="0.3851" type="real" />
    <att name="relevance_score" value="0.46875" type="real" />
  </edge>
  <edge id="O75791 (pp) Q9UKW4" label="GRAP2_HUMAN (pp) VAV3_HUMAN" source="O75791" target="Q9UKW4">
    <att name="confidence_score" value="1.0" type="real" />
    <att name="confidence_score_old" value="1.0" type="real" />
    <att name="initial_score" value="0.2769" type="real" />
    <att name="relevance_score" value="0.5694444444444444" type="real" />
  </edge>
  <edge id="O75791 (pp) Q9UQC2" label="GRAP2_HUMAN (pp) GAB2_HUMAN" source="O75791" target="Q9UQC2">
    <att name="confidence_score" value="1.0" type="real" />
    <att name="confidence_score_old" value="0.2069" type="real" />
    <att name="initial_score" value="0.1792" type="real" />
    <att name="relevance_score" value="0.4567901234567901" type="real" />
  </edge>
  <edge id="O75791 (pp) A0A0A6YYK7" label="GRAP2_HUMAN (pp) TVA19_HUMAN" source="O75791" target="A0A0A6YYK7">
    <att name="confidence_score" value="1.0" type="real" />
    <att name="confidence_score_old" value="1.0" type="real" />
    <att name="initial_score" value="0.1012" type="real" />
    <att name="relevance_score" value="0.6153846153846154" type="real" />
  </edge>
  <edge id="O76093 (pp) P05230" label="FGF18_HUMAN (pp) FGF1_HUMAN" source="O76093" target="P05230">
    <att name="confidence_score" value="1.0" type="real" />
    <att name="confidence_score_old" value="0.2032" type="real" />
    <att name="initial_score" value="0.1706" type="real" />
    <att name="relevance_score" value="0.5" type="real" />
  </edge>
  <edge id="O76093 (pp) P19174" label="FGF18_HUMAN (pp) PLCG1_HUMAN" source="O76093" target="P19174">
    <att name="confidence_score" value="1.0" type="real" />
    <att name="confidence_score_old" value="0.2302" type="real" />
    <att name="initial_score" value="0.231" type="real" />
    <att name="relevance_score" value="0.875" type="real" />
  </edge>
  <edge id="O76093 (pp) P22607" label="FGF18_HUMAN (pp) FGFR3_HUMAN" source="O76093" target="P22607">
    <att name="confidence_score" value="1.0" type="real" />
    <att name="confidence_score_old" value="0.1995" type="real" />
    <att name="initial_score" value="0.1616" type="real" />
    <att name="relevance_score" value="0.37735849056603776" type="real" />
  </edge>
  <edge id="O76093 (pp) P27986" label="FGF18_HUMAN (pp) P85A_HUMAN" source="O76093" target="P27986">
    <att name="confidence_score" value="1.0" type="real" />
    <att name="confidence_score_old" value="0.2002" type="real" />
    <att name="initial_score" value="0.1633" type="real" />
    <att name="relevance_score" value="0.3799392097264438" type="real" />
  </edge>
  <edge id="O76093 (pp) P29353" label="FGF18_HUMAN (pp) SHC1_HUMAN" source="O76093" target="P29353">
    <att name="confidence_score" value="1.0" type="real" />
    <att name="confidence_score_old" value="0.219" type="real" />
    <att name="initial_score" value="0.2068" type="real" />
    <att name="relevance_score" value="0.43410852713178294" type="real" />
  </edge>
  <edge id="O76093 (pp) P31371" label="FGF18_HUMAN (pp) FGF9_HUMAN" source="O76093" target="P31371">
    <att name="confidence_score" value="1.0" type="real" />
    <att name="confidence_score_old" value="0.2039" type="real" />
    <att name="initial_score" value="0.1721" type="real" />
    <att name="relevance_score" value="0.7352941176470589" type="real" />
  </edge>
  <edge id="O76093 (pp) P42336" label="FGF18_HUMAN (pp) PK3CA_HUMAN" source="O76093" target="P42336">
    <att name="confidence_score" value="1.0" type="real" />
    <att name="confidence_score_old" value="0.2065" type="real" />
    <att name="initial_score" value="0.1783" type="real" />
    <att name="relevance_score" value="0.46798029556650245" type="real" />
  </edge>
  <edge id="O76093 (pp) P55075" label="FGF18_HUMAN (pp) FGF8_HUMAN" source="O76093" target="P55075">
    <att name="confidence_score" value="1.0" type="real" />
    <att name="confidence_score_old" value="0.2022" type="real" />
    <att name="initial_score" value="0.1682" type="real" />
    <att name="relevance_score" value="0.24742268041237114" type="real" />
  </edge>
  <edge id="O76093 (pp) P62993" label="FGF18_HUMAN (pp) GRB2_HUMAN" source="O76093" target="P62993">
    <att name="confidence_score" value="1.0" type="real" />
    <att name="confidence_score_old" value="0.2225" type="real" />
    <att name="initial_score" value="0.2145" type="real" />
    <att name="relevance_score" value="0.2622309197651663" type="real" />
  </edge>
  <edge id="O76093 (pp) Q06124" label="FGF18_HUMAN (pp) PTN11_HUMAN" source="O76093" target="Q06124">
    <att name="confidence_score" value="1.0" type="real" />
    <att name="confidence_score_old" value="0.2132" type="real" />
    <att name="initial_score" value="0.1938" type="real" />
    <att name="relevance_score" value="0.37755102040816324" type="real" />
  </edge>
  <edge id="O76093 (pp) Q07889" label="FGF18_HUMAN (pp) SOS1_HUMAN" source="O76093" target="Q07889">
    <att name="confidence_score" value="1.0" type="real" />
    <att name="confidence_score_old" value="0.2016" type="real" />
    <att name="initial_score" value="0.1669" type="real" />
    <att name="relevance_score" value="0.4479638009049774" type="real" />
  </edge>
  <edge id="O76093 (pp) Q13480" label="FGF18_HUMAN (pp) GAB1_HUMAN" source="O76093" target="Q13480">
    <att name="confidence_score" value="1.0" type="real" />
    <att name="confidence_score_old" value="0.2009" type="real" />
    <att name="initial_score" value="0.1652" type="real" />
    <att name="relevance_score" value="0.6634615384615384" type="real" />
  </edge>
  <edge id="O76093 (pp) Q9NP95" label="FGF18_HUMAN (pp) FGF20_HUMAN" source="O76093" target="Q9NP95">
    <att name="confidence_score" value="1.0" type="real" />
    <att name="confidence_score_old" value="0.2057" type="real" />
    <att name="initial_score" value="0.1764" type="real" />
    <att name="relevance_score" value="0.7692307692307693" type="real" />
  </edge>
  <edge id="O94905 (pp) P11362" label="ERLN2_HUMAN (pp) FGFR1_HUMAN" source="O94905" target="P11362">
    <att name="confidence_score" value="1.0" type="real" />
    <att name="confidence_score_old" value="1.0" type="real" />
    <att name="initial_score" value="0.3946" type="real" />
    <att name="relevance_score" value="0.17647058823529413" type="real" />
  </edge>
  <edge id="O94905 (pp) P19174" label="ERLN2_HUMAN (pp) PLCG1_HUMAN" source="O94905" target="P19174">
    <att name="confidence_score" value="1.0" type="real" />
    <att name="confidence_score_old" value="1.0" type="real" />
    <att name="initial_score" value="0.1937" type="real" />
    <att name="relevance_score" value="0.17647058823529413" type="real" />
  </edge>
  <edge id="O94905 (pp) P27986" label="ERLN2_HUMAN (pp) P85A_HUMAN" source="O94905" target="P27986">
    <att name="confidence_score" value="1.0" type="real" />
    <att name="confidence_score_old" value="1.0" type="real" />
    <att name="initial_score" value="0.0919" type="real" />
    <att name="relevance_score" value="0.17647058823529413" type="real" />
  </edge>
  <edge id="O94905 (pp) P42336" label="ERLN2_HUMAN (pp) PK3CA_HUMAN" source="O94905" target="P42336">
    <att name="confidence_score" value="1.0" type="real" />
    <att name="confidence_score_old" value="1.0" type="real" />
    <att name="initial_score" value="0.1467" type="real" />
    <att name="relevance_score" value="0.17647058823529413" type="real" />
  </edge>
  <edge id="O94905 (pp) P62993" label="ERLN2_HUMAN (pp) GRB2_HUMAN" source="O94905" target="P62993">
    <att name="confidence_score" value="1.0" type="real" />
    <att name="confidence_score_old" value="1.0" type="real" />
    <att name="initial_score" value="0.195" type="real" />
    <att name="relevance_score" value="0.17647058823529413" type="real" />
  </edge>
  <edge id="O94905 (pp) Q07889" label="ERLN2_HUMAN (pp) SOS1_HUMAN" source="O94905" target="Q07889">
    <att name="confidence_score" value="1.0" type="real" />
    <att name="confidence_score_old" value="1.0" type="real" />
    <att name="initial_score" value="0.1779" type="real" />
    <att name="relevance_score" value="0.17647058823529413" type="real" />
  </edge>
  <edge id="O94905 (pp) Q13480" label="ERLN2_HUMAN (pp) GAB1_HUMAN" source="O94905" target="Q13480">
    <att name="confidence_score" value="1.0" type="real" />
    <att name="confidence_score_old" value="1.0" type="real" />
    <att name="initial_score" value="0.093" type="real" />
    <att name="relevance_score" value="0.17647058823529413" type="real" />
  </edge>
  <edge id="O94916 (pp) P19174" label="NFAT5_HUMAN (pp) PLCG1_HUMAN" source="O94916" target="P19174">
    <att name="confidence_score" value="1.0" type="real" />
    <att name="confidence_score_old" value="0.5055" type="real" />
    <att name="initial_score" value="0.611" type="real" />
    <att name="relevance_score" value="0.15384615384615385" type="real" />
  </edge>
  <edge id="O94916 (pp) P29350" label="NFAT5_HUMAN (pp) PTN6_HUMAN" source="O94916" target="P29350">
    <att name="confidence_score" value="1.0" type="real" />
    <att name="confidence_score_old" value="0.6973" type="real" />
    <att name="initial_score" value="0.7663" type="real" />
    <att name="relevance_score" value="0.15384615384615385" type="real" />
  </edge>
  <edge id="O95750 (pp) P11362" label="FGF19_HUMAN (pp) FGFR1_HUMAN" source="O95750" target="P11362">
    <att name="confidence_score" value="1.0" type="real" />
    <att name="confidence_score_old" value="0.5379" type="real" />
    <att name="initial_score" value="0.6409" type="real" />
    <att name="relevance_score" value="0.3274336283185841" type="real" />
  </edge>
  <edge id="O95750 (pp) P19174" label="FGF19_HUMAN (pp) PLCG1_HUMAN" source="O95750" target="P19174">
    <att name="confidence_score" value="1.0" type="real" />
    <att name="confidence_score_old" value="1.0" type="real" />
    <att name="initial_score" value="0.2304" type="real" />
    <att name="relevance_score" value="0.6" type="real" />
  </edge>
  <edge id="O95750 (pp) P22455" label="FGF19_HUMAN (pp) FGFR4_HUMAN" source="O95750" target="P22455">
    <att name="confidence_score" value="1.0" type="real" />
    <att name="confidence_score_old" value="1.0" type="real" />
    <att name="initial_score" value="0.8074" type="real" />
    <att name="relevance_score" value="0.4444444444444444" type="real" />
  </edge>
  <edge id="O95750 (pp) P22681" label="FGF19_HUMAN (pp) CBL_HUMAN" source="O95750" target="P22681">
    <att name="confidence_score" value="1.0" type="real" />
    <att name="confidence_score_old" value="1.0" type="real" />
    <att name="initial_score" value="0.1178" type="real" />
    <att name="relevance_score" value="0.2751937984496124" type="real" />
  </edge>
  <edge id="O95750 (pp) P27986" label="FGF19_HUMAN (pp) P85A_HUMAN" source="O95750" target="P27986">
    <att name="confidence_score" value="1.0" type="real" />
    <att name="confidence_score_old" value="1.0" type="real" />
    <att name="initial_score" value="0.1628" type="real" />
    <att name="relevance_score" value="0.3799392097264438" type="real" />
  </edge>
  <edge id="O95750 (pp) P29353" label="FGF19_HUMAN (pp) SHC1_HUMAN" source="O95750" target="P29353">
    <att name="confidence_score" value="1.0" type="real" />
    <att name="confidence_score_old" value="1.0" type="real" />
    <att name="initial_score" value="0.2061" type="real" />
    <att name="relevance_score" value="0.43410852713178294" type="real" />
  </edge>
  <edge id="O95750 (pp) P42336" label="FGF19_HUMAN (pp) PK3CA_HUMAN" source="O95750" target="P42336">
    <att name="confidence_score" value="1.0" type="real" />
    <att name="confidence_score_old" value="1.0" type="real" />
    <att name="initial_score" value="0.1777" type="real" />
    <att name="relevance_score" value="0.46798029556650245" type="real" />
  </edge>
  <edge id="O95750 (pp) P62993" label="FGF19_HUMAN (pp) GRB2_HUMAN" source="O95750" target="P62993">
    <att name="confidence_score" value="1.0" type="real" />
    <att name="confidence_score_old" value="1.0" type="real" />
    <att name="initial_score" value="0.2145" type="real" />
    <att name="relevance_score" value="0.2622309197651663" type="real" />
  </edge>
  <edge id="O95750 (pp) Q06124" label="FGF19_HUMAN (pp) PTN11_HUMAN" source="O95750" target="Q06124">
    <att name="confidence_score" value="1.0" type="real" />
    <att name="confidence_score_old" value="1.0" type="real" />
    <att name="initial_score" value="0.1932" type="real" />
    <att name="relevance_score" value="0.37755102040816324" type="real" />
  </edge>
  <edge id="O95750 (pp) Q07889" label="FGF19_HUMAN (pp) SOS1_HUMAN" source="O95750" target="Q07889">
    <att name="confidence_score" value="1.0" type="real" />
    <att name="confidence_score_old" value="1.0" type="real" />
    <att name="initial_score" value="0.1659" type="real" />
    <att name="relevance_score" value="0.4479638009049774" type="real" />
  </edge>
  <edge id="O95750 (pp) Q13480" label="FGF19_HUMAN (pp) GAB1_HUMAN" source="O95750" target="Q13480">
    <att name="confidence_score" value="1.0" type="real" />
    <att name="confidence_score_old" value="1.0" type="real" />
    <att name="initial_score" value="0.1647" type="real" />
    <att name="relevance_score" value="0.6" type="real" />
  </edge>
  <edge id="O95750 (pp) Q86Z14" label="FGF19_HUMAN (pp) KLOTB_HUMAN" source="O95750" target="Q86Z14">
    <att name="confidence_score" value="1.0" type="real" />
    <att name="confidence_score_old" value="1.0" type="real" />
    <att name="initial_score" value="0.4627" type="real" />
    <att name="relevance_score" value="0.5714285714285714" type="real" />
  </edge>
  <edge id="P00519 (pp) P04626" label="ABL1_HUMAN (pp) ERBB2_HUMAN" source="P00519" target="P04626">
    <att name="confidence_score" value="1.0" type="real" />
    <att name="confidence_score_old" value="0.2516" type="real" />
    <att name="initial_score" value="0.2737" type="real" />
    <att name="relevance_score" value="0.1875" type="real" />
  </edge>
  <edge id="P00519 (pp) P04629" label="ABL1_HUMAN (pp) NTRK1_HUMAN" source="P00519" target="P04629">
    <att name="confidence_score" value="1.0" type="real" />
    <att name="confidence_score_old" value="0.3941" type="real" />
    <att name="initial_score" value="0.4906" type="real" />
    <att name="relevance_score" value="0.10555555555555556" type="real" />
  </edge>
  <edge id="P00519 (pp) P11274" label="ABL1_HUMAN (pp) BCR_HUMAN" source="P00519" target="P11274">
    <att name="confidence_score" value="1.0" type="real" />
    <att name="confidence_score_old" value="0.6491" type="real" />
    <att name="initial_score" value="0.7317" type="real" />
    <att name="relevance_score" value="0.1875" type="real" />
  </edge>
  <edge id="P00519 (pp) P12931" label="ABL1_HUMAN (pp) SRC_HUMAN" source="P00519" target="P12931">
    <att name="confidence_score" value="1.0" type="real" />
    <att name="confidence_score_old" value="0.4015" type="real" />
    <att name="initial_score" value="0.4996" type="real" />
    <att name="relevance_score" value="0.1875" type="real" />
  </edge>
  <edge id="P00519 (pp) P15498" label="ABL1_HUMAN (pp) VAV_HUMAN" source="P00519" target="P15498">
    <att name="confidence_score" value="1.0" type="real" />
    <att name="confidence_score_old" value="0.6129" type="real" />
    <att name="initial_score" value="0.704" type="real" />
    <att name="relevance_score" value="0.1875" type="real" />
  </edge>
  <edge id="P00519 (pp) P18031" label="ABL1_HUMAN (pp) PTN1_HUMAN" source="P00519" target="P18031">
    <att name="confidence_score" value="1.0" type="real" />
    <att name="confidence_score_old" value="0.4284" type="real" />
    <att name="initial_score" value="0.5309" type="real" />
    <att name="relevance_score" value="0.14583333333333334" type="real" />
  </edge>
  <edge id="P00519 (pp) P19174" label="ABL1_HUMAN (pp) PLCG1_HUMAN" source="P00519" target="P19174">
    <att name="confidence_score" value="1.0" type="real" />
    <att name="confidence_score_old" value="0.2225" type="real" />
    <att name="initial_score" value="0.2144" type="real" />
    <att name="relevance_score" value="0.1875" type="real" />
  </edge>
  <edge id="P00519 (pp) P20936" label="ABL1_HUMAN (pp) RASA1_HUMAN" source="P00519" target="P20936">
    <att name="confidence_score" value="1.0" type="real" />
    <att name="confidence_score_old" value="0.5072" type="real" />
    <att name="initial_score" value="0.6126" type="real" />
    <att name="relevance_score" value="0.1875" type="real" />
  </edge>
  <edge id="P00519 (pp) P21860" label="ABL1_HUMAN (pp) ERBB3_HUMAN" source="P00519" target="P21860">
    <att name="confidence_score" value="1.0" type="real" />
    <att name="confidence_score_old" value="0.1778" type="real" />
    <att name="initial_score" value="0.1062" type="real" />
    <att name="relevance_score" value="0.1875" type="real" />
  </edge>
  <edge id="P00519 (pp) P22681" label="ABL1_HUMAN (pp) CBL_HUMAN" source="P00519" target="P22681">
    <att name="confidence_score" value="1.0" type="real" />
    <att name="confidence_score_old" value="0.6989" type="real" />
    <att name="initial_score" value="0.7675" type="real" />
    <att name="relevance_score" value="0.1875" type="real" />
  </edge>
  <edge id="P00519 (pp) P27986" label="ABL1_HUMAN (pp) P85A_HUMAN" source="P00519" target="P27986">
    <att name="confidence_score" value="1.0" type="real" />
    <att name="confidence_score_old" value="0.4529" type="real" />
    <att name="initial_score" value="0.5578" type="real" />
    <att name="relevance_score" value="0.1875" type="real" />
  </edge>
  <edge id="P00519 (pp) P29350" label="ABL1_HUMAN (pp) PTN6_HUMAN" source="P00519" target="P29350">
    <att name="confidence_score" value="1.0" type="real" />
    <att name="confidence_score_old" value="0.3244" type="real" />
    <att name="initial_score" value="0.3967" type="real" />
    <att name="relevance_score" value="0.1875" type="real" />
  </edge>
  <edge id="P00519 (pp) P29353" label="ABL1_HUMAN (pp) SHC1_HUMAN" source="P00519" target="P29353">
    <att name="confidence_score" value="1.0" type="real" />
    <att name="confidence_score_old" value="0.4009" type="real" />
    <att name="initial_score" value="0.4989" type="real" />
    <att name="relevance_score" value="0.1875" type="real" />
  </edge>
  <edge id="P00519 (pp) P43403" label="ABL1_HUMAN (pp) ZAP70_HUMAN" source="P00519" target="P43403">
    <att name="confidence_score" value="1.0" type="real" />
    <att name="confidence_score_old" value="1.0" type="real" />
    <att name="initial_score" value="0.3705" type="real" />
    <att name="relevance_score" value="0.1875" type="real" />
  </edge>
  <edge id="P00519 (pp) P50570" label="ABL1_HUMAN (pp) DYN2_HUMAN" source="P00519" target="P50570">
    <att name="confidence_score" value="1.0" type="real" />
    <att name="confidence_score_old" value="0.1881" type="real" />
    <att name="initial_score" value="0.1332" type="real" />
    <att name="relevance_score" value="0.1875" type="real" />
  </edge>
  <edge id="P00519 (pp) P50607" label="ABL1_HUMAN (pp) TUB_HUMAN" source="P00519" target="P50607">
    <att name="confidence_score" value="1.0" type="real" />
    <att name="confidence_score_old" value="0.3375" type="real" />
    <att name="initial_score" value="0.4157" type="real" />
    <att name="relevance_score" value="0.1875" type="real" />
  </edge>
  <edge id="P00519 (pp) P62993" label="ABL1_HUMAN (pp) GRB2_HUMAN" source="P00519" target="P62993">
    <att name="confidence_score" value="1.0" type="real" />
    <att name="confidence_score_old" value="0.6074" type="real" />
    <att name="initial_score" value="0.6996" type="real" />
    <att name="relevance_score" value="0.1875" type="real" />
  </edge>
  <edge id="P00519 (pp) P63000" label="ABL1_HUMAN (pp) RAC1_HUMAN" source="P00519" target="P63000">
    <att name="confidence_score" value="1.0" type="real" />
    <att name="confidence_score_old" value="1.0" type="real" />
    <att name="initial_score" value="0.1475" type="real" />
    <att name="relevance_score" value="0.10801393728222997" type="real" />
  </edge>
  <edge id="P00519 (pp) Q06124" label="ABL1_HUMAN (pp) PTN11_HUMAN" source="P00519" target="Q06124">
    <att name="confidence_score" value="1.0" type="real" />
    <att name="confidence_score_old" value="0.2143" type="real" />
    <att name="initial_score" value="0.1962" type="real" />
    <att name="relevance_score" value="0.1875" type="real" />
  </edge>
  <edge id="P00519 (pp) Q07666" label="ABL1_HUMAN (pp) KHDR1_HUMAN" source="P00519" target="Q07666">
    <att name="confidence_score" value="1.0" type="real" />
    <att name="confidence_score_old" value="0.2262" type="real" />
    <att name="initial_score" value="0.2223" type="real" />
    <att name="relevance_score" value="0.1875" type="real" />
  </edge>
  <edge id="P00519 (pp) Q07889" label="ABL1_HUMAN (pp) SOS1_HUMAN" source="P00519" target="Q07889">
    <att name="confidence_score" value="1.0" type="real" />
    <att name="confidence_score_old" value="0.2084" type="real" />
    <att name="initial_score" value="0.1828" type="real" />
    <att name="relevance_score" value="0.1875" type="real" />
  </edge>
  <edge id="P00519 (pp) Q13177" label="ABL1_HUMAN (pp) PAK2_HUMAN" source="P00519" target="Q13177">
    <att name="confidence_score" value="1.0" type="real" />
    <att name="confidence_score_old" value="0.4896" type="real" />
    <att name="initial_score" value="0.5955" type="real" />
    <att name="relevance_score" value="0.1875" type="real" />
  </edge>
  <edge id="P00519 (pp) Q15464" label="ABL1_HUMAN (pp) SHB_HUMAN" source="P00519" target="Q15464">
    <att name="confidence_score" value="1.0" type="real" />
    <att name="confidence_score_old" value="0.5059" type="real" />
    <att name="initial_score" value="0.6113" type="real" />
    <att name="relevance_score" value="0.1875" type="real" />
  </edge>
  <edge id="P00519 (pp) Q92835" label="ABL1_HUMAN (pp) SHIP1_HUMAN" source="P00519" target="Q92835">
    <att name="confidence_score" value="1.0" type="real" />
    <att name="confidence_score_old" value="0.2576" type="real" />
    <att name="initial_score" value="0.2853" type="real" />
    <att name="relevance_score" value="0.1875" type="real" />
  </edge>
  <edge id="P00519 (pp) Q99704" label="ABL1_HUMAN (pp) DOK1_HUMAN" source="P00519" target="Q99704">
    <att name="confidence_score" value="1.0" type="real" />
    <att name="confidence_score_old" value="1.0" type="real" />
    <att name="initial_score" value="0.7473" type="real" />
    <att name="relevance_score" value="0.1875" type="real" />
  </edge>
  <edge id="P00519 (pp) Q9NSE2" label="ABL1_HUMAN (pp) CISH_HUMAN" source="P00519" target="Q9NSE2">
    <att name="confidence_score" value="1.0" type="real" />
    <att name="confidence_score_old" value="0.3322" type="real" />
    <att name="initial_score" value="0.408" type="real" />
    <att name="relevance_score" value="0.1875" type="real" />
  </edge>
  <edge id="P01127 (pp) P04085" label="PDGFB_HUMAN (pp) PDGFA_HUMAN" source="P01127" target="P04085">
    <att name="confidence_score" value="1.0" type="real" />
    <att name="confidence_score_old" value="1.0" type="real" />
    <att name="initial_score" value="0.5077" type="real" />
    <att name="relevance_score" value="0.16216216216216217" type="real" />
  </edge>
  <edge id="P01127 (pp) P09619" label="PDGFB_HUMAN (pp) PGFRB_HUMAN" source="P01127" target="P09619">
    <att name="confidence_score" value="1.0" type="real" />
    <att name="confidence_score_old" value="1.0" type="real" />
    <att name="initial_score" value="0.8138" type="real" />
    <att name="relevance_score" value="0.16216216216216217" type="real" />
  </edge>
  <edge id="P01127 (pp) P12931" label="PDGFB_HUMAN (pp) SRC_HUMAN" source="P01127" target="P12931">
    <att name="confidence_score" value="1.0" type="real" />
    <att name="confidence_score_old" value="1.0" type="real" />
    <att name="initial_score" value="0.4543" type="real" />
    <att name="relevance_score" value="0.16216216216216217" type="real" />
  </edge>
  <edge id="P01127 (pp) P15692" label="PDGFB_HUMAN (pp) VEGFA_HUMAN" source="P01127" target="P15692">
    <att name="confidence_score" value="1.0" type="real" />
    <att name="confidence_score_old" value="0.3381" type="real" />
    <att name="initial_score" value="0.4165" type="real" />
    <att name="relevance_score" value="0.16216216216216217" type="real" />
  </edge>
  <edge id="P01127 (pp) P16234" label="PDGFB_HUMAN (pp) PGFRA_HUMAN" source="P01127" target="P16234">
    <att name="confidence_score" value="1.0" type="real" />
    <att name="confidence_score_old" value="1.0" type="real" />
    <att name="initial_score" value="0.8069" type="real" />
    <att name="relevance_score" value="0.16216216216216217" type="real" />
  </edge>
  <edge id="P01127 (pp) P19174" label="PDGFB_HUMAN (pp) PLCG1_HUMAN" source="P01127" target="P19174">
    <att name="confidence_score" value="1.0" type="real" />
    <att name="confidence_score_old" value="1.0" type="real" />
    <att name="initial_score" value="0.3802" type="real" />
    <att name="relevance_score" value="0.16216216216216217" type="real" />
  </edge>
  <edge id="P01127 (pp) P20936" label="PDGFB_HUMAN (pp) RASA1_HUMAN" source="P01127" target="P20936">
    <att name="confidence_score" value="1.0" type="real" />
    <att name="confidence_score_old" value="1.0" type="real" />
    <att name="initial_score" value="0.3937" type="real" />
    <att name="relevance_score" value="0.16216216216216217" type="real" />
  </edge>
  <edge id="P01127 (pp) P27986" label="PDGFB_HUMAN (pp) P85A_HUMAN" source="P01127" target="P27986">
    <att name="confidence_score" value="1.0" type="real" />
    <att name="confidence_score_old" value="1.0" type="real" />
    <att name="initial_score" value="0.4949" type="real" />
    <att name="relevance_score" value="0.16216216216216217" type="real" />
  </edge>
  <edge id="P01127 (pp) P42336" label="PDGFB_HUMAN (pp) PK3CA_HUMAN" source="P01127" target="P42336">
    <att name="confidence_score" value="1.0" type="real" />
    <att name="confidence_score_old" value="1.0" type="real" />
    <att name="initial_score" value="0.192" type="real" />
    <att name="relevance_score" value="0.16216216216216217" type="real" />
  </edge>
  <edge id="P01127 (pp) P62993" label="PDGFB_HUMAN (pp) GRB2_HUMAN" source="P01127" target="P62993">
    <att name="confidence_score" value="1.0" type="real" />
    <att name="confidence_score_old" value="1.0" type="real" />
    <att name="initial_score" value="0.1239" type="real" />
    <att name="relevance_score" value="0.16216216216216217" type="real" />
  </edge>
  <edge id="P01127 (pp) Q06124" label="PDGFB_HUMAN (pp) PTN11_HUMAN" source="P01127" target="Q06124">
    <att name="confidence_score" value="1.0" type="real" />
    <att name="confidence_score_old" value="1.0" type="real" />
    <att name="initial_score" value="0.126" type="real" />
    <att name="relevance_score" value="0.16216216216216217" type="real" />
  </edge>
  <edge id="P01127 (pp) Q07889" label="PDGFB_HUMAN (pp) SOS1_HUMAN" source="P01127" target="Q07889">
    <att name="confidence_score" value="1.0" type="real" />
    <att name="confidence_score_old" value="1.0" type="real" />
    <att name="initial_score" value="0.1279" type="real" />
    <att name="relevance_score" value="0.16216216216216217" type="real" />
  </edge>
  <edge id="P01133 (pp) P01135" label="EGF_HUMAN (pp) TGFA_HUMAN" source="P01133" target="P01135">
    <att name="confidence_score" value="1.0" type="real" />
    <att name="confidence_score_old" value="0.2307" type="real" />
    <att name="initial_score" value="0.2318" type="real" />
    <att name="relevance_score" value="0.23880597014925373" type="real" />
  </edge>
  <edge id="P01133 (pp) P04626" label="EGF_HUMAN (pp) ERBB2_HUMAN" source="P01133" target="P04626">
    <att name="confidence_score" value="1.0" type="real" />
    <att name="confidence_score_old" value="1.0" type="real" />
    <att name="initial_score" value="0.7556" type="real" />
    <att name="relevance_score" value="0.21243523316062177" type="real" />
  </edge>
  <edge id="P01133 (pp) P12931" label="EGF_HUMAN (pp) SRC_HUMAN" source="P01133" target="P12931">
    <att name="confidence_score" value="1.0" type="real" />
    <att name="confidence_score_old" value="1.0" type="real" />
    <att name="initial_score" value="0.2832" type="real" />
    <att name="relevance_score" value="0.19532908704883228" type="real" />
  </edge>
  <edge id="P01133 (pp) P15514" label="EGF_HUMAN (pp) AREG_HUMAN" source="P01133" target="P15514">
    <att name="confidence_score" value="1.0" type="real" />
    <att name="confidence_score_old" value="0.2326" type="real" />
    <att name="initial_score" value="0.2359" type="real" />
    <att name="relevance_score" value="0.24242424242424243" type="real" />
  </edge>
  <edge id="P01133 (pp) P19174" label="EGF_HUMAN (pp) PLCG1_HUMAN" source="P01133" target="P19174">
    <att name="confidence_score" value="1.0" type="real" />
    <att name="confidence_score_old" value="1.0" type="real" />
    <att name="initial_score" value="0.7878" type="real" />
    <att name="relevance_score" value="0.3048780487804878" type="real" />
  </edge>
  <edge id="P01133 (pp) P21860" label="EGF_HUMAN (pp) ERBB3_HUMAN" source="P01133" target="P21860">
    <att name="confidence_score" value="1.0" type="real" />
    <att name="confidence_score_old" value="0.2529" type="real" />
    <att name="initial_score" value="0.2762" type="real" />
    <att name="relevance_score" value="0.23853211009174313" type="real" />
  </edge>
  <edge id="P01133 (pp) P22681" label="EGF_HUMAN (pp) CBL_HUMAN" source="P01133" target="P22681">
    <att name="confidence_score" value="1.0" type="real" />
    <att name="confidence_score_old" value="1.0" type="real" />
    <att name="initial_score" value="0.5855" type="real" />
    <att name="relevance_score" value="0.2751937984496124" type="real" />
  </edge>
  <edge id="P01133 (pp) P27986" label="EGF_HUMAN (pp) P85A_HUMAN" source="P01133" target="P27986">
    <att name="confidence_score" value="1.0" type="real" />
    <att name="confidence_score_old" value="1.0" type="real" />
    <att name="initial_score" value="0.5693" type="real" />
    <att name="relevance_score" value="0.3048780487804878" type="real" />
  </edge>
  <edge id="P01133 (pp) P29353" label="EGF_HUMAN (pp) SHC1_HUMAN" source="P01133" target="P29353">
    <att name="confidence_score" value="1.0" type="real" />
    <att name="confidence_score_old" value="1.0" type="real" />
    <att name="initial_score" value="0.4726" type="real" />
    <att name="relevance_score" value="0.3048780487804878" type="real" />
  </edge>
  <edge id="P01133 (pp) P35070" label="EGF_HUMAN (pp) BTC_HUMAN" source="P01133" target="P35070">
    <att name="confidence_score" value="1.0" type="real" />
    <att name="confidence_score_old" value="1.0" type="real" />
    <att name="initial_score" value="0.2688" type="real" />
    <att name="relevance_score" value="0.3048780487804878" type="real" />
  </edge>
  <edge id="P01133 (pp) P42336" label="EGF_HUMAN (pp) PK3CA_HUMAN" source="P01133" target="P42336">
    <att name="confidence_score" value="1.0" type="real" />
    <att name="confidence_score_old" value="1.0" type="real" />
    <att name="initial_score" value="0.3354" type="real" />
    <att name="relevance_score" value="0.3048780487804878" type="real" />
  </edge>
  <edge id="P01133 (pp) P52735" label="EGF_HUMAN (pp) VAV2_HUMAN" source="P01133" target="P52735">
    <att name="confidence_score" value="1.0" type="real" />
    <att name="confidence_score_old" value="1.0" type="real" />
    <att name="relevance_score" value="0.3048780487804878" type="real" />
  </edge>
  <edge id="P01133 (pp) P62993" label="EGF_HUMAN (pp) GRB2_HUMAN" source="P01133" target="P62993">
    <att name="confidence_score" value="1.0" type="real" />
    <att name="confidence_score_old" value="1.0" type="real" />
    <att name="initial_score" value="0.3738" type="real" />
    <att name="relevance_score" value="0.2622309197651663" type="real" />
  </edge>
  <edge id="P01133 (pp) Q05397" label="EGF_HUMAN (pp) FAK1_HUMAN" source="P01133" target="Q05397">
    <att name="confidence_score" value="1.0" type="real" />
    <att name="confidence_score_old" value="0.5291" type="real" />
    <att name="initial_score" value="0.6329" type="real" />
    <att name="relevance_score" value="0.20238095238095238" type="real" />
  </edge>
  <edge id="P01133 (pp) Q06124" label="EGF_HUMAN (pp) PTN11_HUMAN" source="P01133" target="Q06124">
    <att name="confidence_score" value="1.0" type="real" />
    <att name="confidence_score_old" value="0.346" type="real" />
    <att name="initial_score" value="0.4277" type="real" />
    <att name="relevance_score" value="0.3048780487804878" type="real" />
  </edge>
  <edge id="P01133 (pp) Q07889" label="EGF_HUMAN (pp) SOS1_HUMAN" source="P01133" target="Q07889">
    <att name="confidence_score" value="1.0" type="real" />
    <att name="confidence_score_old" value="1.0" type="real" />
    <att name="initial_score" value="0.3036" type="real" />
    <att name="relevance_score" value="0.3048780487804878" type="real" />
  </edge>
  <edge id="P01133 (pp) Q07890" label="EGF_HUMAN (pp) SOS2_HUMAN" source="P01133" target="Q07890">
    <att name="confidence_score" value="1.0" type="real" />
    <att name="confidence_score_old" value="1.0" type="real" />
    <att name="relevance_score" value="0.2857142857142857" type="real" />
  </edge>
  <edge id="P01133 (pp) Q13480" label="EGF_HUMAN (pp) GAB1_HUMAN" source="P01133" target="Q13480">
    <att name="confidence_score" value="1.0" type="real" />
    <att name="confidence_score_old" value="1.0" type="real" />
    <att name="initial_score" value="0.3747" type="real" />
    <att name="relevance_score" value="0.3048780487804878" type="real" />
  </edge>
  <edge id="P01133 (pp) Q16543" label="EGF_HUMAN (pp) CDC37_HUMAN" source="P01133" target="Q16543">
    <att name="confidence_score" value="1.0" type="real" />
    <att name="confidence_score_old" value="1.0" type="real" />
    <att name="initial_score" value="0.3556" type="real" />
    <att name="relevance_score" value="0.15346534653465346" type="real" />
  </edge>
  <edge id="P01133 (pp) Q6UW88" label="EGF_HUMAN (pp) EPGN_HUMAN" source="P01133" target="Q6UW88">
    <att name="confidence_score" value="1.0" type="real" />
    <att name="confidence_score_old" value="0.2855" type="real" />
    <att name="initial_score" value="0.3349" type="real" />
    <att name="relevance_score" value="0.3048780487804878" type="real" />
  </edge>
  <edge id="P01133 (pp) Q99075" label="EGF_HUMAN (pp) HBEGF_HUMAN" source="P01133" target="Q99075">
    <att name="confidence_score" value="1.0" type="real" />
    <att name="confidence_score_old" value="1.0" type="real" />
    <att name="initial_score" value="0.2705" type="real" />
    <att name="relevance_score" value="0.3048780487804878" type="real" />
  </edge>
  <edge id="P01135 (pp) P15514" label="TGFA_HUMAN (pp) AREG_HUMAN" source="P01135" target="P15514">
    <att name="confidence_score" value="1.0" type="real" />
    <att name="confidence_score_old" value="0.2352" type="real" />
    <att name="initial_score" value="0.2413" type="real" />
    <att name="relevance_score" value="0.23880597014925373" type="real" />
  </edge>
  <edge id="P01135 (pp) P19174" label="TGFA_HUMAN (pp) PLCG1_HUMAN" source="P01135" target="P19174">
    <att name="confidence_score" value="1.0" type="real" />
    <att name="confidence_score_old" value="0.4052" type="real" />
    <att name="initial_score" value="0.504" type="real" />
    <att name="relevance_score" value="0.23880597014925373" type="real" />
  </edge>
  <edge id="P01135 (pp) P22681" label="TGFA_HUMAN (pp) CBL_HUMAN" source="P01135" target="P22681">
    <att name="confidence_score" value="1.0" type="real" />
    <att name="confidence_score_old" value="0.434" type="real" />
    <att name="initial_score" value="0.5373" type="real" />
    <att name="relevance_score" value="0.23880597014925373" type="real" />
  </edge>
  <edge id="P01135 (pp) P29353" label="TGFA_HUMAN (pp) SHC1_HUMAN" source="P01135" target="P29353">
    <att name="confidence_score" value="1.0" type="real" />
    <att name="confidence_score_old" value="0.2318" type="real" />
    <att name="initial_score" value="0.2343" type="real" />
    <att name="relevance_score" value="0.23880597014925373" type="real" />
  </edge>
  <edge id="P01135 (pp) P35070" label="TGFA_HUMAN (pp) BTC_HUMAN" source="P01135" target="P35070">
    <att name="confidence_score" value="1.0" type="real" />
    <att name="confidence_score_old" value="0.2321" type="real" />
    <att name="initial_score" value="0.2349" type="real" />
    <att name="relevance_score" value="0.23880597014925373" type="real" />
  </edge>
  <edge id="P01135 (pp) P62993" label="TGFA_HUMAN (pp) GRB2_HUMAN" source="P01135" target="P62993">
    <att name="confidence_score" value="1.0" type="real" />
    <att name="confidence_score_old" value="0.2991" type="real" />
    <att name="initial_score" value="0.3573" type="real" />
    <att name="relevance_score" value="0.23880597014925373" type="real" />
  </edge>
  <edge id="P01135 (pp) Q05397" label="TGFA_HUMAN (pp) FAK1_HUMAN" source="P01135" target="Q05397">
    <att name="confidence_score" value="1.0" type="real" />
    <att name="confidence_score_old" value="0.5252" type="real" />
    <att name="initial_score" value="0.6293" type="real" />
    <att name="relevance_score" value="0.20238095238095238" type="real" />
  </edge>
  <edge id="P01135 (pp) Q06124" label="TGFA_HUMAN (pp) PTN11_HUMAN" source="P01135" target="Q06124">
    <att name="confidence_score" value="1.0" type="real" />
    <att name="confidence_score_old" value="0.3442" type="real" />
    <att name="initial_score" value="0.4252" type="real" />
    <att name="relevance_score" value="0.23880597014925373" type="real" />
  </edge>
  <edge id="P01135 (pp) Q07889" label="TGFA_HUMAN (pp) SOS1_HUMAN" source="P01135" target="Q07889">
    <att name="confidence_score" value="1.0" type="real" />
    <att name="confidence_score_old" value="0.2123" type="real" />
    <att name="initial_score" value="0.1917" type="real" />
    <att name="relevance_score" value="0.23880597014925373" type="real" />
  </edge>
  <edge id="P01135 (pp) Q13480" label="TGFA_HUMAN (pp) GAB1_HUMAN" source="P01135" target="Q13480">
    <att name="confidence_score" value="1.0" type="real" />
    <att name="confidence_score_old" value="0.2905" type="real" />
    <att name="initial_score" value="0.3432" type="real" />
    <att name="relevance_score" value="0.23880597014925373" type="real" />
  </edge>
  <edge id="P01135 (pp) Q6UW88" label="TGFA_HUMAN (pp) EPGN_HUMAN" source="P01135" target="Q6UW88">
    <att name="confidence_score" value="1.0" type="real" />
    <att name="confidence_score_old" value="0.2366" type="real" />
    <att name="initial_score" value="0.2441" type="real" />
    <att name="relevance_score" value="0.23880597014925373" type="real" />
  </edge>
  <edge id="P01135 (pp) Q99075" label="TGFA_HUMAN (pp) HBEGF_HUMAN" source="P01135" target="Q99075">
    <att name="confidence_score" value="1.0" type="real" />
    <att name="confidence_score_old" value="0.2323" type="real" />
    <att name="initial_score" value="0.2353" type="real" />
    <att name="relevance_score" value="0.23880597014925373" type="real" />
  </edge>
  <edge id="P01138 (pp) P04629" label="NGF_HUMAN (pp) NTRK1_HUMAN" source="P01138" target="P04629">
    <att name="confidence_score" value="1.0" type="real" />
    <att name="confidence_score_old" value="1.0" type="real" />
    <att name="initial_score" value="0.7921" type="real" />
    <att name="relevance_score" value="0.10555555555555556" type="real" />
  </edge>
  <edge id="P01138 (pp) P09038" label="NGF_HUMAN (pp) FGF2_HUMAN" source="P01138" target="P09038">
    <att name="confidence_score" value="1.0" type="real" />
    <att name="confidence_score_old" value="1.0" type="real" />
    <att name="relevance_score" value="0.10810810810810811" type="real" />
  </edge>
  <edge id="P01138 (pp) P19174" label="NGF_HUMAN (pp) PLCG1_HUMAN" source="P01138" target="P19174">
    <att name="confidence_score" value="1.0" type="real" />
    <att name="confidence_score_old" value="1.0" type="real" />
    <att name="initial_score" value="0.046" type="real" />
    <att name="relevance_score" value="0.10810810810810811" type="real" />
  </edge>
  <edge id="P01138 (pp) P23560" label="NGF_HUMAN (pp) BDNF_HUMAN" source="P01138" target="P23560">
    <att name="confidence_score" value="1.0" type="real" />
    <att name="confidence_score_old" value="1.0" type="real" />
    <att name="relevance_score" value="0.10810810810810811" type="real" />
  </edge>
  <edge id="P01138 (pp) P27986" label="NGF_HUMAN (pp) P85A_HUMAN" source="P01138" target="P27986">
    <att name="confidence_score" value="1.0" type="real" />
    <att name="confidence_score_old" value="1.0" type="real" />
    <att name="initial_score" value="0.1938" type="real" />
    <att name="relevance_score" value="0.10810810810810811" type="real" />
  </edge>
  <edge id="P01138 (pp) P29353" label="NGF_HUMAN (pp) SHC1_HUMAN" source="P01138" target="P29353">
    <att name="confidence_score" value="1.0" type="real" />
    <att name="confidence_score_old" value="1.0" type="real" />
    <att name="initial_score" value="0.0463" type="real" />
    <att name="relevance_score" value="0.10810810810810811" type="real" />
  </edge>
  <edge id="P01138 (pp) P42336" label="NGF_HUMAN (pp) PK3CA_HUMAN" source="P01138" target="P42336">
    <att name="confidence_score" value="1.0" type="real" />
    <att name="confidence_score_old" value="1.0" type="real" />
    <att name="initial_score" value="0.1944" type="real" />
    <att name="relevance_score" value="0.10810810810810811" type="real" />
  </edge>
  <edge id="P01138 (pp) Q9Y4H2" label="NGF_HUMAN (pp) IRS2_HUMAN" source="P01138" target="Q9Y4H2">
    <att name="confidence_score" value="1.0" type="real" />
    <att name="confidence_score_old" value="1.0" type="real" />
    <att name="initial_score" value="0.0472" type="real" />
    <att name="relevance_score" value="0.10810810810810811" type="real" />
  </edge>
  <edge id="P01588 (pp) P07948" label="EPO_HUMAN (pp) LYN_HUMAN" source="P01588" target="P07948">
    <att name="confidence_score" value="1.0" type="real" />
    <att name="confidence_score_old" value="1.0" type="real" />
    <att name="initial_score" value="0.6537" type="real" />
    <att name="relevance_score" value="0.2676056338028169" type="real" />
  </edge>
  <edge id="P01588 (pp) P15498" label="EPO_HUMAN (pp) VAV_HUMAN" source="P01588" target="P15498">
    <att name="confidence_score" value="1.0" type="real" />
    <att name="confidence_score_old" value="1.0" type="real" />
    <att name="initial_score" value="0.1921" type="real" />
    <att name="relevance_score" value="0.4015748031496063" type="real" />
  </edge>
  <edge id="P01588 (pp) P16885" label="EPO_HUMAN (pp) PLCG2_HUMAN" source="P01588" target="P16885">
    <att name="confidence_score" value="1.0" type="real" />
    <att name="confidence_score_old" value="1.0" type="real" />
    <att name="initial_score" value="0.3307" type="real" />
    <att name="relevance_score" value="0.4827586206896552" type="real" />
  </edge>
  <edge id="P01588 (pp) P19174" label="EPO_HUMAN (pp) PLCG1_HUMAN" source="P01588" target="P19174">
    <att name="confidence_score" value="1.0" type="real" />
    <att name="confidence_score_old" value="1.0" type="real" />
    <att name="initial_score" value="0.3295" type="real" />
    <att name="relevance_score" value="0.4827586206896552" type="real" />
  </edge>
  <edge id="P01588 (pp) P19235" label="EPO_HUMAN (pp) EPOR_HUMAN" source="P01588" target="P19235">
    <att name="confidence_score" value="1.0" type="real" />
    <att name="confidence_score_old" value="1.0" type="real" />
    <att name="initial_score" value="0.8804" type="real" />
    <att name="relevance_score" value="0.4827586206896552" type="real" />
  </edge>
  <edge id="P01588 (pp) P27986" label="EPO_HUMAN (pp) P85A_HUMAN" source="P01588" target="P27986">
    <att name="confidence_score" value="1.0" type="real" />
    <att name="confidence_score_old" value="1.0" type="real" />
    <att name="initial_score" value="0.2286" type="real" />
    <att name="relevance_score" value="0.3799392097264438" type="real" />
  </edge>
  <edge id="P01588 (pp) P29353" label="EPO_HUMAN (pp) SHC1_HUMAN" source="P01588" target="P29353">
    <att name="confidence_score" value="1.0" type="real" />
    <att name="confidence_score_old" value="1.0" type="real" />
    <att name="initial_score" value="0.1856" type="real" />
    <att name="relevance_score" value="0.43410852713178294" type="real" />
  </edge>
  <edge id="P01588 (pp) P42336" label="EPO_HUMAN (pp) PK3CA_HUMAN" source="P01588" target="P42336">
    <att name="confidence_score" value="1.0" type="real" />
    <att name="confidence_score_old" value="1.0" type="real" />
    <att name="initial_score" value="0.2291" type="real" />
    <att name="relevance_score" value="0.46798029556650245" type="real" />
  </edge>
  <edge id="P01588 (pp) P62993" label="EPO_HUMAN (pp) GRB2_HUMAN" source="P01588" target="P62993">
    <att name="confidence_score" value="1.0" type="real" />
    <att name="confidence_score_old" value="1.0" type="real" />
    <att name="initial_score" value="0.2665" type="real" />
    <att name="relevance_score" value="0.2622309197651663" type="real" />
  </edge>
  <edge id="P01588 (pp) Q07889" label="EPO_HUMAN (pp) SOS1_HUMAN" source="P01588" target="Q07889">
    <att name="confidence_score" value="1.0" type="real" />
    <att name="confidence_score_old" value="1.0" type="real" />
    <att name="initial_score" value="0.1629" type="real" />
    <att name="relevance_score" value="0.4479638009049774" type="real" />
  </edge>
  <edge id="P01588 (pp) Q13480" label="EPO_HUMAN (pp) GAB1_HUMAN" source="P01588" target="Q13480">
    <att name="confidence_score" value="1.0" type="real" />
    <att name="confidence_score_old" value="1.0" type="real" />
    <att name="initial_score" value="0.1734" type="real" />
    <att name="relevance_score" value="0.4827586206896552" type="real" />
  </edge>
  <edge id="P01588 (pp) Q9NSE2" label="EPO_HUMAN (pp) CISH_HUMAN" source="P01588" target="Q9NSE2">
    <att name="confidence_score" value="1.0" type="real" />
    <att name="confidence_score_old" value="0.3459" type="real" />
    <att name="initial_score" value="0.4276" type="real" />
    <att name="relevance_score" value="0.3103448275862069" type="real" />
  </edge>
  <edge id="P01588 (pp) Q9Y4H2" label="EPO_HUMAN (pp) IRS2_HUMAN" source="P01588" target="Q9Y4H2">
    <att name="confidence_score" value="1.0" type="real" />
    <att name="confidence_score_old" value="1.0" type="real" />
    <att name="initial_score" value="0.674" type="real" />
    <att name="relevance_score" value="0.26666666666666666" type="real" />
  </edge>
  <edge id="P01730 (pp) P01733" label="CD4_HUMAN (pp) TVBL3_HUMAN" source="P01730" target="P01733">
    <att name="confidence_score" value="1.0" type="real" />
    <att name="confidence_score_old" value="1.0" type="real" />
    <att name="initial_score" value="0.2116" type="real" />
    <att name="relevance_score" value="0.325" type="real" />
  </edge>
  <edge id="P01730 (pp) P01737" label="CD4_HUMAN (pp) TVA84_HUMAN" source="P01730" target="P01737">
    <att name="confidence_score" value="1.0" type="real" />
    <att name="confidence_score_old" value="1.0" type="real" />
    <att name="initial_score" value="0.2116" type="real" />
    <att name="relevance_score" value="0.325" type="real" />
  </edge>
  <edge id="P01730 (pp) P01848" label="CD4_HUMAN (pp) TRAC_HUMAN" source="P01730" target="P01848">
    <att name="confidence_score" value="1.0" type="real" />
    <att name="confidence_score_old" value="1.0" type="real" />
    <att name="initial_score" value="0.2064" type="real" />
    <att name="relevance_score" value="0.325" type="real" />
  </edge>
  <edge id="P01730 (pp) P01850" label="CD4_HUMAN (pp) TRBC1_HUMAN" source="P01730" target="P01850">
    <att name="confidence_score" value="1.0" type="real" />
    <att name="confidence_score_old" value="1.0" type="real" />
    <att name="initial_score" value="0.2087" type="real" />
    <att name="relevance_score" value="0.325" type="real" />
  </edge>
  <edge id="P01730 (pp) P01903" label="CD4_HUMAN (pp) DRA_HUMAN" source="P01730" target="P01903">
    <att name="confidence_score" value="1.0" type="real" />
    <att name="confidence_score_old" value="1.0" type="real" />
    <att name="initial_score" value="0.1986" type="real" />
    <att name="relevance_score" value="0.27956989247311825" type="real" />
  </edge>
  <edge id="P01730 (pp) P01906" label="CD4_HUMAN (pp) DQA2_HUMAN" source="P01730" target="P01906">
    <att name="confidence_score" value="1.0" type="real" />
    <att name="confidence_score_old" value="1.0" type="real" />
    <att name="initial_score" value="0.3143" type="real" />
    <att name="relevance_score" value="0.325" type="real" />
  </edge>
  <edge id="P01730 (pp) P01909" label="CD4_HUMAN (pp) DQA1_HUMAN" source="P01730" target="P01909">
    <att name="confidence_score" value="1.0" type="real" />
    <att name="confidence_score_old" value="1.0" type="real" />
    <att name="initial_score" value="0.1992" type="real" />
    <att name="relevance_score" value="0.30952380952380953" type="real" />
  </edge>
  <edge id="P01730 (pp) P04234" label="CD4_HUMAN (pp) CD3D_HUMAN" source="P01730" target="P04234">
    <att name="confidence_score" value="1.0" type="real" />
    <att name="confidence_score_old" value="1.0" type="real" />
    <att name="initial_score" value="0.2026" type="real" />
    <att name="relevance_score" value="0.325" type="real" />
  </edge>
  <edge id="P01730 (pp) P04435" label="CD4_HUMAN (pp) TVB79_HUMAN" source="P01730" target="P04435">
    <att name="confidence_score" value="1.0" type="real" />
    <att name="confidence_score_old" value="1.0" type="real" />
    <att name="initial_score" value="0.2116" type="real" />
    <att name="relevance_score" value="0.325" type="real" />
  </edge>
  <edge id="P01730 (pp) P04437" label="CD4_HUMAN (pp) TVA29_HUMAN" source="P01730" target="P04437">
    <att name="confidence_score" value="1.0" type="real" />
    <att name="confidence_score_old" value="1.0" type="real" />
    <att name="initial_score" value="0.2116" type="real" />
    <att name="relevance_score" value="0.325" type="real" />
  </edge>
  <edge id="P01730 (pp) P06239" label="CD4_HUMAN (pp) LCK_HUMAN" source="P01730" target="P06239">
    <att name="confidence_score" value="1.0" type="real" />
    <att name="confidence_score_old" value="1.0" type="real" />
    <att name="initial_score" value="0.7926" type="real" />
    <att name="relevance_score" value="0.325" type="real" />
  </edge>
  <edge id="P01730 (pp) P06241" label="CD4_HUMAN (pp) FYN_HUMAN" source="P01730" target="P06241">
    <att name="confidence_score" value="1.0" type="real" />
    <att name="confidence_score_old" value="1.0" type="real" />
    <att name="relevance_score" value="0.21568627450980393" type="real" />
  </edge>
  <edge id="P01730 (pp) P07766" label="CD4_HUMAN (pp) CD3E_HUMAN" source="P01730" target="P07766">
    <att name="confidence_score" value="1.0" type="real" />
    <att name="confidence_score_old" value="1.0" type="real" />
    <att name="initial_score" value="0.2022" type="real" />
    <att name="relevance_score" value="0.325" type="real" />
  </edge>
  <edge id="P01730 (pp) P09693" label="CD4_HUMAN (pp) CD3G_HUMAN" source="P01730" target="P09693">
    <att name="confidence_score" value="1.0" type="real" />
    <att name="confidence_score_old" value="1.0" type="real" />
    <att name="initial_score" value="0.2048" type="real" />
    <att name="relevance_score" value="0.325" type="real" />
  </edge>
  <edge id="P01730 (pp) P19174" label="CD4_HUMAN (pp) PLCG1_HUMAN" source="P01730" target="P19174">
    <att name="confidence_score" value="1.0" type="real" />
    <att name="confidence_score_old" value="1.0" type="real" />
    <att name="initial_score" value="0.0944" type="real" />
    <att name="relevance_score" value="0.325" type="real" />
  </edge>
  <edge id="P01730 (pp) P20036" label="CD4_HUMAN (pp) DPA1_HUMAN" source="P01730" target="P20036">
    <att name="confidence_score" value="1.0" type="real" />
    <att name="confidence_score_old" value="1.0" type="real" />
    <att name="initial_score" value="0.1994" type="real" />
    <att name="relevance_score" value="0.20930232558139536" type="real" />
  </edge>
  <edge id="P01730 (pp) P20963" label="CD4_HUMAN (pp) CD3Z_HUMAN" source="P01730" target="P20963">
    <att name="confidence_score" value="1.0" type="real" />
    <att name="confidence_score_old" value="1.0" type="real" />
    <att name="initial_score" value="0.1993" type="real" />
    <att name="relevance_score" value="0.325" type="real" />
  </edge>
  <edge id="P01730 (pp) P29350" label="CD4_HUMAN (pp) PTN6_HUMAN" source="P01730" target="P29350">
    <att name="confidence_score" value="1.0" type="real" />
    <att name="confidence_score_old" value="1.0" type="real" />
    <att name="initial_score" value="0.0928" type="real" />
    <att name="relevance_score" value="0.325" type="real" />
  </edge>
  <edge id="P01730 (pp) P43403" label="CD4_HUMAN (pp) ZAP70_HUMAN" source="P01730" target="P43403">
    <att name="confidence_score" value="1.0" type="real" />
    <att name="confidence_score_old" value="1.0" type="real" />
    <att name="initial_score" value="0.2123" type="real" />
    <att name="relevance_score" value="0.325" type="real" />
  </edge>
  <edge id="P01730 (pp) Q06124" label="CD4_HUMAN (pp) PTN11_HUMAN" source="P01730" target="Q06124">
    <att name="confidence_score" value="1.0" type="real" />
    <att name="confidence_score_old" value="1.0" type="real" />
    <att name="initial_score" value="0.0918" type="real" />
    <att name="relevance_score" value="0.325" type="real" />
  </edge>
  <edge id="P01730 (pp) Q12913" label="CD4_HUMAN (pp) PTPRJ_HUMAN" source="P01730" target="Q12913">
    <att name="confidence_score" value="1.0" type="real" />
    <att name="confidence_score_old" value="1.0" type="real" />
    <att name="initial_score" value="0.1355" type="real" />
    <att name="relevance_score" value="0.325" type="real" />
  </edge>
  <edge id="P01730 (pp) Q13094" label="CD4_HUMAN (pp) LCP2_HUMAN" source="P01730" target="Q13094">
    <att name="confidence_score" value="1.0" type="real" />
    <att name="confidence_score_old" value="1.0" type="real" />
    <att name="initial_score" value="0.0977" type="real" />
    <att name="relevance_score" value="0.325" type="real" />
  </edge>
  <edge id="P01730 (pp) A0A0A6YYK7" label="CD4_HUMAN (pp) TVA19_HUMAN" source="P01730" target="A0A0A6YYK7">
    <att name="confidence_score" value="1.0" type="real" />
    <att name="confidence_score_old" value="1.0" type="real" />
    <att name="initial_score" value="0.2116" type="real" />
    <att name="relevance_score" value="0.325" type="real" />
  </edge>
  <edge id="P01733 (pp) P01737" label="TVBL3_HUMAN (pp) TVA84_HUMAN" source="P01733" target="P01737">
    <att name="confidence_score" value="1.0" type="real" />
    <att name="confidence_score_old" value="1.0" type="real" />
    <att name="initial_score" value="0.1361" type="real" />
    <att name="relevance_score" value="0.6857142857142857" type="real" />
  </edge>
  <edge id="P01733 (pp) P01848" label="TVBL3_HUMAN (pp) TRAC_HUMAN" source="P01733" target="P01848">
    <att name="confidence_score" value="1.0" type="real" />
    <att name="confidence_score_old" value="1.0" type="real" />
    <att name="initial_score" value="0.1284" type="real" />
    <att name="relevance_score" value="0.6153846153846154" type="real" />
  </edge>
  <edge id="P01733 (pp) P01850" label="TVBL3_HUMAN (pp) TRBC1_HUMAN" source="P01733" target="P01850">
    <att name="confidence_score" value="1.0" type="real" />
    <att name="confidence_score_old" value="1.0" type="real" />
    <att name="initial_score" value="0.1033" type="real" />
    <att name="relevance_score" value="0.6153846153846154" type="real" />
  </edge>
  <edge id="P01733 (pp) P01903" label="TVBL3_HUMAN (pp) DRA_HUMAN" source="P01733" target="P01903">
    <att name="confidence_score" value="1.0" type="real" />
    <att name="confidence_score_old" value="1.0" type="real" />
    <att name="initial_score" value="0.2099" type="real" />
    <att name="relevance_score" value="0.27956989247311825" type="real" />
  </edge>
  <edge id="P01733 (pp) P01906" label="TVBL3_HUMAN (pp) DQA2_HUMAN" source="P01733" target="P01906">
    <att name="confidence_score" value="1.0" type="real" />
    <att name="confidence_score_old" value="1.0" type="real" />
    <att name="initial_score" value="0.2167" type="real" />
    <att name="relevance_score" value="0.4098360655737705" type="real" />
  </edge>
  <edge id="P01733 (pp) P01909" label="TVBL3_HUMAN (pp) DQA1_HUMAN" source="P01733" target="P01909">
    <att name="confidence_score" value="1.0" type="real" />
    <att name="confidence_score_old" value="1.0" type="real" />
    <att name="initial_score" value="0.2105" type="real" />
    <att name="relevance_score" value="0.30952380952380953" type="real" />
  </edge>
  <edge id="P01733 (pp) P04234" label="TVBL3_HUMAN (pp) CD3D_HUMAN" source="P01733" target="P04234">
    <att name="confidence_score" value="1.0" type="real" />
    <att name="confidence_score_old" value="1.0" type="real" />
    <att name="initial_score" value="0.1235" type="real" />
    <att name="relevance_score" value="0.4126984126984127" type="real" />
  </edge>
  <edge id="P01733 (pp) P04435" label="TVBL3_HUMAN (pp) TVB79_HUMAN" source="P01733" target="P04435">
    <att name="confidence_score" value="1.0" type="real" />
    <att name="confidence_score_old" value="1.0" type="real" />
    <att name="initial_score" value="0.1077" type="real" />
    <att name="relevance_score" value="0.6857142857142857" type="real" />
  </edge>
  <edge id="P01733 (pp) P04437" label="TVBL3_HUMAN (pp) TVA29_HUMAN" source="P01733" target="P04437">
    <att name="confidence_score" value="1.0" type="real" />
    <att name="confidence_score_old" value="1.0" type="real" />
    <att name="initial_score" value="0.1361" type="real" />
    <att name="relevance_score" value="0.6857142857142857" type="real" />
  </edge>
  <edge id="P01733 (pp) P06239" label="TVBL3_HUMAN (pp) LCK_HUMAN" source="P01733" target="P06239">
    <att name="confidence_score" value="1.0" type="real" />
    <att name="confidence_score_old" value="1.0" type="real" />
    <att name="initial_score" value="0.2081" type="real" />
    <att name="relevance_score" value="0.41830065359477125" type="real" />
  </edge>
  <edge id="P01733 (pp) P07766" label="TVBL3_HUMAN (pp) CD3E_HUMAN" source="P01733" target="P07766">
    <att name="confidence_score" value="1.0" type="real" />
    <att name="confidence_score_old" value="1.0" type="real" />
    <att name="initial_score" value="0.1251" type="real" />
    <att name="relevance_score" value="0.46153846153846156" type="real" />
  </edge>
  <edge id="P01733 (pp) P09693" label="TVBL3_HUMAN (pp) CD3G_HUMAN" source="P01733" target="P09693">
    <att name="confidence_score" value="1.0" type="real" />
    <att name="confidence_score_old" value="1.0" type="real" />
    <att name="initial_score" value="0.1243" type="real" />
    <att name="relevance_score" value="0.4939759036144578" type="real" />
  </edge>
  <edge id="P01733 (pp) P19174" label="TVBL3_HUMAN (pp) PLCG1_HUMAN" source="P01733" target="P19174">
    <att name="confidence_score" value="1.0" type="real" />
    <att name="confidence_score_old" value="1.0" type="real" />
    <att name="initial_score" value="0.0992" type="real" />
    <att name="relevance_score" value="0.6857142857142857" type="real" />
  </edge>
  <edge id="P01733 (pp) P20036" label="TVBL3_HUMAN (pp) DPA1_HUMAN" source="P01733" target="P20036">
    <att name="confidence_score" value="1.0" type="real" />
    <att name="confidence_score_old" value="1.0" type="real" />
    <att name="initial_score" value="0.2116" type="real" />
    <att name="relevance_score" value="0.20930232558139536" type="real" />
  </edge>
  <edge id="P01733 (pp) P20963" label="TVBL3_HUMAN (pp) CD3Z_HUMAN" source="P01733" target="P20963">
    <att name="confidence_score" value="1.0" type="real" />
    <att name="confidence_score_old" value="1.0" type="real" />
    <att name="initial_score" value="0.123" type="real" />
    <att name="relevance_score" value="0.5104166666666666" type="real" />
  </edge>
  <edge id="P01733 (pp) P29350" label="TVBL3_HUMAN (pp) PTN6_HUMAN" source="P01733" target="P29350">
    <att name="confidence_score" value="1.0" type="real" />
    <att name="confidence_score_old" value="1.0" type="real" />
    <att name="initial_score" value="0.0974" type="real" />
    <att name="relevance_score" value="0.3446327683615819" type="real" />
  </edge>
  <edge id="P01733 (pp) P43403" label="TVBL3_HUMAN (pp) ZAP70_HUMAN" source="P01733" target="P43403">
    <att name="confidence_score" value="1.0" type="real" />
    <att name="confidence_score_old" value="1.0" type="real" />
    <att name="initial_score" value="0.1557" type="real" />
    <att name="relevance_score" value="0.5384615384615384" type="real" />
  </edge>
  <edge id="P01733 (pp) Q06124" label="TVBL3_HUMAN (pp) PTN11_HUMAN" source="P01733" target="Q06124">
    <att name="confidence_score" value="1.0" type="real" />
    <att name="confidence_score_old" value="1.0" type="real" />
    <att name="initial_score" value="0.0962" type="real" />
    <att name="relevance_score" value="0.37755102040816324" type="real" />
  </edge>
  <edge id="P01733 (pp) Q12913" label="TVBL3_HUMAN (pp) PTPRJ_HUMAN" source="P01733" target="Q12913">
    <att name="confidence_score" value="1.0" type="real" />
    <att name="confidence_score_old" value="1.0" type="real" />
    <att name="initial_score" value="0.1418" type="real" />
    <att name="relevance_score" value="0.6" type="real" />
  </edge>
  <edge id="P01733 (pp) Q13094" label="TVBL3_HUMAN (pp) LCP2_HUMAN" source="P01733" target="Q13094">
    <att name="confidence_score" value="1.0" type="real" />
    <att name="confidence_score_old" value="1.0" type="real" />
    <att name="initial_score" value="0.1026" type="real" />
    <att name="relevance_score" value="0.6857142857142857" type="real" />
  </edge>
  <edge id="P01733 (pp) A0A0A6YYK7" label="TVBL3_HUMAN (pp) TVA19_HUMAN" source="P01733" target="A0A0A6YYK7">
    <att name="confidence_score" value="1.0" type="real" />
    <att name="confidence_score_old" value="1.0" type="real" />
    <att name="initial_score" value="0.1361" type="real" />
    <att name="relevance_score" value="0.6857142857142857" type="real" />
  </edge>
  <edge id="P01737 (pp) P01848" label="TVA84_HUMAN (pp) TRAC_HUMAN" source="P01737" target="P01848">
    <att name="confidence_score" value="1.0" type="real" />
    <att name="confidence_score_old" value="1.0" type="real" />
    <att name="initial_score" value="0.1017" type="real" />
    <att name="relevance_score" value="0.6153846153846154" type="real" />
  </edge>
  <edge id="P01737 (pp) P01850" label="TVA84_HUMAN (pp) TRBC1_HUMAN" source="P01737" target="P01850">
    <att name="confidence_score" value="1.0" type="real" />
    <att name="confidence_score_old" value="1.0" type="real" />
    <att name="initial_score" value="0.1305" type="real" />
    <att name="relevance_score" value="0.6153846153846154" type="real" />
  </edge>
  <edge id="P01737 (pp) P01903" label="TVA84_HUMAN (pp) DRA_HUMAN" source="P01737" target="P01903">
    <att name="confidence_score" value="1.0" type="real" />
    <att name="confidence_score_old" value="1.0" type="real" />
    <att name="initial_score" value="0.2099" type="real" />
    <att name="relevance_score" value="0.27956989247311825" type="real" />
  </edge>
  <edge id="P01737 (pp) P01906" label="TVA84_HUMAN (pp) DQA2_HUMAN" source="P01737" target="P01906">
    <att name="confidence_score" value="1.0" type="real" />
    <att name="confidence_score_old" value="1.0" type="real" />
    <att name="initial_score" value="0.2167" type="real" />
    <att name="relevance_score" value="0.4098360655737705" type="real" />
  </edge>
  <edge id="P01737 (pp) P01909" label="TVA84_HUMAN (pp) DQA1_HUMAN" source="P01737" target="P01909">
    <att name="confidence_score" value="1.0" type="real" />
    <att name="confidence_score_old" value="1.0" type="real" />
    <att name="initial_score" value="0.2105" type="real" />
    <att name="relevance_score" value="0.30952380952380953" type="real" />
  </edge>
  <edge id="P01737 (pp) P04234" label="TVA84_HUMAN (pp) CD3D_HUMAN" source="P01737" target="P04234">
    <att name="confidence_score" value="1.0" type="real" />
    <att name="confidence_score_old" value="1.0" type="real" />
    <att name="initial_score" value="0.1235" type="real" />
    <att name="relevance_score" value="0.4126984126984127" type="real" />
  </edge>
  <edge id="P01737 (pp) P04435" label="TVA84_HUMAN (pp) TVB79_HUMAN" source="P01737" target="P04435">
    <att name="confidence_score" value="1.0" type="real" />
    <att name="confidence_score_old" value="1.0" type="real" />
    <att name="initial_score" value="0.1361" type="real" />
    <att name="relevance_score" value="0.6857142857142857" type="real" />
  </edge>
  <edge id="P01737 (pp) P04437" label="TVA84_HUMAN (pp) TVA29_HUMAN" source="P01737" target="P04437">
    <att name="confidence_score" value="1.0" type="real" />
    <att name="confidence_score_old" value="1.0" type="real" />
    <att name="initial_score" value="0.1077" type="real" />
    <att name="relevance_score" value="0.6857142857142857" type="real" />
  </edge>
  <edge id="P01737 (pp) P06239" label="TVA84_HUMAN (pp) LCK_HUMAN" source="P01737" target="P06239">
    <att name="confidence_score" value="1.0" type="real" />
    <att name="confidence_score_old" value="1.0" type="real" />
    <att name="initial_score" value="0.2081" type="real" />
    <att name="relevance_score" value="0.41830065359477125" type="real" />
  </edge>
  <edge id="P01737 (pp) P07766" label="TVA84_HUMAN (pp) CD3E_HUMAN" source="P01737" target="P07766">
    <att name="confidence_score" value="1.0" type="real" />
    <att name="confidence_score_old" value="1.0" type="real" />
    <att name="initial_score" value="0.1251" type="real" />
    <att name="relevance_score" value="0.46153846153846156" type="real" />
  </edge>
  <edge id="P01737 (pp) P09693" label="TVA84_HUMAN (pp) CD3G_HUMAN" source="P01737" target="P09693">
    <att name="confidence_score" value="1.0" type="real" />
    <att name="confidence_score_old" value="1.0" type="real" />
    <att name="initial_score" value="0.1243" type="real" />
    <att name="relevance_score" value="0.4939759036144578" type="real" />
  </edge>
  <edge id="P01737 (pp) P19174" label="TVA84_HUMAN (pp) PLCG1_HUMAN" source="P01737" target="P19174">
    <att name="confidence_score" value="1.0" type="real" />
    <att name="confidence_score_old" value="1.0" type="real" />
    <att name="initial_score" value="0.0992" type="real" />
    <att name="relevance_score" value="0.6857142857142857" type="real" />
  </edge>
  <edge id="P01737 (pp) P20036" label="TVA84_HUMAN (pp) DPA1_HUMAN" source="P01737" target="P20036">
    <att name="confidence_score" value="1.0" type="real" />
    <att name="confidence_score_old" value="1.0" type="real" />
    <att name="initial_score" value="0.2116" type="real" />
    <att name="relevance_score" value="0.20930232558139536" type="real" />
  </edge>
  <edge id="P01737 (pp) P20963" label="TVA84_HUMAN (pp) CD3Z_HUMAN" source="P01737" target="P20963">
    <att name="confidence_score" value="1.0" type="real" />
    <att name="confidence_score_old" value="1.0" type="real" />
    <att name="initial_score" value="0.123" type="real" />
    <att name="relevance_score" value="0.5104166666666666" type="real" />
  </edge>
  <edge id="P01737 (pp) P29350" label="TVA84_HUMAN (pp) PTN6_HUMAN" source="P01737" target="P29350">
    <att name="confidence_score" value="1.0" type="real" />
    <att name="confidence_score_old" value="1.0" type="real" />
    <att name="initial_score" value="0.0974" type="real" />
    <att name="relevance_score" value="0.3446327683615819" type="real" />
  </edge>
  <edge id="P01737 (pp) P43403" label="TVA84_HUMAN (pp) ZAP70_HUMAN" source="P01737" target="P43403">
    <att name="confidence_score" value="1.0" type="real" />
    <att name="confidence_score_old" value="1.0" type="real" />
    <att name="initial_score" value="0.1557" type="real" />
    <att name="relevance_score" value="0.5384615384615384" type="real" />
  </edge>
  <edge id="P01737 (pp) Q06124" label="TVA84_HUMAN (pp) PTN11_HUMAN" source="P01737" target="Q06124">
    <att name="confidence_score" value="1.0" type="real" />
    <att name="confidence_score_old" value="1.0" type="real" />
    <att name="initial_score" value="0.0962" type="real" />
    <att name="relevance_score" value="0.37755102040816324" type="real" />
  </edge>
  <edge id="P01737 (pp) Q12913" label="TVA84_HUMAN (pp) PTPRJ_HUMAN" source="P01737" target="Q12913">
    <att name="confidence_score" value="1.0" type="real" />
    <att name="confidence_score_old" value="1.0" type="real" />
    <att name="initial_score" value="0.1418" type="real" />
    <att name="relevance_score" value="0.6" type="real" />
  </edge>
  <edge id="P01737 (pp) Q13094" label="TVA84_HUMAN (pp) LCP2_HUMAN" source="P01737" target="Q13094">
    <att name="confidence_score" value="1.0" type="real" />
    <att name="confidence_score_old" value="1.0" type="real" />
    <att name="initial_score" value="0.1026" type="real" />
    <att name="relevance_score" value="0.6857142857142857" type="real" />
  </edge>
  <edge id="P01737 (pp) A0A0A6YYK7" label="TVA84_HUMAN (pp) TVA19_HUMAN" source="P01737" target="A0A0A6YYK7">
    <att name="confidence_score" value="1.0" type="real" />
    <att name="confidence_score_old" value="1.0" type="real" />
    <att name="initial_score" value="0.1077" type="real" />
    <att name="relevance_score" value="0.6857142857142857" type="real" />
  </edge>
  <edge id="P01834 (pp) P01857" label="IGKC_HUMAN (pp) IGHG1_HUMAN" source="P01834" target="P01857">
    <att name="confidence_score" value="1.0" type="real" />
    <att name="confidence_score_old" value="1.0" type="real" />
    <att name="initial_score" value="0.6629" type="real" />
    <att name="relevance_score" value="0.4142857142857143" type="real" />
  </edge>
  <edge id="P01834 (pp) P01859" label="IGKC_HUMAN (pp) IGHG2_HUMAN" source="P01834" target="P01859">
    <att name="confidence_score" value="1.0" type="real" />
    <att name="confidence_score_old" value="1.0" type="real" />
    <att name="initial_score" value="0.0492" type="real" />
    <att name="relevance_score" value="0.4142857142857143" type="real" />
  </edge>
  <edge id="P01834 (pp) P01860" label="IGKC_HUMAN (pp) IGHG3_HUMAN" source="P01834" target="P01860">
    <att name="confidence_score" value="1.0" type="real" />
    <att name="confidence_score_old" value="1.0" type="real" />
    <att name="initial_score" value="0.0501" type="real" />
    <att name="relevance_score" value="0.4142857142857143" type="real" />
  </edge>
  <edge id="P01834 (pp) P01861" label="IGKC_HUMAN (pp) IGHG4_HUMAN" source="P01834" target="P01861">
    <att name="confidence_score" value="1.0" type="real" />
    <att name="confidence_score_old" value="1.0" type="real" />
    <att name="initial_score" value="0.4761" type="real" />
    <att name="relevance_score" value="0.4142857142857143" type="real" />
  </edge>
  <edge id="P01834 (pp) P06241" label="IGKC_HUMAN (pp) FYN_HUMAN" source="P01834" target="P06241">
    <att name="confidence_score" value="1.0" type="real" />
    <att name="confidence_score_old" value="1.0" type="real" />
    <att name="initial_score" value="0.2042" type="real" />
    <att name="relevance_score" value="0.21568627450980393" type="real" />
  </edge>
  <edge id="P01834 (pp) P07948" label="IGKC_HUMAN (pp) LYN_HUMAN" source="P01834" target="P07948">
    <att name="confidence_score" value="1.0" type="real" />
    <att name="confidence_score_old" value="1.0" type="real" />
    <att name="initial_score" value="0.4551" type="real" />
    <att name="relevance_score" value="0.2676056338028169" type="real" />
  </edge>
  <edge id="P01834 (pp) P08637" label="IGKC_HUMAN (pp) FCG3A_HUMAN" source="P01834" target="P08637">
    <att name="confidence_score" value="1.0" type="real" />
    <att name="confidence_score_old" value="1.0" type="real" />
    <att name="initial_score" value="0.3919" type="real" />
    <att name="relevance_score" value="0.4142857142857143" type="real" />
  </edge>
  <edge id="P01834 (pp) P09693" label="IGKC_HUMAN (pp) CD3G_HUMAN" source="P01834" target="P09693">
    <att name="confidence_score" value="1.0" type="real" />
    <att name="confidence_score_old" value="1.0" type="real" />
    <att name="initial_score" value="0.301" type="real" />
    <att name="relevance_score" value="0.4142857142857143" type="real" />
  </edge>
  <edge id="P01834 (pp) P12314" label="IGKC_HUMAN (pp) FCGR1_HUMAN" source="P01834" target="P12314">
    <att name="confidence_score" value="1.0" type="real" />
    <att name="confidence_score_old" value="1.0" type="real" />
    <att name="initial_score" value="0.2621" type="real" />
    <att name="relevance_score" value="0.40425531914893614" type="real" />
  </edge>
  <edge id="P01834 (pp) P12318" label="IGKC_HUMAN (pp) FCG2A_HUMAN" source="P01834" target="P12318">
    <att name="confidence_score" value="1.0" type="real" />
    <att name="confidence_score_old" value="1.0" type="real" />
    <att name="initial_score" value="0.4224" type="real" />
    <att name="relevance_score" value="0.36363636363636365" type="real" />
  </edge>
  <edge id="P01834 (pp) P12931" label="IGKC_HUMAN (pp) SRC_HUMAN" source="P01834" target="P12931">
    <att name="confidence_score" value="1.0" type="real" />
    <att name="confidence_score_old" value="0.1914" type="real" />
    <att name="initial_score" value="0.1418" type="real" />
    <att name="relevance_score" value="0.19532908704883228" type="real" />
  </edge>
  <edge id="P01834 (pp) P15498" label="IGKC_HUMAN (pp) VAV_HUMAN" source="P01834" target="P15498">
    <att name="confidence_score" value="1.0" type="real" />
    <att name="confidence_score_old" value="1.0" type="real" />
    <att name="initial_score" value="0.212" type="real" />
    <att name="relevance_score" value="0.4015748031496063" type="real" />
  </edge>
  <edge id="P01834 (pp) P16885" label="IGKC_HUMAN (pp) PLCG2_HUMAN" source="P01834" target="P16885">
    <att name="confidence_score" value="1.0" type="real" />
    <att name="confidence_score_old" value="1.0" type="real" />
    <att name="initial_score" value="0.2153" type="real" />
    <att name="relevance_score" value="0.4142857142857143" type="real" />
  </edge>
  <edge id="P01834 (pp) P19174" label="IGKC_HUMAN (pp) PLCG1_HUMAN" source="P01834" target="P19174">
    <att name="confidence_score" value="1.0" type="real" />
    <att name="confidence_score_old" value="1.0" type="real" />
    <att name="initial_score" value="0.1185" type="real" />
    <att name="relevance_score" value="0.4142857142857143" type="real" />
  </edge>
  <edge id="P01834 (pp) P20273" label="IGKC_HUMAN (pp) CD22_HUMAN" source="P01834" target="P20273">
    <att name="confidence_score" value="1.0" type="real" />
    <att name="confidence_score_old" value="1.0" type="real" />
    <att name="initial_score" value="0.4235" type="real" />
    <att name="relevance_score" value="0.4" type="real" />
  </edge>
  <edge id="P01834 (pp) P20963" label="IGKC_HUMAN (pp) CD3Z_HUMAN" source="P01834" target="P20963">
    <att name="confidence_score" value="1.0" type="real" />
    <att name="confidence_score_old" value="1.0" type="real" />
    <att name="initial_score" value="0.2501" type="real" />
    <att name="relevance_score" value="0.4142857142857143" type="real" />
  </edge>
  <edge id="P01834 (pp) P27986" label="IGKC_HUMAN (pp) P85A_HUMAN" source="P01834" target="P27986">
    <att name="confidence_score" value="1.0" type="real" />
    <att name="confidence_score_old" value="1.0" type="real" />
    <att name="initial_score" value="0.0896" type="real" />
    <att name="relevance_score" value="0.3799392097264438" type="real" />
  </edge>
  <edge id="P01834 (pp) P29350" label="IGKC_HUMAN (pp) PTN6_HUMAN" source="P01834" target="P29350">
    <att name="confidence_score" value="1.0" type="real" />
    <att name="confidence_score_old" value="1.0" type="real" />
    <att name="initial_score" value="0.2162" type="real" />
    <att name="relevance_score" value="0.3446327683615819" type="real" />
  </edge>
  <edge id="P01834 (pp) P29353" label="IGKC_HUMAN (pp) SHC1_HUMAN" source="P01834" target="P29353">
    <att name="confidence_score" value="1.0" type="real" />
    <att name="confidence_score_old" value="1.0" type="real" />
    <att name="initial_score" value="0.0462" type="real" />
    <att name="relevance_score" value="0.4142857142857143" type="real" />
  </edge>
  <edge id="P01834 (pp) P42336" label="IGKC_HUMAN (pp) PK3CA_HUMAN" source="P01834" target="P42336">
    <att name="confidence_score" value="1.0" type="real" />
    <att name="confidence_score_old" value="1.0" type="real" />
    <att name="initial_score" value="0.1172" type="real" />
    <att name="relevance_score" value="0.4142857142857143" type="real" />
  </edge>
  <edge id="P01834 (pp) P43405" label="IGKC_HUMAN (pp) KSYK_HUMAN" source="P01834" target="P43405">
    <att name="confidence_score" value="1.0" type="real" />
    <att name="confidence_score_old" value="1.0" type="real" />
    <att name="initial_score" value="0.5744" type="real" />
    <att name="relevance_score" value="0.3048780487804878" type="real" />
  </edge>
  <edge id="P01834 (pp) P52735" label="IGKC_HUMAN (pp) VAV2_HUMAN" source="P01834" target="P52735">
    <att name="confidence_score" value="1.0" type="real" />
    <att name="confidence_score_old" value="1.0" type="real" />
    <att name="initial_score" value="0.1567" type="real" />
    <att name="relevance_score" value="0.4142857142857143" type="real" />
  </edge>
  <edge id="P01834 (pp) P62993" label="IGKC_HUMAN (pp) GRB2_HUMAN" source="P01834" target="P62993">
    <att name="confidence_score" value="1.0" type="real" />
    <att name="confidence_score_old" value="1.0" type="real" />
    <att name="initial_score" value="0.1753" type="real" />
    <att name="relevance_score" value="0.2622309197651663" type="real" />
  </edge>
  <edge id="P01834 (pp) Q06187" label="IGKC_HUMAN (pp) BTK_HUMAN" source="P01834" target="Q06187">
    <att name="confidence_score" value="1.0" type="real" />
    <att name="confidence_score_old" value="0.213" type="real" />
    <att name="initial_score" value="0.1932" type="real" />
    <att name="relevance_score" value="0.28421052631578947" type="real" />
  </edge>
  <edge id="P01834 (pp) Q07889" label="IGKC_HUMAN (pp) SOS1_HUMAN" source="P01834" target="Q07889">
    <att name="confidence_score" value="1.0" type="real" />
    <att name="confidence_score_old" value="1.0" type="real" />
    <att name="initial_score" value="0.1813" type="real" />
    <att name="relevance_score" value="0.4142857142857143" type="real" />
  </edge>
  <edge id="P01834 (pp) Q8WV28" label="IGKC_HUMAN (pp) BLNK_HUMAN" source="P01834" target="Q8WV28">
    <att name="confidence_score" value="1.0" type="real" />
    <att name="confidence_score_old" value="1.0" type="real" />
    <att name="initial_score" value="0.1749" type="real" />
    <att name="relevance_score" value="0.4142857142857143" type="real" />
  </edge>
  <edge id="P01834 (pp) Q9GZY6" label="IGKC_HUMAN (pp) NTAL_HUMAN" source="P01834" target="Q9GZY6">
    <att name="confidence_score" value="1.0" type="real" />
    <att name="confidence_score_old" value="1.0" type="real" />
    <att name="initial_score" value="0.05" type="real" />
    <att name="relevance_score" value="0.4142857142857143" type="real" />
  </edge>
  <edge id="P01834 (pp) Q9UKW4" label="IGKC_HUMAN (pp) VAV3_HUMAN" source="P01834" target="Q9UKW4">
    <att name="confidence_score" value="1.0" type="real" />
    <att name="confidence_score_old" value="1.0" type="real" />
    <att name="initial_score" value="0.159" type="real" />
    <att name="relevance_score" value="0.4142857142857143" type="real" />
  </edge>
  <edge id="P01834 (pp) Q9UQC2" label="IGKC_HUMAN (pp) GAB2_HUMAN" source="P01834" target="Q9UQC2">
    <att name="confidence_score" value="1.0" type="real" />
    <att name="confidence_score_old" value="1.0" type="real" />
    <att name="initial_score" value="0.0466" type="real" />
    <att name="relevance_score" value="0.4142857142857143" type="real" />
  </edge>
  <edge id="P01848 (pp) P01850" label="TRAC_HUMAN (pp) TRBC1_HUMAN" source="P01848" target="P01850">
    <att name="confidence_score" value="1.0" type="real" />
    <att name="confidence_score_old" value="1.0" type="real" />
    <att name="initial_score" value="0.7443" type="real" />
    <att name="relevance_score" value="0.6153846153846154" type="real" />
  </edge>
  <edge id="P01848 (pp) P01903" label="TRAC_HUMAN (pp) DRA_HUMAN" source="P01848" target="P01903">
    <att name="confidence_score" value="1.0" type="real" />
    <att name="confidence_score_old" value="1.0" type="real" />
    <att name="initial_score" value="0.5629" type="real" />
    <att name="relevance_score" value="0.27956989247311825" type="real" />
  </edge>
  <edge id="P01848 (pp) P01906" label="TRAC_HUMAN (pp) DQA2_HUMAN" source="P01848" target="P01906">
    <att name="confidence_score" value="1.0" type="real" />
    <att name="confidence_score_old" value="1.0" type="real" />
    <att name="initial_score" value="0.2119" type="real" />
    <att name="relevance_score" value="0.4098360655737705" type="real" />
  </edge>
  <edge id="P01848 (pp) P01909" label="TRAC_HUMAN (pp) DQA1_HUMAN" source="P01848" target="P01909">
    <att name="confidence_score" value="1.0" type="real" />
    <att name="confidence_score_old" value="1.0" type="real" />
    <att name="initial_score" value="0.2064" type="real" />
    <att name="relevance_score" value="0.30952380952380953" type="real" />
  </edge>
  <edge id="P01848 (pp) P04234" label="TRAC_HUMAN (pp) CD3D_HUMAN" source="P01848" target="P04234">
    <att name="confidence_score" value="1.0" type="real" />
    <att name="confidence_score_old" value="1.0" type="real" />
    <att name="initial_score" value="0.1169" type="real" />
    <att name="relevance_score" value="0.4126984126984127" type="real" />
  </edge>
  <edge id="P01848 (pp) P04435" label="TRAC_HUMAN (pp) TVB79_HUMAN" source="P01848" target="P04435">
    <att name="confidence_score" value="1.0" type="real" />
    <att name="confidence_score_old" value="1.0" type="real" />
    <att name="initial_score" value="0.1284" type="real" />
    <att name="relevance_score" value="0.6153846153846154" type="real" />
  </edge>
  <edge id="P01848 (pp) P04437" label="TRAC_HUMAN (pp) TVA29_HUMAN" source="P01848" target="P04437">
    <att name="confidence_score" value="1.0" type="real" />
    <att name="confidence_score_old" value="1.0" type="real" />
    <att name="initial_score" value="0.1017" type="real" />
    <att name="relevance_score" value="0.6153846153846154" type="real" />
  </edge>
  <edge id="P01848 (pp) P06239" label="TRAC_HUMAN (pp) LCK_HUMAN" source="P01848" target="P06239">
    <att name="confidence_score" value="1.0" type="real" />
    <att name="confidence_score_old" value="1.0" type="real" />
    <att name="initial_score" value="0.2022" type="real" />
    <att name="relevance_score" value="0.41830065359477125" type="real" />
  </edge>
  <edge id="P01848 (pp) P07766" label="TRAC_HUMAN (pp) CD3E_HUMAN" source="P01848" target="P07766">
    <att name="confidence_score" value="1.0" type="real" />
    <att name="confidence_score_old" value="1.0" type="real" />
    <att name="initial_score" value="0.1182" type="real" />
    <att name="relevance_score" value="0.46153846153846156" type="real" />
  </edge>
  <edge id="P01848 (pp) P09693" label="TRAC_HUMAN (pp) CD3G_HUMAN" source="P01848" target="P09693">
    <att name="confidence_score" value="1.0" type="real" />
    <att name="confidence_score_old" value="1.0" type="real" />
    <att name="initial_score" value="0.1174" type="real" />
    <att name="relevance_score" value="0.4939759036144578" type="real" />
  </edge>
  <edge id="P01848 (pp) P19174" label="TRAC_HUMAN (pp) PLCG1_HUMAN" source="P01848" target="P19174">
    <att name="confidence_score" value="1.0" type="real" />
    <att name="confidence_score_old" value="1.0" type="real" />
    <att name="initial_score" value="0.0974" type="real" />
    <att name="relevance_score" value="0.6153846153846154" type="real" />
  </edge>
  <edge id="P01848 (pp) P20036" label="TRAC_HUMAN (pp) DPA1_HUMAN" source="P01848" target="P20036">
    <att name="confidence_score" value="1.0" type="real" />
    <att name="confidence_score_old" value="1.0" type="real" />
    <att name="initial_score" value="0.2066" type="real" />
    <att name="relevance_score" value="0.20930232558139536" type="real" />
  </edge>
  <edge id="P01848 (pp) P20963" label="TRAC_HUMAN (pp) CD3Z_HUMAN" source="P01848" target="P20963">
    <att name="confidence_score" value="1.0" type="real" />
    <att name="confidence_score_old" value="1.0" type="real" />
    <att name="initial_score" value="0.1161" type="real" />
    <att name="relevance_score" value="0.5104166666666666" type="real" />
  </edge>
  <edge id="P01848 (pp) P29350" label="TRAC_HUMAN (pp) PTN6_HUMAN" source="P01848" target="P29350">
    <att name="confidence_score" value="1.0" type="real" />
    <att name="confidence_score_old" value="1.0" type="real" />
    <att name="initial_score" value="0.0959" type="real" />
    <att name="relevance_score" value="0.3446327683615819" type="real" />
  </edge>
  <edge id="P01848 (pp) P43403" label="TRAC_HUMAN (pp) ZAP70_HUMAN" source="P01848" target="P43403">
    <att name="confidence_score" value="1.0" type="real" />
    <att name="confidence_score_old" value="1.0" type="real" />
    <att name="initial_score" value="0.1529" type="real" />
    <att name="relevance_score" value="0.5384615384615384" type="real" />
  </edge>
  <edge id="P01848 (pp) Q06124" label="TRAC_HUMAN (pp) PTN11_HUMAN" source="P01848" target="Q06124">
    <att name="confidence_score" value="1.0" type="real" />
    <att name="confidence_score_old" value="1.0" type="real" />
    <att name="initial_score" value="0.0946" type="real" />
    <att name="relevance_score" value="0.37755102040816324" type="real" />
  </edge>
  <edge id="P01848 (pp) Q12913" label="TRAC_HUMAN (pp) PTPRJ_HUMAN" source="P01848" target="Q12913">
    <att name="confidence_score" value="1.0" type="real" />
    <att name="confidence_score_old" value="1.0" type="real" />
    <att name="initial_score" value="0.1398" type="real" />
    <att name="relevance_score" value="0.6" type="real" />
  </edge>
  <edge id="P01848 (pp) Q13094" label="TRAC_HUMAN (pp) LCP2_HUMAN" source="P01848" target="Q13094">
    <att name="confidence_score" value="1.0" type="real" />
    <att name="confidence_score_old" value="1.0" type="real" />
    <att name="initial_score" value="0.1008" type="real" />
    <att name="relevance_score" value="0.6153846153846154" type="real" />
  </edge>
  <edge id="P01848 (pp) A0A0A6YYK7" label="TRAC_HUMAN (pp) TVA19_HUMAN" source="P01848" target="A0A0A6YYK7">
    <att name="confidence_score" value="1.0" type="real" />
    <att name="confidence_score_old" value="1.0" type="real" />
    <att name="initial_score" value="0.1017" type="real" />
    <att name="relevance_score" value="0.6153846153846154" type="real" />
  </edge>
  <edge id="P01850 (pp) P01903" label="TRBC1_HUMAN (pp) DRA_HUMAN" source="P01850" target="P01903">
    <att name="confidence_score" value="1.0" type="real" />
    <att name="confidence_score_old" value="1.0" type="real" />
    <att name="initial_score" value="0.5702" type="real" />
    <att name="relevance_score" value="0.27956989247311825" type="real" />
  </edge>
  <edge id="P01850 (pp) P01906" label="TRBC1_HUMAN (pp) DQA2_HUMAN" source="P01850" target="P01906">
    <att name="confidence_score" value="1.0" type="real" />
    <att name="confidence_score_old" value="1.0" type="real" />
    <att name="initial_score" value="0.214" type="real" />
    <att name="relevance_score" value="0.4098360655737705" type="real" />
  </edge>
  <edge id="P01850 (pp) P01909" label="TRBC1_HUMAN (pp) DQA1_HUMAN" source="P01850" target="P01909">
    <att name="confidence_score" value="1.0" type="real" />
    <att name="confidence_score_old" value="1.0" type="real" />
    <att name="initial_score" value="0.2089" type="real" />
    <att name="relevance_score" value="0.30952380952380953" type="real" />
  </edge>
  <edge id="P01850 (pp) P04234" label="TRBC1_HUMAN (pp) CD3D_HUMAN" source="P01850" target="P04234">
    <att name="confidence_score" value="1.0" type="real" />
    <att name="confidence_score_old" value="1.0" type="real" />
    <att name="initial_score" value="0.1185" type="real" />
    <att name="relevance_score" value="0.4126984126984127" type="real" />
  </edge>
  <edge id="P01850 (pp) P04435" label="TRBC1_HUMAN (pp) TVB79_HUMAN" source="P01850" target="P04435">
    <att name="confidence_score" value="1.0" type="real" />
    <att name="confidence_score_old" value="1.0" type="real" />
    <att name="initial_score" value="0.1033" type="real" />
    <att name="relevance_score" value="0.6153846153846154" type="real" />
  </edge>
  <edge id="P01850 (pp) P04437" label="TRBC1_HUMAN (pp) TVA29_HUMAN" source="P01850" target="P04437">
    <att name="confidence_score" value="1.0" type="real" />
    <att name="confidence_score_old" value="1.0" type="real" />
    <att name="initial_score" value="0.1305" type="real" />
    <att name="relevance_score" value="0.6153846153846154" type="real" />
  </edge>
  <edge id="P01850 (pp) P06239" label="TRBC1_HUMAN (pp) LCK_HUMAN" source="P01850" target="P06239">
    <att name="confidence_score" value="1.0" type="real" />
    <att name="confidence_score_old" value="1.0" type="real" />
    <att name="initial_score" value="0.2048" type="real" />
    <att name="relevance_score" value="0.41830065359477125" type="real" />
  </edge>
  <edge id="P01850 (pp) P07766" label="TRBC1_HUMAN (pp) CD3E_HUMAN" source="P01850" target="P07766">
    <att name="confidence_score" value="1.0" type="real" />
    <att name="confidence_score_old" value="1.0" type="real" />
    <att name="initial_score" value="0.1203" type="real" />
    <att name="relevance_score" value="0.46153846153846156" type="real" />
  </edge>
  <edge id="P01850 (pp) P09693" label="TRBC1_HUMAN (pp) CD3G_HUMAN" source="P01850" target="P09693">
    <att name="confidence_score" value="1.0" type="real" />
    <att name="confidence_score_old" value="1.0" type="real" />
    <att name="initial_score" value="0.1193" type="real" />
    <att name="relevance_score" value="0.4939759036144578" type="real" />
  </edge>
  <edge id="P01850 (pp) P19174" label="TRBC1_HUMAN (pp) PLCG1_HUMAN" source="P01850" target="P19174">
    <att name="confidence_score" value="1.0" type="real" />
    <att name="confidence_score_old" value="1.0" type="real" />
    <att name="initial_score" value="0.0983" type="real" />
    <att name="relevance_score" value="0.6153846153846154" type="real" />
  </edge>
  <edge id="P01850 (pp) P20036" label="TRBC1_HUMAN (pp) DPA1_HUMAN" source="P01850" target="P20036">
    <att name="confidence_score" value="1.0" type="real" />
    <att name="confidence_score_old" value="1.0" type="real" />
    <att name="initial_score" value="0.209" type="real" />
    <att name="relevance_score" value="0.20930232558139536" type="real" />
  </edge>
  <edge id="P01850 (pp) P20963" label="TRBC1_HUMAN (pp) CD3Z_HUMAN" source="P01850" target="P20963">
    <att name="confidence_score" value="1.0" type="real" />
    <att name="confidence_score_old" value="1.0" type="real" />
    <att name="initial_score" value="0.118" type="real" />
    <att name="relevance_score" value="0.5104166666666666" type="real" />
  </edge>
  <edge id="P01850 (pp) P29350" label="TRBC1_HUMAN (pp) PTN6_HUMAN" source="P01850" target="P29350">
    <att name="confidence_score" value="1.0" type="real" />
    <att name="confidence_score_old" value="1.0" type="real" />
    <att name="initial_score" value="0.0967" type="real" />
    <att name="relevance_score" value="0.3446327683615819" type="real" />
  </edge>
  <edge id="P01850 (pp) P43403" label="TRBC1_HUMAN (pp) ZAP70_HUMAN" source="P01850" target="P43403">
    <att name="confidence_score" value="1.0" type="real" />
    <att name="confidence_score_old" value="1.0" type="real" />
    <att name="initial_score" value="0.1541" type="real" />
    <att name="relevance_score" value="0.5384615384615384" type="real" />
  </edge>
  <edge id="P01850 (pp) Q06124" label="TRBC1_HUMAN (pp) PTN11_HUMAN" source="P01850" target="Q06124">
    <att name="confidence_score" value="1.0" type="real" />
    <att name="confidence_score_old" value="1.0" type="real" />
    <att name="initial_score" value="0.0953" type="real" />
    <att name="relevance_score" value="0.37755102040816324" type="real" />
  </edge>
  <edge id="P01850 (pp) Q12913" label="TRBC1_HUMAN (pp) PTPRJ_HUMAN" source="P01850" target="Q12913">
    <att name="confidence_score" value="1.0" type="real" />
    <att name="confidence_score_old" value="1.0" type="real" />
    <att name="initial_score" value="0.1408" type="real" />
    <att name="relevance_score" value="0.6" type="real" />
  </edge>
  <edge id="P01850 (pp) Q13094" label="TRBC1_HUMAN (pp) LCP2_HUMAN" source="P01850" target="Q13094">
    <att name="confidence_score" value="1.0" type="real" />
    <att name="confidence_score_old" value="1.0" type="real" />
    <att name="initial_score" value="0.1017" type="real" />
    <att name="relevance_score" value="0.6153846153846154" type="real" />
  </edge>
  <edge id="P01850 (pp) A0A0A6YYK7" label="TRBC1_HUMAN (pp) TVA19_HUMAN" source="P01850" target="A0A0A6YYK7">
    <att name="confidence_score" value="1.0" type="real" />
    <att name="confidence_score_old" value="1.0" type="real" />
    <att name="initial_score" value="0.1305" type="real" />
    <att name="relevance_score" value="0.6153846153846154" type="real" />
  </edge>
  <edge id="P01857 (pp) P01859" label="IGHG1_HUMAN (pp) IGHG2_HUMAN" source="P01857" target="P01859">
    <att name="confidence_score" value="1.0" type="real" />
    <att name="confidence_score_old" value="1.0" type="real" />
    <att name="initial_score" value="0.0492" type="real" />
    <att name="relevance_score" value="0.45454545454545453" type="real" />
  </edge>
  <edge id="P01857 (pp) P01860" label="IGHG1_HUMAN (pp) IGHG3_HUMAN" source="P01857" target="P01860">
    <att name="confidence_score" value="1.0" type="real" />
    <att name="confidence_score_old" value="1.0" type="real" />
    <att name="initial_score" value="0.0499" type="real" />
    <att name="relevance_score" value="0.45454545454545453" type="real" />
  </edge>
  <edge id="P01857 (pp) P01861" label="IGHG1_HUMAN (pp) IGHG4_HUMAN" source="P01857" target="P01861">
    <att name="confidence_score" value="1.0" type="real" />
    <att name="confidence_score_old" value="1.0" type="real" />
    <att name="initial_score" value="0.0511" type="real" />
    <att name="relevance_score" value="0.45454545454545453" type="real" />
  </edge>
  <edge id="P01857 (pp) P06241" label="IGHG1_HUMAN (pp) FYN_HUMAN" source="P01857" target="P06241">
    <att name="confidence_score" value="1.0" type="real" />
    <att name="confidence_score_old" value="0.191" type="real" />
    <att name="initial_score" value="0.1407" type="real" />
    <att name="relevance_score" value="0.21568627450980393" type="real" />
  </edge>
  <edge id="P01857 (pp) P07948" label="IGHG1_HUMAN (pp) LYN_HUMAN" source="P01857" target="P07948">
    <att name="confidence_score" value="1.0" type="real" />
    <att name="confidence_score_old" value="0.1909" type="real" />
    <att name="initial_score" value="0.1405" type="real" />
    <att name="relevance_score" value="0.2676056338028169" type="real" />
  </edge>
  <edge id="P01857 (pp) P08637" label="IGHG1_HUMAN (pp) FCG3A_HUMAN" source="P01857" target="P08637">
    <att name="confidence_score" value="1.0" type="real" />
    <att name="confidence_score_old" value="1.0" type="real" />
    <att name="initial_score" value="0.2559" type="real" />
    <att name="relevance_score" value="0.45454545454545453" type="real" />
  </edge>
  <edge id="P01857 (pp) P09693" label="IGHG1_HUMAN (pp) CD3G_HUMAN" source="P01857" target="P09693">
    <att name="confidence_score" value="1.0" type="real" />
    <att name="confidence_score_old" value="1.0" type="real" />
    <att name="initial_score" value="0.2983" type="real" />
    <att name="relevance_score" value="0.45454545454545453" type="real" />
  </edge>
  <edge id="P01857 (pp) P12314" label="IGHG1_HUMAN (pp) FCGR1_HUMAN" source="P01857" target="P12314">
    <att name="confidence_score" value="1.0" type="real" />
    <att name="confidence_score_old" value="1.0" type="real" />
    <att name="initial_score" value="0.6958" type="real" />
    <att name="relevance_score" value="0.40425531914893614" type="real" />
  </edge>
  <edge id="P01857 (pp) P12318" label="IGHG1_HUMAN (pp) FCG2A_HUMAN" source="P01857" target="P12318">
    <att name="confidence_score" value="1.0" type="real" />
    <att name="confidence_score_old" value="1.0" type="real" />
    <att name="initial_score" value="0.4192" type="real" />
    <att name="relevance_score" value="0.36363636363636365" type="real" />
  </edge>
  <edge id="P01857 (pp) P12931" label="IGHG1_HUMAN (pp) SRC_HUMAN" source="P01857" target="P12931">
    <att name="confidence_score" value="1.0" type="real" />
    <att name="confidence_score_old" value="0.191" type="real" />
    <att name="initial_score" value="0.1407" type="real" />
    <att name="relevance_score" value="0.19532908704883228" type="real" />
  </edge>
  <edge id="P01857 (pp) P15498" label="IGHG1_HUMAN (pp) VAV_HUMAN" source="P01857" target="P15498">
    <att name="confidence_score" value="1.0" type="real" />
    <att name="confidence_score_old" value="1.0" type="real" />
    <att name="initial_score" value="0.1548" type="real" />
    <att name="relevance_score" value="0.4015748031496063" type="real" />
  </edge>
  <edge id="P01857 (pp) P16885" label="IGHG1_HUMAN (pp) PLCG2_HUMAN" source="P01857" target="P16885">
    <att name="confidence_score" value="1.0" type="real" />
    <att name="confidence_score_old" value="1.0" type="real" />
    <att name="initial_score" value="0.1183" type="real" />
    <att name="relevance_score" value="0.45454545454545453" type="real" />
  </edge>
  <edge id="P01857 (pp) P19174" label="IGHG1_HUMAN (pp) PLCG1_HUMAN" source="P01857" target="P19174">
    <att name="confidence_score" value="1.0" type="real" />
    <att name="confidence_score_old" value="1.0" type="real" />
    <att name="initial_score" value="0.1174" type="real" />
    <att name="relevance_score" value="0.45454545454545453" type="real" />
  </edge>
  <edge id="P01857 (pp) P20963" label="IGHG1_HUMAN (pp) CD3Z_HUMAN" source="P01857" target="P20963">
    <att name="confidence_score" value="1.0" type="real" />
    <att name="confidence_score_old" value="1.0" type="real" />
    <att name="initial_score" value="0.2476" type="real" />
    <att name="relevance_score" value="0.45454545454545453" type="real" />
  </edge>
  <edge id="P01857 (pp) P27986" label="IGHG1_HUMAN (pp) P85A_HUMAN" source="P01857" target="P27986">
    <att name="confidence_score" value="1.0" type="real" />
    <att name="confidence_score_old" value="1.0" type="real" />
    <att name="initial_score" value="0.0887" type="real" />
    <att name="relevance_score" value="0.3799392097264438" type="real" />
  </edge>
  <edge id="P01857 (pp) P42336" label="IGHG1_HUMAN (pp) PK3CA_HUMAN" source="P01857" target="P42336">
    <att name="confidence_score" value="1.0" type="real" />
    <att name="confidence_score_old" value="1.0" type="real" />
    <att name="initial_score" value="0.1161" type="real" />
    <att name="relevance_score" value="0.45454545454545453" type="real" />
  </edge>
  <edge id="P01857 (pp) P43405" label="IGHG1_HUMAN (pp) KSYK_HUMAN" source="P01857" target="P43405">
    <att name="confidence_score" value="1.0" type="real" />
    <att name="confidence_score_old" value="1.0" type="real" />
    <att name="initial_score" value="0.3037" type="real" />
    <att name="relevance_score" value="0.3048780487804878" type="real" />
  </edge>
  <edge id="P01857 (pp) P52735" label="IGHG1_HUMAN (pp) VAV2_HUMAN" source="P01857" target="P52735">
    <att name="confidence_score" value="1.0" type="real" />
    <att name="confidence_score_old" value="1.0" type="real" />
    <att name="initial_score" value="0.1555" type="real" />
    <att name="relevance_score" value="0.45454545454545453" type="real" />
  </edge>
  <edge id="P01857 (pp) Q9UKW4" label="IGHG1_HUMAN (pp) VAV3_HUMAN" source="P01857" target="Q9UKW4">
    <att name="confidence_score" value="1.0" type="real" />
    <att name="confidence_score_old" value="1.0" type="real" />
    <att name="initial_score" value="0.1577" type="real" />
    <att name="relevance_score" value="0.45454545454545453" type="real" />
  </edge>
  <edge id="P01859 (pp) P01860" label="IGHG2_HUMAN (pp) IGHG3_HUMAN" source="P01859" target="P01860">
    <att name="confidence_score" value="1.0" type="real" />
    <att name="confidence_score_old" value="1.0" type="real" />
    <att name="initial_score" value="0.0505" type="real" />
    <att name="relevance_score" value="0.5263157894736842" type="real" />
  </edge>
  <edge id="P01859 (pp) P01861" label="IGHG2_HUMAN (pp) IGHG4_HUMAN" source="P01859" target="P01861">
    <att name="confidence_score" value="1.0" type="real" />
    <att name="confidence_score_old" value="1.0" type="real" />
    <att name="initial_score" value="0.0517" type="real" />
    <att name="relevance_score" value="0.5263157894736842" type="real" />
  </edge>
  <edge id="P01859 (pp) P06241" label="IGHG2_HUMAN (pp) FYN_HUMAN" source="P01859" target="P06241">
    <att name="confidence_score" value="1.0" type="real" />
    <att name="confidence_score_old" value="0.1918" type="real" />
    <att name="initial_score" value="0.1427" type="real" />
    <att name="relevance_score" value="0.21568627450980393" type="real" />
  </edge>
  <edge id="P01859 (pp) P07948" label="IGHG2_HUMAN (pp) LYN_HUMAN" source="P01859" target="P07948">
    <att name="confidence_score" value="1.0" type="real" />
    <att name="confidence_score_old" value="0.1918" type="real" />
    <att name="initial_score" value="0.1426" type="real" />
    <att name="relevance_score" value="0.2676056338028169" type="real" />
  </edge>
  <edge id="P01859 (pp) P08637" label="IGHG2_HUMAN (pp) FCG3A_HUMAN" source="P01859" target="P08637">
    <att name="confidence_score" value="1.0" type="real" />
    <att name="confidence_score_old" value="1.0" type="real" />
    <att name="initial_score" value="0.2599" type="real" />
    <att name="relevance_score" value="0.47619047619047616" type="real" />
  </edge>
  <edge id="P01859 (pp) P09693" label="IGHG2_HUMAN (pp) CD3G_HUMAN" source="P01859" target="P09693">
    <att name="confidence_score" value="1.0" type="real" />
    <att name="confidence_score_old" value="1.0" type="real" />
    <att name="initial_score" value="0.3032" type="real" />
    <att name="relevance_score" value="0.4939759036144578" type="real" />
  </edge>
  <edge id="P01859 (pp) P12314" label="IGHG2_HUMAN (pp) FCGR1_HUMAN" source="P01859" target="P12314">
    <att name="confidence_score" value="1.0" type="real" />
    <att name="confidence_score_old" value="1.0" type="real" />
    <att name="initial_score" value="0.2639" type="real" />
    <att name="relevance_score" value="0.40425531914893614" type="real" />
  </edge>
  <edge id="P01859 (pp) P12318" label="IGHG2_HUMAN (pp) FCG2A_HUMAN" source="P01859" target="P12318">
    <att name="confidence_score" value="1.0" type="real" />
    <att name="confidence_score_old" value="1.0" type="real" />
    <att name="initial_score" value="0.4255" type="real" />
    <att name="relevance_score" value="0.36363636363636365" type="real" />
  </edge>
  <edge id="P01859 (pp) P12931" label="IGHG2_HUMAN (pp) SRC_HUMAN" source="P01859" target="P12931">
    <att name="confidence_score" value="1.0" type="real" />
    <att name="confidence_score_old" value="0.1918" type="real" />
    <att name="initial_score" value="0.1426" type="real" />
    <att name="relevance_score" value="0.19532908704883228" type="real" />
  </edge>
  <edge id="P01859 (pp) P15498" label="IGHG2_HUMAN (pp) VAV_HUMAN" source="P01859" target="P15498">
    <att name="confidence_score" value="1.0" type="real" />
    <att name="confidence_score_old" value="1.0" type="real" />
    <att name="initial_score" value="0.157" type="real" />
    <att name="relevance_score" value="0.4015748031496063" type="real" />
  </edge>
  <edge id="P01859 (pp) P16885" label="IGHG2_HUMAN (pp) PLCG2_HUMAN" source="P01859" target="P16885">
    <att name="confidence_score" value="1.0" type="real" />
    <att name="confidence_score_old" value="1.0" type="real" />
    <att name="initial_score" value="0.1199" type="real" />
    <att name="relevance_score" value="0.5263157894736842" type="real" />
  </edge>
  <edge id="P01859 (pp) P19174" label="IGHG2_HUMAN (pp) PLCG1_HUMAN" source="P01859" target="P19174">
    <att name="confidence_score" value="1.0" type="real" />
    <att name="confidence_score_old" value="1.0" type="real" />
    <att name="initial_score" value="0.1191" type="real" />
    <att name="relevance_score" value="0.5263157894736842" type="real" />
  </edge>
  <edge id="P01859 (pp) P20963" label="IGHG2_HUMAN (pp) CD3Z_HUMAN" source="P01859" target="P20963">
    <att name="confidence_score" value="1.0" type="real" />
    <att name="confidence_score_old" value="1.0" type="real" />
    <att name="initial_score" value="0.2517" type="real" />
    <att name="relevance_score" value="0.5104166666666666" type="real" />
  </edge>
  <edge id="P01859 (pp) P27986" label="IGHG2_HUMAN (pp) P85A_HUMAN" source="P01859" target="P27986">
    <att name="confidence_score" value="1.0" type="real" />
    <att name="confidence_score_old" value="1.0" type="real" />
    <att name="initial_score" value="0.09" type="real" />
    <att name="relevance_score" value="0.3799392097264438" type="real" />
  </edge>
  <edge id="P01859 (pp) P42336" label="IGHG2_HUMAN (pp) PK3CA_HUMAN" source="P01859" target="P42336">
    <att name="confidence_score" value="1.0" type="real" />
    <att name="confidence_score_old" value="1.0" type="real" />
    <att name="initial_score" value="0.0905" type="real" />
    <att name="relevance_score" value="0.46798029556650245" type="real" />
  </edge>
  <edge id="P01859 (pp) P43405" label="IGHG2_HUMAN (pp) KSYK_HUMAN" source="P01859" target="P43405">
    <att name="confidence_score" value="1.0" type="real" />
    <att name="confidence_score_old" value="1.0" type="real" />
    <att name="initial_score" value="0.3086" type="real" />
    <att name="relevance_score" value="0.3048780487804878" type="real" />
  </edge>
  <edge id="P01859 (pp) P52735" label="IGHG2_HUMAN (pp) VAV2_HUMAN" source="P01859" target="P52735">
    <att name="confidence_score" value="1.0" type="real" />
    <att name="confidence_score_old" value="1.0" type="real" />
    <att name="initial_score" value="0.1577" type="real" />
    <att name="relevance_score" value="0.4574468085106383" type="real" />
  </edge>
  <edge id="P01859 (pp) Q9UKW4" label="IGHG2_HUMAN (pp) VAV3_HUMAN" source="P01859" target="Q9UKW4">
    <att name="confidence_score" value="1.0" type="real" />
    <att name="confidence_score_old" value="1.0" type="real" />
    <att name="initial_score" value="0.1599" type="real" />
    <att name="relevance_score" value="0.5263157894736842" type="real" />
  </edge>
  <edge id="P01860 (pp) P01861" label="IGHG3_HUMAN (pp) IGHG4_HUMAN" source="P01860" target="P01861">
    <att name="confidence_score" value="1.0" type="real" />
    <att name="confidence_score_old" value="1.0" type="real" />
    <att name="initial_score" value="0.0542" type="real" />
    <att name="relevance_score" value="0.5263157894736842" type="real" />
  </edge>
  <edge id="P01860 (pp) P06241" label="IGHG3_HUMAN (pp) FYN_HUMAN" source="P01860" target="P06241">
    <att name="confidence_score" value="1.0" type="real" />
    <att name="confidence_score_old" value="0.1926" type="real" />
    <att name="initial_score" value="0.1446" type="real" />
    <att name="relevance_score" value="0.21568627450980393" type="real" />
  </edge>
  <edge id="P01860 (pp) P07948" label="IGHG3_HUMAN (pp) LYN_HUMAN" source="P01860" target="P07948">
    <att name="confidence_score" value="1.0" type="real" />
    <att name="confidence_score_old" value="0.1926" type="real" />
    <att name="initial_score" value="0.1446" type="real" />
    <att name="relevance_score" value="0.2676056338028169" type="real" />
  </edge>
  <edge id="P01860 (pp) P08637" label="IGHG3_HUMAN (pp) FCG3A_HUMAN" source="P01860" target="P08637">
    <att name="confidence_score" value="1.0" type="real" />
    <att name="confidence_score_old" value="1.0" type="real" />
    <att name="initial_score" value="0.2644" type="real" />
    <att name="relevance_score" value="0.47619047619047616" type="real" />
  </edge>
  <edge id="P01860 (pp) P09693" label="IGHG3_HUMAN (pp) CD3G_HUMAN" source="P01860" target="P09693">
    <att name="confidence_score" value="1.0" type="real" />
    <att name="confidence_score_old" value="1.0" type="real" />
    <att name="initial_score" value="0.3074" type="real" />
    <att name="relevance_score" value="0.4939759036144578" type="real" />
  </edge>
  <edge id="P01860 (pp) P12314" label="IGHG3_HUMAN (pp) FCGR1_HUMAN" source="P01860" target="P12314">
    <att name="confidence_score" value="1.0" type="real" />
    <att name="confidence_score_old" value="1.0" type="real" />
    <att name="initial_score" value="0.2671" type="real" />
    <att name="relevance_score" value="0.40425531914893614" type="real" />
  </edge>
  <edge id="P01860 (pp) P12318" label="IGHG3_HUMAN (pp) FCG2A_HUMAN" source="P01860" target="P12318">
    <att name="confidence_score" value="1.0" type="real" />
    <att name="confidence_score_old" value="1.0" type="real" />
    <att name="initial_score" value="0.4299" type="real" />
    <att name="relevance_score" value="0.36363636363636365" type="real" />
  </edge>
  <edge id="P01860 (pp) P12931" label="IGHG3_HUMAN (pp) SRC_HUMAN" source="P01860" target="P12931">
    <att name="confidence_score" value="1.0" type="real" />
    <att name="confidence_score_old" value="0.1927" type="real" />
    <att name="initial_score" value="0.145" type="real" />
    <att name="relevance_score" value="0.19532908704883228" type="real" />
  </edge>
  <edge id="P01860 (pp) P15498" label="IGHG3_HUMAN (pp) VAV_HUMAN" source="P01860" target="P15498">
    <att name="confidence_score" value="1.0" type="real" />
    <att name="confidence_score_old" value="1.0" type="real" />
    <att name="initial_score" value="0.1588" type="real" />
    <att name="relevance_score" value="0.4015748031496063" type="real" />
  </edge>
  <edge id="P01860 (pp) P16885" label="IGHG3_HUMAN (pp) PLCG2_HUMAN" source="P01860" target="P16885">
    <att name="confidence_score" value="1.0" type="real" />
    <att name="confidence_score_old" value="1.0" type="real" />
    <att name="initial_score" value="0.1212" type="real" />
    <att name="relevance_score" value="0.5263157894736842" type="real" />
  </edge>
  <edge id="P01860 (pp) P19174" label="IGHG3_HUMAN (pp) PLCG1_HUMAN" source="P01860" target="P19174">
    <att name="confidence_score" value="1.0" type="real" />
    <att name="confidence_score_old" value="1.0" type="real" />
    <att name="initial_score" value="0.1205" type="real" />
    <att name="relevance_score" value="0.5263157894736842" type="real" />
  </edge>
  <edge id="P01860 (pp) P20963" label="IGHG3_HUMAN (pp) CD3Z_HUMAN" source="P01860" target="P20963">
    <att name="confidence_score" value="1.0" type="real" />
    <att name="confidence_score_old" value="1.0" type="real" />
    <att name="initial_score" value="0.2552" type="real" />
    <att name="relevance_score" value="0.5104166666666666" type="real" />
  </edge>
  <edge id="P01860 (pp) P27986" label="IGHG3_HUMAN (pp) P85A_HUMAN" source="P01860" target="P27986">
    <att name="confidence_score" value="1.0" type="real" />
    <att name="confidence_score_old" value="1.0" type="real" />
    <att name="initial_score" value="0.0913" type="real" />
    <att name="relevance_score" value="0.3799392097264438" type="real" />
  </edge>
  <edge id="P01860 (pp) P42336" label="IGHG3_HUMAN (pp) PK3CA_HUMAN" source="P01860" target="P42336">
    <att name="confidence_score" value="1.0" type="real" />
    <att name="confidence_score_old" value="1.0" type="real" />
    <att name="initial_score" value="0.0915" type="real" />
    <att name="relevance_score" value="0.46798029556650245" type="real" />
  </edge>
  <edge id="P01860 (pp) P43405" label="IGHG3_HUMAN (pp) KSYK_HUMAN" source="P01860" target="P43405">
    <att name="confidence_score" value="1.0" type="real" />
    <att name="confidence_score_old" value="1.0" type="real" />
    <att name="initial_score" value="0.313" type="real" />
    <att name="relevance_score" value="0.3048780487804878" type="real" />
  </edge>
  <edge id="P01860 (pp) P52735" label="IGHG3_HUMAN (pp) VAV2_HUMAN" source="P01860" target="P52735">
    <att name="confidence_score" value="1.0" type="real" />
    <att name="confidence_score_old" value="1.0" type="real" />
    <att name="initial_score" value="0.1595" type="real" />
    <att name="relevance_score" value="0.4574468085106383" type="real" />
  </edge>
  <edge id="P01860 (pp) Q9UKW4" label="IGHG3_HUMAN (pp) VAV3_HUMAN" source="P01860" target="Q9UKW4">
    <att name="confidence_score" value="1.0" type="real" />
    <att name="confidence_score_old" value="1.0" type="real" />
    <att name="initial_score" value="0.1617" type="real" />
    <att name="relevance_score" value="0.5263157894736842" type="real" />
  </edge>
  <edge id="P01861 (pp) P06241" label="IGHG4_HUMAN (pp) FYN_HUMAN" source="P01861" target="P06241">
    <att name="confidence_score" value="1.0" type="real" />
    <att name="confidence_score_old" value="0.1929" type="real" />
    <att name="initial_score" value="0.1455" type="real" />
    <att name="relevance_score" value="0.21568627450980393" type="real" />
  </edge>
  <edge id="P01861 (pp) P07948" label="IGHG4_HUMAN (pp) LYN_HUMAN" source="P01861" target="P07948">
    <att name="confidence_score" value="1.0" type="real" />
    <att name="confidence_score_old" value="0.1929" type="real" />
    <att name="initial_score" value="0.1456" type="real" />
    <att name="relevance_score" value="0.2676056338028169" type="real" />
  </edge>
  <edge id="P01861 (pp) P08637" label="IGHG4_HUMAN (pp) FCG3A_HUMAN" source="P01861" target="P08637">
    <att name="confidence_score" value="1.0" type="real" />
    <att name="confidence_score_old" value="1.0" type="real" />
    <att name="initial_score" value="0.2662" type="real" />
    <att name="relevance_score" value="0.47619047619047616" type="real" />
  </edge>
  <edge id="P01861 (pp) P09693" label="IGHG4_HUMAN (pp) CD3G_HUMAN" source="P01861" target="P09693">
    <att name="confidence_score" value="1.0" type="real" />
    <att name="confidence_score_old" value="1.0" type="real" />
    <att name="initial_score" value="0.3105" type="real" />
    <att name="relevance_score" value="0.4939759036144578" type="real" />
  </edge>
  <edge id="P01861 (pp) P12314" label="IGHG4_HUMAN (pp) FCGR1_HUMAN" source="P01861" target="P12314">
    <att name="confidence_score" value="1.0" type="real" />
    <att name="confidence_score_old" value="1.0" type="real" />
    <att name="initial_score" value="0.2692" type="real" />
    <att name="relevance_score" value="0.40425531914893614" type="real" />
  </edge>
  <edge id="P01861 (pp) P12318" label="IGHG4_HUMAN (pp) FCG2A_HUMAN" source="P01861" target="P12318">
    <att name="confidence_score" value="1.0" type="real" />
    <att name="confidence_score_old" value="1.0" type="real" />
    <att name="initial_score" value="0.4328" type="real" />
    <att name="relevance_score" value="0.36363636363636365" type="real" />
  </edge>
  <edge id="P01861 (pp) P12931" label="IGHG4_HUMAN (pp) SRC_HUMAN" source="P01861" target="P12931">
    <att name="confidence_score" value="1.0" type="real" />
    <att name="confidence_score_old" value="0.193" type="real" />
    <att name="initial_score" value="0.1458" type="real" />
    <att name="relevance_score" value="0.19532908704883228" type="real" />
  </edge>
  <edge id="P01861 (pp) P15498" label="IGHG4_HUMAN (pp) VAV_HUMAN" source="P01861" target="P15498">
    <att name="confidence_score" value="1.0" type="real" />
    <att name="confidence_score_old" value="1.0" type="real" />
    <att name="initial_score" value="0.16" type="real" />
    <att name="relevance_score" value="0.4015748031496063" type="real" />
  </edge>
  <edge id="P01861 (pp) P16885" label="IGHG4_HUMAN (pp) PLCG2_HUMAN" source="P01861" target="P16885">
    <att name="confidence_score" value="1.0" type="real" />
    <att name="confidence_score_old" value="1.0" type="real" />
    <att name="initial_score" value="0.122" type="real" />
    <att name="relevance_score" value="0.5263157894736842" type="real" />
  </edge>
  <edge id="P01861 (pp) P19174" label="IGHG4_HUMAN (pp) PLCG1_HUMAN" source="P01861" target="P19174">
    <att name="confidence_score" value="1.0" type="real" />
    <att name="confidence_score_old" value="1.0" type="real" />
    <att name="initial_score" value="0.1214" type="real" />
    <att name="relevance_score" value="0.5263157894736842" type="real" />
  </edge>
  <edge id="P01861 (pp) P20963" label="IGHG4_HUMAN (pp) CD3Z_HUMAN" source="P01861" target="P20963">
    <att name="confidence_score" value="1.0" type="real" />
    <att name="confidence_score_old" value="1.0" type="real" />
    <att name="initial_score" value="0.2577" type="real" />
    <att name="relevance_score" value="0.5104166666666666" type="real" />
  </edge>
  <edge id="P01861 (pp) P27986" label="IGHG4_HUMAN (pp) P85A_HUMAN" source="P01861" target="P27986">
    <att name="confidence_score" value="1.0" type="real" />
    <att name="confidence_score_old" value="1.0" type="real" />
    <att name="initial_score" value="0.0919" type="real" />
    <att name="relevance_score" value="0.3799392097264438" type="real" />
  </edge>
  <edge id="P01861 (pp) P42336" label="IGHG4_HUMAN (pp) PK3CA_HUMAN" source="P01861" target="P42336">
    <att name="confidence_score" value="1.0" type="real" />
    <att name="confidence_score_old" value="1.0" type="real" />
    <att name="initial_score" value="0.0921" type="real" />
    <att name="relevance_score" value="0.46798029556650245" type="real" />
  </edge>
  <edge id="P01861 (pp) P43405" label="IGHG4_HUMAN (pp) KSYK_HUMAN" source="P01861" target="P43405">
    <att name="confidence_score" value="1.0" type="real" />
    <att name="confidence_score_old" value="1.0" type="real" />
    <att name="initial_score" value="0.316" type="real" />
    <att name="relevance_score" value="0.3048780487804878" type="real" />
  </edge>
  <edge id="P01861 (pp) P52735" label="IGHG4_HUMAN (pp) VAV2_HUMAN" source="P01861" target="P52735">
    <att name="confidence_score" value="1.0" type="real" />
    <att name="confidence_score_old" value="1.0" type="real" />
    <att name="initial_score" value="0.1607" type="real" />
    <att name="relevance_score" value="0.4574468085106383" type="real" />
  </edge>
  <edge id="P01861 (pp) Q9UKW4" label="IGHG4_HUMAN (pp) VAV3_HUMAN" source="P01861" target="Q9UKW4">
    <att name="confidence_score" value="1.0" type="real" />
    <att name="confidence_score_old" value="1.0" type="real" />
    <att name="initial_score" value="0.1628" type="real" />
    <att name="relevance_score" value="0.5263157894736842" type="real" />
  </edge>
  <edge id="P01903 (pp) P01906" label="DRA_HUMAN (pp) DQA2_HUMAN" source="P01903" target="P01906">
    <att name="confidence_score" value="1.0" type="real" />
    <att name="confidence_score_old" value="1.0" type="real" />
    <att name="initial_score" value="0.3648" type="real" />
    <att name="relevance_score" value="0.27956989247311825" type="real" />
  </edge>
  <edge id="P01903 (pp) P01909" label="DRA_HUMAN (pp) DQA1_HUMAN" source="P01903" target="P01909">
    <att name="confidence_score" value="1.0" type="real" />
    <att name="confidence_score_old" value="1.0" type="real" />
    <att name="initial_score" value="0.3391" type="real" />
    <att name="relevance_score" value="0.27956989247311825" type="real" />
  </edge>
  <edge id="P01903 (pp) P04234" label="DRA_HUMAN (pp) CD3D_HUMAN" source="P01903" target="P04234">
    <att name="confidence_score" value="1.0" type="real" />
    <att name="confidence_score_old" value="1.0" type="real" />
    <att name="initial_score" value="0.1993" type="real" />
    <att name="relevance_score" value="0.27956989247311825" type="real" />
  </edge>
  <edge id="P01903 (pp) P04435" label="DRA_HUMAN (pp) TVB79_HUMAN" source="P01903" target="P04435">
    <att name="confidence_score" value="1.0" type="real" />
    <att name="confidence_score_old" value="1.0" type="real" />
    <att name="initial_score" value="0.2099" type="real" />
    <att name="relevance_score" value="0.27956989247311825" type="real" />
  </edge>
  <edge id="P01903 (pp) P04437" label="DRA_HUMAN (pp) TVA29_HUMAN" source="P01903" target="P04437">
    <att name="confidence_score" value="1.0" type="real" />
    <att name="confidence_score_old" value="1.0" type="real" />
    <att name="initial_score" value="0.2099" type="real" />
    <att name="relevance_score" value="0.27956989247311825" type="real" />
  </edge>
  <edge id="P01903 (pp) P06239" label="DRA_HUMAN (pp) LCK_HUMAN" source="P01903" target="P06239">
    <att name="confidence_score" value="1.0" type="real" />
    <att name="confidence_score_old" value="1.0" type="real" />
    <att name="initial_score" value="0.1935" type="real" />
    <att name="relevance_score" value="0.27956989247311825" type="real" />
  </edge>
  <edge id="P01903 (pp) P07766" label="DRA_HUMAN (pp) CD3E_HUMAN" source="P01903" target="P07766">
    <att name="confidence_score" value="1.0" type="real" />
    <att name="confidence_score_old" value="1.0" type="real" />
    <att name="initial_score" value="0.2011" type="real" />
    <att name="relevance_score" value="0.27956989247311825" type="real" />
  </edge>
  <edge id="P01903 (pp) P09693" label="DRA_HUMAN (pp) CD3G_HUMAN" source="P01903" target="P09693">
    <att name="confidence_score" value="1.0" type="real" />
    <att name="confidence_score_old" value="1.0" type="real" />
    <att name="initial_score" value="0.2002" type="real" />
    <att name="relevance_score" value="0.27956989247311825" type="real" />
  </edge>
  <edge id="P01903 (pp) P19174" label="DRA_HUMAN (pp) PLCG1_HUMAN" source="P01903" target="P19174">
    <att name="confidence_score" value="1.0" type="real" />
    <att name="confidence_score_old" value="1.0" type="real" />
    <att name="initial_score" value="0.0937" type="real" />
    <att name="relevance_score" value="0.27956989247311825" type="real" />
  </edge>
  <edge id="P01903 (pp) P20036" label="DRA_HUMAN (pp) DPA1_HUMAN" source="P01903" target="P20036">
    <att name="confidence_score" value="1.0" type="real" />
    <att name="confidence_score_old" value="1.0" type="real" />
    <att name="initial_score" value="0.3386" type="real" />
    <att name="relevance_score" value="0.20930232558139536" type="real" />
  </edge>
  <edge id="P01903 (pp) P20963" label="DRA_HUMAN (pp) CD3Z_HUMAN" source="P01903" target="P20963">
    <att name="confidence_score" value="1.0" type="real" />
    <att name="confidence_score_old" value="1.0" type="real" />
    <att name="initial_score" value="0.1978" type="real" />
    <att name="relevance_score" value="0.27956989247311825" type="real" />
  </edge>
  <edge id="P01903 (pp) P29350" label="DRA_HUMAN (pp) PTN6_HUMAN" source="P01903" target="P29350">
    <att name="confidence_score" value="1.0" type="real" />
    <att name="confidence_score_old" value="1.0" type="real" />
    <att name="initial_score" value="0.0922" type="real" />
    <att name="relevance_score" value="0.27956989247311825" type="real" />
  </edge>
  <edge id="P01903 (pp) P43403" label="DRA_HUMAN (pp) ZAP70_HUMAN" source="P01903" target="P43403">
    <att name="confidence_score" value="1.0" type="real" />
    <att name="confidence_score_old" value="1.0" type="real" />
    <att name="initial_score" value="0.1469" type="real" />
    <att name="relevance_score" value="0.27956989247311825" type="real" />
  </edge>
  <edge id="P01903 (pp) P50570" label="DRA_HUMAN (pp) DYN2_HUMAN" source="P01903" target="P50570">
    <att name="confidence_score" value="1.0" type="real" />
    <att name="confidence_score_old" value="1.0" type="real" />
    <att name="initial_score" value="0.0956" type="real" />
    <att name="relevance_score" value="0.19444444444444445" type="real" />
  </edge>
  <edge id="P01903 (pp) Q06124" label="DRA_HUMAN (pp) PTN11_HUMAN" source="P01903" target="Q06124">
    <att name="confidence_score" value="1.0" type="real" />
    <att name="confidence_score_old" value="1.0" type="real" />
    <att name="initial_score" value="0.0911" type="real" />
    <att name="relevance_score" value="0.27956989247311825" type="real" />
  </edge>
  <edge id="P01903 (pp) Q12913" label="DRA_HUMAN (pp) PTPRJ_HUMAN" source="P01903" target="Q12913">
    <att name="confidence_score" value="1.0" type="real" />
    <att name="confidence_score_old" value="1.0" type="real" />
    <att name="initial_score" value="0.1347" type="real" />
    <att name="relevance_score" value="0.27956989247311825" type="real" />
  </edge>
  <edge id="P01903 (pp) Q13094" label="DRA_HUMAN (pp) LCP2_HUMAN" source="P01903" target="Q13094">
    <att name="confidence_score" value="1.0" type="real" />
    <att name="confidence_score_old" value="1.0" type="real" />
    <att name="initial_score" value="0.097" type="real" />
    <att name="relevance_score" value="0.27956989247311825" type="real" />
  </edge>
  <edge id="P01903 (pp) Q8WTV0" label="DRA_HUMAN (pp) SCRB1_HUMAN" source="P01903" target="Q8WTV0">
    <att name="confidence_score" value="1.0" type="real" />
    <att name="confidence_score_old" value="0.1637" type="real" />
    <att name="initial_score" value="0.0661" type="real" />
    <att name="relevance_score" value="0.14285714285714285" type="real" />
  </edge>
  <edge id="P01903 (pp) A0A0A6YYK7" label="DRA_HUMAN (pp) TVA19_HUMAN" source="P01903" target="A0A0A6YYK7">
    <att name="confidence_score" value="1.0" type="real" />
    <att name="confidence_score_old" value="1.0" type="real" />
    <att name="initial_score" value="0.2099" type="real" />
    <att name="relevance_score" value="0.27956989247311825" type="real" />
  </edge>
  <edge id="P01906 (pp) P01909" label="DQA2_HUMAN (pp) DQA1_HUMAN" source="P01906" target="P01909">
    <att name="confidence_score" value="1.0" type="real" />
    <att name="confidence_score_old" value="1.0" type="real" />
    <att name="initial_score" value="0.3664" type="real" />
    <att name="relevance_score" value="0.30952380952380953" type="real" />
  </edge>
  <edge id="P01906 (pp) P04234" label="DQA2_HUMAN (pp) CD3D_HUMAN" source="P01906" target="P04234">
    <att name="confidence_score" value="1.0" type="real" />
    <att name="confidence_score_old" value="1.0" type="real" />
    <att name="initial_score" value="0.2063" type="real" />
    <att name="relevance_score" value="0.4098360655737705" type="real" />
  </edge>
  <edge id="P01906 (pp) P04435" label="DQA2_HUMAN (pp) TVB79_HUMAN" source="P01906" target="P04435">
    <att name="confidence_score" value="1.0" type="real" />
    <att name="confidence_score_old" value="1.0" type="real" />
    <att name="initial_score" value="0.2167" type="real" />
    <att name="relevance_score" value="0.4098360655737705" type="real" />
  </edge>
  <edge id="P01906 (pp) P04437" label="DQA2_HUMAN (pp) TVA29_HUMAN" source="P01906" target="P04437">
    <att name="confidence_score" value="1.0" type="real" />
    <att name="confidence_score_old" value="1.0" type="real" />
    <att name="initial_score" value="0.2167" type="real" />
    <att name="relevance_score" value="0.4098360655737705" type="real" />
  </edge>
  <edge id="P01906 (pp) P06239" label="DQA2_HUMAN (pp) LCK_HUMAN" source="P01906" target="P06239">
    <att name="confidence_score" value="1.0" type="real" />
    <att name="confidence_score_old" value="1.0" type="real" />
    <att name="initial_score" value="0.1998" type="real" />
    <att name="relevance_score" value="0.4098360655737705" type="real" />
  </edge>
  <edge id="P01906 (pp) P07766" label="DQA2_HUMAN (pp) CD3E_HUMAN" source="P01906" target="P07766">
    <att name="confidence_score" value="1.0" type="real" />
    <att name="confidence_score_old" value="1.0" type="real" />
    <att name="initial_score" value="0.2073" type="real" />
    <att name="relevance_score" value="0.4098360655737705" type="real" />
  </edge>
  <edge id="P01906 (pp) P09693" label="DQA2_HUMAN (pp) CD3G_HUMAN" source="P01906" target="P09693">
    <att name="confidence_score" value="1.0" type="real" />
    <att name="confidence_score_old" value="1.0" type="real" />
    <att name="initial_score" value="0.2076" type="real" />
    <att name="relevance_score" value="0.4098360655737705" type="real" />
  </edge>
  <edge id="P01906 (pp) P19174" label="DQA2_HUMAN (pp) PLCG1_HUMAN" source="P01906" target="P19174">
    <att name="confidence_score" value="1.0" type="real" />
    <att name="confidence_score_old" value="1.0" type="real" />
    <att name="initial_score" value="0.0967" type="real" />
    <att name="relevance_score" value="0.4098360655737705" type="real" />
  </edge>
  <edge id="P01906 (pp) P20036" label="DQA2_HUMAN (pp) DPA1_HUMAN" source="P01906" target="P20036">
    <att name="confidence_score" value="1.0" type="real" />
    <att name="confidence_score_old" value="1.0" type="real" />
    <att name="initial_score" value="0.3673" type="real" />
    <att name="relevance_score" value="0.20930232558139536" type="real" />
  </edge>
  <edge id="P01906 (pp) P20963" label="DQA2_HUMAN (pp) CD3Z_HUMAN" source="P01906" target="P20963">
    <att name="confidence_score" value="1.0" type="real" />
    <att name="confidence_score_old" value="1.0" type="real" />
    <att name="initial_score" value="0.2044" type="real" />
    <att name="relevance_score" value="0.4098360655737705" type="real" />
  </edge>
  <edge id="P01906 (pp) P29350" label="DQA2_HUMAN (pp) PTN6_HUMAN" source="P01906" target="P29350">
    <att name="confidence_score" value="1.0" type="real" />
    <att name="confidence_score_old" value="1.0" type="real" />
    <att name="initial_score" value="0.095" type="real" />
    <att name="relevance_score" value="0.3446327683615819" type="real" />
  </edge>
  <edge id="P01906 (pp) P43403" label="DQA2_HUMAN (pp) ZAP70_HUMAN" source="P01906" target="P43403">
    <att name="confidence_score" value="1.0" type="real" />
    <att name="confidence_score_old" value="1.0" type="real" />
    <att name="initial_score" value="0.1515" type="real" />
    <att name="relevance_score" value="0.4098360655737705" type="real" />
  </edge>
  <edge id="P01906 (pp) P50570" label="DQA2_HUMAN (pp) DYN2_HUMAN" source="P01906" target="P50570">
    <att name="confidence_score" value="1.0" type="real" />
    <att name="confidence_score_old" value="1.0" type="real" />
    <att name="initial_score" value="0.0988" type="real" />
    <att name="relevance_score" value="0.19444444444444445" type="real" />
  </edge>
  <edge id="P01906 (pp) Q06124" label="DQA2_HUMAN (pp) PTN11_HUMAN" source="P01906" target="Q06124">
    <att name="confidence_score" value="1.0" type="real" />
    <att name="confidence_score_old" value="1.0" type="real" />
    <att name="initial_score" value="0.0941" type="real" />
    <att name="relevance_score" value="0.37755102040816324" type="real" />
  </edge>
  <edge id="P01906 (pp) Q12913" label="DQA2_HUMAN (pp) PTPRJ_HUMAN" source="P01906" target="Q12913">
    <att name="confidence_score" value="1.0" type="real" />
    <att name="confidence_score_old" value="1.0" type="real" />
    <att name="initial_score" value="0.1387" type="real" />
    <att name="relevance_score" value="0.4098360655737705" type="real" />
  </edge>
  <edge id="P01906 (pp) Q13094" label="DQA2_HUMAN (pp) LCP2_HUMAN" source="P01906" target="Q13094">
    <att name="confidence_score" value="1.0" type="real" />
    <att name="confidence_score_old" value="1.0" type="real" />
    <att name="initial_score" value="0.1001" type="real" />
    <att name="relevance_score" value="0.4098360655737705" type="real" />
  </edge>
  <edge id="P01906 (pp) A0A0A6YYK7" label="DQA2_HUMAN (pp) TVA19_HUMAN" source="P01906" target="A0A0A6YYK7">
    <att name="confidence_score" value="1.0" type="real" />
    <att name="confidence_score_old" value="1.0" type="real" />
    <att name="initial_score" value="0.2167" type="real" />
    <att name="relevance_score" value="0.4098360655737705" type="real" />
  </edge>
  <edge id="P01909 (pp) P04234" label="DQA1_HUMAN (pp) CD3D_HUMAN" source="P01909" target="P04234">
    <att name="confidence_score" value="1.0" type="real" />
    <att name="confidence_score_old" value="1.0" type="real" />
    <att name="initial_score" value="0.1999" type="real" />
    <att name="relevance_score" value="0.30952380952380953" type="real" />
  </edge>
  <edge id="P01909 (pp) P04435" label="DQA1_HUMAN (pp) TVB79_HUMAN" source="P01909" target="P04435">
    <att name="confidence_score" value="1.0" type="real" />
    <att name="confidence_score_old" value="1.0" type="real" />
    <att name="initial_score" value="0.2105" type="real" />
    <att name="relevance_score" value="0.30952380952380953" type="real" />
  </edge>
  <edge id="P01909 (pp) P04437" label="DQA1_HUMAN (pp) TVA29_HUMAN" source="P01909" target="P04437">
    <att name="confidence_score" value="1.0" type="real" />
    <att name="confidence_score_old" value="1.0" type="real" />
    <att name="initial_score" value="0.2105" type="real" />
    <att name="relevance_score" value="0.30952380952380953" type="real" />
  </edge>
  <edge id="P01909 (pp) P06239" label="DQA1_HUMAN (pp) LCK_HUMAN" source="P01909" target="P06239">
    <att name="confidence_score" value="1.0" type="real" />
    <att name="confidence_score_old" value="1.0" type="real" />
    <att name="initial_score" value="0.1941" type="real" />
    <att name="relevance_score" value="0.30952380952380953" type="real" />
  </edge>
  <edge id="P01909 (pp) P07766" label="DQA1_HUMAN (pp) CD3E_HUMAN" source="P01909" target="P07766">
    <att name="confidence_score" value="1.0" type="real" />
    <att name="confidence_score_old" value="1.0" type="real" />
    <att name="initial_score" value="0.202" type="real" />
    <att name="relevance_score" value="0.30952380952380953" type="real" />
  </edge>
  <edge id="P01909 (pp) P09693" label="DQA1_HUMAN (pp) CD3G_HUMAN" source="P01909" target="P09693">
    <att name="confidence_score" value="1.0" type="real" />
    <att name="confidence_score_old" value="1.0" type="real" />
    <att name="initial_score" value="0.2008" type="real" />
    <att name="relevance_score" value="0.30952380952380953" type="real" />
  </edge>
  <edge id="P01909 (pp) P19174" label="DQA1_HUMAN (pp) PLCG1_HUMAN" source="P01909" target="P19174">
    <att name="confidence_score" value="1.0" type="real" />
    <att name="confidence_score_old" value="1.0" type="real" />
    <att name="initial_score" value="0.094" type="real" />
    <att name="relevance_score" value="0.30952380952380953" type="real" />
  </edge>
  <edge id="P01909 (pp) P20036" label="DQA1_HUMAN (pp) DPA1_HUMAN" source="P01909" target="P20036">
    <att name="confidence_score" value="1.0" type="real" />
    <att name="confidence_score_old" value="1.0" type="real" />
    <att name="initial_score" value="0.3402" type="real" />
    <att name="relevance_score" value="0.20930232558139536" type="real" />
  </edge>
  <edge id="P01909 (pp) P20963" label="DQA1_HUMAN (pp) CD3Z_HUMAN" source="P01909" target="P20963">
    <att name="confidence_score" value="1.0" type="real" />
    <att name="confidence_score_old" value="1.0" type="real" />
    <att name="initial_score" value="0.1984" type="real" />
    <att name="relevance_score" value="0.30952380952380953" type="real" />
  </edge>
  <edge id="P01909 (pp) P29350" label="DQA1_HUMAN (pp) PTN6_HUMAN" source="P01909" target="P29350">
    <att name="confidence_score" value="1.0" type="real" />
    <att name="confidence_score_old" value="1.0" type="real" />
    <att name="initial_score" value="0.0925" type="real" />
    <att name="relevance_score" value="0.30952380952380953" type="real" />
  </edge>
  <edge id="P01909 (pp) P43403" label="DQA1_HUMAN (pp) ZAP70_HUMAN" source="P01909" target="P43403">
    <att name="confidence_score" value="1.0" type="real" />
    <att name="confidence_score_old" value="1.0" type="real" />
    <att name="initial_score" value="0.1473" type="real" />
    <att name="relevance_score" value="0.30952380952380953" type="real" />
  </edge>
  <edge id="P01909 (pp) P50570" label="DQA1_HUMAN (pp) DYN2_HUMAN" source="P01909" target="P50570">
    <att name="confidence_score" value="1.0" type="real" />
    <att name="confidence_score_old" value="1.0" type="real" />
    <att name="initial_score" value="0.0959" type="real" />
    <att name="relevance_score" value="0.19444444444444445" type="real" />
  </edge>
  <edge id="P01909 (pp) Q06124" label="DQA1_HUMAN (pp) PTN11_HUMAN" source="P01909" target="Q06124">
    <att name="confidence_score" value="1.0" type="real" />
    <att name="confidence_score_old" value="1.0" type="real" />
    <att name="initial_score" value="0.0914" type="real" />
    <att name="relevance_score" value="0.30952380952380953" type="real" />
  </edge>
  <edge id="P01909 (pp) Q12913" label="DQA1_HUMAN (pp) PTPRJ_HUMAN" source="P01909" target="Q12913">
    <att name="confidence_score" value="1.0" type="real" />
    <att name="confidence_score_old" value="1.0" type="real" />
    <att name="initial_score" value="0.1351" type="real" />
    <att name="relevance_score" value="0.30952380952380953" type="real" />
  </edge>
  <edge id="P01909 (pp) Q13094" label="DQA1_HUMAN (pp) LCP2_HUMAN" source="P01909" target="Q13094">
    <att name="confidence_score" value="1.0" type="real" />
    <att name="confidence_score_old" value="1.0" type="real" />
    <att name="initial_score" value="0.0973" type="real" />
    <att name="relevance_score" value="0.30952380952380953" type="real" />
  </edge>
  <edge id="P01909 (pp) A0A0A6YYK7" label="DQA1_HUMAN (pp) TVA19_HUMAN" source="P01909" target="A0A0A6YYK7">
    <att name="confidence_score" value="1.0" type="real" />
    <att name="confidence_score_old" value="1.0" type="real" />
    <att name="initial_score" value="0.2105" type="real" />
    <att name="relevance_score" value="0.30952380952380953" type="real" />
  </edge>
  <edge id="P04085 (pp) P09619" label="PDGFA_HUMAN (pp) PGFRB_HUMAN" source="P04085" target="P09619">
    <att name="confidence_score" value="1.0" type="real" />
    <att name="confidence_score_old" value="1.0" type="real" />
    <att name="initial_score" value="0.7859" type="real" />
    <att name="relevance_score" value="0.3125" type="real" />
  </edge>
  <edge id="P04085 (pp) P12931" label="PDGFA_HUMAN (pp) SRC_HUMAN" source="P04085" target="P12931">
    <att name="confidence_score" value="1.0" type="real" />
    <att name="confidence_score_old" value="1.0" type="real" />
    <att name="initial_score" value="0.4612" type="real" />
    <att name="relevance_score" value="0.19532908704883228" type="real" />
  </edge>
  <edge id="P04085 (pp) P16234" label="PDGFA_HUMAN (pp) PGFRA_HUMAN" source="P04085" target="P16234">
    <att name="confidence_score" value="1.0" type="real" />
    <att name="confidence_score_old" value="1.0" type="real" />
    <att name="initial_score" value="0.8157" type="real" />
    <att name="relevance_score" value="0.3125" type="real" />
  </edge>
  <edge id="P04085 (pp) P19174" label="PDGFA_HUMAN (pp) PLCG1_HUMAN" source="P04085" target="P19174">
    <att name="confidence_score" value="1.0" type="real" />
    <att name="confidence_score_old" value="1.0" type="real" />
    <att name="initial_score" value="0.4708" type="real" />
    <att name="relevance_score" value="0.3125" type="real" />
  </edge>
  <edge id="P04085 (pp) P27986" label="PDGFA_HUMAN (pp) P85A_HUMAN" source="P04085" target="P27986">
    <att name="confidence_score" value="1.0" type="real" />
    <att name="confidence_score_old" value="1.0" type="real" />
    <att name="initial_score" value="0.1932" type="real" />
    <att name="relevance_score" value="0.3125" type="real" />
  </edge>
  <edge id="P04085 (pp) P42336" label="PDGFA_HUMAN (pp) PK3CA_HUMAN" source="P04085" target="P42336">
    <att name="confidence_score" value="1.0" type="real" />
    <att name="confidence_score_old" value="1.0" type="real" />
    <att name="initial_score" value="0.1945" type="real" />
    <att name="relevance_score" value="0.3125" type="real" />
  </edge>
  <edge id="P04085 (pp) P62993" label="PDGFA_HUMAN (pp) GRB2_HUMAN" source="P04085" target="P62993">
    <att name="confidence_score" value="1.0" type="real" />
    <att name="confidence_score_old" value="1.0" type="real" />
    <att name="initial_score" value="0.1261" type="real" />
    <att name="relevance_score" value="0.2622309197651663" type="real" />
  </edge>
  <edge id="P04085 (pp) Q06124" label="PDGFA_HUMAN (pp) PTN11_HUMAN" source="P04085" target="Q06124">
    <att name="confidence_score" value="1.0" type="real" />
    <att name="confidence_score_old" value="1.0" type="real" />
    <att name="initial_score" value="0.1276" type="real" />
    <att name="relevance_score" value="0.3125" type="real" />
  </edge>
  <edge id="P04085 (pp) Q07889" label="PDGFA_HUMAN (pp) SOS1_HUMAN" source="P04085" target="Q07889">
    <att name="confidence_score" value="1.0" type="real" />
    <att name="confidence_score_old" value="1.0" type="real" />
    <att name="initial_score" value="0.1296" type="real" />
    <att name="relevance_score" value="0.3125" type="real" />
  </edge>
  <edge id="P04234 (pp) P04435" label="CD3D_HUMAN (pp) TVB79_HUMAN" source="P04234" target="P04435">
    <att name="confidence_score" value="1.0" type="real" />
    <att name="confidence_score_old" value="1.0" type="real" />
    <att name="initial_score" value="0.1235" type="real" />
    <att name="relevance_score" value="0.4126984126984127" type="real" />
  </edge>
  <edge id="P04234 (pp) P04437" label="CD3D_HUMAN (pp) TVA29_HUMAN" source="P04234" target="P04437">
    <att name="confidence_score" value="1.0" type="real" />
    <att name="confidence_score_old" value="1.0" type="real" />
    <att name="initial_score" value="0.1235" type="real" />
    <att name="relevance_score" value="0.4126984126984127" type="real" />
  </edge>
  <edge id="P04234 (pp) P06239" label="CD3D_HUMAN (pp) LCK_HUMAN" source="P04234" target="P06239">
    <att name="confidence_score" value="1.0" type="real" />
    <att name="confidence_score_old" value="1.0" type="real" />
    <att name="initial_score" value="0.1954" type="real" />
    <att name="relevance_score" value="0.4126984126984127" type="real" />
  </edge>
  <edge id="P04234 (pp) P07766" label="CD3D_HUMAN (pp) CD3E_HUMAN" source="P04234" target="P07766">
    <att name="confidence_score" value="1.0" type="real" />
    <att name="confidence_score_old" value="1.0" type="real" />
    <att name="initial_score" value="0.7002" type="real" />
    <att name="relevance_score" value="0.4126984126984127" type="real" />
  </edge>
  <edge id="P04234 (pp) P09693" label="CD3D_HUMAN (pp) CD3G_HUMAN" source="P04234" target="P09693">
    <att name="confidence_score" value="1.0" type="real" />
    <att name="confidence_score_old" value="1.0" type="real" />
    <att name="initial_score" value="0.1159" type="real" />
    <att name="relevance_score" value="0.4126984126984127" type="real" />
  </edge>
  <edge id="P04234 (pp) P19174" label="CD3D_HUMAN (pp) PLCG1_HUMAN" source="P04234" target="P19174">
    <att name="confidence_score" value="1.0" type="real" />
    <att name="confidence_score_old" value="1.0" type="real" />
    <att name="initial_score" value="0.0947" type="real" />
    <att name="relevance_score" value="0.4126984126984127" type="real" />
  </edge>
  <edge id="P04234 (pp) P20036" label="CD3D_HUMAN (pp) DPA1_HUMAN" source="P04234" target="P20036">
    <att name="confidence_score" value="1.0" type="real" />
    <att name="confidence_score_old" value="1.0" type="real" />
    <att name="initial_score" value="0.2004" type="real" />
    <att name="relevance_score" value="0.20930232558139536" type="real" />
  </edge>
  <edge id="P04234 (pp) P20963" label="CD3D_HUMAN (pp) CD3Z_HUMAN" source="P04234" target="P20963">
    <att name="confidence_score" value="1.0" type="real" />
    <att name="confidence_score_old" value="1.0" type="real" />
    <att name="initial_score" value="0.1121" type="real" />
    <att name="relevance_score" value="0.4126984126984127" type="real" />
  </edge>
  <edge id="P04234 (pp) P29350" label="CD3D_HUMAN (pp) PTN6_HUMAN" source="P04234" target="P29350">
    <att name="confidence_score" value="1.0" type="real" />
    <att name="confidence_score_old" value="1.0" type="real" />
    <att name="initial_score" value="0.093" type="real" />
    <att name="relevance_score" value="0.3446327683615819" type="real" />
  </edge>
  <edge id="P04234 (pp) P43403" label="CD3D_HUMAN (pp) ZAP70_HUMAN" source="P04234" target="P43403">
    <att name="confidence_score" value="1.0" type="real" />
    <att name="confidence_score_old" value="1.0" type="real" />
    <att name="initial_score" value="0.5177" type="real" />
    <att name="relevance_score" value="0.4126984126984127" type="real" />
  </edge>
  <edge id="P04234 (pp) Q06124" label="CD3D_HUMAN (pp) PTN11_HUMAN" source="P04234" target="Q06124">
    <att name="confidence_score" value="1.0" type="real" />
    <att name="confidence_score_old" value="1.0" type="real" />
    <att name="initial_score" value="0.0919" type="real" />
    <att name="relevance_score" value="0.37755102040816324" type="real" />
  </edge>
  <edge id="P04234 (pp) Q12913" label="CD3D_HUMAN (pp) PTPRJ_HUMAN" source="P04234" target="Q12913">
    <att name="confidence_score" value="1.0" type="real" />
    <att name="confidence_score_old" value="1.0" type="real" />
    <att name="initial_score" value="0.1359" type="real" />
    <att name="relevance_score" value="0.4126984126984127" type="real" />
  </edge>
  <edge id="P04234 (pp) Q13094" label="CD3D_HUMAN (pp) LCP2_HUMAN" source="P04234" target="Q13094">
    <att name="confidence_score" value="1.0" type="real" />
    <att name="confidence_score_old" value="1.0" type="real" />
    <att name="initial_score" value="0.0979" type="real" />
    <att name="relevance_score" value="0.4126984126984127" type="real" />
  </edge>
  <edge id="P04234 (pp) A0A0A6YYK7" label="CD3D_HUMAN (pp) TVA19_HUMAN" source="P04234" target="A0A0A6YYK7">
    <att name="confidence_score" value="1.0" type="real" />
    <att name="confidence_score_old" value="1.0" type="real" />
    <att name="initial_score" value="0.1235" type="real" />
    <att name="relevance_score" value="0.4126984126984127" type="real" />
  </edge>
  <edge id="P04435 (pp) P04437" label="TVB79_HUMAN (pp) TVA29_HUMAN" source="P04435" target="P04437">
    <att name="confidence_score" value="1.0" type="real" />
    <att name="confidence_score_old" value="1.0" type="real" />
    <att name="initial_score" value="0.1361" type="real" />
    <att name="relevance_score" value="0.6857142857142857" type="real" />
  </edge>
  <edge id="P04435 (pp) P06239" label="TVB79_HUMAN (pp) LCK_HUMAN" source="P04435" target="P06239">
    <att name="confidence_score" value="1.0" type="real" />
    <att name="confidence_score_old" value="1.0" type="real" />
    <att name="initial_score" value="0.2081" type="real" />
    <att name="relevance_score" value="0.41830065359477125" type="real" />
  </edge>
  <edge id="P04435 (pp) P07766" label="TVB79_HUMAN (pp) CD3E_HUMAN" source="P04435" target="P07766">
    <att name="confidence_score" value="1.0" type="real" />
    <att name="confidence_score_old" value="1.0" type="real" />
    <att name="initial_score" value="0.1251" type="real" />
    <att name="relevance_score" value="0.46153846153846156" type="real" />
  </edge>
  <edge id="P04435 (pp) P09693" label="TVB79_HUMAN (pp) CD3G_HUMAN" source="P04435" target="P09693">
    <att name="confidence_score" value="1.0" type="real" />
    <att name="confidence_score_old" value="1.0" type="real" />
    <att name="initial_score" value="0.1243" type="real" />
    <att name="relevance_score" value="0.4939759036144578" type="real" />
  </edge>
  <edge id="P04435 (pp) P19174" label="TVB79_HUMAN (pp) PLCG1_HUMAN" source="P04435" target="P19174">
    <att name="confidence_score" value="1.0" type="real" />
    <att name="confidence_score_old" value="1.0" type="real" />
    <att name="initial_score" value="0.0992" type="real" />
    <att name="relevance_score" value="0.6857142857142857" type="real" />
  </edge>
  <edge id="P04435 (pp) P20036" label="TVB79_HUMAN (pp) DPA1_HUMAN" source="P04435" target="P20036">
    <att name="confidence_score" value="1.0" type="real" />
    <att name="confidence_score_old" value="1.0" type="real" />
    <att name="initial_score" value="0.2116" type="real" />
    <att name="relevance_score" value="0.20930232558139536" type="real" />
  </edge>
  <edge id="P04435 (pp) P20963" label="TVB79_HUMAN (pp) CD3Z_HUMAN" source="P04435" target="P20963">
    <att name="confidence_score" value="1.0" type="real" />
    <att name="confidence_score_old" value="1.0" type="real" />
    <att name="initial_score" value="0.123" type="real" />
    <att name="relevance_score" value="0.5104166666666666" type="real" />
  </edge>
  <edge id="P04435 (pp) P29350" label="TVB79_HUMAN (pp) PTN6_HUMAN" source="P04435" target="P29350">
    <att name="confidence_score" value="1.0" type="real" />
    <att name="confidence_score_old" value="1.0" type="real" />
    <att name="initial_score" value="0.0974" type="real" />
    <att name="relevance_score" value="0.3446327683615819" type="real" />
  </edge>
  <edge id="P04435 (pp) P43403" label="TVB79_HUMAN (pp) ZAP70_HUMAN" source="P04435" target="P43403">
    <att name="confidence_score" value="1.0" type="real" />
    <att name="confidence_score_old" value="1.0" type="real" />
    <att name="initial_score" value="0.1557" type="real" />
    <att name="relevance_score" value="0.5384615384615384" type="real" />
  </edge>
  <edge id="P04435 (pp) Q06124" label="TVB79_HUMAN (pp) PTN11_HUMAN" source="P04435" target="Q06124">
    <att name="confidence_score" value="1.0" type="real" />
    <att name="confidence_score_old" value="1.0" type="real" />
    <att name="initial_score" value="0.0962" type="real" />
    <att name="relevance_score" value="0.37755102040816324" type="real" />
  </edge>
  <edge id="P04435 (pp) Q12913" label="TVB79_HUMAN (pp) PTPRJ_HUMAN" source="P04435" target="Q12913">
    <att name="confidence_score" value="1.0" type="real" />
    <att name="confidence_score_old" value="1.0" type="real" />
    <att name="initial_score" value="0.1418" type="real" />
    <att name="relevance_score" value="0.6" type="real" />
  </edge>
  <edge id="P04435 (pp) Q13094" label="TVB79_HUMAN (pp) LCP2_HUMAN" source="P04435" target="Q13094">
    <att name="confidence_score" value="1.0" type="real" />
    <att name="confidence_score_old" value="1.0" type="real" />
    <att name="initial_score" value="0.1026" type="real" />
    <att name="relevance_score" value="0.6857142857142857" type="real" />
  </edge>
  <edge id="P04435 (pp) A0A0A6YYK7" label="TVB79_HUMAN (pp) TVA19_HUMAN" source="P04435" target="A0A0A6YYK7">
    <att name="confidence_score" value="1.0" type="real" />
    <att name="confidence_score_old" value="1.0" type="real" />
    <att name="initial_score" value="0.1361" type="real" />
    <att name="relevance_score" value="0.6857142857142857" type="real" />
  </edge>
  <edge id="P04437 (pp) P06239" label="TVA29_HUMAN (pp) LCK_HUMAN" source="P04437" target="P06239">
    <att name="confidence_score" value="1.0" type="real" />
    <att name="confidence_score_old" value="1.0" type="real" />
    <att name="initial_score" value="0.2081" type="real" />
    <att name="relevance_score" value="0.41830065359477125" type="real" />
  </edge>
  <edge id="P04437 (pp) P07766" label="TVA29_HUMAN (pp) CD3E_HUMAN" source="P04437" target="P07766">
    <att name="confidence_score" value="1.0" type="real" />
    <att name="confidence_score_old" value="1.0" type="real" />
    <att name="initial_score" value="0.1251" type="real" />
    <att name="relevance_score" value="0.46153846153846156" type="real" />
  </edge>
  <edge id="P04437 (pp) P09693" label="TVA29_HUMAN (pp) CD3G_HUMAN" source="P04437" target="P09693">
    <att name="confidence_score" value="1.0" type="real" />
    <att name="confidence_score_old" value="1.0" type="real" />
    <att name="initial_score" value="0.1243" type="real" />
    <att name="relevance_score" value="0.4939759036144578" type="real" />
  </edge>
  <edge id="P04437 (pp) P19174" label="TVA29_HUMAN (pp) PLCG1_HUMAN" source="P04437" target="P19174">
    <att name="confidence_score" value="1.0" type="real" />
    <att name="confidence_score_old" value="1.0" type="real" />
    <att name="initial_score" value="0.0992" type="real" />
    <att name="relevance_score" value="0.6857142857142857" type="real" />
  </edge>
  <edge id="P04437 (pp) P20036" label="TVA29_HUMAN (pp) DPA1_HUMAN" source="P04437" target="P20036">
    <att name="confidence_score" value="1.0" type="real" />
    <att name="confidence_score_old" value="1.0" type="real" />
    <att name="initial_score" value="0.2116" type="real" />
    <att name="relevance_score" value="0.20930232558139536" type="real" />
  </edge>
  <edge id="P04437 (pp) P20963" label="TVA29_HUMAN (pp) CD3Z_HUMAN" source="P04437" target="P20963">
    <att name="confidence_score" value="1.0" type="real" />
    <att name="confidence_score_old" value="1.0" type="real" />
    <att name="initial_score" value="0.123" type="real" />
    <att name="relevance_score" value="0.5104166666666666" type="real" />
  </edge>
  <edge id="P04437 (pp) P29350" label="TVA29_HUMAN (pp) PTN6_HUMAN" source="P04437" target="P29350">
    <att name="confidence_score" value="1.0" type="real" />
    <att name="confidence_score_old" value="1.0" type="real" />
    <att name="initial_score" value="0.0974" type="real" />
    <att name="relevance_score" value="0.3446327683615819" type="real" />
  </edge>
  <edge id="P04437 (pp) P43403" label="TVA29_HUMAN (pp) ZAP70_HUMAN" source="P04437" target="P43403">
    <att name="confidence_score" value="1.0" type="real" />
    <att name="confidence_score_old" value="1.0" type="real" />
    <att name="initial_score" value="0.1557" type="real" />
    <att name="relevance_score" value="0.5384615384615384" type="real" />
  </edge>
  <edge id="P04437 (pp) Q06124" label="TVA29_HUMAN (pp) PTN11_HUMAN" source="P04437" target="Q06124">
    <att name="confidence_score" value="1.0" type="real" />
    <att name="confidence_score_old" value="1.0" type="real" />
    <att name="initial_score" value="0.0962" type="real" />
    <att name="relevance_score" value="0.37755102040816324" type="real" />
  </edge>
  <edge id="P04437 (pp) Q12913" label="TVA29_HUMAN (pp) PTPRJ_HUMAN" source="P04437" target="Q12913">
    <att name="confidence_score" value="1.0" type="real" />
    <att name="confidence_score_old" value="1.0" type="real" />
    <att name="initial_score" value="0.1418" type="real" />
    <att name="relevance_score" value="0.6" type="real" />
  </edge>
  <edge id="P04437 (pp) Q13094" label="TVA29_HUMAN (pp) LCP2_HUMAN" source="P04437" target="Q13094">
    <att name="confidence_score" value="1.0" type="real" />
    <att name="confidence_score_old" value="1.0" type="real" />
    <att name="initial_score" value="0.1026" type="real" />
    <att name="relevance_score" value="0.6857142857142857" type="real" />
  </edge>
  <edge id="P04437 (pp) A0A0A6YYK7" label="TVA29_HUMAN (pp) TVA19_HUMAN" source="P04437" target="A0A0A6YYK7">
    <att name="confidence_score" value="1.0" type="real" />
    <att name="confidence_score_old" value="1.0" type="real" />
    <att name="initial_score" value="0.1077" type="real" />
    <att name="relevance_score" value="0.6857142857142857" type="real" />
  </edge>
  <edge id="P04626 (pp) P06241" label="ERBB2_HUMAN (pp) FYN_HUMAN" source="P04626" target="P06241">
    <att name="confidence_score" value="1.0" type="real" />
    <att name="confidence_score_old" value="0.4755" type="real" />
    <att name="initial_score" value="0.5814" type="real" />
    <att name="relevance_score" value="0.21243523316062177" type="real" />
  </edge>
  <edge id="P04626 (pp) P07948" label="ERBB2_HUMAN (pp) LYN_HUMAN" source="P04626" target="P07948">
    <att name="confidence_score" value="1.0" type="real" />
    <att name="confidence_score_old" value="0.1672" type="real" />
    <att name="initial_score" value="0.0764" type="real" />
    <att name="relevance_score" value="0.21243523316062177" type="real" />
  </edge>
  <edge id="P04626 (pp) P09619" label="ERBB2_HUMAN (pp) PGFRB_HUMAN" source="P04626" target="P09619">
    <att name="confidence_score" value="1.0" type="real" />
    <att name="confidence_score_old" value="0.1915" type="real" />
    <att name="initial_score" value="0.1419" type="real" />
    <att name="relevance_score" value="0.21243523316062177" type="real" />
  </edge>
  <edge id="P04626 (pp) P12931" label="ERBB2_HUMAN (pp) SRC_HUMAN" source="P04626" target="P12931">
    <att name="confidence_score" value="1.0" type="real" />
    <att name="confidence_score_old" value="1.0" type="real" />
    <att name="initial_score" value="0.7433" type="real" />
    <att name="relevance_score" value="0.19532908704883228" type="real" />
  </edge>
  <edge id="P04626 (pp) P15498" label="ERBB2_HUMAN (pp) VAV_HUMAN" source="P04626" target="P15498">
    <att name="confidence_score" value="1.0" type="real" />
    <att name="confidence_score_old" value="0.1722" type="real" />
    <att name="initial_score" value="0.0906" type="real" />
    <att name="relevance_score" value="0.21243523316062177" type="real" />
  </edge>
  <edge id="P04626 (pp) P16234" label="ERBB2_HUMAN (pp) PGFRA_HUMAN" source="P04626" target="P16234">
    <att name="confidence_score" value="1.0" type="real" />
    <att name="confidence_score_old" value="0.1747" type="real" />
    <att name="initial_score" value="0.0977" type="real" />
    <att name="relevance_score" value="0.21243523316062177" type="real" />
  </edge>
  <edge id="P04626 (pp) P16885" label="ERBB2_HUMAN (pp) PLCG2_HUMAN" source="P04626" target="P16885">
    <att name="confidence_score" value="1.0" type="real" />
    <att name="confidence_score_old" value="0.18" type="real" />
    <att name="initial_score" value="0.1119" type="real" />
    <att name="relevance_score" value="0.21243523316062177" type="real" />
  </edge>
  <edge id="P04626 (pp) P19174" label="ERBB2_HUMAN (pp) PLCG1_HUMAN" source="P04626" target="P19174">
    <att name="confidence_score" value="1.0" type="real" />
    <att name="confidence_score_old" value="1.0" type="real" />
    <att name="initial_score" value="0.7514" type="real" />
    <att name="relevance_score" value="0.21243523316062177" type="real" />
  </edge>
  <edge id="P04626 (pp) P20936" label="ERBB2_HUMAN (pp) RASA1_HUMAN" source="P04626" target="P20936">
    <att name="confidence_score" value="1.0" type="real" />
    <att name="confidence_score_old" value="0.179" type="real" />
    <att name="initial_score" value="0.1092" type="real" />
    <att name="relevance_score" value="0.21243523316062177" type="real" />
  </edge>
  <edge id="P04626 (pp) P21860" label="ERBB2_HUMAN (pp) ERBB3_HUMAN" source="P04626" target="P21860">
    <att name="confidence_score" value="1.0" type="real" />
    <att name="confidence_score_old" value="1.0" type="real" />
    <att name="initial_score" value="0.7941" type="real" />
    <att name="relevance_score" value="0.21243523316062177" type="real" />
  </edge>
  <edge id="P04626 (pp) P22455" label="ERBB2_HUMAN (pp) FGFR4_HUMAN" source="P04626" target="P22455">
    <att name="confidence_score" value="1.0" type="real" />
    <att name="confidence_score_old" value="0.1747" type="real" />
    <att name="initial_score" value="0.0976" type="real" />
    <att name="relevance_score" value="0.21243523316062177" type="real" />
  </edge>
  <edge id="P04626 (pp) P22607" label="ERBB2_HUMAN (pp) FGFR3_HUMAN" source="P04626" target="P22607">
    <att name="confidence_score" value="1.0" type="real" />
    <att name="confidence_score_old" value="0.1738" type="real" />
    <att name="initial_score" value="0.095" type="real" />
    <att name="relevance_score" value="0.21243523316062177" type="real" />
  </edge>
  <edge id="P04626 (pp) P22681" label="ERBB2_HUMAN (pp) CBL_HUMAN" source="P04626" target="P22681">
    <att name="confidence_score" value="1.0" type="real" />
    <att name="confidence_score_old" value="0.5729" type="real" />
    <att name="initial_score" value="0.6714" type="real" />
    <att name="relevance_score" value="0.21243523316062177" type="real" />
  </edge>
  <edge id="P04626 (pp) P27986" label="ERBB2_HUMAN (pp) P85A_HUMAN" source="P04626" target="P27986">
    <att name="confidence_score" value="1.0" type="real" />
    <att name="confidence_score_old" value="1.0" type="real" />
    <att name="initial_score" value="0.7483" type="real" />
    <att name="relevance_score" value="0.21243523316062177" type="real" />
  </edge>
  <edge id="P04626 (pp) P29350" label="ERBB2_HUMAN (pp) PTN6_HUMAN" source="P04626" target="P29350">
    <att name="confidence_score" value="1.0" type="real" />
    <att name="confidence_score_old" value="0.177" type="real" />
    <att name="initial_score" value="0.104" type="real" />
    <att name="relevance_score" value="0.21243523316062177" type="real" />
  </edge>
  <edge id="P04626 (pp) P29353" label="ERBB2_HUMAN (pp) SHC1_HUMAN" source="P04626" target="P29353">
    <att name="confidence_score" value="1.0" type="real" />
    <att name="confidence_score_old" value="1.0" type="real" />
    <att name="initial_score" value="0.7069" type="real" />
    <att name="relevance_score" value="0.21243523316062177" type="real" />
  </edge>
  <edge id="P04626 (pp) P35070" label="ERBB2_HUMAN (pp) BTC_HUMAN" source="P04626" target="P35070">
    <att name="confidence_score" value="1.0" type="real" />
    <att name="confidence_score_old" value="1.0" type="real" />
    <att name="initial_score" value="0.1265" type="real" />
    <att name="relevance_score" value="0.21243523316062177" type="real" />
  </edge>
  <edge id="P04626 (pp) P42336" label="ERBB2_HUMAN (pp) PK3CA_HUMAN" source="P04626" target="P42336">
    <att name="confidence_score" value="1.0" type="real" />
    <att name="confidence_score_old" value="1.0" type="real" />
    <att name="initial_score" value="0.4823" type="real" />
    <att name="relevance_score" value="0.21243523316062177" type="real" />
  </edge>
  <edge id="P04626 (pp) P43405" label="ERBB2_HUMAN (pp) KSYK_HUMAN" source="P04626" target="P43405">
    <att name="confidence_score" value="1.0" type="real" />
    <att name="confidence_score_old" value="0.1775" type="real" />
    <att name="initial_score" value="0.1052" type="real" />
    <att name="relevance_score" value="0.21243523316062177" type="real" />
  </edge>
  <edge id="P04626 (pp) P48357" label="ERBB2_HUMAN (pp) LEPR_HUMAN" source="P04626" target="P48357">
    <att name="confidence_score" value="1.0" type="real" />
    <att name="confidence_score_old" value="1.0" type="real" />
    <att name="relevance_score" value="0.21243523316062177" type="real" />
  </edge>
  <edge id="P04626 (pp) P52735" label="ERBB2_HUMAN (pp) VAV2_HUMAN" source="P04626" target="P52735">
    <att name="confidence_score" value="1.0" type="real" />
    <att name="confidence_score_old" value="0.178" type="real" />
    <att name="initial_score" value="0.1066" type="real" />
    <att name="relevance_score" value="0.21243523316062177" type="real" />
  </edge>
  <edge id="P04626 (pp) P62993" label="ERBB2_HUMAN (pp) GRB2_HUMAN" source="P04626" target="P62993">
    <att name="confidence_score" value="1.0" type="real" />
    <att name="confidence_score_old" value="1.0" type="real" />
    <att name="initial_score" value="0.6902" type="real" />
    <att name="relevance_score" value="0.21243523316062177" type="real" />
  </edge>
  <edge id="P04626 (pp) Q05397" label="ERBB2_HUMAN (pp) FAK1_HUMAN" source="P04626" target="Q05397">
    <att name="confidence_score" value="1.0" type="real" />
    <att name="confidence_score_old" value="0.3931" type="real" />
    <att name="initial_score" value="0.4894" type="real" />
    <att name="relevance_score" value="0.20238095238095238" type="real" />
  </edge>
  <edge id="P04626 (pp) Q06124" label="ERBB2_HUMAN (pp) PTN11_HUMAN" source="P04626" target="Q06124">
    <att name="confidence_score" value="1.0" type="real" />
    <att name="confidence_score_old" value="0.2549" type="real" />
    <att name="initial_score" value="0.28" type="real" />
    <att name="relevance_score" value="0.21243523316062177" type="real" />
  </edge>
  <edge id="P04626 (pp) Q07889" label="ERBB2_HUMAN (pp) SOS1_HUMAN" source="P04626" target="Q07889">
    <att name="confidence_score" value="1.0" type="real" />
    <att name="confidence_score_old" value="1.0" type="real" />
    <att name="initial_score" value="0.2745" type="real" />
    <att name="relevance_score" value="0.21243523316062177" type="real" />
  </edge>
  <edge id="P04626 (pp) Q08881" label="ERBB2_HUMAN (pp) ITK_HUMAN" source="P04626" target="Q08881">
    <att name="confidence_score" value="1.0" type="real" />
    <att name="confidence_score_old" value="0.1789" type="real" />
    <att name="initial_score" value="0.1091" type="real" />
    <att name="relevance_score" value="0.21243523316062177" type="real" />
  </edge>
  <edge id="P04626 (pp) Q13153" label="ERBB2_HUMAN (pp) PAK1_HUMAN" source="P04626" target="Q13153">
    <att name="confidence_score" value="1.0" type="real" />
    <att name="confidence_score_old" value="0.3216" type="real" />
    <att name="initial_score" value="0.3924" type="real" />
    <att name="relevance_score" value="0.15625" type="real" />
  </edge>
  <edge id="P04626 (pp) Q13480" label="ERBB2_HUMAN (pp) GAB1_HUMAN" source="P04626" target="Q13480">
    <att name="confidence_score" value="1.0" type="real" />
    <att name="confidence_score_old" value="1.0" type="real" />
    <att name="initial_score" value="0.3458" type="real" />
    <att name="relevance_score" value="0.21243523316062177" type="real" />
  </edge>
  <edge id="P04626 (pp) Q16543" label="ERBB2_HUMAN (pp) CDC37_HUMAN" source="P04626" target="Q16543">
    <att name="confidence_score" value="1.0" type="real" />
    <att name="confidence_score_old" value="1.0" type="real" />
    <att name="initial_score" value="0.7596" type="real" />
    <att name="relevance_score" value="0.15346534653465346" type="real" />
  </edge>
  <edge id="P04626 (pp) Q8WV28" label="ERBB2_HUMAN (pp) BLNK_HUMAN" source="P04626" target="Q8WV28">
    <att name="confidence_score" value="1.0" type="real" />
    <att name="confidence_score_old" value="0.1792" type="real" />
    <att name="initial_score" value="0.1097" type="real" />
    <att name="relevance_score" value="0.21243523316062177" type="real" />
  </edge>
  <edge id="P04626 (pp) Q99075" label="ERBB2_HUMAN (pp) HBEGF_HUMAN" source="P04626" target="Q99075">
    <att name="confidence_score" value="1.0" type="real" />
    <att name="confidence_score_old" value="1.0" type="real" />
    <att name="initial_score" value="0.1113" type="real" />
    <att name="relevance_score" value="0.21243523316062177" type="real" />
  </edge>
  <edge id="P04626 (pp) Q9UKW4" label="ERBB2_HUMAN (pp) VAV3_HUMAN" source="P04626" target="Q9UKW4">
    <att name="confidence_score" value="1.0" type="real" />
    <att name="confidence_score_old" value="0.1785" type="real" />
    <att name="initial_score" value="0.1081" type="real" />
    <att name="relevance_score" value="0.21243523316062177" type="real" />
  </edge>
  <edge id="P04629 (pp) P19174" label="NTRK1_HUMAN (pp) PLCG1_HUMAN" source="P04629" target="P19174">
    <att name="confidence_score" value="1.0" type="real" />
    <att name="confidence_score_old" value="1.0" type="real" />
    <att name="initial_score" value="0.7449" type="real" />
    <att name="relevance_score" value="0.10555555555555556" type="real" />
  </edge>
  <edge id="P04629 (pp) P20783" label="NTRK1_HUMAN (pp) NTF3_HUMAN" source="P04629" target="P20783">
    <att name="confidence_score" value="1.0" type="real" />
    <att name="confidence_score_old" value="0.2221" type="real" />
    <att name="initial_score" value="0.2136" type="real" />
    <att name="relevance_score" value="0.10555555555555556" type="real" />
  </edge>
  <edge id="P04629 (pp) P22681" label="NTRK1_HUMAN (pp) CBL_HUMAN" source="P04629" target="P22681">
    <att name="confidence_score" value="1.0" type="real" />
    <att name="confidence_score_old" value="0.3312" type="real" />
    <att name="initial_score" value="0.4066" type="real" />
    <att name="relevance_score" value="0.10555555555555556" type="real" />
  </edge>
  <edge id="P04629 (pp) P27986" label="NTRK1_HUMAN (pp) P85A_HUMAN" source="P04629" target="P27986">
    <att name="confidence_score" value="1.0" type="real" />
    <att name="confidence_score_old" value="1.0" type="real" />
    <att name="initial_score" value="0.6267" type="real" />
    <att name="relevance_score" value="0.10555555555555556" type="real" />
  </edge>
  <edge id="P04629 (pp) P29350" label="NTRK1_HUMAN (pp) PTN6_HUMAN" source="P04629" target="P29350">
    <att name="confidence_score" value="1.0" type="real" />
    <att name="confidence_score_old" value="0.3726" type="real" />
    <att name="initial_score" value="0.4636" type="real" />
    <att name="relevance_score" value="0.10555555555555556" type="real" />
  </edge>
  <edge id="P04629 (pp) P29353" label="NTRK1_HUMAN (pp) SHC1_HUMAN" source="P04629" target="P29353">
    <att name="confidence_score" value="1.0" type="real" />
    <att name="confidence_score_old" value="1.0" type="real" />
    <att name="initial_score" value="0.7521" type="real" />
    <att name="relevance_score" value="0.10555555555555556" type="real" />
  </edge>
  <edge id="P04629 (pp) P42336" label="NTRK1_HUMAN (pp) PK3CA_HUMAN" source="P04629" target="P42336">
    <att name="confidence_score" value="1.0" type="real" />
    <att name="confidence_score_old" value="1.0" type="real" />
    <att name="initial_score" value="0.2058" type="real" />
    <att name="relevance_score" value="0.10555555555555556" type="real" />
  </edge>
  <edge id="P04629 (pp) P62993" label="NTRK1_HUMAN (pp) GRB2_HUMAN" source="P04629" target="P62993">
    <att name="confidence_score" value="1.0" type="real" />
    <att name="confidence_score_old" value="0.6447" type="real" />
    <att name="initial_score" value="0.7284" type="real" />
    <att name="relevance_score" value="0.10555555555555556" type="real" />
  </edge>
  <edge id="P04629 (pp) Q06124" label="NTRK1_HUMAN (pp) PTN11_HUMAN" source="P04629" target="Q06124">
    <att name="confidence_score" value="1.0" type="real" />
    <att name="confidence_score_old" value="0.164" type="real" />
    <att name="initial_score" value="0.067" type="real" />
    <att name="relevance_score" value="0.10555555555555556" type="real" />
  </edge>
  <edge id="P04629 (pp) Q13480" label="NTRK1_HUMAN (pp) GAB1_HUMAN" source="P04629" target="Q13480">
    <att name="confidence_score" value="1.0" type="real" />
    <att name="confidence_score_old" value="0.1642" type="real" />
    <att name="initial_score" value="0.0677" type="real" />
    <att name="relevance_score" value="0.10555555555555556" type="real" />
  </edge>
  <edge id="P04629 (pp) Q16288" label="NTRK1_HUMAN (pp) NTRK3_HUMAN" source="P04629" target="Q16288">
    <att name="confidence_score" value="1.0" type="real" />
    <att name="confidence_score_old" value="0.1992" type="real" />
    <att name="initial_score" value="0.1611" type="real" />
    <att name="relevance_score" value="0.10555555555555556" type="real" />
  </edge>
  <edge id="P04629 (pp) Q16543" label="NTRK1_HUMAN (pp) CDC37_HUMAN" source="P04629" target="Q16543">
    <att name="confidence_score" value="1.0" type="real" />
    <att name="confidence_score_old" value="0.2483" type="real" />
    <att name="initial_score" value="0.2674" type="real" />
    <att name="relevance_score" value="0.10555555555555556" type="real" />
  </edge>
  <edge id="P04629 (pp) Q16620" label="NTRK1_HUMAN (pp) NTRK2_HUMAN" source="P04629" target="Q16620">
    <att name="confidence_score" value="1.0" type="real" />
    <att name="confidence_score_old" value="0.5173" type="real" />
    <att name="initial_score" value="0.6221" type="real" />
    <att name="relevance_score" value="0.10555555555555556" type="real" />
  </edge>
  <edge id="P04629 (pp) Q9Y4H2" label="NTRK1_HUMAN (pp) IRS2_HUMAN" source="P04629" target="Q9Y4H2">
    <att name="confidence_score" value="1.0" type="real" />
    <att name="confidence_score_old" value="1.0" type="real" />
    <att name="initial_score" value="0.0705" type="real" />
    <att name="relevance_score" value="0.10555555555555556" type="real" />
  </edge>
  <edge id="P05230 (pp) P08620" label="FGF1_HUMAN (pp) FGF4_HUMAN" source="P05230" target="P08620">
    <att name="confidence_score" value="1.0" type="real" />
    <att name="confidence_score_old" value="0.2229" type="real" />
    <att name="initial_score" value="0.2153" type="real" />
    <att name="relevance_score" value="0.5" type="real" />
  </edge>
  <edge id="P05230 (pp) P09038" label="FGF1_HUMAN (pp) FGF2_HUMAN" source="P05230" target="P09038">
    <att name="confidence_score" value="1.0" type="real" />
    <att name="confidence_score_old" value="0.4655" type="real" />
    <att name="initial_score" value="0.5711" type="real" />
    <att name="relevance_score" value="0.421875" type="real" />
  </edge>
  <edge id="P05230 (pp) P10767" label="FGF1_HUMAN (pp) FGF6_HUMAN" source="P05230" target="P10767">
    <att name="confidence_score" value="1.0" type="real" />
    <att name="confidence_score_old" value="0.2401" type="real" />
    <att name="initial_score" value="0.2512" type="real" />
    <att name="relevance_score" value="0.5" type="real" />
  </edge>
  <edge id="P05230 (pp) P11362" label="FGF1_HUMAN (pp) FGFR1_HUMAN" source="P05230" target="P11362">
    <att name="confidence_score" value="1.0" type="real" />
    <att name="confidence_score_old" value="0.7566" type="real" />
    <att name="initial_score" value="0.8057" type="real" />
    <att name="relevance_score" value="0.3274336283185841" type="real" />
  </edge>
  <edge id="P05230 (pp) P11487" label="FGF1_HUMAN (pp) FGF3_HUMAN" source="P05230" target="P11487">
    <att name="confidence_score" value="1.0" type="real" />
    <att name="confidence_score_old" value="0.245" type="real" />
    <att name="initial_score" value="0.2609" type="real" />
    <att name="relevance_score" value="0.3220338983050847" type="real" />
  </edge>
[truncated: 499,320 more chars]
