# Supplementary material for: New insights into the molecular biology of Alzheimer’s-like cerebral amyloidosis achieved through multi‐omics approaches
Source: PLoS One. 2025 Sep 3;20(9):e0330859. doi: 10.1371/journal.pone.0330859 (PMC12407441; doi:10.1371/journal.pone.0330859)
Supplement: S4 Appendix — (ZIP) [file pone.0330859.s014.zip › c1_3_71.xgmml]

<?xml version='1.0' encoding='utf-8'?>
<graph xmlns="http://www.cs.rpi.edu/XGMML" xmlns:dc="http://purl.org/dc/elements/1.1/" xmlns:rdf="http://www.w3.org/1999/02/22-rdf-syntax-ns#" label="[c1_3_71]@0.1" directed="0" vendor="Intomics A/S">
  <att name="layoutAlgorithm" value="Edge-weighted Spring Embedded" type="string" />
  <att name="networkMetadata"><rdf:RDF><rdf:Description rdf:about="https://www.intomics.com/"><dc:type>Protein-Protein Interaction</dc:type><dc:description>https://www.intomics.com/inbiomap/</dc:description><dc:identifier>(([P19793]@0.1+[Q01469]@0.1)+[Q96RI1]@0.1)</dc:identifier><dc:date>2024-01-31 21:21:58 UTC</dc:date><dc:title>inBio Map network</dc:title><dc:source>/unity/intomics/inhouse/software/inBio_Command_2023_08/share/data/interactions/network_0/inBio_Map_2023_08_10</dc:source><dc:format>Cytoscape-XGMML</dc:format></rdf:Description></rdf:RDF></att>
  <att name="_inBio_interactomeVersion" value="2023_08_10" type="string" />
  <att name="_inBio_formatVersion" value="1" type="integer" />
  <att name="order" value="1" type="integer" />
  <node id="O00327" label="BMAL1_HUMAN">
    <att name="ac" value="O00327" type="string" />
    <att name="gene" value="BMAL1" type="string" />
    <att name="multiplicity" value="1" type="integer" />
    <att name="order" value="1" type="integer" />
    <att name="relevance_score" value="1.0" type="real" />
    <att name="localization" value="Transcription factor" type="string" />
    <att name="description" value="Basic helix-loop-helix ARNT-like protein 1" type="string" />
  </node>
  <node id="O00482" label="NR5A2_HUMAN">
    <att name="ac" value="O00482" type="string" />
    <att name="gene" value="NR5A2" type="string" />
    <att name="multiplicity" value="1" type="integer" />
    <att name="order" value="1" type="integer" />
    <att name="relevance_score" value="1.0" type="real" />
    <att name="localization" value="Transcription factor" type="string" />
    <att name="description" value="Nuclear receptor subfamily 5 group A member 2" type="string" />
  </node>
  <node id="O14503" label="BHE40_HUMAN">
    <att name="ac" value="O14503" type="string" />
    <att name="gene" value="BHLHE40" type="string" />
    <att name="multiplicity" value="1" type="integer" />
    <att name="order" value="1" type="integer" />
    <att name="relevance_score" value="1.0" type="real" />
    <att name="localization" value="Transcription factor" type="string" />
    <att name="description" value="Class E basic helix-loop-helix protein 40" type="string" />
  </node>
  <node id="O14686" label="KMT2D_HUMAN">
    <att name="ac" value="O14686" type="string" />
    <att name="gene" value="KMT2D" type="string" />
    <att name="multiplicity" value="1" type="integer" />
    <att name="order" value="1" type="integer" />
    <att name="relevance_score" value="1.0" type="real" />
    <att name="localization" value="Enzyme" type="string" />
    <att name="description" value="Histone-lysine N-methyltransferase 2D" type="string" />
  </node>
  <node id="O15164" label="TIF1A_HUMAN">
    <att name="ac" value="O15164" type="string" />
    <att name="gene" value="TRIM24" type="string" />
    <att name="multiplicity" value="1" type="integer" />
    <att name="order" value="1" type="integer" />
    <att name="relevance_score" value="1.0" type="real" />
    <att name="localization" value="Transcription factor" type="string" />
    <att name="description" value="Transcription intermediary factor 1-alpha" type="string" />
  </node>
  <node id="O15296" label="LX15B_HUMAN">
    <att name="ac" value="O15296" type="string" />
    <att name="gene" value="ALOX15B" type="string" />
    <att name="multiplicity" value="1" type="integer" />
    <att name="order" value="1" type="integer" />
    <att name="relevance_score" value="1.0" type="real" />
    <att name="localization" value="Enzyme" type="string" />
    <att name="description" value="Polyunsaturated fatty acid lipoxygenase ALOX15B" type="string" />
  </node>
  <node id="O15379" label="HDAC3_HUMAN">
    <att name="ac" value="O15379" type="string" />
    <att name="gene" value="HDAC3" type="string" />
    <att name="multiplicity" value="1" type="integer" />
    <att name="order" value="1" type="integer" />
    <att name="relevance_score" value="1.0" type="real" />
    <att name="localization" value="Enzyme" type="string" />
    <att name="description" value="Histone deacetylase 3" type="string" />
  </node>
  <node id="O15516" label="CLOCK_HUMAN">
    <att name="ac" value="O15516" type="string" />
    <att name="gene" value="CLOCK" type="string" />
    <att name="multiplicity" value="1" type="integer" />
    <att name="order" value="1" type="integer" />
    <att name="relevance_score" value="1.0" type="real" />
    <att name="localization" value="Transcription factor" type="string" />
    <att name="description" value="Circadian locomoter output cycles protein kaput" type="string" />
  </node>
  <node id="O15550" label="KDM6A_HUMAN">
    <att name="ac" value="O15550" type="string" />
    <att name="gene" value="KDM6A" type="string" />
    <att name="multiplicity" value="1" type="integer" />
    <att name="order" value="1" type="integer" />
    <att name="relevance_score" value="1.0" type="real" />
    <att name="localization" value="Enzyme" type="string" />
    <att name="description" value="Lysine-specific demethylase 6A" type="string" />
  </node>
  <node id="O60869" label="EDF1_HUMAN">
    <att name="ac" value="O60869" type="string" />
    <att name="gene" value="EDF1" type="string" />
    <att name="multiplicity" value="1" type="integer" />
    <att name="order" value="1" type="integer" />
    <att name="relevance_score" value="1.0" type="real" />
    <att name="localization" value="Transcription factor" type="string" />
    <att name="description" value="Endothelial differentiation-related factor 1" type="string" />
  </node>
  <node id="O60907" label="TBL1X_HUMAN">
    <att name="ac" value="O60907" type="string" />
    <att name="gene" value="TBL1X" type="string" />
    <att name="multiplicity" value="1" type="integer" />
    <att name="order" value="1" type="integer" />
    <att name="relevance_score" value="1.0" type="real" />
    <att name="localization" value="" type="string" />
    <att name="description" value="F-box-like/WD repeat-containing protein TBL1X" type="string" />
  </node>
  <node id="O75164" label="KDM4A_HUMAN">
    <att name="ac" value="O75164" type="string" />
    <att name="gene" value="KDM4A" type="string" />
    <att name="multiplicity" value="1" type="integer" />
    <att name="order" value="1" type="integer" />
    <att name="relevance_score" value="1.0" type="real" />
    <att name="localization" value="Enzyme" type="string" />
    <att name="description" value="Lysine-specific demethylase 4A" type="string" />
  </node>
  <node id="O75376" label="NCOR1_HUMAN">
    <att name="ac" value="O75376" type="string" />
    <att name="gene" value="NCOR1" type="string" />
    <att name="multiplicity" value="1" type="integer" />
    <att name="order" value="1" type="integer" />
    <att name="relevance_score" value="1.0" type="real" />
    <att name="localization" value="Transcription factor" type="string" />
    <att name="description" value="Nuclear receptor corepressor 1" type="string" />
  </node>
  <node id="O75410" label="TACC1_HUMAN">
    <att name="ac" value="O75410" type="string" />
    <att name="gene" value="TACC1" type="string" />
    <att name="multiplicity" value="1" type="integer" />
    <att name="order" value="1" type="integer" />
    <att name="relevance_score" value="1.0" type="real" />
    <att name="localization" value="" type="string" />
    <att name="description" value="Transforming acidic coiled-coil-containing protein 1" type="string" />
  </node>
  <node id="O75469" label="NR1I2_HUMAN">
    <att name="ac" value="O75469" type="string" />
    <att name="gene" value="NR1I2" type="string" />
    <att name="multiplicity" value="1" type="integer" />
    <att name="order" value="1" type="integer" />
    <att name="relevance_score" value="1.0" type="real" />
    <att name="localization" value="Transcription factor" type="string" />
    <att name="description" value="Nuclear receptor subfamily 1 group I member 2" type="string" />
  </node>
  <node id="O75530" label="EED_HUMAN">
    <att name="ac" value="O75530" type="string" />
    <att name="gene" value="EED" type="string" />
    <att name="multiplicity" value="1" type="integer" />
    <att name="order" value="1" type="integer" />
    <att name="relevance_score" value="1.0" type="real" />
    <att name="localization" value="" type="string" />
    <att name="description" value="Polycomb protein EED" type="string" />
  </node>
  <node id="P07148" label="FABPL_HUMAN">
    <att name="ac" value="P07148" type="string" />
    <att name="gene" value="FABP1" type="string" />
    <att name="multiplicity" value="1" type="integer" />
    <att name="order" value="1" type="integer" />
    <att name="relevance_score" value="1.0" type="real" />
    <att name="localization" value="" type="string" />
    <att name="description" value="Fatty acid-binding protein, liver" type="string" />
  </node>
  <node id="P07711" label="CATL1_HUMAN">
    <att name="ac" value="P07711" type="string" />
    <att name="gene" value="CTSL" type="string" />
    <att name="multiplicity" value="1" type="integer" />
    <att name="order" value="1" type="integer" />
    <att name="relevance_score" value="1.0" type="real" />
    <att name="localization" value="Enzyme" type="string" />
    <att name="description" value="Procathepsin L" type="string" />
  </node>
  <node id="P08047" label="SP1_HUMAN">
    <att name="ac" value="P08047" type="string" />
    <att name="gene" value="SP1" type="string" />
    <att name="multiplicity" value="1" type="integer" />
    <att name="order" value="1" type="integer" />
    <att name="relevance_score" value="1.0" type="real" />
    <att name="localization" value="Transcription factor" type="string" />
    <att name="description" value="Transcription factor Sp1" type="string" />
  </node>
  <node id="P10276" label="RARA_HUMAN">
    <att name="ac" value="P10276" type="string" />
    <att name="gene" value="RARA" type="string" />
    <att name="multiplicity" value="2" type="integer" />
    <att name="order" value="1" type="integer" />
    <att name="relevance_score" value="1.0" type="real" />
    <att name="_Receptor" value="true" type="boolean" />
    <att name="localization" value="Receptor" type="string" />
    <att name="description" value="Retinoic acid receptor alpha" type="string" />
  </node>
  <node id="P10588" label="NR2F6_HUMAN">
    <att name="ac" value="P10588" type="string" />
    <att name="gene" value="NR2F6" type="string" />
    <att name="multiplicity" value="1" type="integer" />
    <att name="order" value="1" type="integer" />
    <att name="relevance_score" value="1.0" type="real" />
    <att name="localization" value="Transcription factor" type="string" />
    <att name="description" value="Nuclear receptor subfamily 2 group F member 6" type="string" />
  </node>
  <node id="P10826" label="RARB_HUMAN">
    <att name="ac" value="P10826" type="string" />
    <att name="gene" value="RARB" type="string" />
    <att name="multiplicity" value="1" type="integer" />
    <att name="order" value="1" type="integer" />
    <att name="relevance_score" value="1.0" type="real" />
    <att name="localization" value="Transcription factor" type="string" />
    <att name="description" value="Retinoic acid receptor beta" type="string" />
  </node>
  <node id="P10827" label="THA_HUMAN">
    <att name="ac" value="P10827" type="string" />
    <att name="gene" value="THRA" type="string" />
    <att name="multiplicity" value="1" type="integer" />
    <att name="order" value="1" type="integer" />
    <att name="relevance_score" value="1.0" type="real" />
    <att name="localization" value="Transcription factor" type="string" />
    <att name="description" value="Thyroid hormone receptor alpha" type="string" />
  </node>
  <node id="P10828" label="THB_HUMAN">
    <att name="ac" value="P10828" type="string" />
    <att name="gene" value="THRB" type="string" />
    <att name="multiplicity" value="1" type="integer" />
    <att name="order" value="1" type="integer" />
    <att name="relevance_score" value="1.0" type="real" />
    <att name="localization" value="Transcription factor" type="string" />
    <att name="description" value="Thyroid hormone receptor beta" type="string" />
  </node>
  <node id="P11473" label="VDR_HUMAN">
    <att name="ac" value="P11473" type="string" />
    <att name="gene" value="VDR" type="string" />
    <att name="multiplicity" value="1" type="integer" />
    <att name="order" value="1" type="integer" />
    <att name="relevance_score" value="1.0" type="real" />
    <att name="localization" value="Transcription factor" type="string" />
    <att name="description" value="Vitamin D3 receptor" type="string" />
  </node>
  <node id="P13631" label="RARG_HUMAN">
    <att name="ac" value="P13631" type="string" />
    <att name="gene" value="RARG" type="string" />
    <att name="multiplicity" value="1" type="integer" />
    <att name="order" value="1" type="integer" />
    <att name="relevance_score" value="1.0" type="real" />
    <att name="localization" value="Transcription factor" type="string" />
    <att name="description" value="Retinoic acid receptor gamma" type="string" />
  </node>
  <node id="P14859" label="PO2F1_HUMAN">
    <att name="ac" value="P14859" type="string" />
    <att name="gene" value="POU2F1" type="string" />
    <att name="multiplicity" value="1" type="integer" />
    <att name="order" value="1" type="integer" />
    <att name="relevance_score" value="1.0" type="real" />
    <att name="localization" value="Transcription factor" type="string" />
    <att name="description" value="POU domain, class 2, transcription factor 1" type="string" />
  </node>
  <node id="P15172" label="MYOD1_HUMAN">
    <att name="ac" value="P15172" type="string" />
    <att name="gene" value="MYOD1" type="string" />
    <att name="multiplicity" value="1" type="integer" />
    <att name="order" value="1" type="integer" />
    <att name="relevance_score" value="1.0" type="real" />
    <att name="localization" value="Transcription factor" type="string" />
    <att name="description" value="Myoblast determination protein 1" type="string" />
  </node>
  <node id="P17936" label="IBP3_HUMAN">
    <att name="ac" value="P17936" type="string" />
    <att name="gene" value="IGFBP3" type="string" />
    <att name="multiplicity" value="1" type="integer" />
    <att name="order" value="1" type="integer" />
    <att name="relevance_score" value="1.0" type="real" />
    <att name="localization" value="" type="string" />
    <att name="description" value="Insulin-like growth factor-binding protein 3" type="string" />
  </node>
  <node id="P19793" label="RXRA_HUMAN">
    <att name="ac" value="P19793" type="string" />
    <att name="gene" value="RXRA" type="string" />
    <att name="multiplicity" value="2" type="integer" />
    <att name="order" value="0" type="integer" />
    <att name="relevance_score" value="1.0" type="real" />
    <att name="localization" value="Transcription factor" type="string" />
    <att name="description" value="Retinoic acid receptor RXR-alpha" type="string" />
  </node>
  <node id="P20749" label="BCL3_HUMAN">
    <att name="ac" value="P20749" type="string" />
    <att name="gene" value="BCL3" type="string" />
    <att name="multiplicity" value="1" type="integer" />
    <att name="order" value="1" type="integer" />
    <att name="relevance_score" value="1.0" type="real" />
    <att name="localization" value="" type="string" />
    <att name="description" value="B-cell lymphoma 3 protein" type="string" />
  </node>
  <node id="P22736" label="NR4A1_HUMAN">
    <att name="ac" value="P22736" type="string" />
    <att name="gene" value="NR4A1" type="string" />
    <att name="multiplicity" value="1" type="integer" />
    <att name="order" value="1" type="integer" />
    <att name="relevance_score" value="1.0" type="real" />
    <att name="_Receptor" value="true" type="boolean" />
    <att name="localization" value="Receptor" type="string" />
    <att name="description" value="Nuclear receptor subfamily 4 group A member 1" type="string" />
  </node>
  <node id="P25490" label="TYY1_HUMAN">
    <att name="ac" value="P25490" type="string" />
    <att name="gene" value="YY1" type="string" />
    <att name="multiplicity" value="1" type="integer" />
    <att name="order" value="1" type="integer" />
    <att name="relevance_score" value="1.0" type="real" />
    <att name="localization" value="Transcription factor" type="string" />
    <att name="description" value="Transcriptional repressor protein YY1" type="string" />
  </node>
  <node id="P28702" label="RXRB_HUMAN">
    <att name="ac" value="P28702" type="string" />
    <att name="gene" value="RXRB" type="string" />
    <att name="multiplicity" value="2" type="integer" />
    <att name="order" value="1" type="integer" />
    <att name="relevance_score" value="1.0" type="real" />
    <att name="localization" value="Transcription factor" type="string" />
    <att name="description" value="Retinoic acid receptor RXR-beta" type="string" />
  </node>
  <node id="P29373" label="RABP2_HUMAN">
    <att name="ac" value="P29373" type="string" />
    <att name="gene" value="CRABP2" type="string" />
    <att name="multiplicity" value="1" type="integer" />
    <att name="order" value="1" type="integer" />
    <att name="relevance_score" value="1.0" type="real" />
    <att name="localization" value="" type="string" />
    <att name="description" value="Cellular retinoic acid-binding protein 2" type="string" />
  </node>
  <node id="P29460" label="IL12B_HUMAN">
    <att name="ac" value="P29460" type="string" />
    <att name="gene" value="IL12B" type="string" />
    <att name="multiplicity" value="1" type="integer" />
    <att name="order" value="1" type="integer" />
    <att name="relevance_score" value="1.0" type="real" />
    <att name="_Secreted" value="true" type="boolean" />
    <att name="localization" value="Signaling molecule" type="string" />
    <att name="description" value="Interleukin-12 subunit beta" type="string" />
  </node>
  <node id="P29590" label="PML_HUMAN">
    <att name="ac" value="P29590" type="string" />
    <att name="gene" value="PML" type="string" />
    <att name="multiplicity" value="1" type="integer" />
    <att name="order" value="1" type="integer" />
    <att name="relevance_score" value="1.0" type="real" />
    <att name="localization" value="Transcription factor" type="string" />
    <att name="description" value="Protein PML" type="string" />
  </node>
  <node id="P37231" label="PPARG_HUMAN">
    <att name="ac" value="P37231" type="string" />
    <att name="gene" value="PPARG" type="string" />
    <att name="multiplicity" value="1" type="integer" />
    <att name="order" value="1" type="integer" />
    <att name="relevance_score" value="1.0" type="real" />
    <att name="localization" value="Transcription factor" type="string" />
    <att name="description" value="Peroxisome proliferator-activated receptor gamma" type="string" />
  </node>
  <node id="P43354" label="NR4A2_HUMAN">
    <att name="ac" value="P43354" type="string" />
    <att name="gene" value="NR4A2" type="string" />
    <att name="multiplicity" value="1" type="integer" />
    <att name="order" value="1" type="integer" />
    <att name="relevance_score" value="1.0" type="real" />
    <att name="localization" value="Transcription factor" type="string" />
    <att name="description" value="Nuclear receptor subfamily 4 group A member 2" type="string" />
  </node>
  <node id="P48443" label="RXRG_HUMAN">
    <att name="ac" value="P48443" type="string" />
    <att name="gene" value="RXRG" type="string" />
    <att name="multiplicity" value="2" type="integer" />
    <att name="order" value="1" type="integer" />
    <att name="relevance_score" value="1.0" type="real" />
    <att name="localization" value="Transcription factor" type="string" />
    <att name="description" value="Retinoic acid receptor RXR-gamma" type="string" />
  </node>
  <node id="P48552" label="NRIP1_HUMAN">
    <att name="ac" value="P48552" type="string" />
    <att name="gene" value="NRIP1" type="string" />
    <att name="multiplicity" value="1" type="integer" />
    <att name="order" value="1" type="integer" />
    <att name="relevance_score" value="1.0" type="real" />
    <att name="localization" value="" type="string" />
    <att name="description" value="Nuclear receptor-interacting protein 1" type="string" />
  </node>
  <node id="P49711" label="CTCF_HUMAN">
    <att name="ac" value="P49711" type="string" />
    <att name="gene" value="CTCF" type="string" />
    <att name="multiplicity" value="1" type="integer" />
    <att name="order" value="1" type="integer" />
    <att name="relevance_score" value="1.0" type="real" />
    <att name="localization" value="Transcription factor" type="string" />
    <att name="description" value="Transcriptional repressor CTCF" type="string" />
  </node>
  <node id="P55055" label="NR1H2_HUMAN">
    <att name="ac" value="P55055" type="string" />
    <att name="gene" value="NR1H2" type="string" />
    <att name="multiplicity" value="2" type="integer" />
    <att name="order" value="1" type="integer" />
    <att name="relevance_score" value="1.0" type="real" />
    <att name="localization" value="Transcription factor" type="string" />
    <att name="description" value="Oxysterols receptor LXR-beta" type="string" />
  </node>
  <node id="P61964" label="WDR5_HUMAN">
    <att name="ac" value="P61964" type="string" />
    <att name="gene" value="WDR5" type="string" />
    <att name="multiplicity" value="1" type="integer" />
    <att name="order" value="1" type="integer" />
    <att name="relevance_score" value="1.0" type="real" />
    <att name="localization" value="" type="string" />
    <att name="description" value="WD repeat-containing protein 5" type="string" />
  </node>
  <node id="P63165" label="SUMO1_HUMAN">
    <att name="ac" value="P63165" type="string" />
    <att name="gene" value="SUMO1" type="string" />
    <att name="multiplicity" value="1" type="integer" />
    <att name="order" value="1" type="integer" />
    <att name="relevance_score" value="1.0" type="real" />
    <att name="localization" value="" type="string" />
    <att name="description" value="Small ubiquitin-related modifier 1" type="string" />
  </node>
  <node id="P78310" label="CXAR_HUMAN">
    <att name="ac" value="P78310" type="string" />
    <att name="gene" value="CXADR" type="string" />
    <att name="multiplicity" value="1" type="integer" />
    <att name="order" value="1" type="integer" />
    <att name="relevance_score" value="1.0" type="real" />
    <att name="_Receptor" value="true" type="boolean" />
    <att name="localization" value="Receptor" type="string" />
    <att name="description" value="Coxsackievirus and adenovirus receptor" type="string" />
  </node>
  <node id="P84243" label="H33_HUMAN">
    <att name="ac" value="P84243" type="string" />
    <att name="gene" value="H3-3A,H3-3B" type="string" />
    <att name="multiplicity" value="1" type="integer" />
    <att name="order" value="1" type="integer" />
    <att name="relevance_score" value="1.0" type="real" />
    <att name="localization" value="" type="string" />
    <att name="description" value="Histone H3.3" type="string" />
  </node>
  <node id="Q01469" label="FABP5_HUMAN">
    <att name="ac" value="Q01469" type="string" />
    <att name="gene" value="FABP5" type="string" />
    <att name="multiplicity" value="2" type="integer" />
    <att name="order" value="0" type="integer" />
    <att name="relevance_score" value="1.0" type="real" />
    <att name="localization" value="" type="string" />
    <att name="description" value="Fatty acid-binding protein 5" type="string" />
  </node>
  <node id="Q03181" label="PPARD_HUMAN">
    <att name="ac" value="Q03181" type="string" />
    <att name="gene" value="PPARD" type="string" />
    <att name="multiplicity" value="1" type="integer" />
    <att name="order" value="1" type="integer" />
    <att name="relevance_score" value="1.0" type="real" />
    <att name="localization" value="Transcription factor" type="string" />
    <att name="description" value="Peroxisome proliferator-activated receptor delta" type="string" />
  </node>
  <node id="Q04206" label="TF65_HUMAN">
    <att name="ac" value="Q04206" type="string" />
    <att name="gene" value="RELA" type="string" />
    <att name="multiplicity" value="1" type="integer" />
    <att name="order" value="1" type="integer" />
    <att name="relevance_score" value="1.0" type="real" />
    <att name="localization" value="Transcription factor" type="string" />
    <att name="description" value="Transcription factor p65" type="string" />
  </node>
  <node id="Q07869" label="PPARA_HUMAN">
    <att name="ac" value="Q07869" type="string" />
    <att name="gene" value="PPARA" type="string" />
    <att name="multiplicity" value="1" type="integer" />
    <att name="order" value="1" type="integer" />
    <att name="relevance_score" value="1.0" type="real" />
    <att name="localization" value="Transcription factor" type="string" />
    <att name="description" value="Peroxisome proliferator-activated receptor alpha" type="string" />
  </node>
  <node id="Q09028" label="RBBP4_HUMAN">
    <att name="ac" value="Q09028" type="string" />
    <att name="gene" value="RBBP4" type="string" />
    <att name="multiplicity" value="1" type="integer" />
    <att name="order" value="1" type="integer" />
    <att name="relevance_score" value="1.0" type="real" />
    <att name="localization" value="" type="string" />
    <att name="description" value="Histone-binding protein RBBP4" type="string" />
  </node>
  <node id="Q09472" label="EP300_HUMAN">
    <att name="ac" value="Q09472" type="string" />
    <att name="gene" value="EP300" type="string" />
    <att name="multiplicity" value="1" type="integer" />
    <att name="order" value="1" type="integer" />
    <att name="relevance_score" value="1.0" type="real" />
    <att name="localization" value="Enzyme" type="string" />
    <att name="description" value="Histone acetyltransferase p300" type="string" />
  </node>
  <node id="Q13133" label="NR1H3_HUMAN">
    <att name="ac" value="Q13133" type="string" />
    <att name="gene" value="NR1H3" type="string" />
    <att name="multiplicity" value="1" type="integer" />
    <att name="order" value="1" type="integer" />
    <att name="relevance_score" value="1.0" type="real" />
    <att name="localization" value="Transcription factor" type="string" />
    <att name="description" value="Oxysterols receptor LXR-alpha" type="string" />
  </node>
  <node id="Q13227" label="GPS2_HUMAN">
    <att name="ac" value="Q13227" type="string" />
    <att name="gene" value="GPS2" type="string" />
    <att name="multiplicity" value="1" type="integer" />
    <att name="order" value="1" type="integer" />
    <att name="relevance_score" value="1.0" type="real" />
    <att name="localization" value="" type="string" />
    <att name="description" value="G protein pathway suppressor 2" type="string" />
  </node>
  <node id="Q13352" label="CENPR_HUMAN">
    <att name="ac" value="Q13352" type="string" />
    <att name="gene" value="ITGB3BP" type="string" />
    <att name="multiplicity" value="1" type="integer" />
    <att name="order" value="1" type="integer" />
    <att name="relevance_score" value="1.0" type="real" />
    <att name="localization" value="" type="string" />
    <att name="description" value="Centromere protein R" type="string" />
  </node>
  <node id="Q14686" label="NCOA6_HUMAN">
    <att name="ac" value="Q14686" type="string" />
    <att name="gene" value="NCOA6" type="string" />
    <att name="multiplicity" value="2" type="integer" />
    <att name="order" value="1" type="integer" />
    <att name="relevance_score" value="1.0" type="real" />
    <att name="localization" value="" type="string" />
    <att name="description" value="Nuclear receptor coactivator 6" type="string" />
  </node>
  <node id="Q14994" label="NR1I3_HUMAN">
    <att name="ac" value="Q14994" type="string" />
    <att name="gene" value="NR1I3" type="string" />
    <att name="multiplicity" value="1" type="integer" />
    <att name="order" value="1" type="integer" />
    <att name="relevance_score" value="1.0" type="real" />
    <att name="localization" value="Transcription factor" type="string" />
    <att name="description" value="Nuclear receptor subfamily 1 group I member 3" type="string" />
  </node>
  <node id="Q15022" label="SUZ12_HUMAN">
    <att name="ac" value="Q15022" type="string" />
    <att name="gene" value="SUZ12" type="string" />
    <att name="multiplicity" value="1" type="integer" />
    <att name="order" value="1" type="integer" />
    <att name="relevance_score" value="1.0" type="real" />
    <att name="localization" value="" type="string" />
    <att name="description" value="Polycomb protein SUZ12" type="string" />
  </node>
  <node id="Q15291" label="RBBP5_HUMAN">
    <att name="ac" value="Q15291" type="string" />
    <att name="gene" value="RBBP5" type="string" />
    <att name="multiplicity" value="1" type="integer" />
    <att name="order" value="1" type="integer" />
    <att name="relevance_score" value="1.0" type="real" />
    <att name="localization" value="" type="string" />
    <att name="description" value="Retinoblastoma-binding protein 5" type="string" />
  </node>
  <node id="Q15466" label="NR0B2_HUMAN">
    <att name="ac" value="Q15466" type="string" />
    <att name="gene" value="NR0B2" type="string" />
    <att name="multiplicity" value="1" type="integer" />
    <att name="order" value="1" type="integer" />
    <att name="relevance_score" value="1.0" type="real" />
    <att name="localization" value="" type="string" />
    <att name="description" value="Nuclear receptor subfamily 0 group B member 2" type="string" />
  </node>
  <node id="Q15583" label="TGIF1_HUMAN">
    <att name="ac" value="Q15583" type="string" />
    <att name="gene" value="TGIF1" type="string" />
    <att name="multiplicity" value="1" type="integer" />
    <att name="order" value="1" type="integer" />
    <att name="relevance_score" value="1.0" type="real" />
    <att name="localization" value="Transcription factor" type="string" />
    <att name="description" value="Homeobox protein TGIF1" type="string" />
  </node>
  <node id="Q15596" label="NCOA2_HUMAN">
    <att name="ac" value="Q15596" type="string" />
    <att name="gene" value="NCOA2" type="string" />
    <att name="multiplicity" value="2" type="integer" />
    <att name="order" value="1" type="integer" />
    <att name="relevance_score" value="1.0" type="real" />
    <att name="localization" value="" type="string" />
    <att name="description" value="Nuclear receptor coactivator 2" type="string" />
  </node>
  <node id="Q15648" label="MED1_HUMAN">
    <att name="ac" value="Q15648" type="string" />
    <att name="gene" value="MED1" type="string" />
    <att name="multiplicity" value="1" type="integer" />
    <att name="order" value="1" type="integer" />
    <att name="relevance_score" value="1.0" type="real" />
    <att name="localization" value="Transcription factor" type="string" />
    <att name="description" value="Mediator of RNA polymerase II transcription subunit 1" type="string" />
  </node>
  <node id="Q15788" label="NCOA1_HUMAN">
    <att name="ac" value="Q15788" type="string" />
    <att name="gene" value="NCOA1" type="string" />
    <att name="multiplicity" value="2" type="integer" />
    <att name="order" value="1" type="integer" />
    <att name="relevance_score" value="1.0" type="real" />
    <att name="localization" value="Enzyme" type="string" />
    <att name="description" value="Nuclear receptor coactivator 1" type="string" />
  </node>
  <node id="Q15910" label="EZH2_HUMAN">
    <att name="ac" value="Q15910" type="string" />
    <att name="gene" value="EZH2" type="string" />
    <att name="multiplicity" value="1" type="integer" />
    <att name="order" value="1" type="integer" />
    <att name="relevance_score" value="1.0" type="real" />
    <att name="localization" value="Enzyme" type="string" />
    <att name="description" value="Histone-lysine N-methyltransferase EZH2" type="string" />
  </node>
  <node id="Q16236" label="NF2L2_HUMAN">
    <att name="ac" value="Q16236" type="string" />
    <att name="gene" value="NFE2L2" type="string" />
    <att name="multiplicity" value="1" type="integer" />
    <att name="order" value="1" type="integer" />
    <att name="relevance_score" value="1.0" type="real" />
    <att name="localization" value="Transcription factor" type="string" />
    <att name="description" value="Nuclear factor erythroid 2-related factor 2" type="string" />
  </node>
  <node id="Q16576" label="RBBP7_HUMAN">
    <att name="ac" value="Q16576" type="string" />
    <att name="gene" value="RBBP7" type="string" />
    <att name="multiplicity" value="1" type="integer" />
    <att name="order" value="1" type="integer" />
    <att name="relevance_score" value="1.0" type="real" />
    <att name="localization" value="" type="string" />
    <att name="description" value="Histone-binding protein RBBP7" type="string" />
  </node>
  <node id="Q2M1K9" label="ZN423_HUMAN">
    <att name="ac" value="Q2M1K9" type="string" />
    <att name="gene" value="ZNF423" type="string" />
    <att name="multiplicity" value="1" type="integer" />
    <att name="order" value="1" type="integer" />
    <att name="relevance_score" value="1.0" type="real" />
    <att name="localization" value="Transcription factor" type="string" />
    <att name="description" value="Zinc finger protein 423" type="string" />
  </node>
  <node id="Q3L8U1" label="CHD9_HUMAN">
    <att name="ac" value="Q3L8U1" type="string" />
    <att name="gene" value="CHD9" type="string" />
    <att name="multiplicity" value="1" type="integer" />
    <att name="order" value="1" type="integer" />
    <att name="relevance_score" value="1.0" type="real" />
    <att name="localization" value="Transcription factor" type="string" />
    <att name="description" value="Chromodomain-helicase-DNA-binding protein 9" type="string" />
  </node>
  <node id="Q5QJE6" label="TDIF2_HUMAN">
    <att name="ac" value="Q5QJE6" type="string" />
    <att name="gene" value="DNTTIP2" type="string" />
    <att name="multiplicity" value="1" type="integer" />
    <att name="order" value="1" type="integer" />
    <att name="relevance_score" value="1.0" type="real" />
    <att name="localization" value="" type="string" />
    <att name="description" value="Deoxynucleotidyltransferase terminal-interacting protein 2" type="string" />
  </node>
  <node id="Q6ZW49" label="PAXI1_HUMAN">
    <att name="ac" value="Q6ZW49" type="string" />
    <att name="gene" value="PAXIP1" type="string" />
    <att name="multiplicity" value="1" type="integer" />
    <att name="order" value="1" type="integer" />
    <att name="relevance_score" value="1.0" type="real" />
    <att name="localization" value="" type="string" />
    <att name="description" value="PAX-interacting protein 1" type="string" />
  </node>
  <node id="Q71DI3" label="H32_HUMAN">
    <att name="ac" value="Q71DI3" type="string" />
    <att name="gene" value="H3C13,H3C14,H3C15" type="string" />
    <att name="multiplicity" value="1" type="integer" />
    <att name="order" value="1" type="integer" />
    <att name="relevance_score" value="1.0" type="real" />
    <att name="localization" value="" type="string" />
    <att name="description" value="Histone H3.2" type="string" />
  </node>
  <node id="Q86VZ6" label="JAZF1_HUMAN">
    <att name="ac" value="Q86VZ6" type="string" />
    <att name="gene" value="JAZF1" type="string" />
    <att name="multiplicity" value="1" type="integer" />
    <att name="order" value="1" type="integer" />
    <att name="relevance_score" value="1.0" type="real" />
    <att name="localization" value="" type="string" />
    <att name="description" value="Juxtaposed with another zinc finger protein 1" type="string" />
  </node>
  <node id="Q86X55" label="CARM1_HUMAN">
    <att name="ac" value="Q86X55" type="string" />
    <att name="gene" value="CARM1" type="string" />
    <att name="multiplicity" value="1" type="integer" />
    <att name="order" value="1" type="integer" />
    <att name="relevance_score" value="1.0" type="real" />
    <att name="localization" value="Enzyme" type="string" />
    <att name="description" value="Histone-arginine methyltransferase CARM1" type="string" />
  </node>
  <node id="Q8IXJ9" label="ASXL1_HUMAN">
    <att name="ac" value="Q8IXJ9" type="string" />
    <att name="gene" value="ASXL1" type="string" />
    <att name="multiplicity" value="1" type="integer" />
    <att name="order" value="1" type="integer" />
    <att name="relevance_score" value="1.0" type="real" />
    <att name="localization" value="" type="string" />
    <att name="description" value="Polycomb group protein ASXL1" type="string" />
  </node>
  <node id="Q8NEZ4" label="KMT2C_HUMAN">
    <att name="ac" value="Q8NEZ4" type="string" />
    <att name="gene" value="KMT2C" type="string" />
    <att name="multiplicity" value="1" type="integer" />
    <att name="order" value="1" type="integer" />
    <att name="relevance_score" value="1.0" type="real" />
    <att name="localization" value="Transcription factor" type="string" />
    <att name="description" value="Histone-lysine N-methyltransferase 2C" type="string" />
  </node>
  <node id="Q8WTS6" label="SETD7_HUMAN">
    <att name="ac" value="Q8WTS6" type="string" />
    <att name="gene" value="SETD7" type="string" />
    <att name="multiplicity" value="1" type="integer" />
    <att name="order" value="1" type="integer" />
    <att name="relevance_score" value="1.0" type="real" />
    <att name="localization" value="Enzyme" type="string" />
    <att name="description" value="Histone-lysine N-methyltransferase SETD7" type="string" />
  </node>
  <node id="Q92793" label="CBP_HUMAN">
    <att name="ac" value="Q92793" type="string" />
    <att name="gene" value="CREBBP" type="string" />
    <att name="multiplicity" value="1" type="integer" />
    <att name="order" value="1" type="integer" />
    <att name="relevance_score" value="1.0" type="real" />
    <att name="localization" value="Enzyme" type="string" />
    <att name="description" value="CREB-binding protein" type="string" />
  </node>
  <node id="Q96F24" label="NRBF2_HUMAN">
    <att name="ac" value="Q96F24" type="string" />
    <att name="gene" value="NRBF2" type="string" />
    <att name="multiplicity" value="1" type="integer" />
    <att name="order" value="1" type="integer" />
    <att name="relevance_score" value="1.0" type="real" />
    <att name="localization" value="" type="string" />
    <att name="description" value="Nuclear receptor-binding factor 2" type="string" />
  </node>
  <node id="Q96L73" label="NSD1_HUMAN">
    <att name="ac" value="Q96L73" type="string" />
    <att name="gene" value="NSD1" type="string" />
    <att name="multiplicity" value="1" type="integer" />
    <att name="order" value="1" type="integer" />
    <att name="relevance_score" value="1.0" type="real" />
    <att name="localization" value="Enzyme" type="string" />
    <att name="description" value="Histone-lysine N-methyltransferase, H3 lysine-36 specific" type="string" />
  </node>
  <node id="Q96RI1" label="NR1H4_HUMAN">
    <att name="ac" value="Q96RI1" type="string" />
    <att name="gene" value="NR1H4" type="string" />
    <att name="multiplicity" value="2" type="integer" />
    <att name="order" value="0" type="integer" />
    <att name="relevance_score" value="1.0" type="real" />
    <att name="localization" value="Transcription factor" type="string" />
    <att name="description" value="Bile acid receptor" type="string" />
  </node>
  <node id="Q96ST3" label="SIN3A_HUMAN">
    <att name="ac" value="Q96ST3" type="string" />
    <att name="gene" value="SIN3A" type="string" />
    <att name="multiplicity" value="1" type="integer" />
    <att name="order" value="1" type="integer" />
    <att name="relevance_score" value="1.0" type="real" />
    <att name="localization" value="" type="string" />
    <att name="description" value="Paired amphipathic helix protein Sin3a" type="string" />
  </node>
  <node id="Q99743" label="NPAS2_HUMAN">
    <att name="ac" value="Q99743" type="string" />
    <att name="gene" value="NPAS2" type="string" />
    <att name="multiplicity" value="1" type="integer" />
    <att name="order" value="1" type="integer" />
    <att name="relevance_score" value="1.0" type="real" />
    <att name="localization" value="Transcription factor" type="string" />
    <att name="description" value="Neuronal PAS domain-containing protein 2" type="string" />
  </node>
  <node id="Q9BTK6" label="PAGR1_HUMAN">
    <att name="ac" value="Q9BTK6" type="string" />
    <att name="gene" value="PAGR1" type="string" />
    <att name="multiplicity" value="2" type="integer" />
    <att name="order" value="1" type="integer" />
    <att name="relevance_score" value="1.0" type="real" />
    <att name="localization" value="" type="string" />
    <att name="description" value="PAXIP1-associated glutamate-rich protein 1" type="string" />
  </node>
  <node id="Q9BZK7" label="TBL1R_HUMAN">
    <att name="ac" value="Q9BZK7" type="string" />
    <att name="gene" value="TBL1XR1" type="string" />
    <att name="multiplicity" value="1" type="integer" />
    <att name="order" value="1" type="integer" />
    <att name="relevance_score" value="1.0" type="real" />
    <att name="localization" value="" type="string" />
    <att name="description" value="F-box-like/WD repeat-containing protein TBL1XR1" type="string" />
  </node>
  <node id="Q9C0J9" label="BHE41_HUMAN">
    <att name="ac" value="Q9C0J9" type="string" />
    <att name="gene" value="BHLHE41" type="string" />
    <att name="multiplicity" value="1" type="integer" />
    <att name="order" value="1" type="integer" />
    <att name="relevance_score" value="1.0" type="real" />
    <att name="localization" value="Transcription factor" type="string" />
    <att name="description" value="Class E basic helix-loop-helix protein 41" type="string" />
  </node>
  <node id="Q9NPJ4" label="PNRC2_HUMAN">
    <att name="ac" value="Q9NPJ4" type="string" />
    <att name="gene" value="PNRC2" type="string" />
    <att name="multiplicity" value="1" type="integer" />
    <att name="order" value="1" type="integer" />
    <att name="relevance_score" value="1.0" type="real" />
    <att name="localization" value="" type="string" />
    <att name="description" value="Proline-rich nuclear receptor coactivator 2" type="string" />
  </node>
  <node id="Q9UBK2" label="PRGC1_HUMAN">
    <att name="ac" value="Q9UBK2" type="string" />
    <att name="gene" value="PPARGC1A" type="string" />
    <att name="multiplicity" value="2" type="integer" />
    <att name="order" value="1" type="integer" />
    <att name="relevance_score" value="1.0" type="real" />
    <att name="localization" value="" type="string" />
    <att name="description" value="Peroxisome proliferator-activated receptor gamma coactivator 1-alpha" type="string" />
  </node>
  <node id="Q9UBL3" label="ASH2L_HUMAN">
    <att name="ac" value="Q9UBL3" type="string" />
    <att name="gene" value="ASH2L" type="string" />
    <att name="multiplicity" value="1" type="integer" />
    <att name="order" value="1" type="integer" />
    <att name="relevance_score" value="1.0" type="real" />
    <att name="localization" value="Transcription factor" type="string" />
    <att name="description" value="Set1/Ash2 histone methyltransferase complex subunit ASH2" type="string" />
  </node>
  <node id="Q9Y3R0" label="GRIP1_HUMAN">
    <att name="ac" value="Q9Y3R0" type="string" />
    <att name="gene" value="GRIP1" type="string" />
    <att name="multiplicity" value="1" type="integer" />
    <att name="order" value="1" type="integer" />
    <att name="relevance_score" value="1.0" type="real" />
    <att name="localization" value="" type="string" />
    <att name="description" value="Glutamate receptor-interacting protein 1" type="string" />
  </node>
  <node id="Q9Y4B4" label="ARIP4_HUMAN">
    <att name="ac" value="Q9Y4B4" type="string" />
    <att name="gene" value="RAD54L2" type="string" />
    <att name="multiplicity" value="1" type="integer" />
    <att name="order" value="1" type="integer" />
    <att name="relevance_score" value="1.0" type="real" />
    <att name="localization" value="Enzyme" type="string" />
    <att name="description" value="Helicase ARIP4" type="string" />
  </node>
  <node id="Q9Y5X4" label="NR2E3_HUMAN">
    <att name="ac" value="Q9Y5X4" type="string" />
    <att name="gene" value="NR2E3" type="string" />
    <att name="multiplicity" value="1" type="integer" />
    <att name="order" value="1" type="integer" />
    <att name="relevance_score" value="1.0" type="real" />
    <att name="localization" value="Transcription factor" type="string" />
    <att name="description" value="Photoreceptor-specific nuclear receptor" type="string" />
  </node>
  <node id="Q9Y618" label="NCOR2_HUMAN">
    <att name="ac" value="Q9Y618" type="string" />
    <att name="gene" value="NCOR2" type="string" />
    <att name="multiplicity" value="1" type="integer" />
    <att name="order" value="1" type="integer" />
    <att name="relevance_score" value="1.0" type="real" />
    <att name="localization" value="Transcription factor" type="string" />
    <att name="description" value="Nuclear receptor corepressor 2" type="string" />
  </node>
  <node id="Q9Y6Q9" label="NCOA3_HUMAN">
    <att name="ac" value="Q9Y6Q9" type="string" />
    <att name="gene" value="NCOA3" type="string" />
    <att name="multiplicity" value="1" type="integer" />
    <att name="order" value="1" type="integer" />
    <att name="relevance_score" value="1.0" type="real" />
    <att name="localization" value="Enzyme" type="string" />
    <att name="description" value="Nuclear receptor coactivator 3" type="string" />
  </node>
  <edge id="O00327 (pp) O15516" label="BMAL1_HUMAN (pp) CLOCK_HUMAN" source="O00327" target="O15516">
    <att name="confidence_score" value="1.0" type="real" />
    <att name="confidence_score_old" value="1.0" type="real" />
    <att name="initial_score" value="0.8607" type="real" />
    <att name="relevance_score" value="1.0" type="real" />
  </edge>
  <edge id="O00327 (pp) P10276" label="BMAL1_HUMAN (pp) RARA_HUMAN" source="O00327" target="P10276">
    <att name="confidence_score" value="1.0" type="real" />
    <att name="confidence_score_old" value="0.1742" type="real" />
    <att name="initial_score" value="0.0962" type="real" />
    <att name="relevance_score" value="1.0" type="real" />
  </edge>
  <edge id="O00327 (pp) P19793" label="BMAL1_HUMAN (pp) RXRA_HUMAN" source="O00327" target="P19793">
    <att name="confidence_score" value="1.0" type="real" />
    <att name="confidence_score_old" value="0.1743" type="real" />
    <att name="initial_score" value="0.0964" type="real" />
    <att name="relevance_score" value="1.0" type="real" />
  </edge>
  <edge id="O00327 (pp) Q09472" label="BMAL1_HUMAN (pp) EP300_HUMAN" source="O00327" target="Q09472">
    <att name="confidence_score" value="1.0" type="real" />
    <att name="confidence_score_old" value="0.2371" type="real" />
    <att name="initial_score" value="0.2451" type="real" />
    <att name="relevance_score" value="1.0" type="real" />
  </edge>
  <edge id="O00327 (pp) Q92793" label="BMAL1_HUMAN (pp) CBP_HUMAN" source="O00327" target="Q92793">
    <att name="confidence_score" value="1.0" type="real" />
    <att name="confidence_score_old" value="0.2446" type="real" />
    <att name="initial_score" value="0.2601" type="real" />
    <att name="relevance_score" value="1.0" type="real" />
  </edge>
  <edge id="O00327 (pp) Q99743" label="BMAL1_HUMAN (pp) NPAS2_HUMAN" source="O00327" target="Q99743">
    <att name="confidence_score" value="1.0" type="real" />
    <att name="confidence_score_old" value="1.0" type="real" />
    <att name="initial_score" value="0.6951" type="real" />
    <att name="relevance_score" value="1.0" type="real" />
  </edge>
  <edge id="O00482 (pp) O60869" label="NR5A2_HUMAN (pp) EDF1_HUMAN" source="O00482" target="O60869">
    <att name="confidence_score" value="1.0" type="real" />
    <att name="confidence_score_old" value="0.2458" type="real" />
    <att name="initial_score" value="0.2625" type="real" />
    <att name="relevance_score" value="1.0" type="real" />
  </edge>
  <edge id="O00482 (pp) O75469" label="NR5A2_HUMAN (pp) NR1I2_HUMAN" source="O00482" target="O75469">
    <att name="confidence_score" value="1.0" type="real" />
    <att name="confidence_score_old" value="0.19" type="real" />
    <att name="initial_score" value="0.1382" type="real" />
    <att name="relevance_score" value="1.0" type="real" />
  </edge>
  <edge id="O00482 (pp) P63165" label="NR5A2_HUMAN (pp) SUMO1_HUMAN" source="O00482" target="P63165">
    <att name="confidence_score" value="1.0" type="real" />
    <att name="confidence_score_old" value="1.0" type="real" />
    <att name="initial_score" value="0.0921" type="real" />
    <att name="relevance_score" value="1.0" type="real" />
  </edge>
  <edge id="O00482 (pp) P84243" label="NR5A2_HUMAN (pp) H33_HUMAN" source="O00482" target="P84243">
    <att name="confidence_score" value="1.0" type="real" />
    <att name="confidence_score_old" value="1.0" type="real" />
    <att name="initial_score" value="0.1708" type="real" />
    <att name="relevance_score" value="1.0" type="real" />
  </edge>
  <edge id="O00482 (pp) Q15466" label="NR5A2_HUMAN (pp) NR0B2_HUMAN" source="O00482" target="Q15466">
    <att name="confidence_score" value="1.0" type="real" />
    <att name="confidence_score_old" value="0.7638" type="real" />
    <att name="initial_score" value="0.8103" type="real" />
    <att name="relevance_score" value="1.0" type="real" />
  </edge>
  <edge id="O00482 (pp) Q15596" label="NR5A2_HUMAN (pp) NCOA2_HUMAN" source="O00482" target="Q15596">
    <att name="confidence_score" value="1.0" type="real" />
    <att name="confidence_score_old" value="0.723" type="real" />
    <att name="initial_score" value="0.7838" type="real" />
    <att name="relevance_score" value="1.0" type="real" />
  </edge>
  <edge id="O00482 (pp) Q15788" label="NR5A2_HUMAN (pp) NCOA1_HUMAN" source="O00482" target="Q15788">
    <att name="confidence_score" value="1.0" type="real" />
    <att name="confidence_score_old" value="0.5348" type="real" />
    <att name="initial_score" value="0.6381" type="real" />
    <att name="relevance_score" value="1.0" type="real" />
  </edge>
  <edge id="O00482 (pp) Q71DI3" label="NR5A2_HUMAN (pp) H32_HUMAN" source="O00482" target="Q71DI3">
    <att name="confidence_score" value="1.0" type="real" />
    <att name="confidence_score_old" value="1.0" type="real" />
    <att name="initial_score" value="0.1747" type="real" />
    <att name="relevance_score" value="1.0" type="real" />
  </edge>
  <edge id="O00482 (pp) Q96RI1" label="NR5A2_HUMAN (pp) NR1H4_HUMAN" source="O00482" target="Q96RI1">
    <att name="confidence_score" value="1.0" type="real" />
    <att name="confidence_score_old" value="0.3684" type="real" />
    <att name="initial_score" value="0.4581" type="real" />
    <att name="relevance_score" value="1.0" type="real" />
  </edge>
  <edge id="O00482 (pp) Q9UBK2" label="NR5A2_HUMAN (pp) PRGC1_HUMAN" source="O00482" target="Q9UBK2">
    <att name="confidence_score" value="1.0" type="real" />
    <att name="confidence_score_old" value="0.6054" type="real" />
    <att name="initial_score" value="0.698" type="real" />
    <att name="relevance_score" value="1.0" type="real" />
  </edge>
  <edge id="O00482 (pp) Q9Y4B4" label="NR5A2_HUMAN (pp) ARIP4_HUMAN" source="O00482" target="Q9Y4B4">
    <att name="confidence_score" value="1.0" type="real" />
    <att name="confidence_score_old" value="0.1735" type="real" />
    <att name="initial_score" value="0.0941" type="real" />
    <att name="relevance_score" value="1.0" type="real" />
  </edge>
  <edge id="O00482 (pp) Q9Y618" label="NR5A2_HUMAN (pp) NCOR2_HUMAN" source="O00482" target="Q9Y618">
    <att name="confidence_score" value="1.0" type="real" />
    <att name="confidence_score_old" value="0.4797" type="real" />
    <att name="initial_score" value="0.5856" type="real" />
    <att name="relevance_score" value="1.0" type="real" />
  </edge>
  <edge id="O00482 (pp) Q9Y6Q9" label="NR5A2_HUMAN (pp) NCOA3_HUMAN" source="O00482" target="Q9Y6Q9">
    <att name="confidence_score" value="1.0" type="real" />
    <att name="confidence_score_old" value="1.0" type="real" />
    <att name="initial_score" value="0.5494" type="real" />
    <att name="relevance_score" value="1.0" type="real" />
  </edge>
  <edge id="O14503 (pp) P19793" label="BHE40_HUMAN (pp) RXRA_HUMAN" source="O14503" target="P19793">
    <att name="confidence_score" value="1.0" type="real" />
    <att name="confidence_score_old" value="0.5198" type="real" />
    <att name="initial_score" value="0.6244" type="real" />
    <att name="relevance_score" value="1.0" type="real" />
  </edge>
  <edge id="O14503 (pp) Q96ST3" label="BHE40_HUMAN (pp) SIN3A_HUMAN" source="O14503" target="Q96ST3">
    <att name="confidence_score" value="1.0" type="real" />
    <att name="confidence_score_old" value="0.3166" type="real" />
    <att name="initial_score" value="0.3848" type="real" />
    <att name="relevance_score" value="1.0" type="real" />
  </edge>
  <edge id="O14503 (pp) Q9C0J9" label="BHE40_HUMAN (pp) BHE41_HUMAN" source="O14503" target="Q9C0J9">
    <att name="confidence_score" value="1.0" type="real" />
    <att name="confidence_score_old" value="0.3726" type="real" />
    <att name="initial_score" value="0.4635" type="real" />
    <att name="relevance_score" value="1.0" type="real" />
  </edge>
  <edge id="O14686 (pp) O15550" label="KMT2D_HUMAN (pp) KDM6A_HUMAN" source="O14686" target="O15550">
    <att name="confidence_score" value="1.0" type="real" />
    <att name="confidence_score_old" value="0.2393" type="real" />
    <att name="initial_score" value="0.2496" type="real" />
    <att name="relevance_score" value="1.0" type="real" />
  </edge>
  <edge id="O14686 (pp) P10276" label="KMT2D_HUMAN (pp) RARA_HUMAN" source="O14686" target="P10276">
    <att name="confidence_score" value="1.0" type="real" />
    <att name="confidence_score_old" value="0.1825" type="real" />
    <att name="initial_score" value="0.1186" type="real" />
    <att name="relevance_score" value="1.0" type="real" />
  </edge>
  <edge id="O14686 (pp) P10826" label="KMT2D_HUMAN (pp) RARB_HUMAN" source="O14686" target="P10826">
    <att name="confidence_score" value="1.0" type="real" />
    <att name="confidence_score_old" value="0.1827" type="real" />
    <att name="initial_score" value="0.1193" type="real" />
    <att name="relevance_score" value="1.0" type="real" />
  </edge>
  <edge id="O14686 (pp) P19793" label="KMT2D_HUMAN (pp) RXRA_HUMAN" source="O14686" target="P19793">
    <att name="confidence_score" value="1.0" type="real" />
    <att name="confidence_score_old" value="0.1824" type="real" />
    <att name="initial_score" value="0.1184" type="real" />
    <att name="relevance_score" value="1.0" type="real" />
  </edge>
  <edge id="O14686 (pp) P61964" label="KMT2D_HUMAN (pp) WDR5_HUMAN" source="O14686" target="P61964">
    <att name="confidence_score" value="1.0" type="real" />
    <att name="confidence_score_old" value="0.387" type="real" />
    <att name="initial_score" value="0.4819" type="real" />
    <att name="relevance_score" value="1.0" type="real" />
  </edge>
  <edge id="O14686 (pp) P84243" label="KMT2D_HUMAN (pp) H33_HUMAN" source="O14686" target="P84243">
    <att name="confidence_score" value="1.0" type="real" />
    <att name="confidence_score_old" value="0.216" type="real" />
    <att name="initial_score" value="0.2001" type="real" />
    <att name="relevance_score" value="1.0" type="real" />
  </edge>
  <edge id="O14686 (pp) Q04206" label="KMT2D_HUMAN (pp) TF65_HUMAN" source="O14686" target="Q04206">
    <att name="confidence_score" value="1.0" type="real" />
    <att name="confidence_score_old" value="0.3216" type="real" />
    <att name="initial_score" value="0.3925" type="real" />
    <att name="relevance_score" value="1.0" type="real" />
  </edge>
  <edge id="O14686 (pp) Q09472" label="KMT2D_HUMAN (pp) EP300_HUMAN" source="O14686" target="Q09472">
    <att name="confidence_score" value="1.0" type="real" />
    <att name="confidence_score_old" value="0.1974" type="real" />
    <att name="initial_score" value="0.1565" type="real" />
    <att name="relevance_score" value="1.0" type="real" />
  </edge>
  <edge id="O14686 (pp) Q14686" label="KMT2D_HUMAN (pp) NCOA6_HUMAN" source="O14686" target="Q14686">
    <att name="confidence_score" value="1.0" type="real" />
    <att name="confidence_score_old" value="0.2327" type="real" />
    <att name="initial_score" value="0.2361" type="real" />
    <att name="relevance_score" value="1.0" type="real" />
  </edge>
  <edge id="O14686 (pp) Q15291" label="KMT2D_HUMAN (pp) RBBP5_HUMAN" source="O14686" target="Q15291">
    <att name="confidence_score" value="1.0" type="real" />
    <att name="confidence_score_old" value="0.3178" type="real" />
    <att name="initial_score" value="0.3867" type="real" />
    <att name="relevance_score" value="1.0" type="real" />
  </edge>
  <edge id="O14686 (pp) Q15910" label="KMT2D_HUMAN (pp) EZH2_HUMAN" source="O14686" target="Q15910">
    <att name="confidence_score" value="1.0" type="real" />
    <att name="confidence_score_old" value="0.1595" type="real" />
    <att name="initial_score" value="0.0535" type="real" />
    <att name="relevance_score" value="1.0" type="real" />
  </edge>
  <edge id="O14686 (pp) Q6ZW49" label="KMT2D_HUMAN (pp) PAXI1_HUMAN" source="O14686" target="Q6ZW49">
    <att name="confidence_score" value="1.0" type="real" />
    <att name="confidence_score_old" value="0.234" type="real" />
    <att name="initial_score" value="0.2387" type="real" />
    <att name="relevance_score" value="1.0" type="real" />
  </edge>
  <edge id="O14686 (pp) Q71DI3" label="KMT2D_HUMAN (pp) H32_HUMAN" source="O14686" target="Q71DI3">
    <att name="confidence_score" value="1.0" type="real" />
    <att name="confidence_score_old" value="0.2779" type="real" />
    <att name="initial_score" value="0.3218" type="real" />
    <att name="relevance_score" value="1.0" type="real" />
  </edge>
  <edge id="O14686 (pp) Q8NEZ4" label="KMT2D_HUMAN (pp) KMT2C_HUMAN" source="O14686" target="Q8NEZ4">
    <att name="confidence_score" value="1.0" type="real" />
    <att name="confidence_score_old" value="1.0" type="real" />
    <att name="initial_score" value="0.1357" type="real" />
    <att name="relevance_score" value="1.0" type="real" />
  </edge>
  <edge id="O14686 (pp) Q92793" label="KMT2D_HUMAN (pp) CBP_HUMAN" source="O14686" target="Q92793">
    <att name="confidence_score" value="1.0" type="real" />
    <att name="confidence_score_old" value="0.1951" type="real" />
    <att name="initial_score" value="0.1509" type="real" />
    <att name="relevance_score" value="1.0" type="real" />
  </edge>
  <edge id="O14686 (pp) Q9BTK6" label="KMT2D_HUMAN (pp) PAGR1_HUMAN" source="O14686" target="Q9BTK6">
    <att name="confidence_score" value="1.0" type="real" />
    <att name="confidence_score_old" value="0.2337" type="real" />
    <att name="initial_score" value="0.2382" type="real" />
    <att name="relevance_score" value="1.0" type="real" />
  </edge>
  <edge id="O14686 (pp) Q9UBL3" label="KMT2D_HUMAN (pp) ASH2L_HUMAN" source="O14686" target="Q9UBL3">
    <att name="confidence_score" value="1.0" type="real" />
    <att name="confidence_score_old" value="0.4342" type="real" />
    <att name="initial_score" value="0.5375" type="real" />
    <att name="relevance_score" value="1.0" type="real" />
  </edge>
  <edge id="O14686 (pp) Q9Y6Q9" label="KMT2D_HUMAN (pp) NCOA3_HUMAN" source="O14686" target="Q9Y6Q9">
    <att name="confidence_score" value="1.0" type="real" />
    <att name="confidence_score_old" value="0.1836" type="real" />
    <att name="initial_score" value="0.1216" type="real" />
    <att name="relevance_score" value="1.0" type="real" />
  </edge>
  <edge id="O15164 (pp) P10276" label="TIF1A_HUMAN (pp) RARA_HUMAN" source="O15164" target="P10276">
    <att name="confidence_score" value="1.0" type="real" />
    <att name="confidence_score_old" value="0.2701" type="real" />
    <att name="initial_score" value="0.3081" type="real" />
    <att name="relevance_score" value="1.0" type="real" />
  </edge>
  <edge id="O15164 (pp) P10827" label="TIF1A_HUMAN (pp) THA_HUMAN" source="O15164" target="P10827">
    <att name="confidence_score" value="1.0" type="real" />
    <att name="confidence_score_old" value="0.1861" type="real" />
    <att name="initial_score" value="0.1282" type="real" />
    <att name="relevance_score" value="1.0" type="real" />
  </edge>
  <edge id="O15164 (pp) P11473" label="TIF1A_HUMAN (pp) VDR_HUMAN" source="O15164" target="P11473">
    <att name="confidence_score" value="1.0" type="real" />
    <att name="confidence_score_old" value="0.2193" type="real" />
    <att name="initial_score" value="0.2075" type="real" />
    <att name="relevance_score" value="1.0" type="real" />
  </edge>
  <edge id="O15164 (pp) P19793" label="TIF1A_HUMAN (pp) RXRA_HUMAN" source="O15164" target="P19793">
    <att name="confidence_score" value="1.0" type="real" />
    <att name="confidence_score_old" value="0.2957" type="real" />
    <att name="initial_score" value="0.3519" type="real" />
    <att name="relevance_score" value="1.0" type="real" />
  </edge>
  <edge id="O15164 (pp) P29590" label="TIF1A_HUMAN (pp) PML_HUMAN" source="O15164" target="P29590">
    <att name="confidence_score" value="1.0" type="real" />
    <att name="confidence_score_old" value="0.2494" type="real" />
    <att name="initial_score" value="0.2696" type="real" />
    <att name="relevance_score" value="1.0" type="real" />
  </edge>
  <edge id="O15164 (pp) P37231" label="TIF1A_HUMAN (pp) PPARG_HUMAN" source="O15164" target="P37231">
    <att name="confidence_score" value="1.0" type="real" />
    <att name="confidence_score_old" value="0.2025" type="real" />
    <att name="initial_score" value="0.1688" type="real" />
    <att name="relevance_score" value="1.0" type="real" />
  </edge>
  <edge id="O15164 (pp) Q14994" label="TIF1A_HUMAN (pp) NR1I3_HUMAN" source="O15164" target="Q14994">
    <att name="confidence_score" value="1.0" type="real" />
    <att name="confidence_score_old" value="0.2361" type="real" />
    <att name="initial_score" value="0.2431" type="real" />
    <att name="relevance_score" value="1.0" type="real" />
  </edge>
  <edge id="O15164 (pp) Q92793" label="TIF1A_HUMAN (pp) CBP_HUMAN" source="O15164" target="Q92793">
    <att name="confidence_score" value="1.0" type="real" />
    <att name="confidence_score_old" value="0.4829" type="real" />
    <att name="initial_score" value="0.5888" type="real" />
    <att name="relevance_score" value="1.0" type="real" />
  </edge>
  <edge id="O15296 (pp) P19793" label="LX15B_HUMAN (pp) RXRA_HUMAN" source="O15296" target="P19793">
    <att name="confidence_score" value="1.0" type="real" />
    <att name="confidence_score_old" value="0.3367" type="real" />
    <att name="initial_score" value="0.4145" type="real" />
    <att name="relevance_score" value="1.0" type="real" />
  </edge>
  <edge id="O15296 (pp) P37231" label="LX15B_HUMAN (pp) PPARG_HUMAN" source="O15296" target="P37231">
    <att name="confidence_score" value="1.0" type="real" />
    <att name="confidence_score_old" value="0.3402" type="real" />
    <att name="initial_score" value="0.4196" type="real" />
    <att name="relevance_score" value="1.0" type="real" />
  </edge>
  <edge id="O15379 (pp) O60907" label="HDAC3_HUMAN (pp) TBL1X_HUMAN" source="O15379" target="O60907">
    <att name="confidence_score" value="1.0" type="real" />
    <att name="confidence_score_old" value="1.0" type="real" />
    <att name="initial_score" value="0.4554" type="real" />
    <att name="relevance_score" value="1.0" type="real" />
  </edge>
  <edge id="O15379 (pp) O75164" label="HDAC3_HUMAN (pp) KDM4A_HUMAN" source="O15379" target="O75164">
    <att name="confidence_score" value="1.0" type="real" />
    <att name="confidence_score_old" value="0.3206" type="real" />
    <att name="initial_score" value="0.3909" type="real" />
    <att name="relevance_score" value="1.0" type="real" />
  </edge>
  <edge id="O15379 (pp) O75376" label="HDAC3_HUMAN (pp) NCOR1_HUMAN" source="O15379" target="O75376">
    <att name="confidence_score" value="1.0" type="real" />
    <att name="confidence_score_old" value="1.0" type="real" />
    <att name="initial_score" value="0.775" type="real" />
    <att name="relevance_score" value="1.0" type="real" />
  </edge>
  <edge id="O15379 (pp) P07148" label="HDAC3_HUMAN (pp) FABPL_HUMAN" source="O15379" target="P07148">
    <att name="confidence_score" value="1.0" type="real" />
    <att name="confidence_score_old" value="0.2242" type="real" />
    <att name="initial_score" value="0.2181" type="real" />
    <att name="relevance_score" value="1.0" type="real" />
  </edge>
  <edge id="O15379 (pp) P08047" label="HDAC3_HUMAN (pp) SP1_HUMAN" source="O15379" target="P08047">
    <att name="confidence_score" value="1.0" type="real" />
    <att name="confidence_score_old" value="0.3592" type="real" />
    <att name="initial_score" value="0.4458" type="real" />
    <att name="relevance_score" value="1.0" type="real" />
  </edge>
  <edge id="O15379 (pp) P10276" label="HDAC3_HUMAN (pp) RARA_HUMAN" source="O15379" target="P10276">
    <att name="confidence_score" value="1.0" type="real" />
    <att name="confidence_score_old" value="0.1884" type="real" />
    <att name="initial_score" value="0.134" type="real" />
    <att name="relevance_score" value="1.0" type="real" />
  </edge>
  <edge id="O15379 (pp) P10827" label="HDAC3_HUMAN (pp) THA_HUMAN" source="O15379" target="P10827">
    <att name="confidence_score" value="1.0" type="real" />
    <att name="confidence_score_old" value="0.3507" type="real" />
    <att name="initial_score" value="0.4342" type="real" />
    <att name="relevance_score" value="1.0" type="real" />
  </edge>
  <edge id="O15379 (pp) P19793" label="HDAC3_HUMAN (pp) RXRA_HUMAN" source="O15379" target="P19793">
    <att name="confidence_score" value="1.0" type="real" />
    <att name="confidence_score_old" value="1.0" type="real" />
    <att name="initial_score" value="0.4236" type="real" />
    <att name="relevance_score" value="1.0" type="real" />
  </edge>
  <edge id="O15379 (pp) P20749" label="HDAC3_HUMAN (pp) BCL3_HUMAN" source="O15379" target="P20749">
    <att name="confidence_score" value="1.0" type="real" />
    <att name="confidence_score_old" value="0.2257" type="real" />
    <att name="initial_score" value="0.2213" type="real" />
    <att name="relevance_score" value="1.0" type="real" />
  </edge>
  <edge id="O15379 (pp) P25490" label="HDAC3_HUMAN (pp) TYY1_HUMAN" source="O15379" target="P25490">
    <att name="confidence_score" value="1.0" type="real" />
    <att name="confidence_score_old" value="0.7058" type="real" />
    <att name="initial_score" value="0.7722" type="real" />
    <att name="relevance_score" value="1.0" type="real" />
  </edge>
  <edge id="O15379 (pp) P28702" label="HDAC3_HUMAN (pp) RXRB_HUMAN" source="O15379" target="P28702">
    <att name="confidence_score" value="1.0" type="real" />
    <att name="confidence_score_old" value="1.0" type="real" />
    <att name="initial_score" value="0.117" type="real" />
    <att name="relevance_score" value="1.0" type="real" />
  </edge>
  <edge id="O15379 (pp) P29460" label="HDAC3_HUMAN (pp) IL12B_HUMAN" source="O15379" target="P29460">
    <att name="confidence_score" value="1.0" type="real" />
    <att name="confidence_score_old" value="0.2178" type="real" />
    <att name="initial_score" value="0.204" type="real" />
    <att name="relevance_score" value="1.0" type="real" />
  </edge>
  <edge id="O15379 (pp) P29590" label="HDAC3_HUMAN (pp) PML_HUMAN" source="O15379" target="P29590">
    <att name="confidence_score" value="1.0" type="real" />
    <att name="confidence_score_old" value="0.3179" type="real" />
    <att name="initial_score" value="0.3868" type="real" />
    <att name="relevance_score" value="1.0" type="real" />
  </edge>
  <edge id="O15379 (pp) P37231" label="HDAC3_HUMAN (pp) PPARG_HUMAN" source="O15379" target="P37231">
    <att name="confidence_score" value="1.0" type="real" />
    <att name="confidence_score_old" value="1.0" type="real" />
    <att name="initial_score" value="0.7418" type="real" />
    <att name="relevance_score" value="1.0" type="real" />
  </edge>
  <edge id="O15379 (pp) P48552" label="HDAC3_HUMAN (pp) NRIP1_HUMAN" source="O15379" target="P48552">
    <att name="confidence_score" value="1.0" type="real" />
    <att name="confidence_score_old" value="0.624" type="real" />
    <att name="initial_score" value="0.7127" type="real" />
    <att name="relevance_score" value="1.0" type="real" />
  </edge>
  <edge id="O15379 (pp) P55055" label="HDAC3_HUMAN (pp) NR1H2_HUMAN" source="O15379" target="P55055">
    <att name="confidence_score" value="1.0" type="real" />
    <att name="confidence_score_old" value="1.0" type="real" />
    <att name="initial_score" value="0.1172" type="real" />
    <att name="relevance_score" value="1.0" type="real" />
  </edge>
  <edge id="O15379 (pp) P61964" label="HDAC3_HUMAN (pp) WDR5_HUMAN" source="O15379" target="P61964">
    <att name="confidence_score" value="1.0" type="real" />
    <att name="confidence_score_old" value="0.5724" type="real" />
    <att name="initial_score" value="0.6709" type="real" />
    <att name="relevance_score" value="1.0" type="real" />
  </edge>
  <edge id="O15379 (pp) P84243" label="HDAC3_HUMAN (pp) H33_HUMAN" source="O15379" target="P84243">
    <att name="confidence_score" value="1.0" type="real" />
    <att name="confidence_score_old" value="0.2035" type="real" />
    <att name="initial_score" value="0.1712" type="real" />
    <att name="relevance_score" value="1.0" type="real" />
  </edge>
  <edge id="O15379 (pp) Q03181" label="HDAC3_HUMAN (pp) PPARD_HUMAN" source="O15379" target="Q03181">
    <att name="confidence_score" value="1.0" type="real" />
    <att name="confidence_score_old" value="0.206" type="real" />
    <att name="initial_score" value="0.1773" type="real" />
    <att name="relevance_score" value="1.0" type="real" />
  </edge>
  <edge id="O15379 (pp) Q04206" label="HDAC3_HUMAN (pp) TF65_HUMAN" source="O15379" target="Q04206">
    <att name="confidence_score" value="1.0" type="real" />
    <att name="confidence_score_old" value="0.5134" type="real" />
    <att name="initial_score" value="0.6184" type="real" />
    <att name="relevance_score" value="1.0" type="real" />
  </edge>
  <edge id="O15379 (pp) Q09028" label="HDAC3_HUMAN (pp) RBBP4_HUMAN" source="O15379" target="Q09028">
    <att name="confidence_score" value="1.0" type="real" />
    <att name="confidence_score_old" value="0.3425" type="real" />
    <att name="initial_score" value="0.4229" type="real" />
    <att name="relevance_score" value="1.0" type="real" />
  </edge>
  <edge id="O15379 (pp) Q09472" label="HDAC3_HUMAN (pp) EP300_HUMAN" source="O15379" target="Q09472">
    <att name="confidence_score" value="1.0" type="real" />
    <att name="confidence_score_old" value="0.5467" type="real" />
    <att name="initial_score" value="0.6488" type="real" />
    <att name="relevance_score" value="1.0" type="real" />
  </edge>
  <edge id="O15379 (pp) Q13133" label="HDAC3_HUMAN (pp) NR1H3_HUMAN" source="O15379" target="Q13133">
    <att name="confidence_score" value="1.0" type="real" />
    <att name="confidence_score_old" value="1.0" type="real" />
    <att name="initial_score" value="0.1172" type="real" />
    <att name="relevance_score" value="1.0" type="real" />
  </edge>
  <edge id="O15379 (pp) Q13227" label="HDAC3_HUMAN (pp) GPS2_HUMAN" source="O15379" target="Q13227">
    <att name="confidence_score" value="1.0" type="real" />
    <att name="confidence_score_old" value="1.0" type="real" />
    <att name="initial_score" value="0.6119" type="real" />
    <att name="relevance_score" value="1.0" type="real" />
  </edge>
  <edge id="O15379 (pp) Q15022" label="HDAC3_HUMAN (pp) SUZ12_HUMAN" source="O15379" target="Q15022">
    <att name="confidence_score" value="1.0" type="real" />
    <att name="confidence_score_old" value="0.3429" type="real" />
    <att name="initial_score" value="0.4234" type="real" />
    <att name="relevance_score" value="1.0" type="real" />
  </edge>
  <edge id="O15379 (pp) Q15466" label="HDAC3_HUMAN (pp) NR0B2_HUMAN" source="O15379" target="Q15466">
    <att name="confidence_score" value="1.0" type="real" />
    <att name="confidence_score_old" value="0.271" type="real" />
    <att name="initial_score" value="0.3097" type="real" />
    <att name="relevance_score" value="1.0" type="real" />
  </edge>
  <edge id="O15379 (pp) Q15910" label="HDAC3_HUMAN (pp) EZH2_HUMAN" source="O15379" target="Q15910">
    <att name="confidence_score" value="1.0" type="real" />
    <att name="confidence_score_old" value="0.3898" type="real" />
    <att name="initial_score" value="0.4853" type="real" />
    <att name="relevance_score" value="1.0" type="real" />
  </edge>
  <edge id="O15379 (pp) Q92793" label="HDAC3_HUMAN (pp) CBP_HUMAN" source="O15379" target="Q92793">
    <att name="confidence_score" value="1.0" type="real" />
    <att name="confidence_score_old" value="0.3178" type="real" />
    <att name="initial_score" value="0.3867" type="real" />
    <att name="relevance_score" value="1.0" type="real" />
  </edge>
  <edge id="O15379 (pp) Q96ST3" label="HDAC3_HUMAN (pp) SIN3A_HUMAN" source="O15379" target="Q96ST3">
    <att name="confidence_score" value="1.0" type="real" />
    <att name="confidence_score_old" value="0.1892" type="real" />
    <att name="initial_score" value="0.1362" type="real" />
    <att name="relevance_score" value="1.0" type="real" />
  </edge>
  <edge id="O15379 (pp) Q9BZK7" label="HDAC3_HUMAN (pp) TBL1R_HUMAN" source="O15379" target="Q9BZK7">
    <att name="confidence_score" value="1.0" type="real" />
    <att name="confidence_score_old" value="1.0" type="real" />
    <att name="initial_score" value="0.5794" type="real" />
    <att name="relevance_score" value="1.0" type="real" />
  </edge>
  <edge id="O15379 (pp) Q9Y618" label="HDAC3_HUMAN (pp) NCOR2_HUMAN" source="O15379" target="Q9Y618">
    <att name="confidence_score" value="1.0" type="real" />
    <att name="confidence_score_old" value="1.0" type="real" />
    <att name="initial_score" value="0.7788" type="real" />
    <att name="relevance_score" value="1.0" type="real" />
  </edge>
  <edge id="O15516 (pp) P10276" label="CLOCK_HUMAN (pp) RARA_HUMAN" source="O15516" target="P10276">
    <att name="confidence_score" value="1.0" type="real" />
    <att name="confidence_score_old" value="0.1926" type="real" />
    <att name="initial_score" value="0.1447" type="real" />
    <att name="relevance_score" value="1.0" type="real" />
  </edge>
  <edge id="O15516 (pp) P19793" label="CLOCK_HUMAN (pp) RXRA_HUMAN" source="O15516" target="P19793">
    <att name="confidence_score" value="1.0" type="real" />
    <att name="confidence_score_old" value="0.1927" type="real" />
    <att name="initial_score" value="0.145" type="real" />
    <att name="relevance_score" value="1.0" type="real" />
  </edge>
  <edge id="O15516 (pp) Q92793" label="CLOCK_HUMAN (pp) CBP_HUMAN" source="O15516" target="Q92793">
    <att name="confidence_score" value="1.0" type="real" />
    <att name="confidence_score_old" value="0.2414" type="real" />
    <att name="initial_score" value="0.2539" type="real" />
    <att name="relevance_score" value="1.0" type="real" />
  </edge>
  <edge id="O15516 (pp) Q99743" label="CLOCK_HUMAN (pp) NPAS2_HUMAN" source="O15516" target="Q99743">
    <att name="confidence_score" value="1.0" type="real" />
    <att name="confidence_score_old" value="0.1812" type="real" />
    <att name="initial_score" value="0.1152" type="real" />
    <att name="relevance_score" value="1.0" type="real" />
  </edge>
  <edge id="O15550 (pp) P10276" label="KDM6A_HUMAN (pp) RARA_HUMAN" source="O15550" target="P10276">
    <att name="confidence_score" value="1.0" type="real" />
    <att name="confidence_score_old" value="0.183" type="real" />
    <att name="initial_score" value="0.1201" type="real" />
    <att name="relevance_score" value="1.0" type="real" />
  </edge>
  <edge id="O15550 (pp) P10826" label="KDM6A_HUMAN (pp) RARB_HUMAN" source="O15550" target="P10826">
    <att name="confidence_score" value="1.0" type="real" />
    <att name="confidence_score_old" value="0.1832" type="real" />
    <att name="initial_score" value="0.1206" type="real" />
    <att name="relevance_score" value="1.0" type="real" />
  </edge>
  <edge id="O15550 (pp) P19793" label="KDM6A_HUMAN (pp) RXRA_HUMAN" source="O15550" target="P19793">
    <att name="confidence_score" value="1.0" type="real" />
    <att name="confidence_score_old" value="0.183" type="real" />
    <att name="initial_score" value="0.1201" type="real" />
    <att name="relevance_score" value="1.0" type="real" />
  </edge>
  <edge id="O15550 (pp) P61964" label="KDM6A_HUMAN (pp) WDR5_HUMAN" source="O15550" target="P61964">
    <att name="confidence_score" value="1.0" type="real" />
    <att name="confidence_score_old" value="0.2304" type="real" />
    <att name="initial_score" value="0.2312" type="real" />
    <att name="relevance_score" value="1.0" type="real" />
  </edge>
  <edge id="O15550 (pp) P84243" label="KDM6A_HUMAN (pp) H33_HUMAN" source="O15550" target="P84243">
    <att name="confidence_score" value="1.0" type="real" />
    <att name="confidence_score_old" value="0.2072" type="real" />
    <att name="initial_score" value="0.1799" type="real" />
    <att name="relevance_score" value="1.0" type="real" />
  </edge>
  <edge id="O15550 (pp) Q09472" label="KDM6A_HUMAN (pp) EP300_HUMAN" source="O15550" target="Q09472">
    <att name="confidence_score" value="1.0" type="real" />
    <att name="confidence_score_old" value="0.1827" type="real" />
    <att name="initial_score" value="0.1193" type="real" />
    <att name="relevance_score" value="1.0" type="real" />
  </edge>
  <edge id="O15550 (pp) Q14686" label="KDM6A_HUMAN (pp) NCOA6_HUMAN" source="O15550" target="Q14686">
    <att name="confidence_score" value="1.0" type="real" />
    <att name="confidence_score_old" value="0.2353" type="real" />
    <att name="initial_score" value="0.2415" type="real" />
    <att name="relevance_score" value="1.0" type="real" />
  </edge>
  <edge id="O15550 (pp) Q15291" label="KDM6A_HUMAN (pp) RBBP5_HUMAN" source="O15550" target="Q15291">
    <att name="confidence_score" value="1.0" type="real" />
    <att name="confidence_score_old" value="0.2305" type="real" />
    <att name="initial_score" value="0.2316" type="real" />
    <att name="relevance_score" value="1.0" type="real" />
  </edge>
  <edge id="O15550 (pp) Q6ZW49" label="KDM6A_HUMAN (pp) PAXI1_HUMAN" source="O15550" target="Q6ZW49">
    <att name="confidence_score" value="1.0" type="real" />
    <att name="confidence_score_old" value="0.3582" type="real" />
    <att name="initial_score" value="0.4445" type="real" />
    <att name="relevance_score" value="1.0" type="real" />
  </edge>
  <edge id="O15550 (pp) Q71DI3" label="KDM6A_HUMAN (pp) H32_HUMAN" source="O15550" target="Q71DI3">
    <att name="confidence_score" value="1.0" type="real" />
    <att name="confidence_score_old" value="0.2569" type="real" />
    <att name="initial_score" value="0.2839" type="real" />
    <att name="relevance_score" value="1.0" type="real" />
  </edge>
  <edge id="O15550 (pp) Q8IXJ9" label="KDM6A_HUMAN (pp) ASXL1_HUMAN" source="O15550" target="Q8IXJ9">
    <att name="confidence_score" value="1.0" type="real" />
    <att name="confidence_score_old" value="0.1846" type="real" />
    <att name="initial_score" value="0.1241" type="real" />
    <att name="relevance_score" value="1.0" type="real" />
  </edge>
  <edge id="O15550 (pp) Q8NEZ4" label="KDM6A_HUMAN (pp) KMT2C_HUMAN" source="O15550" target="Q8NEZ4">
    <att name="confidence_score" value="1.0" type="real" />
    <att name="confidence_score_old" value="0.2046" type="real" />
    <att name="initial_score" value="0.174" type="real" />
    <att name="relevance_score" value="1.0" type="real" />
  </edge>
  <edge id="O15550 (pp) Q92793" label="KDM6A_HUMAN (pp) CBP_HUMAN" source="O15550" target="Q92793">
    <att name="confidence_score" value="1.0" type="real" />
    <att name="confidence_score_old" value="0.1859" type="real" />
    <att name="initial_score" value="0.1275" type="real" />
    <att name="relevance_score" value="1.0" type="real" />
  </edge>
  <edge id="O15550 (pp) Q9BTK6" label="KDM6A_HUMAN (pp) PAGR1_HUMAN" source="O15550" target="Q9BTK6">
    <att name="confidence_score" value="1.0" type="real" />
    <att name="confidence_score_old" value="0.2261" type="real" />
    <att name="initial_score" value="0.2222" type="real" />
    <att name="relevance_score" value="1.0" type="real" />
  </edge>
  <edge id="O15550 (pp) Q9UBL3" label="KDM6A_HUMAN (pp) ASH2L_HUMAN" source="O15550" target="Q9UBL3">
    <att name="confidence_score" value="1.0" type="real" />
    <att name="confidence_score_old" value="0.2313" type="real" />
    <att name="initial_score" value="0.2332" type="real" />
    <att name="relevance_score" value="1.0" type="real" />
  </edge>
  <edge id="O15550 (pp) Q9Y6Q9" label="KDM6A_HUMAN (pp) NCOA3_HUMAN" source="O15550" target="Q9Y6Q9">
    <att name="confidence_score" value="1.0" type="real" />
    <att name="confidence_score_old" value="0.1843" type="real" />
    <att name="initial_score" value="0.1235" type="real" />
    <att name="relevance_score" value="1.0" type="real" />
  </edge>
  <edge id="O60869 (pp) P19793" label="EDF1_HUMAN (pp) RXRA_HUMAN" source="O60869" target="P19793">
    <att name="confidence_score" value="1.0" type="real" />
    <att name="confidence_score_old" value="0.2444" type="real" />
    <att name="initial_score" value="0.2599" type="real" />
    <att name="relevance_score" value="1.0" type="real" />
  </edge>
  <edge id="O60869 (pp) P37231" label="EDF1_HUMAN (pp) PPARG_HUMAN" source="O60869" target="P37231">
    <att name="confidence_score" value="1.0" type="real" />
    <att name="confidence_score_old" value="0.2685" type="real" />
    <att name="initial_score" value="0.3052" type="real" />
    <att name="relevance_score" value="1.0" type="real" />
  </edge>
  <edge id="O60869 (pp) Q13133" label="EDF1_HUMAN (pp) NR1H3_HUMAN" source="O60869" target="Q13133">
    <att name="confidence_score" value="1.0" type="real" />
    <att name="confidence_score_old" value="0.2673" type="real" />
    <att name="initial_score" value="0.3031" type="real" />
    <att name="relevance_score" value="1.0" type="real" />
  </edge>
  <edge id="O60907 (pp) O75376" label="TBL1X_HUMAN (pp) NCOR1_HUMAN" source="O60907" target="O75376">
    <att name="confidence_score" value="1.0" type="real" />
    <att name="confidence_score_old" value="1.0" type="real" />
    <att name="initial_score" value="0.387" type="real" />
    <att name="relevance_score" value="1.0" type="real" />
  </edge>
  <edge id="O60907 (pp) P07148" label="TBL1X_HUMAN (pp) FABPL_HUMAN" source="O60907" target="P07148">
    <att name="confidence_score" value="1.0" type="real" />
    <att name="confidence_score_old" value="1.0" type="real" />
    <att name="initial_score" value="0.218" type="real" />
    <att name="relevance_score" value="1.0" type="real" />
  </edge>
  <edge id="O60907 (pp) P10828" label="TBL1X_HUMAN (pp) THB_HUMAN" source="O60907" target="P10828">
    <att name="confidence_score" value="1.0" type="real" />
    <att name="confidence_score_old" value="0.2178" type="real" />
    <att name="initial_score" value="0.204" type="real" />
    <att name="relevance_score" value="1.0" type="real" />
  </edge>
  <edge id="O60907 (pp) P19793" label="TBL1X_HUMAN (pp) RXRA_HUMAN" source="O60907" target="P19793">
    <att name="confidence_score" value="1.0" type="real" />
    <att name="confidence_score_old" value="1.0" type="real" />
    <att name="initial_score" value="0.3033" type="real" />
    <att name="relevance_score" value="1.0" type="real" />
  </edge>
  <edge id="O60907 (pp) P28702" label="TBL1X_HUMAN (pp) RXRB_HUMAN" source="O60907" target="P28702">
    <att name="confidence_score" value="1.0" type="real" />
    <att name="confidence_score_old" value="1.0" type="real" />
    <att name="initial_score" value="0.1165" type="real" />
    <att name="relevance_score" value="1.0" type="real" />
  </edge>
  <edge id="O60907 (pp) P55055" label="TBL1X_HUMAN (pp) NR1H2_HUMAN" source="O60907" target="P55055">
    <att name="confidence_score" value="1.0" type="real" />
    <att name="confidence_score_old" value="1.0" type="real" />
    <att name="initial_score" value="0.1169" type="real" />
    <att name="relevance_score" value="1.0" type="real" />
  </edge>
  <edge id="O60907 (pp) Q04206" label="TBL1X_HUMAN (pp) TF65_HUMAN" source="O60907" target="Q04206">
    <att name="confidence_score" value="1.0" type="real" />
    <att name="confidence_score_old" value="0.3174" type="real" />
    <att name="initial_score" value="0.386" type="real" />
    <att name="relevance_score" value="1.0" type="real" />
  </edge>
  <edge id="O60907 (pp) Q07869" label="TBL1X_HUMAN (pp) PPARA_HUMAN" source="O60907" target="Q07869">
    <att name="confidence_score" value="1.0" type="real" />
    <att name="confidence_score_old" value="1.0" type="real" />
    <att name="initial_score" value="0.2753" type="real" />
    <att name="relevance_score" value="1.0" type="real" />
  </edge>
  <edge id="O60907 (pp) Q13133" label="TBL1X_HUMAN (pp) NR1H3_HUMAN" source="O60907" target="Q13133">
    <att name="confidence_score" value="1.0" type="real" />
    <att name="confidence_score_old" value="1.0" type="real" />
    <att name="initial_score" value="0.117" type="real" />
    <att name="relevance_score" value="1.0" type="real" />
  </edge>
  <edge id="O60907 (pp) Q13227" label="TBL1X_HUMAN (pp) GPS2_HUMAN" source="O60907" target="Q13227">
    <att name="confidence_score" value="1.0" type="real" />
    <att name="confidence_score_old" value="1.0" type="real" />
    <att name="initial_score" value="0.6885" type="real" />
    <att name="relevance_score" value="1.0" type="real" />
  </edge>
  <edge id="O60907 (pp) Q96ST3" label="TBL1X_HUMAN (pp) SIN3A_HUMAN" source="O60907" target="Q96ST3">
    <att name="confidence_score" value="1.0" type="real" />
    <att name="confidence_score_old" value="0.2697" type="real" />
    <att name="initial_score" value="0.3073" type="real" />
    <att name="relevance_score" value="1.0" type="real" />
  </edge>
  <edge id="O60907 (pp) Q9BZK7" label="TBL1X_HUMAN (pp) TBL1R_HUMAN" source="O60907" target="Q9BZK7">
    <att name="confidence_score" value="1.0" type="real" />
    <att name="confidence_score_old" value="1.0" type="real" />
    <att name="initial_score" value="0.5232" type="real" />
    <att name="relevance_score" value="1.0" type="real" />
  </edge>
  <edge id="O60907 (pp) Q9Y618" label="TBL1X_HUMAN (pp) NCOR2_HUMAN" source="O60907" target="Q9Y618">
    <att name="confidence_score" value="1.0" type="real" />
    <att name="confidence_score_old" value="1.0" type="real" />
    <att name="initial_score" value="0.3737" type="real" />
    <att name="relevance_score" value="1.0" type="real" />
  </edge>
  <edge id="O75164 (pp) O75376" label="KDM4A_HUMAN (pp) NCOR1_HUMAN" source="O75164" target="O75376">
    <att name="confidence_score" value="1.0" type="real" />
    <att name="confidence_score_old" value="0.3621" type="real" />
    <att name="initial_score" value="0.4498" type="real" />
    <att name="relevance_score" value="1.0" type="real" />
  </edge>
  <edge id="O75164 (pp) P19793" label="KDM4A_HUMAN (pp) RXRA_HUMAN" source="O75164" target="P19793">
    <att name="confidence_score" value="1.0" type="real" />
    <att name="confidence_score_old" value="0.1823" type="real" />
    <att name="initial_score" value="0.1183" type="real" />
    <att name="relevance_score" value="1.0" type="real" />
  </edge>
  <edge id="O75164 (pp) P28702" label="KDM4A_HUMAN (pp) RXRB_HUMAN" source="O75164" target="P28702">
    <att name="confidence_score" value="1.0" type="real" />
    <att name="confidence_score_old" value="0.1824" type="real" />
    <att name="initial_score" value="0.1185" type="real" />
    <att name="relevance_score" value="1.0" type="real" />
  </edge>
  <edge id="O75164 (pp) P55055" label="KDM4A_HUMAN (pp) NR1H2_HUMAN" source="O75164" target="P55055">
    <att name="confidence_score" value="1.0" type="real" />
    <att name="confidence_score_old" value="0.1827" type="real" />
    <att name="initial_score" value="0.1192" type="real" />
    <att name="relevance_score" value="1.0" type="real" />
  </edge>
  <edge id="O75164 (pp) P63165" label="KDM4A_HUMAN (pp) SUMO1_HUMAN" source="O75164" target="P63165">
    <att name="confidence_score" value="1.0" type="real" />
    <att name="confidence_score_old" value="1.0" type="real" />
    <att name="initial_score" value="0.1332" type="real" />
    <att name="relevance_score" value="1.0" type="real" />
  </edge>
  <edge id="O75164 (pp) P84243" label="KDM4A_HUMAN (pp) H33_HUMAN" source="O75164" target="P84243">
    <att name="confidence_score" value="1.0" type="real" />
    <att name="confidence_score_old" value="0.4863" type="real" />
    <att name="initial_score" value="0.5922" type="real" />
    <att name="relevance_score" value="1.0" type="real" />
  </edge>
  <edge id="O75164 (pp) Q13133" label="KDM4A_HUMAN (pp) NR1H3_HUMAN" source="O75164" target="Q13133">
    <att name="confidence_score" value="1.0" type="real" />
    <att name="confidence_score_old" value="0.1827" type="real" />
    <att name="initial_score" value="0.1192" type="real" />
    <att name="relevance_score" value="1.0" type="real" />
  </edge>
  <edge id="O75376 (pp) O75530" label="NCOR1_HUMAN (pp) EED_HUMAN" source="O75376" target="O75530">
    <att name="confidence_score" value="1.0" type="real" />
    <att name="confidence_score_old" value="0.185" type="real" />
    <att name="initial_score" value="0.1252" type="real" />
    <att name="relevance_score" value="1.0" type="real" />
  </edge>
  <edge id="O75376 (pp) P07148" label="NCOR1_HUMAN (pp) FABPL_HUMAN" source="O75376" target="P07148">
    <att name="confidence_score" value="1.0" type="real" />
    <att name="confidence_score_old" value="0.2236" type="real" />
    <att name="initial_score" value="0.2169" type="real" />
    <att name="relevance_score" value="1.0" type="real" />
  </edge>
  <edge id="O75376 (pp) P08047" label="NCOR1_HUMAN (pp) SP1_HUMAN" source="O75376" target="P08047">
    <att name="confidence_score" value="1.0" type="real" />
    <att name="confidence_score_old" value="0.4744" type="real" />
    <att name="initial_score" value="0.5802" type="real" />
    <att name="relevance_score" value="1.0" type="real" />
  </edge>
  <edge id="O75376 (pp) P10276" label="NCOR1_HUMAN (pp) RARA_HUMAN" source="O75376" target="P10276">
    <att name="confidence_score" value="1.0" type="real" />
    <att name="confidence_score_old" value="0.3215" type="real" />
    <att name="initial_score" value="0.3922" type="real" />
    <att name="relevance_score" value="1.0" type="real" />
  </edge>
  <edge id="O75376 (pp) P10826" label="NCOR1_HUMAN (pp) RARB_HUMAN" source="O75376" target="P10826">
    <att name="confidence_score" value="1.0" type="real" />
    <att name="confidence_score_old" value="0.1814" type="real" />
    <att name="initial_score" value="0.1158" type="real" />
    <att name="relevance_score" value="1.0" type="real" />
  </edge>
  <edge id="O75376 (pp) P10827" label="NCOR1_HUMAN (pp) THA_HUMAN" source="O75376" target="P10827">
    <att name="confidence_score" value="1.0" type="real" />
    <att name="confidence_score_old" value="0.6406" type="real" />
    <att name="initial_score" value="0.7253" type="real" />
    <att name="relevance_score" value="1.0" type="real" />
  </edge>
  <edge id="O75376 (pp) P10828" label="NCOR1_HUMAN (pp) THB_HUMAN" source="O75376" target="P10828">
    <att name="confidence_score" value="1.0" type="real" />
    <att name="confidence_score_old" value="0.6057" type="real" />
    <att name="initial_score" value="0.6982" type="real" />
    <att name="relevance_score" value="1.0" type="real" />
  </edge>
  <edge id="O75376 (pp) P11473" label="NCOR1_HUMAN (pp) VDR_HUMAN" source="O75376" target="P11473">
    <att name="confidence_score" value="1.0" type="real" />
    <att name="confidence_score_old" value="0.5443" type="real" />
    <att name="initial_score" value="0.6466" type="real" />
    <att name="relevance_score" value="1.0" type="real" />
  </edge>
  <edge id="O75376 (pp) P13631" label="NCOR1_HUMAN (pp) RARG_HUMAN" source="O75376" target="P13631">
    <att name="confidence_score" value="1.0" type="real" />
    <att name="confidence_score_old" value="0.2184" type="real" />
    <att name="initial_score" value="0.2055" type="real" />
    <att name="relevance_score" value="1.0" type="real" />
  </edge>
  <edge id="O75376 (pp) P15172" label="NCOR1_HUMAN (pp) MYOD1_HUMAN" source="O75376" target="P15172">
    <att name="confidence_score" value="1.0" type="real" />
    <att name="confidence_score_old" value="0.3831" type="real" />
    <att name="initial_score" value="0.4769" type="real" />
    <att name="relevance_score" value="1.0" type="real" />
  </edge>
  <edge id="O75376 (pp) P19793" label="NCOR1_HUMAN (pp) RXRA_HUMAN" source="O75376" target="P19793">
    <att name="confidence_score" value="1.0" type="real" />
    <att name="confidence_score_old" value="1.0" type="real" />
    <att name="initial_score" value="0.4992" type="real" />
    <att name="relevance_score" value="1.0" type="real" />
  </edge>
  <edge id="O75376 (pp) P28702" label="NCOR1_HUMAN (pp) RXRB_HUMAN" source="O75376" target="P28702">
    <att name="confidence_score" value="1.0" type="real" />
    <att name="confidence_score_old" value="1.0" type="real" />
    <att name="initial_score" value="0.3043" type="real" />
    <att name="relevance_score" value="1.0" type="real" />
  </edge>
  <edge id="O75376 (pp) P29590" label="NCOR1_HUMAN (pp) PML_HUMAN" source="O75376" target="P29590">
    <att name="confidence_score" value="1.0" type="real" />
    <att name="confidence_score_old" value="0.2712" type="real" />
    <att name="initial_score" value="0.3101" type="real" />
    <att name="relevance_score" value="1.0" type="real" />
  </edge>
  <edge id="O75376 (pp) P37231" label="NCOR1_HUMAN (pp) PPARG_HUMAN" source="O75376" target="P37231">
    <att name="confidence_score" value="1.0" type="real" />
    <att name="confidence_score_old" value="1.0" type="real" />
    <att name="initial_score" value="0.5147" type="real" />
    <att name="relevance_score" value="1.0" type="real" />
  </edge>
  <edge id="O75376 (pp) P48552" label="NCOR1_HUMAN (pp) NRIP1_HUMAN" source="O75376" target="P48552">
    <att name="confidence_score" value="1.0" type="real" />
    <att name="confidence_score_old" value="0.2211" type="real" />
    <att name="initial_score" value="0.2114" type="real" />
    <att name="relevance_score" value="1.0" type="real" />
  </edge>
  <edge id="O75376 (pp) P55055" label="NCOR1_HUMAN (pp) NR1H2_HUMAN" source="O75376" target="P55055">
    <att name="confidence_score" value="1.0" type="real" />
    <att name="confidence_score_old" value="1.0" type="real" />
    <att name="initial_score" value="0.3696" type="real" />
    <att name="relevance_score" value="1.0" type="real" />
  </edge>
  <edge id="O75376 (pp) P78310" label="NCOR1_HUMAN (pp) CXAR_HUMAN" source="O75376" target="P78310">
    <att name="confidence_score" value="1.0" type="real" />
    <att name="confidence_score_old" value="0.3181" type="real" />
    <att name="initial_score" value="0.3871" type="real" />
    <att name="relevance_score" value="1.0" type="real" />
  </edge>
  <edge id="O75376 (pp) P84243" label="NCOR1_HUMAN (pp) H33_HUMAN" source="O75376" target="P84243">
    <att name="confidence_score" value="1.0" type="real" />
    <att name="confidence_score_old" value="0.1809" type="real" />
    <att name="initial_score" value="0.1144" type="real" />
    <att name="relevance_score" value="1.0" type="real" />
  </edge>
  <edge id="O75376 (pp) Q03181" label="NCOR1_HUMAN (pp) PPARD_HUMAN" source="O75376" target="Q03181">
    <att name="confidence_score" value="1.0" type="real" />
    <att name="confidence_score_old" value="0.3087" type="real" />
    <att name="initial_score" value="0.3726" type="real" />
    <att name="relevance_score" value="1.0" type="real" />
  </edge>
  <edge id="O75376 (pp) Q07869" label="NCOR1_HUMAN (pp) PPARA_HUMAN" source="O75376" target="Q07869">
    <att name="confidence_score" value="1.0" type="real" />
    <att name="confidence_score_old" value="0.4878" type="real" />
    <att name="initial_score" value="0.5937" type="real" />
    <att name="relevance_score" value="1.0" type="real" />
  </edge>
  <edge id="O75376 (pp) Q09028" label="NCOR1_HUMAN (pp) RBBP4_HUMAN" source="O75376" target="Q09028">
    <att name="confidence_score" value="1.0" type="real" />
    <att name="confidence_score_old" value="0.1812" type="real" />
    <att name="initial_score" value="0.1151" type="real" />
    <att name="relevance_score" value="1.0" type="real" />
  </edge>
  <edge id="O75376 (pp) Q09472" label="NCOR1_HUMAN (pp) EP300_HUMAN" source="O75376" target="Q09472">
    <att name="confidence_score" value="1.0" type="real" />
    <att name="confidence_score_old" value="0.202" type="real" />
    <att name="initial_score" value="0.1677" type="real" />
    <att name="relevance_score" value="1.0" type="real" />
  </edge>
  <edge id="O75376 (pp) Q13133" label="NCOR1_HUMAN (pp) NR1H3_HUMAN" source="O75376" target="Q13133">
    <att name="confidence_score" value="1.0" type="real" />
    <att name="confidence_score_old" value="1.0" type="real" />
    <att name="initial_score" value="0.395" type="real" />
    <att name="relevance_score" value="1.0" type="real" />
  </edge>
  <edge id="O75376 (pp) Q13227" label="NCOR1_HUMAN (pp) GPS2_HUMAN" source="O75376" target="Q13227">
    <att name="confidence_score" value="1.0" type="real" />
    <att name="confidence_score_old" value="1.0" type="real" />
    <att name="initial_score" value="0.3704" type="real" />
    <att name="relevance_score" value="1.0" type="real" />
  </edge>
  <edge id="O75376 (pp) Q14994" label="NCOR1_HUMAN (pp) NR1I3_HUMAN" source="O75376" target="Q14994">
    <att name="confidence_score" value="1.0" type="real" />
    <att name="confidence_score_old" value="0.2339" type="real" />
    <att name="initial_score" value="0.2385" type="real" />
    <att name="relevance_score" value="1.0" type="real" />
  </edge>
  <edge id="O75376 (pp) Q15022" label="NCOR1_HUMAN (pp) SUZ12_HUMAN" source="O75376" target="Q15022">
    <att name="confidence_score" value="1.0" type="real" />
    <att name="confidence_score_old" value="0.1812" type="real" />
    <att name="initial_score" value="0.1151" type="real" />
    <att name="relevance_score" value="1.0" type="real" />
  </edge>
  <edge id="O75376 (pp) Q15788" label="NCOR1_HUMAN (pp) NCOA1_HUMAN" source="O75376" target="Q15788">
    <att name="confidence_score" value="1.0" type="real" />
    <att name="confidence_score_old" value="0.2151" type="real" />
    <att name="initial_score" value="0.198" type="real" />
    <att name="relevance_score" value="1.0" type="real" />
  </edge>
  <edge id="O75376 (pp) Q15910" label="NCOR1_HUMAN (pp) EZH2_HUMAN" source="O75376" target="Q15910">
    <att name="confidence_score" value="1.0" type="real" />
    <att name="confidence_score_old" value="0.1853" type="real" />
    <att name="initial_score" value="0.1261" type="real" />
    <att name="relevance_score" value="1.0" type="real" />
  </edge>
  <edge id="O75376 (pp) Q16576" label="NCOR1_HUMAN (pp) RBBP7_HUMAN" source="O75376" target="Q16576">
    <att name="confidence_score" value="1.0" type="real" />
    <att name="confidence_score_old" value="0.1809" type="real" />
    <att name="initial_score" value="0.1145" type="real" />
    <att name="relevance_score" value="1.0" type="real" />
  </edge>
  <edge id="O75376 (pp) Q71DI3" label="NCOR1_HUMAN (pp) H32_HUMAN" source="O75376" target="Q71DI3">
    <att name="confidence_score" value="1.0" type="real" />
    <att name="confidence_score_old" value="0.1815" type="real" />
    <att name="initial_score" value="0.1162" type="real" />
    <att name="relevance_score" value="1.0" type="real" />
  </edge>
  <edge id="O75376 (pp) Q92793" label="NCOR1_HUMAN (pp) CBP_HUMAN" source="O75376" target="Q92793">
    <att name="confidence_score" value="1.0" type="real" />
    <att name="confidence_score_old" value="0.2028" type="real" />
    <att name="initial_score" value="0.1697" type="real" />
    <att name="relevance_score" value="1.0" type="real" />
  </edge>
  <edge id="O75376 (pp) Q96ST3" label="NCOR1_HUMAN (pp) SIN3A_HUMAN" source="O75376" target="Q96ST3">
    <att name="confidence_score" value="1.0" type="real" />
    <att name="confidence_score_old" value="0.4437" type="real" />
    <att name="initial_score" value="0.5479" type="real" />
    <att name="relevance_score" value="1.0" type="real" />
  </edge>
  <edge id="O75376 (pp) Q9BZK7" label="NCOR1_HUMAN (pp) TBL1R_HUMAN" source="O75376" target="Q9BZK7">
    <att name="confidence_score" value="1.0" type="real" />
    <att name="confidence_score_old" value="1.0" type="real" />
    <att name="initial_score" value="0.6815" type="real" />
    <att name="relevance_score" value="1.0" type="real" />
  </edge>
  <edge id="O75376 (pp) Q9Y618" label="NCOR1_HUMAN (pp) NCOR2_HUMAN" source="O75376" target="Q9Y618">
    <att name="confidence_score" value="1.0" type="real" />
    <att name="confidence_score_old" value="1.0" type="real" />
    <att name="initial_score" value="0.4552" type="real" />
    <att name="relevance_score" value="1.0" type="real" />
  </edge>
  <edge id="O75376 (pp) Q9Y6Q9" label="NCOR1_HUMAN (pp) NCOA3_HUMAN" source="O75376" target="Q9Y6Q9">
    <att name="confidence_score" value="1.0" type="real" />
    <att name="confidence_score_old" value="0.3228" type="real" />
    <att name="initial_score" value="0.3942" type="real" />
    <att name="relevance_score" value="1.0" type="real" />
  </edge>
  <edge id="O75410 (pp) P10276" label="TACC1_HUMAN (pp) RARA_HUMAN" source="O75410" target="P10276">
    <att name="confidence_score" value="1.0" type="real" />
    <att name="confidence_score_old" value="0.4869" type="real" />
    <att name="initial_score" value="0.5928" type="real" />
    <att name="relevance_score" value="1.0" type="real" />
  </edge>
  <edge id="O75410 (pp) P10827" label="TACC1_HUMAN (pp) THA_HUMAN" source="O75410" target="P10827">
    <att name="confidence_score" value="1.0" type="real" />
    <att name="confidence_score_old" value="0.6713" type="real" />
    <att name="initial_score" value="0.7479" type="real" />
    <att name="relevance_score" value="1.0" type="real" />
  </edge>
  <edge id="O75410 (pp) P19793" label="TACC1_HUMAN (pp) RXRA_HUMAN" source="O75410" target="P19793">
    <att name="confidence_score" value="1.0" type="real" />
    <att name="confidence_score_old" value="0.3237" type="real" />
    <att name="initial_score" value="0.3955" type="real" />
    <att name="relevance_score" value="1.0" type="real" />
  </edge>
  <edge id="O75410 (pp) P37231" label="TACC1_HUMAN (pp) PPARG_HUMAN" source="O75410" target="P37231">
    <att name="confidence_score" value="1.0" type="real" />
    <att name="confidence_score_old" value="0.3268" type="real" />
    <att name="initial_score" value="0.4001" type="real" />
    <att name="relevance_score" value="1.0" type="real" />
  </edge>
  <edge id="O75469 (pp) P19793" label="NR1I2_HUMAN (pp) RXRA_HUMAN" source="O75469" target="P19793">
    <att name="confidence_score" value="1.0" type="real" />
    <att name="confidence_score_old" value="1.0" type="real" />
    <att name="initial_score" value="0.5605" type="real" />
    <att name="relevance_score" value="1.0" type="real" />
  </edge>
  <edge id="O75469 (pp) P28702" label="NR1I2_HUMAN (pp) RXRB_HUMAN" source="O75469" target="P28702">
    <att name="confidence_score" value="1.0" type="real" />
    <att name="confidence_score_old" value="0.2065" type="real" />
    <att name="initial_score" value="0.1784" type="real" />
    <att name="relevance_score" value="1.0" type="real" />
  </edge>
  <edge id="O75469 (pp) P48443" label="NR1I2_HUMAN (pp) RXRG_HUMAN" source="O75469" target="P48443">
    <att name="confidence_score" value="1.0" type="real" />
    <att name="confidence_score_old" value="0.1691" type="real" />
    <att name="initial_score" value="0.0819" type="real" />
    <att name="relevance_score" value="1.0" type="real" />
  </edge>
  <edge id="O75469 (pp) P48552" label="NR1I2_HUMAN (pp) NRIP1_HUMAN" source="O75469" target="P48552">
    <att name="confidence_score" value="1.0" type="real" />
    <att name="confidence_score_old" value="0.3307" type="real" />
    <att name="initial_score" value="0.4059" type="real" />
    <att name="relevance_score" value="1.0" type="real" />
  </edge>
  <edge id="O75469 (pp) Q09472" label="NR1I2_HUMAN (pp) EP300_HUMAN" source="O75469" target="Q09472">
    <att name="confidence_score" value="1.0" type="real" />
    <att name="confidence_score_old" value="0.2323" type="real" />
    <att name="initial_score" value="0.2353" type="real" />
    <att name="relevance_score" value="1.0" type="real" />
  </edge>
  <edge id="O75469 (pp) Q15596" label="NR1I2_HUMAN (pp) NCOA2_HUMAN" source="O75469" target="Q15596">
    <att name="confidence_score" value="1.0" type="real" />
    <att name="confidence_score_old" value="0.1988" type="real" />
    <att name="initial_score" value="0.1599" type="real" />
    <att name="relevance_score" value="1.0" type="real" />
  </edge>
  <edge id="O75469 (pp) Q15788" label="NR1I2_HUMAN (pp) NCOA1_HUMAN" source="O75469" target="Q15788">
    <att name="confidence_score" value="1.0" type="real" />
    <att name="confidence_score_old" value="0.7546" type="real" />
    <att name="initial_score" value="0.8045" type="real" />
    <att name="relevance_score" value="1.0" type="real" />
  </edge>
  <edge id="O75469 (pp) Q16576" label="NR1I2_HUMAN (pp) RBBP7_HUMAN" source="O75469" target="Q16576">
    <att name="confidence_score" value="1.0" type="real" />
    <att name="confidence_score_old" value="0.2685" type="real" />
    <att name="initial_score" value="0.3053" type="real" />
    <att name="relevance_score" value="1.0" type="real" />
  </edge>
  <edge id="O75469 (pp) Q9UBK2" label="NR1I2_HUMAN (pp) PRGC1_HUMAN" source="O75469" target="Q9UBK2">
    <att name="confidence_score" value="1.0" type="real" />
    <att name="confidence_score_old" value="0.4757" type="real" />
    <att name="initial_score" value="0.5816" type="real" />
    <att name="relevance_score" value="1.0" type="real" />
  </edge>
  <edge id="O75469 (pp) Q9Y618" label="NR1I2_HUMAN (pp) NCOR2_HUMAN" source="O75469" target="Q9Y618">
    <att name="confidence_score" value="1.0" type="real" />
    <att name="confidence_score_old" value="0.5154" type="real" />
    <att name="initial_score" value="0.6202" type="real" />
    <att name="relevance_score" value="1.0" type="real" />
  </edge>
  <edge id="O75469 (pp) Q9Y6Q9" label="NR1I2_HUMAN (pp) NCOA3_HUMAN" source="O75469" target="Q9Y6Q9">
    <att name="confidence_score" value="1.0" type="real" />
    <att name="confidence_score_old" value="0.2403" type="real" />
    <att name="initial_score" value="0.2516" type="real" />
    <att name="relevance_score" value="1.0" type="real" />
  </edge>
  <edge id="O75530 (pp) P10276" label="EED_HUMAN (pp) RARA_HUMAN" source="O75530" target="P10276">
    <att name="confidence_score" value="1.0" type="real" />
    <att name="confidence_score_old" value="0.1809" type="real" />
    <att name="initial_score" value="0.1146" type="real" />
    <att name="relevance_score" value="1.0" type="real" />
  </edge>
  <edge id="O75530 (pp) P10826" label="EED_HUMAN (pp) RARB_HUMAN" source="O75530" target="P10826">
    <att name="confidence_score" value="1.0" type="real" />
    <att name="confidence_score_old" value="0.1811" type="real" />
    <att name="initial_score" value="0.1149" type="real" />
    <att name="relevance_score" value="1.0" type="real" />
  </edge>
  <edge id="O75530 (pp) P19793" label="EED_HUMAN (pp) RXRA_HUMAN" source="O75530" target="P19793">
    <att name="confidence_score" value="1.0" type="real" />
    <att name="confidence_score_old" value="0.1808" type="real" />
    <att name="initial_score" value="0.1142" type="real" />
    <att name="relevance_score" value="1.0" type="real" />
  </edge>
  <edge id="O75530 (pp) P25490" label="EED_HUMAN (pp) TYY1_HUMAN" source="O75530" target="P25490">
    <att name="confidence_score" value="1.0" type="real" />
    <att name="confidence_score_old" value="0.4838" type="real" />
    <att name="initial_score" value="0.5897" type="real" />
    <att name="relevance_score" value="1.0" type="real" />
  </edge>
  <edge id="O75530 (pp) P49711" label="EED_HUMAN (pp) CTCF_HUMAN" source="O75530" target="P49711">
    <att name="confidence_score" value="1.0" type="real" />
    <att name="confidence_score_old" value="1.0" type="real" />
    <att name="initial_score" value="0.1123" type="real" />
    <att name="relevance_score" value="1.0" type="real" />
  </edge>
  <edge id="O75530 (pp) P84243" label="EED_HUMAN (pp) H33_HUMAN" source="O75530" target="P84243">
    <att name="confidence_score" value="1.0" type="real" />
    <att name="confidence_score_old" value="1.0" type="real" />
    <att name="initial_score" value="0.2897" type="real" />
    <att name="relevance_score" value="1.0" type="real" />
  </edge>
  <edge id="O75530 (pp) Q09028" label="EED_HUMAN (pp) RBBP4_HUMAN" source="O75530" target="Q09028">
    <att name="confidence_score" value="1.0" type="real" />
    <att name="confidence_score_old" value="1.0" type="real" />
    <att name="initial_score" value="0.448" type="real" />
    <att name="relevance_score" value="1.0" type="real" />
  </edge>
  <edge id="O75530 (pp) Q15022" label="EED_HUMAN (pp) SUZ12_HUMAN" source="O75530" target="Q15022">
    <att name="confidence_score" value="1.0" type="real" />
    <att name="confidence_score_old" value="1.0" type="real" />
    <att name="initial_score" value="0.7472" type="real" />
    <att name="relevance_score" value="1.0" type="real" />
  </edge>
  <edge id="O75530 (pp) Q15910" label="EED_HUMAN (pp) EZH2_HUMAN" source="O75530" target="Q15910">
    <att name="confidence_score" value="1.0" type="real" />
    <att name="confidence_score_old" value="1.0" type="real" />
    <att name="initial_score" value="0.7646" type="real" />
    <att name="relevance_score" value="1.0" type="real" />
  </edge>
  <edge id="O75530 (pp) Q16576" label="EED_HUMAN (pp) RBBP7_HUMAN" source="O75530" target="Q16576">
    <att name="confidence_score" value="1.0" type="real" />
    <att name="confidence_score_old" value="1.0" type="real" />
    <att name="initial_score" value="0.2598" type="real" />
    <att name="relevance_score" value="1.0" type="real" />
  </edge>
  <edge id="O75530 (pp) Q71DI3" label="EED_HUMAN (pp) H32_HUMAN" source="O75530" target="Q71DI3">
    <att name="confidence_score" value="1.0" type="real" />
    <att name="confidence_score_old" value="1.0" type="real" />
    <att name="initial_score" value="0.296" type="real" />
    <att name="relevance_score" value="1.0" type="real" />
  </edge>
  <edge id="O75530 (pp) Q86X55" label="EED_HUMAN (pp) CARM1_HUMAN" source="O75530" target="Q86X55">
    <att name="confidence_score" value="1.0" type="real" />
    <att name="confidence_score_old" value="0.165" type="real" />
    <att name="initial_score" value="0.07" type="real" />
    <att name="relevance_score" value="1.0" type="real" />
  </edge>
  <edge id="O75530 (pp) Q8IXJ9" label="EED_HUMAN (pp) ASXL1_HUMAN" source="O75530" target="Q8IXJ9">
    <att name="confidence_score" value="1.0" type="real" />
    <att name="confidence_score_old" value="0.1868" type="real" />
    <att name="initial_score" value="0.13" type="real" />
    <att name="relevance_score" value="1.0" type="real" />
  </edge>
  <edge id="O75530 (pp) Q96ST3" label="EED_HUMAN (pp) SIN3A_HUMAN" source="O75530" target="Q96ST3">
    <att name="confidence_score" value="1.0" type="real" />
    <att name="confidence_score_old" value="0.1637" type="real" />
    <att name="initial_score" value="0.0661" type="real" />
    <att name="relevance_score" value="1.0" type="real" />
  </edge>
  <edge id="P07148 (pp) P19793" label="FABPL_HUMAN (pp) RXRA_HUMAN" source="P07148" target="P19793">
    <att name="confidence_score" value="1.0" type="real" />
    <att name="confidence_score_old" value="1.0" type="real" />
    <att name="initial_score" value="0.2188" type="real" />
    <att name="relevance_score" value="1.0" type="real" />
  </edge>
  <edge id="P07148 (pp) Q07869" label="FABPL_HUMAN (pp) PPARA_HUMAN" source="P07148" target="Q07869">
    <att name="confidence_score" value="1.0" type="real" />
    <att name="confidence_score_old" value="1.0" type="real" />
    <att name="initial_score" value="0.3362" type="real" />
    <att name="relevance_score" value="1.0" type="real" />
  </edge>
  <edge id="P07148 (pp) Q96ST3" label="FABPL_HUMAN (pp) SIN3A_HUMAN" source="P07148" target="Q96ST3">
    <att name="confidence_score" value="1.0" type="real" />
    <att name="confidence_score_old" value="0.2227" type="real" />
    <att name="initial_score" value="0.2149" type="real" />
    <att name="relevance_score" value="1.0" type="real" />
  </edge>
  <edge id="P07148 (pp) Q9BZK7" label="FABPL_HUMAN (pp) TBL1R_HUMAN" source="P07148" target="Q9BZK7">
    <att name="confidence_score" value="1.0" type="real" />
    <att name="confidence_score_old" value="1.0" type="real" />
    <att name="initial_score" value="0.2176" type="real" />
    <att name="relevance_score" value="1.0" type="real" />
  </edge>
  <edge id="P07148 (pp) Q9Y618" label="FABPL_HUMAN (pp) NCOR2_HUMAN" source="P07148" target="Q9Y618">
    <att name="confidence_score" value="1.0" type="real" />
    <att name="confidence_score_old" value="0.2237" type="real" />
    <att name="initial_score" value="0.2171" type="real" />
    <att name="relevance_score" value="1.0" type="real" />
  </edge>
  <edge id="P07711 (pp) P19793" label="CATL1_HUMAN (pp) RXRA_HUMAN" source="P07711" target="P19793">
    <att name="confidence_score" value="1.0" type="real" />
    <att name="confidence_score_old" value="0.2345" type="real" />
    <att name="initial_score" value="0.2399" type="real" />
    <att name="relevance_score" value="1.0" type="real" />
  </edge>
  <edge id="P07711 (pp) Q71DI3" label="CATL1_HUMAN (pp) H32_HUMAN" source="P07711" target="Q71DI3">
    <att name="confidence_score" value="1.0" type="real" />
    <att name="confidence_score_old" value="0.322" type="real" />
    <att name="initial_score" value="0.3931" type="real" />
    <att name="relevance_score" value="1.0" type="real" />
  </edge>
  <edge id="P08047 (pp) P10276" label="SP1_HUMAN (pp) RARA_HUMAN" source="P08047" target="P10276">
    <att name="confidence_score" value="1.0" type="real" />
    <att name="confidence_score_old" value="0.5905" type="real" />
    <att name="initial_score" value="0.686" type="real" />
    <att name="relevance_score" value="1.0" type="real" />
  </edge>
  <edge id="P08047 (pp) P10828" label="SP1_HUMAN (pp) THB_HUMAN" source="P08047" target="P10828">
    <att name="confidence_score" value="1.0" type="real" />
    <att name="confidence_score_old" value="0.2045" type="real" />
    <att name="initial_score" value="0.1736" type="real" />
    <att name="relevance_score" value="1.0" type="real" />
  </edge>
  <edge id="P08047 (pp) P14859" label="SP1_HUMAN (pp) PO2F1_HUMAN" source="P08047" target="P14859">
    <att name="confidence_score" value="1.0" type="real" />
    <att name="confidence_score_old" value="1.0" type="real" />
    <att name="initial_score" value="0.7879" type="real" />
    <att name="relevance_score" value="1.0" type="real" />
  </edge>
  <edge id="P08047 (pp) P15172" label="SP1_HUMAN (pp) MYOD1_HUMAN" source="P08047" target="P15172">
    <att name="confidence_score" value="1.0" type="real" />
    <att name="confidence_score_old" value="0.3259" type="real" />
    <att name="initial_score" value="0.3989" type="real" />
    <att name="relevance_score" value="1.0" type="real" />
  </edge>
  <edge id="P08047 (pp) P19793" label="SP1_HUMAN (pp) RXRA_HUMAN" source="P08047" target="P19793">
    <att name="confidence_score" value="1.0" type="real" />
    <att name="confidence_score_old" value="0.4658" type="real" />
    <att name="initial_score" value="0.5714" type="real" />
    <att name="relevance_score" value="1.0" type="real" />
  </edge>
  <edge id="P08047 (pp) P25490" label="SP1_HUMAN (pp) TYY1_HUMAN" source="P08047" target="P25490">
    <att name="confidence_score" value="1.0" type="real" />
    <att name="confidence_score_old" value="0.6818" type="real" />
    <att name="initial_score" value="0.7555" type="real" />
    <att name="relevance_score" value="1.0" type="real" />
  </edge>
  <edge id="P08047 (pp) P29590" label="SP1_HUMAN (pp) PML_HUMAN" source="P08047" target="P29590">
    <att name="confidence_score" value="1.0" type="real" />
    <att name="confidence_score_old" value="0.5882" type="real" />
    <att name="initial_score" value="0.6841" type="real" />
    <att name="relevance_score" value="1.0" type="real" />
  </edge>
  <edge id="P08047 (pp) P37231" label="SP1_HUMAN (pp) PPARG_HUMAN" source="P08047" target="P37231">
    <att name="confidence_score" value="1.0" type="real" />
    <att name="confidence_score_old" value="0.5702" type="real" />
    <att name="initial_score" value="0.6691" type="real" />
    <att name="relevance_score" value="1.0" type="real" />
  </edge>
  <edge id="P08047 (pp) Q04206" label="SP1_HUMAN (pp) TF65_HUMAN" source="P08047" target="Q04206">
    <att name="confidence_score" value="1.0" type="real" />
    <att name="confidence_score_old" value="0.701" type="real" />
    <att name="initial_score" value="0.7689" type="real" />
    <att name="relevance_score" value="1.0" type="real" />
  </edge>
  <edge id="P08047 (pp) Q09028" label="SP1_HUMAN (pp) RBBP4_HUMAN" source="P08047" target="Q09028">
    <att name="confidence_score" value="1.0" type="real" />
    <att name="confidence_score_old" value="0.218" type="real" />
    <att name="initial_score" value="0.2046" type="real" />
    <att name="relevance_score" value="1.0" type="real" />
  </edge>
  <edge id="P08047 (pp) Q09472" label="SP1_HUMAN (pp) EP300_HUMAN" source="P08047" target="Q09472">
    <att name="confidence_score" value="1.0" type="real" />
    <att name="confidence_score_old" value="0.7079" type="real" />
    <att name="initial_score" value="0.7736" type="real" />
    <att name="relevance_score" value="1.0" type="real" />
  </edge>
  <edge id="P08047 (pp) Q15788" label="SP1_HUMAN (pp) NCOA1_HUMAN" source="P08047" target="Q15788">
    <att name="confidence_score" value="1.0" type="real" />
    <att name="confidence_score_old" value="1.0" type="real" />
    <att name="relevance_score" value="1.0" type="real" />
  </edge>
  <edge id="P08047 (pp) Q16576" label="SP1_HUMAN (pp) RBBP7_HUMAN" source="P08047" target="Q16576">
    <att name="confidence_score" value="1.0" type="real" />
    <att name="confidence_score_old" value="0.3177" type="real" />
    <att name="initial_score" value="0.3865" type="real" />
    <att name="relevance_score" value="1.0" type="real" />
  </edge>
  <edge id="P08047 (pp) Q92793" label="SP1_HUMAN (pp) CBP_HUMAN" source="P08047" target="Q92793">
    <att name="confidence_score" value="1.0" type="real" />
    <att name="confidence_score_old" value="0.6347" type="real" />
    <att name="initial_score" value="0.7208" type="real" />
    <att name="relevance_score" value="1.0" type="real" />
  </edge>
  <edge id="P08047 (pp) Q96ST3" label="SP1_HUMAN (pp) SIN3A_HUMAN" source="P08047" target="Q96ST3">
    <att name="confidence_score" value="1.0" type="real" />
    <att name="confidence_score_old" value="0.3162" type="real" />
    <att name="initial_score" value="0.3843" type="real" />
    <att name="relevance_score" value="1.0" type="real" />
  </edge>
  <edge id="P08047 (pp) Q9Y618" label="SP1_HUMAN (pp) NCOR2_HUMAN" source="P08047" target="Q9Y618">
    <att name="confidence_score" value="1.0" type="real" />
    <att name="confidence_score_old" value="0.4751" type="real" />
    <att name="initial_score" value="0.581" type="real" />
    <att name="relevance_score" value="1.0" type="real" />
  </edge>
  <edge id="P08047 (pp) Q9Y6Q9" label="SP1_HUMAN (pp) NCOA3_HUMAN" source="P08047" target="Q9Y6Q9">
    <att name="confidence_score" value="1.0" type="real" />
    <att name="confidence_score_old" value="1.0" type="real" />
    <att name="initial_score" value="0.109" type="real" />
    <att name="relevance_score" value="1.0" type="real" />
  </edge>
  <edge id="P10276 (pp) P10826" label="RARA_HUMAN (pp) RARB_HUMAN" source="P10276" target="P10826">
    <att name="confidence_score" value="1.0" type="real" />
    <att name="confidence_score_old" value="0.1905" type="real" />
    <att name="initial_score" value="0.1395" type="real" />
    <att name="relevance_score" value="1.0" type="real" />
  </edge>
  <edge id="P10276 (pp) P13631" label="RARA_HUMAN (pp) RARG_HUMAN" source="P10276" target="P13631">
    <att name="confidence_score" value="1.0" type="real" />
    <att name="confidence_score_old" value="0.1814" type="real" />
    <att name="initial_score" value="0.1158" type="real" />
    <att name="relevance_score" value="1.0" type="real" />
  </edge>
  <edge id="P10276 (pp) P19793" label="RARA_HUMAN (pp) RXRA_HUMAN" source="P10276" target="P19793">
    <att name="confidence_score" value="1.0" type="real" />
    <att name="confidence_score_old" value="1.0" type="real" />
    <att name="initial_score" value="0.762" type="real" />
    <att name="relevance_score" value="1.0" type="real" />
  </edge>
  <edge id="P10276 (pp) P22736" label="RARA_HUMAN (pp) NR4A1_HUMAN" source="P10276" target="P22736">
    <att name="confidence_score" value="1.0" type="real" />
    <att name="confidence_score_old" value="0.1733" type="real" />
    <att name="initial_score" value="0.0936" type="real" />
    <att name="relevance_score" value="1.0" type="real" />
  </edge>
  <edge id="P10276 (pp) P28702" label="RARA_HUMAN (pp) RXRB_HUMAN" source="P10276" target="P28702">
    <att name="confidence_score" value="1.0" type="real" />
    <att name="confidence_score_old" value="0.1911" type="real" />
    <att name="initial_score" value="0.141" type="real" />
    <att name="relevance_score" value="1.0" type="real" />
  </edge>
  <edge id="P10276 (pp) P29373" label="RARA_HUMAN (pp) RABP2_HUMAN" source="P10276" target="P29373">
    <att name="confidence_score" value="1.0" type="real" />
    <att name="confidence_score_old" value="1.0" type="real" />
    <att name="initial_score" value="0.3975" type="real" />
    <att name="relevance_score" value="1.0" type="real" />
  </edge>
  <edge id="P10276 (pp) P29590" label="RARA_HUMAN (pp) PML_HUMAN" source="P10276" target="P29590">
    <att name="confidence_score" value="1.0" type="real" />
    <att name="confidence_score_old" value="1.0" type="real" />
    <att name="initial_score" value="0.3591" type="real" />
    <att name="relevance_score" value="1.0" type="real" />
  </edge>
  <edge id="P10276 (pp) P37231" label="RARA_HUMAN (pp) PPARG_HUMAN" source="P10276" target="P37231">
    <att name="confidence_score" value="1.0" type="real" />
    <att name="confidence_score_old" value="0.1876" type="real" />
    <att name="initial_score" value="0.132" type="real" />
    <att name="relevance_score" value="1.0" type="real" />
  </edge>
  <edge id="P10276 (pp) P48443" label="RARA_HUMAN (pp) RXRG_HUMAN" source="P10276" target="P48443">
    <att name="confidence_score" value="1.0" type="real" />
    <att name="confidence_score_old" value="0.1911" type="real" />
    <att name="initial_score" value="0.1409" type="real" />
    <att name="relevance_score" value="1.0" type="real" />
  </edge>
  <edge id="P10276 (pp) P48552" label="RARA_HUMAN (pp) NRIP1_HUMAN" source="P10276" target="P48552">
    <att name="confidence_score" value="1.0" type="real" />
    <att name="confidence_score_old" value="0.358" type="real" />
    <att name="initial_score" value="0.4442" type="real" />
    <att name="relevance_score" value="1.0" type="real" />
  </edge>
  <edge id="P10276 (pp) P49711" label="RARA_HUMAN (pp) CTCF_HUMAN" source="P10276" target="P49711">
    <att name="confidence_score" value="1.0" type="real" />
    <att name="confidence_score_old" value="0.1852" type="real" />
    <att name="initial_score" value="0.1258" type="real" />
    <att name="relevance_score" value="1.0" type="real" />
  </edge>
  <edge id="P10276 (pp) P55055" label="RARA_HUMAN (pp) NR1H2_HUMAN" source="P10276" target="P55055">
    <att name="confidence_score" value="1.0" type="real" />
    <att name="confidence_score_old" value="0.1615" type="real" />
    <att name="initial_score" value="0.0596" type="real" />
    <att name="relevance_score" value="1.0" type="real" />
  </edge>
  <edge id="P10276 (pp) P61964" label="RARA_HUMAN (pp) WDR5_HUMAN" source="P10276" target="P61964">
    <att name="confidence_score" value="1.0" type="real" />
    <att name="confidence_score_old" value="0.1813" type="real" />
    <att name="initial_score" value="0.1154" type="real" />
    <att name="relevance_score" value="1.0" type="real" />
  </edge>
  <edge id="P10276 (pp) P63165" label="RARA_HUMAN (pp) SUMO1_HUMAN" source="P10276" target="P63165">
    <att name="confidence_score" value="1.0" type="real" />
    <att name="confidence_score_old" value="0.48" type="real" />
    <att name="initial_score" value="0.5859" type="real" />
    <att name="relevance_score" value="1.0" type="real" />
  </edge>
  <edge id="P10276 (pp) P84243" label="RARA_HUMAN (pp) H33_HUMAN" source="P10276" target="P84243">
    <att name="confidence_score" value="1.0" type="real" />
    <att name="confidence_score_old" value="0.1919" type="real" />
    <att name="initial_score" value="0.1428" type="real" />
    <att name="relevance_score" value="1.0" type="real" />
  </edge>
  <edge id="P10276 (pp) Q09028" label="RARA_HUMAN (pp) RBBP4_HUMAN" source="P10276" target="Q09028">
    <att name="confidence_score" value="1.0" type="real" />
    <att name="confidence_score_old" value="0.1813" type="real" />
    <att name="initial_score" value="0.1154" type="real" />
    <att name="relevance_score" value="1.0" type="real" />
  </edge>
  <edge id="P10276 (pp) Q09472" label="RARA_HUMAN (pp) EP300_HUMAN" source="P10276" target="Q09472">
    <att name="confidence_score" value="1.0" type="real" />
    <att name="confidence_score_old" value="0.2965" type="real" />
    <att name="initial_score" value="0.3531" type="real" />
    <att name="relevance_score" value="1.0" type="real" />
  </edge>
  <edge id="P10276 (pp) Q14686" label="RARA_HUMAN (pp) NCOA6_HUMAN" source="P10276" target="Q14686">
    <att name="confidence_score" value="1.0" type="real" />
    <att name="confidence_score_old" value="0.2233" type="real" />
    <att name="initial_score" value="0.2162" type="real" />
    <att name="relevance_score" value="1.0" type="real" />
  </edge>
  <edge id="P10276 (pp) Q15022" label="RARA_HUMAN (pp) SUZ12_HUMAN" source="P10276" target="Q15022">
    <att name="confidence_score" value="1.0" type="real" />
    <att name="confidence_score_old" value="0.2072" type="real" />
    <att name="initial_score" value="0.18" type="real" />
    <att name="relevance_score" value="1.0" type="real" />
  </edge>
  <edge id="P10276 (pp) Q15291" label="RARA_HUMAN (pp) RBBP5_HUMAN" source="P10276" target="Q15291">
    <att name="confidence_score" value="1.0" type="real" />
    <att name="confidence_score_old" value="0.1815" type="real" />
    <att name="initial_score" value="0.116" type="real" />
    <att name="relevance_score" value="1.0" type="real" />
  </edge>
  <edge id="P10276 (pp) Q15466" label="RARA_HUMAN (pp) NR0B2_HUMAN" source="P10276" target="Q15466">
    <att name="confidence_score" value="1.0" type="real" />
    <att name="confidence_score_old" value="0.3781" type="real" />
    <att name="initial_score" value="0.4707" type="real" />
    <att name="relevance_score" value="1.0" type="real" />
  </edge>
  <edge id="P10276 (pp) Q15583" label="RARA_HUMAN (pp) TGIF1_HUMAN" source="P10276" target="Q15583">
    <att name="confidence_score" value="1.0" type="real" />
    <att name="confidence_score_old" value="0.1825" type="real" />
    <att name="initial_score" value="0.1187" type="real" />
    <att name="relevance_score" value="1.0" type="real" />
  </edge>
  <edge id="P10276 (pp) Q15596" label="RARA_HUMAN (pp) NCOA2_HUMAN" source="P10276" target="Q15596">
    <att name="confidence_score" value="1.0" type="real" />
    <att name="confidence_score_old" value="0.3069" type="real" />
    <att name="initial_score" value="0.3699" type="real" />
    <att name="relevance_score" value="1.0" type="real" />
  </edge>
  <edge id="P10276 (pp) Q15648" label="RARA_HUMAN (pp) MED1_HUMAN" source="P10276" target="Q15648">
    <att name="confidence_score" value="1.0" type="real" />
    <att name="confidence_score_old" value="0.2634" type="real" />
    <att name="initial_score" value="0.296" type="real" />
    <att name="relevance_score" value="1.0" type="real" />
  </edge>
  <edge id="P10276 (pp) Q15788" label="RARA_HUMAN (pp) NCOA1_HUMAN" source="P10276" target="Q15788">
    <att name="confidence_score" value="1.0" type="real" />
    <att name="confidence_score_old" value="0.6086" type="real" />
    <att name="initial_score" value="0.7006" type="real" />
    <att name="relevance_score" value="1.0" type="real" />
  </edge>
  <edge id="P10276 (pp) Q15910" label="RARA_HUMAN (pp) EZH2_HUMAN" source="P10276" target="Q15910">
    <att name="confidence_score" value="1.0" type="real" />
    <att name="confidence_score_old" value="0.2071" type="real" />
    <att name="initial_score" value="0.1798" type="real" />
    <att name="relevance_score" value="1.0" type="real" />
  </edge>
  <edge id="P10276 (pp) Q16236" label="RARA_HUMAN (pp) NF2L2_HUMAN" source="P10276" target="Q16236">
    <att name="confidence_score" value="1.0" type="real" />
    <att name="confidence_score_old" value="0.6667" type="real" />
    <att name="initial_score" value="0.7447" type="real" />
    <att name="relevance_score" value="1.0" type="real" />
  </edge>
  <edge id="P10276 (pp) Q16576" label="RARA_HUMAN (pp) RBBP7_HUMAN" source="P10276" target="Q16576">
    <att name="confidence_score" value="1.0" type="real" />
    <att name="confidence_score_old" value="0.1812" type="real" />
    <att name="initial_score" value="0.1152" type="real" />
    <att name="relevance_score" value="1.0" type="real" />
  </edge>
  <edge id="P10276 (pp) Q2M1K9" label="RARA_HUMAN (pp) ZN423_HUMAN" source="P10276" target="Q2M1K9">
    <att name="confidence_score" value="1.0" type="real" />
    <att name="confidence_score_old" value="0.2647" type="real" />
    <att name="initial_score" value="0.2984" type="real" />
    <att name="relevance_score" value="1.0" type="real" />
  </edge>
  <edge id="P10276 (pp) Q6ZW49" label="RARA_HUMAN (pp) PAXI1_HUMAN" source="P10276" target="Q6ZW49">
    <att name="confidence_score" value="1.0" type="real" />
    <att name="confidence_score_old" value="0.1821" type="real" />
    <att name="initial_score" value="0.1176" type="real" />
    <att name="relevance_score" value="1.0" type="real" />
  </edge>
  <edge id="P10276 (pp) Q71DI3" label="RARA_HUMAN (pp) H32_HUMAN" source="P10276" target="Q71DI3">
    <att name="confidence_score" value="1.0" type="real" />
    <att name="confidence_score_old" value="0.1933" type="real" />
    <att name="initial_score" value="0.1464" type="real" />
    <att name="relevance_score" value="1.0" type="real" />
  </edge>
  <edge id="P10276 (pp) Q86X55" label="RARA_HUMAN (pp) CARM1_HUMAN" source="P10276" target="Q86X55">
    <att name="confidence_score" value="1.0" type="real" />
    <att name="confidence_score_old" value="0.1693" type="real" />
    <att name="initial_score" value="0.0825" type="real" />
    <att name="relevance_score" value="1.0" type="real" />
  </edge>
  <edge id="P10276 (pp) Q8IXJ9" label="RARA_HUMAN (pp) ASXL1_HUMAN" source="P10276" target="Q8IXJ9">
    <att name="confidence_score" value="1.0" type="real" />
    <att name="confidence_score_old" value="0.2769" type="real" />
    <att name="initial_score" value="0.3202" type="real" />
    <att name="relevance_score" value="1.0" type="real" />
  </edge>
  <edge id="P10276 (pp) Q8NEZ4" label="RARA_HUMAN (pp) KMT2C_HUMAN" source="P10276" target="Q8NEZ4">
    <att name="confidence_score" value="1.0" type="real" />
    <att name="confidence_score_old" value="0.1825" type="real" />
    <att name="initial_score" value="0.1187" type="real" />
    <att name="relevance_score" value="1.0" type="real" />
  </edge>
  <edge id="P10276 (pp) Q92793" label="RARA_HUMAN (pp) CBP_HUMAN" source="P10276" target="Q92793">
    <att name="confidence_score" value="1.0" type="real" />
    <att name="confidence_score_old" value="0.2451" type="real" />
    <att name="initial_score" value="0.2612" type="real" />
    <att name="relevance_score" value="1.0" type="real" />
  </edge>
  <edge id="P10276 (pp) Q96F24" label="RARA_HUMAN (pp) NRBF2_HUMAN" source="P10276" target="Q96F24">
    <att name="confidence_score" value="1.0" type="real" />
    <att name="confidence_score_old" value="0.2288" type="real" />
    <att name="initial_score" value="0.2279" type="real" />
    <att name="relevance_score" value="1.0" type="real" />
  </edge>
  <edge id="P10276 (pp) Q96L73" label="RARA_HUMAN (pp) NSD1_HUMAN" source="P10276" target="Q96L73">
    <att name="confidence_score" value="1.0" type="real" />
    <att name="confidence_score_old" value="0.2237" type="real" />
    <att name="initial_score" value="0.217" type="real" />
    <att name="relevance_score" value="1.0" type="real" />
  </edge>
  <edge id="P10276 (pp) Q96RI1" label="RARA_HUMAN (pp) NR1H4_HUMAN" source="P10276" target="Q96RI1">
    <att name="confidence_score" value="1.0" type="real" />
    <att name="confidence_score_old" value="0.1685" type="real" />
    <att name="initial_score" value="0.0802" type="real" />
    <att name="relevance_score" value="1.0" type="real" />
  </edge>
  <edge id="P10276 (pp) Q99743" label="RARA_HUMAN (pp) NPAS2_HUMAN" source="P10276" target="Q99743">
    <att name="confidence_score" value="1.0" type="real" />
    <att name="confidence_score_old" value="0.1928" type="real" />
    <att name="initial_score" value="0.1453" type="real" />
    <att name="relevance_score" value="1.0" type="real" />
  </edge>
  <edge id="P10276 (pp) Q9BTK6" label="RARA_HUMAN (pp) PAGR1_HUMAN" source="P10276" target="Q9BTK6">
    <att name="confidence_score" value="1.0" type="real" />
    <att name="confidence_score_old" value="0.1838" type="real" />
    <att name="initial_score" value="0.1221" type="real" />
    <att name="relevance_score" value="1.0" type="real" />
  </edge>
  <edge id="P10276 (pp) Q9NPJ4" label="RARA_HUMAN (pp) PNRC2_HUMAN" source="P10276" target="Q9NPJ4">
    <att name="confidence_score" value="1.0" type="real" />
    <att name="confidence_score_old" value="0.241" type="real" />
    <att name="initial_score" value="0.253" type="real" />
    <att name="relevance_score" value="1.0" type="real" />
  </edge>
  <edge id="P10276 (pp) Q9UBL3" label="RARA_HUMAN (pp) ASH2L_HUMAN" source="P10276" target="Q9UBL3">
    <att name="confidence_score" value="1.0" type="real" />
    <att name="confidence_score_old" value="0.1815" type="real" />
    <att name="initial_score" value="0.116" type="real" />
    <att name="relevance_score" value="1.0" type="real" />
  </edge>
  <edge id="P10276 (pp) Q9Y5X4" label="RARA_HUMAN (pp) NR2E3_HUMAN" source="P10276" target="Q9Y5X4">
    <att name="confidence_score" value="1.0" type="real" />
    <att name="confidence_score_old" value="0.2059" type="real" />
    <att name="initial_score" value="0.1769" type="real" />
    <att name="relevance_score" value="1.0" type="real" />
  </edge>
  <edge id="P10276 (pp) Q9Y618" label="RARA_HUMAN (pp) NCOR2_HUMAN" source="P10276" target="Q9Y618">
    <att name="confidence_score" value="1.0" type="real" />
    <att name="confidence_score_old" value="0.3123" type="real" />
    <att name="initial_score" value="0.3783" type="real" />
    <att name="relevance_score" value="1.0" type="real" />
  </edge>
  <edge id="P10276 (pp) Q9Y6Q9" label="RARA_HUMAN (pp) NCOA3_HUMAN" source="P10276" target="Q9Y6Q9">
    <att name="confidence_score" value="1.0" type="real" />
    <att name="confidence_score_old" value="0.4328" type="real" />
    <att name="initial_score" value="0.5359" type="real" />
    <att name="relevance_score" value="1.0" type="real" />
  </edge>
  <edge id="P10588 (pp) P10828" label="NR2F6_HUMAN (pp) THB_HUMAN" source="P10588" target="P10828">
    <att name="confidence_score" value="1.0" type="real" />
    <att name="confidence_score_old" value="0.2412" type="real" />
    <att name="initial_score" value="0.2534" type="real" />
    <att name="relevance_score" value="1.0" type="real" />
  </edge>
  <edge id="P10588 (pp) P13631" label="NR2F6_HUMAN (pp) RARG_HUMAN" source="P10588" target="P13631">
    <att name="confidence_score" value="1.0" type="real" />
    <att name="confidence_score_old" value="0.2012" type="real" />
    <att name="initial_score" value="0.1659" type="real" />
    <att name="relevance_score" value="1.0" type="real" />
  </edge>
  <edge id="P10588 (pp) P19793" label="NR2F6_HUMAN (pp) RXRA_HUMAN" source="P10588" target="P19793">
    <att name="confidence_score" value="1.0" type="real" />
    <att name="confidence_score_old" value="0.2043" type="real" />
    <att name="initial_score" value="0.1733" type="real" />
    <att name="relevance_score" value="1.0" type="real" />
  </edge>
  <edge id="P10588 (pp) P48443" label="NR2F6_HUMAN (pp) RXRG_HUMAN" source="P10588" target="P48443">
    <att name="confidence_score" value="1.0" type="real" />
    <att name="confidence_score_old" value="0.1603" type="real" />
    <att name="initial_score" value="0.056" type="real" />
    <att name="relevance_score" value="1.0" type="real" />
  </edge>
  <edge id="P10588 (pp) Q15788" label="NR2F6_HUMAN (pp) NCOA1_HUMAN" source="P10588" target="Q15788">
    <att name="confidence_score" value="1.0" type="real" />
    <att name="confidence_score_old" value="0.1935" type="real" />
    <att name="initial_score" value="0.1469" type="real" />
    <att name="relevance_score" value="1.0" type="real" />
  </edge>
  <edge id="P10588 (pp) Q96L73" label="NR2F6_HUMAN (pp) NSD1_HUMAN" source="P10588" target="Q96L73">
    <att name="confidence_score" value="1.0" type="real" />
    <att name="confidence_score_old" value="0.1699" type="real" />
    <att name="initial_score" value="0.084" type="real" />
    <att name="relevance_score" value="1.0" type="real" />
  </edge>
  <edge id="P10826 (pp) P13631" label="RARB_HUMAN (pp) RARG_HUMAN" source="P10826" target="P13631">
    <att name="confidence_score" value="1.0" type="real" />
    <att name="confidence_score_old" value="0.339" type="real" />
    <att name="initial_score" value="0.4178" type="real" />
    <att name="relevance_score" value="1.0" type="real" />
  </edge>
  <edge id="P10826 (pp) P19793" label="RARB_HUMAN (pp) RXRA_HUMAN" source="P10826" target="P19793">
    <att name="confidence_score" value="1.0" type="real" />
    <att name="confidence_score_old" value="1.0" type="real" />
    <att name="initial_score" value="0.524" type="real" />
    <att name="relevance_score" value="1.0" type="real" />
  </edge>
  <edge id="P10826 (pp) P28702" label="RARB_HUMAN (pp) RXRB_HUMAN" source="P10826" target="P28702">
    <att name="confidence_score" value="1.0" type="real" />
    <att name="confidence_score_old" value="1.0" type="real" />
    <att name="initial_score" value="0.1077" type="real" />
    <att name="relevance_score" value="1.0" type="real" />
  </edge>
  <edge id="P10826 (pp) P29373" label="RARB_HUMAN (pp) RABP2_HUMAN" source="P10826" target="P29373">
    <att name="confidence_score" value="1.0" type="real" />
    <att name="confidence_score_old" value="1.0" type="real" />
    <att name="initial_score" value="0.3992" type="real" />
    <att name="relevance_score" value="1.0" type="real" />
  </edge>
  <edge id="P10826 (pp) P48443" label="RARB_HUMAN (pp) RXRG_HUMAN" source="P10826" target="P48443">
    <att name="confidence_score" value="1.0" type="real" />
    <att name="confidence_score_old" value="0.1783" type="real" />
    <att name="initial_score" value="0.1074" type="real" />
    <att name="relevance_score" value="1.0" type="real" />
  </edge>
  <edge id="P10826 (pp) P49711" label="RARB_HUMAN (pp) CTCF_HUMAN" source="P10826" target="P49711">
    <att name="confidence_score" value="1.0" type="real" />
    <att name="confidence_score_old" value="0.1854" type="real" />
    <att name="initial_score" value="0.1262" type="real" />
    <att name="relevance_score" value="1.0" type="real" />
  </edge>
  <edge id="P10826 (pp) P61964" label="RARB_HUMAN (pp) WDR5_HUMAN" source="P10826" target="P61964">
    <att name="confidence_score" value="1.0" type="real" />
    <att name="confidence_score_old" value="0.1814" type="real" />
    <att name="initial_score" value="0.1158" type="real" />
    <att name="relevance_score" value="1.0" type="real" />
  </edge>
  <edge id="P10826 (pp) P84243" label="RARB_HUMAN (pp) H33_HUMAN" source="P10826" target="P84243">
    <att name="confidence_score" value="1.0" type="real" />
    <att name="confidence_score_old" value="0.1921" type="real" />
    <att name="initial_score" value="0.1435" type="real" />
    <att name="relevance_score" value="1.0" type="real" />
  </edge>
  <edge id="P10826 (pp) Q09028" label="RARB_HUMAN (pp) RBBP4_HUMAN" source="P10826" target="Q09028">
    <att name="confidence_score" value="1.0" type="real" />
    <att name="confidence_score_old" value="0.1814" type="real" />
    <att name="initial_score" value="0.1158" type="real" />
    <att name="relevance_score" value="1.0" type="real" />
  </edge>
  <edge id="P10826 (pp) Q09472" label="RARB_HUMAN (pp) EP300_HUMAN" source="P10826" target="Q09472">
    <att name="confidence_score" value="1.0" type="real" />
    <att name="confidence_score_old" value="0.2314" type="real" />
    <att name="initial_score" value="0.2333" type="real" />
    <att name="relevance_score" value="1.0" type="real" />
  </edge>
  <edge id="P10826 (pp) Q14686" label="RARB_HUMAN (pp) NCOA6_HUMAN" source="P10826" target="Q14686">
    <att name="confidence_score" value="1.0" type="real" />
    <att name="confidence_score_old" value="0.1836" type="real" />
    <att name="initial_score" value="0.1216" type="real" />
    <att name="relevance_score" value="1.0" type="real" />
  </edge>
  <edge id="P10826 (pp) Q15022" label="RARB_HUMAN (pp) SUZ12_HUMAN" source="P10826" target="Q15022">
    <att name="confidence_score" value="1.0" type="real" />
    <att name="confidence_score_old" value="0.1816" type="real" />
    <att name="initial_score" value="0.1162" type="real" />
    <att name="relevance_score" value="1.0" type="real" />
  </edge>
  <edge id="P10826 (pp) Q15291" label="RARB_HUMAN (pp) RBBP5_HUMAN" source="P10826" target="Q15291">
    <att name="confidence_score" value="1.0" type="real" />
    <att name="confidence_score_old" value="0.1817" type="real" />
    <att name="initial_score" value="0.1166" type="real" />
    <att name="relevance_score" value="1.0" type="real" />
  </edge>
  <edge id="P10826 (pp) Q15648" label="RARB_HUMAN (pp) MED1_HUMAN" source="P10826" target="Q15648">
    <att name="confidence_score" value="1.0" type="real" />
    <att name="confidence_score_old" value="0.179" type="real" />
    <att name="initial_score" value="0.1093" type="real" />
    <att name="relevance_score" value="1.0" type="real" />
  </edge>
  <edge id="P10826 (pp) Q15788" label="RARB_HUMAN (pp) NCOA1_HUMAN" source="P10826" target="Q15788">
    <att name="confidence_score" value="1.0" type="real" />
    <att name="confidence_score_old" value="0.3723" type="real" />
    <att name="initial_score" value="0.4631" type="real" />
    <att name="relevance_score" value="1.0" type="real" />
  </edge>
  <edge id="P10826 (pp) Q15910" label="RARB_HUMAN (pp) EZH2_HUMAN" source="P10826" target="Q15910">
    <att name="confidence_score" value="1.0" type="real" />
    <att name="confidence_score_old" value="0.1815" type="real" />
    <att name="initial_score" value="0.116" type="real" />
    <att name="relevance_score" value="1.0" type="real" />
  </edge>
  <edge id="P10826 (pp) Q16576" label="RARB_HUMAN (pp) RBBP7_HUMAN" source="P10826" target="Q16576">
    <att name="confidence_score" value="1.0" type="real" />
    <att name="confidence_score_old" value="0.1814" type="real" />
    <att name="initial_score" value="0.1158" type="real" />
    <att name="relevance_score" value="1.0" type="real" />
  </edge>
  <edge id="P10826 (pp) Q2M1K9" label="RARB_HUMAN (pp) ZN423_HUMAN" source="P10826" target="Q2M1K9">
    <att name="confidence_score" value="1.0" type="real" />
    <att name="confidence_score_old" value="0.243" type="real" />
    <att name="initial_score" value="0.2571" type="real" />
    <att name="relevance_score" value="1.0" type="real" />
  </edge>
  <edge id="P10826 (pp) Q6ZW49" label="RARB_HUMAN (pp) PAXI1_HUMAN" source="P10826" target="Q6ZW49">
    <att name="confidence_score" value="1.0" type="real" />
    <att name="confidence_score_old" value="0.1823" type="real" />
    <att name="initial_score" value="0.1181" type="real" />
    <att name="relevance_score" value="1.0" type="real" />
  </edge>
  <edge id="P10826 (pp) Q71DI3" label="RARB_HUMAN (pp) H32_HUMAN" source="P10826" target="Q71DI3">
    <att name="confidence_score" value="1.0" type="real" />
    <att name="confidence_score_old" value="0.1935" type="real" />
    <att name="initial_score" value="0.147" type="real" />
    <att name="relevance_score" value="1.0" type="real" />
  </edge>
  <edge id="P10826 (pp) Q8IXJ9" label="RARB_HUMAN (pp) ASXL1_HUMAN" source="P10826" target="Q8IXJ9">
    <att name="confidence_score" value="1.0" type="real" />
    <att name="confidence_score_old" value="0.239" type="real" />
    <att name="initial_score" value="0.2489" type="real" />
    <att name="relevance_score" value="1.0" type="real" />
  </edge>
  <edge id="P10826 (pp) Q8NEZ4" label="RARB_HUMAN (pp) KMT2C_HUMAN" source="P10826" target="Q8NEZ4">
    <att name="confidence_score" value="1.0" type="real" />
    <att name="confidence_score_old" value="0.1828" type="real" />
    <att name="initial_score" value="0.1194" type="real" />
    <att name="relevance_score" value="1.0" type="real" />
  </edge>
  <edge id="P10826 (pp) Q92793" label="RARB_HUMAN (pp) CBP_HUMAN" source="P10826" target="Q92793">
    <att name="confidence_score" value="1.0" type="real" />
    <att name="confidence_score_old" value="0.1681" type="real" />
    <att name="initial_score" value="0.0789" type="real" />
    <att name="relevance_score" value="1.0" type="real" />
  </edge>
  <edge id="P10826 (pp) Q9BTK6" label="RARB_HUMAN (pp) PAGR1_HUMAN" source="P10826" target="Q9BTK6">
    <att name="confidence_score" value="1.0" type="real" />
    <att name="confidence_score_old" value="0.184" type="real" />
    <att name="initial_score" value="0.1226" type="real" />
    <att name="relevance_score" value="1.0" type="real" />
  </edge>
  <edge id="P10826 (pp) Q9UBL3" label="RARB_HUMAN (pp) ASH2L_HUMAN" source="P10826" target="Q9UBL3">
    <att name="confidence_score" value="1.0" type="real" />
    <att name="confidence_score_old" value="0.1817" type="real" />
    <att name="initial_score" value="0.1165" type="real" />
    <att name="relevance_score" value="1.0" type="real" />
  </edge>
  <edge id="P10826 (pp) Q9Y6Q9" label="RARB_HUMAN (pp) NCOA3_HUMAN" source="P10826" target="Q9Y6Q9">
    <att name="confidence_score" value="1.0" type="real" />
    <att name="confidence_score_old" value="0.1946" type="real" />
    <att name="initial_score" value="0.1497" type="real" />
    <att name="relevance_score" value="1.0" type="real" />
  </edge>
  <edge id="P10827 (pp) P10828" label="THA_HUMAN (pp) THB_HUMAN" source="P10827" target="P10828">
    <att name="confidence_score" value="1.0" type="real" />
    <att name="confidence_score_old" value="0.167" type="real" />
    <att name="initial_score" value="0.0758" type="real" />
    <att name="relevance_score" value="1.0" type="real" />
  </edge>
  <edge id="P10827 (pp) P19793" label="THA_HUMAN (pp) RXRA_HUMAN" source="P10827" target="P19793">
    <att name="confidence_score" value="1.0" type="real" />
    <att name="confidence_score_old" value="1.0" type="real" />
    <att name="initial_score" value="0.7823" type="real" />
    <att name="relevance_score" value="1.0" type="real" />
  </edge>
  <edge id="P10827 (pp) P48552" label="THA_HUMAN (pp) NRIP1_HUMAN" source="P10827" target="P48552">
    <att name="confidence_score" value="1.0" type="real" />
    <att name="confidence_score_old" value="0.5674" type="real" />
    <att name="initial_score" value="0.6667" type="real" />
    <att name="relevance_score" value="1.0" type="real" />
  </edge>
  <edge id="P10827 (pp) P63165" label="THA_HUMAN (pp) SUMO1_HUMAN" source="P10827" target="P63165">
    <att name="confidence_score" value="1.0" type="real" />
    <att name="confidence_score_old" value="1.0" type="real" />
    <att name="initial_score" value="0.1588" type="real" />
    <att name="relevance_score" value="1.0" type="real" />
  </edge>
  <edge id="P10827 (pp) Q09472" label="THA_HUMAN (pp) EP300_HUMAN" source="P10827" target="Q09472">
    <att name="confidence_score" value="1.0" type="real" />
    <att name="confidence_score_old" value="0.1844" type="real" />
    <att name="initial_score" value="0.1238" type="real" />
    <att name="relevance_score" value="1.0" type="real" />
  </edge>
  <edge id="P10827 (pp) Q13352" label="THA_HUMAN (pp) CENPR_HUMAN" source="P10827" target="Q13352">
    <att name="confidence_score" value="1.0" type="real" />
    <att name="confidence_score_old" value="0.3574" type="real" />
    <att name="initial_score" value="0.4434" type="real" />
    <att name="relevance_score" value="1.0" type="real" />
  </edge>
  <edge id="P10827 (pp) Q14686" label="THA_HUMAN (pp) NCOA6_HUMAN" source="P10827" target="Q14686">
    <att name="confidence_score" value="1.0" type="real" />
    <att name="confidence_score_old" value="0.2228" type="real" />
    <att name="initial_score" value="0.215" type="real" />
    <att name="relevance_score" value="1.0" type="real" />
  </edge>
  <edge id="P10827 (pp) Q15596" label="THA_HUMAN (pp) NCOA2_HUMAN" source="P10827" target="Q15596">
    <att name="confidence_score" value="1.0" type="real" />
    <att name="confidence_score_old" value="0.2788" type="real" />
    <att name="initial_score" value="0.3234" type="real" />
    <att name="relevance_score" value="1.0" type="real" />
  </edge>
  <edge id="P10827 (pp) Q15648" label="THA_HUMAN (pp) MED1_HUMAN" source="P10827" target="Q15648">
    <att name="confidence_score" value="1.0" type="real" />
    <att name="confidence_score_old" value="0.5585" type="real" />
    <att name="initial_score" value="0.659" type="real" />
    <att name="relevance_score" value="1.0" type="real" />
  </edge>
  <edge id="P10827 (pp) Q15788" label="THA_HUMAN (pp) NCOA1_HUMAN" source="P10827" target="Q15788">
    <att name="confidence_score" value="1.0" type="real" />
    <att name="confidence_score_old" value="0.5715" type="real" />
    <att name="initial_score" value="0.6702" type="real" />
    <att name="relevance_score" value="1.0" type="real" />
  </edge>
  <edge id="P10827 (pp) Q96L73" label="THA_HUMAN (pp) NSD1_HUMAN" source="P10827" target="Q96L73">
    <att name="confidence_score" value="1.0" type="real" />
    <att name="confidence_score_old" value="0.2144" type="real" />
    <att name="initial_score" value="0.1966" type="real" />
    <att name="relevance_score" value="1.0" type="real" />
  </edge>
  <edge id="P10827 (pp) Q96ST3" label="THA_HUMAN (pp) SIN3A_HUMAN" source="P10827" target="Q96ST3">
    <att name="confidence_score" value="1.0" type="real" />
    <att name="confidence_score_old" value="0.2054" type="real" />
    <att name="initial_score" value="0.1757" type="real" />
    <att name="relevance_score" value="1.0" type="real" />
  </edge>
  <edge id="P10827 (pp) Q9Y3R0" label="THA_HUMAN (pp) GRIP1_HUMAN" source="P10827" target="Q9Y3R0">
    <att name="confidence_score" value="1.0" type="real" />
    <att name="confidence_score_old" value="0.4005" type="real" />
    <att name="initial_score" value="0.4984" type="real" />
    <att name="relevance_score" value="1.0" type="real" />
  </edge>
  <edge id="P10827 (pp) Q9Y618" label="THA_HUMAN (pp) NCOR2_HUMAN" source="P10827" target="Q9Y618">
    <att name="confidence_score" value="1.0" type="real" />
    <att name="confidence_score_old" value="0.2181" type="real" />
    <att name="initial_score" value="0.2047" type="real" />
    <att name="relevance_score" value="1.0" type="real" />
  </edge>
  <edge id="P10827 (pp) Q9Y6Q9" label="THA_HUMAN (pp) NCOA3_HUMAN" source="P10827" target="Q9Y6Q9">
    <att name="confidence_score" value="1.0" type="real" />
    <att name="confidence_score_old" value="0.1952" type="real" />
    <att name="initial_score" value="0.1513" type="real" />
    <att name="relevance_score" value="1.0" type="real" />
  </edge>
  <edge id="P10828 (pp) P19793" label="THB_HUMAN (pp) RXRA_HUMAN" source="P10828" target="P19793">
    <att name="confidence_score" value="1.0" type="real" />
    <att name="confidence_score_old" value="1.0" type="real" />
    <att name="initial_score" value="0.7048" type="real" />
    <att name="relevance_score" value="1.0" type="real" />
  </edge>
  <edge id="P10828 (pp) P28702" label="THB_HUMAN (pp) RXRB_HUMAN" source="P10828" target="P28702">
    <att name="confidence_score" value="1.0" type="real" />
    <att name="confidence_score_old" value="0.1932" type="real" />
    <att name="initial_score" value="0.1461" type="real" />
    <att name="relevance_score" value="1.0" type="real" />
  </edge>
  <edge id="P10828 (pp) P48443" label="THB_HUMAN (pp) RXRG_HUMAN" source="P10828" target="P48443">
    <att name="confidence_score" value="1.0" type="real" />
    <att name="confidence_score_old" value="0.1691" type="real" />
    <att name="initial_score" value="0.0818" type="real" />
    <att name="relevance_score" value="1.0" type="real" />
  </edge>
  <edge id="P10828 (pp) P49711" label="THB_HUMAN (pp) CTCF_HUMAN" source="P10828" target="P49711">
    <att name="confidence_score" value="1.0" type="real" />
    <att name="confidence_score_old" value="0.3217" type="real" />
    <att name="initial_score" value="0.3926" type="real" />
    <att name="relevance_score" value="1.0" type="real" />
  </edge>
  <edge id="P10828 (pp) P63165" label="THB_HUMAN (pp) SUMO1_HUMAN" source="P10828" target="P63165">
    <att name="confidence_score" value="1.0" type="real" />
    <att name="confidence_score_old" value="1.0" type="real" />
    <att name="initial_score" value="0.1594" type="real" />
    <att name="relevance_score" value="1.0" type="real" />
  </edge>
  <edge id="P10828 (pp) Q14686" label="THB_HUMAN (pp) NCOA6_HUMAN" source="P10828" target="Q14686">
    <att name="confidence_score" value="1.0" type="real" />
    <att name="confidence_score_old" value="0.2276" type="real" />
    <att name="initial_score" value="0.2255" type="real" />
    <att name="relevance_score" value="1.0" type="real" />
  </edge>
  <edge id="P10828 (pp) Q15596" label="THB_HUMAN (pp) NCOA2_HUMAN" source="P10828" target="Q15596">
    <att name="confidence_score" value="1.0" type="real" />
    <att name="confidence_score_old" value="0.5511" type="real" />
    <att name="initial_score" value="0.6526" type="real" />
    <att name="relevance_score" value="1.0" type="real" />
  </edge>
  <edge id="P10828 (pp) Q15788" label="THB_HUMAN (pp) NCOA1_HUMAN" source="P10828" target="Q15788">
    <att name="confidence_score" value="1.0" type="real" />
    <att name="confidence_score_old" value="0.6469" type="real" />
    <att name="initial_score" value="0.7301" type="real" />
    <att name="relevance_score" value="1.0" type="real" />
  </edge>
  <edge id="P10828 (pp) Q8IXJ9" label="THB_HUMAN (pp) ASXL1_HUMAN" source="P10828" target="Q8IXJ9">
    <att name="confidence_score" value="1.0" type="real" />
    <att name="confidence_score_old" value="0.2605" type="real" />
    <att name="initial_score" value="0.2907" type="real" />
    <att name="relevance_score" value="1.0" type="real" />
  </edge>
  <edge id="P10828 (pp) Q96F24" label="THB_HUMAN (pp) NRBF2_HUMAN" source="P10828" target="Q96F24">
    <att name="confidence_score" value="1.0" type="real" />
    <att name="confidence_score_old" value="0.2296" type="real" />
    <att name="initial_score" value="0.2296" type="real" />
    <att name="relevance_score" value="1.0" type="real" />
  </edge>
  <edge id="P10828 (pp) Q9UBK2" label="THB_HUMAN (pp) PRGC1_HUMAN" source="P10828" target="Q9UBK2">
    <att name="confidence_score" value="1.0" type="real" />
    <att name="confidence_score_old" value="0.329" type="real" />
    <att name="initial_score" value="0.4033" type="real" />
    <att name="relevance_score" value="1.0" type="real" />
  </edge>
  <edge id="P10828 (pp) Q9Y618" label="THB_HUMAN (pp) NCOR2_HUMAN" source="P10828" target="Q9Y618">
    <att name="confidence_score" value="1.0" type="real" />
    <att name="confidence_score_old" value="0.6348" type="real" />
    <att name="initial_score" value="0.7209" type="real" />
    <att name="relevance_score" value="1.0" type="real" />
  </edge>
  <edge id="P10828 (pp) Q9Y6Q9" label="THB_HUMAN (pp) NCOA3_HUMAN" source="P10828" target="Q9Y6Q9">
    <att name="confidence_score" value="1.0" type="real" />
    <att name="confidence_score_old" value="0.3747" type="real" />
    <att name="initial_score" value="0.4662" type="real" />
    <att name="relevance_score" value="1.0" type="real" />
  </edge>
  <edge id="P11473 (pp) P19793" label="VDR_HUMAN (pp) RXRA_HUMAN" source="P11473" target="P19793">
    <att name="confidence_score" value="1.0" type="real" />
    <att name="confidence_score_old" value="1.0" type="real" />
    <att name="initial_score" value="0.7847" type="real" />
    <att name="relevance_score" value="1.0" type="real" />
  </edge>
  <edge id="P11473 (pp) P28702" label="VDR_HUMAN (pp) RXRB_HUMAN" source="P11473" target="P28702">
    <att name="confidence_score" value="1.0" type="real" />
    <att name="confidence_score_old" value="0.3497" type="real" />
    <att name="initial_score" value="0.4329" type="real" />
    <att name="relevance_score" value="1.0" type="real" />
  </edge>
  <edge id="P11473 (pp) P29460" label="VDR_HUMAN (pp) IL12B_HUMAN" source="P11473" target="P29460">
    <att name="confidence_score" value="1.0" type="real" />
    <att name="confidence_score_old" value="0.2183" type="real" />
    <att name="initial_score" value="0.2051" type="real" />
    <att name="relevance_score" value="1.0" type="real" />
  </edge>
  <edge id="P11473 (pp) P37231" label="VDR_HUMAN (pp) PPARG_HUMAN" source="P11473" target="P37231">
    <att name="confidence_score" value="1.0" type="real" />
    <att name="confidence_score_old" value="0.2721" type="real" />
    <att name="initial_score" value="0.3117" type="real" />
    <att name="relevance_score" value="1.0" type="real" />
  </edge>
  <edge id="P11473 (pp) P48443" label="VDR_HUMAN (pp) RXRG_HUMAN" source="P11473" target="P48443">
    <att name="confidence_score" value="1.0" type="real" />
    <att name="confidence_score_old" value="0.243" type="real" />
    <att name="initial_score" value="0.2569" type="real" />
    <att name="relevance_score" value="1.0" type="real" />
  </edge>
  <edge id="P11473 (pp) P55055" label="VDR_HUMAN (pp) NR1H2_HUMAN" source="P11473" target="P55055">
    <att name="confidence_score" value="1.0" type="real" />
    <att name="confidence_score_old" value="0.1618" type="real" />
    <att name="initial_score" value="0.0605" type="real" />
    <att name="relevance_score" value="1.0" type="real" />
  </edge>
  <edge id="P11473 (pp) Q04206" label="VDR_HUMAN (pp) TF65_HUMAN" source="P11473" target="Q04206">
    <att name="confidence_score" value="1.0" type="real" />
    <att name="confidence_score_old" value="0.2064" type="real" />
    <att name="initial_score" value="0.1782" type="real" />
    <att name="relevance_score" value="1.0" type="real" />
  </edge>
  <edge id="P11473 (pp) Q09472" label="VDR_HUMAN (pp) EP300_HUMAN" source="P11473" target="Q09472">
    <att name="confidence_score" value="1.0" type="real" />
    <att name="confidence_score_old" value="0.3808" type="real" />
    <att name="initial_score" value="0.4741" type="real" />
    <att name="relevance_score" value="1.0" type="real" />
  </edge>
  <edge id="P11473 (pp) Q15596" label="VDR_HUMAN (pp) NCOA2_HUMAN" source="P11473" target="Q15596">
    <att name="confidence_score" value="1.0" type="real" />
    <att name="confidence_score_old" value="0.5457" type="real" />
    <att name="initial_score" value="0.6479" type="real" />
    <att name="relevance_score" value="1.0" type="real" />
  </edge>
  <edge id="P11473 (pp) Q15648" label="VDR_HUMAN (pp) MED1_HUMAN" source="P11473" target="Q15648">
    <att name="confidence_score" value="1.0" type="real" />
    <att name="confidence_score_old" value="0.6942" type="real" />
    <att name="initial_score" value="0.7641" type="real" />
    <att name="relevance_score" value="1.0" type="real" />
  </edge>
  <edge id="P11473 (pp) Q15788" label="VDR_HUMAN (pp) NCOA1_HUMAN" source="P11473" target="Q15788">
    <att name="confidence_score" value="1.0" type="real" />
    <att name="confidence_score_old" value="0.7066" type="real" />
    <att name="initial_score" value="0.7727" type="real" />
    <att name="relevance_score" value="1.0" type="real" />
  </edge>
  <edge id="P11473 (pp) Q15910" label="VDR_HUMAN (pp) EZH2_HUMAN" source="P11473" target="Q15910">
    <att name="confidence_score" value="1.0" type="real" />
    <att name="confidence_score_old" value="0.1592" type="real" />
    <att name="initial_score" value="0.0527" type="real" />
    <att name="relevance_score" value="1.0" type="real" />
  </edge>
  <edge id="P11473 (pp) Q92793" label="VDR_HUMAN (pp) CBP_HUMAN" source="P11473" target="Q92793">
    <att name="confidence_score" value="1.0" type="real" />
    <att name="confidence_score_old" value="0.3872" type="real" />
    <att name="initial_score" value="0.4821" type="real" />
    <att name="relevance_score" value="1.0" type="real" />
  </edge>
  <edge id="P11473 (pp) Q96L73" label="VDR_HUMAN (pp) NSD1_HUMAN" source="P11473" target="Q96L73">
    <att name="confidence_score" value="1.0" type="real" />
    <att name="confidence_score_old" value="0.17" type="real" />
    <att name="initial_score" value="0.0843" type="real" />
    <att name="relevance_score" value="1.0" type="real" />
  </edge>
  <edge id="P11473 (pp) Q9Y3R0" label="VDR_HUMAN (pp) GRIP1_HUMAN" source="P11473" target="Q9Y3R0">
    <att name="confidence_score" value="1.0" type="real" />
    <att name="confidence_score_old" value="0.5578" type="real" />
    <att name="initial_score" value="0.6585" type="real" />
    <att name="relevance_score" value="1.0" type="real" />
  </edge>
  <edge id="P11473 (pp) Q9Y618" label="VDR_HUMAN (pp) NCOR2_HUMAN" source="P11473" target="Q9Y618">
    <att name="confidence_score" value="1.0" type="real" />
    <att name="confidence_score_old" value="0.2176" type="real" />
    <att name="initial_score" value="0.2036" type="real" />
    <att name="relevance_score" value="1.0" type="real" />
  </edge>
  <edge id="P11473 (pp) Q9Y6Q9" label="VDR_HUMAN (pp) NCOA3_HUMAN" source="P11473" target="Q9Y6Q9">
    <att name="confidence_score" value="1.0" type="real" />
    <att name="confidence_score_old" value="0.6432" type="real" />
    <att name="initial_score" value="0.7273" type="real" />
    <att name="relevance_score" value="1.0" type="real" />
  </edge>
  <edge id="P13631 (pp) P19793" label="RARG_HUMAN (pp) RXRA_HUMAN" source="P13631" target="P19793">
    <att name="confidence_score" value="1.0" type="real" />
    <att name="confidence_score_old" value="1.0" type="real" />
    <att name="initial_score" value="0.0803" type="real" />
    <att name="relevance_score" value="1.0" type="real" />
  </edge>
  <edge id="P13631 (pp) P28702" label="RARG_HUMAN (pp) RXRB_HUMAN" source="P13631" target="P28702">
    <att name="confidence_score" value="1.0" type="real" />
    <att name="confidence_score_old" value="0.173" type="real" />
    <att name="initial_score" value="0.0929" type="real" />
    <att name="relevance_score" value="1.0" type="real" />
  </edge>
  <edge id="P13631 (pp) P29373" label="RARG_HUMAN (pp) RABP2_HUMAN" source="P13631" target="P29373">
    <att name="confidence_score" value="1.0" type="real" />
    <att name="confidence_score_old" value="1.0" type="real" />
    <att name="initial_score" value="0.4022" type="real" />
    <att name="relevance_score" value="1.0" type="real" />
  </edge>
  <edge id="P13631 (pp) P48443" label="RARG_HUMAN (pp) RXRG_HUMAN" source="P13631" target="P48443">
    <att name="confidence_score" value="1.0" type="real" />
    <att name="confidence_score_old" value="1.0" type="real" />
    <att name="initial_score" value="0.0964" type="real" />
    <att name="relevance_score" value="1.0" type="real" />
  </edge>
  <edge id="P13631 (pp) Q09472" label="RARG_HUMAN (pp) EP300_HUMAN" source="P13631" target="Q09472">
    <att name="confidence_score" value="1.0" type="real" />
    <att name="confidence_score_old" value="0.2093" type="real" />
    <att name="initial_score" value="0.1848" type="real" />
    <att name="relevance_score" value="1.0" type="real" />
  </edge>
  <edge id="P13631 (pp) Q15022" label="RARG_HUMAN (pp) SUZ12_HUMAN" source="P13631" target="Q15022">
    <att name="confidence_score" value="1.0" type="real" />
    <att name="confidence_score_old" value="0.2532" type="real" />
    <att name="initial_score" value="0.2769" type="real" />
    <att name="relevance_score" value="1.0" type="real" />
  </edge>
  <edge id="P13631 (pp) Q15788" label="RARG_HUMAN (pp) NCOA1_HUMAN" source="P13631" target="Q15788">
    <att name="confidence_score" value="1.0" type="real" />
    <att name="confidence_score_old" value="0.1835" type="real" />
    <att name="initial_score" value="0.1213" type="real" />
    <att name="relevance_score" value="1.0" type="real" />
  </edge>
  <edge id="P13631 (pp) Q16576" label="RARG_HUMAN (pp) RBBP7_HUMAN" source="P13631" target="Q16576">
    <att name="confidence_score" value="1.0" type="real" />
    <att name="confidence_score_old" value="0.1671" type="real" />
    <att name="initial_score" value="0.076" type="real" />
    <att name="relevance_score" value="1.0" type="real" />
  </edge>
  <edge id="P13631 (pp) Q2M1K9" label="RARG_HUMAN (pp) ZN423_HUMAN" source="P13631" target="Q2M1K9">
    <att name="confidence_score" value="1.0" type="real" />
    <att name="confidence_score_old" value="0.2039" type="real" />
    <att name="initial_score" value="0.1723" type="real" />
    <att name="relevance_score" value="1.0" type="real" />
  </edge>
  <edge id="P13631 (pp) Q9Y6Q9" label="RARG_HUMAN (pp) NCOA3_HUMAN" source="P13631" target="Q9Y6Q9">
    <att name="confidence_score" value="1.0" type="real" />
    <att name="confidence_score_old" value="0.2094" type="real" />
    <att name="initial_score" value="0.1852" type="real" />
    <att name="relevance_score" value="1.0" type="real" />
  </edge>
  <edge id="P14859 (pp) P19793" label="PO2F1_HUMAN (pp) RXRA_HUMAN" source="P14859" target="P19793">
    <att name="confidence_score" value="1.0" type="real" />
    <att name="confidence_score_old" value="0.2092" type="real" />
    <att name="initial_score" value="0.1846" type="real" />
    <att name="relevance_score" value="1.0" type="real" />
  </edge>
  <edge id="P14859 (pp) P84243" label="PO2F1_HUMAN (pp) H33_HUMAN" source="P14859" target="P84243">
    <att name="confidence_score" value="1.0" type="real" />
    <att name="confidence_score_old" value="0.1901" type="real" />
    <att name="initial_score" value="0.1384" type="real" />
    <att name="relevance_score" value="1.0" type="real" />
  </edge>
  <edge id="P14859 (pp) Q04206" label="PO2F1_HUMAN (pp) TF65_HUMAN" source="P14859" target="Q04206">
    <att name="confidence_score" value="1.0" type="real" />
    <att name="confidence_score_old" value="0.3248" type="real" />
    <att name="initial_score" value="0.3972" type="real" />
    <att name="relevance_score" value="1.0" type="real" />
  </edge>
  <edge id="P14859 (pp) Q9Y618" label="PO2F1_HUMAN (pp) NCOR2_HUMAN" source="P14859" target="Q9Y618">
    <att name="confidence_score" value="1.0" type="real" />
    <att name="confidence_score_old" value="0.4658" type="real" />
    <att name="initial_score" value="0.5714" type="real" />
    <att name="relevance_score" value="1.0" type="real" />
  </edge>
  <edge id="P15172 (pp) P19793" label="MYOD1_HUMAN (pp) RXRA_HUMAN" source="P15172" target="P19793">
    <att name="confidence_score" value="1.0" type="real" />
    <att name="confidence_score_old" value="0.3253" type="real" />
    <att name="initial_score" value="0.398" type="real" />
    <att name="relevance_score" value="1.0" type="real" />
  </edge>
  <edge id="P15172 (pp) Q09472" label="MYOD1_HUMAN (pp) EP300_HUMAN" source="P15172" target="Q09472">
    <att name="confidence_score" value="1.0" type="real" />
    <att name="confidence_score_old" value="0.6282" type="real" />
    <att name="initial_score" value="0.7159" type="real" />
    <att name="relevance_score" value="1.0" type="real" />
  </edge>
  <edge id="P15172 (pp) Q15596" label="MYOD1_HUMAN (pp) NCOA2_HUMAN" source="P15172" target="Q15596">
    <att name="confidence_score" value="1.0" type="real" />
    <att name="confidence_score_old" value="0.3881" type="real" />
    <att name="initial_score" value="0.4832" type="real" />
    <att name="relevance_score" value="1.0" type="real" />
  </edge>
  <edge id="P15172 (pp) Q15788" label="MYOD1_HUMAN (pp) NCOA1_HUMAN" source="P15172" target="Q15788">
    <att name="confidence_score" value="1.0" type="real" />
    <att name="confidence_score_old" value="0.3885" type="real" />
    <att name="initial_score" value="0.4838" type="real" />
    <att name="relevance_score" value="1.0" type="real" />
  </edge>
  <edge id="P15172 (pp) Q15910" label="MYOD1_HUMAN (pp) EZH2_HUMAN" source="P15172" target="Q15910">
    <att name="confidence_score" value="1.0" type="real" />
    <att name="confidence_score_old" value="0.2858" type="real" />
    <att name="initial_score" value="0.3354" type="real" />
    <att name="relevance_score" value="1.0" type="real" />
  </edge>
  <edge id="P15172 (pp) Q86X55" label="MYOD1_HUMAN (pp) CARM1_HUMAN" source="P15172" target="Q86X55">
    <att name="confidence_score" value="1.0" type="real" />
    <att name="confidence_score_old" value="0.3221" type="real" />
    <att name="initial_score" value="0.3932" type="real" />
    <att name="relevance_score" value="1.0" type="real" />
  </edge>
  <edge id="P15172 (pp) Q8WTS6" label="MYOD1_HUMAN (pp) SETD7_HUMAN" source="P15172" target="Q8WTS6">
    <att name="confidence_score" value="1.0" type="real" />
    <att name="confidence_score_old" value="0.3355" type="real" />
    <att name="initial_score" value="0.4129" type="real" />
    <att name="relevance_score" value="1.0" type="real" />
  </edge>
  <edge id="P15172 (pp) Q92793" label="MYOD1_HUMAN (pp) CBP_HUMAN" source="P15172" target="Q92793">
    <att name="confidence_score" value="1.0" type="real" />
    <att name="confidence_score_old" value="1.0" type="real" />
    <att name="initial_score" value="0.7512" type="real" />
    <att name="relevance_score" value="1.0" type="real" />
  </edge>
  <edge id="P15172 (pp) Q9C0J9" label="MYOD1_HUMAN (pp) BHE41_HUMAN" source="P15172" target="Q9C0J9">
    <att name="confidence_score" value="1.0" type="real" />
    <att name="confidence_score_old" value="0.2349" type="real" />
    <att name="initial_score" value="0.2406" type="real" />
    <att name="relevance_score" value="1.0" type="real" />
  </edge>
  <edge id="P15172 (pp) Q9Y6Q9" label="MYOD1_HUMAN (pp) NCOA3_HUMAN" source="P15172" target="Q9Y6Q9">
    <att name="confidence_score" value="1.0" type="real" />
    <att name="confidence_score_old" value="0.386" type="real" />
    <att name="initial_score" value="0.4806" type="real" />
    <att name="relevance_score" value="1.0" type="real" />
  </edge>
  <edge id="P17936 (pp) P19793" label="IBP3_HUMAN (pp) RXRA_HUMAN" source="P17936" target="P19793">
    <att name="confidence_score" value="1.0" type="real" />
    <att name="confidence_score_old" value="0.33" type="real" />
    <att name="initial_score" value="0.4048" type="real" />
    <att name="relevance_score" value="1.0" type="real" />
  </edge>
  <edge id="P17936 (pp) P37231" label="IBP3_HUMAN (pp) PPARG_HUMAN" source="P17936" target="P37231">
    <att name="confidence_score" value="1.0" type="real" />
    <att name="confidence_score_old" value="0.2796" type="real" />
    <att name="initial_score" value="0.3247" type="real" />
    <att name="relevance_score" value="1.0" type="real" />
  </edge>
  <edge id="P19793 (pp) P20749" label="RXRA_HUMAN (pp) BCL3_HUMAN" source="P19793" target="P20749">
    <att name="confidence_score" value="1.0" type="real" />
    <att name="confidence_score_old" value="0.2613" type="real" />
    <att name="initial_score" value="0.292" type="real" />
    <att name="relevance_score" value="1.0" type="real" />
  </edge>
  <edge id="P19793 (pp) P22736" label="RXRA_HUMAN (pp) NR4A1_HUMAN" source="P19793" target="P22736">
    <att name="confidence_score" value="1.0" type="real" />
    <att name="confidence_score_old" value="0.2536" type="real" />
    <att name="initial_score" value="0.2777" type="real" />
    <att name="relevance_score" value="1.0" type="real" />
  </edge>
  <edge id="P19793 (pp) P25490" label="RXRA_HUMAN (pp) TYY1_HUMAN" source="P19793" target="P25490">
    <att name="confidence_score" value="1.0" type="real" />
    <att name="confidence_score_old" value="0.1681" type="real" />
    <att name="initial_score" value="0.079" type="real" />
    <att name="relevance_score" value="1.0" type="real" />
  </edge>
  <edge id="P19793 (pp) P28702" label="RXRA_HUMAN (pp) RXRB_HUMAN" source="P19793" target="P28702">
    <att name="confidence_score" value="1.0" type="real" />
    <att name="confidence_score_old" value="1.0" type="real" />
    <att name="initial_score" value="0.0" type="real" />
    <att name="relevance_score" value="1.0" type="real" />
  </edge>
  <edge id="P19793 (pp) P29373" label="RXRA_HUMAN (pp) RABP2_HUMAN" source="P19793" target="P29373">
    <att name="confidence_score" value="1.0" type="real" />
    <att name="confidence_score_old" value="1.0" type="real" />
    <att name="initial_score" value="0.3975" type="real" />
    <att name="relevance_score" value="1.0" type="real" />
  </edge>
  <edge id="P19793 (pp) P29460" label="RXRA_HUMAN (pp) IL12B_HUMAN" source="P19793" target="P29460">
    <att name="confidence_score" value="1.0" type="real" />
    <att name="confidence_score_old" value="0.2181" type="real" />
    <att name="initial_score" value="0.2048" type="real" />
    <att name="relevance_score" value="1.0" type="real" />
  </edge>
  <edge id="P19793 (pp) P29590" label="RXRA_HUMAN (pp) PML_HUMAN" source="P19793" target="P29590">
    <att name="confidence_score" value="1.0" type="real" />
    <att name="confidence_score_old" value="0.2333" type="real" />
    <att name="initial_score" value="0.2373" type="real" />
    <att name="relevance_score" value="1.0" type="real" />
  </edge>
  <edge id="P19793 (pp) P37231" label="RXRA_HUMAN (pp) PPARG_HUMAN" source="P19793" target="P37231">
    <att name="confidence_score" value="1.0" type="real" />
    <att name="confidence_score_old" value="1.0" type="real" />
    <att name="initial_score" value="0.6501" type="real" />
    <att name="relevance_score" value="1.0" type="real" />
  </edge>
  <edge id="P19793 (pp) P43354" label="RXRA_HUMAN (pp) NR4A2_HUMAN" source="P19793" target="P43354">
    <att name="confidence_score" value="1.0" type="real" />
    <att name="confidence_score_old" value="0.2126" type="real" />
    <att name="initial_score" value="0.1925" type="real" />
    <att name="relevance_score" value="1.0" type="real" />
  </edge>
  <edge id="P19793 (pp) P48443" label="RXRA_HUMAN (pp) RXRG_HUMAN" source="P19793" target="P48443">
    <att name="confidence_score" value="1.0" type="real" />
    <att name="confidence_score_old" value="1.0" type="real" />
    <att name="initial_score" value="0.0548" type="real" />
    <att name="relevance_score" value="1.0" type="real" />
  </edge>
  <edge id="P19793 (pp) P48552" label="RXRA_HUMAN (pp) NRIP1_HUMAN" source="P19793" target="P48552">
    <att name="confidence_score" value="1.0" type="real" />
    <att name="confidence_score_old" value="1.0" type="real" />
    <att name="initial_score" value="0.7716" type="real" />
    <att name="relevance_score" value="1.0" type="real" />
  </edge>
  <edge id="P19793 (pp) P49711" label="RXRA_HUMAN (pp) CTCF_HUMAN" source="P19793" target="P49711">
    <att name="confidence_score" value="1.0" type="real" />
    <att name="confidence_score_old" value="0.3644" type="real" />
    <att name="initial_score" value="0.4527" type="real" />
    <att name="relevance_score" value="1.0" type="real" />
  </edge>
  <edge id="P19793 (pp) P55055" label="RXRA_HUMAN (pp) NR1H2_HUMAN" source="P19793" target="P55055">
    <att name="confidence_score" value="1.0" type="real" />
    <att name="confidence_score_old" value="1.0" type="real" />
    <att name="initial_score" value="0.5537" type="real" />
    <att name="relevance_score" value="1.0" type="real" />
  </edge>
  <edge id="P19793 (pp) P61964" label="RXRA_HUMAN (pp) WDR5_HUMAN" source="P19793" target="P61964">
    <att name="confidence_score" value="1.0" type="real" />
    <att name="confidence_score_old" value="0.1812" type="real" />
    <att name="initial_score" value="0.1151" type="real" />
    <att name="relevance_score" value="1.0" type="real" />
  </edge>
  <edge id="P19793 (pp) P63165" label="RXRA_HUMAN (pp) SUMO1_HUMAN" source="P19793" target="P63165">
    <att name="confidence_score" value="1.0" type="real" />
    <att name="confidence_score_old" value="1.0" type="real" />
    <att name="initial_score" value="0.3907" type="real" />
    <att name="relevance_score" value="1.0" type="real" />
  </edge>
  <edge id="P19793 (pp) P78310" label="RXRA_HUMAN (pp) CXAR_HUMAN" source="P19793" target="P78310">
    <att name="confidence_score" value="1.0" type="real" />
    <att name="confidence_score_old" value="0.5869" type="real" />
    <att name="initial_score" value="0.683" type="real" />
    <att name="relevance_score" value="1.0" type="real" />
  </edge>
  <edge id="P19793 (pp) P84243" label="RXRA_HUMAN (pp) H33_HUMAN" source="P19793" target="P84243">
    <att name="confidence_score" value="1.0" type="real" />
    <att name="confidence_score_old" value="0.1918" type="real" />
    <att name="initial_score" value="0.1426" type="real" />
    <att name="relevance_score" value="1.0" type="real" />
  </edge>
  <edge id="P19793 (pp) Q01469" label="RXRA_HUMAN (pp) FABP5_HUMAN" source="P19793" target="Q01469">
    <att name="confidence_score" value="1.0" type="real" />
    <att name="confidence_score_old" value="1.0" type="real" />
    <att name="initial_score" value="0.3944" type="real" />
    <att name="relevance_score" value="1.0" type="real" />
  </edge>
  <edge id="P19793 (pp) Q03181" label="RXRA_HUMAN (pp) PPARD_HUMAN" source="P19793" target="Q03181">
    <att name="confidence_score" value="1.0" type="real" />
    <att name="confidence_score_old" value="1.0" type="real" />
    <att name="initial_score" value="0.3423" type="real" />
    <att name="relevance_score" value="1.0" type="real" />
  </edge>
  <edge id="P19793 (pp) Q04206" label="RXRA_HUMAN (pp) TF65_HUMAN" source="P19793" target="Q04206">
    <att name="confidence_score" value="1.0" type="real" />
    <att name="confidence_score_old" value="0.4187" type="real" />
    <att name="initial_score" value="0.5199" type="real" />
    <att name="relevance_score" value="1.0" type="real" />
  </edge>
  <edge id="P19793 (pp) Q07869" label="RXRA_HUMAN (pp) PPARA_HUMAN" source="P19793" target="Q07869">
    <att name="confidence_score" value="1.0" type="real" />
    <att name="confidence_score_old" value="1.0" type="real" />
    <att name="initial_score" value="0.5811" type="real" />
    <att name="relevance_score" value="1.0" type="real" />
  </edge>
  <edge id="P19793 (pp) Q09028" label="RXRA_HUMAN (pp) RBBP4_HUMAN" source="P19793" target="Q09028">
    <att name="confidence_score" value="1.0" type="real" />
    <att name="confidence_score_old" value="0.1812" type="real" />
    <att name="initial_score" value="0.1151" type="real" />
    <att name="relevance_score" value="1.0" type="real" />
  </edge>
  <edge id="P19793 (pp) Q09472" label="RXRA_HUMAN (pp) EP300_HUMAN" source="P19793" target="Q09472">
    <att name="confidence_score" value="1.0" type="real" />
    <att name="confidence_score_old" value="1.0" type="real" />
    <att name="initial_score" value="0.4962" type="real" />
    <att name="relevance_score" value="1.0" type="real" />
  </edge>
  <edge id="P19793 (pp) Q13133" label="RXRA_HUMAN (pp) NR1H3_HUMAN" source="P19793" target="Q13133">
    <att name="confidence_score" value="1.0" type="real" />
    <att name="confidence_score_old" value="1.0" type="real" />
    <att name="initial_score" value="0.6448" type="real" />
    <att name="relevance_score" value="1.0" type="real" />
  </edge>
  <edge id="P19793 (pp) Q13227" label="RXRA_HUMAN (pp) GPS2_HUMAN" source="P19793" target="Q13227">
    <att name="confidence_score" value="1.0" type="real" />
    <att name="confidence_score_old" value="1.0" type="real" />
    <att name="initial_score" value="0.1201" type="real" />
    <att name="relevance_score" value="1.0" type="real" />
  </edge>
  <edge id="P19793 (pp) Q13352" label="RXRA_HUMAN (pp) CENPR_HUMAN" source="P19793" target="Q13352">
    <att name="confidence_score" value="1.0" type="real" />
    <att name="confidence_score_old" value="0.3052" type="real" />
    <att name="initial_score" value="0.367" type="real" />
    <att name="relevance_score" value="1.0" type="real" />
  </edge>
  <edge id="P19793 (pp) Q14686" label="RXRA_HUMAN (pp) NCOA6_HUMAN" source="P19793" target="Q14686">
    <att name="confidence_score" value="1.0" type="real" />
    <att name="confidence_score_old" value="0.2596" type="real" />
    <att name="initial_score" value="0.289" type="real" />
    <att name="relevance_score" value="1.0" type="real" />
  </edge>
  <edge id="P19793 (pp) Q14994" label="RXRA_HUMAN (pp) NR1I3_HUMAN" source="P19793" target="Q14994">
    <att name="confidence_score" value="1.0" type="real" />
    <att name="confidence_score_old" value="1.0" type="real" />
    <att name="initial_score" value="0.7642" type="real" />
    <att name="relevance_score" value="1.0" type="real" />
  </edge>
  <edge id="P19793 (pp) Q15022" label="RXRA_HUMAN (pp) SUZ12_HUMAN" source="P19793" target="Q15022">
    <att name="confidence_score" value="1.0" type="real" />
    <att name="confidence_score_old" value="0.1814" type="real" />
    <att name="initial_score" value="0.1157" type="real" />
    <att name="relevance_score" value="1.0" type="real" />
  </edge>
  <edge id="P19793 (pp) Q15291" label="RXRA_HUMAN (pp) RBBP5_HUMAN" source="P19793" target="Q15291">
    <att name="confidence_score" value="1.0" type="real" />
    <att name="confidence_score_old" value="0.1815" type="real" />
    <att name="initial_score" value="0.1159" type="real" />
    <att name="relevance_score" value="1.0" type="real" />
  </edge>
  <edge id="P19793 (pp) Q15466" label="RXRA_HUMAN (pp) NR0B2_HUMAN" source="P19793" target="Q15466">
    <att name="confidence_score" value="1.0" type="real" />
    <att name="confidence_score_old" value="0.4273" type="real" />
    <att name="initial_score" value="0.5297" type="real" />
    <att name="relevance_score" value="1.0" type="real" />
  </edge>
  <edge id="P19793 (pp) Q15583" label="RXRA_HUMAN (pp) TGIF1_HUMAN" source="P19793" target="Q15583">
    <att name="confidence_score" value="1.0" type="real" />
    <att name="confidence_score_old" value="0.1825" type="real" />
    <att name="initial_score" value="0.1187" type="real" />
    <att name="relevance_score" value="1.0" type="real" />
  </edge>
  <edge id="P19793 (pp) Q15596" label="RXRA_HUMAN (pp) NCOA2_HUMAN" source="P19793" target="Q15596">
    <att name="confidence_score" value="1.0" type="real" />
    <att name="confidence_score_old" value="1.0" type="real" />
    <att name="initial_score" value="0.7943" type="real" />
    <att name="relevance_score" value="1.0" type="real" />
  </edge>
  <edge id="P19793 (pp) Q15648" label="RXRA_HUMAN (pp) MED1_HUMAN" source="P19793" target="Q15648">
    <att name="confidence_score" value="1.0" type="real" />
    <att name="confidence_score_old" value="0.3005" type="real" />
    <att name="initial_score" value="0.3597" type="real" />
    <att name="relevance_score" value="1.0" type="real" />
  </edge>
  <edge id="P19793 (pp) Q15788" label="RXRA_HUMAN (pp) NCOA1_HUMAN" source="P19793" target="Q15788">
    <att name="confidence_score" value="1.0" type="real" />
    <att name="confidence_score_old" value="1.0" type="real" />
    <att name="initial_score" value="0.8001" type="real" />
    <att name="relevance_score" value="1.0" type="real" />
  </edge>
  <edge id="P19793 (pp) Q15910" label="RXRA_HUMAN (pp) EZH2_HUMAN" source="P19793" target="Q15910">
    <att name="confidence_score" value="1.0" type="real" />
    <att name="confidence_score_old" value="0.1813" type="real" />
    <att name="initial_score" value="0.1154" type="real" />
    <att name="relevance_score" value="1.0" type="real" />
  </edge>
  <edge id="P19793 (pp) Q16236" label="RXRA_HUMAN (pp) NF2L2_HUMAN" source="P19793" target="Q16236">
    <att name="confidence_score" value="1.0" type="real" />
    <att name="confidence_score_old" value="1.0" type="real" />
    <att name="relevance_score" value="1.0" type="real" />
  </edge>
  <edge id="P19793 (pp) Q16576" label="RXRA_HUMAN (pp) RBBP7_HUMAN" source="P19793" target="Q16576">
    <att name="confidence_score" value="1.0" type="real" />
    <att name="confidence_score_old" value="0.1812" type="real" />
    <att name="initial_score" value="0.1152" type="real" />
    <att name="relevance_score" value="1.0" type="real" />
  </edge>
  <edge id="P19793 (pp) Q2M1K9" label="RXRA_HUMAN (pp) ZN423_HUMAN" source="P19793" target="Q2M1K9">
    <att name="confidence_score" value="1.0" type="real" />
    <att name="confidence_score_old" value="0.2424" type="real" />
    <att name="initial_score" value="0.2558" type="real" />
    <att name="relevance_score" value="1.0" type="real" />
  </edge>
  <edge id="P19793 (pp) Q3L8U1" label="RXRA_HUMAN (pp) CHD9_HUMAN" source="P19793" target="Q3L8U1">
    <att name="confidence_score" value="1.0" type="real" />
    <att name="confidence_score_old" value="0.217" type="real" />
    <att name="initial_score" value="0.2024" type="real" />
    <att name="relevance_score" value="1.0" type="real" />
  </edge>
  <edge id="P19793 (pp) Q5QJE6" label="RXRA_HUMAN (pp) TDIF2_HUMAN" source="P19793" target="Q5QJE6">
    <att name="confidence_score" value="1.0" type="real" />
    <att name="confidence_score_old" value="0.2002" type="real" />
    <att name="initial_score" value="0.1633" type="real" />
    <att name="relevance_score" value="1.0" type="real" />
  </edge>
  <edge id="P19793 (pp) Q6ZW49" label="RXRA_HUMAN (pp) PAXI1_HUMAN" source="P19793" target="Q6ZW49">
    <att name="confidence_score" value="1.0" type="real" />
    <att name="confidence_score_old" value="0.182" type="real" />
    <att name="initial_score" value="0.1175" type="real" />
    <att name="relevance_score" value="1.0" type="real" />
  </edge>
  <edge id="P19793 (pp) Q71DI3" label="RXRA_HUMAN (pp) H32_HUMAN" source="P19793" target="Q71DI3">
    <att name="confidence_score" value="1.0" type="real" />
    <att name="confidence_score_old" value="0.1931" type="real" />
    <att name="initial_score" value="0.1461" type="real" />
    <att name="relevance_score" value="1.0" type="real" />
  </edge>
  <edge id="P19793 (pp) Q86VZ6" label="RXRA_HUMAN (pp) JAZF1_HUMAN" source="P19793" target="Q86VZ6">
    <att name="confidence_score" value="1.0" type="real" />
    <att name="confidence_score_old" value="0.2198" type="real" />
    <att name="initial_score" value="0.2085" type="real" />
    <att name="relevance_score" value="1.0" type="real" />
  </edge>
  <edge id="P19793 (pp) Q8IXJ9" label="RXRA_HUMAN (pp) ASXL1_HUMAN" source="P19793" target="Q8IXJ9">
    <att name="confidence_score" value="1.0" type="real" />
    <att name="confidence_score_old" value="0.2768" type="real" />
    <att name="initial_score" value="0.32" type="real" />
    <att name="relevance_score" value="1.0" type="real" />
  </edge>
  <edge id="P19793 (pp) Q8NEZ4" label="RXRA_HUMAN (pp) KMT2C_HUMAN" source="P19793" target="Q8NEZ4">
    <att name="confidence_score" value="1.0" type="real" />
    <att name="confidence_score_old" value="0.1825" type="real" />
    <att name="initial_score" value="0.1186" type="real" />
    <att name="relevance_score" value="1.0" type="real" />
  </edge>
  <edge id="P19793 (pp) Q92793" label="RXRA_HUMAN (pp) CBP_HUMAN" source="P19793" target="Q92793">
    <att name="confidence_score" value="1.0" type="real" />
    <att name="confidence_score_old" value="0.3461" type="real" />
    <att name="initial_score" value="0.4279" type="real" />
    <att name="relevance_score" value="1.0" type="real" />
  </edge>
  <edge id="P19793 (pp) Q96F24" label="RXRA_HUMAN (pp) NRBF2_HUMAN" source="P19793" target="Q96F24">
    <att name="confidence_score" value="1.0" type="real" />
    <att name="confidence_score_old" value="0.2288" type="real" />
    <att name="initial_score" value="0.228" type="real" />
    <att name="relevance_score" value="1.0" type="real" />
  </edge>
  <edge id="P19793 (pp) Q96L73" label="RXRA_HUMAN (pp) NSD1_HUMAN" source="P19793" target="Q96L73">
    <att name="confidence_score" value="1.0" type="real" />
    <att name="confidence_score_old" value="0.2234" type="real" />
    <att name="initial_score" value="0.2165" type="real" />
    <att name="relevance_score" value="1.0" type="real" />
  </edge>
  <edge id="P19793 (pp) Q96RI1" label="RXRA_HUMAN (pp) NR1H4_HUMAN" source="P19793" target="Q96RI1">
    <att name="confidence_score" value="1.0" type="real" />
    <att name="confidence_score_old" value="1.0" type="real" />
    <att name="initial_score" value="0.5941" type="real" />
    <att name="relevance_score" value="1.0" type="real" />
  </edge>
  <edge id="P19793 (pp) Q96ST3" label="RXRA_HUMAN (pp) SIN3A_HUMAN" source="P19793" target="Q96ST3">
    <att name="confidence_score" value="1.0" type="real" />
    <att name="confidence_score_old" value="0.2151" type="real" />
    <att name="initial_score" value="0.198" type="real" />
    <att name="relevance_score" value="1.0" type="real" />
  </edge>
  <edge id="P19793 (pp) Q99743" label="RXRA_HUMAN (pp) NPAS2_HUMAN" source="P19793" target="Q99743">
    <att name="confidence_score" value="1.0" type="real" />
    <att name="confidence_score_old" value="0.1929" type="real" />
    <att name="initial_score" value="0.1453" type="real" />
    <att name="relevance_score" value="1.0" type="real" />
  </edge>
  <edge id="P19793 (pp) Q9BTK6" label="RXRA_HUMAN (pp) PAGR1_HUMAN" source="P19793" target="Q9BTK6">
    <att name="confidence_score" value="1.0" type="real" />
    <att name="confidence_score_old" value="0.1838" type="real" />
    <att name="initial_score" value="0.1221" type="real" />
    <att name="relevance_score" value="1.0" type="real" />
  </edge>
  <edge id="P19793 (pp) Q9BZK7" label="RXRA_HUMAN (pp) TBL1R_HUMAN" source="P19793" target="Q9BZK7">
    <att name="confidence_score" value="1.0" type="real" />
    <att name="confidence_score_old" value="1.0" type="real" />
    <att name="initial_score" value="0.3029" type="real" />
    <att name="relevance_score" value="1.0" type="real" />
  </edge>
  <edge id="P19793 (pp) Q9C0J9" label="RXRA_HUMAN (pp) BHE41_HUMAN" source="P19793" target="Q9C0J9">
    <att name="confidence_score" value="1.0" type="real" />
    <att name="confidence_score_old" value="0.1999" type="real" />
    <att name="initial_score" value="0.1627" type="real" />
    <att name="relevance_score" value="1.0" type="real" />
  </edge>
  <edge id="P19793 (pp) Q9NPJ4" label="RXRA_HUMAN (pp) PNRC2_HUMAN" source="P19793" target="Q9NPJ4">
    <att name="confidence_score" value="1.0" type="real" />
    <att name="confidence_score_old" value="0.2407" type="real" />
    <att name="initial_score" value="0.2525" type="real" />
    <att name="relevance_score" value="1.0" type="real" />
  </edge>
  <edge id="P19793 (pp) Q9UBK2" label="RXRA_HUMAN (pp) PRGC1_HUMAN" source="P19793" target="Q9UBK2">
    <att name="confidence_score" value="1.0" type="real" />
    <att name="confidence_score_old" value="1.0" type="real" />
    <att name="initial_score" value="0.6342" type="real" />
    <att name="relevance_score" value="1.0" type="real" />
  </edge>
  <edge id="P19793 (pp) Q9UBL3" label="RXRA_HUMAN (pp) ASH2L_HUMAN" source="P19793" target="Q9UBL3">
    <att name="confidence_score" value="1.0" type="real" />
    <att name="confidence_score_old" value="0.1814" type="real" />
    <att name="initial_score" value="0.1158" type="real" />
    <att name="relevance_score" value="1.0" type="real" />
  </edge>
  <edge id="P19793 (pp) Q9Y3R0" label="RXRA_HUMAN (pp) GRIP1_HUMAN" source="P19793" target="Q9Y3R0">
    <att name="confidence_score" value="1.0" type="real" />
    <att name="confidence_score_old" value="0.2191" type="real" />
    <att name="initial_score" value="0.2069" type="real" />
    <att name="relevance_score" value="1.0" type="real" />
  </edge>
  <edge id="P19793 (pp) Q9Y4B4" label="RXRA_HUMAN (pp) ARIP4_HUMAN" source="P19793" target="Q9Y4B4">
    <att name="confidence_score" value="1.0" type="real" />
    <att name="confidence_score_old" value="0.1731" type="real" />
    <att name="initial_score" value="0.0931" type="real" />
    <att name="relevance_score" value="1.0" type="real" />
  </edge>
  <edge id="P19793 (pp) Q9Y5X4" label="RXRA_HUMAN (pp) NR2E3_HUMAN" source="P19793" target="Q9Y5X4">
    <att name="confidence_score" value="1.0" type="real" />
    <att name="confidence_score_old" value="0.2058" type="real" />
    <att name="initial_score" value="0.1768" type="real" />
    <att name="relevance_score" value="1.0" type="real" />
  </edge>
  <edge id="P19793 (pp) Q9Y618" label="RXRA_HUMAN (pp) NCOR2_HUMAN" source="P19793" target="Q9Y618">
    <att name="confidence_score" value="1.0" type="real" />
    <att name="confidence_score_old" value="1.0" type="real" />
    <att name="initial_score" value="0.6276" type="real" />
    <att name="relevance_score" value="1.0" type="real" />
  </edge>
  <edge id="P19793 (pp) Q9Y6Q9" label="RXRA_HUMAN (pp) NCOA3_HUMAN" source="P19793" target="Q9Y6Q9">
    <att name="confidence_score" value="1.0" type="real" />
    <att name="confidence_score_old" value="0.2963" type="real" />
    <att name="initial_score" value="0.3529" type="real" />
    <att name="relevance_score" value="1.0" type="real" />
  </edge>
  <edge id="P20749 (pp) Q09472" label="BCL3_HUMAN (pp) EP300_HUMAN" source="P20749" target="Q09472">
    <att name="confidence_score" value="1.0" type="real" />
    <att name="confidence_score_old" value="0.3095" type="real" />
    <att name="initial_score" value="0.3739" type="real" />
    <att name="relevance_score" value="1.0" type="real" />
  </edge>
  <edge id="P20749 (pp) Q15788" label="BCL3_HUMAN (pp) NCOA1_HUMAN" source="P20749" target="Q15788">
    <att name="confidence_score" value="1.0" type="real" />
    <att name="confidence_score_old" value="0.3169" type="real" />
    <att name="initial_score" value="0.3854" type="real" />
    <att name="relevance_score" value="1.0" type="real" />
  </edge>
  <edge id="P22736 (pp) P29590" label="NR4A1_HUMAN (pp) PML_HUMAN" source="P22736" target="P29590">
    <att name="confidence_score" value="1.0" type="real" />
    <att name="confidence_score_old" value="0.3222" type="real" />
    <att name="initial_score" value="0.3934" type="real" />
    <att name="relevance_score" value="1.0" type="real" />
  </edge>
  <edge id="P22736 (pp) P37231" label="NR4A1_HUMAN (pp) PPARG_HUMAN" source="P22736" target="P37231">
    <att name="confidence_score" value="1.0" type="real" />
    <att name="confidence_score_old" value="0.1809" type="real" />
    <att name="initial_score" value="0.1145" type="real" />
    <att name="relevance_score" value="1.0" type="real" />
  </edge>
  <edge id="P22736 (pp) P48443" label="NR4A1_HUMAN (pp) RXRG_HUMAN" source="P22736" target="P48443">
    <att name="confidence_score" value="1.0" type="real" />
    <att name="confidence_score_old" value="0.184" type="real" />
    <att name="initial_score" value="0.1228" type="real" />
    <att name="relevance_score" value="1.0" type="real" />
  </edge>
  <edge id="P22736 (pp) Q04206" label="NR4A1_HUMAN (pp) TF65_HUMAN" source="P22736" target="Q04206">
    <att name="confidence_score" value="1.0" type="real" />
    <att name="confidence_score_old" value="0.3484" type="real" />
    <att name="initial_score" value="0.431" type="real" />
    <att name="relevance_score" value="1.0" type="real" />
  </edge>
  <edge id="P22736 (pp) Q09472" label="NR4A1_HUMAN (pp) EP300_HUMAN" source="P22736" target="Q09472">
    <att name="confidence_score" value="1.0" type="real" />
    <att name="confidence_score_old" value="0.3705" type="real" />
    <att name="initial_score" value="0.4608" type="real" />
    <att name="relevance_score" value="1.0" type="real" />
  </edge>
  <edge id="P22736 (pp) Q15596" label="NR4A1_HUMAN (pp) NCOA2_HUMAN" source="P22736" target="Q15596">
    <att name="confidence_score" value="1.0" type="real" />
    <att name="confidence_score_old" value="0.3306" type="real" />
    <att name="initial_score" value="0.4058" type="real" />
    <att name="relevance_score" value="1.0" type="real" />
  </edge>
  <edge id="P22736 (pp) Q15788" label="NR4A1_HUMAN (pp) NCOA1_HUMAN" source="P22736" target="Q15788">
    <att name="confidence_score" value="1.0" type="real" />
    <att name="confidence_score_old" value="0.2113" type="real" />
    <att name="initial_score" value="0.1895" type="real" />
    <att name="relevance_score" value="1.0" type="real" />
  </edge>
  <edge id="P22736 (pp) Q9Y618" label="NR4A1_HUMAN (pp) NCOR2_HUMAN" source="P22736" target="Q9Y618">
    <att name="confidence_score" value="1.0" type="real" />
    <att name="confidence_score_old" value="0.3199" type="real" />
    <att name="initial_score" value="0.3898" type="real" />
    <att name="relevance_score" value="1.0" type="real" />
  </edge>
  <edge id="P25490 (pp) P49711" label="TYY1_HUMAN (pp) CTCF_HUMAN" source="P25490" target="P49711">
    <att name="confidence_score" value="1.0" type="real" />
    <att name="confidence_score_old" value="0.4856" type="real" />
    <att name="initial_score" value="0.5915" type="real" />
    <att name="relevance_score" value="1.0" type="real" />
  </edge>
  <edge id="P25490 (pp) P61964" label="TYY1_HUMAN (pp) WDR5_HUMAN" source="P25490" target="P61964">
    <att name="confidence_score" value="1.0" type="real" />
    <att name="confidence_score_old" value="0.1753" type="real" />
    <att name="initial_score" value="0.0992" type="real" />
    <att name="relevance_score" value="1.0" type="real" />
  </edge>
  <edge id="P25490 (pp) P84243" label="TYY1_HUMAN (pp) H33_HUMAN" source="P25490" target="P84243">
    <att name="confidence_score" value="1.0" type="real" />
    <att name="confidence_score_old" value="1.0" type="real" />
    <att name="initial_score" value="0.4386" type="real" />
    <att name="relevance_score" value="1.0" type="real" />
  </edge>
  <edge id="P25490 (pp) Q04206" label="TYY1_HUMAN (pp) TF65_HUMAN" source="P25490" target="Q04206">
    <att name="confidence_score" value="1.0" type="real" />
    <att name="confidence_score_old" value="0.32" type="real" />
    <att name="initial_score" value="0.39" type="real" />
    <att name="relevance_score" value="1.0" type="real" />
  </edge>
  <edge id="P25490 (pp) Q09472" label="TYY1_HUMAN (pp) EP300_HUMAN" source="P25490" target="Q09472">
    <att name="confidence_score" value="1.0" type="real" />
    <att name="confidence_score_old" value="0.6992" type="real" />
    <att name="initial_score" value="0.7676" type="real" />
    <att name="relevance_score" value="1.0" type="real" />
  </edge>
  <edge id="P25490 (pp) Q15022" label="TYY1_HUMAN (pp) SUZ12_HUMAN" source="P25490" target="Q15022">
    <att name="confidence_score" value="1.0" type="real" />
    <att name="confidence_score_old" value="0.2333" type="real" />
    <att name="initial_score" value="0.2374" type="real" />
    <att name="relevance_score" value="1.0" type="real" />
  </edge>
  <edge id="P25490 (pp) Q15291" label="TYY1_HUMAN (pp) RBBP5_HUMAN" source="P25490" target="Q15291">
    <att name="confidence_score" value="1.0" type="real" />
    <att name="confidence_score_old" value="0.1754" type="real" />
    <att name="initial_score" value="0.0996" type="real" />
    <att name="relevance_score" value="1.0" type="real" />
  </edge>
  <edge id="P25490 (pp) Q15910" label="TYY1_HUMAN (pp) EZH2_HUMAN" source="P25490" target="Q15910">
    <att name="confidence_score" value="1.0" type="real" />
    <att name="confidence_score_old" value="0.4841" type="real" />
    <att name="initial_score" value="0.59" type="real" />
    <att name="relevance_score" value="1.0" type="real" />
  </edge>
  <edge id="P25490 (pp) Q16236" label="TYY1_HUMAN (pp) NF2L2_HUMAN" source="P25490" target="Q16236">
    <att name="confidence_score" value="1.0" type="real" />
    <att name="confidence_score_old" value="0.327" type="real" />
    <att name="initial_score" value="0.4004" type="real" />
    <att name="relevance_score" value="1.0" type="real" />
  </edge>
  <edge id="P25490 (pp) Q71DI3" label="TYY1_HUMAN (pp) H32_HUMAN" source="P25490" target="Q71DI3">
    <att name="confidence_score" value="1.0" type="real" />
    <att name="confidence_score_old" value="1.0" type="real" />
    <att name="initial_score" value="0.4336" type="real" />
    <att name="relevance_score" value="1.0" type="real" />
  </edge>
  <edge id="P25490 (pp) Q8IXJ9" label="TYY1_HUMAN (pp) ASXL1_HUMAN" source="P25490" target="Q8IXJ9">
    <att name="confidence_score" value="1.0" type="real" />
    <att name="confidence_score_old" value="1.0" type="real" />
    <att name="initial_score" value="0.0666" type="real" />
    <att name="relevance_score" value="1.0" type="real" />
  </edge>
  <edge id="P25490 (pp) Q92793" label="TYY1_HUMAN (pp) CBP_HUMAN" source="P25490" target="Q92793">
    <att name="confidence_score" value="1.0" type="real" />
    <att name="confidence_score_old" value="0.2107" type="real" />
    <att name="initial_score" value="0.188" type="real" />
    <att name="relevance_score" value="1.0" type="real" />
  </edge>
  <edge id="P25490 (pp) Q96ST3" label="TYY1_HUMAN (pp) SIN3A_HUMAN" source="P25490" target="Q96ST3">
    <att name="confidence_score" value="1.0" type="real" />
    <att name="confidence_score_old" value="0.2457" type="real" />
    <att name="initial_score" value="0.2623" type="real" />
    <att name="relevance_score" value="1.0" type="real" />
  </edge>
  <edge id="P25490 (pp) Q9UBK2" label="TYY1_HUMAN (pp) PRGC1_HUMAN" source="P25490" target="Q9UBK2">
    <att name="confidence_score" value="1.0" type="real" />
    <att name="confidence_score_old" value="0.6796" type="real" />
    <att name="initial_score" value="0.7539" type="real" />
    <att name="relevance_score" value="1.0" type="real" />
  </edge>
  <edge id="P25490 (pp) Q9UBL3" label="TYY1_HUMAN (pp) ASH2L_HUMAN" source="P25490" target="Q9UBL3">
    <att name="confidence_score" value="1.0" type="real" />
    <att name="confidence_score_old" value="0.1754" type="real" />
    <att name="initial_score" value="0.0995" type="real" />
    <att name="relevance_score" value="1.0" type="real" />
  </edge>
  <edge id="P28702 (pp) P29373" label="RXRB_HUMAN (pp) RABP2_HUMAN" source="P28702" target="P29373">
    <att name="confidence_score" value="1.0" type="real" />
    <att name="confidence_score_old" value="1.0" type="real" />
    <att name="initial_score" value="0.3984" type="real" />
    <att name="relevance_score" value="1.0" type="real" />
  </edge>
  <edge id="P28702 (pp) P37231" label="RXRB_HUMAN (pp) PPARG_HUMAN" source="P28702" target="P37231">
    <att name="confidence_score" value="1.0" type="real" />
    <att name="confidence_score_old" value="1.0" type="real" />
    <att name="initial_score" value="0.1461" type="real" />
    <att name="relevance_score" value="1.0" type="real" />
  </edge>
  <edge id="P28702 (pp) P43354" label="RXRB_HUMAN (pp) NR4A2_HUMAN" source="P28702" target="P43354">
    <att name="confidence_score" value="1.0" type="real" />
    <att name="confidence_score_old" value="0.1697" type="real" />
    <att name="initial_score" value="0.0836" type="real" />
    <att name="relevance_score" value="1.0" type="real" />
  </edge>
  <edge id="P28702 (pp) P48443" label="RXRB_HUMAN (pp) RXRG_HUMAN" source="P28702" target="P48443">
    <att name="confidence_score" value="1.0" type="real" />
    <att name="confidence_score_old" value="1.0" type="real" />
    <att name="initial_score" value="0.0" type="real" />
    <att name="relevance_score" value="1.0" type="real" />
  </edge>
  <edge id="P28702 (pp) P48552" label="RXRB_HUMAN (pp) NRIP1_HUMAN" source="P28702" target="P48552">
    <att name="confidence_score" value="1.0" type="real" />
    <att name="confidence_score_old" value="1.0" type="real" />
    <att name="initial_score" value="0.7764" type="real" />
    <att name="relevance_score" value="1.0" type="real" />
  </edge>
  <edge id="P28702 (pp) P55055" label="RXRB_HUMAN (pp) NR1H2_HUMAN" source="P28702" target="P55055">
    <att name="confidence_score" value="1.0" type="real" />
    <att name="confidence_score_old" value="0.2993" type="real" />
    <att name="initial_score" value="0.3577" type="real" />
    <att name="relevance_score" value="1.0" type="real" />
  </edge>
  <edge id="P28702 (pp) Q03181" label="RXRB_HUMAN (pp) PPARD_HUMAN" source="P28702" target="Q03181">
    <att name="confidence_score" value="1.0" type="real" />
    <att name="confidence_score_old" value="1.0" type="real" />
    <att name="initial_score" value="0.118" type="real" />
    <att name="relevance_score" value="1.0" type="real" />
  </edge>
  <edge id="P28702 (pp) Q07869" label="RXRB_HUMAN (pp) PPARA_HUMAN" source="P28702" target="Q07869">
    <att name="confidence_score" value="1.0" type="real" />
    <att name="confidence_score_old" value="1.0" type="real" />
    <att name="initial_score" value="0.0897" type="real" />
    <att name="relevance_score" value="1.0" type="real" />
  </edge>
  <edge id="P28702 (pp) Q09472" label="RXRB_HUMAN (pp) EP300_HUMAN" source="P28702" target="Q09472">
    <att name="confidence_score" value="1.0" type="real" />
    <att name="confidence_score_old" value="1.0" type="real" />
    <att name="initial_score" value="0.3826" type="real" />
    <att name="relevance_score" value="1.0" type="real" />
  </edge>
  <edge id="P28702 (pp) Q13133" label="RXRB_HUMAN (pp) NR1H3_HUMAN" source="P28702" target="Q13133">
    <att name="confidence_score" value="1.0" type="real" />
    <att name="confidence_score_old" value="1.0" type="real" />
    <att name="initial_score" value="0.4476" type="real" />
    <att name="relevance_score" value="1.0" type="real" />
  </edge>
  <edge id="P28702 (pp) Q13227" label="RXRB_HUMAN (pp) GPS2_HUMAN" source="P28702" target="Q13227">
    <att name="confidence_score" value="1.0" type="real" />
    <att name="confidence_score_old" value="1.0" type="real" />
    <att name="initial_score" value="0.1204" type="real" />
    <att name="relevance_score" value="1.0" type="real" />
  </edge>
  <edge id="P28702 (pp) Q15583" label="RXRB_HUMAN (pp) TGIF1_HUMAN" source="P28702" target="Q15583">
    <att name="confidence_score" value="1.0" type="real" />
    <att name="confidence_score_old" value="0.1826" type="real" />
    <att name="initial_score" value="0.1189" type="real" />
    <att name="relevance_score" value="1.0" type="real" />
  </edge>
  <edge id="P28702 (pp) Q15788" label="RXRB_HUMAN (pp) NCOA1_HUMAN" source="P28702" target="Q15788">
    <att name="confidence_score" value="1.0" type="real" />
    <att name="confidence_score_old" value="1.0" type="real" />
    <att name="initial_score" value="0.5376" type="real" />
    <att name="relevance_score" value="1.0" type="real" />
  </edge>
  <edge id="P28702 (pp) Q96RI1" label="RXRB_HUMAN (pp) NR1H4_HUMAN" source="P28702" target="Q96RI1">
    <att name="confidence_score" value="1.0" type="real" />
    <att name="confidence_score_old" value="0.1755" type="real" />
    <att name="initial_score" value="0.0999" type="real" />
    <att name="relevance_score" value="1.0" type="real" />
  </edge>
  <edge id="P28702 (pp) Q9BZK7" label="RXRB_HUMAN (pp) TBL1R_HUMAN" source="P28702" target="Q9BZK7">
    <att name="confidence_score" value="1.0" type="real" />
    <att name="confidence_score_old" value="1.0" type="real" />
    <att name="initial_score" value="0.1164" type="real" />
    <att name="relevance_score" value="1.0" type="real" />
  </edge>
  <edge id="P28702 (pp) Q9Y618" label="RXRB_HUMAN (pp) NCOR2_HUMAN" source="P28702" target="Q9Y618">
    <att name="confidence_score" value="1.0" type="real" />
    <att name="confidence_score_old" value="1.0" type="real" />
    <att name="initial_score" value="0.3048" type="real" />
    <att name="relevance_score" value="1.0" type="real" />
  </edge>
  <edge id="P28702 (pp) Q9Y6Q9" label="RXRB_HUMAN (pp) NCOA3_HUMAN" source="P28702" target="Q9Y6Q9">
    <att name="confidence_score" value="1.0" type="real" />
    <att name="confidence_score_old" value="0.1823" type="real" />
    <att name="initial_score" value="0.1183" type="real" />
    <att name="relevance_score" value="1.0" type="real" />
  </edge>
  <edge id="P29373 (pp) P48443" label="RABP2_HUMAN (pp) RXRG_HUMAN" source="P29373" target="P48443">
    <att name="confidence_score" value="1.0" type="real" />
    <att name="confidence_score_old" value="1.0" type="real" />
    <att name="initial_score" value="0.3983" type="real" />
    <att name="relevance_score" value="1.0" type="real" />
  </edge>
  <edge id="P29460 (pp) Q04206" label="IL12B_HUMAN (pp) TF65_HUMAN" source="P29460" target="Q04206">
    <att name="confidence_score" value="1.0" type="real" />
    <att name="confidence_score_old" value="0.2903" type="real" />
    <att name="initial_score" value="0.343" type="real" />
    <att name="relevance_score" value="1.0" type="real" />
  </edge>
  <edge id="P29460 (pp) Q9Y618" label="IL12B_HUMAN (pp) NCOR2_HUMAN" source="P29460" target="Q9Y618">
    <att name="confidence_score" value="1.0" type="real" />
    <att name="confidence_score_old" value="0.2175" type="real" />
    <att name="initial_score" value="0.2034" type="real" />
    <att name="relevance_score" value="1.0" type="real" />
  </edge>
  <edge id="P29590 (pp) P37231" label="PML_HUMAN (pp) PPARG_HUMAN" source="P29590" target="P37231">
    <att name="confidence_score" value="1.0" type="real" />
    <att name="confidence_score_old" value="0.1848" type="real" />
    <att name="initial_score" value="0.1246" type="real" />
    <att name="relevance_score" value="1.0" type="real" />
  </edge>
  <edge id="P29590 (pp) P63165" label="PML_HUMAN (pp) SUMO1_HUMAN" source="P29590" target="P63165">
    <att name="confidence_score" value="1.0" type="real" />
    <att name="confidence_score_old" value="1.0" type="real" />
    <att name="initial_score" value="0.7853" type="real" />
    <att name="relevance_score" value="1.0" type="real" />
  </edge>
  <edge id="P29590 (pp) Q04206" label="PML_HUMAN (pp) TF65_HUMAN" source="P29590" target="Q04206">
    <att name="confidence_score" value="1.0" type="real" />
    <att name="confidence_score_old" value="1.0" type="real" />
    <att name="initial_score" value="0.6343" type="real" />
    <att name="relevance_score" value="1.0" type="real" />
  </edge>
  <edge id="P29590 (pp) Q09472" label="PML_HUMAN (pp) EP300_HUMAN" source="P29590" target="Q09472">
    <att name="confidence_score" value="1.0" type="real" />
    <att name="confidence_score_old" value="1.0" type="real" />
    <att name="initial_score" value="0.1918" type="real" />
    <att name="relevance_score" value="1.0" type="real" />
  </edge>
  <edge id="P29590 (pp) Q14994" label="PML_HUMAN (pp) NR1I3_HUMAN" source="P29590" target="Q14994">
    <att name="confidence_score" value="1.0" type="real" />
    <att name="confidence_score_old" value="0.2141" type="real" />
    <att name="initial_score" value="0.1959" type="real" />
    <att name="relevance_score" value="1.0" type="real" />
  </edge>
  <edge id="P29590 (pp) Q15022" label="PML_HUMAN (pp) SUZ12_HUMAN" source="P29590" target="Q15022">
    <att name="confidence_score" value="1.0" type="real" />
    <att name="confidence_score_old" value="0.2183" type="real" />
    <att name="initial_score" value="0.2052" type="real" />
    <att name="relevance_score" value="1.0" type="real" />
  </edge>
  <edge id="P29590 (pp) Q15583" label="PML_HUMAN (pp) TGIF1_HUMAN" source="P29590" target="Q15583">
    <att name="confidence_score" value="1.0" type="real" />
    <att name="confidence_score_old" value="1.0" type="real" />
    <att name="initial_score" value="0.2892" type="real" />
    <att name="relevance_score" value="1.0" type="real" />
  </edge>
  <edge id="P29590 (pp) Q15596" label="PML_HUMAN (pp) NCOA2_HUMAN" source="P29590" target="Q15596">
    <att name="confidence_score" value="1.0" type="real" />
    <att name="confidence_score_old" value="0.3462" type="real" />
    <att name="initial_score" value="0.428" type="real" />
    <att name="relevance_score" value="1.0" type="real" />
  </edge>
  <edge id="P29590 (pp) Q15910" label="PML_HUMAN (pp) EZH2_HUMAN" source="P29590" target="Q15910">
    <att name="confidence_score" value="1.0" type="real" />
    <att name="confidence_score_old" value="0.2241" type="real" />
    <att name="initial_score" value="0.2178" type="real" />
    <att name="relevance_score" value="1.0" type="real" />
  </edge>
  <edge id="P29590 (pp) Q16236" label="PML_HUMAN (pp) NF2L2_HUMAN" source="P29590" target="Q16236">
    <att name="confidence_score" value="1.0" type="real" />
    <att name="confidence_score_old" value="0.4915" type="real" />
    <att name="initial_score" value="0.5974" type="real" />
    <att name="relevance_score" value="1.0" type="real" />
  </edge>
  <edge id="P29590 (pp) Q92793" label="PML_HUMAN (pp) CBP_HUMAN" source="P29590" target="Q92793">
    <att name="confidence_score" value="1.0" type="real" />
    <att name="confidence_score_old" value="0.5715" type="real" />
    <att name="initial_score" value="0.6702" type="real" />
    <att name="relevance_score" value="1.0" type="real" />
  </edge>
  <edge id="P29590 (pp) Q96ST3" label="PML_HUMAN (pp) SIN3A_HUMAN" source="P29590" target="Q96ST3">
    <att name="confidence_score" value="1.0" type="real" />
    <att name="confidence_score_old" value="0.2303" type="real" />
    <att name="initial_score" value="0.231" type="real" />
    <att name="relevance_score" value="1.0" type="real" />
  </edge>
  <edge id="P29590 (pp) Q9UBK2" label="PML_HUMAN (pp) PRGC1_HUMAN" source="P29590" target="Q9UBK2">
    <att name="confidence_score" value="1.0" type="real" />
    <att name="confidence_score_old" value="0.2161" type="real" />
    <att name="initial_score" value="0.2002" type="real" />
    <att name="relevance_score" value="1.0" type="real" />
  </edge>
  <edge id="P29590 (pp) Q9Y618" label="PML_HUMAN (pp) NCOR2_HUMAN" source="P29590" target="Q9Y618">
    <att name="confidence_score" value="1.0" type="real" />
    <att name="confidence_score_old" value="0.4084" type="real" />
    <att name="initial_score" value="0.5078" type="real" />
    <att name="relevance_score" value="1.0" type="real" />
  </edge>
  <edge id="P37231 (pp) P48443" label="PPARG_HUMAN (pp) RXRG_HUMAN" source="P37231" target="P48443">
    <att name="confidence_score" value="1.0" type="real" />
    <att name="confidence_score_old" value="1.0" type="real" />
    <att name="initial_score" value="0.1139" type="real" />
    <att name="relevance_score" value="1.0" type="real" />
  </edge>
  <edge id="P37231 (pp) P48552" label="PPARG_HUMAN (pp) NRIP1_HUMAN" source="P37231" target="P48552">
    <att name="confidence_score" value="1.0" type="real" />
    <att name="confidence_score_old" value="0.2217" type="real" />
    <att name="initial_score" value="0.2127" type="real" />
    <att name="relevance_score" value="1.0" type="real" />
  </edge>
  <edge id="P37231 (pp) P63165" label="PPARG_HUMAN (pp) SUMO1_HUMAN" source="P37231" target="P63165">
    <att name="confidence_score" value="1.0" type="real" />
    <att name="confidence_score_old" value="1.0" type="real" />
    <att name="initial_score" value="0.0449" type="real" />
    <att name="relevance_score" value="1.0" type="real" />
  </edge>
  <edge id="P37231 (pp) Q01469" label="PPARG_HUMAN (pp) FABP5_HUMAN" source="P37231" target="Q01469">
    <att name="confidence_score" value="1.0" type="real" />
    <att name="confidence_score_old" value="0.2749" type="real" />
    <att name="initial_score" value="0.3167" type="real" />
    <att name="relevance_score" value="1.0" type="real" />
  </edge>
  <edge id="P37231 (pp) Q04206" label="PPARG_HUMAN (pp) TF65_HUMAN" source="P37231" target="Q04206">
    <att name="confidence_score" value="1.0" type="real" />
    <att name="confidence_score_old" value="0.4806" type="real" />
    <att name="initial_score" value="0.5865" type="real" />
    <att name="relevance_score" value="1.0" type="real" />
  </edge>
  <edge id="P37231 (pp) Q07869" label="PPARG_HUMAN (pp) PPARA_HUMAN" source="P37231" target="Q07869">
    <att name="confidence_score" value="1.0" type="real" />
    <att name="confidence_score_old" value="1.0" type="real" />
    <att name="relevance_score" value="1.0" type="real" />
  </edge>
  <edge id="P37231 (pp) Q09472" label="PPARG_HUMAN (pp) EP300_HUMAN" source="P37231" target="Q09472">
    <att name="confidence_score" value="1.0" type="real" />
    <att name="confidence_score_old" value="1.0" type="real" />
    <att name="initial_score" value="0.5441" type="real" />
    <att name="relevance_score" value="1.0" type="real" />
  </edge>
  <edge id="P37231 (pp) Q14686" label="PPARG_HUMAN (pp) NCOA6_HUMAN" source="P37231" target="Q14686">
    <att name="confidence_score" value="1.0" type="real" />
    <att name="confidence_score_old" value="0.2201" type="real" />
    <att name="initial_score" value="0.2092" type="real" />
    <att name="relevance_score" value="1.0" type="real" />
  </edge>
  <edge id="P37231 (pp) Q15291" label="PPARG_HUMAN (pp) RBBP5_HUMAN" source="P37231" target="Q15291">
    <att name="confidence_score" value="1.0" type="real" />
    <att name="confidence_score_old" value="0.2002" type="real" />
    <att name="initial_score" value="0.1633" type="real" />
    <att name="relevance_score" value="1.0" type="real" />
  </edge>
  <edge id="P37231 (pp) Q15466" label="PPARG_HUMAN (pp) NR0B2_HUMAN" source="P37231" target="Q15466">
    <att name="confidence_score" value="1.0" type="real" />
    <att name="confidence_score_old" value="0.5314" type="real" />
    <att name="initial_score" value="0.6351" type="real" />
    <att name="relevance_score" value="1.0" type="real" />
  </edge>
  <edge id="P37231 (pp) Q15596" label="PPARG_HUMAN (pp) NCOA2_HUMAN" source="P37231" target="Q15596">
    <att name="confidence_score" value="1.0" type="real" />
    <att name="confidence_score_old" value="0.2668" type="real" />
    <att name="initial_score" value="0.3021" type="real" />
    <att name="relevance_score" value="1.0" type="real" />
  </edge>
  <edge id="P37231 (pp) Q15648" label="PPARG_HUMAN (pp) MED1_HUMAN" source="P37231" target="Q15648">
    <att name="confidence_score" value="1.0" type="real" />
    <att name="confidence_score_old" value="1.0" type="real" />
    <att name="initial_score" value="0.7523" type="real" />
    <att name="relevance_score" value="1.0" type="real" />
  </edge>
  <edge id="P37231 (pp) Q15788" label="PPARG_HUMAN (pp) NCOA1_HUMAN" source="P37231" target="Q15788">
    <att name="confidence_score" value="1.0" type="real" />
    <att name="confidence_score_old" value="1.0" type="real" />
    <att name="initial_score" value="0.7849" type="real" />
    <att name="relevance_score" value="1.0" type="real" />
  </edge>
  <edge id="P37231 (pp) Q16236" label="PPARG_HUMAN (pp) NF2L2_HUMAN" source="P37231" target="Q16236">
    <att name="confidence_score" value="1.0" type="real" />
    <att name="confidence_score_old" value="0.3287" type="real" />
    <att name="initial_score" value="0.4029" type="real" />
    <att name="relevance_score" value="1.0" type="real" />
  </edge>
  <edge id="P37231 (pp) Q5QJE6" label="PPARG_HUMAN (pp) TDIF2_HUMAN" source="P37231" target="Q5QJE6">
    <att name="confidence_score" value="1.0" type="real" />
    <att name="confidence_score_old" value="0.201" type="real" />
    <att name="initial_score" value="0.1654" type="real" />
    <att name="relevance_score" value="1.0" type="real" />
  </edge>
  <edge id="P37231 (pp) Q6ZW49" label="PPARG_HUMAN (pp) PAXI1_HUMAN" source="P37231" target="Q6ZW49">
    <att name="confidence_score" value="1.0" type="real" />
    <att name="confidence_score_old" value="0.1857" type="real" />
    <att name="initial_score" value="0.1272" type="real" />
    <att name="relevance_score" value="1.0" type="real" />
  </edge>
  <edge id="P37231 (pp) Q86VZ6" label="PPARG_HUMAN (pp) JAZF1_HUMAN" source="P37231" target="Q86VZ6">
    <att name="confidence_score" value="1.0" type="real" />
    <att name="confidence_score_old" value="0.2211" type="real" />
    <att name="initial_score" value="0.2113" type="real" />
    <att name="relevance_score" value="1.0" type="real" />
  </edge>
  <edge id="P37231 (pp) Q92793" label="PPARG_HUMAN (pp) CBP_HUMAN" source="P37231" target="Q92793">
    <att name="confidence_score" value="1.0" type="real" />
    <att name="confidence_score_old" value="0.6345" type="real" />
    <att name="initial_score" value="0.7207" type="real" />
    <att name="relevance_score" value="1.0" type="real" />
  </edge>
  <edge id="P37231 (pp) Q9UBK2" label="PPARG_HUMAN (pp) PRGC1_HUMAN" source="P37231" target="Q9UBK2">
    <att name="confidence_score" value="1.0" type="real" />
    <att name="confidence_score_old" value="1.0" type="real" />
    <att name="initial_score" value="0.7652" type="real" />
    <att name="relevance_score" value="1.0" type="real" />
  </edge>
  <edge id="P37231 (pp) Q9UBL3" label="PPARG_HUMAN (pp) ASH2L_HUMAN" source="P37231" target="Q9UBL3">
    <att name="confidence_score" value="1.0" type="real" />
    <att name="confidence_score_old" value="0.2002" type="real" />
    <att name="initial_score" value="0.1633" type="real" />
    <att name="relevance_score" value="1.0" type="real" />
  </edge>
  <edge id="P37231 (pp) Q9Y3R0" label="PPARG_HUMAN (pp) GRIP1_HUMAN" source="P37231" target="Q9Y3R0">
    <att name="confidence_score" value="1.0" type="real" />
    <att name="confidence_score_old" value="0.2176" type="real" />
    <att name="initial_score" value="0.2037" type="real" />
    <att name="relevance_score" value="1.0" type="real" />
  </edge>
  <edge id="P37231 (pp) Q9Y618" label="PPARG_HUMAN (pp) NCOR2_HUMAN" source="P37231" target="Q9Y618">
    <att name="confidence_score" value="1.0" type="real" />
    <att name="confidence_score_old" value="1.0" type="real" />
    <att name="initial_score" value="0.4616" type="real" />
    <att name="relevance_score" value="1.0" type="real" />
  </edge>
  <edge id="P37231 (pp) Q9Y6Q9" label="PPARG_HUMAN (pp) NCOA3_HUMAN" source="P37231" target="Q9Y6Q9">
    <att name="confidence_score" value="1.0" type="real" />
    <att name="confidence_score_old" value="0.2277" type="real" />
    <att name="initial_score" value="0.2256" type="real" />
    <att name="relevance_score" value="1.0" type="real" />
  </edge>
  <edge id="P43354 (pp) Q04206" label="NR4A2_HUMAN (pp) TF65_HUMAN" source="P43354" target="Q04206">
    <att name="confidence_score" value="1.0" type="real" />
    <att name="confidence_score_old" value="0.216" type="real" />
    <att name="initial_score" value="0.2002" type="real" />
    <att name="relevance_score" value="1.0" type="real" />
  </edge>
  <edge id="P43354 (pp) Q15788" label="NR4A2_HUMAN (pp) NCOA1_HUMAN" source="P43354" target="Q15788">
    <att name="confidence_score" value="1.0" type="real" />
    <att name="confidence_score_old" value="0.3358" type="real" />
    <att name="initial_score" value="0.4133" type="real" />
    <att name="relevance_score" value="1.0" type="real" />
  </edge>
  <edge id="P43354 (pp) Q9UBK2" label="NR4A2_HUMAN (pp) PRGC1_HUMAN" source="P43354" target="Q9UBK2">
    <att name="confidence_score" value="1.0" type="real" />
    <att name="confidence_score_old" value="0.3365" type="real" />
    <att name="initial_score" value="0.4142" type="real" />
    <att name="relevance_score" value="1.0" type="real" />
  </edge>
  <edge id="P48443 (pp) P55055" label="RXRG_HUMAN (pp) NR1H2_HUMAN" source="P48443" target="P55055">
    <att name="confidence_score" value="1.0" type="real" />
    <att name="confidence_score_old" value="0.1797" type="real" />
    <att name="initial_score" value="0.1111" type="real" />
    <att name="relevance_score" value="1.0" type="real" />
  </edge>
  <edge id="P48443 (pp) Q03181" label="RXRG_HUMAN (pp) PPARD_HUMAN" source="P48443" target="Q03181">
    <att name="confidence_score" value="1.0" type="real" />
    <att name="confidence_score_old" value="1.0" type="real" />
    <att name="initial_score" value="0.1303" type="real" />
    <att name="relevance_score" value="1.0" type="real" />
  </edge>
  <edge id="P48443 (pp) Q07869" label="RXRG_HUMAN (pp) PPARA_HUMAN" source="P48443" target="Q07869">
    <att name="confidence_score" value="1.0" type="real" />
    <att name="confidence_score_old" value="1.0" type="real" />
    <att name="initial_score" value="0.1129" type="real" />
    <att name="relevance_score" value="1.0" type="real" />
  </edge>
  <edge id="P48443 (pp) Q13133" label="RXRG_HUMAN (pp) NR1H3_HUMAN" source="P48443" target="Q13133">
    <att name="confidence_score" value="1.0" type="real" />
    <att name="confidence_score_old" value="0.1803" type="real" />
    <att name="initial_score" value="0.1129" type="real" />
    <att name="relevance_score" value="1.0" type="real" />
  </edge>
  <edge id="P48443 (pp) Q13352" label="RXRG_HUMAN (pp) CENPR_HUMAN" source="P48443" target="Q13352">
    <att name="confidence_score" value="1.0" type="real" />
    <att name="confidence_score_old" value="0.2159" type="real" />
    <att name="initial_score" value="0.1999" type="real" />
    <att name="relevance_score" value="1.0" type="real" />
  </edge>
  <edge id="P48443 (pp) Q14994" label="RXRG_HUMAN (pp) NR1I3_HUMAN" source="P48443" target="Q14994">
    <att name="confidence_score" value="1.0" type="real" />
    <att name="confidence_score_old" value="0.1583" type="real" />
    <att name="initial_score" value="0.0499" type="real" />
    <att name="relevance_score" value="1.0" type="real" />
  </edge>
  <edge id="P48443 (pp) Q15583" label="RXRG_HUMAN (pp) TGIF1_HUMAN" source="P48443" target="Q15583">
    <att name="confidence_score" value="1.0" type="real" />
    <att name="confidence_score_old" value="0.1826" type="real" />
    <att name="initial_score" value="0.119" type="real" />
    <att name="relevance_score" value="1.0" type="real" />
  </edge>
  <edge id="P48443 (pp) Q96RI1" label="RXRG_HUMAN (pp) NR1H4_HUMAN" source="P48443" target="Q96RI1">
    <att name="confidence_score" value="1.0" type="real" />
    <att name="confidence_score_old" value="0.172" type="real" />
    <att name="initial_score" value="0.0901" type="real" />
    <att name="relevance_score" value="1.0" type="real" />
  </edge>
  <edge id="P48443 (pp) Q9Y618" label="RXRG_HUMAN (pp) NCOR2_HUMAN" source="P48443" target="Q9Y618">
    <att name="confidence_score" value="1.0" type="real" />
    <att name="confidence_score_old" value="0.1602" type="real" />
    <att name="initial_score" value="0.0556" type="real" />
    <att name="relevance_score" value="1.0" type="real" />
  </edge>
  <edge id="P48552 (pp) P55055" label="NRIP1_HUMAN (pp) NR1H2_HUMAN" source="P48552" target="P55055">
    <att name="confidence_score" value="1.0" type="real" />
    <att name="confidence_score_old" value="1.0" type="real" />
    <att name="initial_score" value="0.7633" type="real" />
    <att name="relevance_score" value="1.0" type="real" />
  </edge>
  <edge id="P48552 (pp) P63165" label="NRIP1_HUMAN (pp) SUMO1_HUMAN" source="P48552" target="P63165">
    <att name="confidence_score" value="1.0" type="real" />
    <att name="confidence_score_old" value="1.0" type="real" />
    <att name="initial_score" value="0.4078" type="real" />
    <att name="relevance_score" value="1.0" type="real" />
  </edge>
  <edge id="P48552 (pp) Q09472" label="NRIP1_HUMAN (pp) EP300_HUMAN" source="P48552" target="Q09472">
    <att name="confidence_score" value="1.0" type="real" />
    <att name="confidence_score_old" value="1.0" type="real" />
    <att name="initial_score" value="0.6428" type="real" />
    <att name="relevance_score" value="1.0" type="real" />
  </edge>
  <edge id="P48552 (pp) Q13133" label="NRIP1_HUMAN (pp) NR1H3_HUMAN" source="P48552" target="Q13133">
    <att name="confidence_score" value="1.0" type="real" />
    <att name="confidence_score_old" value="1.0" type="real" />
    <att name="initial_score" value="0.7639" type="real" />
    <att name="relevance_score" value="1.0" type="real" />
  </edge>
  <edge id="P48552 (pp) Q15596" label="NRIP1_HUMAN (pp) NCOA2_HUMAN" source="P48552" target="Q15596">
    <att name="confidence_score" value="1.0" type="real" />
    <att name="confidence_score_old" value="0.2832" type="real" />
    <att name="initial_score" value="0.3309" type="real" />
    <att name="relevance_score" value="1.0" type="real" />
  </edge>
  <edge id="P48552 (pp) Q15788" label="NRIP1_HUMAN (pp) NCOA1_HUMAN" source="P48552" target="Q15788">
    <att name="confidence_score" value="1.0" type="real" />
    <att name="confidence_score_old" value="0.2832" type="real" />
    <att name="initial_score" value="0.331" type="real" />
    <att name="relevance_score" value="1.0" type="real" />
  </edge>
  <edge id="P48552 (pp) Q9UBK2" label="NRIP1_HUMAN (pp) PRGC1_HUMAN" source="P48552" target="Q9UBK2">
    <att name="confidence_score" value="1.0" type="real" />
    <att name="confidence_score_old" value="1.0" type="real" />
    <att name="initial_score" value="0.7075" type="real" />
    <att name="relevance_score" value="1.0" type="real" />
  </edge>
  <edge id="P48552 (pp) Q9Y618" label="NRIP1_HUMAN (pp) NCOR2_HUMAN" source="P48552" target="Q9Y618">
    <att name="confidence_score" value="1.0" type="real" />
    <att name="confidence_score_old" value="1.0" type="real" />
    <att name="relevance_score" value="1.0" type="real" />
  </edge>
  <edge id="P48552 (pp) Q9Y6Q9" label="NRIP1_HUMAN (pp) NCOA3_HUMAN" source="P48552" target="Q9Y6Q9">
    <att name="confidence_score" value="1.0" type="real" />
    <att name="confidence_score_old" value="0.2811" type="real" />
    <att name="initial_score" value="0.3274" type="real" />
    <att name="relevance_score" value="1.0" type="real" />
  </edge>
  <edge id="P49711 (pp) P61964" label="CTCF_HUMAN (pp) WDR5_HUMAN" source="P49711" target="P61964">
    <att name="confidence_score" value="1.0" type="real" />
    <att name="confidence_score_old" value="0.2302" type="real" />
    <att name="initial_score" value="0.2309" type="real" />
    <att name="relevance_score" value="1.0" type="real" />
  </edge>
  <edge id="P49711 (pp) P84243" label="CTCF_HUMAN (pp) H33_HUMAN" source="P49711" target="P84243">
    <att name="confidence_score" value="1.0" type="real" />
    <att name="confidence_score_old" value="0.1846" type="real" />
    <att name="initial_score" value="0.1243" type="real" />
    <att name="relevance_score" value="1.0" type="real" />
  </edge>
  <edge id="P49711 (pp) Q09028" label="CTCF_HUMAN (pp) RBBP4_HUMAN" source="P49711" target="Q09028">
    <att name="confidence_score" value="1.0" type="real" />
    <att name="confidence_score_old" value="1.0" type="real" />
    <att name="initial_score" value="0.0759" type="real" />
    <att name="relevance_score" value="1.0" type="real" />
  </edge>
  <edge id="P49711 (pp) Q09472" label="CTCF_HUMAN (pp) EP300_HUMAN" source="P49711" target="Q09472">
    <att name="confidence_score" value="1.0" type="real" />
    <att name="confidence_score_old" value="0.2059" type="real" />
    <att name="initial_score" value="0.177" type="real" />
    <att name="relevance_score" value="1.0" type="real" />
  </edge>
  <edge id="P49711 (pp) Q15022" label="CTCF_HUMAN (pp) SUZ12_HUMAN" source="P49711" target="Q15022">
    <att name="confidence_score" value="1.0" type="real" />
    <att name="confidence_score_old" value="1.0" type="real" />
    <att name="initial_score" value="0.7067" type="real" />
    <att name="relevance_score" value="1.0" type="real" />
  </edge>
  <edge id="P49711 (pp) Q15910" label="CTCF_HUMAN (pp) EZH2_HUMAN" source="P49711" target="Q15910">
    <att name="confidence_score" value="1.0" type="real" />
    <att name="confidence_score_old" value="1.0" type="real" />
    <att name="initial_score" value="0.0762" type="real" />
    <att name="relevance_score" value="1.0" type="real" />
  </edge>
  <edge id="P49711 (pp) Q16576" label="CTCF_HUMAN (pp) RBBP7_HUMAN" source="P49711" target="Q16576">
    <att name="confidence_score" value="1.0" type="real" />
    <att name="confidence_score_old" value="1.0" type="real" />
    <att name="initial_score" value="0.0758" type="real" />
    <att name="relevance_score" value="1.0" type="real" />
  </edge>
  <edge id="P49711 (pp) Q71DI3" label="CTCF_HUMAN (pp) H32_HUMAN" source="P49711" target="Q71DI3">
    <att name="confidence_score" value="1.0" type="real" />
    <att name="confidence_score_old" value="0.1857" type="real" />
    <att name="initial_score" value="0.127" type="real" />
    <att name="relevance_score" value="1.0" type="real" />
  </edge>
  <edge id="P49711 (pp) Q96ST3" label="CTCF_HUMAN (pp) SIN3A_HUMAN" source="P49711" target="Q96ST3">
    <att name="confidence_score" value="1.0" type="real" />
    <att name="confidence_score_old" value="0.4716" type="real" />
    <att name="initial_score" value="0.5773" type="real" />
    <att name="relevance_score" value="1.0" type="real" />
  </edge>
  <edge id="P55055 (pp) Q03181" label="NR1H2_HUMAN (pp) PPARD_HUMAN" source="P55055" target="Q03181">
    <att name="confidence_score" value="1.0" type="real" />
    <att name="confidence_score_old" value="0.1982" type="real" />
    <att name="initial_score" value="0.1586" type="real" />
    <att name="relevance_score" value="1.0" type="real" />
  </edge>
  <edge id="P55055 (pp) Q07869" label="NR1H2_HUMAN (pp) PPARA_HUMAN" source="P55055" target="Q07869">
    <att name="confidence_score" value="1.0" type="real" />
    <att name="confidence_score_old" value="0.1986" type="real" />
    <att name="initial_score" value="0.1595" type="real" />
    <att name="relevance_score" value="1.0" type="real" />
  </edge>
  <edge id="P55055 (pp) Q09472" label="NR1H2_HUMAN (pp) EP300_HUMAN" source="P55055" target="Q09472">
    <att name="confidence_score" value="1.0" type="real" />
    <att name="confidence_score_old" value="1.0" type="real" />
    <att name="initial_score" value="0.3835" type="real" />
    <att name="relevance_score" value="1.0" type="real" />
  </edge>
  <edge id="P55055 (pp) Q13227" label="NR1H2_HUMAN (pp) GPS2_HUMAN" source="P55055" target="Q13227">
    <att name="confidence_score" value="1.0" type="real" />
    <att name="confidence_score_old" value="1.0" type="real" />
    <att name="initial_score" value="0.1208" type="real" />
    <att name="relevance_score" value="1.0" type="real" />
  </edge>
  <edge id="P55055 (pp) Q14686" label="NR1H2_HUMAN (pp) NCOA6_HUMAN" source="P55055" target="Q14686">
    <att name="confidence_score" value="1.0" type="real" />
    <att name="confidence_score_old" value="0.2035" type="real" />
    <att name="initial_score" value="0.1714" type="real" />
    <att name="relevance_score" value="1.0" type="real" />
  </edge>
  <edge id="P55055 (pp) Q15466" label="NR1H2_HUMAN (pp) NR0B2_HUMAN" source="P55055" target="Q15466">
    <att name="confidence_score" value="1.0" type="real" />
    <att name="confidence_score_old" value="0.2587" type="real" />
    <att name="initial_score" value="0.2873" type="real" />
    <att name="relevance_score" value="1.0" type="real" />
  </edge>
  <edge id="P55055 (pp) Q15596" label="NR1H2_HUMAN (pp) NCOA2_HUMAN" source="P55055" target="Q15596">
    <att name="confidence_score" value="1.0" type="real" />
    <att name="confidence_score_old" value="0.2371" type="real" />
    <att name="initial_score" value="0.2452" type="real" />
    <att name="relevance_score" value="1.0" type="real" />
  </edge>
  <edge id="P55055 (pp) Q15648" label="NR1H2_HUMAN (pp) MED1_HUMAN" source="P55055" target="Q15648">
    <att name="confidence_score" value="1.0" type="real" />
    <att name="confidence_score_old" value="0.1835" type="real" />
    <att name="initial_score" value="0.1214" type="real" />
    <att name="relevance_score" value="1.0" type="real" />
  </edge>
  <edge id="P55055 (pp) Q15788" label="NR1H2_HUMAN (pp) NCOA1_HUMAN" source="P55055" target="Q15788">
    <att name="confidence_score" value="1.0" type="real" />
    <att name="confidence_score_old" value="1.0" type="real" />
    <att name="initial_score" value="0.6726" type="real" />
    <att name="relevance_score" value="1.0" type="real" />
  </edge>
  <edge id="P55055 (pp) Q96RI1" label="NR1H2_HUMAN (pp) NR1H4_HUMAN" source="P55055" target="Q96RI1">
    <att name="confidence_score" value="1.0" type="real" />
    <att name="confidence_score_old" value="0.3365" type="real" />
    <att name="initial_score" value="0.4143" type="real" />
    <att name="relevance_score" value="1.0" type="real" />
  </edge>
  <edge id="P55055 (pp) Q9BZK7" label="NR1H2_HUMAN (pp) TBL1R_HUMAN" source="P55055" target="Q9BZK7">
    <att name="confidence_score" value="1.0" type="real" />
    <att name="confidence_score_old" value="1.0" type="real" />
    <att name="initial_score" value="0.1168" type="real" />
    <att name="relevance_score" value="1.0" type="real" />
  </edge>
  <edge id="P55055 (pp) Q9Y618" label="NR1H2_HUMAN (pp) NCOR2_HUMAN" source="P55055" target="Q9Y618">
    <att name="confidence_score" value="1.0" type="real" />
    <att name="confidence_score_old" value="1.0" type="real" />
    <att name="initial_score" value="0.3279" type="real" />
    <att name="relevance_score" value="1.0" type="real" />
  </edge>
  <edge id="P55055 (pp) Q9Y6Q9" label="NR1H2_HUMAN (pp) NCOA3_HUMAN" source="P55055" target="Q9Y6Q9">
    <att name="confidence_score" value="1.0" type="real" />
    <att name="confidence_score_old" value="0.1609" type="real" />
    <att name="initial_score" value="0.0577" type="real" />
    <att name="relevance_score" value="1.0" type="real" />
  </edge>
  <edge id="P61964 (pp) P84243" label="WDR5_HUMAN (pp) H33_HUMAN" source="P61964" target="P84243">
    <att name="confidence_score" value="1.0" type="real" />
    <att name="confidence_score_old" value="0.211" type="real" />
    <att name="initial_score" value="0.1887" type="real" />
    <att name="relevance_score" value="1.0" type="real" />
  </edge>
  <edge id="P61964 (pp) Q09028" label="WDR5_HUMAN (pp) RBBP4_HUMAN" source="P61964" target="Q09028">
    <att name="confidence_score" value="1.0" type="real" />
    <att name="confidence_score_old" value="0.2112" type="real" />
    <att name="initial_score" value="0.1893" type="real" />
    <att name="relevance_score" value="1.0" type="real" />
  </edge>
  <edge id="P61964 (pp) Q09472" label="WDR5_HUMAN (pp) EP300_HUMAN" source="P61964" target="Q09472">
    <att name="confidence_score" value="1.0" type="real" />
    <att name="confidence_score_old" value="0.1991" type="real" />
    <att name="initial_score" value="0.1607" type="real" />
    <att name="relevance_score" value="1.0" type="real" />
  </edge>
  <edge id="P61964 (pp) Q14686" label="WDR5_HUMAN (pp) NCOA6_HUMAN" source="P61964" target="Q14686">
    <att name="confidence_score" value="1.0" type="real" />
    <att name="confidence_score_old" value="0.3369" type="real" />
    <att name="initial_score" value="0.4149" type="real" />
    <att name="relevance_score" value="1.0" type="real" />
  </edge>
  <edge id="P61964 (pp) Q15291" label="WDR5_HUMAN (pp) RBBP5_HUMAN" source="P61964" target="Q15291">
    <att name="confidence_score" value="1.0" type="real" />
    <att name="confidence_score_old" value="0.7011" type="real" />
    <att name="initial_score" value="0.7689" type="real" />
    <att name="relevance_score" value="1.0" type="real" />
  </edge>
  <edge id="P61964 (pp) Q6ZW49" label="WDR5_HUMAN (pp) PAXI1_HUMAN" source="P61964" target="Q6ZW49">
    <att name="confidence_score" value="1.0" type="real" />
    <att name="confidence_score_old" value="0.3424" type="real" />
    <att name="initial_score" value="0.4227" type="real" />
    <att name="relevance_score" value="1.0" type="real" />
  </edge>
  <edge id="P61964 (pp) Q71DI3" label="WDR5_HUMAN (pp) H32_HUMAN" source="P61964" target="Q71DI3">
    <att name="confidence_score" value="1.0" type="real" />
    <att name="confidence_score_old" value="0.2126" type="real" />
    <att name="initial_score" value="0.1924" type="real" />
    <att name="relevance_score" value="1.0" type="real" />
  </edge>
  <edge id="P61964 (pp) Q86X55" label="WDR5_HUMAN (pp) CARM1_HUMAN" source="P61964" target="Q86X55">
    <att name="confidence_score" value="1.0" type="real" />
    <att name="confidence_score_old" value="0.2671" type="real" />
    <att name="initial_score" value="0.3026" type="real" />
    <att name="relevance_score" value="1.0" type="real" />
  </edge>
  <edge id="P61964 (pp) Q8NEZ4" label="WDR5_HUMAN (pp) KMT2C_HUMAN" source="P61964" target="Q8NEZ4">
    <att name="confidence_score" value="1.0" type="real" />
    <att name="confidence_score_old" value="0.381" type="real" />
    <att name="initial_score" value="0.4743" type="real" />
    <att name="relevance_score" value="1.0" type="real" />
  </edge>
  <edge id="P61964 (pp) Q92793" label="WDR5_HUMAN (pp) CBP_HUMAN" source="P61964" target="Q92793">
    <att name="confidence_score" value="1.0" type="real" />
    <att name="confidence_score_old" value="0.2905" type="real" />
    <att name="initial_score" value="0.3433" type="real" />
    <att name="relevance_score" value="1.0" type="real" />
  </edge>
  <edge id="P61964 (pp) Q9BTK6" label="WDR5_HUMAN (pp) PAGR1_HUMAN" source="P61964" target="Q9BTK6">
    <att name="confidence_score" value="1.0" type="real" />
    <att name="confidence_score_old" value="0.2474" type="real" />
    <att name="initial_score" value="0.2657" type="real" />
    <att name="relevance_score" value="1.0" type="real" />
  </edge>
  <edge id="P61964 (pp) Q9UBL3" label="WDR5_HUMAN (pp) ASH2L_HUMAN" source="P61964" target="Q9UBL3">
    <att name="confidence_score" value="1.0" type="real" />
    <att name="confidence_score_old" value="0.6855" type="real" />
    <att name="initial_score" value="0.758" type="real" />
    <att name="relevance_score" value="1.0" type="real" />
  </edge>
  <edge id="P61964 (pp) Q9Y6Q9" label="WDR5_HUMAN (pp) NCOA3_HUMAN" source="P61964" target="Q9Y6Q9">
    <att name="confidence_score" value="1.0" type="real" />
    <att name="confidence_score_old" value="0.1822" type="real" />
    <att name="initial_score" value="0.1179" type="real" />
    <att name="relevance_score" value="1.0" type="real" />
  </edge>
  <edge id="P63165 (pp) Q07869" label="SUMO1_HUMAN (pp) PPARA_HUMAN" source="P63165" target="Q07869">
    <att name="confidence_score" value="1.0" type="real" />
    <att name="confidence_score_old" value="1.0" type="real" />
    <att name="initial_score" value="0.1677" type="real" />
    <att name="relevance_score" value="1.0" type="real" />
  </edge>
  <edge id="P63165 (pp) Q09472" label="SUMO1_HUMAN (pp) EP300_HUMAN" source="P63165" target="Q09472">
    <att name="confidence_score" value="1.0" type="real" />
    <att name="confidence_score_old" value="1.0" type="real" />
    <att name="initial_score" value="0.1613" type="real" />
    <att name="relevance_score" value="1.0" type="real" />
  </edge>
  <edge id="P63165 (pp) Q15022" label="SUMO1_HUMAN (pp) SUZ12_HUMAN" source="P63165" target="Q15022">
    <att name="confidence_score" value="1.0" type="real" />
    <att name="confidence_score_old" value="1.0" type="real" />
    <att name="initial_score" value="0.3897" type="real" />
    <att name="relevance_score" value="1.0" type="real" />
  </edge>
  <edge id="P63165 (pp) Q15596" label="SUMO1_HUMAN (pp) NCOA2_HUMAN" source="P63165" target="Q15596">
    <att name="confidence_score" value="1.0" type="real" />
    <att name="confidence_score_old" value="1.0" type="real" />
    <att name="initial_score" value="0.4256" type="real" />
    <att name="relevance_score" value="1.0" type="real" />
  </edge>
  <edge id="P63165 (pp) Q15788" label="SUMO1_HUMAN (pp) NCOA1_HUMAN" source="P63165" target="Q15788">
    <att name="confidence_score" value="1.0" type="real" />
    <att name="confidence_score_old" value="1.0" type="real" />
    <att name="initial_score" value="0.402" type="real" />
    <att name="relevance_score" value="1.0" type="real" />
  </edge>
  <edge id="P63165 (pp) Q16236" label="SUMO1_HUMAN (pp) NF2L2_HUMAN" source="P63165" target="Q16236">
    <att name="confidence_score" value="1.0" type="real" />
    <att name="confidence_score_old" value="0.2162" type="real" />
    <att name="initial_score" value="0.2006" type="real" />
    <att name="relevance_score" value="1.0" type="real" />
  </edge>
  <edge id="P63165 (pp) Q16576" label="SUMO1_HUMAN (pp) RBBP7_HUMAN" source="P63165" target="Q16576">
    <att name="confidence_score" value="1.0" type="real" />
    <att name="confidence_score_old" value="0.3179" type="real" />
    <att name="initial_score" value="0.3869" type="real" />
    <att name="relevance_score" value="1.0" type="real" />
  </edge>
  <edge id="P63165 (pp) Q6ZW49" label="SUMO1_HUMAN (pp) PAXI1_HUMAN" source="P63165" target="Q6ZW49">
    <att name="confidence_score" value="1.0" type="real" />
    <att name="confidence_score_old" value="1.0" type="real" />
    <att name="initial_score" value="0.1834" type="real" />
    <att name="relevance_score" value="1.0" type="real" />
  </edge>
  <edge id="P63165 (pp) Q92793" label="SUMO1_HUMAN (pp) CBP_HUMAN" source="P63165" target="Q92793">
    <att name="confidence_score" value="1.0" type="real" />
    <att name="confidence_score_old" value="1.0" type="real" />
    <att name="initial_score" value="0.6546" type="real" />
    <att name="relevance_score" value="1.0" type="real" />
  </edge>
  <edge id="P63165 (pp) Q96RI1" label="SUMO1_HUMAN (pp) NR1H4_HUMAN" source="P63165" target="Q96RI1">
    <att name="confidence_score" value="1.0" type="real" />
    <att name="confidence_score_old" value="1.0" type="real" />
    <att name="initial_score" value="0.5935" type="real" />
    <att name="relevance_score" value="1.0" type="real" />
  </edge>
  <edge id="P63165 (pp) Q96ST3" label="SUMO1_HUMAN (pp) SIN3A_HUMAN" source="P63165" target="Q96ST3">
    <att name="confidence_score" value="1.0" type="real" />
    <att name="confidence_score_old" value="1.0" type="real" />
    <att name="initial_score" value="0.1889" type="real" />
    <att name="relevance_score" value="1.0" type="real" />
  </edge>
  <edge id="P63165 (pp) Q9UBK2" label="SUMO1_HUMAN (pp) PRGC1_HUMAN" source="P63165" target="Q9UBK2">
    <att name="confidence_score" value="1.0" type="real" />
    <att name="confidence_score_old" value="1.0" type="real" />
    <att name="initial_score" value="0.0459" type="real" />
    <att name="relevance_score" value="1.0" type="real" />
  </edge>
  <edge id="P63165 (pp) Q9Y4B4" label="SUMO1_HUMAN (pp) ARIP4_HUMAN" source="P63165" target="Q9Y4B4">
    <att name="confidence_score" value="1.0" type="real" />
    <att name="confidence_score_old" value="0.1684" type="real" />
    <att name="initial_score" value="0.0799" type="real" />
    <att name="relevance_score" value="1.0" type="real" />
  </edge>
  <edge id="P63165 (pp) Q9Y618" label="SUMO1_HUMAN (pp) NCOR2_HUMAN" source="P63165" target="Q9Y618">
    <att name="confidence_score" value="1.0" type="real" />
    <att name="confidence_score_old" value="1.0" type="real" />
    <att name="initial_score" value="0.2159" type="real" />
    <att name="relevance_score" value="1.0" type="real" />
  </edge>
  <edge id="P78310 (pp) Q15788" label="CXAR_HUMAN (pp) NCOA1_HUMAN" source="P78310" target="Q15788">
    <att name="confidence_score" value="1.0" type="real" />
    <att name="confidence_score_old" value="0.3275" type="real" />
    <att name="initial_score" value="0.4012" type="real" />
    <att name="relevance_score" value="1.0" type="real" />
  </edge>
  <edge id="P84243 (pp) Q09028" label="H33_HUMAN (pp) RBBP4_HUMAN" source="P84243" target="Q09028">
    <att name="confidence_score" value="1.0" type="real" />
    <att name="confidence_score_old" value="1.0" type="real" />
    <att name="initial_score" value="0.2979" type="real" />
    <att name="relevance_score" value="1.0" type="real" />
  </edge>
  <edge id="P84243 (pp) Q09472" label="H33_HUMAN (pp) EP300_HUMAN" source="P84243" target="Q09472">
    <att name="confidence_score" value="1.0" type="real" />
    <att name="confidence_score_old" value="1.0" type="real" />
    <att name="initial_score" value="0.3912" type="real" />
    <att name="relevance_score" value="1.0" type="real" />
  </edge>
  <edge id="P84243 (pp) Q14686" label="H33_HUMAN (pp) NCOA6_HUMAN" source="P84243" target="Q14686">
    <att name="confidence_score" value="1.0" type="real" />
    <att name="confidence_score_old" value="0.2076" type="real" />
    <att name="initial_score" value="0.1809" type="real" />
    <att name="relevance_score" value="1.0" type="real" />
  </edge>
  <edge id="P84243 (pp) Q15022" label="H33_HUMAN (pp) SUZ12_HUMAN" source="P84243" target="Q15022">
    <att name="confidence_score" value="1.0" type="real" />
    <att name="confidence_score_old" value="1.0" type="real" />
    <att name="initial_score" value="0.5291" type="real" />
    <att name="relevance_score" value="1.0" type="real" />
  </edge>
  <edge id="P84243 (pp) Q15291" label="H33_HUMAN (pp) RBBP5_HUMAN" source="P84243" target="Q15291">
    <att name="confidence_score" value="1.0" type="real" />
    <att name="confidence_score_old" value="0.2118" type="real" />
    <att name="initial_score" value="0.1905" type="real" />
    <att name="relevance_score" value="1.0" type="real" />
  </edge>
  <edge id="P84243 (pp) Q15910" label="H33_HUMAN (pp) EZH2_HUMAN" source="P84243" target="Q15910">
    <att name="confidence_score" value="1.0" type="real" />
    <att name="confidence_score_old" value="1.0" type="real" />
    <att name="initial_score" value="0.7016" type="real" />
    <att name="relevance_score" value="1.0" type="real" />
  </edge>
  <edge id="P84243 (pp) Q16576" label="H33_HUMAN (pp) RBBP7_HUMAN" source="P84243" target="Q16576">
    <att name="confidence_score" value="1.0" type="real" />
    <att name="confidence_score_old" value="1.0" type="real" />
    <att name="initial_score" value="0.292" type="real" />
    <att name="relevance_score" value="1.0" type="real" />
  </edge>
  <edge id="P84243 (pp) Q6ZW49" label="H33_HUMAN (pp) PAXI1_HUMAN" source="P84243" target="Q6ZW49">
    <att name="confidence_score" value="1.0" type="real" />
    <att name="confidence_score_old" value="0.2057" type="real" />
    <att name="initial_score" value="0.1764" type="real" />
    <att name="relevance_score" value="1.0" type="real" />
  </edge>
  <edge id="P84243 (pp) Q71DI3" label="H33_HUMAN (pp) H32_HUMAN" source="P84243" target="Q71DI3">
    <att name="confidence_score" value="1.0" type="real" />
    <att name="confidence_score_old" value="1.0" type="real" />
    <att name="initial_score" value="0.4535" type="real" />
    <att name="relevance_score" value="1.0" type="real" />
  </edge>
  <edge id="P84243 (pp) Q86X55" label="H33_HUMAN (pp) CARM1_HUMAN" source="P84243" target="Q86X55">
    <att name="confidence_score" value="1.0" type="real" />
    <att name="confidence_score_old" value="0.3448" type="real" />
    <att name="initial_score" value="0.4261" type="real" />
    <att name="relevance_score" value="1.0" type="real" />
  </edge>
  <edge id="P84243 (pp) Q8NEZ4" label="H33_HUMAN (pp) KMT2C_HUMAN" source="P84243" target="Q8NEZ4">
    <att name="confidence_score" value="1.0" type="real" />
    <att name="confidence_score_old" value="0.2167" type="real" />
    <att name="initial_score" value="0.2016" type="real" />
    <att name="relevance_score" value="1.0" type="real" />
  </edge>
  <edge id="P84243 (pp) Q8WTS6" label="H33_HUMAN (pp) SETD7_HUMAN" source="P84243" target="Q8WTS6">
    <att name="confidence_score" value="1.0" type="real" />
    <att name="confidence_score_old" value="0.3259" type="real" />
    <att name="initial_score" value="0.3988" type="real" />
    <att name="relevance_score" value="1.0" type="real" />
  </edge>
  <edge id="P84243 (pp) Q92793" label="H33_HUMAN (pp) CBP_HUMAN" source="P84243" target="Q92793">
    <att name="confidence_score" value="1.0" type="real" />
    <att name="confidence_score_old" value="0.1889" type="real" />
    <att name="initial_score" value="0.1354" type="real" />
    <att name="relevance_score" value="1.0" type="real" />
  </edge>
  <edge id="P84243 (pp) Q96L73" label="H33_HUMAN (pp) NSD1_HUMAN" source="P84243" target="Q96L73">
    <att name="confidence_score" value="1.0" type="real" />
    <att name="confidence_score_old" value="0.1595" type="real" />
    <att name="initial_score" value="0.0537" type="real" />
    <att name="relevance_score" value="1.0" type="real" />
  </edge>
  <edge id="P84243 (pp) Q96ST3" label="H33_HUMAN (pp) SIN3A_HUMAN" source="P84243" target="Q96ST3">
    <att name="confidence_score" value="1.0" type="real" />
    <att name="confidence_score_old" value="1.0" type="real" />
    <att name="initial_score" value="0.244" type="real" />
    <att name="relevance_score" value="1.0" type="real" />
  </edge>
  <edge id="P84243 (pp) Q9BTK6" label="H33_HUMAN (pp) PAGR1_HUMAN" source="P84243" target="Q9BTK6">
    <att name="confidence_score" value="1.0" type="real" />
    <att name="confidence_score_old" value="0.2081" type="real" />
    <att name="initial_score" value="0.1822" type="real" />
    <att name="relevance_score" value="1.0" type="real" />
  </edge>
  <edge id="P84243 (pp) Q9UBL3" label="H33_HUMAN (pp) ASH2L_HUMAN" source="P84243" target="Q9UBL3">
    <att name="confidence_score" value="1.0" type="real" />
    <att name="confidence_score_old" value="0.2116" type="real" />
    <att name="initial_score" value="0.1901" type="real" />
    <att name="relevance_score" value="1.0" type="real" />
  </edge>
  <edge id="P84243 (pp) Q9Y6Q9" label="H33_HUMAN (pp) NCOA3_HUMAN" source="P84243" target="Q9Y6Q9">
    <att name="confidence_score" value="1.0" type="real" />
    <att name="confidence_score_old" value="1.0" type="real" />
    <att name="initial_score" value="0.248" type="real" />
    <att name="relevance_score" value="1.0" type="real" />
  </edge>
  <edge id="Q01469 (pp) Q03181" label="FABP5_HUMAN (pp) PPARD_HUMAN" source="Q01469" target="Q03181">
    <att name="confidence_score" value="1.0" type="real" />
    <att name="confidence_score_old" value="1.0" type="real" />
    <att name="initial_score" value="0.3954" type="real" />
    <att name="relevance_score" value="1.0" type="real" />
  </edge>
  <edge id="Q03181 (pp) Q04206" label="PPARD_HUMAN (pp) TF65_HUMAN" source="Q03181" target="Q04206">
    <att name="confidence_score" value="1.0" type="real" />
    <att name="confidence_score_old" value="0.2336" type="real" />
    <att name="initial_score" value="0.238" type="real" />
    <att name="relevance_score" value="1.0" type="real" />
  </edge>
  <edge id="Q03181 (pp) Q07869" label="PPARD_HUMAN (pp) PPARA_HUMAN" source="Q03181" target="Q07869">
    <att name="confidence_score" value="1.0" type="real" />
    <att name="confidence_score_old" value="1.0" type="real" />
    <att name="initial_score" value="0.0" type="real" />
    <att name="relevance_score" value="1.0" type="real" />
  </edge>
  <edge id="Q03181 (pp) Q09472" label="PPARD_HUMAN (pp) EP300_HUMAN" source="Q03181" target="Q09472">
    <att name="confidence_score" value="1.0" type="real" />
    <att name="confidence_score_old" value="0.326" type="real" />
    <att name="initial_score" value="0.399" type="real" />
    <att name="relevance_score" value="1.0" type="real" />
  </edge>
  <edge id="Q03181 (pp) Q13133" label="PPARD_HUMAN (pp) NR1H3_HUMAN" source="Q03181" target="Q13133">
    <att name="confidence_score" value="1.0" type="real" />
    <att name="confidence_score_old" value="0.1986" type="real" />
    <att name="initial_score" value="0.1594" type="real" />
    <att name="relevance_score" value="1.0" type="real" />
  </edge>
  <edge id="Q03181 (pp) Q15596" label="PPARD_HUMAN (pp) NCOA2_HUMAN" source="Q03181" target="Q15596">
    <att name="confidence_score" value="1.0" type="real" />
    <att name="confidence_score_old" value="0.3288" type="real" />
    <att name="initial_score" value="0.403" type="real" />
    <att name="relevance_score" value="1.0" type="real" />
  </edge>
  <edge id="Q03181 (pp) Q15788" label="PPARD_HUMAN (pp) NCOA1_HUMAN" source="Q03181" target="Q15788">
    <att name="confidence_score" value="1.0" type="real" />
    <att name="confidence_score_old" value="0.3393" type="real" />
    <att name="initial_score" value="0.4183" type="real" />
    <att name="relevance_score" value="1.0" type="real" />
  </edge>
  <edge id="Q03181 (pp) Q92793" label="PPARD_HUMAN (pp) CBP_HUMAN" source="Q03181" target="Q92793">
    <att name="confidence_score" value="1.0" type="real" />
    <att name="confidence_score_old" value="0.2471" type="real" />
    <att name="initial_score" value="0.265" type="real" />
    <att name="relevance_score" value="1.0" type="real" />
  </edge>
  <edge id="Q03181 (pp) Q9UBK2" label="PPARD_HUMAN (pp) PRGC1_HUMAN" source="Q03181" target="Q9UBK2">
    <att name="confidence_score" value="1.0" type="real" />
    <att name="confidence_score_old" value="0.2755" type="real" />
    <att name="initial_score" value="0.3176" type="real" />
    <att name="relevance_score" value="1.0" type="real" />
  </edge>
  <edge id="Q03181 (pp) Q9Y618" label="PPARD_HUMAN (pp) NCOR2_HUMAN" source="Q03181" target="Q9Y618">
    <att name="confidence_score" value="1.0" type="real" />
    <att name="confidence_score_old" value="0.2393" type="real" />
    <att name="initial_score" value="0.2497" type="real" />
    <att name="relevance_score" value="1.0" type="real" />
  </edge>
  <edge id="Q03181 (pp) Q9Y6Q9" label="PPARD_HUMAN (pp) NCOA3_HUMAN" source="Q03181" target="Q9Y6Q9">
    <att name="confidence_score" value="1.0" type="real" />
    <att name="confidence_score_old" value="0.1986" type="real" />
    <att name="initial_score" value="0.1595" type="real" />
    <att name="relevance_score" value="1.0" type="real" />
  </edge>
  <edge id="Q04206 (pp) Q07869" label="TF65_HUMAN (pp) PPARA_HUMAN" source="Q04206" target="Q07869">
    <att name="confidence_score" value="1.0" type="real" />
    <att name="confidence_score_old" value="0.3191" type="real" />
    <att name="initial_score" value="0.3887" type="real" />
    <att name="relevance_score" value="1.0" type="real" />
  </edge>
  <edge id="Q04206 (pp) Q09472" label="TF65_HUMAN (pp) EP300_HUMAN" source="Q04206" target="Q09472">
    <att name="confidence_score" value="1.0" type="real" />
    <att name="confidence_score_old" value="1.0" type="real" />
    <att name="initial_score" value="0.7682" type="real" />
    <att name="relevance_score" value="1.0" type="real" />
  </edge>
  <edge id="Q04206 (pp) Q13352" label="TF65_HUMAN (pp) CENPR_HUMAN" source="Q04206" target="Q13352">
    <att name="confidence_score" value="1.0" type="real" />
    <att name="confidence_score_old" value="0.3266" type="real" />
    <att name="initial_score" value="0.3999" type="real" />
    <att name="relevance_score" value="1.0" type="real" />
  </edge>
  <edge id="Q04206 (pp) Q15022" label="TF65_HUMAN (pp) SUZ12_HUMAN" source="Q04206" target="Q15022">
    <att name="confidence_score" value="1.0" type="real" />
    <att name="confidence_score_old" value="0.1978" type="real" />
    <att name="initial_score" value="0.1575" type="real" />
    <att name="relevance_score" value="1.0" type="real" />
  </edge>
  <edge id="Q04206 (pp) Q15466" label="TF65_HUMAN (pp) NR0B2_HUMAN" source="Q04206" target="Q15466">
    <att name="confidence_score" value="1.0" type="real" />
    <att name="confidence_score_old" value="0.3295" type="real" />
    <att name="initial_score" value="0.4041" type="real" />
    <att name="relevance_score" value="1.0" type="real" />
  </edge>
  <edge id="Q04206 (pp) Q86X55" label="TF65_HUMAN (pp) CARM1_HUMAN" source="Q04206" target="Q86X55">
    <att name="confidence_score" value="1.0" type="real" />
    <att name="confidence_score_old" value="0.4107" type="real" />
    <att name="initial_score" value="0.5106" type="real" />
    <att name="relevance_score" value="1.0" type="real" />
  </edge>
  <edge id="Q04206 (pp) Q8WTS6" label="TF65_HUMAN (pp) SETD7_HUMAN" source="Q04206" target="Q8WTS6">
    <att name="confidence_score" value="1.0" type="real" />
    <att name="confidence_score_old" value="0.7593" type="real" />
    <att name="initial_score" value="0.8075" type="real" />
    <att name="relevance_score" value="1.0" type="real" />
  </edge>
  <edge id="Q04206 (pp) Q92793" label="TF65_HUMAN (pp) CBP_HUMAN" source="Q04206" target="Q92793">
    <att name="confidence_score" value="1.0" type="real" />
    <att name="confidence_score_old" value="1.0" type="real" />
    <att name="initial_score" value="0.7774" type="real" />
    <att name="relevance_score" value="1.0" type="real" />
  </edge>
  <edge id="Q04206 (pp) Q96L73" label="TF65_HUMAN (pp) NSD1_HUMAN" source="Q04206" target="Q96L73">
    <att name="confidence_score" value="1.0" type="real" />
    <att name="confidence_score_old" value="0.3761" type="real" />
    <att name="initial_score" value="0.4681" type="real" />
    <att name="relevance_score" value="1.0" type="real" />
  </edge>
  <edge id="Q04206 (pp) Q96RI1" label="TF65_HUMAN (pp) NR1H4_HUMAN" source="Q04206" target="Q96RI1">
    <att name="confidence_score" value="1.0" type="real" />
    <att name="confidence_score_old" value="0.3216" type="real" />
    <att name="initial_score" value="0.3924" type="real" />
    <att name="relevance_score" value="1.0" type="real" />
  </edge>
  <edge id="Q04206 (pp) Q9UBK2" label="TF65_HUMAN (pp) PRGC1_HUMAN" source="Q04206" target="Q9UBK2">
    <att name="confidence_score" value="1.0" type="real" />
    <att name="confidence_score_old" value="0.3877" type="real" />
    <att name="initial_score" value="0.4827" type="real" />
    <att name="relevance_score" value="1.0" type="real" />
  </edge>
  <edge id="Q04206 (pp) Q9Y618" label="TF65_HUMAN (pp) NCOR2_HUMAN" source="Q04206" target="Q9Y618">
    <att name="confidence_score" value="1.0" type="real" />
    <att name="confidence_score_old" value="0.5722" type="real" />
    <att name="initial_score" value="0.6708" type="real" />
    <att name="relevance_score" value="1.0" type="real" />
  </edge>
  <edge id="Q04206 (pp) Q9Y6Q9" label="TF65_HUMAN (pp) NCOA3_HUMAN" source="Q04206" target="Q9Y6Q9">
    <att name="confidence_score" value="1.0" type="real" />
    <att name="confidence_score_old" value="0.2257" type="real" />
    <att name="initial_score" value="0.2213" type="real" />
    <att name="relevance_score" value="1.0" type="real" />
  </edge>
  <edge id="Q07869 (pp) Q09472" label="PPARA_HUMAN (pp) EP300_HUMAN" source="Q07869" target="Q09472">
    <att name="confidence_score" value="1.0" type="real" />
    <att name="confidence_score_old" value="0.4749" type="real" />
    <att name="initial_score" value="0.5807" type="real" />
    <att name="relevance_score" value="1.0" type="real" />
  </edge>
  <edge id="Q07869 (pp) Q13133" label="PPARA_HUMAN (pp) NR1H3_HUMAN" source="Q07869" target="Q13133">
    <att name="confidence_score" value="1.0" type="real" />
    <att name="confidence_score_old" value="0.7076" type="real" />
    <att name="initial_score" value="0.7734" type="real" />
    <att name="relevance_score" value="1.0" type="real" />
  </edge>
  <edge id="Q07869 (pp) Q15596" label="PPARA_HUMAN (pp) NCOA2_HUMAN" source="Q07869" target="Q15596">
    <att name="confidence_score" value="1.0" type="real" />
    <att name="confidence_score_old" value="0.2791" type="real" />
    <att name="initial_score" value="0.324" type="real" />
    <att name="relevance_score" value="1.0" type="real" />
  </edge>
  <edge id="Q07869 (pp) Q15648" label="PPARA_HUMAN (pp) MED1_HUMAN" source="Q07869" target="Q15648">
    <att name="confidence_score" value="1.0" type="real" />
    <att name="confidence_score_old" value="0.1879" type="real" />
    <att name="initial_score" value="0.1327" type="real" />
    <att name="relevance_score" value="1.0" type="real" />
  </edge>
  <edge id="Q07869 (pp) Q15788" label="PPARA_HUMAN (pp) NCOA1_HUMAN" source="Q07869" target="Q15788">
    <att name="confidence_score" value="1.0" type="real" />
    <att name="confidence_score_old" value="0.6813" type="real" />
    <att name="initial_score" value="0.7551" type="real" />
    <att name="relevance_score" value="1.0" type="real" />
  </edge>
  <edge id="Q07869 (pp) Q3L8U1" label="PPARA_HUMAN (pp) CHD9_HUMAN" source="Q07869" target="Q3L8U1">
    <att name="confidence_score" value="1.0" type="real" />
    <att name="confidence_score_old" value="0.268" type="real" />
    <att name="initial_score" value="0.3043" type="real" />
    <att name="relevance_score" value="1.0" type="real" />
  </edge>
  <edge id="Q07869 (pp) Q92793" label="PPARA_HUMAN (pp) CBP_HUMAN" source="Q07869" target="Q92793">
    <att name="confidence_score" value="1.0" type="real" />
    <att name="confidence_score_old" value="0.2472" type="real" />
    <att name="initial_score" value="0.2653" type="real" />
    <att name="relevance_score" value="1.0" type="real" />
  </edge>
  <edge id="Q07869 (pp) Q96F24" label="PPARA_HUMAN (pp) NRBF2_HUMAN" source="Q07869" target="Q96F24">
    <att name="confidence_score" value="1.0" type="real" />
    <att name="confidence_score_old" value="0.2291" type="real" />
    <att name="initial_score" value="0.2285" type="real" />
    <att name="relevance_score" value="1.0" type="real" />
  </edge>
  <edge id="Q07869 (pp) Q96ST3" label="PPARA_HUMAN (pp) SIN3A_HUMAN" source="Q07869" target="Q96ST3">
    <att name="confidence_score" value="1.0" type="real" />
    <att name="confidence_score_old" value="0.1908" type="real" />
    <att name="initial_score" value="0.1401" type="real" />
    <att name="relevance_score" value="1.0" type="real" />
  </edge>
  <edge id="Q07869 (pp) Q9BZK7" label="PPARA_HUMAN (pp) TBL1R_HUMAN" source="Q07869" target="Q9BZK7">
    <att name="confidence_score" value="1.0" type="real" />
    <att name="confidence_score_old" value="1.0" type="real" />
    <att name="initial_score" value="0.2749" type="real" />
    <att name="relevance_score" value="1.0" type="real" />
  </edge>
  <edge id="Q07869 (pp) Q9UBK2" label="PPARA_HUMAN (pp) PRGC1_HUMAN" source="Q07869" target="Q9UBK2">
    <att name="confidence_score" value="1.0" type="real" />
    <att name="confidence_score_old" value="1.0" type="real" />
    <att name="initial_score" value="0.5402" type="real" />
    <att name="relevance_score" value="1.0" type="real" />
  </edge>
  <edge id="Q07869 (pp) Q9Y618" label="PPARA_HUMAN (pp) NCOR2_HUMAN" source="Q07869" target="Q9Y618">
    <att name="confidence_score" value="1.0" type="real" />
    <att name="confidence_score_old" value="0.5467" type="real" />
    <att name="initial_score" value="0.6488" type="real" />
    <att name="relevance_score" value="1.0" type="real" />
  </edge>
  <edge id="Q07869 (pp) Q9Y6Q9" label="PPARA_HUMAN (pp) NCOA3_HUMAN" source="Q07869" target="Q9Y6Q9">
    <att name="confidence_score" value="1.0" type="real" />
    <att name="confidence_score_old" value="0.36" type="real" />
    <att name="initial_score" value="0.4468" type="real" />
    <att name="relevance_score" value="1.0" type="real" />
  </edge>
  <edge id="Q09028 (pp) Q09472" label="RBBP4_HUMAN (pp) EP300_HUMAN" source="Q09028" target="Q09472">
    <att name="confidence_score" value="1.0" type="real" />
    <att name="confidence_score_old" value="0.3433" type="real" />
    <att name="initial_score" value="0.424" type="real" />
    <att name="relevance_score" value="1.0" type="real" />
  </edge>
  <edge id="Q09028 (pp) Q15022" label="RBBP4_HUMAN (pp) SUZ12_HUMAN" source="Q09028" target="Q15022">
    <att name="confidence_score" value="1.0" type="real" />
    <att name="confidence_score_old" value="1.0" type="real" />
    <att name="initial_score" value="0.3266" type="real" />
    <att name="relevance_score" value="1.0" type="real" />
  </edge>
  <edge id="Q09028 (pp) Q15291" label="RBBP4_HUMAN (pp) RBBP5_HUMAN" source="Q09028" target="Q15291">
    <att name="confidence_score" value="1.0" type="real" />
    <att name="confidence_score_old" value="0.2057" type="real" />
    <att name="initial_score" value="0.1765" type="real" />
    <att name="relevance_score" value="1.0" type="real" />
  </edge>
  <edge id="Q09028 (pp) Q15910" label="RBBP4_HUMAN (pp) EZH2_HUMAN" source="Q09028" target="Q15910">
    <att name="confidence_score" value="1.0" type="real" />
    <att name="confidence_score_old" value="1.0" type="real" />
    <att name="initial_score" value="0.5444" type="real" />
    <att name="relevance_score" value="1.0" type="real" />
  </edge>
  <edge id="Q09028 (pp) Q16576" label="RBBP4_HUMAN (pp) RBBP7_HUMAN" source="Q09028" target="Q16576">
    <att name="confidence_score" value="1.0" type="real" />
    <att name="confidence_score_old" value="1.0" type="real" />
    <att name="initial_score" value="0.2592" type="real" />
    <att name="relevance_score" value="1.0" type="real" />
  </edge>
  <edge id="Q09028 (pp) Q71DI3" label="RBBP4_HUMAN (pp) H32_HUMAN" source="Q09028" target="Q71DI3">
    <att name="confidence_score" value="1.0" type="real" />
    <att name="confidence_score_old" value="1.0" type="real" />
    <att name="initial_score" value="0.3009" type="real" />
    <att name="relevance_score" value="1.0" type="real" />
  </edge>
  <edge id="Q09028 (pp) Q92793" label="RBBP4_HUMAN (pp) CBP_HUMAN" source="Q09028" target="Q92793">
    <att name="confidence_score" value="1.0" type="real" />
    <att name="confidence_score_old" value="0.3221" type="real" />
    <att name="initial_score" value="0.3932" type="real" />
    <att name="relevance_score" value="1.0" type="real" />
  </edge>
  <edge id="Q09028 (pp) Q96ST3" label="RBBP4_HUMAN (pp) SIN3A_HUMAN" source="Q09028" target="Q96ST3">
    <att name="confidence_score" value="1.0" type="real" />
    <att name="confidence_score_old" value="1.0" type="real" />
    <att name="initial_score" value="0.57" type="real" />
    <att name="relevance_score" value="1.0" type="real" />
  </edge>
  <edge id="Q09028 (pp) Q9UBL3" label="RBBP4_HUMAN (pp) ASH2L_HUMAN" source="Q09028" target="Q9UBL3">
    <att name="confidence_score" value="1.0" type="real" />
    <att name="confidence_score_old" value="0.2057" type="real" />
    <att name="initial_score" value="0.1766" type="real" />
    <att name="relevance_score" value="1.0" type="real" />
  </edge>
  <edge id="Q09472 (pp) Q13133" label="EP300_HUMAN (pp) NR1H3_HUMAN" source="Q09472" target="Q13133">
    <att name="confidence_score" value="1.0" type="real" />
    <att name="confidence_score_old" value="1.0" type="real" />
    <att name="initial_score" value="0.6182" type="real" />
    <att name="relevance_score" value="1.0" type="real" />
  </edge>
  <edge id="Q09472 (pp) Q13227" label="EP300_HUMAN (pp) GPS2_HUMAN" source="Q09472" target="Q13227">
    <att name="confidence_score" value="1.0" type="real" />
    <att name="confidence_score_old" value="0.3216" type="real" />
    <att name="initial_score" value="0.3925" type="real" />
    <att name="relevance_score" value="1.0" type="real" />
  </edge>
  <edge id="Q09472 (pp) Q14686" label="EP300_HUMAN (pp) NCOA6_HUMAN" source="Q09472" target="Q14686">
    <att name="confidence_score" value="1.0" type="real" />
    <att name="confidence_score_old" value="0.205" type="real" />
    <att name="initial_score" value="0.1747" type="real" />
    <att name="relevance_score" value="1.0" type="real" />
  </edge>
  <edge id="Q09472 (pp) Q15291" label="EP300_HUMAN (pp) RBBP5_HUMAN" source="Q09472" target="Q15291">
    <att name="confidence_score" value="1.0" type="real" />
    <att name="confidence_score_old" value="0.1989" type="real" />
    <att name="initial_score" value="0.1602" type="real" />
    <att name="relevance_score" value="1.0" type="real" />
  </edge>
  <edge id="Q09472 (pp) Q15596" label="EP300_HUMAN (pp) NCOA2_HUMAN" source="Q09472" target="Q15596">
    <att name="confidence_score" value="1.0" type="real" />
    <att name="confidence_score_old" value="0.2947" type="real" />
    <att name="initial_score" value="0.3502" type="real" />
    <att name="relevance_score" value="1.0" type="real" />
  </edge>
  <edge id="Q09472 (pp) Q15648" label="EP300_HUMAN (pp) MED1_HUMAN" source="Q09472" target="Q15648">
    <att name="confidence_score" value="1.0" type="real" />
    <att name="confidence_score_old" value="1.0" type="real" />
    <att name="initial_score" value="0.1071" type="real" />
    <att name="relevance_score" value="1.0" type="real" />
  </edge>
  <edge id="Q09472 (pp) Q15788" label="EP300_HUMAN (pp) NCOA1_HUMAN" source="Q09472" target="Q15788">
    <att name="confidence_score" value="1.0" type="real" />
    <att name="confidence_score_old" value="1.0" type="real" />
    <att name="initial_score" value="0.7731" type="real" />
    <att name="relevance_score" value="1.0" type="real" />
  </edge>
  <edge id="Q09472 (pp) Q15910" label="EP300_HUMAN (pp) EZH2_HUMAN" source="Q09472" target="Q15910">
    <att name="confidence_score" value="1.0" type="real" />
    <att name="confidence_score_old" value="0.1987" type="real" />
    <att name="initial_score" value="0.1599" type="real" />
    <att name="relevance_score" value="1.0" type="real" />
  </edge>
  <edge id="Q09472 (pp) Q16236" label="EP300_HUMAN (pp) NF2L2_HUMAN" source="Q09472" target="Q16236">
    <att name="confidence_score" value="1.0" type="real" />
    <att name="confidence_score_old" value="0.2107" type="real" />
    <att name="initial_score" value="0.1881" type="real" />
    <att name="relevance_score" value="1.0" type="real" />
  </edge>
  <edge id="Q09472 (pp) Q6ZW49" label="EP300_HUMAN (pp) PAXI1_HUMAN" source="Q09472" target="Q6ZW49">
    <att name="confidence_score" value="1.0" type="real" />
    <att name="confidence_score_old" value="0.36" type="real" />
    <att name="initial_score" value="0.447" type="real" />
    <att name="relevance_score" value="1.0" type="real" />
  </edge>
  <edge id="Q09472 (pp) Q71DI3" label="EP300_HUMAN (pp) H32_HUMAN" source="Q09472" target="Q71DI3">
    <att name="confidence_score" value="1.0" type="real" />
    <att name="confidence_score_old" value="1.0" type="real" />
    <att name="initial_score" value="0.2986" type="real" />
    <att name="relevance_score" value="1.0" type="real" />
  </edge>
  <edge id="Q09472 (pp) Q86X55" label="EP300_HUMAN (pp) CARM1_HUMAN" source="Q09472" target="Q86X55">
    <att name="confidence_score" value="1.0" type="real" />
    <att name="confidence_score_old" value="0.6672" type="real" />
    <att name="initial_score" value="0.745" type="real" />
    <att name="relevance_score" value="1.0" type="real" />
  </edge>
  <edge id="Q09472 (pp) Q8NEZ4" label="EP300_HUMAN (pp) KMT2C_HUMAN" source="Q09472" target="Q8NEZ4">
    <att name="confidence_score" value="1.0" type="real" />
    <att name="confidence_score_old" value="0.1974" type="real" />
    <att name="initial_score" value="0.1566" type="real" />
    <att name="relevance_score" value="1.0" type="real" />
  </edge>
  <edge id="Q09472 (pp) Q92793" label="EP300_HUMAN (pp) CBP_HUMAN" source="Q09472" target="Q92793">
    <att name="confidence_score" value="1.0" type="real" />
    <att name="confidence_score_old" value="1.0" type="real" />
    <att name="initial_score" value="0.7013" type="real" />
    <att name="relevance_score" value="1.0" type="real" />
  </edge>
  <edge id="Q09472 (pp) Q99743" label="EP300_HUMAN (pp) NPAS2_HUMAN" source="Q09472" target="Q99743">
    <att name="confidence_score" value="1.0" type="real" />
    <att name="confidence_score_old" value="0.1874" type="real" />
    <att name="initial_score" value="0.1314" type="real" />
    <att name="relevance_score" value="1.0" type="real" />
  </edge>
  <edge id="Q09472 (pp) Q9BTK6" label="EP300_HUMAN (pp) PAGR1_HUMAN" source="Q09472" target="Q9BTK6">
    <att name="confidence_score" value="1.0" type="real" />
    <att name="confidence_score_old" value="0.1832" type="real" />
    <att name="initial_score" value="0.1206" type="real" />
    <att name="relevance_score" value="1.0" type="real" />
  </edge>
  <edge id="Q09472 (pp) Q9UBK2" label="EP300_HUMAN (pp) PRGC1_HUMAN" source="Q09472" target="Q9UBK2">
    <att name="confidence_score" value="1.0" type="real" />
    <att name="confidence_score_old" value="1.0" type="real" />
    <att name="initial_score" value="0.6577" type="real" />
    <att name="relevance_score" value="1.0" type="real" />
  </edge>
  <edge id="Q09472 (pp) Q9UBL3" label="EP300_HUMAN (pp) ASH2L_HUMAN" source="Q09472" target="Q9UBL3">
    <att name="confidence_score" value="1.0" type="real" />
    <att name="confidence_score_old" value="0.1997" type="real" />
    <att name="initial_score" value="0.1621" type="real" />
    <att name="relevance_score" value="1.0" type="real" />
  </edge>
  <edge id="Q09472 (pp) Q9Y3R0" label="EP300_HUMAN (pp) GRIP1_HUMAN" source="Q09472" target="Q9Y3R0">
    <att name="confidence_score" value="1.0" type="real" />
    <att name="confidence_score_old" value="0.5897" type="real" />
    <att name="initial_score" value="0.6853" type="real" />
    <att name="relevance_score" value="1.0" type="real" />
  </edge>
  <edge id="Q09472 (pp) Q9Y618" label="EP300_HUMAN (pp) NCOR2_HUMAN" source="Q09472" target="Q9Y618">
    <att name="confidence_score" value="1.0" type="real" />
    <att name="confidence_score_old" value="1.0" type="real" />
    <att name="initial_score" value="0.1678" type="real" />
    <att name="relevance_score" value="1.0" type="real" />
  </edge>
  <edge id="Q09472 (pp) Q9Y6Q9" label="EP300_HUMAN (pp) NCOA3_HUMAN" source="Q09472" target="Q9Y6Q9">
    <att name="confidence_score" value="1.0" type="real" />
    <att name="confidence_score_old" value="1.0" type="real" />
    <att name="initial_score" value="0.7865" type="real" />
    <att name="relevance_score" value="1.0" type="real" />
  </edge>
  <edge id="Q13133 (pp) Q13227" label="NR1H3_HUMAN (pp) GPS2_HUMAN" source="Q13133" target="Q13227">
    <att name="confidence_score" value="1.0" type="real" />
    <att name="confidence_score_old" value="1.0" type="real" />
    <att name="initial_score" value="0.1208" type="real" />
    <att name="relevance_score" value="1.0" type="real" />
  </edge>
  <edge id="Q13133 (pp) Q15466" label="NR1H3_HUMAN (pp) NR0B2_HUMAN" source="Q13133" target="Q15466">
    <att name="confidence_score" value="1.0" type="real" />
    <att name="confidence_score_old" value="0.309" type="real" />
    <att name="initial_score" value="0.3731" type="real" />
    <att name="relevance_score" value="1.0" type="real" />
  </edge>
  <edge id="Q13133 (pp) Q15648" label="NR1H3_HUMAN (pp) MED1_HUMAN" source="Q13133" target="Q15648">
    <att name="confidence_score" value="1.0" type="real" />
    <att name="confidence_score_old" value="0.1729" type="real" />
    <att name="initial_score" value="0.0926" type="real" />
    <att name="relevance_score" value="1.0" type="real" />
  </edge>
  <edge id="Q13133 (pp) Q15788" label="NR1H3_HUMAN (pp) NCOA1_HUMAN" source="Q13133" target="Q15788">
    <att name="confidence_score" value="1.0" type="real" />
    <att name="confidence_score_old" value="1.0" type="real" />
    <att name="initial_score" value="0.7731" type="real" />
    <att name="relevance_score" value="1.0" type="real" />
  </edge>
  <edge id="Q13133 (pp) Q9BZK7" label="NR1H3_HUMAN (pp) TBL1R_HUMAN" source="Q13133" target="Q9BZK7">
    <att name="confidence_score" value="1.0" type="real" />
    <att name="confidence_score_old" value="1.0" type="real" />
    <att name="initial_score" value="0.1169" type="real" />
    <att name="relevance_score" value="1.0" type="real" />
  </edge>
  <edge id="Q13133 (pp) Q9UBK2" label="NR1H3_HUMAN (pp) PRGC1_HUMAN" source="Q13133" target="Q9UBK2">
    <att name="confidence_score" value="1.0" type="real" />
    <att name="confidence_score_old" value="0.3463" type="real" />
    <att name="initial_score" value="0.4282" type="real" />
    <att name="relevance_score" value="1.0" type="real" />
  </edge>
  <edge id="Q13133 (pp) Q9Y618" label="NR1H3_HUMAN (pp) NCOR2_HUMAN" source="Q13133" target="Q9Y618">
    <att name="confidence_score" value="1.0" type="real" />
    <att name="confidence_score_old" value="1.0" type="real" />
    <att name="initial_score" value="0.3227" type="real" />
    <att name="relevance_score" value="1.0" type="real" />
  </edge>
  <edge id="Q13133 (pp) Q9Y6Q9" label="NR1H3_HUMAN (pp) NCOA3_HUMAN" source="Q13133" target="Q9Y6Q9">
    <att name="confidence_score" value="1.0" type="real" />
    <att name="confidence_score_old" value="0.1609" type="real" />
    <att name="initial_score" value="0.0578" type="real" />
    <att name="relevance_score" value="1.0" type="real" />
  </edge>
  <edge id="Q13227 (pp) Q96ST3" label="GPS2_HUMAN (pp) SIN3A_HUMAN" source="Q13227" target="Q96ST3">
    <att name="confidence_score" value="1.0" type="real" />
    <att name="confidence_score_old" value="0.2346" type="real" />
    <att name="initial_score" value="0.2399" type="real" />
    <att name="relevance_score" value="1.0" type="real" />
  </edge>
  <edge id="Q13227 (pp) Q9BZK7" label="GPS2_HUMAN (pp) TBL1R_HUMAN" source="Q13227" target="Q9BZK7">
    <att name="confidence_score" value="1.0" type="real" />
    <att name="confidence_score_old" value="1.0" type="real" />
    <att name="initial_score" value="0.3242" type="real" />
    <att name="relevance_score" value="1.0" type="real" />
  </edge>
  <edge id="Q13227 (pp) Q9Y618" label="GPS2_HUMAN (pp) NCOR2_HUMAN" source="Q13227" target="Q9Y618">
    <att name="confidence_score" value="1.0" type="real" />
    <att name="confidence_score_old" value="1.0" type="real" />
    <att name="initial_score" value="0.5753" type="real" />
    <att name="relevance_score" value="1.0" type="real" />
  </edge>
  <edge id="Q14686 (pp) Q14994" label="NCOA6_HUMAN (pp) NR1I3_HUMAN" source="Q14686" target="Q14994">
    <att name="confidence_score" value="1.0" type="real" />
    <att name="confidence_score_old" value="0.5041" type="real" />
    <att name="initial_score" value="0.6095" type="real" />
    <att name="relevance_score" value="1.0" type="real" />
  </edge>
  <edge id="Q14686 (pp) Q15291" label="NCOA6_HUMAN (pp) RBBP5_HUMAN" source="Q14686" target="Q15291">
    <att name="confidence_score" value="1.0" type="real" />
    <att name="confidence_score_old" value="0.2377" type="real" />
    <att name="initial_score" value="0.2464" type="real" />
    <att name="relevance_score" value="1.0" type="real" />
  </edge>
  <edge id="Q14686 (pp) Q15788" label="NCOA6_HUMAN (pp) NCOA1_HUMAN" source="Q14686" target="Q15788">
    <att name="confidence_score" value="1.0" type="real" />
    <att name="confidence_score_old" value="0.2318" type="real" />
    <att name="initial_score" value="0.2343" type="real" />
    <att name="relevance_score" value="1.0" type="real" />
  </edge>
  <edge id="Q14686 (pp) Q6ZW49" label="NCOA6_HUMAN (pp) PAXI1_HUMAN" source="Q14686" target="Q6ZW49">
    <att name="confidence_score" value="1.0" type="real" />
    <att name="confidence_score_old" value="0.234" type="real" />
    <att name="initial_score" value="0.2387" type="real" />
    <att name="relevance_score" value="1.0" type="real" />
  </edge>
  <edge id="Q14686 (pp) Q71DI3" label="NCOA6_HUMAN (pp) H32_HUMAN" source="Q14686" target="Q71DI3">
    <att name="confidence_score" value="1.0" type="real" />
    <att name="confidence_score_old" value="0.2184" type="real" />
    <att name="initial_score" value="0.2053" type="real" />
    <att name="relevance_score" value="1.0" type="real" />
  </edge>
  <edge id="Q14686 (pp) Q8NEZ4" label="NCOA6_HUMAN (pp) KMT2C_HUMAN" source="Q14686" target="Q8NEZ4">
    <att name="confidence_score" value="1.0" type="real" />
    <att name="confidence_score_old" value="0.3762" type="real" />
    <att name="initial_score" value="0.4681" type="real" />
    <att name="relevance_score" value="1.0" type="real" />
  </edge>
  <edge id="Q14686 (pp) Q92793" label="NCOA6_HUMAN (pp) CBP_HUMAN" source="Q14686" target="Q92793">
    <att name="confidence_score" value="1.0" type="real" />
    <att name="confidence_score_old" value="0.2231" type="real" />
    <att name="initial_score" value="0.2158" type="real" />
    <att name="relevance_score" value="1.0" type="real" />
  </edge>
  <edge id="Q14686 (pp) Q96RI1" label="NCOA6_HUMAN (pp) NR1H4_HUMAN" source="Q14686" target="Q96RI1">
    <att name="confidence_score" value="1.0" type="real" />
    <att name="confidence_score_old" value="0.3312" type="real" />
    <att name="initial_score" value="0.4066" type="real" />
    <att name="relevance_score" value="1.0" type="real" />
  </edge>
  <edge id="Q14686 (pp) Q9BTK6" label="NCOA6_HUMAN (pp) PAGR1_HUMAN" source="Q14686" target="Q9BTK6">
    <att name="confidence_score" value="1.0" type="real" />
    <att name="confidence_score_old" value="0.1942" type="real" />
    <att name="initial_score" value="0.1486" type="real" />
    <att name="relevance_score" value="1.0" type="real" />
  </edge>
  <edge id="Q14686 (pp) Q9UBL3" label="NCOA6_HUMAN (pp) ASH2L_HUMAN" source="Q14686" target="Q9UBL3">
    <att name="confidence_score" value="1.0" type="real" />
    <att name="confidence_score_old" value="0.2239" type="real" />
    <att name="initial_score" value="0.2176" type="real" />
    <att name="relevance_score" value="1.0" type="real" />
  </edge>
  <edge id="Q14686 (pp) Q9Y6Q9" label="NCOA6_HUMAN (pp) NCOA3_HUMAN" source="Q14686" target="Q9Y6Q9">
    <att name="confidence_score" value="1.0" type="real" />
    <att name="confidence_score_old" value="0.1848" type="real" />
    <att name="initial_score" value="0.1246" type="real" />
    <att name="relevance_score" value="1.0" type="real" />
  </edge>
  <edge id="Q14994 (pp) Q15466" label="NR1I3_HUMAN (pp) NR0B2_HUMAN" source="Q14994" target="Q15466">
    <att name="confidence_score" value="1.0" type="real" />
    <att name="confidence_score_old" value="0.2913" type="real" />
    <att name="initial_score" value="0.3447" type="real" />
    <att name="relevance_score" value="1.0" type="real" />
  </edge>
  <edge id="Q14994 (pp) Q15596" label="NR1I3_HUMAN (pp) NCOA2_HUMAN" source="Q14994" target="Q15596">
    <att name="confidence_score" value="1.0" type="real" />
    <att name="confidence_score_old" value="0.1637" type="real" />
    <att name="initial_score" value="0.0662" type="real" />
    <att name="relevance_score" value="1.0" type="real" />
  </edge>
  <edge id="Q14994 (pp) Q15648" label="NR1I3_HUMAN (pp) MED1_HUMAN" source="Q14994" target="Q15648">
    <att name="confidence_score" value="1.0" type="real" />
    <att name="confidence_score_old" value="0.3512" type="real" />
    <att name="initial_score" value="0.435" type="real" />
    <att name="relevance_score" value="1.0" type="real" />
  </edge>
  <edge id="Q14994 (pp) Q15788" label="NR1I3_HUMAN (pp) NCOA1_HUMAN" source="Q14994" target="Q15788">
    <att name="confidence_score" value="1.0" type="real" />
    <att name="confidence_score_old" value="0.4603" type="real" />
    <att name="initial_score" value="0.5656" type="real" />
    <att name="relevance_score" value="1.0" type="real" />
  </edge>
  <edge id="Q14994 (pp) Q3L8U1" label="NR1I3_HUMAN (pp) CHD9_HUMAN" source="Q14994" target="Q3L8U1">
    <att name="confidence_score" value="1.0" type="real" />
    <att name="confidence_score_old" value="0.2182" type="real" />
    <att name="initial_score" value="0.205" type="real" />
    <att name="relevance_score" value="1.0" type="real" />
  </edge>
  <edge id="Q14994 (pp) Q9UBK2" label="NR1I3_HUMAN (pp) PRGC1_HUMAN" source="Q14994" target="Q9UBK2">
    <att name="confidence_score" value="1.0" type="real" />
    <att name="confidence_score_old" value="0.4085" type="real" />
    <att name="initial_score" value="0.508" type="real" />
    <att name="relevance_score" value="1.0" type="real" />
  </edge>
  <edge id="Q14994 (pp) Q9Y618" label="NR1I3_HUMAN (pp) NCOR2_HUMAN" source="Q14994" target="Q9Y618">
    <att name="confidence_score" value="1.0" type="real" />
    <att name="confidence_score_old" value="0.2184" type="real" />
    <att name="initial_score" value="0.2055" type="real" />
    <att name="relevance_score" value="1.0" type="real" />
  </edge>
  <edge id="Q15022 (pp) Q15910" label="SUZ12_HUMAN (pp) EZH2_HUMAN" source="Q15022" target="Q15910">
    <att name="confidence_score" value="1.0" type="real" />
    <att name="confidence_score_old" value="1.0" type="real" />
    <att name="initial_score" value="0.7613" type="real" />
    <att name="relevance_score" value="1.0" type="real" />
  </edge>
  <edge id="Q15022 (pp) Q16576" label="SUZ12_HUMAN (pp) RBBP7_HUMAN" source="Q15022" target="Q16576">
    <att name="confidence_score" value="1.0" type="real" />
    <att name="confidence_score_old" value="1.0" type="real" />
    <att name="initial_score" value="0.2695" type="real" />
    <att name="relevance_score" value="1.0" type="real" />
  </edge>
  <edge id="Q15022 (pp) Q71DI3" label="SUZ12_HUMAN (pp) H32_HUMAN" source="Q15022" target="Q71DI3">
    <att name="confidence_score" value="1.0" type="real" />
    <att name="confidence_score_old" value="1.0" type="real" />
    <att name="initial_score" value="0.3006" type="real" />
    <att name="relevance_score" value="1.0" type="real" />
  </edge>
  <edge id="Q15022 (pp) Q96ST3" label="SUZ12_HUMAN (pp) SIN3A_HUMAN" source="Q15022" target="Q96ST3">
    <att name="confidence_score" value="1.0" type="real" />
    <att name="confidence_score_old" value="0.155" type="real" />
    <att name="initial_score" value="0.0399" type="real" />
    <att name="relevance_score" value="1.0" type="real" />
  </edge>
  <edge id="Q15022 (pp) Q9UBL3" label="SUZ12_HUMAN (pp) ASH2L_HUMAN" source="Q15022" target="Q9UBL3">
    <att name="confidence_score" value="1.0" type="real" />
    <att name="confidence_score_old" value="0.1592" type="real" />
    <att name="initial_score" value="0.0528" type="real" />
    <att name="relevance_score" value="1.0" type="real" />
  </edge>
  <edge id="Q15291 (pp) Q6ZW49" label="RBBP5_HUMAN (pp) PAXI1_HUMAN" source="Q15291" target="Q6ZW49">
    <att name="confidence_score" value="1.0" type="real" />
    <att name="confidence_score_old" value="0.3441" type="real" />
    <att name="initial_score" value="0.425" type="real" />
    <att name="relevance_score" value="1.0" type="real" />
  </edge>
  <edge id="Q15291 (pp) Q71DI3" label="RBBP5_HUMAN (pp) H32_HUMAN" source="Q15291" target="Q71DI3">
    <att name="confidence_score" value="1.0" type="real" />
    <att name="confidence_score_old" value="0.2186" type="real" />
    <att name="initial_score" value="0.2058" type="real" />
    <att name="relevance_score" value="1.0" type="real" />
  </edge>
  <edge id="Q15291 (pp) Q8NEZ4" label="RBBP5_HUMAN (pp) KMT2C_HUMAN" source="Q15291" target="Q8NEZ4">
    <att name="confidence_score" value="1.0" type="real" />
    <att name="confidence_score_old" value="0.3188" type="real" />
    <att name="initial_score" value="0.3882" type="real" />
    <att name="relevance_score" value="1.0" type="real" />
  </edge>
  <edge id="Q15291 (pp) Q92793" label="RBBP5_HUMAN (pp) CBP_HUMAN" source="Q15291" target="Q92793">
    <att name="confidence_score" value="1.0" type="real" />
    <att name="confidence_score_old" value="0.2066" type="real" />
    <att name="initial_score" value="0.1786" type="real" />
    <att name="relevance_score" value="1.0" type="real" />
  </edge>
  <edge id="Q15291 (pp) Q9BTK6" label="RBBP5_HUMAN (pp) PAGR1_HUMAN" source="Q15291" target="Q9BTK6">
    <att name="confidence_score" value="1.0" type="real" />
    <att name="confidence_score_old" value="0.1991" type="real" />
    <att name="initial_score" value="0.1609" type="real" />
    <att name="relevance_score" value="1.0" type="real" />
  </edge>
  <edge id="Q15291 (pp) Q9UBL3" label="RBBP5_HUMAN (pp) ASH2L_HUMAN" source="Q15291" target="Q9UBL3">
    <att name="confidence_score" value="1.0" type="real" />
    <att name="confidence_score_old" value="0.6986" type="real" />
    <att name="initial_score" value="0.7672" type="real" />
    <att name="relevance_score" value="1.0" type="real" />
  </edge>
  <edge id="Q15291 (pp) Q9Y6Q9" label="RBBP5_HUMAN (pp) NCOA3_HUMAN" source="Q15291" target="Q9Y6Q9">
    <att name="confidence_score" value="1.0" type="real" />
    <att name="confidence_score_old" value="0.1825" type="real" />
    <att name="initial_score" value="0.1186" type="real" />
    <att name="relevance_score" value="1.0" type="real" />
  </edge>
  <edge id="Q15466 (pp) Q15788" label="NR0B2_HUMAN (pp) NCOA1_HUMAN" source="Q15466" target="Q15788">
    <att name="confidence_score" value="1.0" type="real" />
    <att name="confidence_score_old" value="0.3385" type="real" />
    <att name="initial_score" value="0.4171" type="real" />
    <att name="relevance_score" value="1.0" type="real" />
  </edge>
  <edge id="Q15466 (pp) Q96ST3" label="NR0B2_HUMAN (pp) SIN3A_HUMAN" source="Q15466" target="Q96ST3">
    <att name="confidence_score" value="1.0" type="real" />
    <att name="confidence_score_old" value="0.3061" type="real" />
    <att name="initial_score" value="0.3685" type="real" />
    <att name="relevance_score" value="1.0" type="real" />
  </edge>
  <edge id="Q15583 (pp) Q96ST3" label="TGIF1_HUMAN (pp) SIN3A_HUMAN" source="Q15583" target="Q96ST3">
    <att name="confidence_score" value="1.0" type="real" />
    <att name="confidence_score_old" value="1.0" type="real" />
    <att name="initial_score" value="0.3376" type="real" />
    <att name="relevance_score" value="1.0" type="real" />
  </edge>
  <edge id="Q15596 (pp) Q15788" label="NCOA2_HUMAN (pp) NCOA1_HUMAN" source="Q15596" target="Q15788">
    <att name="confidence_score" value="1.0" type="real" />
    <att name="confidence_score_old" value="1.0" type="real" />
    <att name="initial_score" value="0.7291" type="real" />
    <att name="relevance_score" value="1.0" type="real" />
  </edge>
  <edge id="Q15596 (pp) Q86X55" label="NCOA2_HUMAN (pp) CARM1_HUMAN" source="Q15596" target="Q86X55">
    <att name="confidence_score" value="1.0" type="real" />
    <att name="confidence_score_old" value="0.6379" type="real" />
    <att name="initial_score" value="0.7233" type="real" />
    <att name="relevance_score" value="1.0" type="real" />
  </edge>
  <edge id="Q15596 (pp) Q92793" label="NCOA2_HUMAN (pp) CBP_HUMAN" source="Q15596" target="Q92793">
    <att name="confidence_score" value="1.0" type="real" />
    <att name="confidence_score_old" value="0.438" type="real" />
    <att name="initial_score" value="0.5417" type="real" />
    <att name="relevance_score" value="1.0" type="real" />
  </edge>
  <edge id="Q15596 (pp) Q96RI1" label="NCOA2_HUMAN (pp) NR1H4_HUMAN" source="Q15596" target="Q96RI1">
    <att name="confidence_score" value="1.0" type="real" />
    <att name="confidence_score_old" value="1.0" type="real" />
    <att name="initial_score" value="0.61" type="real" />
    <att name="relevance_score" value="1.0" type="real" />
  </edge>
  <edge id="Q15596 (pp) Q9Y6Q9" label="NCOA2_HUMAN (pp) NCOA3_HUMAN" source="Q15596" target="Q9Y6Q9">
    <att name="confidence_score" value="1.0" type="real" />
    <att name="confidence_score_old" value="0.2992" type="real" />
    <att name="initial_score" value="0.3575" type="real" />
    <att name="relevance_score" value="1.0" type="real" />
  </edge>
  <edge id="Q15648 (pp) Q15788" label="MED1_HUMAN (pp) NCOA1_HUMAN" source="Q15648" target="Q15788">
    <att name="confidence_score" value="1.0" type="real" />
    <att name="confidence_score_old" value="1.0" type="real" />
    <att name="relevance_score" value="1.0" type="real" />
  </edge>
  <edge id="Q15648 (pp) Q9UBK2" label="MED1_HUMAN (pp) PRGC1_HUMAN" source="Q15648" target="Q9UBK2">
    <att name="confidence_score" value="1.0" type="real" />
    <att name="confidence_score_old" value="1.0" type="real" />
    <att name="initial_score" value="0.1461" type="real" />
    <att name="relevance_score" value="1.0" type="real" />
  </edge>
  <edge id="Q15788 (pp) Q86X55" label="NCOA1_HUMAN (pp) CARM1_HUMAN" source="Q15788" target="Q86X55">
    <att name="confidence_score" value="1.0" type="real" />
    <att name="confidence_score_old" value="0.3359" type="real" />
    <att name="initial_score" value="0.4134" type="real" />
    <att name="relevance_score" value="1.0" type="real" />
  </edge>
  <edge id="Q15788 (pp) Q8IXJ9" label="NCOA1_HUMAN (pp) ASXL1_HUMAN" source="Q15788" target="Q8IXJ9">
    <att name="confidence_score" value="1.0" type="real" />
    <att name="confidence_score_old" value="0.2417" type="real" />
    <att name="initial_score" value="0.2544" type="real" />
    <att name="relevance_score" value="1.0" type="real" />
  </edge>
  <edge id="Q15788 (pp) Q92793" label="NCOA1_HUMAN (pp) CBP_HUMAN" source="Q15788" target="Q92793">
    <att name="confidence_score" value="1.0" type="real" />
    <att name="confidence_score_old" value="1.0" type="real" />
    <att name="initial_score" value="0.5853" type="real" />
    <att name="relevance_score" value="1.0" type="real" />
  </edge>
  <edge id="Q15788 (pp) Q96RI1" label="NCOA1_HUMAN (pp) NR1H4_HUMAN" source="Q15788" target="Q96RI1">
    <att name="confidence_score" value="1.0" type="real" />
    <att name="confidence_score_old" value="1.0" type="real" />
    <att name="initial_score" value="0.8091" type="real" />
    <att name="relevance_score" value="1.0" type="real" />
  </edge>
  <edge id="Q15788 (pp) Q9BTK6" label="NCOA1_HUMAN (pp) PAGR1_HUMAN" source="Q15788" target="Q9BTK6">
    <att name="confidence_score" value="1.0" type="real" />
    <att name="confidence_score_old" value="0.7126" type="real" />
    <att name="initial_score" value="0.7768" type="real" />
    <att name="relevance_score" value="1.0" type="real" />
  </edge>
  <edge id="Q15788 (pp) Q9UBK2" label="NCOA1_HUMAN (pp) PRGC1_HUMAN" source="Q15788" target="Q9UBK2">
    <att name="confidence_score" value="1.0" type="real" />
    <att name="confidence_score_old" value="1.0" type="real" />
    <att name="initial_score" value="0.5225" type="real" />
    <att name="relevance_score" value="1.0" type="real" />
  </edge>
  <edge id="Q15788 (pp) Q9Y3R0" label="NCOA1_HUMAN (pp) GRIP1_HUMAN" source="Q15788" target="Q9Y3R0">
    <att name="confidence_score" value="1.0" type="real" />
    <att name="confidence_score_old" value="0.2791" type="real" />
    <att name="initial_score" value="0.3239" type="real" />
    <att name="relevance_score" value="1.0" type="real" />
  </edge>
  <edge id="Q15788 (pp) Q9Y6Q9" label="NCOA1_HUMAN (pp) NCOA3_HUMAN" source="Q15788" target="Q9Y6Q9">
    <att name="confidence_score" value="1.0" type="real" />
    <att name="confidence_score_old" value="1.0" type="real" />
    <att name="initial_score" value="0.6483" type="real" />
    <att name="relevance_score" value="1.0" type="real" />
  </edge>
  <edge id="Q15910 (pp) Q16576" label="EZH2_HUMAN (pp) RBBP7_HUMAN" source="Q15910" target="Q16576">
    <att name="confidence_score" value="1.0" type="real" />
    <att name="confidence_score_old" value="1.0" type="real" />
    <att name="initial_score" value="0.2537" type="real" />
    <att name="relevance_score" value="1.0" type="real" />
  </edge>
  <edge id="Q15910 (pp) Q71DI3" label="EZH2_HUMAN (pp) H32_HUMAN" source="Q15910" target="Q71DI3">
    <att name="confidence_score" value="1.0" type="real" />
    <att name="confidence_score_old" value="1.0" type="real" />
    <att name="initial_score" value="0.2987" type="real" />
    <att name="relevance_score" value="1.0" type="real" />
  </edge>
  <edge id="Q15910 (pp) Q8NEZ4" label="EZH2_HUMAN (pp) KMT2C_HUMAN" source="Q15910" target="Q8NEZ4">
    <att name="confidence_score" value="1.0" type="real" />
    <att name="confidence_score_old" value="0.1771" type="real" />
    <att name="initial_score" value="0.1041" type="real" />
    <att name="relevance_score" value="1.0" type="real" />
  </edge>
  <edge id="Q15910 (pp) Q96ST3" label="EZH2_HUMAN (pp) SIN3A_HUMAN" source="Q15910" target="Q96ST3">
    <att name="confidence_score" value="1.0" type="real" />
    <att name="confidence_score_old" value="0.1866" type="real" />
    <att name="initial_score" value="0.1294" type="real" />
    <att name="relevance_score" value="1.0" type="real" />
  </edge>
  <edge id="Q16236 (pp) Q92793" label="NF2L2_HUMAN (pp) CBP_HUMAN" source="Q16236" target="Q92793">
    <att name="confidence_score" value="1.0" type="real" />
    <att name="confidence_score_old" value="0.7154" type="real" />
    <att name="initial_score" value="0.7787" type="real" />
    <att name="relevance_score" value="1.0" type="real" />
  </edge>
  <edge id="Q16576 (pp) Q2M1K9" label="RBBP7_HUMAN (pp) ZN423_HUMAN" source="Q16576" target="Q2M1K9">
    <att name="confidence_score" value="1.0" type="real" />
    <att name="confidence_score_old" value="0.1638" type="real" />
    <att name="initial_score" value="0.0663" type="real" />
    <att name="relevance_score" value="1.0" type="real" />
  </edge>
  <edge id="Q16576 (pp) Q71DI3" label="RBBP7_HUMAN (pp) H32_HUMAN" source="Q16576" target="Q71DI3">
    <att name="confidence_score" value="1.0" type="real" />
    <att name="confidence_score_old" value="1.0" type="real" />
    <att name="initial_score" value="0.299" type="real" />
    <att name="relevance_score" value="1.0" type="real" />
  </edge>
  <edge id="Q16576 (pp) Q92793" label="RBBP7_HUMAN (pp) CBP_HUMAN" source="Q16576" target="Q92793">
    <att name="confidence_score" value="1.0" type="real" />
    <att name="confidence_score_old" value="0.2452" type="real" />
    <att name="initial_score" value="0.2614" type="real" />
    <att name="relevance_score" value="1.0" type="real" />
  </edge>
  <edge id="Q16576 (pp) Q96ST3" label="RBBP7_HUMAN (pp) SIN3A_HUMAN" source="Q16576" target="Q96ST3">
    <att name="confidence_score" value="1.0" type="real" />
    <att name="confidence_score_old" value="1.0" type="real" />
    <att name="initial_score" value="0.3122" type="real" />
    <att name="relevance_score" value="1.0" type="real" />
  </edge>
  <edge id="Q5QJE6 (pp) Q71DI3" label="TDIF2_HUMAN (pp) H32_HUMAN" source="Q5QJE6" target="Q71DI3">
    <att name="confidence_score" value="1.0" type="real" />
    <att name="confidence_score_old" value="0.3242" type="real" />
    <att name="initial_score" value="0.3963" type="real" />
    <att name="relevance_score" value="1.0" type="real" />
  </edge>
  <edge id="Q6ZW49 (pp) Q71DI3" label="PAXI1_HUMAN (pp) H32_HUMAN" source="Q6ZW49" target="Q71DI3">
    <att name="confidence_score" value="1.0" type="real" />
    <att name="confidence_score_old" value="0.2072" type="real" />
    <att name="initial_score" value="0.1799" type="real" />
    <att name="relevance_score" value="1.0" type="real" />
  </edge>
  <edge id="Q6ZW49 (pp) Q8NEZ4" label="PAXI1_HUMAN (pp) KMT2C_HUMAN" source="Q6ZW49" target="Q8NEZ4">
    <att name="confidence_score" value="1.0" type="real" />
    <att name="confidence_score_old" value="0.2099" type="real" />
    <att name="initial_score" value="0.1862" type="real" />
    <att name="relevance_score" value="1.0" type="real" />
  </edge>
  <edge id="Q6ZW49 (pp) Q9BTK6" label="PAXI1_HUMAN (pp) PAGR1_HUMAN" source="Q6ZW49" target="Q9BTK6">
    <att name="confidence_score" value="1.0" type="real" />
    <att name="confidence_score_old" value="0.5337" type="real" />
    <att name="initial_score" value="0.6371" type="real" />
    <att name="relevance_score" value="1.0" type="real" />
  </edge>
  <edge id="Q6ZW49 (pp) Q9UBL3" label="PAXI1_HUMAN (pp) ASH2L_HUMAN" source="Q6ZW49" target="Q9UBL3">
    <att name="confidence_score" value="1.0" type="real" />
    <att name="confidence_score_old" value="0.3434" type="real" />
    <att name="initial_score" value="0.4241" type="real" />
    <att name="relevance_score" value="1.0" type="real" />
  </edge>
  <edge id="Q6ZW49 (pp) Q9Y6Q9" label="PAXI1_HUMAN (pp) NCOA3_HUMAN" source="Q6ZW49" target="Q9Y6Q9">
    <att name="confidence_score" value="1.0" type="real" />
    <att name="confidence_score_old" value="0.1833" type="real" />
    <att name="initial_score" value="0.1207" type="real" />
    <att name="relevance_score" value="1.0" type="real" />
  </edge>
  <edge id="Q71DI3 (pp) Q8NEZ4" label="H32_HUMAN (pp) KMT2C_HUMAN" source="Q71DI3" target="Q8NEZ4">
    <att name="confidence_score" value="1.0" type="real" />
    <att name="confidence_score_old" value="0.282" type="real" />
    <att name="initial_score" value="0.3289" type="real" />
    <att name="relevance_score" value="1.0" type="real" />
  </edge>
  <edge id="Q71DI3 (pp) Q92793" label="H32_HUMAN (pp) CBP_HUMAN" source="Q71DI3" target="Q92793">
    <att name="confidence_score" value="1.0" type="real" />
    <att name="confidence_score_old" value="0.1681" type="real" />
    <att name="initial_score" value="0.0791" type="real" />
    <att name="relevance_score" value="1.0" type="real" />
  </edge>
  <edge id="Q71DI3 (pp) Q96ST3" label="H32_HUMAN (pp) SIN3A_HUMAN" source="Q71DI3" target="Q96ST3">
    <att name="confidence_score" value="1.0" type="real" />
    <att name="confidence_score_old" value="1.0" type="real" />
    <att name="initial_score" value="0.2452" type="real" />
    <att name="relevance_score" value="1.0" type="real" />
  </edge>
  <edge id="Q71DI3 (pp) Q9BTK6" label="H32_HUMAN (pp) PAGR1_HUMAN" source="Q71DI3" target="Q9BTK6">
    <att name="confidence_score" value="1.0" type="real" />
    <att name="confidence_score_old" value="0.21" type="real" />
    <att name="initial_score" value="0.1865" type="real" />
    <att name="relevance_score" value="1.0" type="real" />
  </edge>
  <edge id="Q71DI3 (pp) Q9UBL3" label="H32_HUMAN (pp) ASH2L_HUMAN" source="Q71DI3" target="Q9UBL3">
    <att name="confidence_score" value="1.0" type="real" />
    <att name="confidence_score_old" value="0.2131" type="real" />
    <att name="initial_score" value="0.1936" type="real" />
    <att name="relevance_score" value="1.0" type="real" />
  </edge>
  <edge id="Q71DI3 (pp) Q9Y6Q9" label="H32_HUMAN (pp) NCOA3_HUMAN" source="Q71DI3" target="Q9Y6Q9">
    <att name="confidence_score" value="1.0" type="real" />
    <att name="confidence_score_old" value="1.0" type="real" />
    <att name="initial_score" value="0.2535" type="real" />
    <att name="relevance_score" value="1.0" type="real" />
  </edge>
  <edge id="Q86X55 (pp) Q92793" label="CARM1_HUMAN (pp) CBP_HUMAN" source="Q86X55" target="Q92793">
    <att name="confidence_score" value="1.0" type="real" />
    <att name="confidence_score_old" value="0.6751" type="real" />
    <att name="initial_score" value="0.7507" type="real" />
    <att name="relevance_score" value="1.0" type="real" />
  </edge>
  <edge id="Q86X55 (pp) Q96RI1" label="CARM1_HUMAN (pp) NR1H4_HUMAN" source="Q86X55" target="Q96RI1">
    <att name="confidence_score" value="1.0" type="real" />
    <att name="confidence_score_old" value="0.3199" type="real" />
    <att name="initial_score" value="0.3898" type="real" />
    <att name="relevance_score" value="1.0" type="real" />
  </edge>
  <edge id="Q86X55 (pp) Q9Y3R0" label="CARM1_HUMAN (pp) GRIP1_HUMAN" source="Q86X55" target="Q9Y3R0">
    <att name="confidence_score" value="1.0" type="real" />
    <att name="confidence_score_old" value="0.5998" type="real" />
    <att name="initial_score" value="0.6935" type="real" />
    <att name="relevance_score" value="1.0" type="real" />
  </edge>
  <edge id="Q86X55 (pp) Q9Y6Q9" label="CARM1_HUMAN (pp) NCOA3_HUMAN" source="Q86X55" target="Q9Y6Q9">
    <att name="confidence_score" value="1.0" type="real" />
    <att name="confidence_score_old" value="0.5871" type="real" />
    <att name="initial_score" value="0.6832" type="real" />
    <att name="relevance_score" value="1.0" type="real" />
  </edge>
  <edge id="Q8NEZ4 (pp) Q92793" label="KMT2C_HUMAN (pp) CBP_HUMAN" source="Q8NEZ4" target="Q92793">
    <att name="confidence_score" value="1.0" type="real" />
    <att name="confidence_score_old" value="0.1685" type="real" />
    <att name="initial_score" value="0.0801" type="real" />
    <att name="relevance_score" value="1.0" type="real" />
  </edge>
  <edge id="Q8NEZ4 (pp) Q9BTK6" label="KMT2C_HUMAN (pp) PAGR1_HUMAN" source="Q8NEZ4" target="Q9BTK6">
    <att name="confidence_score" value="1.0" type="real" />
    <att name="confidence_score_old" value="0.1931" type="real" />
    <att name="initial_score" value="0.146" type="real" />
    <att name="relevance_score" value="1.0" type="real" />
  </edge>
  <edge id="Q8NEZ4 (pp) Q9UBL3" label="KMT2C_HUMAN (pp) ASH2L_HUMAN" source="Q8NEZ4" target="Q9UBL3">
    <att name="confidence_score" value="1.0" type="real" />
    <att name="confidence_score_old" value="0.3187" type="real" />
    <att name="initial_score" value="0.388" type="real" />
    <att name="relevance_score" value="1.0" type="real" />
  </edge>
  <edge id="Q8NEZ4 (pp) Q9Y6Q9" label="KMT2C_HUMAN (pp) NCOA3_HUMAN" source="Q8NEZ4" target="Q9Y6Q9">
    <att name="confidence_score" value="1.0" type="real" />
    <att name="confidence_score_old" value="0.1836" type="real" />
    <att name="initial_score" value="0.1217" type="real" />
    <att name="relevance_score" value="1.0" type="real" />
  </edge>
  <edge id="Q8WTS6 (pp) Q96RI1" label="SETD7_HUMAN (pp) NR1H4_HUMAN" source="Q8WTS6" target="Q96RI1">
    <att name="confidence_score" value="1.0" type="real" />
    <att name="confidence_score_old" value="0.7" type="real" />
    <att name="initial_score" value="0.7682" type="real" />
    <att name="relevance_score" value="1.0" type="real" />
  </edge>
  <edge id="Q92793 (pp) Q99743" label="CBP_HUMAN (pp) NPAS2_HUMAN" source="Q92793" target="Q99743">
    <att name="confidence_score" value="1.0" type="real" />
    <att name="confidence_score_old" value="0.188" type="real" />
    <att name="initial_score" value="0.1331" type="real" />
    <att name="relevance_score" value="1.0" type="real" />
  </edge>
  <edge id="Q92793 (pp) Q9UBK2" label="CBP_HUMAN (pp) PRGC1_HUMAN" source="Q92793" target="Q9UBK2">
    <att name="confidence_score" value="1.0" type="real" />
    <att name="confidence_score_old" value="0.2214" type="real" />
    <att name="initial_score" value="0.2121" type="real" />
    <att name="relevance_score" value="1.0" type="real" />
  </edge>
  <edge id="Q92793 (pp) Q9Y3R0" label="CBP_HUMAN (pp) GRIP1_HUMAN" source="Q92793" target="Q9Y3R0">
    <att name="confidence_score" value="1.0" type="real" />
    <att name="confidence_score_old" value="0.227" type="real" />
    <att name="initial_score" value="0.2242" type="real" />
    <att name="relevance_score" value="1.0" type="real" />
  </edge>
  <edge id="Q92793 (pp) Q9Y618" label="CBP_HUMAN (pp) NCOR2_HUMAN" source="Q92793" target="Q9Y618">
    <att name="confidence_score" value="1.0" type="real" />
    <att name="confidence_score_old" value="0.2029" type="real" />
    <att name="initial_score" value="0.17" type="real" />
    <att name="relevance_score" value="1.0" type="real" />
  </edge>
  <edge id="Q92793 (pp) Q9Y6Q9" label="CBP_HUMAN (pp) NCOA3_HUMAN" source="Q92793" target="Q9Y6Q9">
    <att name="confidence_score" value="1.0" type="real" />
    <att name="confidence_score_old" value="0.7385" type="real" />
    <att name="initial_score" value="0.794" type="real" />
    <att name="relevance_score" value="1.0" type="real" />
  </edge>
  <edge id="Q96RI1 (pp) Q9BTK6" label="NR1H4_HUMAN (pp) PAGR1_HUMAN" source="Q96RI1" target="Q9BTK6">
    <att name="confidence_score" value="1.0" type="real" />
    <att name="confidence_score_old" value="0.218" type="real" />
    <att name="initial_score" value="0.2045" type="real" />
    <att name="relevance_score" value="1.0" type="real" />
  </edge>
  <edge id="Q96RI1 (pp) Q9UBK2" label="NR1H4_HUMAN (pp) PRGC1_HUMAN" source="Q96RI1" target="Q9UBK2">
    <att name="confidence_score" value="1.0" type="real" />
    <att name="confidence_score_old" value="0.7276" type="real" />
    <att name="initial_score" value="0.7869" type="real" />
    <att name="relevance_score" value="1.0" type="real" />
  </edge>
  <edge id="Q96ST3 (pp) Q9BZK7" label="SIN3A_HUMAN (pp) TBL1R_HUMAN" source="Q96ST3" target="Q9BZK7">
    <att name="confidence_score" value="1.0" type="real" />
    <att name="confidence_score_old" value="0.2203" type="real" />
    <att name="initial_score" value="0.2096" type="real" />
    <att name="relevance_score" value="1.0" type="real" />
  </edge>
  <edge id="Q96ST3 (pp) Q9UBL3" label="SIN3A_HUMAN (pp) ASH2L_HUMAN" source="Q96ST3" target="Q9UBL3">
    <att name="confidence_score" value="1.0" type="real" />
    <att name="confidence_score_old" value="0.2019" type="real" />
    <att name="initial_score" value="0.1676" type="real" />
    <att name="relevance_score" value="1.0" type="real" />
  </edge>
  <edge id="Q96ST3 (pp) Q9Y618" label="SIN3A_HUMAN (pp) NCOR2_HUMAN" source="Q96ST3" target="Q9Y618">
    <att name="confidence_score" value="1.0" type="real" />
    <att name="confidence_score_old" value="0.2254" type="real" />
    <att name="initial_score" value="0.2206" type="real" />
    <att name="relevance_score" value="1.0" type="real" />
  </edge>
  <edge id="Q99743 (pp) Q9Y6Q9" label="NPAS2_HUMAN (pp) NCOA3_HUMAN" source="Q99743" target="Q9Y6Q9">
    <att name="confidence_score" value="1.0" type="real" />
    <att name="confidence_score_old" value="0.1892" type="real" />
    <att name="initial_score" value="0.1361" type="real" />
    <att name="relevance_score" value="1.0" type="real" />
  </edge>
  <edge id="Q9BTK6 (pp) Q9UBL3" label="PAGR1_HUMAN (pp) ASH2L_HUMAN" source="Q9BTK6" target="Q9UBL3">
    <att name="confidence_score" value="1.0" type="real" />
    <att name="confidence_score_old" value="0.1993" type="real" />
    <att name="initial_score" value="0.1613" type="real" />
    <att name="relevance_score" value="1.0" type="real" />
  </edge>
  <edge id="Q9BTK6 (pp) Q9Y6Q9" label="PAGR1_HUMAN (pp) NCOA3_HUMAN" source="Q9BTK6" target="Q9Y6Q9">
    <att name="confidence_score" value="1.0" type="real" />
    <att name="confidence_score_old" value="0.1847" type="real" />
    <att name="initial_score" value="0.1246" type="real" />
    <att name="relevance_score" value="1.0" type="real" />
  </edge>
  <edge id="Q9BZK7 (pp) Q9Y618" label="TBL1R_HUMAN (pp) NCOR2_HUMAN" source="Q9BZK7" target="Q9Y618">
    <att name="confidence_score" value="1.0" type="real" />
    <att name="confidence_score_old" value="1.0" type="real" />
    <att name="initial_score" value="0.3521" type="real" />
    <att name="relevance_score" value="1.0" type="real" />
  </edge>
  <edge id="Q9UBL3 (pp) Q9Y6Q9" label="ASH2L_HUMAN (pp) NCOA3_HUMAN" source="Q9UBL3" target="Q9Y6Q9">
    <att name="confidence_score" value="1.0" type="real" />
    <att name="confidence_score_old" value="0.1825" type="real" />
    <att name="initial_score" value="0.1186" type="real" />
    <att name="relevance_score" value="1.0" type="real" />
  </edge>
</graph>
