# Supplementary material for: New insights into the molecular biology of Alzheimer’s-like cerebral amyloidosis achieved through multi‐omics approaches
Source: PLoS One. 2025 Sep 3;20(9):e0330859. doi: 10.1371/journal.pone.0330859 (PMC12407441; doi:10.1371/journal.pone.0330859)
Supplement: S4 Appendix — (ZIP) [file pone.0330859.s014.zip › c1_3_73.xgmml]

<?xml version='1.0' encoding='utf-8'?>
<graph xmlns="http://www.cs.rpi.edu/XGMML" xmlns:dc="http://purl.org/dc/elements/1.1/" xmlns:rdf="http://www.w3.org/1999/02/22-rdf-syntax-ns#" label="[c1_3_73]@0.1" directed="0" vendor="Intomics A/S">
  <att name="layoutAlgorithm" value="Edge-weighted Spring Embedded" type="string" />
  <att name="networkMetadata"><rdf:RDF><rdf:Description rdf:about="https://www.intomics.com/"><dc:type>Protein-Protein Interaction</dc:type><dc:description>https://www.intomics.com/inbiomap/</dc:description><dc:identifier>([P21554]@0.1+[P34972]@0.1)</dc:identifier><dc:date>2024-01-31 21:21:58 UTC</dc:date><dc:title>inBio Map network</dc:title><dc:source>/unity/intomics/inhouse/software/inBio_Command_2023_08/share/data/interactions/network_0/inBio_Map_2023_08_10</dc:source><dc:format>Cytoscape-XGMML</dc:format></rdf:Description></rdf:RDF></att>
  <att name="_inBio_interactomeVersion" value="2023_08_10" type="string" />
  <att name="_inBio_formatVersion" value="1" type="integer" />
  <att name="order" value="1" type="integer" />
  <node id="O43612" label="OREX_HUMAN">
    <att name="ac" value="O43612" type="string" />
    <att name="gene" value="HCRT" type="string" />
    <att name="multiplicity" value="1" type="integer" />
    <att name="order" value="1" type="integer" />
    <att name="relevance_score" value="1.0" type="real" />
    <att name="localization" value="" type="string" />
    <att name="description" value="Hypocretin neuropeptide precursor" type="string" />
  </node>
  <node id="P14416" label="DRD2_HUMAN">
    <att name="ac" value="P14416" type="string" />
    <att name="gene" value="DRD2" type="string" />
    <att name="multiplicity" value="1" type="integer" />
    <att name="order" value="1" type="integer" />
    <att name="relevance_score" value="1.0" type="real" />
    <att name="_Receptor" value="true" type="boolean" />
    <att name="localization" value="Receptor" type="string" />
    <att name="description" value="D(2) dopamine receptor" type="string" />
  </node>
  <node id="P21554" label="CNR1_HUMAN">
    <att name="ac" value="P21554" type="string" />
    <att name="gene" value="CNR1" type="string" />
    <att name="multiplicity" value="2" type="integer" />
    <att name="order" value="0" type="integer" />
    <att name="relevance_score" value="1.0" type="real" />
    <att name="_Receptor" value="true" type="boolean" />
    <att name="localization" value="Receptor" type="string" />
    <att name="description" value="Cannabinoid receptor 1" type="string" />
  </node>
  <node id="P28223" label="5HT2A_HUMAN">
    <att name="ac" value="P28223" type="string" />
    <att name="gene" value="HTR2A" type="string" />
    <att name="multiplicity" value="1" type="integer" />
    <att name="order" value="1" type="integer" />
    <att name="relevance_score" value="1.0" type="real" />
    <att name="_Receptor" value="true" type="boolean" />
    <att name="localization" value="Receptor" type="string" />
    <att name="description" value="5-hydroxytryptamine receptor 2A" type="string" />
  </node>
  <node id="P29274" label="AA2AR_HUMAN">
    <att name="ac" value="P29274" type="string" />
    <att name="gene" value="ADORA2A" type="string" />
    <att name="multiplicity" value="1" type="integer" />
    <att name="order" value="1" type="integer" />
    <att name="relevance_score" value="1.0" type="real" />
    <att name="_Receptor" value="true" type="boolean" />
    <att name="localization" value="Receptor" type="string" />
    <att name="description" value="Adenosine receptor A2a" type="string" />
  </node>
  <node id="P34972" label="CNR2_HUMAN">
    <att name="ac" value="P34972" type="string" />
    <att name="gene" value="CNR2" type="string" />
    <att name="multiplicity" value="2" type="integer" />
    <att name="order" value="0" type="integer" />
    <att name="relevance_score" value="1.0" type="real" />
    <att name="_Receptor" value="true" type="boolean" />
    <att name="localization" value="Receptor" type="string" />
    <att name="description" value="Cannabinoid receptor 2" type="string" />
  </node>
  <node id="P35346" label="SSR5_HUMAN">
    <att name="ac" value="P35346" type="string" />
    <att name="gene" value="SSTR5" type="string" />
    <att name="multiplicity" value="1" type="integer" />
    <att name="order" value="1" type="integer" />
    <att name="relevance_score" value="1.0" type="real" />
    <att name="_Receptor" value="true" type="boolean" />
    <att name="localization" value="Receptor" type="string" />
    <att name="description" value="Somatostatin receptor type 5" type="string" />
  </node>
  <node id="P47736" label="RPGP1_HUMAN">
    <att name="ac" value="P47736" type="string" />
    <att name="gene" value="RAP1GAP" type="string" />
    <att name="multiplicity" value="1" type="integer" />
    <att name="order" value="1" type="integer" />
    <att name="relevance_score" value="1.0" type="real" />
    <att name="localization" value="" type="string" />
    <att name="description" value="Rap1 GTPase-activating protein 1" type="string" />
  </node>
  <node id="P78509" label="RELN_HUMAN">
    <att name="ac" value="P78509" type="string" />
    <att name="gene" value="RELN" type="string" />
    <att name="multiplicity" value="2" type="integer" />
    <att name="order" value="1" type="integer" />
    <att name="relevance_score" value="1.0" type="real" />
    <att name="localization" value="Enzyme" type="string" />
    <att name="description" value="Reelin" type="string" />
  </node>
  <node id="Q14330" label="GPR18_HUMAN">
    <att name="ac" value="Q14330" type="string" />
    <att name="gene" value="GPR18" type="string" />
    <att name="multiplicity" value="1" type="integer" />
    <att name="order" value="1" type="integer" />
    <att name="relevance_score" value="1.0" type="real" />
    <att name="_Receptor" value="true" type="boolean" />
    <att name="localization" value="Receptor" type="string" />
    <att name="description" value="N-arachidonyl glycine receptor" type="string" />
  </node>
  <node id="Q9BXU9" label="CABP8_HUMAN">
    <att name="ac" value="Q9BXU9" type="string" />
    <att name="gene" value="CALN1" type="string" />
    <att name="multiplicity" value="1" type="integer" />
    <att name="order" value="1" type="integer" />
    <att name="relevance_score" value="1.0" type="real" />
    <att name="localization" value="Plasma membrane bound" type="string" />
    <att name="description" value="Calcium-binding protein 8" type="string" />
  </node>
  <edge id="O43612 (pp) P21554" label="OREX_HUMAN (pp) CNR1_HUMAN" source="O43612" target="P21554">
    <att name="confidence_score" value="1.0" type="real" />
    <att name="confidence_score_old" value="0.3616" type="real" />
    <att name="initial_score" value="0.449" type="real" />
    <att name="relevance_score" value="1.0" type="real" />
  </edge>
  <edge id="P14416 (pp) P21554" label="DRD2_HUMAN (pp) CNR1_HUMAN" source="P14416" target="P21554">
    <att name="confidence_score" value="1.0" type="real" />
    <att name="confidence_score_old" value="0.6451" type="real" />
    <att name="initial_score" value="0.7287" type="real" />
    <att name="relevance_score" value="1.0" type="real" />
  </edge>
  <edge id="P14416 (pp) P28223" label="DRD2_HUMAN (pp) 5HT2A_HUMAN" source="P14416" target="P28223">
    <att name="confidence_score" value="1.0" type="real" />
    <att name="confidence_score_old" value="0.3445" type="real" />
    <att name="initial_score" value="0.4257" type="real" />
    <att name="relevance_score" value="1.0" type="real" />
  </edge>
  <edge id="P14416 (pp) P29274" label="DRD2_HUMAN (pp) AA2AR_HUMAN" source="P14416" target="P29274">
    <att name="confidence_score" value="1.0" type="real" />
    <att name="confidence_score_old" value="0.8162" type="real" />
    <att name="initial_score" value="0.8424" type="real" />
    <att name="relevance_score" value="1.0" type="real" />
  </edge>
  <edge id="P21554 (pp) P28223" label="CNR1_HUMAN (pp) 5HT2A_HUMAN" source="P21554" target="P28223">
    <att name="confidence_score" value="1.0" type="real" />
    <att name="confidence_score_old" value="0.6997" type="real" />
    <att name="initial_score" value="0.7679" type="real" />
    <att name="relevance_score" value="1.0" type="real" />
  </edge>
  <edge id="P21554 (pp) P29274" label="CNR1_HUMAN (pp) AA2AR_HUMAN" source="P21554" target="P29274">
    <att name="confidence_score" value="1.0" type="real" />
    <att name="confidence_score_old" value="0.8409" type="real" />
    <att name="initial_score" value="0.8568" type="real" />
    <att name="relevance_score" value="1.0" type="real" />
  </edge>
  <edge id="P21554 (pp) P34972" label="CNR1_HUMAN (pp) CNR2_HUMAN" source="P21554" target="P34972">
    <att name="confidence_score" value="1.0" type="real" />
    <att name="confidence_score_old" value="0.7509" type="real" />
    <att name="initial_score" value="0.8021" type="real" />
    <att name="relevance_score" value="1.0" type="real" />
  </edge>
  <edge id="P21554 (pp) P35346" label="CNR1_HUMAN (pp) SSR5_HUMAN" source="P21554" target="P35346">
    <att name="confidence_score" value="1.0" type="real" />
    <att name="confidence_score_old" value="0.4262" type="real" />
    <att name="initial_score" value="0.5284" type="real" />
    <att name="relevance_score" value="1.0" type="real" />
  </edge>
  <edge id="P21554 (pp) P47736" label="CNR1_HUMAN (pp) RPGP1_HUMAN" source="P21554" target="P47736">
    <att name="confidence_score" value="1.0" type="real" />
    <att name="confidence_score_old" value="0.3484" type="real" />
    <att name="initial_score" value="0.4311" type="real" />
    <att name="relevance_score" value="1.0" type="real" />
  </edge>
  <edge id="P21554 (pp) P78509" label="CNR1_HUMAN (pp) RELN_HUMAN" source="P21554" target="P78509">
    <att name="confidence_score" value="1.0" type="real" />
    <att name="confidence_score_old" value="0.3555" type="real" />
    <att name="initial_score" value="0.4408" type="real" />
    <att name="relevance_score" value="1.0" type="real" />
  </edge>
  <edge id="P21554 (pp) Q9BXU9" label="CNR1_HUMAN (pp) CABP8_HUMAN" source="P21554" target="Q9BXU9">
    <att name="confidence_score" value="1.0" type="real" />
    <att name="confidence_score_old" value="0.5387" type="real" />
    <att name="initial_score" value="0.6417" type="real" />
    <att name="relevance_score" value="1.0" type="real" />
  </edge>
  <edge id="P34972 (pp) P78509" label="CNR2_HUMAN (pp) RELN_HUMAN" source="P34972" target="P78509">
    <att name="confidence_score" value="1.0" type="real" />
    <att name="confidence_score_old" value="0.3464" type="real" />
    <att name="initial_score" value="0.4284" type="real" />
    <att name="relevance_score" value="1.0" type="real" />
  </edge>
  <edge id="P34972 (pp) Q14330" label="CNR2_HUMAN (pp) GPR18_HUMAN" source="P34972" target="Q14330">
    <att name="confidence_score" value="1.0" type="real" />
    <att name="confidence_score_old" value="0.544" type="real" />
    <att name="initial_score" value="0.6464" type="real" />
    <att name="relevance_score" value="1.0" type="real" />
  </edge>
</graph>
