# Supplementary material for: New insights into the molecular biology of Alzheimer’s-like cerebral amyloidosis achieved through multi‐omics approaches
Source: PLoS One. 2025 Sep 3;20(9):e0330859. doi: 10.1371/journal.pone.0330859 (PMC12407441; doi:10.1371/journal.pone.0330859)
Supplement: S4 Appendix — (ZIP) [file pone.0330859.s014.zip › c1_3_77.xgmml]

<?xml version='1.0' encoding='utf-8'?>
<graph xmlns="http://www.cs.rpi.edu/XGMML" xmlns:dc="http://purl.org/dc/elements/1.1/" xmlns:rdf="http://www.w3.org/1999/02/22-rdf-syntax-ns#" label="[c1_3_77]@0.1" directed="0" vendor="Intomics A/S">
  <att name="layoutAlgorithm" value="Edge-weighted Spring Embedded" type="string" />
  <att name="networkMetadata"><rdf:RDF><rdf:Description rdf:about="https://www.intomics.com/"><dc:type>Protein-Protein Interaction</dc:type><dc:description>https://www.intomics.com/inbiomap/</dc:description><dc:identifier>[P23786]@0.1</dc:identifier><dc:date>2024-01-31 21:21:58 UTC</dc:date><dc:title>inBio Map network</dc:title><dc:source>/unity/intomics/inhouse/software/inBio_Command_2023_08/share/data/interactions/network_0/inBio_Map_2023_08_10</dc:source><dc:format>Cytoscape-XGMML</dc:format></rdf:Description></rdf:RDF></att>
  <att name="_inBio_interactomeVersion" value="2023_08_10" type="string" />
  <att name="_inBio_formatVersion" value="1" type="integer" />
  <att name="_inBio_formatVersion" value="1" type="integer" />
  <att name="_inBio_interactomeVersion" value="2023_08_10" type="string" />
  <att name="layoutAlgorithm" value="Edge-weighted Spring Embedded" type="string" />
  <att name="order" value="1" type="integer" />
  <node id="O95467" label="GNAS3_HUMAN">
    <att name="ac" value="O95467" type="string" />
    <att name="description" value="Neuroendocrine secretory protein 55" type="string" />
    <att name="gene" value="GNAS" type="string" />
    <att name="localization" value="" type="string" />
    <att name="order" value="1" type="integer" />
    <att name="relevance_score" value="0.11428571428571428" type="real" />
    <att name="localization" value="" type="string" />
    <att name="description" value="Neuroendocrine secretory protein 55" type="string" />
  </node>
  <node id="P23786" label="CPT2_HUMAN">
    <att name="ac" value="P23786" type="string" />
    <att name="description" value="Carnitine O-palmitoyltransferase 2, mitochondrial" type="string" />
    <att name="gene" value="CPT2" type="string" />
    <att name="localization" value="Enzyme" type="string" />
    <att name="order" value="0" type="integer" />
    <att name="relevance_score" value="1.0" type="real" />
    <att name="localization" value="Enzyme" type="string" />
    <att name="description" value="Carnitine O-palmitoyltransferase 2, mitochondrial" type="string" />
  </node>
  <node id="P84996" label="ALEX_HUMAN">
    <att name="ac" value="P84996" type="string" />
    <att name="description" value="Protein ALEX" type="string" />
    <att name="gene" value="GNAS" type="string" />
    <att name="localization" value="" type="string" />
    <att name="order" value="1" type="integer" />
    <att name="relevance_score" value="0.11428571428571428" type="real" />
    <att name="localization" value="" type="string" />
    <att name="description" value="Protein ALEX" type="string" />
  </node>
  <node id="Q5JWF2" label="GNAS1_HUMAN">
    <att name="ac" value="Q5JWF2" type="string" />
    <att name="description" value="Guanine nucleotide-binding protein G(s) subunit alpha isoforms XLas" type="string" />
    <att name="gene" value="GNAS" type="string" />
    <att name="localization" value="" type="string" />
    <att name="order" value="1" type="integer" />
    <att name="relevance_score" value="0.1111111111111111" type="real" />
    <att name="localization" value="" type="string" />
    <att name="description" value="Guanine nucleotide-binding protein G(s) subunit alpha isoforms XLas" type="string" />
  </node>
  <node id="Q6P587" label="FAHD1_HUMAN">
    <att name="ac" value="Q6P587" type="string" />
    <att name="description" value="Acylpyruvase FAHD1, mitochondrial" type="string" />
    <att name="gene" value="FAHD1" type="string" />
    <att name="localization" value="Enzyme" type="string" />
    <att name="order" value="1" type="integer" />
    <att name="relevance_score" value="0.1111111111111111" type="real" />
    <att name="localization" value="Enzyme" type="string" />
    <att name="description" value="Acylpyruvase FAHD1, mitochondrial" type="string" />
  </node>
  <node id="Q96AQ8" label="MCUR1_HUMAN">
    <att name="ac" value="Q96AQ8" type="string" />
    <att name="description" value="Mitochondrial calcium uniporter regulator 1" type="string" />
    <att name="gene" value="MCUR1" type="string" />
    <att name="localization" value="" type="string" />
    <att name="order" value="1" type="integer" />
    <att name="relevance_score" value="0.25" type="real" />
    <att name="localization" value="" type="string" />
    <att name="description" value="Mitochondrial calcium uniporter regulator 1" type="string" />
  </node>
  <node id="Q96DR7" label="ARHGQ_HUMAN">
    <att name="ac" value="Q96DR7" type="string" />
    <att name="description" value="Rho guanine nucleotide exchange factor 26" type="string" />
    <att name="gene" value="ARHGEF26" type="string" />
    <att name="localization" value="" type="string" />
    <att name="order" value="1" type="integer" />
    <att name="relevance_score" value="0.1111111111111111" type="real" />
    <att name="localization" value="" type="string" />
    <att name="description" value="Rho guanine nucleotide exchange factor 26" type="string" />
  </node>
  <edge id="O95467 (pp) P23786" label="GNAS3_HUMAN (pp) CPT2_HUMAN" source="O95467" target="P23786">
    <att name="confidence_score" value="1.0" type="real" />
    <att name="confidence_score_old" value="0.1635" type="real" />
    <att name="initial_score" value="0.0656" type="real" />
    <att name="relevance_score" value="0.11428571428571428" type="real" />
  </edge>
  <edge id="O95467 (pp) P84996" label="GNAS3_HUMAN (pp) ALEX_HUMAN" source="O95467" target="P84996">
    <att name="confidence_score" value="1.0" type="real" />
    <att name="confidence_score_old" value="1.0" type="real" />
    <att name="initial_score" value="0.1158" type="real" />
    <att name="relevance_score" value="0.11428571428571428" type="real" />
  </edge>
  <edge id="O95467 (pp) Q5JWF2" label="GNAS3_HUMAN (pp) GNAS1_HUMAN" source="O95467" target="Q5JWF2">
    <att name="confidence_score" value="1.0" type="real" />
    <att name="confidence_score_old" value="1.0" type="real" />
    <att name="initial_score" value="0.115" type="real" />
    <att name="relevance_score" value="0.1111111111111111" type="real" />
  </edge>
  <edge id="P23786 (pp) P84996" label="CPT2_HUMAN (pp) ALEX_HUMAN" source="P23786" target="P84996">
    <att name="confidence_score" value="1.0" type="real" />
    <att name="confidence_score_old" value="0.1635" type="real" />
    <att name="initial_score" value="0.0656" type="real" />
    <att name="relevance_score" value="0.11428571428571428" type="real" />
  </edge>
  <edge id="P23786 (pp) Q5JWF2" label="CPT2_HUMAN (pp) GNAS1_HUMAN" source="P23786" target="Q5JWF2">
    <att name="confidence_score" value="1.0" type="real" />
    <att name="confidence_score_old" value="0.1635" type="real" />
    <att name="initial_score" value="0.0656" type="real" />
    <att name="relevance_score" value="0.1111111111111111" type="real" />
  </edge>
  <edge id="P23786 (pp) Q6P587" label="CPT2_HUMAN (pp) FAHD1_HUMAN" source="P23786" target="Q6P587">
    <att name="confidence_score" value="1.0" type="real" />
    <att name="confidence_score_old" value="0.1636" type="real" />
    <att name="initial_score" value="0.066" type="real" />
    <att name="relevance_score" value="0.1111111111111111" type="real" />
  </edge>
  <edge id="P23786 (pp) Q96AQ8" label="CPT2_HUMAN (pp) MCUR1_HUMAN" source="P23786" target="Q96AQ8">
    <att name="confidence_score" value="1.0" type="real" />
    <att name="confidence_score_old" value="0.1643" type="real" />
    <att name="initial_score" value="0.0678" type="real" />
    <att name="relevance_score" value="0.25" type="real" />
  </edge>
  <edge id="P23786 (pp) Q96DR7" label="CPT2_HUMAN (pp) ARHGQ_HUMAN" source="P23786" target="Q96DR7">
    <att name="confidence_score" value="1.0" type="real" />
    <att name="confidence_score_old" value="0.161" type="real" />
    <att name="initial_score" value="0.0582" type="real" />
    <att name="relevance_score" value="0.1111111111111111" type="real" />
  </edge>
  <edge id="P84996 (pp) Q5JWF2" label="ALEX_HUMAN (pp) GNAS1_HUMAN" source="P84996" target="Q5JWF2">
    <att name="confidence_score" value="1.0" type="real" />
    <att name="confidence_score_old" value="1.0" type="real" />
    <att name="initial_score" value="0.1113" type="real" />
    <att name="relevance_score" value="0.1111111111111111" type="real" />
  </edge>
</graph>
