# Supplementary material for: New insights into the molecular biology of Alzheimer’s-like cerebral amyloidosis achieved through multi‐omics approaches
Source: PLoS One. 2025 Sep 3;20(9):e0330859. doi: 10.1371/journal.pone.0330859 (PMC12407441; doi:10.1371/journal.pone.0330859)
Supplement: S4 Appendix — (ZIP) [file pone.0330859.s014.zip › c1_3_80.xgmml]

<?xml version='1.0' encoding='utf-8'?>
<graph xmlns="http://www.cs.rpi.edu/XGMML" xmlns:dc="http://purl.org/dc/elements/1.1/" xmlns:rdf="http://www.w3.org/1999/02/22-rdf-syntax-ns#" label="[c1_3_80]@0.1" directed="0" vendor="Intomics A/S">
  <att name="layoutAlgorithm" value="Edge-weighted Spring Embedded" type="string" />
  <att name="networkMetadata"><rdf:RDF><rdf:Description rdf:about="https://www.intomics.com/"><dc:type>Protein-Protein Interaction</dc:type><dc:description>https://www.intomics.com/inbiomap/</dc:description><dc:identifier>(([P35503]@0.1+[Q9HAW8]@0.1)+[Q9HAW9]@0.1)</dc:identifier><dc:date>2024-01-31 21:21:58 UTC</dc:date><dc:title>inBio Map network</dc:title><dc:source>/unity/intomics/inhouse/software/inBio_Command_2023_08/share/data/interactions/network_0/inBio_Map_2023_08_10</dc:source><dc:format>Cytoscape-XGMML</dc:format></rdf:Description></rdf:RDF></att>
  <att name="_inBio_interactomeVersion" value="2023_08_10" type="string" />
  <att name="_inBio_formatVersion" value="1" type="integer" />
  <att name="order" value="1" type="integer" />
  <node id="O60656" label="UD19_HUMAN">
    <att name="ac" value="O60656" type="string" />
    <att name="gene" value="UGT1A9" type="string" />
    <att name="multiplicity" value="2" type="integer" />
    <att name="order" value="1" type="integer" />
    <att name="relevance_score" value="1.0" type="real" />
    <att name="localization" value="Enzyme" type="string" />
    <att name="description" value="UDP-glucuronosyltransferase 1A9" type="string" />
  </node>
  <node id="O75310" label="UDB11_HUMAN">
    <att name="ac" value="O75310" type="string" />
    <att name="gene" value="UGT2B11" type="string" />
    <att name="multiplicity" value="2" type="integer" />
    <att name="order" value="1" type="integer" />
    <att name="relevance_score" value="1.0" type="real" />
    <att name="localization" value="Enzyme" type="string" />
    <att name="description" value="UDP-glucuronosyltransferase 2B11" type="string" />
  </node>
  <node id="O75795" label="UDB17_HUMAN">
    <att name="ac" value="O75795" type="string" />
    <att name="gene" value="UGT2B17" type="string" />
    <att name="multiplicity" value="2" type="integer" />
    <att name="order" value="1" type="integer" />
    <att name="relevance_score" value="1.0" type="real" />
    <att name="localization" value="Enzyme" type="string" />
    <att name="description" value="UDP-glucuronosyltransferase 2B17" type="string" />
  </node>
  <node id="P06133" label="UD2B4_HUMAN">
    <att name="ac" value="P06133" type="string" />
    <att name="gene" value="UGT2B4" type="string" />
    <att name="multiplicity" value="2" type="integer" />
    <att name="order" value="1" type="integer" />
    <att name="relevance_score" value="1.0" type="real" />
    <att name="localization" value="Enzyme" type="string" />
    <att name="description" value="UDP-glucuronosyltransferase 2B4" type="string" />
  </node>
  <node id="P0DTE4" label="UD2A1_HUMAN">
    <att name="ac" value="P0DTE4" type="string" />
    <att name="gene" value="UGT2A1" type="string" />
    <att name="multiplicity" value="2" type="integer" />
    <att name="order" value="1" type="integer" />
    <att name="relevance_score" value="1.0" type="real" />
    <att name="localization" value="Enzyme" type="string" />
    <att name="description" value="UDP-glucuronosyltransferase 2A1" type="string" />
  </node>
  <node id="P0DTE5" label="UD2A2_HUMAN">
    <att name="ac" value="P0DTE5" type="string" />
    <att name="gene" value="UGT2A2" type="string" />
    <att name="multiplicity" value="2" type="integer" />
    <att name="order" value="1" type="integer" />
    <att name="relevance_score" value="1.0" type="real" />
    <att name="localization" value="Enzyme" type="string" />
    <att name="description" value="UDP-glucuronosyltransferase 2A2" type="string" />
  </node>
  <node id="P16662" label="UD2B7_HUMAN">
    <att name="ac" value="P16662" type="string" />
    <att name="gene" value="UGT2B7" type="string" />
    <att name="multiplicity" value="3" type="integer" />
    <att name="order" value="1" type="integer" />
    <att name="relevance_score" value="1.0" type="real" />
    <att name="localization" value="Enzyme" type="string" />
    <att name="description" value="UDP-glucuronosyltransferase 2B7" type="string" />
  </node>
  <node id="P19224" label="UD16_HUMAN">
    <att name="ac" value="P19224" type="string" />
    <att name="gene" value="UGT1A6" type="string" />
    <att name="multiplicity" value="2" type="integer" />
    <att name="order" value="1" type="integer" />
    <att name="relevance_score" value="1.0" type="real" />
    <att name="localization" value="Enzyme" type="string" />
    <att name="description" value="UDP-glucuronosyltransferase 1-6" type="string" />
  </node>
  <node id="P22309" label="UD11_HUMAN">
    <att name="ac" value="P22309" type="string" />
    <att name="gene" value="UGT1A1" type="string" />
    <att name="multiplicity" value="2" type="integer" />
    <att name="order" value="1" type="integer" />
    <att name="relevance_score" value="1.0" type="real" />
    <att name="localization" value="Enzyme" type="string" />
    <att name="description" value="UDP-glucuronosyltransferase 1A1" type="string" />
  </node>
  <node id="P22310" label="UD14_HUMAN">
    <att name="ac" value="P22310" type="string" />
    <att name="gene" value="UGT1A4" type="string" />
    <att name="multiplicity" value="2" type="integer" />
    <att name="order" value="1" type="integer" />
    <att name="relevance_score" value="1.0" type="real" />
    <att name="localization" value="Enzyme" type="string" />
    <att name="description" value="UDP-glucuronosyltransferase 1A4" type="string" />
  </node>
  <node id="P35503" label="UD13_HUMAN">
    <att name="ac" value="P35503" type="string" />
    <att name="gene" value="UGT1A3" type="string" />
    <att name="multiplicity" value="2" type="integer" />
    <att name="order" value="0" type="integer" />
    <att name="relevance_score" value="1.0" type="real" />
    <att name="localization" value="Enzyme" type="string" />
    <att name="description" value="UDP-glucuronosyltransferase 1A3" type="string" />
  </node>
  <node id="P35504" label="UD15_HUMAN">
    <att name="ac" value="P35504" type="string" />
    <att name="gene" value="UGT1A5" type="string" />
    <att name="multiplicity" value="2" type="integer" />
    <att name="order" value="1" type="integer" />
    <att name="relevance_score" value="1.0" type="real" />
    <att name="localization" value="Enzyme" type="string" />
    <att name="description" value="UDP-glucuronosyltransferase 1A5" type="string" />
  </node>
  <node id="P54855" label="UDB15_HUMAN">
    <att name="ac" value="P54855" type="string" />
    <att name="gene" value="UGT2B15" type="string" />
    <att name="multiplicity" value="2" type="integer" />
    <att name="order" value="1" type="integer" />
    <att name="relevance_score" value="1.0" type="real" />
    <att name="localization" value="Enzyme" type="string" />
    <att name="description" value="UDP-glucuronosyltransferase 2B15" type="string" />
  </node>
  <node id="Q6UWM9" label="UD2A3_HUMAN">
    <att name="ac" value="Q6UWM9" type="string" />
    <att name="gene" value="UGT2A3" type="string" />
    <att name="multiplicity" value="2" type="integer" />
    <att name="order" value="1" type="integer" />
    <att name="relevance_score" value="1.0" type="real" />
    <att name="localization" value="Enzyme" type="string" />
    <att name="description" value="UDP-glucuronosyltransferase 2A3" type="string" />
  </node>
  <node id="Q86SG5" label="S1A7A_HUMAN">
    <att name="ac" value="Q86SG5" type="string" />
    <att name="gene" value="S100A7A" type="string" />
    <att name="multiplicity" value="1" type="integer" />
    <att name="order" value="1" type="integer" />
    <att name="relevance_score" value="1.0" type="real" />
    <att name="localization" value="" type="string" />
    <att name="description" value="Protein S100-A7A" type="string" />
  </node>
  <node id="Q9BY64" label="UDB28_HUMAN">
    <att name="ac" value="Q9BY64" type="string" />
    <att name="gene" value="UGT2B28" type="string" />
    <att name="multiplicity" value="2" type="integer" />
    <att name="order" value="1" type="integer" />
    <att name="relevance_score" value="1.0" type="real" />
    <att name="localization" value="Enzyme" type="string" />
    <att name="description" value="UDP-glucuronosyltransferase 2B28" type="string" />
  </node>
  <node id="Q9HAW7" label="UD17_HUMAN">
    <att name="ac" value="Q9HAW7" type="string" />
    <att name="gene" value="UGT1A7" type="string" />
    <att name="multiplicity" value="3" type="integer" />
    <att name="order" value="1" type="integer" />
    <att name="relevance_score" value="1.0" type="real" />
    <att name="localization" value="Enzyme" type="string" />
    <att name="description" value="UDP-glucuronosyltransferase 1A7" type="string" />
  </node>
  <node id="Q9HAW8" label="UD110_HUMAN">
    <att name="ac" value="Q9HAW8" type="string" />
    <att name="gene" value="UGT1A10" type="string" />
    <att name="multiplicity" value="3" type="integer" />
    <att name="order" value="0" type="integer" />
    <att name="relevance_score" value="1.0" type="real" />
    <att name="localization" value="Enzyme" type="string" />
    <att name="description" value="UDP-glucuronosyltransferase 1A10" type="string" />
  </node>
  <node id="Q9HAW9" label="UD18_HUMAN">
    <att name="ac" value="Q9HAW9" type="string" />
    <att name="gene" value="UGT1A8" type="string" />
    <att name="multiplicity" value="2" type="integer" />
    <att name="order" value="0" type="integer" />
    <att name="relevance_score" value="1.0" type="real" />
    <att name="localization" value="Enzyme" type="string" />
    <att name="description" value="UDP-glucuronosyltransferase 1A8" type="string" />
  </node>
  <edge id="O60656 (pp) O75310" label="UD19_HUMAN (pp) UDB11_HUMAN" source="O60656" target="O75310">
    <att name="confidence_score" value="1.0" type="real" />
    <att name="confidence_score_old" value="1.0" type="real" />
    <att name="relevance_score" value="1.0" type="real" />
  </edge>
  <edge id="O60656 (pp) O75795" label="UD19_HUMAN (pp) UDB17_HUMAN" source="O60656" target="O75795">
    <att name="confidence_score" value="1.0" type="real" />
    <att name="confidence_score_old" value="1.0" type="real" />
    <att name="relevance_score" value="1.0" type="real" />
  </edge>
  <edge id="O60656 (pp) P06133" label="UD19_HUMAN (pp) UD2B4_HUMAN" source="O60656" target="P06133">
    <att name="confidence_score" value="1.0" type="real" />
    <att name="confidence_score_old" value="1.0" type="real" />
    <att name="relevance_score" value="1.0" type="real" />
  </edge>
  <edge id="O60656 (pp) P0DTE4" label="UD19_HUMAN (pp) UD2A1_HUMAN" source="O60656" target="P0DTE4">
    <att name="confidence_score" value="1.0" type="real" />
    <att name="confidence_score_old" value="1.0" type="real" />
    <att name="relevance_score" value="1.0" type="real" />
  </edge>
  <edge id="O60656 (pp) P0DTE5" label="UD19_HUMAN (pp) UD2A2_HUMAN" source="O60656" target="P0DTE5">
    <att name="confidence_score" value="1.0" type="real" />
    <att name="confidence_score_old" value="1.0" type="real" />
    <att name="relevance_score" value="1.0" type="real" />
  </edge>
  <edge id="O60656 (pp) P16662" label="UD19_HUMAN (pp) UD2B7_HUMAN" source="O60656" target="P16662">
    <att name="confidence_score" value="1.0" type="real" />
    <att name="confidence_score_old" value="1.0" type="real" />
    <att name="relevance_score" value="1.0" type="real" />
  </edge>
  <edge id="O60656 (pp) P19224" label="UD19_HUMAN (pp) UD16_HUMAN" source="O60656" target="P19224">
    <att name="confidence_score" value="1.0" type="real" />
    <att name="confidence_score_old" value="1.0" type="real" />
    <att name="initial_score" value="0.1516" type="real" />
    <att name="relevance_score" value="1.0" type="real" />
  </edge>
  <edge id="O60656 (pp) P22309" label="UD19_HUMAN (pp) UD11_HUMAN" source="O60656" target="P22309">
    <att name="confidence_score" value="1.0" type="real" />
    <att name="confidence_score_old" value="1.0" type="real" />
    <att name="initial_score" value="0.1477" type="real" />
    <att name="relevance_score" value="1.0" type="real" />
  </edge>
  <edge id="O60656 (pp) P22310" label="UD19_HUMAN (pp) UD14_HUMAN" source="O60656" target="P22310">
    <att name="confidence_score" value="1.0" type="real" />
    <att name="confidence_score_old" value="1.0" type="real" />
    <att name="initial_score" value="0.1483" type="real" />
    <att name="relevance_score" value="1.0" type="real" />
  </edge>
  <edge id="O60656 (pp) P35503" label="UD19_HUMAN (pp) UD13_HUMAN" source="O60656" target="P35503">
    <att name="confidence_score" value="1.0" type="real" />
    <att name="confidence_score_old" value="1.0" type="real" />
    <att name="initial_score" value="0.1503" type="real" />
    <att name="relevance_score" value="1.0" type="real" />
  </edge>
  <edge id="O60656 (pp) P35504" label="UD19_HUMAN (pp) UD15_HUMAN" source="O60656" target="P35504">
    <att name="confidence_score" value="1.0" type="real" />
    <att name="confidence_score_old" value="1.0" type="real" />
    <att name="relevance_score" value="1.0" type="real" />
  </edge>
  <edge id="O60656 (pp) P54855" label="UD19_HUMAN (pp) UDB15_HUMAN" source="O60656" target="P54855">
    <att name="confidence_score" value="1.0" type="real" />
    <att name="confidence_score_old" value="1.0" type="real" />
    <att name="relevance_score" value="1.0" type="real" />
  </edge>
  <edge id="O60656 (pp) Q6UWM9" label="UD19_HUMAN (pp) UD2A3_HUMAN" source="O60656" target="Q6UWM9">
    <att name="confidence_score" value="1.0" type="real" />
    <att name="confidence_score_old" value="1.0" type="real" />
    <att name="relevance_score" value="1.0" type="real" />
  </edge>
  <edge id="O60656 (pp) Q9BY64" label="UD19_HUMAN (pp) UDB28_HUMAN" source="O60656" target="Q9BY64">
    <att name="confidence_score" value="1.0" type="real" />
    <att name="confidence_score_old" value="1.0" type="real" />
    <att name="relevance_score" value="1.0" type="real" />
  </edge>
  <edge id="O60656 (pp) Q9HAW7" label="UD19_HUMAN (pp) UD17_HUMAN" source="O60656" target="Q9HAW7">
    <att name="confidence_score" value="1.0" type="real" />
    <att name="confidence_score_old" value="1.0" type="real" />
    <att name="initial_score" value="0.1715" type="real" />
    <att name="relevance_score" value="1.0" type="real" />
  </edge>
  <edge id="O60656 (pp) Q9HAW8" label="UD19_HUMAN (pp) UD110_HUMAN" source="O60656" target="Q9HAW8">
    <att name="confidence_score" value="1.0" type="real" />
    <att name="confidence_score_old" value="1.0" type="real" />
    <att name="initial_score" value="0.1729" type="real" />
    <att name="relevance_score" value="1.0" type="real" />
  </edge>
  <edge id="O75310 (pp) O75795" label="UDB11_HUMAN (pp) UDB17_HUMAN" source="O75310" target="O75795">
    <att name="confidence_score" value="1.0" type="real" />
    <att name="confidence_score_old" value="1.0" type="real" />
    <att name="relevance_score" value="1.0" type="real" />
  </edge>
  <edge id="O75310 (pp) P06133" label="UDB11_HUMAN (pp) UD2B4_HUMAN" source="O75310" target="P06133">
    <att name="confidence_score" value="1.0" type="real" />
    <att name="confidence_score_old" value="1.0" type="real" />
    <att name="relevance_score" value="1.0" type="real" />
  </edge>
  <edge id="O75310 (pp) P0DTE4" label="UDB11_HUMAN (pp) UD2A1_HUMAN" source="O75310" target="P0DTE4">
    <att name="confidence_score" value="1.0" type="real" />
    <att name="confidence_score_old" value="1.0" type="real" />
    <att name="relevance_score" value="1.0" type="real" />
  </edge>
  <edge id="O75310 (pp) P0DTE5" label="UDB11_HUMAN (pp) UD2A2_HUMAN" source="O75310" target="P0DTE5">
    <att name="confidence_score" value="1.0" type="real" />
    <att name="confidence_score_old" value="1.0" type="real" />
    <att name="relevance_score" value="1.0" type="real" />
  </edge>
  <edge id="O75310 (pp) P16662" label="UDB11_HUMAN (pp) UD2B7_HUMAN" source="O75310" target="P16662">
    <att name="confidence_score" value="1.0" type="real" />
    <att name="confidence_score_old" value="1.0" type="real" />
    <att name="relevance_score" value="1.0" type="real" />
  </edge>
  <edge id="O75310 (pp) P19224" label="UDB11_HUMAN (pp) UD16_HUMAN" source="O75310" target="P19224">
    <att name="confidence_score" value="1.0" type="real" />
    <att name="confidence_score_old" value="1.0" type="real" />
    <att name="relevance_score" value="1.0" type="real" />
  </edge>
  <edge id="O75310 (pp) P22309" label="UDB11_HUMAN (pp) UD11_HUMAN" source="O75310" target="P22309">
    <att name="confidence_score" value="1.0" type="real" />
    <att name="confidence_score_old" value="1.0" type="real" />
    <att name="relevance_score" value="1.0" type="real" />
  </edge>
  <edge id="O75310 (pp) P22310" label="UDB11_HUMAN (pp) UD14_HUMAN" source="O75310" target="P22310">
    <att name="confidence_score" value="1.0" type="real" />
    <att name="confidence_score_old" value="1.0" type="real" />
    <att name="relevance_score" value="1.0" type="real" />
  </edge>
  <edge id="O75310 (pp) P35503" label="UDB11_HUMAN (pp) UD13_HUMAN" source="O75310" target="P35503">
    <att name="confidence_score" value="1.0" type="real" />
    <att name="confidence_score_old" value="1.0" type="real" />
    <att name="relevance_score" value="1.0" type="real" />
  </edge>
  <edge id="O75310 (pp) P35504" label="UDB11_HUMAN (pp) UD15_HUMAN" source="O75310" target="P35504">
    <att name="confidence_score" value="1.0" type="real" />
    <att name="confidence_score_old" value="1.0" type="real" />
    <att name="relevance_score" value="1.0" type="real" />
  </edge>
  <edge id="O75310 (pp) P54855" label="UDB11_HUMAN (pp) UDB15_HUMAN" source="O75310" target="P54855">
    <att name="confidence_score" value="1.0" type="real" />
    <att name="confidence_score_old" value="1.0" type="real" />
    <att name="relevance_score" value="1.0" type="real" />
  </edge>
  <edge id="O75310 (pp) Q6UWM9" label="UDB11_HUMAN (pp) UD2A3_HUMAN" source="O75310" target="Q6UWM9">
    <att name="confidence_score" value="1.0" type="real" />
    <att name="confidence_score_old" value="1.0" type="real" />
    <att name="relevance_score" value="1.0" type="real" />
  </edge>
  <edge id="O75310 (pp) Q9BY64" label="UDB11_HUMAN (pp) UDB28_HUMAN" source="O75310" target="Q9BY64">
    <att name="confidence_score" value="1.0" type="real" />
    <att name="confidence_score_old" value="1.0" type="real" />
    <att name="initial_score" value="0.0389" type="real" />
    <att name="relevance_score" value="1.0" type="real" />
  </edge>
  <edge id="O75310 (pp) Q9HAW7" label="UDB11_HUMAN (pp) UD17_HUMAN" source="O75310" target="Q9HAW7">
    <att name="confidence_score" value="1.0" type="real" />
    <att name="confidence_score_old" value="1.0" type="real" />
    <att name="relevance_score" value="1.0" type="real" />
  </edge>
  <edge id="O75310 (pp) Q9HAW8" label="UDB11_HUMAN (pp) UD110_HUMAN" source="O75310" target="Q9HAW8">
    <att name="confidence_score" value="1.0" type="real" />
    <att name="confidence_score_old" value="1.0" type="real" />
    <att name="relevance_score" value="1.0" type="real" />
  </edge>
  <edge id="O75795 (pp) P06133" label="UDB17_HUMAN (pp) UD2B4_HUMAN" source="O75795" target="P06133">
    <att name="confidence_score" value="1.0" type="real" />
    <att name="confidence_score_old" value="1.0" type="real" />
    <att name="relevance_score" value="1.0" type="real" />
  </edge>
  <edge id="O75795 (pp) P0DTE4" label="UDB17_HUMAN (pp) UD2A1_HUMAN" source="O75795" target="P0DTE4">
    <att name="confidence_score" value="1.0" type="real" />
    <att name="confidence_score_old" value="1.0" type="real" />
    <att name="relevance_score" value="1.0" type="real" />
  </edge>
  <edge id="O75795 (pp) P0DTE5" label="UDB17_HUMAN (pp) UD2A2_HUMAN" source="O75795" target="P0DTE5">
    <att name="confidence_score" value="1.0" type="real" />
    <att name="confidence_score_old" value="1.0" type="real" />
    <att name="relevance_score" value="1.0" type="real" />
  </edge>
  <edge id="O75795 (pp) P16662" label="UDB17_HUMAN (pp) UD2B7_HUMAN" source="O75795" target="P16662">
    <att name="confidence_score" value="1.0" type="real" />
    <att name="confidence_score_old" value="1.0" type="real" />
    <att name="relevance_score" value="1.0" type="real" />
  </edge>
  <edge id="O75795 (pp) P19224" label="UDB17_HUMAN (pp) UD16_HUMAN" source="O75795" target="P19224">
    <att name="confidence_score" value="1.0" type="real" />
    <att name="confidence_score_old" value="1.0" type="real" />
    <att name="relevance_score" value="1.0" type="real" />
  </edge>
  <edge id="O75795 (pp) P22309" label="UDB17_HUMAN (pp) UD11_HUMAN" source="O75795" target="P22309">
    <att name="confidence_score" value="1.0" type="real" />
    <att name="confidence_score_old" value="1.0" type="real" />
    <att name="relevance_score" value="1.0" type="real" />
  </edge>
  <edge id="O75795 (pp) P22310" label="UDB17_HUMAN (pp) UD14_HUMAN" source="O75795" target="P22310">
    <att name="confidence_score" value="1.0" type="real" />
    <att name="confidence_score_old" value="1.0" type="real" />
    <att name="relevance_score" value="1.0" type="real" />
  </edge>
  <edge id="O75795 (pp) P35503" label="UDB17_HUMAN (pp) UD13_HUMAN" source="O75795" target="P35503">
    <att name="confidence_score" value="1.0" type="real" />
    <att name="confidence_score_old" value="1.0" type="real" />
    <att name="relevance_score" value="1.0" type="real" />
  </edge>
  <edge id="O75795 (pp) P35504" label="UDB17_HUMAN (pp) UD15_HUMAN" source="O75795" target="P35504">
    <att name="confidence_score" value="1.0" type="real" />
    <att name="confidence_score_old" value="1.0" type="real" />
    <att name="relevance_score" value="1.0" type="real" />
  </edge>
  <edge id="O75795 (pp) P54855" label="UDB17_HUMAN (pp) UDB15_HUMAN" source="O75795" target="P54855">
    <att name="confidence_score" value="1.0" type="real" />
    <att name="confidence_score_old" value="1.0" type="real" />
    <att name="relevance_score" value="1.0" type="real" />
  </edge>
  <edge id="O75795 (pp) Q6UWM9" label="UDB17_HUMAN (pp) UD2A3_HUMAN" source="O75795" target="Q6UWM9">
    <att name="confidence_score" value="1.0" type="real" />
    <att name="confidence_score_old" value="1.0" type="real" />
    <att name="relevance_score" value="1.0" type="real" />
  </edge>
  <edge id="O75795 (pp) Q9BY64" label="UDB17_HUMAN (pp) UDB28_HUMAN" source="O75795" target="Q9BY64">
    <att name="confidence_score" value="1.0" type="real" />
    <att name="confidence_score_old" value="1.0" type="real" />
    <att name="relevance_score" value="1.0" type="real" />
  </edge>
  <edge id="O75795 (pp) Q9HAW7" label="UDB17_HUMAN (pp) UD17_HUMAN" source="O75795" target="Q9HAW7">
    <att name="confidence_score" value="1.0" type="real" />
    <att name="confidence_score_old" value="1.0" type="real" />
    <att name="relevance_score" value="1.0" type="real" />
  </edge>
  <edge id="O75795 (pp) Q9HAW8" label="UDB17_HUMAN (pp) UD110_HUMAN" source="O75795" target="Q9HAW8">
    <att name="confidence_score" value="1.0" type="real" />
    <att name="confidence_score_old" value="1.0" type="real" />
    <att name="relevance_score" value="1.0" type="real" />
  </edge>
  <edge id="P06133 (pp) P0DTE4" label="UD2B4_HUMAN (pp) UD2A1_HUMAN" source="P06133" target="P0DTE4">
    <att name="confidence_score" value="1.0" type="real" />
    <att name="confidence_score_old" value="1.0" type="real" />
    <att name="relevance_score" value="1.0" type="real" />
  </edge>
  <edge id="P06133 (pp) P0DTE5" label="UD2B4_HUMAN (pp) UD2A2_HUMAN" source="P06133" target="P0DTE5">
    <att name="confidence_score" value="1.0" type="real" />
    <att name="confidence_score_old" value="1.0" type="real" />
    <att name="relevance_score" value="1.0" type="real" />
  </edge>
  <edge id="P06133 (pp) P16662" label="UD2B4_HUMAN (pp) UD2B7_HUMAN" source="P06133" target="P16662">
    <att name="confidence_score" value="1.0" type="real" />
    <att name="confidence_score_old" value="1.0" type="real" />
    <att name="relevance_score" value="1.0" type="real" />
  </edge>
  <edge id="P06133 (pp) P19224" label="UD2B4_HUMAN (pp) UD16_HUMAN" source="P06133" target="P19224">
    <att name="confidence_score" value="1.0" type="real" />
    <att name="confidence_score_old" value="1.0" type="real" />
    <att name="relevance_score" value="1.0" type="real" />
  </edge>
  <edge id="P06133 (pp) P22309" label="UD2B4_HUMAN (pp) UD11_HUMAN" source="P06133" target="P22309">
    <att name="confidence_score" value="1.0" type="real" />
    <att name="confidence_score_old" value="1.0" type="real" />
    <att name="relevance_score" value="1.0" type="real" />
  </edge>
  <edge id="P06133 (pp) P22310" label="UD2B4_HUMAN (pp) UD14_HUMAN" source="P06133" target="P22310">
    <att name="confidence_score" value="1.0" type="real" />
    <att name="confidence_score_old" value="1.0" type="real" />
    <att name="relevance_score" value="1.0" type="real" />
  </edge>
  <edge id="P06133 (pp) P35503" label="UD2B4_HUMAN (pp) UD13_HUMAN" source="P06133" target="P35503">
    <att name="confidence_score" value="1.0" type="real" />
    <att name="confidence_score_old" value="1.0" type="real" />
    <att name="relevance_score" value="1.0" type="real" />
  </edge>
  <edge id="P06133 (pp) P35504" label="UD2B4_HUMAN (pp) UD15_HUMAN" source="P06133" target="P35504">
    <att name="confidence_score" value="1.0" type="real" />
    <att name="confidence_score_old" value="1.0" type="real" />
    <att name="relevance_score" value="1.0" type="real" />
  </edge>
  <edge id="P06133 (pp) P54855" label="UD2B4_HUMAN (pp) UDB15_HUMAN" source="P06133" target="P54855">
    <att name="confidence_score" value="1.0" type="real" />
    <att name="confidence_score_old" value="1.0" type="real" />
    <att name="relevance_score" value="1.0" type="real" />
  </edge>
  <edge id="P06133 (pp) Q6UWM9" label="UD2B4_HUMAN (pp) UD2A3_HUMAN" source="P06133" target="Q6UWM9">
    <att name="confidence_score" value="1.0" type="real" />
    <att name="confidence_score_old" value="1.0" type="real" />
    <att name="relevance_score" value="1.0" type="real" />
  </edge>
  <edge id="P06133 (pp) Q9BY64" label="UD2B4_HUMAN (pp) UDB28_HUMAN" source="P06133" target="Q9BY64">
    <att name="confidence_score" value="1.0" type="real" />
    <att name="confidence_score_old" value="1.0" type="real" />
    <att name="relevance_score" value="1.0" type="real" />
  </edge>
  <edge id="P06133 (pp) Q9HAW7" label="UD2B4_HUMAN (pp) UD17_HUMAN" source="P06133" target="Q9HAW7">
    <att name="confidence_score" value="1.0" type="real" />
    <att name="confidence_score_old" value="1.0" type="real" />
    <att name="relevance_score" value="1.0" type="real" />
  </edge>
  <edge id="P06133 (pp) Q9HAW8" label="UD2B4_HUMAN (pp) UD110_HUMAN" source="P06133" target="Q9HAW8">
    <att name="confidence_score" value="1.0" type="real" />
    <att name="confidence_score_old" value="1.0" type="real" />
    <att name="relevance_score" value="1.0" type="real" />
  </edge>
  <edge id="P0DTE4 (pp) P0DTE5" label="UD2A1_HUMAN (pp) UD2A2_HUMAN" source="P0DTE4" target="P0DTE5">
    <att name="confidence_score" value="1.0" type="real" />
    <att name="confidence_score_old" value="1.0" type="real" />
    <att name="relevance_score" value="1.0" type="real" />
  </edge>
  <edge id="P0DTE4 (pp) P16662" label="UD2A1_HUMAN (pp) UD2B7_HUMAN" source="P0DTE4" target="P16662">
    <att name="confidence_score" value="1.0" type="real" />
    <att name="confidence_score_old" value="1.0" type="real" />
    <att name="relevance_score" value="1.0" type="real" />
  </edge>
  <edge id="P0DTE4 (pp) P19224" label="UD2A1_HUMAN (pp) UD16_HUMAN" source="P0DTE4" target="P19224">
    <att name="confidence_score" value="1.0" type="real" />
    <att name="confidence_score_old" value="1.0" type="real" />
    <att name="relevance_score" value="1.0" type="real" />
  </edge>
  <edge id="P0DTE4 (pp) P22309" label="UD2A1_HUMAN (pp) UD11_HUMAN" source="P0DTE4" target="P22309">
    <att name="confidence_score" value="1.0" type="real" />
    <att name="confidence_score_old" value="1.0" type="real" />
    <att name="relevance_score" value="1.0" type="real" />
  </edge>
  <edge id="P0DTE4 (pp) P22310" label="UD2A1_HUMAN (pp) UD14_HUMAN" source="P0DTE4" target="P22310">
    <att name="confidence_score" value="1.0" type="real" />
    <att name="confidence_score_old" value="1.0" type="real" />
    <att name="relevance_score" value="1.0" type="real" />
  </edge>
  <edge id="P0DTE4 (pp) P35503" label="UD2A1_HUMAN (pp) UD13_HUMAN" source="P0DTE4" target="P35503">
    <att name="confidence_score" value="1.0" type="real" />
    <att name="confidence_score_old" value="1.0" type="real" />
    <att name="relevance_score" value="1.0" type="real" />
  </edge>
  <edge id="P0DTE4 (pp) P35504" label="UD2A1_HUMAN (pp) UD15_HUMAN" source="P0DTE4" target="P35504">
    <att name="confidence_score" value="1.0" type="real" />
    <att name="confidence_score_old" value="1.0" type="real" />
    <att name="relevance_score" value="1.0" type="real" />
  </edge>
  <edge id="P0DTE4 (pp) P54855" label="UD2A1_HUMAN (pp) UDB15_HUMAN" source="P0DTE4" target="P54855">
    <att name="confidence_score" value="1.0" type="real" />
    <att name="confidence_score_old" value="1.0" type="real" />
    <att name="initial_score" value="0.0396" type="real" />
    <att name="relevance_score" value="1.0" type="real" />
  </edge>
  <edge id="P0DTE4 (pp) Q6UWM9" label="UD2A1_HUMAN (pp) UD2A3_HUMAN" source="P0DTE4" target="Q6UWM9">
    <att name="confidence_score" value="1.0" type="real" />
    <att name="confidence_score_old" value="1.0" type="real" />
    <att name="relevance_score" value="1.0" type="real" />
  </edge>
  <edge id="P0DTE4 (pp) Q9BY64" label="UD2A1_HUMAN (pp) UDB28_HUMAN" source="P0DTE4" target="Q9BY64">
    <att name="confidence_score" value="1.0" type="real" />
    <att name="confidence_score_old" value="1.0" type="real" />
    <att name="relevance_score" value="1.0" type="real" />
  </edge>
  <edge id="P0DTE4 (pp) Q9HAW7" label="UD2A1_HUMAN (pp) UD17_HUMAN" source="P0DTE4" target="Q9HAW7">
    <att name="confidence_score" value="1.0" type="real" />
    <att name="confidence_score_old" value="1.0" type="real" />
    <att name="relevance_score" value="1.0" type="real" />
  </edge>
  <edge id="P0DTE4 (pp) Q9HAW8" label="UD2A1_HUMAN (pp) UD110_HUMAN" source="P0DTE4" target="Q9HAW8">
    <att name="confidence_score" value="1.0" type="real" />
    <att name="confidence_score_old" value="1.0" type="real" />
    <att name="relevance_score" value="1.0" type="real" />
  </edge>
  <edge id="P0DTE5 (pp) P16662" label="UD2A2_HUMAN (pp) UD2B7_HUMAN" source="P0DTE5" target="P16662">
    <att name="confidence_score" value="1.0" type="real" />
    <att name="confidence_score_old" value="1.0" type="real" />
    <att name="relevance_score" value="1.0" type="real" />
  </edge>
  <edge id="P0DTE5 (pp) P19224" label="UD2A2_HUMAN (pp) UD16_HUMAN" source="P0DTE5" target="P19224">
    <att name="confidence_score" value="1.0" type="real" />
    <att name="confidence_score_old" value="1.0" type="real" />
    <att name="relevance_score" value="1.0" type="real" />
  </edge>
  <edge id="P0DTE5 (pp) P22309" label="UD2A2_HUMAN (pp) UD11_HUMAN" source="P0DTE5" target="P22309">
    <att name="confidence_score" value="1.0" type="real" />
    <att name="confidence_score_old" value="1.0" type="real" />
    <att name="relevance_score" value="1.0" type="real" />
  </edge>
  <edge id="P0DTE5 (pp) P22310" label="UD2A2_HUMAN (pp) UD14_HUMAN" source="P0DTE5" target="P22310">
    <att name="confidence_score" value="1.0" type="real" />
    <att name="confidence_score_old" value="1.0" type="real" />
    <att name="relevance_score" value="1.0" type="real" />
  </edge>
  <edge id="P0DTE5 (pp) P35503" label="UD2A2_HUMAN (pp) UD13_HUMAN" source="P0DTE5" target="P35503">
    <att name="confidence_score" value="1.0" type="real" />
    <att name="confidence_score_old" value="1.0" type="real" />
    <att name="relevance_score" value="1.0" type="real" />
  </edge>
  <edge id="P0DTE5 (pp) P35504" label="UD2A2_HUMAN (pp) UD15_HUMAN" source="P0DTE5" target="P35504">
    <att name="confidence_score" value="1.0" type="real" />
    <att name="confidence_score_old" value="1.0" type="real" />
    <att name="relevance_score" value="1.0" type="real" />
  </edge>
  <edge id="P0DTE5 (pp) P54855" label="UD2A2_HUMAN (pp) UDB15_HUMAN" source="P0DTE5" target="P54855">
    <att name="confidence_score" value="1.0" type="real" />
    <att name="confidence_score_old" value="1.0" type="real" />
    <att name="relevance_score" value="1.0" type="real" />
  </edge>
  <edge id="P0DTE5 (pp) Q6UWM9" label="UD2A2_HUMAN (pp) UD2A3_HUMAN" source="P0DTE5" target="Q6UWM9">
    <att name="confidence_score" value="1.0" type="real" />
    <att name="confidence_score_old" value="1.0" type="real" />
    <att name="initial_score" value="0.0634" type="real" />
    <att name="relevance_score" value="1.0" type="real" />
  </edge>
  <edge id="P0DTE5 (pp) Q9BY64" label="UD2A2_HUMAN (pp) UDB28_HUMAN" source="P0DTE5" target="Q9BY64">
    <att name="confidence_score" value="1.0" type="real" />
    <att name="confidence_score_old" value="1.0" type="real" />
    <att name="relevance_score" value="1.0" type="real" />
  </edge>
  <edge id="P0DTE5 (pp) Q9HAW7" label="UD2A2_HUMAN (pp) UD17_HUMAN" source="P0DTE5" target="Q9HAW7">
    <att name="confidence_score" value="1.0" type="real" />
    <att name="confidence_score_old" value="1.0" type="real" />
    <att name="relevance_score" value="1.0" type="real" />
  </edge>
  <edge id="P0DTE5 (pp) Q9HAW8" label="UD2A2_HUMAN (pp) UD110_HUMAN" source="P0DTE5" target="Q9HAW8">
    <att name="confidence_score" value="1.0" type="real" />
    <att name="confidence_score_old" value="1.0" type="real" />
    <att name="relevance_score" value="1.0" type="real" />
  </edge>
  <edge id="P16662 (pp) P19224" label="UD2B7_HUMAN (pp) UD16_HUMAN" source="P16662" target="P19224">
    <att name="confidence_score" value="1.0" type="real" />
    <att name="confidence_score_old" value="1.0" type="real" />
    <att name="relevance_score" value="1.0" type="real" />
  </edge>
  <edge id="P16662 (pp) P22309" label="UD2B7_HUMAN (pp) UD11_HUMAN" source="P16662" target="P22309">
    <att name="confidence_score" value="1.0" type="real" />
    <att name="confidence_score_old" value="1.0" type="real" />
    <att name="relevance_score" value="1.0" type="real" />
  </edge>
  <edge id="P16662 (pp) P22310" label="UD2B7_HUMAN (pp) UD14_HUMAN" source="P16662" target="P22310">
    <att name="confidence_score" value="1.0" type="real" />
    <att name="confidence_score_old" value="1.0" type="real" />
    <att name="relevance_score" value="1.0" type="real" />
  </edge>
  <edge id="P16662 (pp) P35503" label="UD2B7_HUMAN (pp) UD13_HUMAN" source="P16662" target="P35503">
    <att name="confidence_score" value="1.0" type="real" />
    <att name="confidence_score_old" value="1.0" type="real" />
    <att name="relevance_score" value="1.0" type="real" />
  </edge>
  <edge id="P16662 (pp) P35504" label="UD2B7_HUMAN (pp) UD15_HUMAN" source="P16662" target="P35504">
    <att name="confidence_score" value="1.0" type="real" />
    <att name="confidence_score_old" value="1.0" type="real" />
    <att name="relevance_score" value="1.0" type="real" />
  </edge>
  <edge id="P16662 (pp) P54855" label="UD2B7_HUMAN (pp) UDB15_HUMAN" source="P16662" target="P54855">
    <att name="confidence_score" value="1.0" type="real" />
    <att name="confidence_score_old" value="1.0" type="real" />
    <att name="relevance_score" value="1.0" type="real" />
  </edge>
  <edge id="P16662 (pp) Q6UWM9" label="UD2B7_HUMAN (pp) UD2A3_HUMAN" source="P16662" target="Q6UWM9">
    <att name="confidence_score" value="1.0" type="real" />
    <att name="confidence_score_old" value="1.0" type="real" />
    <att name="relevance_score" value="1.0" type="real" />
  </edge>
  <edge id="P16662 (pp) Q9BY64" label="UD2B7_HUMAN (pp) UDB28_HUMAN" source="P16662" target="Q9BY64">
    <att name="confidence_score" value="1.0" type="real" />
    <att name="confidence_score_old" value="1.0" type="real" />
    <att name="relevance_score" value="1.0" type="real" />
  </edge>
  <edge id="P16662 (pp) Q9HAW7" label="UD2B7_HUMAN (pp) UD17_HUMAN" source="P16662" target="Q9HAW7">
    <att name="confidence_score" value="1.0" type="real" />
    <att name="confidence_score_old" value="1.0" type="real" />
    <att name="relevance_score" value="1.0" type="real" />
  </edge>
  <edge id="P16662 (pp) Q9HAW8" label="UD2B7_HUMAN (pp) UD110_HUMAN" source="P16662" target="Q9HAW8">
    <att name="confidence_score" value="1.0" type="real" />
    <att name="confidence_score_old" value="1.0" type="real" />
    <att name="relevance_score" value="1.0" type="real" />
  </edge>
  <edge id="P16662 (pp) Q9HAW9" label="UD2B7_HUMAN (pp) UD18_HUMAN" source="P16662" target="Q9HAW9">
    <att name="confidence_score" value="1.0" type="real" />
    <att name="confidence_score_old" value="1.0" type="real" />
    <att name="relevance_score" value="1.0" type="real" />
  </edge>
  <edge id="P19224 (pp) P22309" label="UD16_HUMAN (pp) UD11_HUMAN" source="P19224" target="P22309">
    <att name="confidence_score" value="1.0" type="real" />
    <att name="confidence_score_old" value="1.0" type="real" />
    <att name="initial_score" value="0.1549" type="real" />
    <att name="relevance_score" value="1.0" type="real" />
  </edge>
  <edge id="P19224 (pp) P22310" label="UD16_HUMAN (pp) UD14_HUMAN" source="P19224" target="P22310">
    <att name="confidence_score" value="1.0" type="real" />
    <att name="confidence_score_old" value="1.0" type="real" />
    <att name="initial_score" value="0.1521" type="real" />
    <att name="relevance_score" value="1.0" type="real" />
  </edge>
  <edge id="P19224 (pp) P35503" label="UD16_HUMAN (pp) UD13_HUMAN" source="P19224" target="P35503">
    <att name="confidence_score" value="1.0" type="real" />
    <att name="confidence_score_old" value="1.0" type="real" />
    <att name="initial_score" value="0.1558" type="real" />
    <att name="relevance_score" value="1.0" type="real" />
  </edge>
  <edge id="P19224 (pp) P35504" label="UD16_HUMAN (pp) UD15_HUMAN" source="P19224" target="P35504">
    <att name="confidence_score" value="1.0" type="real" />
    <att name="confidence_score_old" value="1.0" type="real" />
    <att name="relevance_score" value="1.0" type="real" />
  </edge>
  <edge id="P19224 (pp) P54855" label="UD16_HUMAN (pp) UDB15_HUMAN" source="P19224" target="P54855">
    <att name="confidence_score" value="1.0" type="real" />
    <att name="confidence_score_old" value="1.0" type="real" />
    <att name="relevance_score" value="1.0" type="real" />
  </edge>
  <edge id="P19224 (pp) Q6UWM9" label="UD16_HUMAN (pp) UD2A3_HUMAN" source="P19224" target="Q6UWM9">
    <att name="confidence_score" value="1.0" type="real" />
    <att name="confidence_score_old" value="1.0" type="real" />
    <att name="relevance_score" value="1.0" type="real" />
  </edge>
  <edge id="P19224 (pp) Q9BY64" label="UD16_HUMAN (pp) UDB28_HUMAN" source="P19224" target="Q9BY64">
    <att name="confidence_score" value="1.0" type="real" />
    <att name="confidence_score_old" value="1.0" type="real" />
    <att name="relevance_score" value="1.0" type="real" />
  </edge>
  <edge id="P19224 (pp) Q9HAW7" label="UD16_HUMAN (pp) UD17_HUMAN" source="P19224" target="Q9HAW7">
    <att name="confidence_score" value="1.0" type="real" />
    <att name="confidence_score_old" value="1.0" type="real" />
    <att name="initial_score" value="0.147" type="real" />
    <att name="relevance_score" value="1.0" type="real" />
  </edge>
  <edge id="P19224 (pp) Q9HAW8" label="UD16_HUMAN (pp) UD110_HUMAN" source="P19224" target="Q9HAW8">
    <att name="confidence_score" value="1.0" type="real" />
    <att name="confidence_score_old" value="1.0" type="real" />
    <att name="initial_score" value="0.1488" type="real" />
    <att name="relevance_score" value="1.0" type="real" />
  </edge>
  <edge id="P22309 (pp) P22310" label="UD11_HUMAN (pp) UD14_HUMAN" source="P22309" target="P22310">
    <att name="confidence_score" value="1.0" type="real" />
    <att name="confidence_score_old" value="1.0" type="real" />
    <att name="initial_score" value="0.1491" type="real" />
    <att name="relevance_score" value="1.0" type="real" />
  </edge>
  <edge id="P22309 (pp) P35503" label="UD11_HUMAN (pp) UD13_HUMAN" source="P22309" target="P35503">
    <att name="confidence_score" value="1.0" type="real" />
    <att name="confidence_score_old" value="1.0" type="real" />
    <att name="initial_score" value="0.1512" type="real" />
    <att name="relevance_score" value="1.0" type="real" />
  </edge>
  <edge id="P22309 (pp) P35504" label="UD11_HUMAN (pp) UD15_HUMAN" source="P22309" target="P35504">
    <att name="confidence_score" value="1.0" type="real" />
    <att name="confidence_score_old" value="1.0" type="real" />
    <att name="relevance_score" value="1.0" type="real" />
  </edge>
  <edge id="P22309 (pp) P54855" label="UD11_HUMAN (pp) UDB15_HUMAN" source="P22309" target="P54855">
    <att name="confidence_score" value="1.0" type="real" />
    <att name="confidence_score_old" value="1.0" type="real" />
    <att name="relevance_score" value="1.0" type="real" />
  </edge>
  <edge id="P22309 (pp) Q6UWM9" label="UD11_HUMAN (pp) UD2A3_HUMAN" source="P22309" target="Q6UWM9">
    <att name="confidence_score" value="1.0" type="real" />
    <att name="confidence_score_old" value="1.0" type="real" />
    <att name="relevance_score" value="1.0" type="real" />
  </edge>
  <edge id="P22309 (pp) Q9BY64" label="UD11_HUMAN (pp) UDB28_HUMAN" source="P22309" target="Q9BY64">
    <att name="confidence_score" value="1.0" type="real" />
    <att name="confidence_score_old" value="1.0" type="real" />
    <att name="relevance_score" value="1.0" type="real" />
  </edge>
  <edge id="P22309 (pp) Q9HAW7" label="UD11_HUMAN (pp) UD17_HUMAN" source="P22309" target="Q9HAW7">
    <att name="confidence_score" value="1.0" type="real" />
    <att name="confidence_score_old" value="1.0" type="real" />
    <att name="initial_score" value="0.143" type="real" />
    <att name="relevance_score" value="1.0" type="real" />
  </edge>
  <edge id="P22309 (pp) Q9HAW8" label="UD11_HUMAN (pp) UD110_HUMAN" source="P22309" target="Q9HAW8">
    <att name="confidence_score" value="1.0" type="real" />
    <att name="confidence_score_old" value="1.0" type="real" />
    <att name="initial_score" value="0.1444" type="real" />
    <att name="relevance_score" value="1.0" type="real" />
  </edge>
  <edge id="P22310 (pp) P35503" label="UD14_HUMAN (pp) UD13_HUMAN" source="P22310" target="P35503">
    <att name="confidence_score" value="1.0" type="real" />
    <att name="confidence_score_old" value="1.0" type="real" />
    <att name="initial_score" value="0.1514" type="real" />
    <att name="relevance_score" value="1.0" type="real" />
  </edge>
  <edge id="P22310 (pp) P35504" label="UD14_HUMAN (pp) UD15_HUMAN" source="P22310" target="P35504">
    <att name="confidence_score" value="1.0" type="real" />
    <att name="confidence_score_old" value="1.0" type="real" />
    <att name="relevance_score" value="1.0" type="real" />
  </edge>
  <edge id="P22310 (pp) P54855" label="UD14_HUMAN (pp) UDB15_HUMAN" source="P22310" target="P54855">
    <att name="confidence_score" value="1.0" type="real" />
    <att name="confidence_score_old" value="1.0" type="real" />
    <att name="relevance_score" value="1.0" type="real" />
  </edge>
  <edge id="P22310 (pp) Q6UWM9" label="UD14_HUMAN (pp) UD2A3_HUMAN" source="P22310" target="Q6UWM9">
    <att name="confidence_score" value="1.0" type="real" />
    <att name="confidence_score_old" value="1.0" type="real" />
    <att name="relevance_score" value="1.0" type="real" />
  </edge>
  <edge id="P22310 (pp) Q9BY64" label="UD14_HUMAN (pp) UDB28_HUMAN" source="P22310" target="Q9BY64">
    <att name="confidence_score" value="1.0" type="real" />
    <att name="confidence_score_old" value="1.0" type="real" />
    <att name="relevance_score" value="1.0" type="real" />
  </edge>
  <edge id="P22310 (pp) Q9HAW7" label="UD14_HUMAN (pp) UD17_HUMAN" source="P22310" target="Q9HAW7">
    <att name="confidence_score" value="1.0" type="real" />
    <att name="confidence_score_old" value="1.0" type="real" />
    <att name="initial_score" value="0.1449" type="real" />
    <att name="relevance_score" value="1.0" type="real" />
  </edge>
  <edge id="P22310 (pp) Q9HAW8" label="UD14_HUMAN (pp) UD110_HUMAN" source="P22310" target="Q9HAW8">
    <att name="confidence_score" value="1.0" type="real" />
    <att name="confidence_score_old" value="1.0" type="real" />
    <att name="initial_score" value="0.1459" type="real" />
    <att name="relevance_score" value="1.0" type="real" />
  </edge>
  <edge id="P35503 (pp) P35504" label="UD13_HUMAN (pp) UD15_HUMAN" source="P35503" target="P35504">
    <att name="confidence_score" value="1.0" type="real" />
    <att name="confidence_score_old" value="1.0" type="real" />
    <att name="initial_score" value="0.0385" type="real" />
    <att name="relevance_score" value="1.0" type="real" />
  </edge>
  <edge id="P35503 (pp) P54855" label="UD13_HUMAN (pp) UDB15_HUMAN" source="P35503" target="P54855">
    <att name="confidence_score" value="1.0" type="real" />
    <att name="confidence_score_old" value="1.0" type="real" />
    <att name="relevance_score" value="1.0" type="real" />
  </edge>
  <edge id="P35503 (pp) Q6UWM9" label="UD13_HUMAN (pp) UD2A3_HUMAN" source="P35503" target="Q6UWM9">
    <att name="confidence_score" value="1.0" type="real" />
    <att name="confidence_score_old" value="1.0" type="real" />
    <att name="relevance_score" value="1.0" type="real" />
  </edge>
  <edge id="P35503 (pp) Q9BY64" label="UD13_HUMAN (pp) UDB28_HUMAN" source="P35503" target="Q9BY64">
    <att name="confidence_score" value="1.0" type="real" />
    <att name="confidence_score_old" value="1.0" type="real" />
    <att name="relevance_score" value="1.0" type="real" />
  </edge>
  <edge id="P35503 (pp) Q9HAW7" label="UD13_HUMAN (pp) UD17_HUMAN" source="P35503" target="Q9HAW7">
    <att name="confidence_score" value="1.0" type="real" />
    <att name="confidence_score_old" value="1.0" type="real" />
    <att name="initial_score" value="0.1458" type="real" />
    <att name="relevance_score" value="1.0" type="real" />
  </edge>
  <edge id="P35503 (pp) Q9HAW8" label="UD13_HUMAN (pp) UD110_HUMAN" source="P35503" target="Q9HAW8">
    <att name="confidence_score" value="1.0" type="real" />
    <att name="confidence_score_old" value="1.0" type="real" />
    <att name="initial_score" value="0.1476" type="real" />
    <att name="relevance_score" value="1.0" type="real" />
  </edge>
  <edge id="P35504 (pp) P54855" label="UD15_HUMAN (pp) UDB15_HUMAN" source="P35504" target="P54855">
    <att name="confidence_score" value="1.0" type="real" />
    <att name="confidence_score_old" value="1.0" type="real" />
    <att name="relevance_score" value="1.0" type="real" />
  </edge>
  <edge id="P35504 (pp) Q6UWM9" label="UD15_HUMAN (pp) UD2A3_HUMAN" source="P35504" target="Q6UWM9">
    <att name="confidence_score" value="1.0" type="real" />
    <att name="confidence_score_old" value="1.0" type="real" />
    <att name="relevance_score" value="1.0" type="real" />
  </edge>
  <edge id="P35504 (pp) Q9BY64" label="UD15_HUMAN (pp) UDB28_HUMAN" source="P35504" target="Q9BY64">
    <att name="confidence_score" value="1.0" type="real" />
    <att name="confidence_score_old" value="1.0" type="real" />
    <att name="relevance_score" value="1.0" type="real" />
  </edge>
  <edge id="P35504 (pp) Q9HAW7" label="UD15_HUMAN (pp) UD17_HUMAN" source="P35504" target="Q9HAW7">
    <att name="confidence_score" value="1.0" type="real" />
    <att name="confidence_score_old" value="1.0" type="real" />
    <att name="relevance_score" value="1.0" type="real" />
  </edge>
  <edge id="P35504 (pp) Q9HAW8" label="UD15_HUMAN (pp) UD110_HUMAN" source="P35504" target="Q9HAW8">
    <att name="confidence_score" value="1.0" type="real" />
    <att name="confidence_score_old" value="1.0" type="real" />
    <att name="relevance_score" value="1.0" type="real" />
  </edge>
  <edge id="P54855 (pp) Q6UWM9" label="UDB15_HUMAN (pp) UD2A3_HUMAN" source="P54855" target="Q6UWM9">
    <att name="confidence_score" value="1.0" type="real" />
    <att name="confidence_score_old" value="1.0" type="real" />
    <att name="initial_score" value="0.0612" type="real" />
    <att name="relevance_score" value="1.0" type="real" />
  </edge>
  <edge id="P54855 (pp) Q9BY64" label="UDB15_HUMAN (pp) UDB28_HUMAN" source="P54855" target="Q9BY64">
    <att name="confidence_score" value="1.0" type="real" />
    <att name="confidence_score_old" value="1.0" type="real" />
    <att name="relevance_score" value="1.0" type="real" />
  </edge>
  <edge id="P54855 (pp) Q9HAW7" label="UDB15_HUMAN (pp) UD17_HUMAN" source="P54855" target="Q9HAW7">
    <att name="confidence_score" value="1.0" type="real" />
    <att name="confidence_score_old" value="1.0" type="real" />
    <att name="relevance_score" value="1.0" type="real" />
  </edge>
  <edge id="P54855 (pp) Q9HAW8" label="UDB15_HUMAN (pp) UD110_HUMAN" source="P54855" target="Q9HAW8">
    <att name="confidence_score" value="1.0" type="real" />
    <att name="confidence_score_old" value="1.0" type="real" />
    <att name="relevance_score" value="1.0" type="real" />
  </edge>
  <edge id="Q6UWM9 (pp) Q9BY64" label="UD2A3_HUMAN (pp) UDB28_HUMAN" source="Q6UWM9" target="Q9BY64">
    <att name="confidence_score" value="1.0" type="real" />
    <att name="confidence_score_old" value="1.0" type="real" />
    <att name="relevance_score" value="1.0" type="real" />
  </edge>
  <edge id="Q6UWM9 (pp) Q9HAW7" label="UD2A3_HUMAN (pp) UD17_HUMAN" source="Q6UWM9" target="Q9HAW7">
    <att name="confidence_score" value="1.0" type="real" />
    <att name="confidence_score_old" value="1.0" type="real" />
    <att name="relevance_score" value="1.0" type="real" />
  </edge>
  <edge id="Q6UWM9 (pp) Q9HAW8" label="UD2A3_HUMAN (pp) UD110_HUMAN" source="Q6UWM9" target="Q9HAW8">
    <att name="confidence_score" value="1.0" type="real" />
    <att name="confidence_score_old" value="1.0" type="real" />
    <att name="relevance_score" value="1.0" type="real" />
  </edge>
  <edge id="Q86SG5 (pp) Q9HAW8" label="S1A7A_HUMAN (pp) UD110_HUMAN" source="Q86SG5" target="Q9HAW8">
    <att name="confidence_score" value="1.0" type="real" />
    <att name="confidence_score_old" value="0.1642" type="real" />
    <att name="initial_score" value="0.0676" type="real" />
    <att name="relevance_score" value="1.0" type="real" />
  </edge>
  <edge id="Q9BY64 (pp) Q9HAW7" label="UDB28_HUMAN (pp) UD17_HUMAN" source="Q9BY64" target="Q9HAW7">
    <att name="confidence_score" value="1.0" type="real" />
    <att name="confidence_score_old" value="1.0" type="real" />
    <att name="relevance_score" value="1.0" type="real" />
  </edge>
  <edge id="Q9BY64 (pp) Q9HAW8" label="UDB28_HUMAN (pp) UD110_HUMAN" source="Q9BY64" target="Q9HAW8">
    <att name="confidence_score" value="1.0" type="real" />
    <att name="confidence_score_old" value="1.0" type="real" />
    <att name="relevance_score" value="1.0" type="real" />
  </edge>
  <edge id="Q9HAW7 (pp) Q9HAW8" label="UD17_HUMAN (pp) UD110_HUMAN" source="Q9HAW7" target="Q9HAW8">
    <att name="confidence_score" value="1.0" type="real" />
    <att name="confidence_score_old" value="1.0" type="real" />
    <att name="initial_score" value="0.1744" type="real" />
    <att name="relevance_score" value="1.0" type="real" />
  </edge>
  <edge id="Q9HAW7 (pp) Q9HAW9" label="UD17_HUMAN (pp) UD18_HUMAN" source="Q9HAW7" target="Q9HAW9">
    <att name="confidence_score" value="1.0" type="real" />
    <att name="confidence_score_old" value="0.2011" type="real" />
    <att name="initial_score" value="0.1655" type="real" />
    <att name="relevance_score" value="1.0" type="real" />
  </edge>
  <edge id="Q9HAW8 (pp) Q9HAW9" label="UD110_HUMAN (pp) UD18_HUMAN" source="Q9HAW8" target="Q9HAW9">
    <att name="confidence_score" value="1.0" type="real" />
    <att name="confidence_score_old" value="1.0" type="real" />
    <att name="initial_score" value="0.148" type="real" />
    <att name="relevance_score" value="1.0" type="real" />
  </edge>
</graph>
