# Supplementary material for: New insights into the molecular biology of Alzheimer’s-like cerebral amyloidosis achieved through multi‐omics approaches
Source: PLoS One. 2025 Sep 3;20(9):e0330859. doi: 10.1371/journal.pone.0330859 (PMC12407441; doi:10.1371/journal.pone.0330859)
Supplement: S4 Appendix — (ZIP) [file pone.0330859.s014.zip › c1_3_81.xgmml]

<?xml version='1.0' encoding='utf-8'?>
<graph xmlns="http://www.cs.rpi.edu/XGMML" xmlns:dc="http://purl.org/dc/elements/1.1/" xmlns:rdf="http://www.w3.org/1999/02/22-rdf-syntax-ns#" label="[c1_3_81]@0.1" directed="0" vendor="Intomics A/S">
  <att name="layoutAlgorithm" value="Edge-weighted Spring Embedded" type="string" />
  <att name="networkMetadata"><rdf:RDF><rdf:Description rdf:about="https://www.intomics.com/"><dc:type>Protein-Protein Interaction</dc:type><dc:description>https://www.intomics.com/inbiomap/</dc:description><dc:identifier>[P37231]@0.1</dc:identifier><dc:date>2024-01-31 21:21:58 UTC</dc:date><dc:title>inBio Map network</dc:title><dc:source>/unity/intomics/inhouse/software/inBio_Command_2023_08/share/data/interactions/network_0/inBio_Map_2023_08_10</dc:source><dc:format>Cytoscape-XGMML</dc:format></rdf:Description></rdf:RDF></att>
  <att name="_inBio_interactomeVersion" value="2023_08_10" type="string" />
  <att name="_inBio_formatVersion" value="1" type="integer" />
  <att name="_inBio_formatVersion" value="1" type="integer" />
  <att name="_inBio_interactomeVersion" value="2023_08_10" type="string" />
  <att name="layoutAlgorithm" value="Edge-weighted Spring Embedded" type="string" />
  <att name="order" value="1" type="integer" />
  <node id="O00255" label="MEN1_HUMAN">
    <att name="ac" value="O00255" type="string" />
    <att name="description" value="Menin" type="string" />
    <att name="gene" value="MEN1" type="string" />
    <att name="localization" value="Transcription factor" type="string" />
    <att name="order" value="1" type="integer" />
    <att name="relevance_score" value="0.16901408450704225" type="real" />
    <att name="localization" value="Transcription factor" type="string" />
    <att name="description" value="Menin" type="string" />
  </node>
  <node id="O14497" label="ARI1A_HUMAN">
    <att name="ac" value="O14497" type="string" />
    <att name="description" value="AT-rich interactive domain-containing protein 1A" type="string" />
    <att name="gene" value="ARID1A" type="string" />
    <att name="localization" value="Transcription factor" type="string" />
    <att name="order" value="1" type="integer" />
    <att name="relevance_score" value="0.40384615384615385" type="real" />
    <att name="localization" value="Transcription factor" type="string" />
    <att name="description" value="AT-rich interactive domain-containing protein 1A" type="string" />
  </node>
  <node id="O14896" label="IRF6_HUMAN">
    <att name="ac" value="O14896" type="string" />
    <att name="description" value="Interferon regulatory factor 6" type="string" />
    <att name="gene" value="IRF6" type="string" />
    <att name="localization" value="Transcription factor" type="string" />
    <att name="order" value="1" type="integer" />
    <att name="relevance_score" value="1.0" type="real" />
    <att name="localization" value="Transcription factor" type="string" />
    <att name="description" value="Interferon regulatory factor 6" type="string" />
  </node>
  <node id="O15164" label="TIF1A_HUMAN">
    <att name="ac" value="O15164" type="string" />
    <att name="description" value="Transcription intermediary factor 1-alpha" type="string" />
    <att name="gene" value="TRIM24" type="string" />
    <att name="localization" value="Transcription factor" type="string" />
    <att name="order" value="1" type="integer" />
    <att name="relevance_score" value="0.140625" type="real" />
    <att name="localization" value="Transcription factor" type="string" />
    <att name="description" value="Transcription intermediary factor 1-alpha" type="string" />
  </node>
  <node id="O15296" label="LX15B_HUMAN">
    <att name="ac" value="O15296" type="string" />
    <att name="description" value="Polyunsaturated fatty acid lipoxygenase ALOX15B" type="string" />
    <att name="gene" value="ALOX15B" type="string" />
    <att name="localization" value="Enzyme" type="string" />
    <att name="order" value="1" type="integer" />
    <att name="relevance_score" value="0.2857142857142857" type="real" />
    <att name="localization" value="Enzyme" type="string" />
    <att name="description" value="Polyunsaturated fatty acid lipoxygenase ALOX15B" type="string" />
  </node>
  <node id="O15379" label="HDAC3_HUMAN">
    <att name="ac" value="O15379" type="string" />
    <att name="description" value="Histone deacetylase 3" type="string" />
    <att name="gene" value="HDAC3" type="string" />
    <att name="localization" value="Enzyme" type="string" />
    <att name="order" value="1" type="integer" />
    <att name="relevance_score" value="0.1152073732718894" type="real" />
    <att name="localization" value="Enzyme" type="string" />
    <att name="description" value="Histone deacetylase 3" type="string" />
  </node>
  <node id="O43255" label="SIAH2_HUMAN">
    <att name="ac" value="O43255" type="string" />
    <att name="description" value="E3 ubiquitin-protein ligase SIAH2" type="string" />
    <att name="gene" value="SIAH2" type="string" />
    <att name="localization" value="Enzyme" type="string" />
    <att name="order" value="1" type="integer" />
    <att name="relevance_score" value="0.13333333333333333" type="real" />
    <att name="localization" value="Enzyme" type="string" />
    <att name="description" value="E3 ubiquitin-protein ligase SIAH2" type="string" />
  </node>
  <node id="O43294" label="TGFI1_HUMAN">
    <att name="ac" value="O43294" type="string" />
    <att name="description" value="Transforming growth factor beta-1-induced transcript 1 protein" type="string" />
    <att name="gene" value="TGFB1I1" type="string" />
    <att name="localization" value="" type="string" />
    <att name="order" value="1" type="integer" />
    <att name="relevance_score" value="0.13636363636363635" type="real" />
    <att name="localization" value="" type="string" />
    <att name="description" value="Transforming growth factor beta-1-induced transcript 1 protein" type="string" />
  </node>
  <node id="O43474" label="KLF4_HUMAN">
    <att name="ac" value="O43474" type="string" />
    <att name="description" value="Krueppel-like factor 4" type="string" />
    <att name="gene" value="KLF4" type="string" />
    <att name="localization" value="Transcription factor" type="string" />
    <att name="order" value="1" type="integer" />
    <att name="relevance_score" value="0.19607843137254902" type="real" />
    <att name="localization" value="Transcription factor" type="string" />
    <att name="description" value="Krueppel-like factor 4" type="string" />
  </node>
  <node id="O60869" label="EDF1_HUMAN">
    <att name="ac" value="O60869" type="string" />
    <att name="description" value="Endothelial differentiation-related factor 1" type="string" />
    <att name="gene" value="EDF1" type="string" />
    <att name="localization" value="Transcription factor" type="string" />
    <att name="order" value="1" type="integer" />
    <att name="relevance_score" value="0.14285714285714285" type="real" />
    <att name="localization" value="Transcription factor" type="string" />
    <att name="description" value="Endothelial differentiation-related factor 1" type="string" />
  </node>
  <node id="O75376" label="NCOR1_HUMAN">
    <att name="ac" value="O75376" type="string" />
    <att name="description" value="Nuclear receptor corepressor 1" type="string" />
    <att name="gene" value="NCOR1" type="string" />
    <att name="localization" value="Transcription factor" type="string" />
    <att name="order" value="1" type="integer" />
    <att name="relevance_score" value="0.18181818181818182" type="real" />
    <att name="localization" value="Transcription factor" type="string" />
    <att name="description" value="Nuclear receptor corepressor 1" type="string" />
  </node>
  <node id="O75410" label="TACC1_HUMAN">
    <att name="ac" value="O75410" type="string" />
    <att name="description" value="Transforming acidic coiled-coil-containing protein 1" type="string" />
    <att name="gene" value="TACC1" type="string" />
    <att name="localization" value="" type="string" />
    <att name="order" value="1" type="integer" />
    <att name="relevance_score" value="0.14285714285714285" type="real" />
    <att name="localization" value="" type="string" />
    <att name="description" value="Transforming acidic coiled-coil-containing protein 1" type="string" />
  </node>
  <node id="O75928" label="PIAS2_HUMAN">
    <att name="ac" value="O75928" type="string" />
    <att name="description" value="E3 SUMO-protein ligase PIAS2" type="string" />
    <att name="gene" value="PIAS2" type="string" />
    <att name="localization" value="Transcription factor" type="string" />
    <att name="order" value="1" type="integer" />
    <att name="relevance_score" value="0.1509433962264151" type="real" />
    <att name="localization" value="Transcription factor" type="string" />
    <att name="description" value="E3 SUMO-protein ligase PIAS2" type="string" />
  </node>
  <node id="O94805" label="ACL6B_HUMAN">
    <att name="ac" value="O94805" type="string" />
    <att name="description" value="Actin-like protein 6B" type="string" />
    <att name="gene" value="ACTL6B" type="string" />
    <att name="localization" value="Structural protein" type="string" />
    <att name="order" value="1" type="integer" />
    <att name="relevance_score" value="0.6071428571428571" type="real" />
    <att name="_Secreted" value="true" type="boolean" />
    <att name="localization" value="Structural protein" type="string" />
    <att name="description" value="Actin-like protein 6B" type="string" />
  </node>
  <node id="O96019" label="ACL6A_HUMAN">
    <att name="ac" value="O96019" type="string" />
    <att name="description" value="Actin-like protein 6A" type="string" />
    <att name="gene" value="ACTL6A" type="string" />
    <att name="localization" value="" type="string" />
    <att name="order" value="1" type="integer" />
    <att name="relevance_score" value="0.24096385542168675" type="real" />
    <att name="localization" value="" type="string" />
    <att name="description" value="Actin-like protein 6A" type="string" />
  </node>
  <node id="P04150" label="GCR_HUMAN">
    <att name="ac" value="P04150" type="string" />
    <att name="description" value="Glucocorticoid receptor" type="string" />
    <att name="gene" value="NR3C1" type="string" />
    <att name="localization" value="Transcription factor" type="string" />
    <att name="order" value="1" type="integer" />
    <att name="relevance_score" value="0.25443786982248523" type="real" />
    <att name="localization" value="Transcription factor" type="string" />
    <att name="description" value="Glucocorticoid receptor" type="string" />
  </node>
  <node id="P08047" label="SP1_HUMAN">
    <att name="ac" value="P08047" type="string" />
    <att name="description" value="Transcription factor Sp1" type="string" />
    <att name="gene" value="SP1" type="string" />
    <att name="localization" value="Transcription factor" type="string" />
    <att name="order" value="1" type="integer" />
    <att name="relevance_score" value="0.11739130434782609" type="real" />
    <att name="localization" value="Transcription factor" type="string" />
    <att name="description" value="Transcription factor Sp1" type="string" />
  </node>
  <node id="P09430" label="STP1_HUMAN">
    <att name="ac" value="P09430" type="string" />
    <att name="description" value="Spermatid nuclear transition protein 1" type="string" />
    <att name="gene" value="TNP1" type="string" />
    <att name="localization" value="" type="string" />
    <att name="order" value="1" type="integer" />
    <att name="relevance_score" value="0.4" type="real" />
    <att name="localization" value="" type="string" />
    <att name="description" value="Spermatid nuclear transition protein 1" type="string" />
  </node>
  <node id="P10276" label="RARA_HUMAN">
    <att name="ac" value="P10276" type="string" />
    <att name="description" value="Retinoic acid receptor alpha" type="string" />
    <att name="gene" value="RARA" type="string" />
    <att name="localization" value="Receptor" type="string" />
    <att name="order" value="1" type="integer" />
    <att name="relevance_score" value="0.2773109243697479" type="real" />
    <att name="_Receptor" value="true" type="boolean" />
    <att name="localization" value="Receptor" type="string" />
    <att name="description" value="Retinoic acid receptor alpha" type="string" />
  </node>
  <node id="P11473" label="VDR_HUMAN">
    <att name="ac" value="P11473" type="string" />
    <att name="description" value="Vitamin D3 receptor" type="string" />
    <att name="gene" value="VDR" type="string" />
    <att name="localization" value="Transcription factor" type="string" />
    <att name="order" value="1" type="integer" />
    <att name="relevance_score" value="0.3132530120481928" type="real" />
    <att name="localization" value="Transcription factor" type="string" />
    <att name="description" value="Vitamin D3 receptor" type="string" />
  </node>
  <node id="P17096" label="HMGA1_HUMAN">
    <att name="ac" value="P17096" type="string" />
    <att name="description" value="High mobility group protein HMG-I/HMG-Y" type="string" />
    <att name="gene" value="HMGA1" type="string" />
    <att name="localization" value="Transcription factor" type="string" />
    <att name="order" value="1" type="integer" />
    <att name="relevance_score" value="0.14705882352941177" type="real" />
    <att name="localization" value="Transcription factor" type="string" />
    <att name="description" value="High mobility group protein HMG-I/HMG-Y" type="string" />
  </node>
  <node id="P17535" label="JUND_HUMAN">
    <att name="ac" value="P17535" type="string" />
    <att name="description" value="Transcription factor JunD" type="string" />
    <att name="gene" value="JUND" type="string" />
    <att name="localization" value="Transcription factor" type="string" />
    <att name="order" value="1" type="integer" />
    <att name="relevance_score" value="0.13725490196078433" type="real" />
    <att name="localization" value="Transcription factor" type="string" />
    <att name="description" value="Transcription factor JunD" type="string" />
  </node>
  <node id="P17676" label="CEBPB_HUMAN">
    <att name="ac" value="P17676" type="string" />
    <att name="description" value="CCAAT/enhancer-binding protein beta" type="string" />
    <att name="gene" value="CEBPB" type="string" />
    <att name="localization" value="Transcription factor" type="string" />
    <att name="order" value="1" type="integer" />
    <att name="relevance_score" value="0.24761904761904763" type="real" />
    <att name="localization" value="Transcription factor" type="string" />
    <att name="description" value="CCAAT/enhancer-binding protein beta" type="string" />
  </node>
  <node id="P19793" label="RXRA_HUMAN">
    <att name="ac" value="P19793" type="string" />
    <att name="description" value="Retinoic acid receptor RXR-alpha" type="string" />
    <att name="gene" value="RXRA" type="string" />
    <att name="localization" value="Transcription factor" type="string" />
    <att name="order" value="1" type="integer" />
    <att name="relevance_score" value="0.35294117647058826" type="real" />
    <att name="localization" value="Transcription factor" type="string" />
    <att name="description" value="Retinoic acid receptor RXR-alpha" type="string" />
  </node>
  <node id="P19838" label="NFKB1_HUMAN">
    <att name="ac" value="P19838" type="string" />
    <att name="description" value="Nuclear factor NF-kappa-B p105 subunit" type="string" />
    <att name="gene" value="NFKB1" type="string" />
    <att name="localization" value="Transcription factor" type="string" />
    <att name="order" value="1" type="integer" />
    <att name="relevance_score" value="0.14634146341463414" type="real" />
    <att name="localization" value="Transcription factor" type="string" />
    <att name="description" value="Nuclear factor NF-kappa-B p105 subunit" type="string" />
  </node>
  <node id="P22736" label="NR4A1_HUMAN">
    <att name="ac" value="P22736" type="string" />
    <att name="description" value="Nuclear receptor subfamily 4 group A member 1" type="string" />
    <att name="gene" value="NR4A1" type="string" />
    <att name="localization" value="Receptor" type="string" />
    <att name="order" value="1" type="integer" />
    <att name="relevance_score" value="0.3333333333333333" type="real" />
    <att name="_Receptor" value="true" type="boolean" />
    <att name="localization" value="Receptor" type="string" />
    <att name="description" value="Nuclear receptor subfamily 4 group A member 1" type="string" />
  </node>
  <node id="P28069" label="PIT1_HUMAN">
    <att name="ac" value="P28069" type="string" />
    <att name="description" value="Pituitary-specific positive transcription factor 1" type="string" />
    <att name="gene" value="POU1F1" type="string" />
    <att name="localization" value="Transcription factor" type="string" />
    <att name="order" value="1" type="integer" />
    <att name="relevance_score" value="0.4117647058823529" type="real" />
    <att name="localization" value="Transcription factor" type="string" />
    <att name="description" value="Pituitary-specific positive transcription factor 1" type="string" />
  </node>
  <node id="P28702" label="RXRB_HUMAN">
    <att name="ac" value="P28702" type="string" />
    <att name="description" value="Retinoic acid receptor RXR-beta" type="string" />
    <att name="gene" value="RXRB" type="string" />
    <att name="localization" value="Transcription factor" type="string" />
    <att name="order" value="1" type="integer" />
    <att name="relevance_score" value="0.4" type="real" />
    <att name="localization" value="Transcription factor" type="string" />
    <att name="description" value="Retinoic acid receptor RXR-beta" type="string" />
  </node>
  <node id="P29590" label="PML_HUMAN">
    <att name="ac" value="P29590" type="string" />
    <att name="description" value="Protein PML" type="string" />
    <att name="gene" value="PML" type="string" />
    <att name="localization" value="Transcription factor" type="string" />
    <att name="order" value="1" type="integer" />
    <att name="relevance_score" value="0.15760869565217392" type="real" />
    <att name="localization" value="Transcription factor" type="string" />
    <att name="description" value="Protein PML" type="string" />
  </node>
  <node id="P33316" label="DUT_HUMAN">
    <att name="ac" value="P33316" type="string" />
    <att name="description" value="Deoxyuridine 5'-triphosphate nucleotidohydrolase, mitochondrial" type="string" />
    <att name="gene" value="DUT" type="string" />
    <att name="localization" value="Enzyme" type="string" />
    <att name="order" value="1" type="integer" />
    <att name="relevance_score" value="0.13333333333333333" type="real" />
    <att name="localization" value="Enzyme" type="string" />
    <att name="description" value="Deoxyuridine 5'-triphosphate nucleotidohydrolase, mitochondrial" type="string" />
  </node>
  <node id="P37231" label="PPARG_HUMAN">
    <att name="ac" value="P37231" type="string" />
    <att name="description" value="Peroxisome proliferator-activated receptor gamma" type="string" />
    <att name="gene" value="PPARG" type="string" />
    <att name="localization" value="Transcription factor" type="string" />
    <att name="order" value="0" type="integer" />
    <att name="relevance_score" value="1.0" type="real" />
    <att name="localization" value="Transcription factor" type="string" />
    <att name="description" value="Peroxisome proliferator-activated receptor gamma" type="string" />
  </node>
  <node id="P42226" label="STAT6_HUMAN">
    <att name="ac" value="P42226" type="string" />
    <att name="description" value="Signal transducer and activator of transcription 6" type="string" />
    <att name="gene" value="STAT6" type="string" />
    <att name="localization" value="Transcription factor" type="string" />
    <att name="order" value="1" type="integer" />
    <att name="relevance_score" value="0.28888888888888886" type="real" />
    <att name="localization" value="Transcription factor" type="string" />
    <att name="description" value="Signal transducer and activator of transcription 6" type="string" />
  </node>
  <node id="P48443" label="RXRG_HUMAN">
    <att name="ac" value="P48443" type="string" />
    <att name="description" value="Retinoic acid receptor RXR-gamma" type="string" />
    <att name="gene" value="RXRG" type="string" />
    <att name="localization" value="Transcription factor" type="string" />
    <att name="order" value="1" type="integer" />
    <att name="relevance_score" value="0.36363636363636365" type="real" />
    <att name="localization" value="Transcription factor" type="string" />
    <att name="description" value="Retinoic acid receptor RXR-gamma" type="string" />
  </node>
  <node id="P48552" label="NRIP1_HUMAN">
    <att name="ac" value="P48552" type="string" />
    <att name="description" value="Nuclear receptor-interacting protein 1" type="string" />
    <att name="gene" value="NRIP1" type="string" />
    <att name="localization" value="" type="string" />
    <att name="order" value="1" type="integer" />
    <att name="relevance_score" value="0.3469387755102041" type="real" />
    <att name="localization" value="" type="string" />
    <att name="description" value="Nuclear receptor-interacting protein 1" type="string" />
  </node>
  <node id="P49715" label="CEBPA_HUMAN">
    <att name="ac" value="P49715" type="string" />
    <att name="description" value="CCAAT/enhancer-binding protein alpha" type="string" />
    <att name="gene" value="CEBPA" type="string" />
    <att name="localization" value="Transcription factor" type="string" />
    <att name="order" value="1" type="integer" />
    <att name="relevance_score" value="0.1509433962264151" type="real" />
    <att name="localization" value="Transcription factor" type="string" />
    <att name="description" value="CCAAT/enhancer-binding protein alpha" type="string" />
  </node>
  <node id="P51170" label="SCNNG_HUMAN">
    <att name="ac" value="P51170" type="string" />
    <att name="description" value="Amiloride-sensitive sodium channel subunit gamma" type="string" />
    <att name="gene" value="SCNN1G" type="string" />
    <att name="localization" value="Plasma membrane bound" type="string" />
    <att name="order" value="1" type="integer" />
    <att name="relevance_score" value="0.2" type="real" />
    <att name="localization" value="Plasma membrane bound" type="string" />
    <att name="description" value="Amiloride-sensitive sodium channel subunit gamma" type="string" />
  </node>
  <node id="P51531" label="SMCA2_HUMAN">
    <att name="ac" value="P51531" type="string" />
    <att name="description" value="Probable global transcription activator SNF2L2" type="string" />
    <att name="gene" value="SMARCA2" type="string" />
    <att name="localization" value="Transcription factor" type="string" />
    <att name="order" value="1" type="integer" />
    <att name="relevance_score" value="0.325" type="real" />
    <att name="localization" value="Transcription factor" type="string" />
    <att name="description" value="Probable global transcription activator SNF2L2" type="string" />
  </node>
  <node id="P51532" label="SMCA4_HUMAN">
    <att name="ac" value="P51532" type="string" />
    <att name="description" value="Transcription activator BRG1" type="string" />
    <att name="gene" value="SMARCA4" type="string" />
    <att name="localization" value="Enzyme" type="string" />
    <att name="order" value="1" type="integer" />
    <att name="relevance_score" value="0.1564245810055866" type="real" />
    <att name="localization" value="Enzyme" type="string" />
    <att name="description" value="Transcription activator BRG1" type="string" />
  </node>
  <node id="P51843" label="NR0B1_HUMAN">
    <att name="ac" value="P51843" type="string" />
    <att name="description" value="Nuclear receptor subfamily 0 group B member 1" type="string" />
    <att name="gene" value="NR0B1" type="string" />
    <att name="localization" value="Receptor" type="string" />
    <att name="order" value="1" type="integer" />
    <att name="relevance_score" value="0.19047619047619047" type="real" />
    <att name="_Receptor" value="true" type="boolean" />
    <att name="localization" value="Receptor" type="string" />
    <att name="description" value="Nuclear receptor subfamily 0 group B member 1" type="string" />
  </node>
  <node id="P56524" label="HDAC4_HUMAN">
    <att name="ac" value="P56524" type="string" />
    <att name="description" value="Histone deacetylase 4" type="string" />
    <att name="gene" value="HDAC4" type="string" />
    <att name="localization" value="Enzyme" type="string" />
    <att name="order" value="1" type="integer" />
    <att name="relevance_score" value="0.11016949152542373" type="real" />
    <att name="localization" value="Enzyme" type="string" />
    <att name="description" value="Histone deacetylase 4" type="string" />
  </node>
  <node id="P63165" label="SUMO1_HUMAN">
    <att name="ac" value="P63165" type="string" />
    <att name="description" value="Small ubiquitin-related modifier 1" type="string" />
    <att name="gene" value="SUMO1" type="string" />
    <att name="localization" value="" type="string" />
    <att name="order" value="1" type="integer" />
    <att name="relevance_score" value="0.10931174089068826" type="real" />
    <att name="localization" value="" type="string" />
    <att name="description" value="Small ubiquitin-related modifier 1" type="string" />
  </node>
  <node id="P84022" label="SMAD3_HUMAN">
    <att name="ac" value="P84022" type="string" />
    <att name="description" value="Mothers against decapentaplegic homolog 3" type="string" />
    <att name="gene" value="SMAD3" type="string" />
    <att name="localization" value="Transcription factor" type="string" />
    <att name="order" value="1" type="integer" />
    <att name="relevance_score" value="0.1380952380952381" type="real" />
    <att name="localization" value="Transcription factor" type="string" />
    <att name="description" value="Mothers against decapentaplegic homolog 3" type="string" />
  </node>
  <node id="Q01469" label="FABP5_HUMAN">
    <att name="ac" value="Q01469" type="string" />
    <att name="description" value="Fatty acid-binding protein 5" type="string" />
    <att name="gene" value="FABP5" type="string" />
    <att name="localization" value="" type="string" />
    <att name="order" value="1" type="integer" />
    <att name="relevance_score" value="0.3333333333333333" type="real" />
    <att name="localization" value="" type="string" />
    <att name="description" value="Fatty acid-binding protein 5" type="string" />
  </node>
  <node id="Q04206" label="TF65_HUMAN">
    <att name="ac" value="Q04206" type="string" />
    <att name="description" value="Transcription factor p65" type="string" />
    <att name="gene" value="RELA" type="string" />
    <att name="localization" value="Transcription factor" type="string" />
    <att name="order" value="1" type="integer" />
    <att name="relevance_score" value="0.1054421768707483" type="real" />
    <att name="localization" value="Transcription factor" type="string" />
    <att name="description" value="Transcription factor p65" type="string" />
  </node>
  <node id="Q07869" label="PPARA_HUMAN">
    <att name="ac" value="Q07869" type="string" />
    <att name="description" value="Peroxisome proliferator-activated receptor alpha" type="string" />
    <att name="gene" value="PPARA" type="string" />
    <att name="localization" value="Transcription factor" type="string" />
    <att name="order" value="1" type="integer" />
    <att name="relevance_score" value="0.5833333333333334" type="real" />
    <att name="localization" value="Transcription factor" type="string" />
    <att name="description" value="Peroxisome proliferator-activated receptor alpha" type="string" />
  </node>
  <node id="Q12824" label="SNF5_HUMAN">
    <att name="ac" value="Q12824" type="string" />
    <att name="description" value="SWI/SNF-related matrix-associated actin-dependent regulator of chromatin subfamily B member 1" type="string" />
    <att name="gene" value="SMARCB1" type="string" />
    <att name="localization" value="Transcription factor" type="string" />
    <att name="order" value="1" type="integer" />
    <att name="relevance_score" value="0.1951219512195122" type="real" />
    <att name="localization" value="Transcription factor" type="string" />
    <att name="description" value="SWI/SNF-related matrix-associated actin-dependent regulator of chromatin subfamily B member 1" type="string" />
  </node>
  <node id="Q13772" label="NCOA4_HUMAN">
    <att name="ac" value="Q13772" type="string" />
    <att name="description" value="Nuclear receptor coactivator 4" type="string" />
    <att name="gene" value="NCOA4" type="string" />
    <att name="localization" value="" type="string" />
    <att name="order" value="1" type="integer" />
    <att name="relevance_score" value="0.375" type="real" />
    <att name="localization" value="" type="string" />
    <att name="description" value="Nuclear receptor coactivator 4" type="string" />
  </node>
  <node id="Q13887" label="KLF5_HUMAN">
    <att name="ac" value="Q13887" type="string" />
    <att name="description" value="Krueppel-like factor 5" type="string" />
    <att name="gene" value="KLF5" type="string" />
    <att name="localization" value="Transcription factor" type="string" />
    <att name="order" value="1" type="integer" />
    <att name="relevance_score" value="0.28" type="real" />
    <att name="localization" value="Transcription factor" type="string" />
    <att name="description" value="Krueppel-like factor 5" type="string" />
  </node>
  <node id="Q14686" label="NCOA6_HUMAN">
    <att name="ac" value="Q14686" type="string" />
    <att name="description" value="Nuclear receptor coactivator 6" type="string" />
    <att name="gene" value="NCOA6" type="string" />
    <att name="localization" value="" type="string" />
    <att name="order" value="1" type="integer" />
    <att name="relevance_score" value="0.25" type="real" />
    <att name="localization" value="" type="string" />
    <att name="description" value="Nuclear receptor coactivator 6" type="string" />
  </node>
  <node id="Q15291" label="RBBP5_HUMAN">
    <att name="ac" value="Q15291" type="string" />
    <att name="description" value="Retinoblastoma-binding protein 5" type="string" />
    <att name="gene" value="RBBP5" type="string" />
    <att name="localization" value="" type="string" />
    <att name="order" value="1" type="integer" />
    <att name="relevance_score" value="0.1511627906976744" type="real" />
    <att name="localization" value="" type="string" />
    <att name="description" value="Retinoblastoma-binding protein 5" type="string" />
  </node>
  <node id="Q15466" label="NR0B2_HUMAN">
    <att name="ac" value="Q15466" type="string" />
    <att name="description" value="Nuclear receptor subfamily 0 group B member 2" type="string" />
    <att name="gene" value="NR0B2" type="string" />
    <att name="localization" value="" type="string" />
    <att name="order" value="1" type="integer" />
    <att name="relevance_score" value="0.25" type="real" />
    <att name="localization" value="" type="string" />
    <att name="description" value="Nuclear receptor subfamily 0 group B member 2" type="string" />
  </node>
  <node id="Q15596" label="NCOA2_HUMAN">
    <att name="ac" value="Q15596" type="string" />
    <att name="description" value="Nuclear receptor coactivator 2" type="string" />
    <att name="gene" value="NCOA2" type="string" />
    <att name="localization" value="" type="string" />
    <att name="order" value="1" type="integer" />
    <att name="relevance_score" value="0.26153846153846155" type="real" />
    <att name="localization" value="" type="string" />
    <att name="description" value="Nuclear receptor coactivator 2" type="string" />
  </node>
  <node id="Q15648" label="MED1_HUMAN">
    <att name="ac" value="Q15648" type="string" />
    <att name="description" value="Mediator of RNA polymerase II transcription subunit 1" type="string" />
    <att name="gene" value="MED1" type="string" />
    <att name="localization" value="Transcription factor" type="string" />
    <att name="order" value="1" type="integer" />
    <att name="relevance_score" value="0.16666666666666666" type="real" />
    <att name="localization" value="Transcription factor" type="string" />
    <att name="description" value="Mediator of RNA polymerase II transcription subunit 1" type="string" />
  </node>
  <node id="Q15649" label="ZNHI3_HUMAN">
    <att name="ac" value="Q15649" type="string" />
    <att name="description" value="Zinc finger HIT domain-containing protein 3" type="string" />
    <att name="gene" value="ZNHIT3" type="string" />
    <att name="localization" value="" type="string" />
    <att name="order" value="1" type="integer" />
    <att name="relevance_score" value="0.125" type="real" />
    <att name="localization" value="" type="string" />
    <att name="description" value="Zinc finger HIT domain-containing protein 3" type="string" />
  </node>
  <node id="Q15650" label="TRIP4_HUMAN">
    <att name="ac" value="Q15650" type="string" />
    <att name="description" value="Activating signal cointegrator 1" type="string" />
    <att name="gene" value="TRIP4" type="string" />
    <att name="localization" value="" type="string" />
    <att name="order" value="1" type="integer" />
    <att name="relevance_score" value="0.13636363636363635" type="real" />
    <att name="localization" value="" type="string" />
    <att name="description" value="Activating signal cointegrator 1" type="string" />
  </node>
  <node id="Q15788" label="NCOA1_HUMAN">
    <att name="ac" value="Q15788" type="string" />
    <att name="description" value="Nuclear receptor coactivator 1" type="string" />
    <att name="gene" value="NCOA1" type="string" />
    <att name="localization" value="Enzyme" type="string" />
    <att name="order" value="1" type="integer" />
    <att name="relevance_score" value="0.29347826086956524" type="real" />
    <att name="localization" value="Enzyme" type="string" />
    <att name="description" value="Nuclear receptor coactivator 1" type="string" />
  </node>
  <node id="Q16236" label="NF2L2_HUMAN">
    <att name="ac" value="Q16236" type="string" />
    <att name="description" value="Nuclear factor erythroid 2-related factor 2" type="string" />
    <att name="gene" value="NFE2L2" type="string" />
    <att name="localization" value="Transcription factor" type="string" />
    <att name="order" value="1" type="integer" />
    <att name="relevance_score" value="0.16470588235294117" type="real" />
    <att name="localization" value="Transcription factor" type="string" />
    <att name="description" value="Nuclear factor erythroid 2-related factor 2" type="string" />
  </node>
  <node id="Q5QJE6" label="TDIF2_HUMAN">
    <att name="ac" value="Q5QJE6" type="string" />
    <att name="description" value="Deoxynucleotidyltransferase terminal-interacting protein 2" type="string" />
    <att name="gene" value="DNTTIP2" type="string" />
    <att name="localization" value="" type="string" />
    <att name="order" value="1" type="integer" />
    <att name="relevance_score" value="0.125" type="real" />
    <att name="localization" value="" type="string" />
    <att name="description" value="Deoxynucleotidyltransferase terminal-interacting protein 2" type="string" />
  </node>
  <node id="Q6STE5" label="SMRD3_HUMAN">
    <att name="ac" value="Q6STE5" type="string" />
    <att name="description" value="SWI/SNF-related matrix-associated actin-dependent regulator of chromatin subfamily D member 3" type="string" />
    <att name="gene" value="SMARCD3" type="string" />
    <att name="localization" value="" type="string" />
    <att name="order" value="1" type="integer" />
    <att name="relevance_score" value="0.48717948717948717" type="real" />
    <att name="localization" value="" type="string" />
    <att name="description" value="SWI/SNF-related matrix-associated actin-dependent regulator of chromatin subfamily D member 3" type="string" />
  </node>
  <node id="Q6TCH7" label="PAQR3_HUMAN">
    <att name="ac" value="Q6TCH7" type="string" />
    <att name="description" value="Progestin and adipoQ receptor family member 3" type="string" />
    <att name="gene" value="PAQR3" type="string" />
    <att name="localization" value="Receptor" type="string" />
    <att name="order" value="1" type="integer" />
    <att name="relevance_score" value="0.375" type="real" />
    <att name="_Receptor" value="true" type="boolean" />
    <att name="localization" value="Receptor" type="string" />
    <att name="description" value="Progestin and adipoQ receptor family member 3" type="string" />
  </node>
  <node id="Q6ZW49" label="PAXI1_HUMAN">
    <att name="ac" value="Q6ZW49" type="string" />
    <att name="description" value="PAX-interacting protein 1" type="string" />
    <att name="gene" value="PAXIP1" type="string" />
    <att name="localization" value="" type="string" />
    <att name="order" value="1" type="integer" />
    <att name="relevance_score" value="0.1518987341772152" type="real" />
    <att name="localization" value="" type="string" />
    <att name="description" value="PAX-interacting protein 1" type="string" />
  </node>
  <node id="Q86U86" label="PB1_HUMAN">
    <att name="ac" value="Q86U86" type="string" />
    <att name="description" value="Protein polybromo-1" type="string" />
    <att name="gene" value="PBRM1" type="string" />
    <att name="localization" value="Transcription factor" type="string" />
    <att name="order" value="1" type="integer" />
    <att name="relevance_score" value="0.35" type="real" />
    <att name="localization" value="Transcription factor" type="string" />
    <att name="description" value="Protein polybromo-1" type="string" />
  </node>
  <node id="Q86VZ6" label="JAZF1_HUMAN">
    <att name="ac" value="Q86VZ6" type="string" />
    <att name="description" value="Juxtaposed with another zinc finger protein 1" type="string" />
    <att name="gene" value="JAZF1" type="string" />
    <att name="localization" value="" type="string" />
    <att name="order" value="1" type="integer" />
    <att name="relevance_score" value="0.13043478260869565" type="real" />
    <att name="localization" value="" type="string" />
    <att name="description" value="Juxtaposed with another zinc finger protein 1" type="string" />
  </node>
  <node id="Q86YN6" label="PRGC2_HUMAN">
    <att name="ac" value="Q86YN6" type="string" />
    <att name="description" value="Peroxisome proliferator-activated receptor gamma coactivator 1-beta" type="string" />
    <att name="gene" value="PPARGC1B" type="string" />
    <att name="localization" value="" type="string" />
    <att name="order" value="1" type="integer" />
    <att name="relevance_score" value="0.11764705882352941" type="real" />
    <att name="localization" value="" type="string" />
    <att name="description" value="Peroxisome proliferator-activated receptor gamma coactivator 1-beta" type="string" />
  </node>
  <node id="Q8NFD5" label="ARI1B_HUMAN">
    <att name="ac" value="Q8NFD5" type="string" />
    <att name="description" value="AT-rich interactive domain-containing protein 1B" type="string" />
    <att name="gene" value="ARID1B" type="string" />
    <att name="localization" value="Transcription factor" type="string" />
    <att name="order" value="1" type="integer" />
    <att name="relevance_score" value="0.5" type="real" />
    <att name="localization" value="Transcription factor" type="string" />
    <att name="description" value="AT-rich interactive domain-containing protein 1B" type="string" />
  </node>
  <node id="Q8TAQ2" label="SMRC2_HUMAN">
    <att name="ac" value="Q8TAQ2" type="string" />
    <att name="description" value="SWI/SNF complex subunit SMARCC2" type="string" />
    <att name="gene" value="SMARCC2" type="string" />
    <att name="localization" value="" type="string" />
    <att name="order" value="1" type="integer" />
    <att name="relevance_score" value="0.2702702702702703" type="real" />
    <att name="localization" value="" type="string" />
    <att name="description" value="SWI/SNF complex subunit SMARCC2" type="string" />
  </node>
  <node id="Q92782" label="DPF1_HUMAN">
    <att name="ac" value="Q92782" type="string" />
    <att name="description" value="Zinc finger protein neuro-d4" type="string" />
    <att name="gene" value="DPF1" type="string" />
    <att name="localization" value="" type="string" />
    <att name="order" value="1" type="integer" />
    <att name="relevance_score" value="0.6666666666666666" type="real" />
    <att name="localization" value="" type="string" />
    <att name="description" value="Zinc finger protein neuro-d4" type="string" />
  </node>
  <node id="Q92784" label="DPF3_HUMAN">
    <att name="ac" value="Q92784" type="string" />
    <att name="description" value="Zinc finger protein DPF3" type="string" />
    <att name="gene" value="DPF3" type="string" />
    <att name="localization" value="" type="string" />
    <att name="order" value="1" type="integer" />
    <att name="relevance_score" value="0.5" type="real" />
    <att name="localization" value="" type="string" />
    <att name="description" value="Zinc finger protein DPF3" type="string" />
  </node>
  <node id="Q92786" label="PROX1_HUMAN">
    <att name="ac" value="Q92786" type="string" />
    <att name="description" value="Prospero homeobox protein 1" type="string" />
    <att name="gene" value="PROX1" type="string" />
    <att name="localization" value="Transcription factor" type="string" />
    <att name="order" value="1" type="integer" />
    <att name="relevance_score" value="0.3333333333333333" type="real" />
    <att name="localization" value="Transcription factor" type="string" />
    <att name="description" value="Prospero homeobox protein 1" type="string" />
  </node>
  <node id="Q92793" label="CBP_HUMAN">
    <att name="ac" value="Q92793" type="string" />
    <att name="description" value="CREB-binding protein" type="string" />
    <att name="gene" value="CREBBP" type="string" />
    <att name="localization" value="Enzyme" type="string" />
    <att name="order" value="1" type="integer" />
    <att name="relevance_score" value="0.12536443148688048" type="real" />
    <att name="localization" value="Enzyme" type="string" />
    <att name="description" value="CREB-binding protein" type="string" />
  </node>
  <node id="Q92830" label="KAT2A_HUMAN">
    <att name="ac" value="Q92830" type="string" />
    <att name="description" value="Histone acetyltransferase KAT2A" type="string" />
    <att name="gene" value="KAT2A" type="string" />
    <att name="localization" value="Enzyme" type="string" />
    <att name="order" value="1" type="integer" />
    <att name="relevance_score" value="0.1111111111111111" type="real" />
    <att name="localization" value="Enzyme" type="string" />
    <att name="description" value="Histone acetyltransferase KAT2A" type="string" />
  </node>
  <node id="Q92922" label="SMRC1_HUMAN">
    <att name="ac" value="Q92922" type="string" />
    <att name="description" value="SWI/SNF complex subunit SMARCC1" type="string" />
    <att name="gene" value="SMARCC1" type="string" />
    <att name="localization" value="" type="string" />
    <att name="order" value="1" type="integer" />
    <att name="relevance_score" value="0.3333333333333333" type="real" />
    <att name="localization" value="" type="string" />
    <att name="description" value="SWI/SNF complex subunit SMARCC1" type="string" />
  </node>
  <node id="Q92925" label="SMRD2_HUMAN">
    <att name="ac" value="Q92925" type="string" />
    <att name="description" value="SWI/SNF-related matrix-associated actin-dependent regulator of chromatin subfamily D member 2" type="string" />
    <att name="gene" value="SMARCD2" type="string" />
    <att name="localization" value="" type="string" />
    <att name="order" value="1" type="integer" />
    <att name="relevance_score" value="0.30158730158730157" type="real" />
    <att name="localization" value="" type="string" />
    <att name="description" value="SWI/SNF-related matrix-associated actin-dependent regulator of chromatin subfamily D member 2" type="string" />
  </node>
  <node id="Q969G3" label="SMCE1_HUMAN">
    <att name="ac" value="Q969G3" type="string" />
    <att name="description" value="SWI/SNF-related matrix-associated actin-dependent regulator of chromatin subfamily E member 1" type="string" />
    <att name="gene" value="SMARCE1" type="string" />
    <att name="localization" value="" type="string" />
    <att name="order" value="1" type="integer" />
    <att name="relevance_score" value="0.2716049382716049" type="real" />
    <att name="localization" value="" type="string" />
    <att name="description" value="SWI/SNF-related matrix-associated actin-dependent regulator of chromatin subfamily E member 1" type="string" />
  </node>
  <node id="Q96CP2" label="FWCH2_HUMAN">
    <att name="ac" value="Q96CP2" type="string" />
    <att name="description" value="FLYWCH family member 2" type="string" />
    <att name="gene" value="FLYWCH2" type="string" />
    <att name="localization" value="" type="string" />
    <att name="order" value="1" type="integer" />
    <att name="relevance_score" value="0.10526315789473684" type="real" />
    <att name="localization" value="" type="string" />
    <att name="description" value="FLYWCH family member 2" type="string" />
  </node>
  <node id="Q96EB6" label="SIR1_HUMAN">
    <att name="ac" value="Q96EB6" type="string" />
    <att name="description" value="NAD-dependent protein deacetylase sirtuin-1" type="string" />
    <att name="gene" value="SIRT1" type="string" />
    <att name="localization" value="Enzyme" type="string" />
    <att name="order" value="1" type="integer" />
    <att name="relevance_score" value="0.10152284263959391" type="real" />
    <att name="localization" value="Enzyme" type="string" />
    <att name="description" value="NAD-dependent protein deacetylase sirtuin-1" type="string" />
  </node>
  <node id="Q96GM5" label="SMRD1_HUMAN">
    <att name="ac" value="Q96GM5" type="string" />
    <att name="description" value="SWI/SNF-related matrix-associated actin-dependent regulator of chromatin subfamily D member 1" type="string" />
    <att name="gene" value="SMARCD1" type="string" />
    <att name="localization" value="" type="string" />
    <att name="order" value="1" type="integer" />
    <att name="relevance_score" value="0.19626168224299065" type="real" />
    <att name="localization" value="" type="string" />
    <att name="description" value="SWI/SNF-related matrix-associated actin-dependent regulator of chromatin subfamily D member 1" type="string" />
  </node>
  <node id="Q9BQE4" label="SELS_HUMAN">
    <att name="ac" value="Q9BQE4" type="string" />
    <att name="description" value="Selenoprotein S" type="string" />
    <att name="gene" value="SELENOS" type="string" />
    <att name="localization" value="Plasma membrane bound" type="string" />
    <att name="order" value="1" type="integer" />
    <att name="relevance_score" value="0.13333333333333333" type="real" />
    <att name="localization" value="Plasma membrane bound" type="string" />
    <att name="description" value="Selenoprotein S" type="string" />
  </node>
  <node id="Q9BZS1" label="FOXP3_HUMAN">
    <att name="ac" value="Q9BZS1" type="string" />
    <att name="description" value="Forkhead box protein P3" type="string" />
    <att name="gene" value="FOXP3" type="string" />
    <att name="localization" value="Transcription factor" type="string" />
    <att name="order" value="1" type="integer" />
    <att name="relevance_score" value="0.14444444444444443" type="real" />
    <att name="localization" value="Transcription factor" type="string" />
    <att name="description" value="Forkhead box protein P3" type="string" />
  </node>
  <node id="Q9H3R0" label="KDM4C_HUMAN">
    <att name="ac" value="Q9H3R0" type="string" />
    <att name="description" value="Lysine-specific demethylase 4C" type="string" />
    <att name="gene" value="KDM4C" type="string" />
    <att name="localization" value="Enzyme" type="string" />
    <att name="order" value="1" type="integer" />
    <att name="relevance_score" value="0.1875" type="real" />
    <att name="localization" value="Enzyme" type="string" />
    <att name="description" value="Lysine-specific demethylase 4C" type="string" />
  </node>
  <node id="Q9H6K1" label="ILRUN_HUMAN">
    <att name="ac" value="Q9H6K1" type="string" />
    <att name="description" value="Protein ILRUN" type="string" />
    <att name="gene" value="ILRUN" type="string" />
    <att name="localization" value="" type="string" />
    <att name="order" value="1" type="integer" />
    <att name="relevance_score" value="0.5" type="real" />
    <att name="localization" value="" type="string" />
    <att name="description" value="Protein ILRUN" type="string" />
  </node>
  <node id="Q9HAZ2" label="PRD16_HUMAN">
    <att name="ac" value="Q9HAZ2" type="string" />
    <att name="description" value="Histone-lysine N-methyltransferase PRDM16" type="string" />
    <att name="gene" value="PRDM16" type="string" />
    <att name="localization" value="Transcription factor" type="string" />
    <att name="order" value="1" type="integer" />
    <att name="relevance_score" value="0.2" type="real" />
    <att name="localization" value="Transcription factor" type="string" />
    <att name="description" value="Histone-lysine N-methyltransferase PRDM16" type="string" />
  </node>
  <node id="Q9UBK2" label="PRGC1_HUMAN">
    <att name="ac" value="Q9UBK2" type="string" />
    <att name="description" value="Peroxisome proliferator-activated receptor gamma coactivator 1-alpha" type="string" />
    <att name="gene" value="PPARGC1A" type="string" />
    <att name="localization" value="" type="string" />
    <att name="order" value="1" type="integer" />
    <att name="relevance_score" value="0.225" type="real" />
    <att name="localization" value="" type="string" />
    <att name="description" value="Peroxisome proliferator-activated receptor gamma coactivator 1-alpha" type="string" />
  </node>
  <node id="Q9UBL3" label="ASH2L_HUMAN">
    <att name="ac" value="Q9UBL3" type="string" />
    <att name="description" value="Set1/Ash2 histone methyltransferase complex subunit ASH2" type="string" />
    <att name="gene" value="ASH2L" type="string" />
    <att name="localization" value="Transcription factor" type="string" />
    <att name="order" value="1" type="integer" />
    <att name="relevance_score" value="0.13" type="real" />
    <att name="localization" value="Transcription factor" type="string" />
    <att name="description" value="Set1/Ash2 histone methyltransferase complex subunit ASH2" type="string" />
  </node>
  <node id="Q9UKV0" label="HDAC9_HUMAN">
    <att name="ac" value="Q9UKV0" type="string" />
    <att name="description" value="Histone deacetylase 9" type="string" />
    <att name="gene" value="HDAC9" type="string" />
    <att name="localization" value="Enzyme" type="string" />
    <att name="order" value="1" type="integer" />
    <att name="relevance_score" value="0.27586206896551724" type="real" />
    <att name="localization" value="Enzyme" type="string" />
    <att name="description" value="Histone deacetylase 9" type="string" />
  </node>
  <node id="Q9Y3R0" label="GRIP1_HUMAN">
    <att name="ac" value="Q9Y3R0" type="string" />
    <att name="description" value="Glutamate receptor-interacting protein 1" type="string" />
    <att name="gene" value="GRIP1" type="string" />
    <att name="localization" value="" type="string" />
    <att name="order" value="1" type="integer" />
    <att name="relevance_score" value="0.1774193548387097" type="real" />
    <att name="localization" value="" type="string" />
    <att name="description" value="Glutamate receptor-interacting protein 1" type="string" />
  </node>
  <node id="Q9Y618" label="NCOR2_HUMAN">
    <att name="ac" value="Q9Y618" type="string" />
    <att name="description" value="Nuclear receptor corepressor 2" type="string" />
    <att name="gene" value="NCOR2" type="string" />
    <att name="localization" value="Transcription factor" type="string" />
    <att name="order" value="1" type="integer" />
    <att name="relevance_score" value="0.23275862068965517" type="real" />
    <att name="localization" value="Transcription factor" type="string" />
    <att name="description" value="Nuclear receptor corepressor 2" type="string" />
  </node>
  <node id="Q9Y6D0" label="SELK_HUMAN">
    <att name="ac" value="Q9Y6D0" type="string" />
    <att name="description" value="Selenoprotein K" type="string" />
    <att name="gene" value="SELENOK" type="string" />
    <att name="localization" value="Plasma membrane bound" type="string" />
    <att name="order" value="1" type="integer" />
    <att name="relevance_score" value="0.5" type="real" />
    <att name="localization" value="Plasma membrane bound" type="string" />
    <att name="description" value="Selenoprotein K" type="string" />
  </node>
  <node id="Q9Y6Q9" label="NCOA3_HUMAN">
    <att name="ac" value="Q9Y6Q9" type="string" />
    <att name="description" value="Nuclear receptor coactivator 3" type="string" />
    <att name="gene" value="NCOA3" type="string" />
    <att name="localization" value="Enzyme" type="string" />
    <att name="order" value="1" type="integer" />
    <att name="relevance_score" value="0.22429906542056074" type="real" />
    <att name="localization" value="Enzyme" type="string" />
    <att name="description" value="Nuclear receptor coactivator 3" type="string" />
  </node>
  <edge id="O00255 (pp) P17535" label="MEN1_HUMAN (pp) JUND_HUMAN" source="O00255" target="P17535">
    <att name="confidence_score" value="1.0" type="real" />
    <att name="confidence_score_old" value="0.7153" type="real" />
    <att name="initial_score" value="0.7787" type="real" />
    <att name="relevance_score" value="0.13725490196078433" type="real" />
  </edge>
  <edge id="O00255 (pp) P19838" label="MEN1_HUMAN (pp) NFKB1_HUMAN" source="O00255" target="P19838">
    <att name="confidence_score" value="1.0" type="real" />
    <att name="confidence_score_old" value="0.2504" type="real" />
    <att name="initial_score" value="0.2715" type="real" />
    <att name="relevance_score" value="0.14634146341463414" type="real" />
  </edge>
  <edge id="O00255 (pp) P37231" label="MEN1_HUMAN (pp) PPARG_HUMAN" source="O00255" target="P37231">
    <att name="confidence_score" value="1.0" type="real" />
    <att name="confidence_score_old" value="0.4805" type="real" />
    <att name="initial_score" value="0.5864" type="real" />
    <att name="relevance_score" value="0.16901408450704225" type="real" />
  </edge>
  <edge id="O00255 (pp) P84022" label="MEN1_HUMAN (pp) SMAD3_HUMAN" source="O00255" target="P84022">
    <att name="confidence_score" value="1.0" type="real" />
    <att name="confidence_score_old" value="1.0" type="real" />
    <att name="initial_score" value="0.3156" type="real" />
    <att name="relevance_score" value="0.1380952380952381" type="real" />
  </edge>
  <edge id="O00255 (pp) Q04206" label="MEN1_HUMAN (pp) TF65_HUMAN" source="O00255" target="Q04206">
    <att name="confidence_score" value="1.0" type="real" />
    <att name="confidence_score_old" value="0.2353" type="real" />
    <att name="initial_score" value="0.2414" type="real" />
    <att name="relevance_score" value="0.1054421768707483" type="real" />
  </edge>
  <edge id="O00255 (pp) Q07869" label="MEN1_HUMAN (pp) PPARA_HUMAN" source="O00255" target="Q07869">
    <att name="confidence_score" value="1.0" type="real" />
    <att name="confidence_score_old" value="0.3172" type="real" />
    <att name="initial_score" value="0.3858" type="real" />
    <att name="relevance_score" value="0.16901408450704225" type="real" />
  </edge>
  <edge id="O00255 (pp) Q15291" label="MEN1_HUMAN (pp) RBBP5_HUMAN" source="O00255" target="Q15291">
    <att name="confidence_score" value="1.0" type="real" />
    <att name="confidence_score_old" value="0.2196" type="real" />
    <att name="initial_score" value="0.2082" type="real" />
    <att name="relevance_score" value="0.1511627906976744" type="real" />
  </edge>
  <edge id="O00255 (pp) Q9UBL3" label="MEN1_HUMAN (pp) ASH2L_HUMAN" source="O00255" target="Q9UBL3">
    <att name="confidence_score" value="1.0" type="real" />
    <att name="confidence_score_old" value="0.2205" type="real" />
    <att name="initial_score" value="0.21" type="real" />
    <att name="relevance_score" value="0.13" type="real" />
  </edge>
  <edge id="O14497 (pp) O94805" label="ARI1A_HUMAN (pp) ACL6B_HUMAN" source="O14497" target="O94805">
    <att name="confidence_score" value="1.0" type="real" />
    <att name="confidence_score_old" value="1.0" type="real" />
    <att name="relevance_score" value="0.40384615384615385" type="real" />
  </edge>
  <edge id="O14497 (pp) O96019" label="ARI1A_HUMAN (pp) ACL6A_HUMAN" source="O14497" target="O96019">
    <att name="confidence_score" value="1.0" type="real" />
    <att name="confidence_score_old" value="1.0" type="real" />
    <att name="initial_score" value="0.0843" type="real" />
    <att name="relevance_score" value="0.24096385542168675" type="real" />
  </edge>
  <edge id="O14497 (pp) P04150" label="ARI1A_HUMAN (pp) GCR_HUMAN" source="O14497" target="P04150">
    <att name="confidence_score" value="1.0" type="real" />
    <att name="confidence_score_old" value="0.1712" type="real" />
    <att name="initial_score" value="0.0878" type="real" />
    <att name="relevance_score" value="0.25443786982248523" type="real" />
  </edge>
  <edge id="O14497 (pp) P10276" label="ARI1A_HUMAN (pp) RARA_HUMAN" source="O14497" target="P10276">
    <att name="confidence_score" value="1.0" type="real" />
    <att name="confidence_score_old" value="0.1885" type="real" />
    <att name="initial_score" value="0.1342" type="real" />
    <att name="relevance_score" value="0.2773109243697479" type="real" />
  </edge>
  <edge id="O14497 (pp) P37231" label="ARI1A_HUMAN (pp) PPARG_HUMAN" source="O14497" target="P37231">
    <att name="confidence_score" value="1.0" type="real" />
    <att name="confidence_score_old" value="1.0" type="real" />
    <att name="relevance_score" value="0.40384615384615385" type="real" />
  </edge>
  <edge id="O14497 (pp) P51531" label="ARI1A_HUMAN (pp) SMCA2_HUMAN" source="O14497" target="P51531">
    <att name="confidence_score" value="1.0" type="real" />
    <att name="confidence_score_old" value="1.0" type="real" />
    <att name="initial_score" value="0.6041" type="real" />
    <att name="relevance_score" value="0.325" type="real" />
  </edge>
  <edge id="O14497 (pp) P51532" label="ARI1A_HUMAN (pp) SMCA4_HUMAN" source="O14497" target="P51532">
    <att name="confidence_score" value="1.0" type="real" />
    <att name="confidence_score_old" value="1.0" type="real" />
    <att name="initial_score" value="0.5189" type="real" />
    <att name="relevance_score" value="0.1564245810055866" type="real" />
  </edge>
  <edge id="O14497 (pp) Q12824" label="ARI1A_HUMAN (pp) SNF5_HUMAN" source="O14497" target="Q12824">
    <att name="confidence_score" value="1.0" type="real" />
    <att name="confidence_score_old" value="1.0" type="real" />
    <att name="initial_score" value="0.3188" type="real" />
    <att name="relevance_score" value="0.1951219512195122" type="real" />
  </edge>
  <edge id="O14497 (pp) Q6STE5" label="ARI1A_HUMAN (pp) SMRD3_HUMAN" source="O14497" target="Q6STE5">
    <att name="confidence_score" value="1.0" type="real" />
    <att name="confidence_score_old" value="1.0" type="real" />
    <att name="initial_score" value="0.2109" type="real" />
    <att name="relevance_score" value="0.40384615384615385" type="real" />
  </edge>
  <edge id="O14497 (pp) Q86U86" label="ARI1A_HUMAN (pp) PB1_HUMAN" source="O14497" target="Q86U86">
    <att name="confidence_score" value="1.0" type="real" />
    <att name="confidence_score_old" value="0.2393" type="real" />
    <att name="initial_score" value="0.2496" type="real" />
    <att name="relevance_score" value="0.35" type="real" />
  </edge>
  <edge id="O14497 (pp) Q8NFD5" label="ARI1A_HUMAN (pp) ARI1B_HUMAN" source="O14497" target="Q8NFD5">
    <att name="confidence_score" value="1.0" type="real" />
    <att name="confidence_score_old" value="1.0" type="real" />
    <att name="initial_score" value="0.3036" type="real" />
    <att name="relevance_score" value="0.40384615384615385" type="real" />
  </edge>
  <edge id="O14497 (pp) Q8TAQ2" label="ARI1A_HUMAN (pp) SMRC2_HUMAN" source="O14497" target="Q8TAQ2">
    <att name="confidence_score" value="1.0" type="real" />
    <att name="confidence_score_old" value="1.0" type="real" />
    <att name="initial_score" value="0.2915" type="real" />
    <att name="relevance_score" value="0.2702702702702703" type="real" />
  </edge>
  <edge id="O14497 (pp) Q92782" label="ARI1A_HUMAN (pp) DPF1_HUMAN" source="O14497" target="Q92782">
    <att name="confidence_score" value="1.0" type="real" />
    <att name="confidence_score_old" value="1.0" type="real" />
    <att name="initial_score" value="0.0702" type="real" />
    <att name="relevance_score" value="0.40384615384615385" type="real" />
  </edge>
  <edge id="O14497 (pp) Q92784" label="ARI1A_HUMAN (pp) DPF3_HUMAN" source="O14497" target="Q92784">
    <att name="confidence_score" value="1.0" type="real" />
    <att name="confidence_score_old" value="1.0" type="real" />
    <att name="initial_score" value="0.1939" type="real" />
    <att name="relevance_score" value="0.40384615384615385" type="real" />
  </edge>
  <edge id="O14497 (pp) Q92922" label="ARI1A_HUMAN (pp) SMRC1_HUMAN" source="O14497" target="Q92922">
    <att name="confidence_score" value="1.0" type="real" />
    <att name="confidence_score_old" value="1.0" type="real" />
    <att name="initial_score" value="0.3897" type="real" />
    <att name="relevance_score" value="0.3333333333333333" type="real" />
  </edge>
  <edge id="O14497 (pp) Q92925" label="ARI1A_HUMAN (pp) SMRD2_HUMAN" source="O14497" target="Q92925">
    <att name="confidence_score" value="1.0" type="real" />
    <att name="confidence_score_old" value="1.0" type="real" />
    <att name="initial_score" value="0.1812" type="real" />
    <att name="relevance_score" value="0.30158730158730157" type="real" />
  </edge>
  <edge id="O14497 (pp) Q969G3" label="ARI1A_HUMAN (pp) SMCE1_HUMAN" source="O14497" target="Q969G3">
    <att name="confidence_score" value="1.0" type="real" />
    <att name="confidence_score_old" value="1.0" type="real" />
    <att name="initial_score" value="0.2953" type="real" />
    <att name="relevance_score" value="0.2716049382716049" type="real" />
  </edge>
  <edge id="O14497 (pp) Q96GM5" label="ARI1A_HUMAN (pp) SMRD1_HUMAN" source="O14497" target="Q96GM5">
    <att name="confidence_score" value="1.0" type="real" />
    <att name="confidence_score_old" value="1.0" type="real" />
    <att name="initial_score" value="0.4052" type="real" />
    <att name="relevance_score" value="0.19626168224299065" type="real" />
  </edge>
  <edge id="O14896 (pp) P37231" label="IRF6_HUMAN (pp) PPARG_HUMAN" source="O14896" target="P37231">
    <att name="confidence_score" value="1.0" type="real" />
    <att name="confidence_score_old" value="0.3423" type="real" />
    <att name="initial_score" value="0.4226" type="real" />
    <att name="relevance_score" value="1.0" type="real" />
  </edge>
  <edge id="O15164 (pp) P04150" label="TIF1A_HUMAN (pp) GCR_HUMAN" source="O15164" target="P04150">
    <att name="confidence_score" value="1.0" type="real" />
    <att name="confidence_score_old" value="0.1863" type="real" />
    <att name="initial_score" value="0.1285" type="real" />
    <att name="relevance_score" value="0.140625" type="real" />
  </edge>
  <edge id="O15164 (pp) P10276" label="TIF1A_HUMAN (pp) RARA_HUMAN" source="O15164" target="P10276">
    <att name="confidence_score" value="1.0" type="real" />
    <att name="confidence_score_old" value="0.2701" type="real" />
    <att name="initial_score" value="0.3081" type="real" />
    <att name="relevance_score" value="0.140625" type="real" />
  </edge>
  <edge id="O15164 (pp) P11473" label="TIF1A_HUMAN (pp) VDR_HUMAN" source="O15164" target="P11473">
    <att name="confidence_score" value="1.0" type="real" />
    <att name="confidence_score_old" value="0.2193" type="real" />
    <att name="initial_score" value="0.2075" type="real" />
    <att name="relevance_score" value="0.140625" type="real" />
  </edge>
  <edge id="O15164 (pp) P19793" label="TIF1A_HUMAN (pp) RXRA_HUMAN" source="O15164" target="P19793">
    <att name="confidence_score" value="1.0" type="real" />
    <att name="confidence_score_old" value="0.2957" type="real" />
    <att name="initial_score" value="0.3519" type="real" />
    <att name="relevance_score" value="0.140625" type="real" />
  </edge>
  <edge id="O15164 (pp) P29590" label="TIF1A_HUMAN (pp) PML_HUMAN" source="O15164" target="P29590">
    <att name="confidence_score" value="1.0" type="real" />
    <att name="confidence_score_old" value="0.2494" type="real" />
    <att name="initial_score" value="0.2696" type="real" />
    <att name="relevance_score" value="0.140625" type="real" />
  </edge>
  <edge id="O15164 (pp) P37231" label="TIF1A_HUMAN (pp) PPARG_HUMAN" source="O15164" target="P37231">
    <att name="confidence_score" value="1.0" type="real" />
    <att name="confidence_score_old" value="0.2025" type="real" />
    <att name="initial_score" value="0.1688" type="real" />
    <att name="relevance_score" value="0.140625" type="real" />
  </edge>
  <edge id="O15164 (pp) Q92793" label="TIF1A_HUMAN (pp) CBP_HUMAN" source="O15164" target="Q92793">
    <att name="confidence_score" value="1.0" type="real" />
    <att name="confidence_score_old" value="0.4829" type="real" />
    <att name="initial_score" value="0.5888" type="real" />
    <att name="relevance_score" value="0.12536443148688048" type="real" />
  </edge>
  <edge id="O15296 (pp) P19793" label="LX15B_HUMAN (pp) RXRA_HUMAN" source="O15296" target="P19793">
    <att name="confidence_score" value="1.0" type="real" />
    <att name="confidence_score_old" value="0.3367" type="real" />
    <att name="initial_score" value="0.4145" type="real" />
    <att name="relevance_score" value="0.2857142857142857" type="real" />
  </edge>
  <edge id="O15296 (pp) P37231" label="LX15B_HUMAN (pp) PPARG_HUMAN" source="O15296" target="P37231">
    <att name="confidence_score" value="1.0" type="real" />
    <att name="confidence_score_old" value="0.3402" type="real" />
    <att name="initial_score" value="0.4196" type="real" />
    <att name="relevance_score" value="0.2857142857142857" type="real" />
  </edge>
  <edge id="O15379 (pp) O43255" label="HDAC3_HUMAN (pp) SIAH2_HUMAN" source="O15379" target="O43255">
    <att name="confidence_score" value="1.0" type="real" />
    <att name="confidence_score_old" value="0.3238" type="real" />
    <att name="initial_score" value="0.3957" type="real" />
    <att name="relevance_score" value="0.1152073732718894" type="real" />
  </edge>
  <edge id="O15379 (pp) O75376" label="HDAC3_HUMAN (pp) NCOR1_HUMAN" source="O15379" target="O75376">
    <att name="confidence_score" value="1.0" type="real" />
    <att name="confidence_score_old" value="1.0" type="real" />
    <att name="initial_score" value="0.775" type="real" />
    <att name="relevance_score" value="0.1152073732718894" type="real" />
  </edge>
  <edge id="O15379 (pp) O75928" label="HDAC3_HUMAN (pp) PIAS2_HUMAN" source="O15379" target="O75928">
    <att name="confidence_score" value="1.0" type="real" />
    <att name="confidence_score_old" value="0.2479" type="real" />
    <att name="initial_score" value="0.2667" type="real" />
    <att name="relevance_score" value="0.1152073732718894" type="real" />
  </edge>
  <edge id="O15379 (pp) P08047" label="HDAC3_HUMAN (pp) SP1_HUMAN" source="O15379" target="P08047">
    <att name="confidence_score" value="1.0" type="real" />
    <att name="confidence_score_old" value="0.3592" type="real" />
    <att name="initial_score" value="0.4458" type="real" />
    <att name="relevance_score" value="0.1152073732718894" type="real" />
  </edge>
  <edge id="O15379 (pp) P10276" label="HDAC3_HUMAN (pp) RARA_HUMAN" source="O15379" target="P10276">
    <att name="confidence_score" value="1.0" type="real" />
    <att name="confidence_score_old" value="0.1884" type="real" />
    <att name="initial_score" value="0.134" type="real" />
    <att name="relevance_score" value="0.1152073732718894" type="real" />
  </edge>
  <edge id="O15379 (pp) P19793" label="HDAC3_HUMAN (pp) RXRA_HUMAN" source="O15379" target="P19793">
    <att name="confidence_score" value="1.0" type="real" />
    <att name="confidence_score_old" value="1.0" type="real" />
    <att name="initial_score" value="0.4236" type="real" />
    <att name="relevance_score" value="0.1152073732718894" type="real" />
  </edge>
  <edge id="O15379 (pp) P19838" label="HDAC3_HUMAN (pp) NFKB1_HUMAN" source="O15379" target="P19838">
    <att name="confidence_score" value="1.0" type="real" />
    <att name="confidence_score_old" value="0.581" type="real" />
    <att name="initial_score" value="0.6782" type="real" />
    <att name="relevance_score" value="0.1152073732718894" type="real" />
  </edge>
  <edge id="O15379 (pp) P28702" label="HDAC3_HUMAN (pp) RXRB_HUMAN" source="O15379" target="P28702">
    <att name="confidence_score" value="1.0" type="real" />
    <att name="confidence_score_old" value="1.0" type="real" />
    <att name="initial_score" value="0.117" type="real" />
    <att name="relevance_score" value="0.1152073732718894" type="real" />
  </edge>
  <edge id="O15379 (pp) P29590" label="HDAC3_HUMAN (pp) PML_HUMAN" source="O15379" target="P29590">
    <att name="confidence_score" value="1.0" type="real" />
    <att name="confidence_score_old" value="0.3179" type="real" />
    <att name="initial_score" value="0.3868" type="real" />
    <att name="relevance_score" value="0.1152073732718894" type="real" />
  </edge>
  <edge id="O15379 (pp) P37231" label="HDAC3_HUMAN (pp) PPARG_HUMAN" source="O15379" target="P37231">
    <att name="confidence_score" value="1.0" type="real" />
    <att name="confidence_score_old" value="1.0" type="real" />
    <att name="initial_score" value="0.7418" type="real" />
    <att name="relevance_score" value="0.1152073732718894" type="real" />
  </edge>
  <edge id="O15379 (pp) P48552" label="HDAC3_HUMAN (pp) NRIP1_HUMAN" source="O15379" target="P48552">
    <att name="confidence_score" value="1.0" type="real" />
    <att name="confidence_score_old" value="0.624" type="real" />
    <att name="initial_score" value="0.7127" type="real" />
    <att name="relevance_score" value="0.1152073732718894" type="real" />
  </edge>
  <edge id="O15379 (pp) P49715" label="HDAC3_HUMAN (pp) CEBPA_HUMAN" source="O15379" target="P49715">
    <att name="confidence_score" value="1.0" type="real" />
    <att name="confidence_score_old" value="0.3207" type="real" />
    <att name="initial_score" value="0.3911" type="real" />
    <att name="relevance_score" value="0.1152073732718894" type="real" />
  </edge>
  <edge id="O15379 (pp) P51532" label="HDAC3_HUMAN (pp) SMCA4_HUMAN" source="O15379" target="P51532">
    <att name="confidence_score" value="1.0" type="real" />
    <att name="confidence_score_old" value="0.2211" type="real" />
    <att name="initial_score" value="0.2113" type="real" />
    <att name="relevance_score" value="0.1152073732718894" type="real" />
  </edge>
  <edge id="O15379 (pp) P56524" label="HDAC3_HUMAN (pp) HDAC4_HUMAN" source="O15379" target="P56524">
    <att name="confidence_score" value="1.0" type="real" />
    <att name="confidence_score_old" value="0.5781" type="real" />
    <att name="initial_score" value="0.6757" type="real" />
    <att name="relevance_score" value="0.11016949152542373" type="real" />
  </edge>
  <edge id="O15379 (pp) Q04206" label="HDAC3_HUMAN (pp) TF65_HUMAN" source="O15379" target="Q04206">
    <att name="confidence_score" value="1.0" type="real" />
    <att name="confidence_score_old" value="0.5134" type="real" />
    <att name="initial_score" value="0.6184" type="real" />
    <att name="relevance_score" value="0.1054421768707483" type="real" />
  </edge>
  <edge id="O15379 (pp) Q15466" label="HDAC3_HUMAN (pp) NR0B2_HUMAN" source="O15379" target="Q15466">
    <att name="confidence_score" value="1.0" type="real" />
    <att name="confidence_score_old" value="0.271" type="real" />
    <att name="initial_score" value="0.3097" type="real" />
    <att name="relevance_score" value="0.1152073732718894" type="real" />
  </edge>
  <edge id="O15379 (pp) Q92786" label="HDAC3_HUMAN (pp) PROX1_HUMAN" source="O15379" target="Q92786">
    <att name="confidence_score" value="1.0" type="real" />
    <att name="confidence_score_old" value="0.6773" type="real" />
    <att name="initial_score" value="0.7523" type="real" />
    <att name="relevance_score" value="0.1152073732718894" type="real" />
  </edge>
  <edge id="O15379 (pp) Q92793" label="HDAC3_HUMAN (pp) CBP_HUMAN" source="O15379" target="Q92793">
    <att name="confidence_score" value="1.0" type="real" />
    <att name="confidence_score_old" value="0.3178" type="real" />
    <att name="initial_score" value="0.3867" type="real" />
    <att name="relevance_score" value="0.1152073732718894" type="real" />
  </edge>
  <edge id="O15379 (pp) Q9H3R0" label="HDAC3_HUMAN (pp) KDM4C_HUMAN" source="O15379" target="Q9H3R0">
    <att name="confidence_score" value="1.0" type="real" />
    <att name="confidence_score_old" value="0.2122" type="real" />
    <att name="initial_score" value="0.1915" type="real" />
    <att name="relevance_score" value="0.1152073732718894" type="real" />
  </edge>
  <edge id="O15379 (pp) Q9UKV0" label="HDAC3_HUMAN (pp) HDAC9_HUMAN" source="O15379" target="Q9UKV0">
    <att name="confidence_score" value="1.0" type="real" />
    <att name="confidence_score_old" value="0.3042" type="real" />
    <att name="initial_score" value="0.3656" type="real" />
    <att name="relevance_score" value="0.1152073732718894" type="real" />
  </edge>
  <edge id="O15379 (pp) Q9Y618" label="HDAC3_HUMAN (pp) NCOR2_HUMAN" source="O15379" target="Q9Y618">
    <att name="confidence_score" value="1.0" type="real" />
    <att name="confidence_score_old" value="1.0" type="real" />
    <att name="initial_score" value="0.7788" type="real" />
    <att name="relevance_score" value="0.1152073732718894" type="real" />
  </edge>
  <edge id="O43255 (pp) O75376" label="SIAH2_HUMAN (pp) NCOR1_HUMAN" source="O43255" target="O75376">
    <att name="confidence_score" value="1.0" type="real" />
    <att name="confidence_score_old" value="0.2649" type="real" />
    <att name="initial_score" value="0.2987" type="real" />
    <att name="relevance_score" value="0.13333333333333333" type="real" />
  </edge>
  <edge id="O43255 (pp) P29590" label="SIAH2_HUMAN (pp) PML_HUMAN" source="O43255" target="P29590">
    <att name="confidence_score" value="1.0" type="real" />
    <att name="confidence_score_old" value="0.3241" type="real" />
    <att name="initial_score" value="0.3962" type="real" />
    <att name="relevance_score" value="0.13333333333333333" type="real" />
  </edge>
  <edge id="O43255 (pp) P37231" label="SIAH2_HUMAN (pp) PPARG_HUMAN" source="O43255" target="P37231">
    <att name="confidence_score" value="1.0" type="real" />
    <att name="confidence_score_old" value="0.2213" type="real" />
    <att name="initial_score" value="0.2118" type="real" />
    <att name="relevance_score" value="0.13333333333333333" type="real" />
  </edge>
  <edge id="O43255 (pp) Q16236" label="SIAH2_HUMAN (pp) NF2L2_HUMAN" source="O43255" target="Q16236">
    <att name="confidence_score" value="1.0" type="real" />
    <att name="confidence_score_old" value="0.3312" type="real" />
    <att name="initial_score" value="0.4066" type="real" />
    <att name="relevance_score" value="0.13333333333333333" type="real" />
  </edge>
  <edge id="O43294 (pp) P04150" label="TGFI1_HUMAN (pp) GCR_HUMAN" source="O43294" target="P04150">
    <att name="confidence_score" value="1.0" type="real" />
    <att name="confidence_score_old" value="0.3256" type="real" />
    <att name="initial_score" value="0.3984" type="real" />
    <att name="relevance_score" value="0.13636363636363635" type="real" />
  </edge>
  <edge id="O43294 (pp) P37231" label="TGFI1_HUMAN (pp) PPARG_HUMAN" source="O43294" target="P37231">
    <att name="confidence_score" value="1.0" type="real" />
    <att name="confidence_score_old" value="0.3088" type="real" />
    <att name="initial_score" value="0.3728" type="real" />
    <att name="relevance_score" value="0.13636363636363635" type="real" />
  </edge>
  <edge id="O43294 (pp) P84022" label="TGFI1_HUMAN (pp) SMAD3_HUMAN" source="O43294" target="P84022">
    <att name="confidence_score" value="1.0" type="real" />
    <att name="confidence_score_old" value="0.6399" type="real" />
    <att name="initial_score" value="0.7248" type="real" />
    <att name="relevance_score" value="0.13636363636363635" type="real" />
  </edge>
  <edge id="O43474 (pp) P08047" label="KLF4_HUMAN (pp) SP1_HUMAN" source="O43474" target="P08047">
    <att name="confidence_score" value="1.0" type="real" />
    <att name="confidence_score_old" value="0.4314" type="real" />
    <att name="initial_score" value="0.5343" type="real" />
    <att name="relevance_score" value="0.11739130434782609" type="real" />
  </edge>
  <edge id="O43474 (pp) P37231" label="KLF4_HUMAN (pp) PPARG_HUMAN" source="O43474" target="P37231">
    <att name="confidence_score" value="1.0" type="real" />
    <att name="confidence_score_old" value="0.2123" type="real" />
    <att name="initial_score" value="0.1919" type="real" />
    <att name="relevance_score" value="0.19607843137254902" type="real" />
  </edge>
  <edge id="O43474 (pp) P84022" label="KLF4_HUMAN (pp) SMAD3_HUMAN" source="O43474" target="P84022">
    <att name="confidence_score" value="1.0" type="real" />
    <att name="confidence_score_old" value="0.3262" type="real" />
    <att name="initial_score" value="0.3993" type="real" />
    <att name="relevance_score" value="0.1380952380952381" type="real" />
  </edge>
  <edge id="O43474 (pp) Q04206" label="KLF4_HUMAN (pp) TF65_HUMAN" source="O43474" target="Q04206">
    <att name="confidence_score" value="1.0" type="real" />
    <att name="confidence_score_old" value="0.2115" type="real" />
    <att name="initial_score" value="0.1899" type="real" />
    <att name="relevance_score" value="0.1054421768707483" type="real" />
  </edge>
  <edge id="O43474 (pp) Q92793" label="KLF4_HUMAN (pp) CBP_HUMAN" source="O43474" target="Q92793">
    <att name="confidence_score" value="1.0" type="real" />
    <att name="confidence_score_old" value="0.5007" type="real" />
    <att name="initial_score" value="0.6063" type="real" />
    <att name="relevance_score" value="0.12536443148688048" type="real" />
  </edge>
  <edge id="O60869 (pp) P19793" label="EDF1_HUMAN (pp) RXRA_HUMAN" source="O60869" target="P19793">
    <att name="confidence_score" value="1.0" type="real" />
    <att name="confidence_score_old" value="0.2444" type="real" />
    <att name="initial_score" value="0.2599" type="real" />
    <att name="relevance_score" value="0.14285714285714285" type="real" />
  </edge>
  <edge id="O60869 (pp) P37231" label="EDF1_HUMAN (pp) PPARG_HUMAN" source="O60869" target="P37231">
    <att name="confidence_score" value="1.0" type="real" />
    <att name="confidence_score_old" value="0.2685" type="real" />
    <att name="initial_score" value="0.3052" type="real" />
    <att name="relevance_score" value="0.14285714285714285" type="real" />
  </edge>
  <edge id="O60869 (pp) P49715" label="EDF1_HUMAN (pp) CEBPA_HUMAN" source="O60869" target="P49715">
    <att name="confidence_score" value="1.0" type="real" />
    <att name="confidence_score_old" value="0.3227" type="real" />
    <att name="initial_score" value="0.394" type="real" />
    <att name="relevance_score" value="0.14285714285714285" type="real" />
  </edge>
  <edge id="O60869 (pp) Q12824" label="EDF1_HUMAN (pp) SNF5_HUMAN" source="O60869" target="Q12824">
    <att name="confidence_score" value="1.0" type="real" />
    <att name="confidence_score_old" value="0.1762" type="real" />
    <att name="initial_score" value="0.1018" type="real" />
    <att name="relevance_score" value="0.14285714285714285" type="real" />
  </edge>
  <edge id="O75376 (pp) P04150" label="NCOR1_HUMAN (pp) GCR_HUMAN" source="O75376" target="P04150">
    <att name="confidence_score" value="1.0" type="real" />
    <att name="confidence_score_old" value="0.2829" type="real" />
    <att name="initial_score" value="0.3304" type="real" />
    <att name="relevance_score" value="0.18181818181818182" type="real" />
  </edge>
  <edge id="O75376 (pp) P08047" label="NCOR1_HUMAN (pp) SP1_HUMAN" source="O75376" target="P08047">
    <att name="confidence_score" value="1.0" type="real" />
    <att name="confidence_score_old" value="0.4744" type="real" />
    <att name="initial_score" value="0.5802" type="real" />
    <att name="relevance_score" value="0.11739130434782609" type="real" />
  </edge>
  <edge id="O75376 (pp) P10276" label="NCOR1_HUMAN (pp) RARA_HUMAN" source="O75376" target="P10276">
    <att name="confidence_score" value="1.0" type="real" />
    <att name="confidence_score_old" value="0.3215" type="real" />
    <att name="initial_score" value="0.3922" type="real" />
    <att name="relevance_score" value="0.18181818181818182" type="real" />
  </edge>
  <edge id="O75376 (pp) P11473" label="NCOR1_HUMAN (pp) VDR_HUMAN" source="O75376" target="P11473">
    <att name="confidence_score" value="1.0" type="real" />
    <att name="confidence_score_old" value="0.5443" type="real" />
    <att name="initial_score" value="0.6466" type="real" />
    <att name="relevance_score" value="0.18181818181818182" type="real" />
  </edge>
  <edge id="O75376 (pp) P19793" label="NCOR1_HUMAN (pp) RXRA_HUMAN" source="O75376" target="P19793">
    <att name="confidence_score" value="1.0" type="real" />
    <att name="confidence_score_old" value="1.0" type="real" />
    <att name="initial_score" value="0.4992" type="real" />
    <att name="relevance_score" value="0.18181818181818182" type="real" />
  </edge>
  <edge id="O75376 (pp) P28069" label="NCOR1_HUMAN (pp) PIT1_HUMAN" source="O75376" target="P28069">
    <att name="confidence_score" value="1.0" type="real" />
    <att name="confidence_score_old" value="0.4274" type="real" />
    <att name="initial_score" value="0.5299" type="real" />
    <att name="relevance_score" value="0.18181818181818182" type="real" />
  </edge>
  <edge id="O75376 (pp) P28702" label="NCOR1_HUMAN (pp) RXRB_HUMAN" source="O75376" target="P28702">
    <att name="confidence_score" value="1.0" type="real" />
    <att name="confidence_score_old" value="1.0" type="real" />
    <att name="initial_score" value="0.3043" type="real" />
    <att name="relevance_score" value="0.18181818181818182" type="real" />
  </edge>
  <edge id="O75376 (pp) P29590" label="NCOR1_HUMAN (pp) PML_HUMAN" source="O75376" target="P29590">
    <att name="confidence_score" value="1.0" type="real" />
    <att name="confidence_score_old" value="0.2712" type="real" />
    <att name="initial_score" value="0.3101" type="real" />
    <att name="relevance_score" value="0.15760869565217392" type="real" />
  </edge>
  <edge id="O75376 (pp) P37231" label="NCOR1_HUMAN (pp) PPARG_HUMAN" source="O75376" target="P37231">
    <att name="confidence_score" value="1.0" type="real" />
    <att name="confidence_score_old" value="1.0" type="real" />
    <att name="initial_score" value="0.5147" type="real" />
    <att name="relevance_score" value="0.18181818181818182" type="real" />
  </edge>
  <edge id="O75376 (pp) P48552" label="NCOR1_HUMAN (pp) NRIP1_HUMAN" source="O75376" target="P48552">
    <att name="confidence_score" value="1.0" type="real" />
    <att name="confidence_score_old" value="0.2211" type="real" />
    <att name="initial_score" value="0.2114" type="real" />
    <att name="relevance_score" value="0.18181818181818182" type="real" />
  </edge>
  <edge id="O75376 (pp) P56524" label="NCOR1_HUMAN (pp) HDAC4_HUMAN" source="O75376" target="P56524">
    <att name="confidence_score" value="1.0" type="real" />
    <att name="confidence_score_old" value="0.3058" type="real" />
    <att name="initial_score" value="0.3681" type="real" />
    <att name="relevance_score" value="0.11016949152542373" type="real" />
  </edge>
  <edge id="O75376 (pp) P84022" label="NCOR1_HUMAN (pp) SMAD3_HUMAN" source="O75376" target="P84022">
    <att name="confidence_score" value="1.0" type="real" />
    <att name="confidence_score_old" value="1.0" type="real" />
    <att name="initial_score" value="0.1528" type="real" />
    <att name="relevance_score" value="0.1380952380952381" type="real" />
  </edge>
  <edge id="O75376 (pp) Q07869" label="NCOR1_HUMAN (pp) PPARA_HUMAN" source="O75376" target="Q07869">
    <att name="confidence_score" value="1.0" type="real" />
    <att name="confidence_score_old" value="0.4878" type="real" />
    <att name="initial_score" value="0.5937" type="real" />
    <att name="relevance_score" value="0.18181818181818182" type="real" />
  </edge>
  <edge id="O75376 (pp) Q13887" label="NCOR1_HUMAN (pp) KLF5_HUMAN" source="O75376" target="Q13887">
    <att name="confidence_score" value="1.0" type="real" />
    <att name="confidence_score_old" value="0.2179" type="real" />
    <att name="initial_score" value="0.2043" type="real" />
    <att name="relevance_score" value="0.18181818181818182" type="real" />
  </edge>
  <edge id="O75376 (pp) Q15788" label="NCOR1_HUMAN (pp) NCOA1_HUMAN" source="O75376" target="Q15788">
    <att name="confidence_score" value="1.0" type="real" />
    <att name="confidence_score_old" value="0.2151" type="real" />
    <att name="initial_score" value="0.198" type="real" />
    <att name="relevance_score" value="0.18181818181818182" type="real" />
  </edge>
  <edge id="O75376 (pp) Q92793" label="NCOR1_HUMAN (pp) CBP_HUMAN" source="O75376" target="Q92793">
    <att name="confidence_score" value="1.0" type="real" />
    <att name="confidence_score_old" value="0.2028" type="real" />
    <att name="initial_score" value="0.1697" type="real" />
    <att name="relevance_score" value="0.12536443148688048" type="real" />
  </edge>
  <edge id="O75376 (pp) Q96EB6" label="NCOR1_HUMAN (pp) SIR1_HUMAN" source="O75376" target="Q96EB6">
    <att name="confidence_score" value="1.0" type="real" />
    <att name="confidence_score_old" value="0.2319" type="real" />
    <att name="initial_score" value="0.2343" type="real" />
    <att name="relevance_score" value="0.10152284263959391" type="real" />
  </edge>
  <edge id="O75376 (pp) Q9UKV0" label="NCOR1_HUMAN (pp) HDAC9_HUMAN" source="O75376" target="Q9UKV0">
    <att name="confidence_score" value="1.0" type="real" />
    <att name="confidence_score_old" value="0.219" type="real" />
    <att name="initial_score" value="0.2068" type="real" />
    <att name="relevance_score" value="0.18181818181818182" type="real" />
  </edge>
  <edge id="O75376 (pp) Q9Y618" label="NCOR1_HUMAN (pp) NCOR2_HUMAN" source="O75376" target="Q9Y618">
    <att name="confidence_score" value="1.0" type="real" />
    <att name="confidence_score_old" value="1.0" type="real" />
    <att name="initial_score" value="0.4552" type="real" />
    <att name="relevance_score" value="0.18181818181818182" type="real" />
  </edge>
  <edge id="O75376 (pp) Q9Y6Q9" label="NCOR1_HUMAN (pp) NCOA3_HUMAN" source="O75376" target="Q9Y6Q9">
    <att name="confidence_score" value="1.0" type="real" />
    <att name="confidence_score_old" value="0.3228" type="real" />
    <att name="initial_score" value="0.3942" type="real" />
    <att name="relevance_score" value="0.18181818181818182" type="real" />
  </edge>
  <edge id="O75410 (pp) P04150" label="TACC1_HUMAN (pp) GCR_HUMAN" source="O75410" target="P04150">
    <att name="confidence_score" value="1.0" type="real" />
    <att name="confidence_score_old" value="0.3222" type="real" />
    <att name="initial_score" value="0.3933" type="real" />
    <att name="relevance_score" value="0.14285714285714285" type="real" />
  </edge>
  <edge id="O75410 (pp) P10276" label="TACC1_HUMAN (pp) RARA_HUMAN" source="O75410" target="P10276">
    <att name="confidence_score" value="1.0" type="real" />
    <att name="confidence_score_old" value="0.4869" type="real" />
    <att name="initial_score" value="0.5928" type="real" />
    <att name="relevance_score" value="0.14285714285714285" type="real" />
  </edge>
  <edge id="O75410 (pp) P19793" label="TACC1_HUMAN (pp) RXRA_HUMAN" source="O75410" target="P19793">
    <att name="confidence_score" value="1.0" type="real" />
    <att name="confidence_score_old" value="0.3237" type="real" />
    <att name="initial_score" value="0.3955" type="real" />
    <att name="relevance_score" value="0.14285714285714285" type="real" />
  </edge>
  <edge id="O75410 (pp) P37231" label="TACC1_HUMAN (pp) PPARG_HUMAN" source="O75410" target="P37231">
    <att name="confidence_score" value="1.0" type="real" />
    <att name="confidence_score_old" value="0.3268" type="real" />
    <att name="initial_score" value="0.4001" type="real" />
    <att name="relevance_score" value="0.14285714285714285" type="real" />
  </edge>
  <edge id="O75928 (pp) P04150" label="PIAS2_HUMAN (pp) GCR_HUMAN" source="O75928" target="P04150">
    <att name="confidence_score" value="1.0" type="real" />
    <att name="confidence_score_old" value="0.1844" type="real" />
    <att name="initial_score" value="0.1237" type="real" />
    <att name="relevance_score" value="0.1509433962264151" type="real" />
  </edge>
  <edge id="O75928 (pp) P29590" label="PIAS2_HUMAN (pp) PML_HUMAN" source="O75928" target="P29590">
    <att name="confidence_score" value="1.0" type="real" />
    <att name="confidence_score_old" value="0.4905" type="real" />
    <att name="initial_score" value="0.5964" type="real" />
    <att name="relevance_score" value="0.1509433962264151" type="real" />
  </edge>
  <edge id="O75928 (pp) P37231" label="PIAS2_HUMAN (pp) PPARG_HUMAN" source="O75928" target="P37231">
    <att name="confidence_score" value="1.0" type="real" />
    <att name="confidence_score_old" value="0.2349" type="real" />
    <att name="initial_score" value="0.2407" type="real" />
    <att name="relevance_score" value="0.1509433962264151" type="real" />
  </edge>
  <edge id="O75928 (pp) P63165" label="PIAS2_HUMAN (pp) SUMO1_HUMAN" source="O75928" target="P63165">
    <att name="confidence_score" value="1.0" type="real" />
    <att name="confidence_score_old" value="0.6284" type="real" />
    <att name="initial_score" value="0.716" type="real" />
    <att name="relevance_score" value="0.10931174089068826" type="real" />
  </edge>
  <edge id="O94805 (pp) O96019" label="ACL6B_HUMAN (pp) ACL6A_HUMAN" source="O94805" target="O96019">
    <att name="confidence_score" value="1.0" type="real" />
    <att name="confidence_score_old" value="1.0" type="real" />
    <att name="relevance_score" value="0.24096385542168675" type="real" />
  </edge>
  <edge id="O94805 (pp) P37231" label="ACL6B_HUMAN (pp) PPARG_HUMAN" source="O94805" target="P37231">
    <att name="confidence_score" value="1.0" type="real" />
    <att name="confidence_score_old" value="1.0" type="real" />
    <att name="relevance_score" value="0.6071428571428571" type="real" />
  </edge>
  <edge id="O94805 (pp) P51531" label="ACL6B_HUMAN (pp) SMCA2_HUMAN" source="O94805" target="P51531">
    <att name="confidence_score" value="1.0" type="real" />
    <att name="confidence_score_old" value="1.0" type="real" />
    <att name="initial_score" value="0.2277" type="real" />
    <att name="relevance_score" value="0.325" type="real" />
  </edge>
  <edge id="O94805 (pp) P51532" label="ACL6B_HUMAN (pp) SMCA4_HUMAN" source="O94805" target="P51532">
    <att name="confidence_score" value="1.0" type="real" />
    <att name="confidence_score_old" value="1.0" type="real" />
    <att name="initial_score" value="0.1243" type="real" />
    <att name="relevance_score" value="0.1564245810055866" type="real" />
  </edge>
  <edge id="O94805 (pp) Q12824" label="ACL6B_HUMAN (pp) SNF5_HUMAN" source="O94805" target="Q12824">
    <att name="confidence_score" value="1.0" type="real" />
    <att name="confidence_score_old" value="1.0" type="real" />
    <att name="initial_score" value="0.0333" type="real" />
    <att name="relevance_score" value="0.1951219512195122" type="real" />
  </edge>
  <edge id="O94805 (pp) Q6STE5" label="ACL6B_HUMAN (pp) SMRD3_HUMAN" source="O94805" target="Q6STE5">
    <att name="confidence_score" value="1.0" type="real" />
    <att name="confidence_score_old" value="1.0" type="real" />
    <att name="relevance_score" value="0.48717948717948717" type="real" />
  </edge>
  <edge id="O94805 (pp) Q8NFD5" label="ACL6B_HUMAN (pp) ARI1B_HUMAN" source="O94805" target="Q8NFD5">
    <att name="confidence_score" value="1.0" type="real" />
    <att name="confidence_score_old" value="1.0" type="real" />
    <att name="relevance_score" value="0.5" type="real" />
  </edge>
  <edge id="O94805 (pp) Q8TAQ2" label="ACL6B_HUMAN (pp) SMRC2_HUMAN" source="O94805" target="Q8TAQ2">
    <att name="confidence_score" value="1.0" type="real" />
    <att name="confidence_score_old" value="1.0" type="real" />
    <att name="initial_score" value="0.0543" type="real" />
    <att name="relevance_score" value="0.2702702702702703" type="real" />
  </edge>
  <edge id="O94805 (pp) Q92782" label="ACL6B_HUMAN (pp) DPF1_HUMAN" source="O94805" target="Q92782">
    <att name="confidence_score" value="1.0" type="real" />
    <att name="confidence_score_old" value="1.0" type="real" />
    <att name="initial_score" value="0.0346" type="real" />
    <att name="relevance_score" value="0.6071428571428571" type="real" />
  </edge>
  <edge id="O94805 (pp) Q92784" label="ACL6B_HUMAN (pp) DPF3_HUMAN" source="O94805" target="Q92784">
    <att name="confidence_score" value="1.0" type="real" />
    <att name="confidence_score_old" value="1.0" type="real" />
    <att name="initial_score" value="0.0676" type="real" />
    <att name="relevance_score" value="0.5" type="real" />
  </edge>
  <edge id="O94805 (pp) Q92922" label="ACL6B_HUMAN (pp) SMRC1_HUMAN" source="O94805" target="Q92922">
    <att name="confidence_score" value="1.0" type="real" />
    <att name="confidence_score_old" value="1.0" type="real" />
    <att name="relevance_score" value="0.3333333333333333" type="real" />
  </edge>
  <edge id="O94805 (pp) Q92925" label="ACL6B_HUMAN (pp) SMRD2_HUMAN" source="O94805" target="Q92925">
    <att name="confidence_score" value="1.0" type="real" />
    <att name="confidence_score_old" value="1.0" type="real" />
    <att name="relevance_score" value="0.30158730158730157" type="real" />
  </edge>
  <edge id="O94805 (pp) Q969G3" label="ACL6B_HUMAN (pp) SMCE1_HUMAN" source="O94805" target="Q969G3">
    <att name="confidence_score" value="1.0" type="real" />
    <att name="confidence_score_old" value="1.0" type="real" />
    <att name="relevance_score" value="0.2716049382716049" type="real" />
  </edge>
  <edge id="O94805 (pp) Q96GM5" label="ACL6B_HUMAN (pp) SMRD1_HUMAN" source="O94805" target="Q96GM5">
    <att name="confidence_score" value="1.0" type="real" />
    <att name="confidence_score_old" value="1.0" type="real" />
    <att name="initial_score" value="0.065" type="real" />
    <att name="relevance_score" value="0.19626168224299065" type="real" />
  </edge>
  <edge id="O96019 (pp) P37231" label="ACL6A_HUMAN (pp) PPARG_HUMAN" source="O96019" target="P37231">
    <att name="confidence_score" value="1.0" type="real" />
    <att name="confidence_score_old" value="1.0" type="real" />
    <att name="relevance_score" value="0.24096385542168675" type="real" />
  </edge>
  <edge id="O96019 (pp) P51531" label="ACL6A_HUMAN (pp) SMCA2_HUMAN" source="O96019" target="P51531">
    <att name="confidence_score" value="1.0" type="real" />
    <att name="confidence_score_old" value="1.0" type="real" />
    <att name="initial_score" value="0.2266" type="real" />
    <att name="relevance_score" value="0.24096385542168675" type="real" />
  </edge>
  <edge id="O96019 (pp) P51532" label="ACL6A_HUMAN (pp) SMCA4_HUMAN" source="O96019" target="P51532">
    <att name="confidence_score" value="1.0" type="real" />
    <att name="confidence_score_old" value="1.0" type="real" />
    <att name="initial_score" value="0.3686" type="real" />
    <att name="relevance_score" value="0.1564245810055866" type="real" />
  </edge>
  <edge id="O96019 (pp) Q12824" label="ACL6A_HUMAN (pp) SNF5_HUMAN" source="O96019" target="Q12824">
    <att name="confidence_score" value="1.0" type="real" />
    <att name="confidence_score_old" value="1.0" type="real" />
    <att name="initial_score" value="0.2865" type="real" />
    <att name="relevance_score" value="0.1951219512195122" type="real" />
  </edge>
  <edge id="O96019 (pp) Q6STE5" label="ACL6A_HUMAN (pp) SMRD3_HUMAN" source="O96019" target="Q6STE5">
    <att name="confidence_score" value="1.0" type="real" />
    <att name="confidence_score_old" value="1.0" type="real" />
    <att name="initial_score" value="0.1513" type="real" />
    <att name="relevance_score" value="0.24096385542168675" type="real" />
  </edge>
  <edge id="O96019 (pp) Q86U86" label="ACL6A_HUMAN (pp) PB1_HUMAN" source="O96019" target="Q86U86">
    <att name="confidence_score" value="1.0" type="real" />
    <att name="confidence_score_old" value="0.2488" type="real" />
    <att name="initial_score" value="0.2684" type="real" />
    <att name="relevance_score" value="0.24096385542168675" type="real" />
  </edge>
  <edge id="O96019 (pp) Q8NFD5" label="ACL6A_HUMAN (pp) ARI1B_HUMAN" source="O96019" target="Q8NFD5">
    <att name="confidence_score" value="1.0" type="real" />
    <att name="confidence_score_old" value="1.0" type="real" />
    <att name="initial_score" value="0.0422" type="real" />
    <att name="relevance_score" value="0.24096385542168675" type="real" />
  </edge>
  <edge id="O96019 (pp) Q8TAQ2" label="ACL6A_HUMAN (pp) SMRC2_HUMAN" source="O96019" target="Q8TAQ2">
    <att name="confidence_score" value="1.0" type="real" />
    <att name="confidence_score_old" value="1.0" type="real" />
    <att name="initial_score" value="0.2506" type="real" />
    <att name="relevance_score" value="0.24096385542168675" type="real" />
  </edge>
  <edge id="O96019 (pp) Q92782" label="ACL6A_HUMAN (pp) DPF1_HUMAN" source="O96019" target="Q92782">
    <att name="confidence_score" value="1.0" type="real" />
    <att name="confidence_score_old" value="1.0" type="real" />
    <att name="initial_score" value="0.0592" type="real" />
    <att name="relevance_score" value="0.24096385542168675" type="real" />
  </edge>
  <edge id="O96019 (pp) Q92784" label="ACL6A_HUMAN (pp) DPF3_HUMAN" source="O96019" target="Q92784">
    <att name="confidence_score" value="1.0" type="real" />
    <att name="confidence_score_old" value="1.0" type="real" />
    <att name="initial_score" value="0.194" type="real" />
    <att name="relevance_score" value="0.24096385542168675" type="real" />
  </edge>
  <edge id="O96019 (pp) Q92922" label="ACL6A_HUMAN (pp) SMRC1_HUMAN" source="O96019" target="Q92922">
    <att name="confidence_score" value="1.0" type="real" />
    <att name="confidence_score_old" value="1.0" type="real" />
    <att name="initial_score" value="0.389" type="real" />
    <att name="relevance_score" value="0.24096385542168675" type="real" />
  </edge>
  <edge id="O96019 (pp) Q92925" label="ACL6A_HUMAN (pp) SMRD2_HUMAN" source="O96019" target="Q92925">
    <att name="confidence_score" value="1.0" type="real" />
    <att name="confidence_score_old" value="1.0" type="real" />
    <att name="initial_score" value="0.2175" type="real" />
    <att name="relevance_score" value="0.24096385542168675" type="real" />
  </edge>
  <edge id="O96019 (pp) Q969G3" label="ACL6A_HUMAN (pp) SMCE1_HUMAN" source="O96019" target="Q969G3">
    <att name="confidence_score" value="1.0" type="real" />
    <att name="confidence_score_old" value="1.0" type="real" />
    <att name="initial_score" value="0.2822" type="real" />
    <att name="relevance_score" value="0.24096385542168675" type="real" />
  </edge>
  <edge id="O96019 (pp) Q96GM5" label="ACL6A_HUMAN (pp) SMRD1_HUMAN" source="O96019" target="Q96GM5">
    <att name="confidence_score" value="1.0" type="real" />
    <att name="confidence_score_old" value="1.0" type="real" />
    <att name="initial_score" value="0.2439" type="real" />
    <att name="relevance_score" value="0.19626168224299065" type="real" />
  </edge>
  <edge id="P04150 (pp) P17676" label="GCR_HUMAN (pp) CEBPB_HUMAN" source="P04150" target="P17676">
    <att name="confidence_score" value="1.0" type="real" />
    <att name="confidence_score_old" value="0.2463" type="real" />
    <att name="initial_score" value="0.2636" type="real" />
    <att name="relevance_score" value="0.24761904761904763" type="real" />
  </edge>
  <edge id="P04150 (pp) P19838" label="GCR_HUMAN (pp) NFKB1_HUMAN" source="P04150" target="P19838">
    <att name="confidence_score" value="1.0" type="real" />
    <att name="confidence_score_old" value="0.4722" type="real" />
    <att name="initial_score" value="0.578" type="real" />
    <att name="relevance_score" value="0.14634146341463414" type="real" />
  </edge>
  <edge id="P04150 (pp) P28069" label="GCR_HUMAN (pp) PIT1_HUMAN" source="P04150" target="P28069">
    <att name="confidence_score" value="1.0" type="real" />
    <att name="confidence_score_old" value="0.3312" type="real" />
    <att name="initial_score" value="0.4066" type="real" />
    <att name="relevance_score" value="0.25443786982248523" type="real" />
  </edge>
  <edge id="P04150 (pp) P29590" label="GCR_HUMAN (pp) PML_HUMAN" source="P04150" target="P29590">
    <att name="confidence_score" value="1.0" type="real" />
    <att name="confidence_score_old" value="0.1688" type="real" />
    <att name="initial_score" value="0.0809" type="real" />
    <att name="relevance_score" value="0.15760869565217392" type="real" />
  </edge>
  <edge id="P04150 (pp) P37231" label="GCR_HUMAN (pp) PPARG_HUMAN" source="P04150" target="P37231">
    <att name="confidence_score" value="1.0" type="real" />
    <att name="confidence_score_old" value="0.1998" type="real" />
    <att name="initial_score" value="0.1625" type="real" />
    <att name="relevance_score" value="0.25443786982248523" type="real" />
  </edge>
  <edge id="P04150 (pp) P48552" label="GCR_HUMAN (pp) NRIP1_HUMAN" source="P04150" target="P48552">
    <att name="confidence_score" value="1.0" type="real" />
    <att name="confidence_score_old" value="0.6097" type="real" />
    <att name="initial_score" value="0.7015" type="real" />
    <att name="relevance_score" value="0.25443786982248523" type="real" />
  </edge>
  <edge id="P04150 (pp) P51531" label="GCR_HUMAN (pp) SMCA2_HUMAN" source="P04150" target="P51531">
    <att name="confidence_score" value="1.0" type="real" />
    <att name="confidence_score_old" value="0.1902" type="real" />
    <att name="initial_score" value="0.1386" type="real" />
    <att name="relevance_score" value="0.25443786982248523" type="real" />
  </edge>
  <edge id="P04150 (pp) P51532" label="GCR_HUMAN (pp) SMCA4_HUMAN" source="P04150" target="P51532">
    <att name="confidence_score" value="1.0" type="real" />
    <att name="confidence_score_old" value="0.2775" type="real" />
    <att name="initial_score" value="0.3211" type="real" />
    <att name="relevance_score" value="0.1564245810055866" type="real" />
  </edge>
  <edge id="P04150 (pp) P51843" label="GCR_HUMAN (pp) NR0B1_HUMAN" source="P04150" target="P51843">
    <att name="confidence_score" value="1.0" type="real" />
    <att name="confidence_score_old" value="0.2104" type="real" />
    <att name="initial_score" value="0.1873" type="real" />
    <att name="relevance_score" value="0.19047619047619047" type="real" />
  </edge>
  <edge id="P04150 (pp) P63165" label="GCR_HUMAN (pp) SUMO1_HUMAN" source="P04150" target="P63165">
    <att name="confidence_score" value="1.0" type="real" />
    <att name="confidence_score_old" value="1.0" type="real" />
    <att name="initial_score" value="0.4513" type="real" />
    <att name="relevance_score" value="0.10931174089068826" type="real" />
  </edge>
  <edge id="P04150 (pp) P84022" label="GCR_HUMAN (pp) SMAD3_HUMAN" source="P04150" target="P84022">
    <att name="confidence_score" value="1.0" type="real" />
    <att name="confidence_score_old" value="0.2976" type="real" />
    <att name="initial_score" value="0.355" type="real" />
    <att name="relevance_score" value="0.1380952380952381" type="real" />
  </edge>
  <edge id="P04150 (pp) Q04206" label="GCR_HUMAN (pp) TF65_HUMAN" source="P04150" target="Q04206">
    <att name="confidence_score" value="1.0" type="real" />
    <att name="confidence_score_old" value="0.6165" type="real" />
    <att name="initial_score" value="0.7068" type="real" />
    <att name="relevance_score" value="0.1054421768707483" type="real" />
  </edge>
  <edge id="P04150 (pp) Q12824" label="GCR_HUMAN (pp) SNF5_HUMAN" source="P04150" target="Q12824">
    <att name="confidence_score" value="1.0" type="real" />
    <att name="confidence_score_old" value="0.1703" type="real" />
    <att name="initial_score" value="0.0854" type="real" />
    <att name="relevance_score" value="0.1951219512195122" type="real" />
  </edge>
  <edge id="P04150 (pp) Q13772" label="GCR_HUMAN (pp) NCOA4_HUMAN" source="P04150" target="Q13772">
    <att name="confidence_score" value="1.0" type="real" />
    <att name="confidence_score_old" value="0.2097" type="real" />
    <att name="initial_score" value="0.1857" type="real" />
    <att name="relevance_score" value="0.25443786982248523" type="real" />
  </edge>
  <edge id="P04150 (pp) Q14686" label="GCR_HUMAN (pp) NCOA6_HUMAN" source="P04150" target="Q14686">
    <att name="confidence_score" value="1.0" type="real" />
    <att name="confidence_score_old" value="0.2097" type="real" />
    <att name="initial_score" value="0.1857" type="real" />
    <att name="relevance_score" value="0.25" type="real" />
  </edge>
  <edge id="P04150 (pp) Q15596" label="GCR_HUMAN (pp) NCOA2_HUMAN" source="P04150" target="Q15596">
    <att name="confidence_score" value="1.0" type="real" />
    <att name="confidence_score_old" value="0.6584" type="real" />
    <att name="initial_score" value="0.7386" type="real" />
    <att name="relevance_score" value="0.25443786982248523" type="real" />
  </edge>
  <edge id="P04150 (pp) Q15648" label="GCR_HUMAN (pp) MED1_HUMAN" source="P04150" target="Q15648">
    <att name="confidence_score" value="1.0" type="real" />
    <att name="confidence_score_old" value="0.2162" type="real" />
    <att name="initial_score" value="0.2005" type="real" />
    <att name="relevance_score" value="0.16666666666666666" type="real" />
  </edge>
  <edge id="P04150 (pp) Q15788" label="GCR_HUMAN (pp) NCOA1_HUMAN" source="P04150" target="Q15788">
    <att name="confidence_score" value="1.0" type="real" />
    <att name="confidence_score_old" value="0.4944" type="real" />
    <att name="initial_score" value="0.6002" type="real" />
    <att name="relevance_score" value="0.25443786982248523" type="real" />
  </edge>
  <edge id="P04150 (pp) Q8NFD5" label="GCR_HUMAN (pp) ARI1B_HUMAN" source="P04150" target="Q8NFD5">
    <att name="confidence_score" value="1.0" type="real" />
    <att name="confidence_score_old" value="0.1714" type="real" />
    <att name="initial_score" value="0.0883" type="real" />
    <att name="relevance_score" value="0.25443786982248523" type="real" />
  </edge>
  <edge id="P04150 (pp) Q8TAQ2" label="GCR_HUMAN (pp) SMRC2_HUMAN" source="P04150" target="Q8TAQ2">
    <att name="confidence_score" value="1.0" type="real" />
    <att name="confidence_score_old" value="0.1713" type="real" />
    <att name="initial_score" value="0.0882" type="real" />
    <att name="relevance_score" value="0.25443786982248523" type="real" />
  </edge>
  <edge id="P04150 (pp) Q92793" label="GCR_HUMAN (pp) CBP_HUMAN" source="P04150" target="Q92793">
    <att name="confidence_score" value="1.0" type="real" />
    <att name="confidence_score_old" value="0.4207" type="real" />
    <att name="initial_score" value="0.5222" type="real" />
    <att name="relevance_score" value="0.12536443148688048" type="real" />
  </edge>
  <edge id="P04150 (pp) Q92922" label="GCR_HUMAN (pp) SMRC1_HUMAN" source="P04150" target="Q92922">
    <att name="confidence_score" value="1.0" type="real" />
    <att name="confidence_score_old" value="0.2447" type="real" />
    <att name="initial_score" value="0.2603" type="real" />
    <att name="relevance_score" value="0.25443786982248523" type="real" />
  </edge>
  <edge id="P04150 (pp) Q969G3" label="GCR_HUMAN (pp) SMCE1_HUMAN" source="P04150" target="Q969G3">
    <att name="confidence_score" value="1.0" type="real" />
    <att name="confidence_score_old" value="0.2009" type="real" />
    <att name="initial_score" value="0.1651" type="real" />
    <att name="relevance_score" value="0.25443786982248523" type="real" />
  </edge>
  <edge id="P04150 (pp) Q96GM5" label="GCR_HUMAN (pp) SMRD1_HUMAN" source="P04150" target="Q96GM5">
    <att name="confidence_score" value="1.0" type="real" />
    <att name="confidence_score_old" value="0.1992" type="real" />
    <att name="initial_score" value="0.161" type="real" />
    <att name="relevance_score" value="0.19626168224299065" type="real" />
  </edge>
  <edge id="P04150 (pp) Q9UBK2" label="GCR_HUMAN (pp) PRGC1_HUMAN" source="P04150" target="Q9UBK2">
    <att name="confidence_score" value="1.0" type="real" />
    <att name="confidence_score_old" value="0.3763" type="real" />
    <att name="initial_score" value="0.4683" type="real" />
    <att name="relevance_score" value="0.225" type="real" />
  </edge>
  <edge id="P04150 (pp) Q9Y3R0" label="GCR_HUMAN (pp) GRIP1_HUMAN" source="P04150" target="Q9Y3R0">
    <att name="confidence_score" value="1.0" type="real" />
    <att name="confidence_score_old" value="0.4184" type="real" />
    <att name="initial_score" value="0.5196" type="real" />
    <att name="relevance_score" value="0.1774193548387097" type="real" />
  </edge>
  <edge id="P04150 (pp) Q9Y618" label="GCR_HUMAN (pp) NCOR2_HUMAN" source="P04150" target="Q9Y618">
    <att name="confidence_score" value="1.0" type="real" />
    <att name="confidence_score_old" value="0.2397" type="real" />
    <att name="initial_score" value="0.2504" type="real" />
    <att name="relevance_score" value="0.23275862068965517" type="real" />
  </edge>
  <edge id="P04150 (pp) Q9Y6Q9" label="GCR_HUMAN (pp) NCOA3_HUMAN" source="P04150" target="Q9Y6Q9">
    <att name="confidence_score" value="1.0" type="real" />
    <att name="confidence_score_old" value="0.2337" type="real" />
    <att name="initial_score" value="0.2383" type="real" />
    <att name="relevance_score" value="0.22429906542056074" type="real" />
  </edge>
  <edge id="P08047 (pp) P10276" label="SP1_HUMAN (pp) RARA_HUMAN" source="P08047" target="P10276">
    <att name="confidence_score" value="1.0" type="real" />
    <att name="confidence_score_old" value="0.5905" type="real" />
    <att name="initial_score" value="0.686" type="real" />
    <att name="relevance_score" value="0.11739130434782609" type="real" />
  </edge>
  <edge id="P08047 (pp) P17096" label="SP1_HUMAN (pp) HMGA1_HUMAN" source="P08047" target="P17096">
    <att name="confidence_score" value="1.0" type="real" />
    <att name="confidence_score_old" value="0.5352" type="real" />
    <att name="initial_score" value="0.6385" type="real" />
    <att name="relevance_score" value="0.11739130434782609" type="real" />
  </edge>
  <edge id="P08047 (pp) P17676" label="SP1_HUMAN (pp) CEBPB_HUMAN" source="P08047" target="P17676">
    <att name="confidence_score" value="1.0" type="real" />
    <att name="confidence_score_old" value="0.5251" type="real" />
    <att name="initial_score" value="0.6293" type="real" />
    <att name="relevance_score" value="0.11739130434782609" type="real" />
  </edge>
  <edge id="P08047 (pp) P19793" label="SP1_HUMAN (pp) RXRA_HUMAN" source="P08047" target="P19793">
    <att name="confidence_score" value="1.0" type="real" />
    <att name="confidence_score_old" value="0.4658" type="real" />
    <att name="initial_score" value="0.5714" type="real" />
    <att name="relevance_score" value="0.11739130434782609" type="real" />
  </edge>
  <edge id="P08047 (pp) P19838" label="SP1_HUMAN (pp) NFKB1_HUMAN" source="P08047" target="P19838">
    <att name="confidence_score" value="1.0" type="real" />
    <att name="confidence_score_old" value="1.0" type="real" />
    <att name="initial_score" value="0.6998" type="real" />
    <att name="relevance_score" value="0.11739130434782609" type="real" />
  </edge>
  <edge id="P08047 (pp) P29590" label="SP1_HUMAN (pp) PML_HUMAN" source="P08047" target="P29590">
    <att name="confidence_score" value="1.0" type="real" />
    <att name="confidence_score_old" value="0.5882" type="real" />
    <att name="initial_score" value="0.6841" type="real" />
    <att name="relevance_score" value="0.11739130434782609" type="real" />
  </edge>
  <edge id="P08047 (pp) P37231" label="SP1_HUMAN (pp) PPARG_HUMAN" source="P08047" target="P37231">
    <att name="confidence_score" value="1.0" type="real" />
    <att name="confidence_score_old" value="0.5702" type="real" />
    <att name="initial_score" value="0.6691" type="real" />
    <att name="relevance_score" value="0.11739130434782609" type="real" />
  </edge>
  <edge id="P08047 (pp) P51532" label="SP1_HUMAN (pp) SMCA4_HUMAN" source="P08047" target="P51532">
    <att name="confidence_score" value="1.0" type="real" />
    <att name="confidence_score_old" value="0.5584" type="real" />
    <att name="initial_score" value="0.659" type="real" />
    <att name="relevance_score" value="0.11739130434782609" type="real" />
  </edge>
  <edge id="P08047 (pp) P56524" label="SP1_HUMAN (pp) HDAC4_HUMAN" source="P08047" target="P56524">
    <att name="confidence_score" value="1.0" type="real" />
    <att name="confidence_score_old" value="0.4777" type="real" />
    <att name="initial_score" value="0.5836" type="real" />
    <att name="relevance_score" value="0.11016949152542373" type="real" />
  </edge>
  <edge id="P08047 (pp) P84022" label="SP1_HUMAN (pp) SMAD3_HUMAN" source="P08047" target="P84022">
    <att name="confidence_score" value="1.0" type="real" />
    <att name="confidence_score_old" value="1.0" type="real" />
    <att name="initial_score" value="0.7841" type="real" />
    <att name="relevance_score" value="0.11739130434782609" type="real" />
  </edge>
  <edge id="P08047 (pp) Q04206" label="SP1_HUMAN (pp) TF65_HUMAN" source="P08047" target="Q04206">
    <att name="confidence_score" value="1.0" type="real" />
    <att name="confidence_score_old" value="0.701" type="real" />
    <att name="initial_score" value="0.7689" type="real" />
    <att name="relevance_score" value="0.1054421768707483" type="real" />
  </edge>
  <edge id="P08047 (pp) Q15788" label="SP1_HUMAN (pp) NCOA1_HUMAN" source="P08047" target="Q15788">
    <att name="confidence_score" value="1.0" type="real" />
    <att name="confidence_score_old" value="1.0" type="real" />
    <att name="relevance_score" value="0.11739130434782609" type="real" />
  </edge>
  <edge id="P08047 (pp) Q92793" label="SP1_HUMAN (pp) CBP_HUMAN" source="P08047" target="Q92793">
    <att name="confidence_score" value="1.0" type="real" />
    <att name="confidence_score_old" value="0.6347" type="real" />
    <att name="initial_score" value="0.7208" type="real" />
    <att name="relevance_score" value="0.11739130434782609" type="real" />
  </edge>
  <edge id="P08047 (pp) Q9Y618" label="SP1_HUMAN (pp) NCOR2_HUMAN" source="P08047" target="Q9Y618">
    <att name="confidence_score" value="1.0" type="real" />
    <att name="confidence_score_old" value="0.4751" type="real" />
    <att name="initial_score" value="0.581" type="real" />
    <att name="relevance_score" value="0.11739130434782609" type="real" />
  </edge>
  <edge id="P08047 (pp) Q9Y6Q9" label="SP1_HUMAN (pp) NCOA3_HUMAN" source="P08047" target="Q9Y6Q9">
    <att name="confidence_score" value="1.0" type="real" />
    <att name="confidence_score_old" value="1.0" type="real" />
    <att name="initial_score" value="0.109" type="real" />
    <att name="relevance_score" value="0.11739130434782609" type="real" />
  </edge>
  <edge id="P09430 (pp) P37231" label="STP1_HUMAN (pp) PPARG_HUMAN" source="P09430" target="P37231">
    <att name="confidence_score" value="1.0" type="real" />
    <att name="confidence_score_old" value="0.2476" type="real" />
    <att name="initial_score" value="0.266" type="real" />
    <att name="relevance_score" value="0.4" type="real" />
  </edge>
  <edge id="P09430 (pp) Q07869" label="STP1_HUMAN (pp) PPARA_HUMAN" source="P09430" target="Q07869">
    <att name="confidence_score" value="1.0" type="real" />
    <att name="confidence_score_old" value="0.2056" type="real" />
    <att name="initial_score" value="0.1762" type="real" />
    <att name="relevance_score" value="0.4" type="real" />
  </edge>
  <edge id="P10276 (pp) P19793" label="RARA_HUMAN (pp) RXRA_HUMAN" source="P10276" target="P19793">
    <att name="confidence_score" value="1.0" type="real" />
    <att name="confidence_score_old" value="1.0" type="real" />
    <att name="initial_score" value="0.762" type="real" />
    <att name="relevance_score" value="0.2773109243697479" type="real" />
  </edge>
  <edge id="P10276 (pp) P22736" label="RARA_HUMAN (pp) NR4A1_HUMAN" source="P10276" target="P22736">
    <att name="confidence_score" value="1.0" type="real" />
    <att name="confidence_score_old" value="0.1733" type="real" />
    <att name="initial_score" value="0.0936" type="real" />
    <att name="relevance_score" value="0.2773109243697479" type="real" />
  </edge>
  <edge id="P10276 (pp) P28702" label="RARA_HUMAN (pp) RXRB_HUMAN" source="P10276" target="P28702">
    <att name="confidence_score" value="1.0" type="real" />
    <att name="confidence_score_old" value="0.1911" type="real" />
    <att name="initial_score" value="0.141" type="real" />
    <att name="relevance_score" value="0.2773109243697479" type="real" />
  </edge>
  <edge id="P10276 (pp) P29590" label="RARA_HUMAN (pp) PML_HUMAN" source="P10276" target="P29590">
    <att name="confidence_score" value="1.0" type="real" />
    <att name="confidence_score_old" value="1.0" type="real" />
    <att name="initial_score" value="0.3591" type="real" />
    <att name="relevance_score" value="0.15760869565217392" type="real" />
  </edge>
  <edge id="P10276 (pp) P37231" label="RARA_HUMAN (pp) PPARG_HUMAN" source="P10276" target="P37231">
    <att name="confidence_score" value="1.0" type="real" />
    <att name="confidence_score_old" value="0.1876" type="real" />
    <att name="initial_score" value="0.132" type="real" />
    <att name="relevance_score" value="0.2773109243697479" type="real" />
  </edge>
  <edge id="P10276 (pp) P48443" label="RARA_HUMAN (pp) RXRG_HUMAN" source="P10276" target="P48443">
    <att name="confidence_score" value="1.0" type="real" />
    <att name="confidence_score_old" value="0.1911" type="real" />
    <att name="initial_score" value="0.1409" type="real" />
    <att name="relevance_score" value="0.2773109243697479" type="real" />
  </edge>
  <edge id="P10276 (pp) P48552" label="RARA_HUMAN (pp) NRIP1_HUMAN" source="P10276" target="P48552">
    <att name="confidence_score" value="1.0" type="real" />
    <att name="confidence_score_old" value="0.358" type="real" />
    <att name="initial_score" value="0.4442" type="real" />
    <att name="relevance_score" value="0.2773109243697479" type="real" />
  </edge>
  <edge id="P10276 (pp) P63165" label="RARA_HUMAN (pp) SUMO1_HUMAN" source="P10276" target="P63165">
    <att name="confidence_score" value="1.0" type="real" />
    <att name="confidence_score_old" value="0.48" type="real" />
    <att name="initial_score" value="0.5859" type="real" />
    <att name="relevance_score" value="0.10931174089068826" type="real" />
  </edge>
  <edge id="P10276 (pp) P84022" label="RARA_HUMAN (pp) SMAD3_HUMAN" source="P10276" target="P84022">
    <att name="confidence_score" value="1.0" type="real" />
    <att name="confidence_score_old" value="0.2137" type="real" />
    <att name="initial_score" value="0.195" type="real" />
    <att name="relevance_score" value="0.1380952380952381" type="real" />
  </edge>
  <edge id="P10276 (pp) Q13887" label="RARA_HUMAN (pp) KLF5_HUMAN" source="P10276" target="Q13887">
    <att name="confidence_score" value="1.0" type="real" />
    <att name="confidence_score_old" value="0.3776" type="real" />
    <att name="initial_score" value="0.4699" type="real" />
    <att name="relevance_score" value="0.2773109243697479" type="real" />
  </edge>
  <edge id="P10276 (pp) Q14686" label="RARA_HUMAN (pp) NCOA6_HUMAN" source="P10276" target="Q14686">
    <att name="confidence_score" value="1.0" type="real" />
    <att name="confidence_score_old" value="0.2233" type="real" />
    <att name="initial_score" value="0.2162" type="real" />
    <att name="relevance_score" value="0.25" type="real" />
  </edge>
  <edge id="P10276 (pp) Q15291" label="RARA_HUMAN (pp) RBBP5_HUMAN" source="P10276" target="Q15291">
    <att name="confidence_score" value="1.0" type="real" />
    <att name="confidence_score_old" value="0.1815" type="real" />
    <att name="initial_score" value="0.116" type="real" />
    <att name="relevance_score" value="0.1511627906976744" type="real" />
  </edge>
  <edge id="P10276 (pp) Q15466" label="RARA_HUMAN (pp) NR0B2_HUMAN" source="P10276" target="Q15466">
    <att name="confidence_score" value="1.0" type="real" />
    <att name="confidence_score_old" value="0.3781" type="real" />
    <att name="initial_score" value="0.4707" type="real" />
    <att name="relevance_score" value="0.25" type="real" />
  </edge>
  <edge id="P10276 (pp) Q15596" label="RARA_HUMAN (pp) NCOA2_HUMAN" source="P10276" target="Q15596">
    <att name="confidence_score" value="1.0" type="real" />
    <att name="confidence_score_old" value="0.3069" type="real" />
    <att name="initial_score" value="0.3699" type="real" />
    <att name="relevance_score" value="0.26153846153846155" type="real" />
  </edge>
  <edge id="P10276 (pp) Q15648" label="RARA_HUMAN (pp) MED1_HUMAN" source="P10276" target="Q15648">
    <att name="confidence_score" value="1.0" type="real" />
    <att name="confidence_score_old" value="0.2634" type="real" />
    <att name="initial_score" value="0.296" type="real" />
    <att name="relevance_score" value="0.16666666666666666" type="real" />
  </edge>
  <edge id="P10276 (pp) Q15788" label="RARA_HUMAN (pp) NCOA1_HUMAN" source="P10276" target="Q15788">
    <att name="confidence_score" value="1.0" type="real" />
    <att name="confidence_score_old" value="0.6086" type="real" />
    <att name="initial_score" value="0.7006" type="real" />
    <att name="relevance_score" value="0.2773109243697479" type="real" />
  </edge>
  <edge id="P10276 (pp) Q16236" label="RARA_HUMAN (pp) NF2L2_HUMAN" source="P10276" target="Q16236">
    <att name="confidence_score" value="1.0" type="real" />
    <att name="confidence_score_old" value="0.6667" type="real" />
    <att name="initial_score" value="0.7447" type="real" />
    <att name="relevance_score" value="0.16470588235294117" type="real" />
  </edge>
  <edge id="P10276 (pp) Q6ZW49" label="RARA_HUMAN (pp) PAXI1_HUMAN" source="P10276" target="Q6ZW49">
    <att name="confidence_score" value="1.0" type="real" />
    <att name="confidence_score_old" value="0.1821" type="real" />
    <att name="initial_score" value="0.1176" type="real" />
    <att name="relevance_score" value="0.1518987341772152" type="real" />
  </edge>
  <edge id="P10276 (pp) Q92793" label="RARA_HUMAN (pp) CBP_HUMAN" source="P10276" target="Q92793">
    <att name="confidence_score" value="1.0" type="real" />
    <att name="confidence_score_old" value="0.2451" type="real" />
    <att name="initial_score" value="0.2612" type="real" />
    <att name="relevance_score" value="0.12536443148688048" type="real" />
  </edge>
  <edge id="P10276 (pp) Q9UBL3" label="RARA_HUMAN (pp) ASH2L_HUMAN" source="P10276" target="Q9UBL3">
    <att name="confidence_score" value="1.0" type="real" />
    <att name="confidence_score_old" value="0.1815" type="real" />
    <att name="initial_score" value="0.116" type="real" />
    <att name="relevance_score" value="0.13" type="real" />
  </edge>
  <edge id="P10276 (pp) Q9Y618" label="RARA_HUMAN (pp) NCOR2_HUMAN" source="P10276" target="Q9Y618">
    <att name="confidence_score" value="1.0" type="real" />
    <att name="confidence_score_old" value="0.3123" type="real" />
    <att name="initial_score" value="0.3783" type="real" />
    <att name="relevance_score" value="0.23275862068965517" type="real" />
  </edge>
  <edge id="P10276 (pp) Q9Y6Q9" label="RARA_HUMAN (pp) NCOA3_HUMAN" source="P10276" target="Q9Y6Q9">
    <att name="confidence_score" value="1.0" type="real" />
    <att name="confidence_score_old" value="0.4328" type="real" />
    <att name="initial_score" value="0.5359" type="real" />
    <att name="relevance_score" value="0.22429906542056074" type="real" />
  </edge>
  <edge id="P11473 (pp) P19793" label="VDR_HUMAN (pp) RXRA_HUMAN" source="P11473" target="P19793">
    <att name="confidence_score" value="1.0" type="real" />
    <att name="confidence_score_old" value="1.0" type="real" />
    <att name="initial_score" value="0.7847" type="real" />
    <att name="relevance_score" value="0.3132530120481928" type="real" />
  </edge>
  <edge id="P11473 (pp) P19838" label="VDR_HUMAN (pp) NFKB1_HUMAN" source="P11473" target="P19838">
    <att name="confidence_score" value="1.0" type="real" />
    <att name="confidence_score_old" value="0.2064" type="real" />
    <att name="initial_score" value="0.1781" type="real" />
    <att name="relevance_score" value="0.14634146341463414" type="real" />
  </edge>
  <edge id="P11473 (pp) P28069" label="VDR_HUMAN (pp) PIT1_HUMAN" source="P11473" target="P28069">
    <att name="confidence_score" value="1.0" type="real" />
    <att name="confidence_score_old" value="0.2306" type="real" />
    <att name="initial_score" value="0.2318" type="real" />
    <att name="relevance_score" value="0.3132530120481928" type="real" />
  </edge>
  <edge id="P11473 (pp) P28702" label="VDR_HUMAN (pp) RXRB_HUMAN" source="P11473" target="P28702">
    <att name="confidence_score" value="1.0" type="real" />
    <att name="confidence_score_old" value="0.3497" type="real" />
    <att name="initial_score" value="0.4329" type="real" />
    <att name="relevance_score" value="0.3132530120481928" type="real" />
  </edge>
  <edge id="P11473 (pp) P37231" label="VDR_HUMAN (pp) PPARG_HUMAN" source="P11473" target="P37231">
    <att name="confidence_score" value="1.0" type="real" />
    <att name="confidence_score_old" value="0.2721" type="real" />
    <att name="initial_score" value="0.3117" type="real" />
    <att name="relevance_score" value="0.3132530120481928" type="real" />
  </edge>
  <edge id="P11473 (pp) P48443" label="VDR_HUMAN (pp) RXRG_HUMAN" source="P11473" target="P48443">
    <att name="confidence_score" value="1.0" type="real" />
    <att name="confidence_score_old" value="0.243" type="real" />
    <att name="initial_score" value="0.2569" type="real" />
    <att name="relevance_score" value="0.3132530120481928" type="real" />
  </edge>
  <edge id="P11473 (pp) P49715" label="VDR_HUMAN (pp) CEBPA_HUMAN" source="P11473" target="P49715">
    <att name="confidence_score" value="1.0" type="real" />
    <att name="confidence_score_old" value="0.2717" type="real" />
    <att name="initial_score" value="0.3109" type="real" />
    <att name="relevance_score" value="0.1509433962264151" type="real" />
  </edge>
  <edge id="P11473 (pp) P84022" label="VDR_HUMAN (pp) SMAD3_HUMAN" source="P11473" target="P84022">
    <att name="confidence_score" value="1.0" type="real" />
    <att name="confidence_score_old" value="1.0" type="real" />
    <att name="initial_score" value="0.5823" type="real" />
    <att name="relevance_score" value="0.1380952380952381" type="real" />
  </edge>
  <edge id="P11473 (pp) Q04206" label="VDR_HUMAN (pp) TF65_HUMAN" source="P11473" target="Q04206">
    <att name="confidence_score" value="1.0" type="real" />
    <att name="confidence_score_old" value="0.2064" type="real" />
    <att name="initial_score" value="0.1782" type="real" />
    <att name="relevance_score" value="0.1054421768707483" type="real" />
  </edge>
  <edge id="P11473 (pp) Q13772" label="VDR_HUMAN (pp) NCOA4_HUMAN" source="P11473" target="Q13772">
    <att name="confidence_score" value="1.0" type="real" />
    <att name="confidence_score_old" value="0.2422" type="real" />
    <att name="initial_score" value="0.2554" type="real" />
    <att name="relevance_score" value="0.3132530120481928" type="real" />
  </edge>
  <edge id="P11473 (pp) Q15596" label="VDR_HUMAN (pp) NCOA2_HUMAN" source="P11473" target="Q15596">
    <att name="confidence_score" value="1.0" type="real" />
    <att name="confidence_score_old" value="0.5457" type="real" />
    <att name="initial_score" value="0.6479" type="real" />
    <att name="relevance_score" value="0.26153846153846155" type="real" />
  </edge>
  <edge id="P11473 (pp) Q15648" label="VDR_HUMAN (pp) MED1_HUMAN" source="P11473" target="Q15648">
    <att name="confidence_score" value="1.0" type="real" />
    <att name="confidence_score_old" value="0.6942" type="real" />
    <att name="initial_score" value="0.7641" type="real" />
    <att name="relevance_score" value="0.16666666666666666" type="real" />
  </edge>
  <edge id="P11473 (pp) Q15788" label="VDR_HUMAN (pp) NCOA1_HUMAN" source="P11473" target="Q15788">
    <att name="confidence_score" value="1.0" type="real" />
    <att name="confidence_score_old" value="0.7066" type="real" />
    <att name="initial_score" value="0.7727" type="real" />
    <att name="relevance_score" value="0.29347826086956524" type="real" />
  </edge>
  <edge id="P11473 (pp) Q92793" label="VDR_HUMAN (pp) CBP_HUMAN" source="P11473" target="Q92793">
    <att name="confidence_score" value="1.0" type="real" />
    <att name="confidence_score_old" value="0.3872" type="real" />
    <att name="initial_score" value="0.4821" type="real" />
    <att name="relevance_score" value="0.12536443148688048" type="real" />
  </edge>
  <edge id="P11473 (pp) Q9Y3R0" label="VDR_HUMAN (pp) GRIP1_HUMAN" source="P11473" target="Q9Y3R0">
    <att name="confidence_score" value="1.0" type="real" />
    <att name="confidence_score_old" value="0.5578" type="real" />
    <att name="initial_score" value="0.6585" type="real" />
    <att name="relevance_score" value="0.1774193548387097" type="real" />
  </edge>
  <edge id="P11473 (pp) Q9Y618" label="VDR_HUMAN (pp) NCOR2_HUMAN" source="P11473" target="Q9Y618">
    <att name="confidence_score" value="1.0" type="real" />
    <att name="confidence_score_old" value="0.2176" type="real" />
    <att name="initial_score" value="0.2036" type="real" />
    <att name="relevance_score" value="0.23275862068965517" type="real" />
  </edge>
  <edge id="P11473 (pp) Q9Y6Q9" label="VDR_HUMAN (pp) NCOA3_HUMAN" source="P11473" target="Q9Y6Q9">
    <att name="confidence_score" value="1.0" type="real" />
    <att name="confidence_score_old" value="0.6432" type="real" />
    <att name="initial_score" value="0.7273" type="real" />
    <att name="relevance_score" value="0.22429906542056074" type="real" />
  </edge>
  <edge id="P17096 (pp) P17676" label="HMGA1_HUMAN (pp) CEBPB_HUMAN" source="P17096" target="P17676">
    <att name="confidence_score" value="1.0" type="real" />
    <att name="confidence_score_old" value="0.4932" type="real" />
    <att name="initial_score" value="0.5991" type="real" />
    <att name="relevance_score" value="0.14705882352941177" type="real" />
  </edge>
  <edge id="P17096 (pp) P19838" label="HMGA1_HUMAN (pp) NFKB1_HUMAN" source="P17096" target="P19838">
    <att name="confidence_score" value="1.0" type="real" />
    <att name="confidence_score_old" value="0.3216" type="real" />
    <att name="initial_score" value="0.3924" type="real" />
    <att name="relevance_score" value="0.14634146341463414" type="real" />
  </edge>
  <edge id="P17096 (pp) P37231" label="HMGA1_HUMAN (pp) PPARG_HUMAN" source="P17096" target="P37231">
    <att name="confidence_score" value="1.0" type="real" />
    <att name="confidence_score_old" value="0.2493" type="real" />
    <att name="initial_score" value="0.2694" type="real" />
    <att name="relevance_score" value="0.14705882352941177" type="real" />
  </edge>
  <edge id="P17096 (pp) Q92793" label="HMGA1_HUMAN (pp) CBP_HUMAN" source="P17096" target="Q92793">
    <att name="confidence_score" value="1.0" type="real" />
    <att name="confidence_score_old" value="0.3744" type="real" />
    <att name="initial_score" value="0.4658" type="real" />
    <att name="relevance_score" value="0.12536443148688048" type="real" />
  </edge>
  <edge id="P17535 (pp) P37231" label="JUND_HUMAN (pp) PPARG_HUMAN" source="P17535" target="P37231">
    <att name="confidence_score" value="1.0" type="real" />
    <att name="confidence_score_old" value="0.3281" type="real" />
    <att name="initial_score" value="0.402" type="real" />
    <att name="relevance_score" value="0.13725490196078433" type="real" />
  </edge>
  <edge id="P17535 (pp) P84022" label="JUND_HUMAN (pp) SMAD3_HUMAN" source="P17535" target="P84022">
    <att name="confidence_score" value="1.0" type="real" />
    <att name="confidence_score_old" value="1.0" type="real" />
    <att name="initial_score" value="0.294" type="real" />
    <att name="relevance_score" value="0.13725490196078433" type="real" />
  </edge>
  <edge id="P17535 (pp) Q16236" label="JUND_HUMAN (pp) NF2L2_HUMAN" source="P17535" target="Q16236">
    <att name="confidence_score" value="1.0" type="real" />
    <att name="confidence_score_old" value="0.2302" type="real" />
    <att name="initial_score" value="0.2308" type="real" />
    <att name="relevance_score" value="0.13725490196078433" type="real" />
  </edge>
  <edge id="P17535 (pp) Q96EB6" label="JUND_HUMAN (pp) SIR1_HUMAN" source="P17535" target="Q96EB6">
    <att name="confidence_score" value="1.0" type="real" />
    <att name="confidence_score_old" value="0.2335" type="real" />
    <att name="initial_score" value="0.2377" type="real" />
    <att name="relevance_score" value="0.10152284263959391" type="real" />
  </edge>
  <edge id="P17676 (pp) P19838" label="CEBPB_HUMAN (pp) NFKB1_HUMAN" source="P17676" target="P19838">
    <att name="confidence_score" value="1.0" type="real" />
    <att name="confidence_score_old" value="1.0" type="real" />
    <att name="initial_score" value="0.743" type="real" />
    <att name="relevance_score" value="0.14634146341463414" type="real" />
  </edge>
  <edge id="P17676 (pp) P37231" label="CEBPB_HUMAN (pp) PPARG_HUMAN" source="P17676" target="P37231">
    <att name="confidence_score" value="1.0" type="real" />
    <att name="confidence_score_old" value="0.2634" type="real" />
    <att name="initial_score" value="0.2959" type="real" />
    <att name="relevance_score" value="0.24761904761904763" type="real" />
  </edge>
  <edge id="P17676 (pp) P42226" label="CEBPB_HUMAN (pp) STAT6_HUMAN" source="P17676" target="P42226">
    <att name="confidence_score" value="1.0" type="real" />
    <att name="confidence_score_old" value="1.0" type="real" />
    <att name="initial_score" value="0.5101" type="real" />
    <att name="relevance_score" value="0.24761904761904763" type="real" />
  </edge>
  <edge id="P17676 (pp) P49715" label="CEBPB_HUMAN (pp) CEBPA_HUMAN" source="P17676" target="P49715">
    <att name="confidence_score" value="1.0" type="real" />
    <att name="confidence_score_old" value="0.6436" type="real" />
    <att name="initial_score" value="0.7276" type="real" />
    <att name="relevance_score" value="0.1509433962264151" type="real" />
  </edge>
  <edge id="P17676 (pp) P51531" label="CEBPB_HUMAN (pp) SMCA2_HUMAN" source="P17676" target="P51531">
    <att name="confidence_score" value="1.0" type="real" />
    <att name="confidence_score_old" value="0.6839" type="real" />
    <att name="initial_score" value="0.7569" type="real" />
    <att name="relevance_score" value="0.24761904761904763" type="real" />
  </edge>
  <edge id="P17676 (pp) P51532" label="CEBPB_HUMAN (pp) SMCA4_HUMAN" source="P17676" target="P51532">
    <att name="confidence_score" value="1.0" type="real" />
    <att name="confidence_score_old" value="0.3978" type="real" />
    <att name="initial_score" value="0.4951" type="real" />
    <att name="relevance_score" value="0.1564245810055866" type="real" />
  </edge>
  <edge id="P17676 (pp) P56524" label="CEBPB_HUMAN (pp) HDAC4_HUMAN" source="P17676" target="P56524">
    <att name="confidence_score" value="1.0" type="real" />
    <att name="confidence_score_old" value="0.2048" type="real" />
    <att name="initial_score" value="0.1743" type="real" />
    <att name="relevance_score" value="0.11016949152542373" type="real" />
  </edge>
  <edge id="P17676 (pp) P63165" label="CEBPB_HUMAN (pp) SUMO1_HUMAN" source="P17676" target="P63165">
    <att name="confidence_score" value="1.0" type="real" />
    <att name="confidence_score_old" value="0.2469" type="real" />
    <att name="initial_score" value="0.2648" type="real" />
    <att name="relevance_score" value="0.10931174089068826" type="real" />
  </edge>
  <edge id="P17676 (pp) P84022" label="CEBPB_HUMAN (pp) SMAD3_HUMAN" source="P17676" target="P84022">
    <att name="confidence_score" value="1.0" type="real" />
    <att name="confidence_score_old" value="0.2906" type="real" />
    <att name="initial_score" value="0.3434" type="real" />
    <att name="relevance_score" value="0.1380952380952381" type="real" />
  </edge>
  <edge id="P17676 (pp) Q04206" label="CEBPB_HUMAN (pp) TF65_HUMAN" source="P17676" target="Q04206">
    <att name="confidence_score" value="1.0" type="real" />
    <att name="confidence_score_old" value="1.0" type="real" />
    <att name="initial_score" value="0.7894" type="real" />
    <att name="relevance_score" value="0.1054421768707483" type="real" />
  </edge>
  <edge id="P17676 (pp) Q12824" label="CEBPB_HUMAN (pp) SNF5_HUMAN" source="P17676" target="Q12824">
    <att name="confidence_score" value="1.0" type="real" />
    <att name="confidence_score_old" value="0.3689" type="real" />
    <att name="initial_score" value="0.4587" type="real" />
    <att name="relevance_score" value="0.1951219512195122" type="real" />
  </edge>
  <edge id="P17676 (pp) Q13887" label="CEBPB_HUMAN (pp) KLF5_HUMAN" source="P17676" target="Q13887">
    <att name="confidence_score" value="1.0" type="real" />
    <att name="confidence_score_old" value="0.2856" type="real" />
    <att name="initial_score" value="0.335" type="real" />
    <att name="relevance_score" value="0.24761904761904763" type="real" />
  </edge>
  <edge id="P17676 (pp) Q15648" label="CEBPB_HUMAN (pp) MED1_HUMAN" source="P17676" target="Q15648">
    <att name="confidence_score" value="1.0" type="real" />
    <att name="confidence_score_old" value="0.3296" type="real" />
    <att name="initial_score" value="0.4043" type="real" />
    <att name="relevance_score" value="0.16666666666666666" type="real" />
  </edge>
  <edge id="P17676 (pp) Q92793" label="CEBPB_HUMAN (pp) CBP_HUMAN" source="P17676" target="Q92793">
    <att name="confidence_score" value="1.0" type="real" />
    <att name="confidence_score_old" value="0.6009" type="real" />
    <att name="initial_score" value="0.6944" type="real" />
    <att name="relevance_score" value="0.12536443148688048" type="real" />
  </edge>
  <edge id="P17676 (pp) Q92830" label="CEBPB_HUMAN (pp) KAT2A_HUMAN" source="P17676" target="Q92830">
    <att name="confidence_score" value="1.0" type="real" />
    <att name="confidence_score_old" value="0.2924" type="real" />
    <att name="initial_score" value="0.3465" type="real" />
    <att name="relevance_score" value="0.1111111111111111" type="real" />
  </edge>
  <edge id="P17676 (pp) Q92922" label="CEBPB_HUMAN (pp) SMRC1_HUMAN" source="P17676" target="Q92922">
    <att name="confidence_score" value="1.0" type="real" />
    <att name="confidence_score_old" value="0.4104" type="real" />
    <att name="initial_score" value="0.5102" type="real" />
    <att name="relevance_score" value="0.24761904761904763" type="real" />
  </edge>
  <edge id="P17676 (pp) Q9HAZ2" label="CEBPB_HUMAN (pp) PRD16_HUMAN" source="P17676" target="Q9HAZ2">
    <att name="confidence_score" value="1.0" type="real" />
    <att name="confidence_score_old" value="1.0" type="real" />
    <att name="initial_score" value="0.6185" type="real" />
    <att name="relevance_score" value="0.2" type="real" />
  </edge>
  <edge id="P17676 (pp) Q9UKV0" label="CEBPB_HUMAN (pp) HDAC9_HUMAN" source="P17676" target="Q9UKV0">
    <att name="confidence_score" value="1.0" type="real" />
    <att name="confidence_score_old" value="0.2064" type="real" />
    <att name="initial_score" value="0.1782" type="real" />
    <att name="relevance_score" value="0.24761904761904763" type="real" />
  </edge>
  <edge id="P19793 (pp) P19838" label="RXRA_HUMAN (pp) NFKB1_HUMAN" source="P19793" target="P19838">
    <att name="confidence_score" value="1.0" type="real" />
    <att name="confidence_score_old" value="0.2335" type="real" />
    <att name="initial_score" value="0.2378" type="real" />
    <att name="relevance_score" value="0.14634146341463414" type="real" />
  </edge>
  <edge id="P19793 (pp) P22736" label="RXRA_HUMAN (pp) NR4A1_HUMAN" source="P19793" target="P22736">
    <att name="confidence_score" value="1.0" type="real" />
    <att name="confidence_score_old" value="0.2536" type="real" />
    <att name="initial_score" value="0.2777" type="real" />
    <att name="relevance_score" value="0.3333333333333333" type="real" />
  </edge>
  <edge id="P19793 (pp) P28702" label="RXRA_HUMAN (pp) RXRB_HUMAN" source="P19793" target="P28702">
    <att name="confidence_score" value="1.0" type="real" />
    <att name="confidence_score_old" value="1.0" type="real" />
    <att name="initial_score" value="0.0" type="real" />
    <att name="relevance_score" value="0.35294117647058826" type="real" />
  </edge>
  <edge id="P19793 (pp) P29590" label="RXRA_HUMAN (pp) PML_HUMAN" source="P19793" target="P29590">
    <att name="confidence_score" value="1.0" type="real" />
    <att name="confidence_score_old" value="0.2333" type="real" />
    <att name="initial_score" value="0.2373" type="real" />
    <att name="relevance_score" value="0.15760869565217392" type="real" />
  </edge>
  <edge id="P19793 (pp) P37231" label="RXRA_HUMAN (pp) PPARG_HUMAN" source="P19793" target="P37231">
    <att name="confidence_score" value="1.0" type="real" />
    <att name="confidence_score_old" value="1.0" type="real" />
    <att name="initial_score" value="0.6501" type="real" />
    <att name="relevance_score" value="0.35294117647058826" type="real" />
  </edge>
  <edge id="P19793 (pp) P48443" label="RXRA_HUMAN (pp) RXRG_HUMAN" source="P19793" target="P48443">
    <att name="confidence_score" value="1.0" type="real" />
    <att name="confidence_score_old" value="1.0" type="real" />
    <att name="initial_score" value="0.0548" type="real" />
    <att name="relevance_score" value="0.35294117647058826" type="real" />
  </edge>
  <edge id="P19793 (pp) P48552" label="RXRA_HUMAN (pp) NRIP1_HUMAN" source="P19793" target="P48552">
    <att name="confidence_score" value="1.0" type="real" />
    <att name="confidence_score_old" value="1.0" type="real" />
    <att name="initial_score" value="0.7716" type="real" />
    <att name="relevance_score" value="0.3469387755102041" type="real" />
  </edge>
  <edge id="P19793 (pp) P63165" label="RXRA_HUMAN (pp) SUMO1_HUMAN" source="P19793" target="P63165">
    <att name="confidence_score" value="1.0" type="real" />
    <att name="confidence_score_old" value="1.0" type="real" />
    <att name="initial_score" value="0.3907" type="real" />
    <att name="relevance_score" value="0.10931174089068826" type="real" />
  </edge>
  <edge id="P19793 (pp) Q01469" label="RXRA_HUMAN (pp) FABP5_HUMAN" source="P19793" target="Q01469">
    <att name="confidence_score" value="1.0" type="real" />
    <att name="confidence_score_old" value="1.0" type="real" />
    <att name="initial_score" value="0.3944" type="real" />
    <att name="relevance_score" value="0.3333333333333333" type="real" />
  </edge>
  <edge id="P19793 (pp) Q04206" label="RXRA_HUMAN (pp) TF65_HUMAN" source="P19793" target="Q04206">
    <att name="confidence_score" value="1.0" type="real" />
    <att name="confidence_score_old" value="0.4187" type="real" />
    <att name="initial_score" value="0.5199" type="real" />
    <att name="relevance_score" value="0.1054421768707483" type="real" />
  </edge>
  <edge id="P19793 (pp) Q07869" label="RXRA_HUMAN (pp) PPARA_HUMAN" source="P19793" target="Q07869">
    <att name="confidence_score" value="1.0" type="real" />
    <att name="confidence_score_old" value="1.0" type="real" />
    <att name="initial_score" value="0.5811" type="real" />
    <att name="relevance_score" value="0.35294117647058826" type="real" />
  </edge>
  <edge id="P19793 (pp) Q14686" label="RXRA_HUMAN (pp) NCOA6_HUMAN" source="P19793" target="Q14686">
    <att name="confidence_score" value="1.0" type="real" />
    <att name="confidence_score_old" value="0.2596" type="real" />
    <att name="initial_score" value="0.289" type="real" />
    <att name="relevance_score" value="0.25" type="real" />
  </edge>
  <edge id="P19793 (pp) Q15291" label="RXRA_HUMAN (pp) RBBP5_HUMAN" source="P19793" target="Q15291">
    <att name="confidence_score" value="1.0" type="real" />
    <att name="confidence_score_old" value="0.1815" type="real" />
    <att name="initial_score" value="0.1159" type="real" />
    <att name="relevance_score" value="0.1511627906976744" type="real" />
  </edge>
  <edge id="P19793 (pp) Q15466" label="RXRA_HUMAN (pp) NR0B2_HUMAN" source="P19793" target="Q15466">
    <att name="confidence_score" value="1.0" type="real" />
    <att name="confidence_score_old" value="0.4273" type="real" />
    <att name="initial_score" value="0.5297" type="real" />
    <att name="relevance_score" value="0.25" type="real" />
  </edge>
  <edge id="P19793 (pp) Q15596" label="RXRA_HUMAN (pp) NCOA2_HUMAN" source="P19793" target="Q15596">
    <att name="confidence_score" value="1.0" type="real" />
    <att name="confidence_score_old" value="1.0" type="real" />
    <att name="initial_score" value="0.7943" type="real" />
    <att name="relevance_score" value="0.26153846153846155" type="real" />
  </edge>
  <edge id="P19793 (pp) Q15648" label="RXRA_HUMAN (pp) MED1_HUMAN" source="P19793" target="Q15648">
    <att name="confidence_score" value="1.0" type="real" />
    <att name="confidence_score_old" value="0.3005" type="real" />
    <att name="initial_score" value="0.3597" type="real" />
    <att name="relevance_score" value="0.16666666666666666" type="real" />
  </edge>
  <edge id="P19793 (pp) Q15788" label="RXRA_HUMAN (pp) NCOA1_HUMAN" source="P19793" target="Q15788">
    <att name="confidence_score" value="1.0" type="real" />
    <att name="confidence_score_old" value="1.0" type="real" />
    <att name="initial_score" value="0.8001" type="real" />
    <att name="relevance_score" value="0.29347826086956524" type="real" />
  </edge>
  <edge id="P19793 (pp) Q16236" label="RXRA_HUMAN (pp) NF2L2_HUMAN" source="P19793" target="Q16236">
    <att name="confidence_score" value="1.0" type="real" />
    <att name="confidence_score_old" value="1.0" type="real" />
    <att name="relevance_score" value="0.16470588235294117" type="real" />
  </edge>
  <edge id="P19793 (pp) Q5QJE6" label="RXRA_HUMAN (pp) TDIF2_HUMAN" source="P19793" target="Q5QJE6">
    <att name="confidence_score" value="1.0" type="real" />
    <att name="confidence_score_old" value="0.2002" type="real" />
    <att name="initial_score" value="0.1633" type="real" />
    <att name="relevance_score" value="0.125" type="real" />
  </edge>
  <edge id="P19793 (pp) Q6STE5" label="RXRA_HUMAN (pp) SMRD3_HUMAN" source="P19793" target="Q6STE5">
    <att name="confidence_score" value="1.0" type="real" />
    <att name="confidence_score_old" value="0.1896" type="real" />
    <att name="initial_score" value="0.1371" type="real" />
    <att name="relevance_score" value="0.35294117647058826" type="real" />
  </edge>
  <edge id="P19793 (pp) Q6ZW49" label="RXRA_HUMAN (pp) PAXI1_HUMAN" source="P19793" target="Q6ZW49">
    <att name="confidence_score" value="1.0" type="real" />
    <att name="confidence_score_old" value="0.182" type="real" />
    <att name="initial_score" value="0.1175" type="real" />
    <att name="relevance_score" value="0.1518987341772152" type="real" />
  </edge>
  <edge id="P19793 (pp) Q86VZ6" label="RXRA_HUMAN (pp) JAZF1_HUMAN" source="P19793" target="Q86VZ6">
    <att name="confidence_score" value="1.0" type="real" />
    <att name="confidence_score_old" value="0.2198" type="real" />
    <att name="initial_score" value="0.2085" type="real" />
    <att name="relevance_score" value="0.13043478260869565" type="real" />
  </edge>
  <edge id="P19793 (pp) Q92793" label="RXRA_HUMAN (pp) CBP_HUMAN" source="P19793" target="Q92793">
    <att name="confidence_score" value="1.0" type="real" />
    <att name="confidence_score_old" value="0.3461" type="real" />
    <att name="initial_score" value="0.4279" type="real" />
    <att name="relevance_score" value="0.12536443148688048" type="real" />
  </edge>
  <edge id="P19793 (pp) Q9UBK2" label="RXRA_HUMAN (pp) PRGC1_HUMAN" source="P19793" target="Q9UBK2">
    <att name="confidence_score" value="1.0" type="real" />
    <att name="confidence_score_old" value="1.0" type="real" />
    <att name="initial_score" value="0.6342" type="real" />
    <att name="relevance_score" value="0.225" type="real" />
  </edge>
  <edge id="P19793 (pp) Q9UBL3" label="RXRA_HUMAN (pp) ASH2L_HUMAN" source="P19793" target="Q9UBL3">
    <att name="confidence_score" value="1.0" type="real" />
    <att name="confidence_score_old" value="0.1814" type="real" />
    <att name="initial_score" value="0.1158" type="real" />
    <att name="relevance_score" value="0.13" type="real" />
  </edge>
  <edge id="P19793 (pp) Q9Y3R0" label="RXRA_HUMAN (pp) GRIP1_HUMAN" source="P19793" target="Q9Y3R0">
    <att name="confidence_score" value="1.0" type="real" />
    <att name="confidence_score_old" value="0.2191" type="real" />
    <att name="initial_score" value="0.2069" type="real" />
    <att name="relevance_score" value="0.1774193548387097" type="real" />
  </edge>
  <edge id="P19793 (pp) Q9Y618" label="RXRA_HUMAN (pp) NCOR2_HUMAN" source="P19793" target="Q9Y618">
    <att name="confidence_score" value="1.0" type="real" />
    <att name="confidence_score_old" value="1.0" type="real" />
    <att name="initial_score" value="0.6276" type="real" />
    <att name="relevance_score" value="0.23275862068965517" type="real" />
  </edge>
  <edge id="P19793 (pp) Q9Y6Q9" label="RXRA_HUMAN (pp) NCOA3_HUMAN" source="P19793" target="Q9Y6Q9">
    <att name="confidence_score" value="1.0" type="real" />
    <att name="confidence_score_old" value="0.2963" type="real" />
    <att name="initial_score" value="0.3529" type="real" />
    <att name="relevance_score" value="0.22429906542056074" type="real" />
  </edge>
  <edge id="P19838 (pp) P37231" label="NFKB1_HUMAN (pp) PPARG_HUMAN" source="P19838" target="P37231">
    <att name="confidence_score" value="1.0" type="real" />
    <att name="confidence_score_old" value="0.2145" type="real" />
    <att name="initial_score" value="0.1968" type="real" />
    <att name="relevance_score" value="0.14634146341463414" type="real" />
  </edge>
  <edge id="P19838 (pp) P42226" label="NFKB1_HUMAN (pp) STAT6_HUMAN" source="P19838" target="P42226">
    <att name="confidence_score" value="1.0" type="real" />
    <att name="confidence_score_old" value="0.3243" type="real" />
    <att name="initial_score" value="0.3965" type="real" />
    <att name="relevance_score" value="0.14634146341463414" type="real" />
  </edge>
  <edge id="P19838 (pp) Q04206" label="NFKB1_HUMAN (pp) TF65_HUMAN" source="P19838" target="Q04206">
    <att name="confidence_score" value="1.0" type="real" />
    <att name="confidence_score_old" value="1.0" type="real" />
    <att name="initial_score" value="0.7911" type="real" />
    <att name="relevance_score" value="0.1054421768707483" type="real" />
  </edge>
  <edge id="P19838 (pp) Q13887" label="NFKB1_HUMAN (pp) KLF5_HUMAN" source="P19838" target="Q13887">
    <att name="confidence_score" value="1.0" type="real" />
    <att name="confidence_score_old" value="0.395" type="real" />
    <att name="initial_score" value="0.4917" type="real" />
    <att name="relevance_score" value="0.14634146341463414" type="real" />
  </edge>
  <edge id="P19838 (pp) Q15650" label="NFKB1_HUMAN (pp) TRIP4_HUMAN" source="P19838" target="Q15650">
    <att name="confidence_score" value="1.0" type="real" />
    <att name="confidence_score_old" value="0.486" type="real" />
    <att name="initial_score" value="0.5919" type="real" />
    <att name="relevance_score" value="0.13636363636363635" type="real" />
  </edge>
  <edge id="P19838 (pp) Q15788" label="NFKB1_HUMAN (pp) NCOA1_HUMAN" source="P19838" target="Q15788">
    <att name="confidence_score" value="1.0" type="real" />
    <att name="confidence_score_old" value="0.6813" type="real" />
    <att name="initial_score" value="0.7551" type="real" />
    <att name="relevance_score" value="0.14634146341463414" type="real" />
  </edge>
  <edge id="P19838 (pp) Q92793" label="NFKB1_HUMAN (pp) CBP_HUMAN" source="P19838" target="Q92793">
    <att name="confidence_score" value="1.0" type="real" />
    <att name="confidence_score_old" value="1.0" type="real" />
    <att name="initial_score" value="0.5418" type="real" />
    <att name="relevance_score" value="0.12536443148688048" type="real" />
  </edge>
  <edge id="P19838 (pp) Q96EB6" label="NFKB1_HUMAN (pp) SIR1_HUMAN" source="P19838" target="Q96EB6">
    <att name="confidence_score" value="1.0" type="real" />
    <att name="confidence_score_old" value="0.3634" type="real" />
    <att name="initial_score" value="0.4515" type="real" />
    <att name="relevance_score" value="0.10152284263959391" type="real" />
  </edge>
  <edge id="P19838 (pp) Q9BZS1" label="NFKB1_HUMAN (pp) FOXP3_HUMAN" source="P19838" target="Q9BZS1">
    <att name="confidence_score" value="1.0" type="real" />
    <att name="confidence_score_old" value="0.2409" type="real" />
    <att name="initial_score" value="0.2528" type="real" />
    <att name="relevance_score" value="0.14444444444444443" type="real" />
  </edge>
  <edge id="P22736 (pp) P29590" label="NR4A1_HUMAN (pp) PML_HUMAN" source="P22736" target="P29590">
    <att name="confidence_score" value="1.0" type="real" />
    <att name="confidence_score_old" value="0.3222" type="real" />
    <att name="initial_score" value="0.3934" type="real" />
    <att name="relevance_score" value="0.15760869565217392" type="real" />
  </edge>
  <edge id="P22736 (pp) P37231" label="NR4A1_HUMAN (pp) PPARG_HUMAN" source="P22736" target="P37231">
    <att name="confidence_score" value="1.0" type="real" />
    <att name="confidence_score_old" value="0.1809" type="real" />
    <att name="initial_score" value="0.1145" type="real" />
    <att name="relevance_score" value="0.3333333333333333" type="real" />
  </edge>
  <edge id="P22736 (pp) P48443" label="NR4A1_HUMAN (pp) RXRG_HUMAN" source="P22736" target="P48443">
    <att name="confidence_score" value="1.0" type="real" />
    <att name="confidence_score_old" value="0.184" type="real" />
    <att name="initial_score" value="0.1228" type="real" />
    <att name="relevance_score" value="0.3333333333333333" type="real" />
  </edge>
  <edge id="P22736 (pp) P51843" label="NR4A1_HUMAN (pp) NR0B1_HUMAN" source="P22736" target="P51843">
    <att name="confidence_score" value="1.0" type="real" />
    <att name="confidence_score_old" value="0.3368" type="real" />
    <att name="initial_score" value="0.4147" type="real" />
    <att name="relevance_score" value="0.19047619047619047" type="real" />
  </edge>
  <edge id="P22736 (pp) P84022" label="NR4A1_HUMAN (pp) SMAD3_HUMAN" source="P22736" target="P84022">
    <att name="confidence_score" value="1.0" type="real" />
    <att name="confidence_score_old" value="0.1918" type="real" />
    <att name="initial_score" value="0.1427" type="real" />
    <att name="relevance_score" value="0.1380952380952381" type="real" />
  </edge>
  <edge id="P22736 (pp) Q04206" label="NR4A1_HUMAN (pp) TF65_HUMAN" source="P22736" target="Q04206">
    <att name="confidence_score" value="1.0" type="real" />
    <att name="confidence_score_old" value="0.3484" type="real" />
    <att name="initial_score" value="0.431" type="real" />
    <att name="relevance_score" value="0.1054421768707483" type="real" />
  </edge>
  <edge id="P22736 (pp) Q15596" label="NR4A1_HUMAN (pp) NCOA2_HUMAN" source="P22736" target="Q15596">
    <att name="confidence_score" value="1.0" type="real" />
    <att name="confidence_score_old" value="0.3306" type="real" />
    <att name="initial_score" value="0.4058" type="real" />
    <att name="relevance_score" value="0.26153846153846155" type="real" />
  </edge>
  <edge id="P22736 (pp) Q15788" label="NR4A1_HUMAN (pp) NCOA1_HUMAN" source="P22736" target="Q15788">
    <att name="confidence_score" value="1.0" type="real" />
    <att name="confidence_score_old" value="0.2113" type="real" />
    <att name="initial_score" value="0.1895" type="real" />
    <att name="relevance_score" value="0.29347826086956524" type="real" />
  </edge>
  <edge id="P22736 (pp) Q92922" label="NR4A1_HUMAN (pp) SMRC1_HUMAN" source="P22736" target="Q92922">
    <att name="confidence_score" value="1.0" type="real" />
    <att name="confidence_score_old" value="0.1973" type="real" />
    <att name="initial_score" value="0.1563" type="real" />
    <att name="relevance_score" value="0.3333333333333333" type="real" />
  </edge>
  <edge id="P22736 (pp) Q969G3" label="NR4A1_HUMAN (pp) SMCE1_HUMAN" source="P22736" target="Q969G3">
    <att name="confidence_score" value="1.0" type="real" />
    <att name="confidence_score_old" value="0.1968" type="real" />
    <att name="initial_score" value="0.1552" type="real" />
    <att name="relevance_score" value="0.2716049382716049" type="real" />
  </edge>
  <edge id="P22736 (pp) Q9Y618" label="NR4A1_HUMAN (pp) NCOR2_HUMAN" source="P22736" target="Q9Y618">
    <att name="confidence_score" value="1.0" type="real" />
    <att name="confidence_score_old" value="0.3199" type="real" />
    <att name="initial_score" value="0.3898" type="real" />
    <att name="relevance_score" value="0.23275862068965517" type="real" />
  </edge>
  <edge id="P28069 (pp) P37231" label="PIT1_HUMAN (pp) PPARG_HUMAN" source="P28069" target="P37231">
    <att name="confidence_score" value="1.0" type="real" />
    <att name="confidence_score_old" value="0.2316" type="real" />
    <att name="initial_score" value="0.2338" type="real" />
    <att name="relevance_score" value="0.4117647058823529" type="real" />
  </edge>
  <edge id="P28069 (pp) Q07869" label="PIT1_HUMAN (pp) PPARA_HUMAN" source="P28069" target="Q07869">
    <att name="confidence_score" value="1.0" type="real" />
    <att name="confidence_score_old" value="0.2307" type="real" />
    <att name="initial_score" value="0.2319" type="real" />
    <att name="relevance_score" value="0.4117647058823529" type="real" />
  </edge>
  <edge id="P28069 (pp) Q15648" label="PIT1_HUMAN (pp) MED1_HUMAN" source="P28069" target="Q15648">
    <att name="confidence_score" value="1.0" type="real" />
    <att name="confidence_score_old" value="0.3391" type="real" />
    <att name="initial_score" value="0.4181" type="real" />
    <att name="relevance_score" value="0.16666666666666666" type="real" />
  </edge>
  <edge id="P28069 (pp) Q92793" label="PIT1_HUMAN (pp) CBP_HUMAN" source="P28069" target="Q92793">
    <att name="confidence_score" value="1.0" type="real" />
    <att name="confidence_score_old" value="0.6038" type="real" />
    <att name="initial_score" value="0.6967" type="real" />
    <att name="relevance_score" value="0.12536443148688048" type="real" />
  </edge>
  <edge id="P28702 (pp) P37231" label="RXRB_HUMAN (pp) PPARG_HUMAN" source="P28702" target="P37231">
    <att name="confidence_score" value="1.0" type="real" />
    <att name="confidence_score_old" value="1.0" type="real" />
    <att name="initial_score" value="0.1461" type="real" />
    <att name="relevance_score" value="0.4" type="real" />
  </edge>
  <edge id="P28702 (pp) P48443" label="RXRB_HUMAN (pp) RXRG_HUMAN" source="P28702" target="P48443">
    <att name="confidence_score" value="1.0" type="real" />
    <att name="confidence_score_old" value="1.0" type="real" />
    <att name="initial_score" value="0.0" type="real" />
    <att name="relevance_score" value="0.36363636363636365" type="real" />
  </edge>
  <edge id="P28702 (pp) P48552" label="RXRB_HUMAN (pp) NRIP1_HUMAN" source="P28702" target="P48552">
    <att name="confidence_score" value="1.0" type="real" />
    <att name="confidence_score_old" value="1.0" type="real" />
    <att name="initial_score" value="0.7764" type="real" />
    <att name="relevance_score" value="0.3469387755102041" type="real" />
  </edge>
  <edge id="P28702 (pp) Q07869" label="RXRB_HUMAN (pp) PPARA_HUMAN" source="P28702" target="Q07869">
    <att name="confidence_score" value="1.0" type="real" />
    <att name="confidence_score_old" value="1.0" type="real" />
    <att name="initial_score" value="0.0897" type="real" />
    <att name="relevance_score" value="0.4" type="real" />
  </edge>
  <edge id="P28702 (pp) Q15788" label="RXRB_HUMAN (pp) NCOA1_HUMAN" source="P28702" target="Q15788">
    <att name="confidence_score" value="1.0" type="real" />
    <att name="confidence_score_old" value="1.0" type="real" />
    <att name="initial_score" value="0.5376" type="real" />
    <att name="relevance_score" value="0.29347826086956524" type="real" />
  </edge>
  <edge id="P28702 (pp) Q96CP2" label="RXRB_HUMAN (pp) FWCH2_HUMAN" source="P28702" target="Q96CP2">
    <att name="confidence_score" value="1.0" type="real" />
    <att name="confidence_score_old" value="0.1637" type="real" />
    <att name="initial_score" value="0.0662" type="real" />
    <att name="relevance_score" value="0.10526315789473684" type="real" />
  </edge>
  <edge id="P28702 (pp) Q9Y618" label="RXRB_HUMAN (pp) NCOR2_HUMAN" source="P28702" target="Q9Y618">
    <att name="confidence_score" value="1.0" type="real" />
    <att name="confidence_score_old" value="1.0" type="real" />
    <att name="initial_score" value="0.3048" type="real" />
    <att name="relevance_score" value="0.23275862068965517" type="real" />
  </edge>
  <edge id="P28702 (pp) Q9Y6Q9" label="RXRB_HUMAN (pp) NCOA3_HUMAN" source="P28702" target="Q9Y6Q9">
    <att name="confidence_score" value="1.0" type="real" />
    <att name="confidence_score_old" value="0.1823" type="real" />
    <att name="initial_score" value="0.1183" type="real" />
    <att name="relevance_score" value="0.22429906542056074" type="real" />
  </edge>
  <edge id="P29590 (pp) P37231" label="PML_HUMAN (pp) PPARG_HUMAN" source="P29590" target="P37231">
    <att name="confidence_score" value="1.0" type="real" />
    <att name="confidence_score_old" value="0.1848" type="real" />
    <att name="initial_score" value="0.1246" type="real" />
    <att name="relevance_score" value="0.15760869565217392" type="real" />
  </edge>
  <edge id="P29590 (pp) P63165" label="PML_HUMAN (pp) SUMO1_HUMAN" source="P29590" target="P63165">
    <att name="confidence_score" value="1.0" type="real" />
    <att name="confidence_score_old" value="1.0" type="real" />
    <att name="initial_score" value="0.7853" type="real" />
    <att name="relevance_score" value="0.10931174089068826" type="real" />
  </edge>
  <edge id="P29590 (pp) P84022" label="PML_HUMAN (pp) SMAD3_HUMAN" source="P29590" target="P84022">
    <att name="confidence_score" value="1.0" type="real" />
    <att name="confidence_score_old" value="1.0" type="real" />
    <att name="initial_score" value="0.2144" type="real" />
    <att name="relevance_score" value="0.1380952380952381" type="real" />
  </edge>
  <edge id="P29590 (pp) Q04206" label="PML_HUMAN (pp) TF65_HUMAN" source="P29590" target="Q04206">
    <att name="confidence_score" value="1.0" type="real" />
    <att name="confidence_score_old" value="1.0" type="real" />
    <att name="initial_score" value="0.6343" type="real" />
    <att name="relevance_score" value="0.1054421768707483" type="real" />
  </edge>
  <edge id="P29590 (pp) Q15596" label="PML_HUMAN (pp) NCOA2_HUMAN" source="P29590" target="Q15596">
    <att name="confidence_score" value="1.0" type="real" />
    <att name="confidence_score_old" value="0.3462" type="real" />
    <att name="initial_score" value="0.428" type="real" />
    <att name="relevance_score" value="0.15760869565217392" type="real" />
  </edge>
  <edge id="P29590 (pp) Q16236" label="PML_HUMAN (pp) NF2L2_HUMAN" source="P29590" target="Q16236">
    <att name="confidence_score" value="1.0" type="real" />
    <att name="confidence_score_old" value="0.4915" type="real" />
    <att name="initial_score" value="0.5974" type="real" />
    <att name="relevance_score" value="0.15760869565217392" type="real" />
  </edge>
  <edge id="P29590 (pp) Q92793" label="PML_HUMAN (pp) CBP_HUMAN" source="P29590" target="Q92793">
    <att name="confidence_score" value="1.0" type="real" />
    <att name="confidence_score_old" value="0.5715" type="real" />
    <att name="initial_score" value="0.6702" type="real" />
    <att name="relevance_score" value="0.12536443148688048" type="real" />
  </edge>
  <edge id="P29590 (pp) Q9UBK2" label="PML_HUMAN (pp) PRGC1_HUMAN" source="P29590" target="Q9UBK2">
    <att name="confidence_score" value="1.0" type="real" />
    <att name="confidence_score_old" value="0.2161" type="real" />
    <att name="initial_score" value="0.2002" type="real" />
    <att name="relevance_score" value="0.15760869565217392" type="real" />
  </edge>
  <edge id="P29590 (pp) Q9Y618" label="PML_HUMAN (pp) NCOR2_HUMAN" source="P29590" target="Q9Y618">
    <att name="confidence_score" value="1.0" type="real" />
    <att name="confidence_score_old" value="0.4084" type="real" />
    <att name="initial_score" value="0.5078" type="real" />
    <att name="relevance_score" value="0.15760869565217392" type="real" />
  </edge>
  <edge id="P33316 (pp) P37231" label="DUT_HUMAN (pp) PPARG_HUMAN" source="P33316" target="P37231">
    <att name="confidence_score" value="1.0" type="real" />
    <att name="confidence_score_old" value="0.3244" type="real" />
    <att name="initial_score" value="0.3966" type="real" />
    <att name="relevance_score" value="0.13333333333333333" type="real" />
  </edge>
  <edge id="P33316 (pp) Q07869" label="DUT_HUMAN (pp) PPARA_HUMAN" source="P33316" target="Q07869">
    <att name="confidence_score" value="1.0" type="real" />
    <att name="confidence_score_old" value="0.5919" type="real" />
    <att name="initial_score" value="0.6871" type="real" />
    <att name="relevance_score" value="0.13333333333333333" type="real" />
  </edge>
  <edge id="P37231 (pp) P42226" label="PPARG_HUMAN (pp) STAT6_HUMAN" source="P37231" target="P42226">
    <att name="confidence_score" value="1.0" type="real" />
    <att name="confidence_score_old" value="0.216" type="real" />
    <att name="initial_score" value="0.2001" type="real" />
    <att name="relevance_score" value="0.28888888888888886" type="real" />
  </edge>
  <edge id="P37231 (pp) P48443" label="PPARG_HUMAN (pp) RXRG_HUMAN" source="P37231" target="P48443">
    <att name="confidence_score" value="1.0" type="real" />
    <att name="confidence_score_old" value="1.0" type="real" />
    <att name="initial_score" value="0.1139" type="real" />
    <att name="relevance_score" value="0.36363636363636365" type="real" />
  </edge>
  <edge id="P37231 (pp) P48552" label="PPARG_HUMAN (pp) NRIP1_HUMAN" source="P37231" target="P48552">
    <att name="confidence_score" value="1.0" type="real" />
    <att name="confidence_score_old" value="0.2217" type="real" />
    <att name="initial_score" value="0.2127" type="real" />
    <att name="relevance_score" value="0.3469387755102041" type="real" />
  </edge>
  <edge id="P37231 (pp) P49715" label="PPARG_HUMAN (pp) CEBPA_HUMAN" source="P37231" target="P49715">
    <att name="confidence_score" value="1.0" type="real" />
    <att name="confidence_score_old" value="0.2054" type="real" />
    <att name="initial_score" value="0.1758" type="real" />
    <att name="relevance_score" value="0.1509433962264151" type="real" />
  </edge>
  <edge id="P37231 (pp) P51170" label="PPARG_HUMAN (pp) SCNNG_HUMAN" source="P37231" target="P51170">
    <att name="confidence_score" value="1.0" type="real" />
    <att name="confidence_score_old" value="0.3344" type="real" />
    <att name="initial_score" value="0.4112" type="real" />
    <att name="relevance_score" value="0.2" type="real" />
  </edge>
  <edge id="P37231 (pp) P51531" label="PPARG_HUMAN (pp) SMCA2_HUMAN" source="P37231" target="P51531">
    <att name="confidence_score" value="1.0" type="real" />
    <att name="confidence_score_old" value="1.0" type="real" />
    <att name="initial_score" value="0.0419" type="real" />
    <att name="relevance_score" value="0.325" type="real" />
  </edge>
  <edge id="P37231 (pp) P51532" label="PPARG_HUMAN (pp) SMCA4_HUMAN" source="P37231" target="P51532">
    <att name="confidence_score" value="1.0" type="real" />
    <att name="confidence_score_old" value="1.0" type="real" />
    <att name="initial_score" value="0.0968" type="real" />
    <att name="relevance_score" value="0.1564245810055866" type="real" />
  </edge>
  <edge id="P37231 (pp) P51843" label="PPARG_HUMAN (pp) NR0B1_HUMAN" source="P37231" target="P51843">
    <att name="confidence_score" value="1.0" type="real" />
    <att name="confidence_score_old" value="0.4199" type="real" />
    <att name="initial_score" value="0.5213" type="real" />
    <att name="relevance_score" value="0.19047619047619047" type="real" />
  </edge>
  <edge id="P37231 (pp) P56524" label="PPARG_HUMAN (pp) HDAC4_HUMAN" source="P37231" target="P56524">
    <att name="confidence_score" value="1.0" type="real" />
    <att name="confidence_score_old" value="0.2999" type="real" />
    <att name="initial_score" value="0.3587" type="real" />
    <att name="relevance_score" value="0.11016949152542373" type="real" />
  </edge>
  <edge id="P37231 (pp) P63165" label="PPARG_HUMAN (pp) SUMO1_HUMAN" source="P37231" target="P63165">
    <att name="confidence_score" value="1.0" type="real" />
    <att name="confidence_score_old" value="1.0" type="real" />
    <att name="initial_score" value="0.0449" type="real" />
    <att name="relevance_score" value="0.10931174089068826" type="real" />
  </edge>
  <edge id="P37231 (pp) P84022" label="PPARG_HUMAN (pp) SMAD3_HUMAN" source="P37231" target="P84022">
    <att name="confidence_score" value="1.0" type="real" />
    <att name="confidence_score_old" value="0.2508" type="real" />
    <att name="initial_score" value="0.2723" type="real" />
    <att name="relevance_score" value="0.1380952380952381" type="real" />
  </edge>
  <edge id="P37231 (pp) Q01469" label="PPARG_HUMAN (pp) FABP5_HUMAN" source="P37231" target="Q01469">
    <att name="confidence_score" value="1.0" type="real" />
    <att name="confidence_score_old" value="0.2749" type="real" />
    <att name="initial_score" value="0.3167" type="real" />
    <att name="relevance_score" value="0.3333333333333333" type="real" />
  </edge>
  <edge id="P37231 (pp) Q04206" label="PPARG_HUMAN (pp) TF65_HUMAN" source="P37231" target="Q04206">
    <att name="confidence_score" value="1.0" type="real" />
    <att name="confidence_score_old" value="0.4806" type="real" />
    <att name="initial_score" value="0.5865" type="real" />
    <att name="relevance_score" value="0.1054421768707483" type="real" />
  </edge>
  <edge id="P37231 (pp) Q07869" label="PPARG_HUMAN (pp) PPARA_HUMAN" source="P37231" target="Q07869">
    <att name="confidence_score" value="1.0" type="real" />
    <att name="confidence_score_old" value="1.0" type="real" />
    <att name="relevance_score" value="0.5833333333333334" type="real" />
  </edge>
  <edge id="P37231 (pp) Q12824" label="PPARG_HUMAN (pp) SNF5_HUMAN" source="P37231" target="Q12824">
    <att name="confidence_score" value="1.0" type="real" />
    <att name="confidence_score_old" value="1.0" type="real" />
    <att name="relevance_score" value="0.1951219512195122" type="real" />
  </edge>
  <edge id="P37231 (pp) Q13772" label="PPARG_HUMAN (pp) NCOA4_HUMAN" source="P37231" target="Q13772">
    <att name="confidence_score" value="1.0" type="real" />
    <att name="confidence_score_old" value="0.2117" type="real" />
    <att name="initial_score" value="0.1905" type="real" />
    <att name="relevance_score" value="0.375" type="real" />
  </edge>
  <edge id="P37231 (pp) Q13887" label="PPARG_HUMAN (pp) KLF5_HUMAN" source="P37231" target="Q13887">
    <att name="confidence_score" value="1.0" type="real" />
    <att name="confidence_score_old" value="0.2533" type="real" />
    <att name="initial_score" value="0.2771" type="real" />
    <att name="relevance_score" value="0.28" type="real" />
  </edge>
  <edge id="P37231 (pp) Q14686" label="PPARG_HUMAN (pp) NCOA6_HUMAN" source="P37231" target="Q14686">
    <att name="confidence_score" value="1.0" type="real" />
    <att name="confidence_score_old" value="0.2201" type="real" />
    <att name="initial_score" value="0.2092" type="real" />
    <att name="relevance_score" value="0.25" type="real" />
  </edge>
  <edge id="P37231 (pp) Q15291" label="PPARG_HUMAN (pp) RBBP5_HUMAN" source="P37231" target="Q15291">
    <att name="confidence_score" value="1.0" type="real" />
    <att name="confidence_score_old" value="0.2002" type="real" />
    <att name="initial_score" value="0.1633" type="real" />
    <att name="relevance_score" value="0.1511627906976744" type="real" />
  </edge>
  <edge id="P37231 (pp) Q15466" label="PPARG_HUMAN (pp) NR0B2_HUMAN" source="P37231" target="Q15466">
    <att name="confidence_score" value="1.0" type="real" />
    <att name="confidence_score_old" value="0.5314" type="real" />
    <att name="initial_score" value="0.6351" type="real" />
    <att name="relevance_score" value="0.25" type="real" />
  </edge>
  <edge id="P37231 (pp) Q15596" label="PPARG_HUMAN (pp) NCOA2_HUMAN" source="P37231" target="Q15596">
    <att name="confidence_score" value="1.0" type="real" />
    <att name="confidence_score_old" value="0.2668" type="real" />
    <att name="initial_score" value="0.3021" type="real" />
    <att name="relevance_score" value="0.26153846153846155" type="real" />
  </edge>
  <edge id="P37231 (pp) Q15648" label="PPARG_HUMAN (pp) MED1_HUMAN" source="P37231" target="Q15648">
    <att name="confidence_score" value="1.0" type="real" />
    <att name="confidence_score_old" value="1.0" type="real" />
    <att name="initial_score" value="0.7523" type="real" />
    <att name="relevance_score" value="0.16666666666666666" type="real" />
  </edge>
  <edge id="P37231 (pp) Q15649" label="PPARG_HUMAN (pp) ZNHI3_HUMAN" source="P37231" target="Q15649">
    <att name="confidence_score" value="1.0" type="real" />
    <att name="confidence_score_old" value="0.1962" type="real" />
    <att name="initial_score" value="0.1535" type="real" />
    <att name="relevance_score" value="0.125" type="real" />
  </edge>
  <edge id="P37231 (pp) Q15650" label="PPARG_HUMAN (pp) TRIP4_HUMAN" source="P37231" target="Q15650">
    <att name="confidence_score" value="1.0" type="real" />
    <att name="confidence_score_old" value="0.1854" type="real" />
    <att name="initial_score" value="0.1263" type="real" />
    <att name="relevance_score" value="0.13636363636363635" type="real" />
  </edge>
  <edge id="P37231 (pp) Q15788" label="PPARG_HUMAN (pp) NCOA1_HUMAN" source="P37231" target="Q15788">
    <att name="confidence_score" value="1.0" type="real" />
    <att name="confidence_score_old" value="1.0" type="real" />
    <att name="initial_score" value="0.7849" type="real" />
    <att name="relevance_score" value="0.29347826086956524" type="real" />
  </edge>
  <edge id="P37231 (pp) Q16236" label="PPARG_HUMAN (pp) NF2L2_HUMAN" source="P37231" target="Q16236">
    <att name="confidence_score" value="1.0" type="real" />
    <att name="confidence_score_old" value="0.3287" type="real" />
    <att name="initial_score" value="0.4029" type="real" />
    <att name="relevance_score" value="0.16470588235294117" type="real" />
  </edge>
  <edge id="P37231 (pp) Q5QJE6" label="PPARG_HUMAN (pp) TDIF2_HUMAN" source="P37231" target="Q5QJE6">
    <att name="confidence_score" value="1.0" type="real" />
    <att name="confidence_score_old" value="0.201" type="real" />
    <att name="initial_score" value="0.1654" type="real" />
    <att name="relevance_score" value="0.125" type="real" />
  </edge>
  <edge id="P37231 (pp) Q6STE5" label="PPARG_HUMAN (pp) SMRD3_HUMAN" source="P37231" target="Q6STE5">
    <att name="confidence_score" value="1.0" type="real" />
    <att name="confidence_score_old" value="1.0" type="real" />
    <att name="initial_score" value="0.1422" type="real" />
    <att name="relevance_score" value="0.48717948717948717" type="real" />
  </edge>
  <edge id="P37231 (pp) Q6TCH7" label="PPARG_HUMAN (pp) PAQR3_HUMAN" source="P37231" target="Q6TCH7">
    <att name="confidence_score" value="1.0" type="real" />
    <att name="confidence_score_old" value="0.2066" type="real" />
    <att name="initial_score" value="0.1787" type="real" />
    <att name="relevance_score" value="0.375" type="real" />
  </edge>
  <edge id="P37231 (pp) Q6ZW49" label="PPARG_HUMAN (pp) PAXI1_HUMAN" source="P37231" target="Q6ZW49">
    <att name="confidence_score" value="1.0" type="real" />
    <att name="confidence_score_old" value="0.1857" type="real" />
    <att name="initial_score" value="0.1272" type="real" />
    <att name="relevance_score" value="0.1518987341772152" type="real" />
  </edge>
  <edge id="P37231 (pp) Q86U86" label="PPARG_HUMAN (pp) PB1_HUMAN" source="P37231" target="Q86U86">
    <att name="confidence_score" value="1.0" type="real" />
    <att name="confidence_score_old" value="0.1706" type="real" />
    <att name="initial_score" value="0.086" type="real" />
    <att name="relevance_score" value="0.35" type="real" />
  </edge>
  <edge id="P37231 (pp) Q86VZ6" label="PPARG_HUMAN (pp) JAZF1_HUMAN" source="P37231" target="Q86VZ6">
    <att name="confidence_score" value="1.0" type="real" />
    <att name="confidence_score_old" value="0.2211" type="real" />
    <att name="initial_score" value="0.2113" type="real" />
    <att name="relevance_score" value="0.13043478260869565" type="real" />
  </edge>
  <edge id="P37231 (pp) Q86YN6" label="PPARG_HUMAN (pp) PRGC2_HUMAN" source="P37231" target="Q86YN6">
    <att name="confidence_score" value="1.0" type="real" />
    <att name="confidence_score_old" value="0.2798" type="real" />
    <att name="initial_score" value="0.3252" type="real" />
    <att name="relevance_score" value="0.11764705882352941" type="real" />
  </edge>
  <edge id="P37231 (pp) Q8NFD5" label="PPARG_HUMAN (pp) ARI1B_HUMAN" source="P37231" target="Q8NFD5">
    <att name="confidence_score" value="1.0" type="real" />
    <att name="confidence_score_old" value="1.0" type="real" />
    <att name="initial_score" value="0.0424" type="real" />
    <att name="relevance_score" value="0.5" type="real" />
  </edge>
  <edge id="P37231 (pp) Q8TAQ2" label="PPARG_HUMAN (pp) SMRC2_HUMAN" source="P37231" target="Q8TAQ2">
    <att name="confidence_score" value="1.0" type="real" />
    <att name="confidence_score_old" value="1.0" type="real" />
    <att name="relevance_score" value="0.2702702702702703" type="real" />
  </edge>
  <edge id="P37231 (pp) Q92782" label="PPARG_HUMAN (pp) DPF1_HUMAN" source="P37231" target="Q92782">
    <att name="confidence_score" value="1.0" type="real" />
    <att name="confidence_score_old" value="1.0" type="real" />
    <att name="initial_score" value="0.0425" type="real" />
    <att name="relevance_score" value="0.6666666666666666" type="real" />
  </edge>
  <edge id="P37231 (pp) Q92784" label="PPARG_HUMAN (pp) DPF3_HUMAN" source="P37231" target="Q92784">
    <att name="confidence_score" value="1.0" type="real" />
    <att name="confidence_score_old" value="1.0" type="real" />
    <att name="relevance_score" value="0.5" type="real" />
  </edge>
  <edge id="P37231 (pp) Q92786" label="PPARG_HUMAN (pp) PROX1_HUMAN" source="P37231" target="Q92786">
    <att name="confidence_score" value="1.0" type="real" />
    <att name="confidence_score_old" value="0.3309" type="real" />
    <att name="initial_score" value="0.4062" type="real" />
    <att name="relevance_score" value="0.3333333333333333" type="real" />
  </edge>
  <edge id="P37231 (pp) Q92793" label="PPARG_HUMAN (pp) CBP_HUMAN" source="P37231" target="Q92793">
    <att name="confidence_score" value="1.0" type="real" />
    <att name="confidence_score_old" value="0.6345" type="real" />
    <att name="initial_score" value="0.7207" type="real" />
    <att name="relevance_score" value="0.12536443148688048" type="real" />
  </edge>
  <edge id="P37231 (pp) Q92830" label="PPARG_HUMAN (pp) KAT2A_HUMAN" source="P37231" target="Q92830">
    <att name="confidence_score" value="1.0" type="real" />
    <att name="confidence_score_old" value="0.1773" type="real" />
    <att name="initial_score" value="0.1047" type="real" />
    <att name="relevance_score" value="0.1111111111111111" type="real" />
  </edge>
  <edge id="P37231 (pp) Q92922" label="PPARG_HUMAN (pp) SMRC1_HUMAN" source="P37231" target="Q92922">
    <att name="confidence_score" value="1.0" type="real" />
    <att name="confidence_score_old" value="1.0" type="real" />
    <att name="initial_score" value="0.0422" type="real" />
    <att name="relevance_score" value="0.3333333333333333" type="real" />
  </edge>
  <edge id="P37231 (pp) Q92925" label="PPARG_HUMAN (pp) SMRD2_HUMAN" source="P37231" target="Q92925">
    <att name="confidence_score" value="1.0" type="real" />
    <att name="confidence_score_old" value="1.0" type="real" />
    <att name="relevance_score" value="0.30158730158730157" type="real" />
  </edge>
  <edge id="P37231 (pp) Q969G3" label="PPARG_HUMAN (pp) SMCE1_HUMAN" source="P37231" target="Q969G3">
    <att name="confidence_score" value="1.0" type="real" />
    <att name="confidence_score_old" value="1.0" type="real" />
    <att name="relevance_score" value="0.2716049382716049" type="real" />
  </edge>
  <edge id="P37231 (pp) Q96CP2" label="PPARG_HUMAN (pp) FWCH2_HUMAN" source="P37231" target="Q96CP2">
    <att name="confidence_score" value="1.0" type="real" />
    <att name="confidence_score_old" value="0.1597" type="real" />
    <att name="initial_score" value="0.0542" type="real" />
    <att name="relevance_score" value="0.10526315789473684" type="real" />
  </edge>
  <edge id="P37231 (pp) Q96EB6" label="PPARG_HUMAN (pp) SIR1_HUMAN" source="P37231" target="Q96EB6">
    <att name="confidence_score" value="1.0" type="real" />
    <att name="confidence_score_old" value="0.6225" type="real" />
    <att name="initial_score" value="0.7115" type="real" />
    <att name="relevance_score" value="0.10152284263959391" type="real" />
  </edge>
  <edge id="P37231 (pp) Q96GM5" label="PPARG_HUMAN (pp) SMRD1_HUMAN" source="P37231" target="Q96GM5">
    <att name="confidence_score" value="1.0" type="real" />
    <att name="confidence_score_old" value="1.0" type="real" />
    <att name="initial_score" value="0.0409" type="real" />
    <att name="relevance_score" value="0.19626168224299065" type="real" />
  </edge>
  <edge id="P37231 (pp) Q9BQE4" label="PPARG_HUMAN (pp) SELS_HUMAN" source="P37231" target="Q9BQE4">
    <att name="confidence_score" value="1.0" type="real" />
    <att name="confidence_score_old" value="0.2184" type="real" />
    <att name="initial_score" value="0.2054" type="real" />
    <att name="relevance_score" value="0.13333333333333333" type="real" />
  </edge>
  <edge id="P37231 (pp) Q9BZS1" label="PPARG_HUMAN (pp) FOXP3_HUMAN" source="P37231" target="Q9BZS1">
    <att name="confidence_score" value="1.0" type="real" />
    <att name="confidence_score_old" value="0.4856" type="real" />
    <att name="initial_score" value="0.5915" type="real" />
    <att name="relevance_score" value="0.14444444444444443" type="real" />
  </edge>
  <edge id="P37231 (pp) Q9H3R0" label="PPARG_HUMAN (pp) KDM4C_HUMAN" source="P37231" target="Q9H3R0">
    <att name="confidence_score" value="1.0" type="real" />
    <att name="confidence_score_old" value="0.2131" type="real" />
    <att name="initial_score" value="0.1935" type="real" />
    <att name="relevance_score" value="0.1875" type="real" />
  </edge>
  <edge id="P37231 (pp) Q9H6K1" label="PPARG_HUMAN (pp) ILRUN_HUMAN" source="P37231" target="Q9H6K1">
    <att name="confidence_score" value="1.0" type="real" />
    <att name="confidence_score_old" value="0.2167" type="real" />
    <att name="initial_score" value="0.2017" type="real" />
    <att name="relevance_score" value="0.5" type="real" />
  </edge>
  <edge id="P37231 (pp) Q9HAZ2" label="PPARG_HUMAN (pp) PRD16_HUMAN" source="P37231" target="Q9HAZ2">
    <att name="confidence_score" value="1.0" type="real" />
    <att name="confidence_score_old" value="0.4784" type="real" />
    <att name="initial_score" value="0.5842" type="real" />
    <att name="relevance_score" value="0.2" type="real" />
  </edge>
  <edge id="P37231 (pp) Q9UBK2" label="PPARG_HUMAN (pp) PRGC1_HUMAN" source="P37231" target="Q9UBK2">
    <att name="confidence_score" value="1.0" type="real" />
    <att name="confidence_score_old" value="1.0" type="real" />
    <att name="initial_score" value="0.7652" type="real" />
    <att name="relevance_score" value="0.225" type="real" />
  </edge>
  <edge id="P37231 (pp) Q9UBL3" label="PPARG_HUMAN (pp) ASH2L_HUMAN" source="P37231" target="Q9UBL3">
    <att name="confidence_score" value="1.0" type="real" />
    <att name="confidence_score_old" value="0.2002" type="real" />
    <att name="initial_score" value="0.1633" type="real" />
    <att name="relevance_score" value="0.13" type="real" />
  </edge>
  <edge id="P37231 (pp) Q9UKV0" label="PPARG_HUMAN (pp) HDAC9_HUMAN" source="P37231" target="Q9UKV0">
    <att name="confidence_score" value="1.0" type="real" />
    <att name="confidence_score_old" value="0.2016" type="real" />
    <att name="initial_score" value="0.1668" type="real" />
    <att name="relevance_score" value="0.27586206896551724" type="real" />
  </edge>
  <edge id="P37231 (pp) Q9Y3R0" label="PPARG_HUMAN (pp) GRIP1_HUMAN" source="P37231" target="Q9Y3R0">
    <att name="confidence_score" value="1.0" type="real" />
    <att name="confidence_score_old" value="0.2176" type="real" />
    <att name="initial_score" value="0.2037" type="real" />
    <att name="relevance_score" value="0.1774193548387097" type="real" />
  </edge>
  <edge id="P37231 (pp) Q9Y618" label="PPARG_HUMAN (pp) NCOR2_HUMAN" source="P37231" target="Q9Y618">
    <att name="confidence_score" value="1.0" type="real" />
    <att name="confidence_score_old" value="1.0" type="real" />
    <att name="initial_score" value="0.4616" type="real" />
    <att name="relevance_score" value="0.23275862068965517" type="real" />
  </edge>
  <edge id="P37231 (pp) Q9Y6D0" label="PPARG_HUMAN (pp) SELK_HUMAN" source="P37231" target="Q9Y6D0">
    <att name="confidence_score" value="1.0" type="real" />
    <att name="confidence_score_old" value="0.2186" type="real" />
    <att name="initial_score" value="0.206" type="real" />
    <att name="relevance_score" value="0.5" type="real" />
  </edge>
  <edge id="P37231 (pp) Q9Y6Q9" label="PPARG_HUMAN (pp) NCOA3_HUMAN" source="P37231" target="Q9Y6Q9">
    <att name="confidence_score" value="1.0" type="real" />
    <att name="confidence_score_old" value="0.2277" type="real" />
    <att name="initial_score" value="0.2256" type="real" />
    <att name="relevance_score" value="0.22429906542056074" type="real" />
  </edge>
  <edge id="P42226 (pp) P49715" label="STAT6_HUMAN (pp) CEBPA_HUMAN" source="P42226" target="P49715">
    <att name="confidence_score" value="1.0" type="real" />
    <att name="confidence_score_old" value="1.0" type="real" />
    <att name="initial_score" value="0.5055" type="real" />
    <att name="relevance_score" value="0.1509433962264151" type="real" />
  </edge>
  <edge id="P42226 (pp) Q07869" label="STAT6_HUMAN (pp) PPARA_HUMAN" source="P42226" target="Q07869">
    <att name="confidence_score" value="1.0" type="real" />
    <att name="confidence_score_old" value="0.4913" type="real" />
    <att name="initial_score" value="0.5972" type="real" />
    <att name="relevance_score" value="0.28888888888888886" type="real" />
  </edge>
  <edge id="P42226 (pp) Q15596" label="STAT6_HUMAN (pp) NCOA2_HUMAN" source="P42226" target="Q15596">
    <att name="confidence_score" value="1.0" type="real" />
    <att name="confidence_score_old" value="0.3317" type="real" />
    <att name="initial_score" value="0.4074" type="real" />
    <att name="relevance_score" value="0.26153846153846155" type="real" />
  </edge>
  <edge id="P42226 (pp) Q15788" label="STAT6_HUMAN (pp) NCOA1_HUMAN" source="P42226" target="Q15788">
    <att name="confidence_score" value="1.0" type="real" />
    <att name="confidence_score_old" value="0.7626" type="real" />
    <att name="initial_score" value="0.8095" type="real" />
    <att name="relevance_score" value="0.28888888888888886" type="real" />
  </edge>
  <edge id="P42226 (pp) Q92793" label="STAT6_HUMAN (pp) CBP_HUMAN" source="P42226" target="Q92793">
    <att name="confidence_score" value="1.0" type="real" />
    <att name="confidence_score_old" value="1.0" type="real" />
    <att name="initial_score" value="0.7212" type="real" />
    <att name="relevance_score" value="0.12536443148688048" type="real" />
  </edge>
  <edge id="P42226 (pp) Q9BZS1" label="STAT6_HUMAN (pp) FOXP3_HUMAN" source="P42226" target="Q9BZS1">
    <att name="confidence_score" value="1.0" type="real" />
    <att name="confidence_score_old" value="0.2205" type="real" />
    <att name="initial_score" value="0.2101" type="real" />
    <att name="relevance_score" value="0.14444444444444443" type="real" />
  </edge>
  <edge id="P42226 (pp) Q9Y6Q9" label="STAT6_HUMAN (pp) NCOA3_HUMAN" source="P42226" target="Q9Y6Q9">
    <att name="confidence_score" value="1.0" type="real" />
    <att name="confidence_score_old" value="1.0" type="real" />
    <att name="initial_score" value="0.2513" type="real" />
    <att name="relevance_score" value="0.22429906542056074" type="real" />
  </edge>
  <edge id="P48443 (pp) Q07869" label="RXRG_HUMAN (pp) PPARA_HUMAN" source="P48443" target="Q07869">
    <att name="confidence_score" value="1.0" type="real" />
    <att name="confidence_score_old" value="1.0" type="real" />
    <att name="initial_score" value="0.1129" type="real" />
    <att name="relevance_score" value="0.36363636363636365" type="real" />
  </edge>
  <edge id="P48443 (pp) Q9Y618" label="RXRG_HUMAN (pp) NCOR2_HUMAN" source="P48443" target="Q9Y618">
    <att name="confidence_score" value="1.0" type="real" />
    <att name="confidence_score_old" value="0.1602" type="real" />
    <att name="initial_score" value="0.0556" type="real" />
    <att name="relevance_score" value="0.23275862068965517" type="real" />
  </edge>
  <edge id="P48552 (pp) P51843" label="NRIP1_HUMAN (pp) NR0B1_HUMAN" source="P48552" target="P51843">
    <att name="confidence_score" value="1.0" type="real" />
    <att name="confidence_score_old" value="0.3211" type="real" />
    <att name="initial_score" value="0.3917" type="real" />
    <att name="relevance_score" value="0.19047619047619047" type="real" />
  </edge>
  <edge id="P48552 (pp) P63165" label="NRIP1_HUMAN (pp) SUMO1_HUMAN" source="P48552" target="P63165">
    <att name="confidence_score" value="1.0" type="real" />
    <att name="confidence_score_old" value="1.0" type="real" />
    <att name="initial_score" value="0.4078" type="real" />
    <att name="relevance_score" value="0.10931174089068826" type="real" />
  </edge>
  <edge id="P48552 (pp) Q15596" label="NRIP1_HUMAN (pp) NCOA2_HUMAN" source="P48552" target="Q15596">
    <att name="confidence_score" value="1.0" type="real" />
    <att name="confidence_score_old" value="0.2832" type="real" />
    <att name="initial_score" value="0.3309" type="real" />
    <att name="relevance_score" value="0.26153846153846155" type="real" />
  </edge>
  <edge id="P48552 (pp) Q15788" label="NRIP1_HUMAN (pp) NCOA1_HUMAN" source="P48552" target="Q15788">
    <att name="confidence_score" value="1.0" type="real" />
    <att name="confidence_score_old" value="0.2832" type="real" />
    <att name="initial_score" value="0.331" type="real" />
    <att name="relevance_score" value="0.29347826086956524" type="real" />
  </edge>
  <edge id="P48552 (pp) Q9UBK2" label="NRIP1_HUMAN (pp) PRGC1_HUMAN" source="P48552" target="Q9UBK2">
    <att name="confidence_score" value="1.0" type="real" />
    <att name="confidence_score_old" value="1.0" type="real" />
    <att name="initial_score" value="0.7075" type="real" />
    <att name="relevance_score" value="0.225" type="real" />
  </edge>
  <edge id="P48552 (pp) Q9Y618" label="NRIP1_HUMAN (pp) NCOR2_HUMAN" source="P48552" target="Q9Y618">
    <att name="confidence_score" value="1.0" type="real" />
    <att name="confidence_score_old" value="1.0" type="real" />
    <att name="relevance_score" value="0.23275862068965517" type="real" />
  </edge>
  <edge id="P48552 (pp) Q9Y6Q9" label="NRIP1_HUMAN (pp) NCOA3_HUMAN" source="P48552" target="Q9Y6Q9">
    <att name="confidence_score" value="1.0" type="real" />
    <att name="confidence_score_old" value="0.2811" type="real" />
    <att name="initial_score" value="0.3274" type="real" />
    <att name="relevance_score" value="0.22429906542056074" type="real" />
  </edge>
  <edge id="P49715 (pp) P51531" label="CEBPA_HUMAN (pp) SMCA2_HUMAN" source="P49715" target="P51531">
    <att name="confidence_score" value="1.0" type="real" />
    <att name="confidence_score_old" value="0.225" type="real" />
    <att name="initial_score" value="0.2197" type="real" />
    <att name="relevance_score" value="0.1509433962264151" type="real" />
  </edge>
  <edge id="P49715 (pp) P51532" label="CEBPA_HUMAN (pp) SMCA4_HUMAN" source="P49715" target="P51532">
    <att name="confidence_score" value="1.0" type="real" />
    <att name="confidence_score_old" value="0.2032" type="real" />
    <att name="initial_score" value="0.1707" type="real" />
    <att name="relevance_score" value="0.1509433962264151" type="real" />
  </edge>
  <edge id="P49715 (pp) P63165" label="CEBPA_HUMAN (pp) SUMO1_HUMAN" source="P49715" target="P63165">
    <att name="confidence_score" value="1.0" type="real" />
    <att name="confidence_score_old" value="0.3237" type="real" />
    <att name="initial_score" value="0.3956" type="real" />
    <att name="relevance_score" value="0.10931174089068826" type="real" />
  </edge>
  <edge id="P49715 (pp) P84022" label="CEBPA_HUMAN (pp) SMAD3_HUMAN" source="P49715" target="P84022">
    <att name="confidence_score" value="1.0" type="real" />
    <att name="confidence_score_old" value="0.2147" type="real" />
    <att name="initial_score" value="0.1972" type="real" />
    <att name="relevance_score" value="0.1380952380952381" type="real" />
  </edge>
  <edge id="P49715 (pp) Q13887" label="CEBPA_HUMAN (pp) KLF5_HUMAN" source="P49715" target="Q13887">
    <att name="confidence_score" value="1.0" type="real" />
    <att name="confidence_score_old" value="0.3273" type="real" />
    <att name="initial_score" value="0.4008" type="real" />
    <att name="relevance_score" value="0.1509433962264151" type="real" />
  </edge>
  <edge id="P49715 (pp) Q14686" label="CEBPA_HUMAN (pp) NCOA6_HUMAN" source="P49715" target="Q14686">
    <att name="confidence_score" value="1.0" type="real" />
    <att name="confidence_score_old" value="0.3305" type="real" />
    <att name="initial_score" value="0.4056" type="real" />
    <att name="relevance_score" value="0.1509433962264151" type="real" />
  </edge>
  <edge id="P49715 (pp) Q9Y6Q9" label="CEBPA_HUMAN (pp) NCOA3_HUMAN" source="P49715" target="Q9Y6Q9">
    <att name="confidence_score" value="1.0" type="real" />
    <att name="confidence_score_old" value="0.2848" type="real" />
    <att name="initial_score" value="0.3337" type="real" />
    <att name="relevance_score" value="0.1509433962264151" type="real" />
  </edge>
  <edge id="P51531 (pp) P51532" label="SMCA2_HUMAN (pp) SMCA4_HUMAN" source="P51531" target="P51532">
    <att name="confidence_score" value="1.0" type="real" />
    <att name="confidence_score_old" value="1.0" type="real" />
    <att name="initial_score" value="0.289" type="real" />
    <att name="relevance_score" value="0.1564245810055866" type="real" />
  </edge>
  <edge id="P51531 (pp) Q12824" label="SMCA2_HUMAN (pp) SNF5_HUMAN" source="P51531" target="Q12824">
    <att name="confidence_score" value="1.0" type="real" />
    <att name="confidence_score_old" value="1.0" type="real" />
    <att name="initial_score" value="0.6466" type="real" />
    <att name="relevance_score" value="0.1951219512195122" type="real" />
  </edge>
  <edge id="P51531 (pp) Q15466" label="SMCA2_HUMAN (pp) NR0B2_HUMAN" source="P51531" target="Q15466">
    <att name="confidence_score" value="1.0" type="real" />
    <att name="confidence_score_old" value="0.2957" type="real" />
    <att name="initial_score" value="0.3519" type="real" />
    <att name="relevance_score" value="0.25" type="real" />
  </edge>
  <edge id="P51531 (pp) Q6STE5" label="SMCA2_HUMAN (pp) SMRD3_HUMAN" source="P51531" target="Q6STE5">
    <att name="confidence_score" value="1.0" type="real" />
    <att name="confidence_score_old" value="1.0" type="real" />
    <att name="initial_score" value="0.2272" type="real" />
    <att name="relevance_score" value="0.325" type="real" />
  </edge>
  <edge id="P51531 (pp) Q86U86" label="SMCA2_HUMAN (pp) PB1_HUMAN" source="P51531" target="Q86U86">
    <att name="confidence_score" value="1.0" type="real" />
    <att name="confidence_score_old" value="0.1813" type="real" />
    <att name="initial_score" value="0.1154" type="real" />
    <att name="relevance_score" value="0.325" type="real" />
  </edge>
  <edge id="P51531 (pp) Q8NFD5" label="SMCA2_HUMAN (pp) ARI1B_HUMAN" source="P51531" target="Q8NFD5">
    <att name="confidence_score" value="1.0" type="real" />
    <att name="confidence_score_old" value="1.0" type="real" />
    <att name="initial_score" value="0.3993" type="real" />
    <att name="relevance_score" value="0.325" type="real" />
  </edge>
  <edge id="P51531 (pp) Q8TAQ2" label="SMCA2_HUMAN (pp) SMRC2_HUMAN" source="P51531" target="Q8TAQ2">
    <att name="confidence_score" value="1.0" type="real" />
    <att name="confidence_score_old" value="1.0" type="real" />
    <att name="initial_score" value="0.1883" type="real" />
    <att name="relevance_score" value="0.2702702702702703" type="real" />
  </edge>
  <edge id="P51531 (pp) Q92782" label="SMCA2_HUMAN (pp) DPF1_HUMAN" source="P51531" target="Q92782">
    <att name="confidence_score" value="1.0" type="real" />
    <att name="confidence_score_old" value="1.0" type="real" />
    <att name="initial_score" value="0.1209" type="real" />
    <att name="relevance_score" value="0.325" type="real" />
  </edge>
  <edge id="P51531 (pp) Q92784" label="SMCA2_HUMAN (pp) DPF3_HUMAN" source="P51531" target="Q92784">
    <att name="confidence_score" value="1.0" type="real" />
    <att name="confidence_score_old" value="1.0" type="real" />
    <att name="initial_score" value="0.2105" type="real" />
    <att name="relevance_score" value="0.325" type="real" />
  </edge>
  <edge id="P51531 (pp) Q92793" label="SMCA2_HUMAN (pp) CBP_HUMAN" source="P51531" target="Q92793">
    <att name="confidence_score" value="1.0" type="real" />
    <att name="confidence_score_old" value="0.1812" type="real" />
    <att name="initial_score" value="0.1152" type="real" />
    <att name="relevance_score" value="0.12536443148688048" type="real" />
  </edge>
  <edge id="P51531 (pp) Q92922" label="SMCA2_HUMAN (pp) SMRC1_HUMAN" source="P51531" target="Q92922">
    <att name="confidence_score" value="1.0" type="real" />
    <att name="confidence_score_old" value="1.0" type="real" />
    <att name="initial_score" value="0.3488" type="real" />
    <att name="relevance_score" value="0.325" type="real" />
  </edge>
  <edge id="P51531 (pp) Q92925" label="SMCA2_HUMAN (pp) SMRD2_HUMAN" source="P51531" target="Q92925">
    <att name="confidence_score" value="1.0" type="real" />
    <att name="confidence_score_old" value="1.0" type="real" />
    <att name="initial_score" value="0.1111" type="real" />
    <att name="relevance_score" value="0.30158730158730157" type="real" />
  </edge>
  <edge id="P51531 (pp) Q969G3" label="SMCA2_HUMAN (pp) SMCE1_HUMAN" source="P51531" target="Q969G3">
    <att name="confidence_score" value="1.0" type="real" />
    <att name="confidence_score_old" value="1.0" type="real" />
    <att name="initial_score" value="0.1599" type="real" />
    <att name="relevance_score" value="0.2716049382716049" type="real" />
  </edge>
  <edge id="P51531 (pp) Q96GM5" label="SMCA2_HUMAN (pp) SMRD1_HUMAN" source="P51531" target="Q96GM5">
    <att name="confidence_score" value="1.0" type="real" />
    <att name="confidence_score_old" value="1.0" type="real" />
    <att name="initial_score" value="0.3727" type="real" />
    <att name="relevance_score" value="0.19626168224299065" type="real" />
  </edge>
  <edge id="P51532 (pp) Q12824" label="SMCA4_HUMAN (pp) SNF5_HUMAN" source="P51532" target="Q12824">
    <att name="confidence_score" value="1.0" type="real" />
    <att name="confidence_score_old" value="1.0" type="real" />
    <att name="initial_score" value="0.5899" type="real" />
    <att name="relevance_score" value="0.1564245810055866" type="real" />
  </edge>
  <edge id="P51532 (pp) Q16236" label="SMCA4_HUMAN (pp) NF2L2_HUMAN" source="P51532" target="Q16236">
    <att name="confidence_score" value="1.0" type="real" />
    <att name="confidence_score_old" value="0.2379" type="real" />
    <att name="initial_score" value="0.2467" type="real" />
    <att name="relevance_score" value="0.1564245810055866" type="real" />
  </edge>
  <edge id="P51532 (pp) Q6STE5" label="SMCA4_HUMAN (pp) SMRD3_HUMAN" source="P51532" target="Q6STE5">
    <att name="confidence_score" value="1.0" type="real" />
    <att name="confidence_score_old" value="1.0" type="real" />
    <att name="initial_score" value="0.3006" type="real" />
    <att name="relevance_score" value="0.1564245810055866" type="real" />
  </edge>
  <edge id="P51532 (pp) Q86U86" label="SMCA4_HUMAN (pp) PB1_HUMAN" source="P51532" target="Q86U86">
    <att name="confidence_score" value="1.0" type="real" />
    <att name="confidence_score_old" value="0.3332" type="real" />
    <att name="initial_score" value="0.4095" type="real" />
    <att name="relevance_score" value="0.1564245810055866" type="real" />
  </edge>
  <edge id="P51532 (pp) Q8NFD5" label="SMCA4_HUMAN (pp) ARI1B_HUMAN" source="P51532" target="Q8NFD5">
    <att name="confidence_score" value="1.0" type="real" />
    <att name="confidence_score_old" value="1.0" type="real" />
    <att name="initial_score" value="0.5345" type="real" />
    <att name="relevance_score" value="0.1564245810055866" type="real" />
  </edge>
  <edge id="P51532 (pp) Q8TAQ2" label="SMCA4_HUMAN (pp) SMRC2_HUMAN" source="P51532" target="Q8TAQ2">
    <att name="confidence_score" value="1.0" type="real" />
    <att name="confidence_score_old" value="1.0" type="real" />
    <att name="initial_score" value="0.6023" type="real" />
    <att name="relevance_score" value="0.1564245810055866" type="real" />
  </edge>
  <edge id="P51532 (pp) Q92782" label="SMCA4_HUMAN (pp) DPF1_HUMAN" source="P51532" target="Q92782">
    <att name="confidence_score" value="1.0" type="real" />
    <att name="confidence_score_old" value="1.0" type="real" />
    <att name="initial_score" value="0.1425" type="real" />
    <att name="relevance_score" value="0.1564245810055866" type="real" />
  </edge>
  <edge id="P51532 (pp) Q92784" label="SMCA4_HUMAN (pp) DPF3_HUMAN" source="P51532" target="Q92784">
    <att name="confidence_score" value="1.0" type="real" />
    <att name="confidence_score_old" value="1.0" type="real" />
    <att name="initial_score" value="0.2146" type="real" />
    <att name="relevance_score" value="0.1564245810055866" type="real" />
  </edge>
  <edge id="P51532 (pp) Q92793" label="SMCA4_HUMAN (pp) CBP_HUMAN" source="P51532" target="Q92793">
    <att name="confidence_score" value="1.0" type="real" />
    <att name="confidence_score_old" value="0.2041" type="real" />
    <att name="initial_score" value="0.1726" type="real" />
    <att name="relevance_score" value="0.12536443148688048" type="real" />
  </edge>
  <edge id="P51532 (pp) Q92922" label="SMCA4_HUMAN (pp) SMRC1_HUMAN" source="P51532" target="Q92922">
    <att name="confidence_score" value="1.0" type="real" />
    <att name="confidence_score_old" value="1.0" type="real" />
    <att name="initial_score" value="0.7743" type="real" />
    <att name="relevance_score" value="0.1564245810055866" type="real" />
  </edge>
  <edge id="P51532 (pp) Q92925" label="SMCA4_HUMAN (pp) SMRD2_HUMAN" source="P51532" target="Q92925">
    <att name="confidence_score" value="1.0" type="real" />
    <att name="confidence_score_old" value="1.0" type="real" />
    <att name="initial_score" value="0.2187" type="real" />
    <att name="relevance_score" value="0.1564245810055866" type="real" />
  </edge>
  <edge id="P51532 (pp) Q969G3" label="SMCA4_HUMAN (pp) SMCE1_HUMAN" source="P51532" target="Q969G3">
    <att name="confidence_score" value="1.0" type="real" />
    <att name="confidence_score_old" value="1.0" type="real" />
    <att name="initial_score" value="0.5874" type="real" />
    <att name="relevance_score" value="0.1564245810055866" type="real" />
  </edge>
  <edge id="P51532 (pp) Q96GM5" label="SMCA4_HUMAN (pp) SMRD1_HUMAN" source="P51532" target="Q96GM5">
    <att name="confidence_score" value="1.0" type="real" />
    <att name="confidence_score_old" value="1.0" type="real" />
    <att name="initial_score" value="0.2394" type="real" />
    <att name="relevance_score" value="0.1564245810055866" type="real" />
  </edge>
  <edge id="P56524 (pp) P63165" label="HDAC4_HUMAN (pp) SUMO1_HUMAN" source="P56524" target="P63165">
    <att name="confidence_score" value="1.0" type="real" />
    <att name="confidence_score_old" value="1.0" type="real" />
    <att name="initial_score" value="0.4538" type="real" />
    <att name="relevance_score" value="0.10931174089068826" type="real" />
  </edge>
  <edge id="P56524 (pp) P84022" label="HDAC4_HUMAN (pp) SMAD3_HUMAN" source="P56524" target="P84022">
    <att name="confidence_score" value="1.0" type="real" />
    <att name="confidence_score_old" value="0.3861" type="real" />
    <att name="initial_score" value="0.4807" type="real" />
    <att name="relevance_score" value="0.11016949152542373" type="real" />
  </edge>
  <edge id="P56524 (pp) Q12824" label="HDAC4_HUMAN (pp) SNF5_HUMAN" source="P56524" target="Q12824">
    <att name="confidence_score" value="1.0" type="real" />
    <att name="confidence_score_old" value="0.2118" type="real" />
    <att name="initial_score" value="0.1907" type="real" />
    <att name="relevance_score" value="0.11016949152542373" type="real" />
  </edge>
  <edge id="P56524 (pp) Q96EB6" label="HDAC4_HUMAN (pp) SIR1_HUMAN" source="P56524" target="Q96EB6">
    <att name="confidence_score" value="1.0" type="real" />
    <att name="confidence_score_old" value="0.2236" type="real" />
    <att name="initial_score" value="0.2169" type="real" />
    <att name="relevance_score" value="0.10152284263959391" type="real" />
  </edge>
  <edge id="P56524 (pp) Q9Y618" label="HDAC4_HUMAN (pp) NCOR2_HUMAN" source="P56524" target="Q9Y618">
    <att name="confidence_score" value="1.0" type="real" />
    <att name="confidence_score_old" value="0.2632" type="real" />
    <att name="initial_score" value="0.2957" type="real" />
    <att name="relevance_score" value="0.11016949152542373" type="real" />
  </edge>
  <edge id="P63165 (pp) Q07869" label="SUMO1_HUMAN (pp) PPARA_HUMAN" source="P63165" target="Q07869">
    <att name="confidence_score" value="1.0" type="real" />
    <att name="confidence_score_old" value="1.0" type="real" />
    <att name="initial_score" value="0.1677" type="real" />
    <att name="relevance_score" value="0.10931174089068826" type="real" />
  </edge>
  <edge id="P63165 (pp) Q13887" label="SUMO1_HUMAN (pp) KLF5_HUMAN" source="P63165" target="Q13887">
    <att name="confidence_score" value="1.0" type="real" />
    <att name="confidence_score_old" value="0.3739" type="real" />
    <att name="initial_score" value="0.4652" type="real" />
    <att name="relevance_score" value="0.10931174089068826" type="real" />
  </edge>
  <edge id="P63165 (pp) Q15596" label="SUMO1_HUMAN (pp) NCOA2_HUMAN" source="P63165" target="Q15596">
    <att name="confidence_score" value="1.0" type="real" />
    <att name="confidence_score_old" value="1.0" type="real" />
    <att name="initial_score" value="0.4256" type="real" />
    <att name="relevance_score" value="0.10931174089068826" type="real" />
  </edge>
  <edge id="P63165 (pp) Q15788" label="SUMO1_HUMAN (pp) NCOA1_HUMAN" source="P63165" target="Q15788">
    <att name="confidence_score" value="1.0" type="real" />
    <att name="confidence_score_old" value="1.0" type="real" />
    <att name="initial_score" value="0.402" type="real" />
    <att name="relevance_score" value="0.10931174089068826" type="real" />
  </edge>
  <edge id="P63165 (pp) Q16236" label="SUMO1_HUMAN (pp) NF2L2_HUMAN" source="P63165" target="Q16236">
    <att name="confidence_score" value="1.0" type="real" />
    <att name="confidence_score_old" value="0.2162" type="real" />
    <att name="initial_score" value="0.2006" type="real" />
    <att name="relevance_score" value="0.10931174089068826" type="real" />
  </edge>
  <edge id="P63165 (pp) Q6ZW49" label="SUMO1_HUMAN (pp) PAXI1_HUMAN" source="P63165" target="Q6ZW49">
    <att name="confidence_score" value="1.0" type="real" />
    <att name="confidence_score_old" value="1.0" type="real" />
    <att name="initial_score" value="0.1834" type="real" />
    <att name="relevance_score" value="0.10931174089068826" type="real" />
  </edge>
  <edge id="P63165 (pp) Q92786" label="SUMO1_HUMAN (pp) PROX1_HUMAN" source="P63165" target="Q92786">
    <att name="confidence_score" value="1.0" type="real" />
    <att name="confidence_score_old" value="0.3306" type="real" />
    <att name="initial_score" value="0.4057" type="real" />
    <att name="relevance_score" value="0.10931174089068826" type="real" />
  </edge>
  <edge id="P63165 (pp) Q92793" label="SUMO1_HUMAN (pp) CBP_HUMAN" source="P63165" target="Q92793">
    <att name="confidence_score" value="1.0" type="real" />
    <att name="confidence_score_old" value="1.0" type="real" />
    <att name="initial_score" value="0.6546" type="real" />
    <att name="relevance_score" value="0.10931174089068826" type="real" />
  </edge>
  <edge id="P63165 (pp) Q9UBK2" label="SUMO1_HUMAN (pp) PRGC1_HUMAN" source="P63165" target="Q9UBK2">
    <att name="confidence_score" value="1.0" type="real" />
    <att name="confidence_score_old" value="1.0" type="real" />
    <att name="initial_score" value="0.0459" type="real" />
    <att name="relevance_score" value="0.10931174089068826" type="real" />
  </edge>
  <edge id="P63165 (pp) Q9Y618" label="SUMO1_HUMAN (pp) NCOR2_HUMAN" source="P63165" target="Q9Y618">
    <att name="confidence_score" value="1.0" type="real" />
    <att name="confidence_score_old" value="1.0" type="real" />
    <att name="initial_score" value="0.2159" type="real" />
    <att name="relevance_score" value="0.10931174089068826" type="real" />
  </edge>
  <edge id="P84022 (pp) Q92793" label="SMAD3_HUMAN (pp) CBP_HUMAN" source="P84022" target="Q92793">
    <att name="confidence_score" value="1.0" type="real" />
    <att name="confidence_score_old" value="1.0" type="real" />
    <att name="initial_score" value="0.6778" type="real" />
    <att name="relevance_score" value="0.12536443148688048" type="real" />
  </edge>
  <edge id="P84022 (pp) Q92830" label="SMAD3_HUMAN (pp) KAT2A_HUMAN" source="P84022" target="Q92830">
    <att name="confidence_score" value="1.0" type="real" />
    <att name="confidence_score_old" value="0.2013" type="real" />
    <att name="initial_score" value="0.1661" type="real" />
    <att name="relevance_score" value="0.1111111111111111" type="real" />
  </edge>
  <edge id="P84022 (pp) Q9BZS1" label="SMAD3_HUMAN (pp) FOXP3_HUMAN" source="P84022" target="Q9BZS1">
    <att name="confidence_score" value="1.0" type="real" />
    <att name="confidence_score_old" value="0.6123" type="real" />
    <att name="initial_score" value="0.7035" type="real" />
    <att name="relevance_score" value="0.1380952380952381" type="real" />
  </edge>
  <edge id="P84022 (pp) Q9HAZ2" label="SMAD3_HUMAN (pp) PRD16_HUMAN" source="P84022" target="Q9HAZ2">
    <att name="confidence_score" value="1.0" type="real" />
    <att name="confidence_score_old" value="0.2686" type="real" />
    <att name="initial_score" value="0.3054" type="real" />
    <att name="relevance_score" value="0.1380952380952381" type="real" />
  </edge>
  <edge id="P84022 (pp) Q9Y618" label="SMAD3_HUMAN (pp) NCOR2_HUMAN" source="P84022" target="Q9Y618">
    <att name="confidence_score" value="1.0" type="real" />
    <att name="confidence_score_old" value="1.0" type="real" />
    <att name="initial_score" value="0.153" type="real" />
    <att name="relevance_score" value="0.1380952380952381" type="real" />
  </edge>
  <edge id="Q04206 (pp) Q07869" label="TF65_HUMAN (pp) PPARA_HUMAN" source="Q04206" target="Q07869">
    <att name="confidence_score" value="1.0" type="real" />
    <att name="confidence_score_old" value="0.3191" type="real" />
    <att name="initial_score" value="0.3887" type="real" />
    <att name="relevance_score" value="0.1054421768707483" type="real" />
  </edge>
  <edge id="Q04206 (pp) Q15466" label="TF65_HUMAN (pp) NR0B2_HUMAN" source="Q04206" target="Q15466">
    <att name="confidence_score" value="1.0" type="real" />
    <att name="confidence_score_old" value="0.3295" type="real" />
    <att name="initial_score" value="0.4041" type="real" />
    <att name="relevance_score" value="0.1054421768707483" type="real" />
  </edge>
  <edge id="Q04206 (pp) Q15650" label="TF65_HUMAN (pp) TRIP4_HUMAN" source="Q04206" target="Q15650">
    <att name="confidence_score" value="1.0" type="real" />
    <att name="confidence_score_old" value="0.4966" type="real" />
    <att name="initial_score" value="0.6024" type="real" />
    <att name="relevance_score" value="0.1054421768707483" type="real" />
  </edge>
  <edge id="Q04206 (pp) Q92793" label="TF65_HUMAN (pp) CBP_HUMAN" source="Q04206" target="Q92793">
    <att name="confidence_score" value="1.0" type="real" />
    <att name="confidence_score_old" value="1.0" type="real" />
    <att name="initial_score" value="0.7774" type="real" />
    <att name="relevance_score" value="0.1054421768707483" type="real" />
  </edge>
  <edge id="Q04206 (pp) Q92830" label="TF65_HUMAN (pp) KAT2A_HUMAN" source="Q04206" target="Q92830">
    <att name="confidence_score" value="1.0" type="real" />
    <att name="confidence_score_old" value="0.3786" type="real" />
    <att name="initial_score" value="0.4712" type="real" />
    <att name="relevance_score" value="0.1054421768707483" type="real" />
  </edge>
  <edge id="Q04206 (pp) Q96EB6" label="TF65_HUMAN (pp) SIR1_HUMAN" source="Q04206" target="Q96EB6">
    <att name="confidence_score" value="1.0" type="real" />
    <att name="confidence_score_old" value="0.669" type="real" />
    <att name="initial_score" value="0.7463" type="real" />
    <att name="relevance_score" value="0.10152284263959391" type="real" />
  </edge>
  <edge id="Q04206 (pp) Q9BZS1" label="TF65_HUMAN (pp) FOXP3_HUMAN" source="Q04206" target="Q9BZS1">
    <att name="confidence_score" value="1.0" type="real" />
    <att name="confidence_score_old" value="0.5198" type="real" />
    <att name="initial_score" value="0.6244" type="real" />
    <att name="relevance_score" value="0.1054421768707483" type="real" />
  </edge>
  <edge id="Q04206 (pp) Q9UBK2" label="TF65_HUMAN (pp) PRGC1_HUMAN" source="Q04206" target="Q9UBK2">
    <att name="confidence_score" value="1.0" type="real" />
    <att name="confidence_score_old" value="0.3877" type="real" />
    <att name="initial_score" value="0.4827" type="real" />
    <att name="relevance_score" value="0.1054421768707483" type="real" />
  </edge>
  <edge id="Q04206 (pp) Q9Y618" label="TF65_HUMAN (pp) NCOR2_HUMAN" source="Q04206" target="Q9Y618">
    <att name="confidence_score" value="1.0" type="real" />
    <att name="confidence_score_old" value="0.5722" type="real" />
    <att name="initial_score" value="0.6708" type="real" />
    <att name="relevance_score" value="0.1054421768707483" type="real" />
  </edge>
  <edge id="Q04206 (pp) Q9Y6Q9" label="TF65_HUMAN (pp) NCOA3_HUMAN" source="Q04206" target="Q9Y6Q9">
    <att name="confidence_score" value="1.0" type="real" />
    <att name="confidence_score_old" value="0.2257" type="real" />
    <att name="initial_score" value="0.2213" type="real" />
    <att name="relevance_score" value="0.1054421768707483" type="real" />
  </edge>
  <edge id="Q07869 (pp) Q15596" label="PPARA_HUMAN (pp) NCOA2_HUMAN" source="Q07869" target="Q15596">
    <att name="confidence_score" value="1.0" type="real" />
    <att name="confidence_score_old" value="0.2791" type="real" />
    <att name="initial_score" value="0.324" type="real" />
    <att name="relevance_score" value="0.26153846153846155" type="real" />
  </edge>
  <edge id="Q07869 (pp) Q15648" label="PPARA_HUMAN (pp) MED1_HUMAN" source="Q07869" target="Q15648">
    <att name="confidence_score" value="1.0" type="real" />
    <att name="confidence_score_old" value="0.1879" type="real" />
    <att name="initial_score" value="0.1327" type="real" />
    <att name="relevance_score" value="0.16666666666666666" type="real" />
  </edge>
  <edge id="Q07869 (pp) Q15788" label="PPARA_HUMAN (pp) NCOA1_HUMAN" source="Q07869" target="Q15788">
    <att name="confidence_score" value="1.0" type="real" />
    <att name="confidence_score_old" value="0.6813" type="real" />
    <att name="initial_score" value="0.7551" type="real" />
    <att name="relevance_score" value="0.29347826086956524" type="real" />
  </edge>
  <edge id="Q07869 (pp) Q6TCH7" label="PPARA_HUMAN (pp) PAQR3_HUMAN" source="Q07869" target="Q6TCH7">
    <att name="confidence_score" value="1.0" type="real" />
    <att name="confidence_score_old" value="0.3354" type="real" />
    <att name="initial_score" value="0.4127" type="real" />
    <att name="relevance_score" value="0.375" type="real" />
  </edge>
  <edge id="Q07869 (pp) Q92793" label="PPARA_HUMAN (pp) CBP_HUMAN" source="Q07869" target="Q92793">
    <att name="confidence_score" value="1.0" type="real" />
    <att name="confidence_score_old" value="0.2472" type="real" />
    <att name="initial_score" value="0.2653" type="real" />
    <att name="relevance_score" value="0.12536443148688048" type="real" />
  </edge>
  <edge id="Q07869 (pp) Q96EB6" label="PPARA_HUMAN (pp) SIR1_HUMAN" source="Q07869" target="Q96EB6">
    <att name="confidence_score" value="1.0" type="real" />
    <att name="confidence_score_old" value="0.3442" type="real" />
    <att name="initial_score" value="0.4253" type="real" />
    <att name="relevance_score" value="0.10152284263959391" type="real" />
  </edge>
  <edge id="Q07869 (pp) Q9H6K1" label="PPARA_HUMAN (pp) ILRUN_HUMAN" source="Q07869" target="Q9H6K1">
    <att name="confidence_score" value="1.0" type="real" />
    <att name="confidence_score_old" value="0.215" type="real" />
    <att name="initial_score" value="0.1978" type="real" />
    <att name="relevance_score" value="0.5" type="real" />
  </edge>
  <edge id="Q07869 (pp) Q9UBK2" label="PPARA_HUMAN (pp) PRGC1_HUMAN" source="Q07869" target="Q9UBK2">
    <att name="confidence_score" value="1.0" type="real" />
    <att name="confidence_score_old" value="1.0" type="real" />
    <att name="initial_score" value="0.5402" type="real" />
    <att name="relevance_score" value="0.225" type="real" />
  </edge>
  <edge id="Q07869 (pp) Q9Y618" label="PPARA_HUMAN (pp) NCOR2_HUMAN" source="Q07869" target="Q9Y618">
    <att name="confidence_score" value="1.0" type="real" />
    <att name="confidence_score_old" value="0.5467" type="real" />
    <att name="initial_score" value="0.6488" type="real" />
    <att name="relevance_score" value="0.23275862068965517" type="real" />
  </edge>
  <edge id="Q07869 (pp) Q9Y6Q9" label="PPARA_HUMAN (pp) NCOA3_HUMAN" source="Q07869" target="Q9Y6Q9">
    <att name="confidence_score" value="1.0" type="real" />
    <att name="confidence_score_old" value="0.36" type="real" />
    <att name="initial_score" value="0.4468" type="real" />
    <att name="relevance_score" value="0.22429906542056074" type="real" />
  </edge>
  <edge id="Q12824 (pp) Q6STE5" label="SNF5_HUMAN (pp) SMRD3_HUMAN" source="Q12824" target="Q6STE5">
    <att name="confidence_score" value="1.0" type="real" />
    <att name="confidence_score_old" value="1.0" type="real" />
    <att name="initial_score" value="0.2223" type="real" />
    <att name="relevance_score" value="0.1951219512195122" type="real" />
  </edge>
  <edge id="Q12824 (pp) Q86U86" label="SNF5_HUMAN (pp) PB1_HUMAN" source="Q12824" target="Q86U86">
    <att name="confidence_score" value="1.0" type="real" />
    <att name="confidence_score_old" value="0.2578" type="real" />
    <att name="initial_score" value="0.2856" type="real" />
    <att name="relevance_score" value="0.1951219512195122" type="real" />
  </edge>
  <edge id="Q12824 (pp) Q8NFD5" label="SNF5_HUMAN (pp) ARI1B_HUMAN" source="Q12824" target="Q8NFD5">
    <att name="confidence_score" value="1.0" type="real" />
    <att name="confidence_score_old" value="1.0" type="real" />
    <att name="initial_score" value="0.2706" type="real" />
    <att name="relevance_score" value="0.1951219512195122" type="real" />
  </edge>
  <edge id="Q12824 (pp) Q8TAQ2" label="SNF5_HUMAN (pp) SMRC2_HUMAN" source="Q12824" target="Q8TAQ2">
    <att name="confidence_score" value="1.0" type="real" />
    <att name="confidence_score_old" value="1.0" type="real" />
    <att name="initial_score" value="0.5196" type="real" />
    <att name="relevance_score" value="0.1951219512195122" type="real" />
  </edge>
  <edge id="Q12824 (pp) Q92782" label="SNF5_HUMAN (pp) DPF1_HUMAN" source="Q12824" target="Q92782">
    <att name="confidence_score" value="1.0" type="real" />
    <att name="confidence_score_old" value="1.0" type="real" />
    <att name="initial_score" value="0.1892" type="real" />
    <att name="relevance_score" value="0.1951219512195122" type="real" />
  </edge>
  <edge id="Q12824 (pp) Q92784" label="SNF5_HUMAN (pp) DPF3_HUMAN" source="Q12824" target="Q92784">
    <att name="confidence_score" value="1.0" type="real" />
    <att name="confidence_score_old" value="1.0" type="real" />
    <att name="initial_score" value="0.2292" type="real" />
    <att name="relevance_score" value="0.1951219512195122" type="real" />
  </edge>
  <edge id="Q12824 (pp) Q92922" label="SNF5_HUMAN (pp) SMRC1_HUMAN" source="Q12824" target="Q92922">
    <att name="confidence_score" value="1.0" type="real" />
    <att name="confidence_score_old" value="1.0" type="real" />
    <att name="initial_score" value="0.7702" type="real" />
    <att name="relevance_score" value="0.1951219512195122" type="real" />
  </edge>
  <edge id="Q12824 (pp) Q92925" label="SNF5_HUMAN (pp) SMRD2_HUMAN" source="Q12824" target="Q92925">
    <att name="confidence_score" value="1.0" type="real" />
    <att name="confidence_score_old" value="1.0" type="real" />
    <att name="initial_score" value="0.1975" type="real" />
    <att name="relevance_score" value="0.1951219512195122" type="real" />
  </edge>
  <edge id="Q12824 (pp) Q969G3" label="SNF5_HUMAN (pp) SMCE1_HUMAN" source="Q12824" target="Q969G3">
    <att name="confidence_score" value="1.0" type="real" />
    <att name="confidence_score_old" value="1.0" type="real" />
    <att name="initial_score" value="0.2914" type="real" />
    <att name="relevance_score" value="0.1951219512195122" type="real" />
  </edge>
  <edge id="Q12824 (pp) Q96GM5" label="SNF5_HUMAN (pp) SMRD1_HUMAN" source="Q12824" target="Q96GM5">
    <att name="confidence_score" value="1.0" type="real" />
    <att name="confidence_score_old" value="1.0" type="real" />
    <att name="initial_score" value="0.2068" type="real" />
    <att name="relevance_score" value="0.1951219512195122" type="real" />
  </edge>
  <edge id="Q13887 (pp) Q92793" label="KLF5_HUMAN (pp) CBP_HUMAN" source="Q13887" target="Q92793">
    <att name="confidence_score" value="1.0" type="real" />
    <att name="confidence_score_old" value="0.3796" type="real" />
    <att name="initial_score" value="0.4725" type="real" />
    <att name="relevance_score" value="0.12536443148688048" type="real" />
  </edge>
  <edge id="Q13887 (pp) Q9Y618" label="KLF5_HUMAN (pp) NCOR2_HUMAN" source="Q13887" target="Q9Y618">
    <att name="confidence_score" value="1.0" type="real" />
    <att name="confidence_score_old" value="0.2181" type="real" />
    <att name="initial_score" value="0.2048" type="real" />
    <att name="relevance_score" value="0.23275862068965517" type="real" />
  </edge>
  <edge id="Q14686 (pp) Q15291" label="NCOA6_HUMAN (pp) RBBP5_HUMAN" source="Q14686" target="Q15291">
    <att name="confidence_score" value="1.0" type="real" />
    <att name="confidence_score_old" value="0.2377" type="real" />
    <att name="initial_score" value="0.2464" type="real" />
    <att name="relevance_score" value="0.1511627906976744" type="real" />
  </edge>
  <edge id="Q14686 (pp) Q15788" label="NCOA6_HUMAN (pp) NCOA1_HUMAN" source="Q14686" target="Q15788">
    <att name="confidence_score" value="1.0" type="real" />
    <att name="confidence_score_old" value="0.2318" type="real" />
    <att name="initial_score" value="0.2343" type="real" />
    <att name="relevance_score" value="0.25" type="real" />
  </edge>
  <edge id="Q14686 (pp) Q6ZW49" label="NCOA6_HUMAN (pp) PAXI1_HUMAN" source="Q14686" target="Q6ZW49">
    <att name="confidence_score" value="1.0" type="real" />
    <att name="confidence_score_old" value="0.234" type="real" />
    <att name="initial_score" value="0.2387" type="real" />
    <att name="relevance_score" value="0.1518987341772152" type="real" />
  </edge>
  <edge id="Q14686 (pp) Q92793" label="NCOA6_HUMAN (pp) CBP_HUMAN" source="Q14686" target="Q92793">
    <att name="confidence_score" value="1.0" type="real" />
    <att name="confidence_score_old" value="0.2231" type="real" />
    <att name="initial_score" value="0.2158" type="real" />
    <att name="relevance_score" value="0.12536443148688048" type="real" />
  </edge>
  <edge id="Q14686 (pp) Q9UBL3" label="NCOA6_HUMAN (pp) ASH2L_HUMAN" source="Q14686" target="Q9UBL3">
    <att name="confidence_score" value="1.0" type="real" />
    <att name="confidence_score_old" value="0.2239" type="real" />
    <att name="initial_score" value="0.2176" type="real" />
    <att name="relevance_score" value="0.13" type="real" />
  </edge>
  <edge id="Q14686 (pp) Q9Y6Q9" label="NCOA6_HUMAN (pp) NCOA3_HUMAN" source="Q14686" target="Q9Y6Q9">
    <att name="confidence_score" value="1.0" type="real" />
    <att name="confidence_score_old" value="0.1848" type="real" />
    <att name="initial_score" value="0.1246" type="real" />
    <att name="relevance_score" value="0.22429906542056074" type="real" />
  </edge>
  <edge id="Q15291 (pp) Q6ZW49" label="RBBP5_HUMAN (pp) PAXI1_HUMAN" source="Q15291" target="Q6ZW49">
    <att name="confidence_score" value="1.0" type="real" />
    <att name="confidence_score_old" value="0.3441" type="real" />
    <att name="initial_score" value="0.425" type="real" />
    <att name="relevance_score" value="0.1511627906976744" type="real" />
  </edge>
  <edge id="Q15291 (pp) Q92793" label="RBBP5_HUMAN (pp) CBP_HUMAN" source="Q15291" target="Q92793">
    <att name="confidence_score" value="1.0" type="real" />
    <att name="confidence_score_old" value="0.2066" type="real" />
    <att name="initial_score" value="0.1786" type="real" />
    <att name="relevance_score" value="0.12536443148688048" type="real" />
  </edge>
  <edge id="Q15291 (pp) Q9UBL3" label="RBBP5_HUMAN (pp) ASH2L_HUMAN" source="Q15291" target="Q9UBL3">
    <att name="confidence_score" value="1.0" type="real" />
    <att name="confidence_score_old" value="0.6986" type="real" />
    <att name="initial_score" value="0.7672" type="real" />
    <att name="relevance_score" value="0.13" type="real" />
  </edge>
  <edge id="Q15291 (pp) Q9Y6Q9" label="RBBP5_HUMAN (pp) NCOA3_HUMAN" source="Q15291" target="Q9Y6Q9">
    <att name="confidence_score" value="1.0" type="real" />
    <att name="confidence_score_old" value="0.1825" type="real" />
    <att name="initial_score" value="0.1186" type="real" />
    <att name="relevance_score" value="0.1511627906976744" type="real" />
  </edge>
  <edge id="Q15466 (pp) Q15788" label="NR0B2_HUMAN (pp) NCOA1_HUMAN" source="Q15466" target="Q15788">
    <att name="confidence_score" value="1.0" type="real" />
    <att name="confidence_score_old" value="0.3385" type="real" />
    <att name="initial_score" value="0.4171" type="real" />
    <att name="relevance_score" value="0.25" type="real" />
  </edge>
  <edge id="Q15466 (pp) Q96EB6" label="NR0B2_HUMAN (pp) SIR1_HUMAN" source="Q15466" target="Q96EB6">
    <att name="confidence_score" value="1.0" type="real" />
    <att name="confidence_score_old" value="0.4141" type="real" />
    <att name="initial_score" value="0.5146" type="real" />
    <att name="relevance_score" value="0.10152284263959391" type="real" />
  </edge>
  <edge id="Q15596 (pp) Q15788" label="NCOA2_HUMAN (pp) NCOA1_HUMAN" source="Q15596" target="Q15788">
    <att name="confidence_score" value="1.0" type="real" />
    <att name="confidence_score_old" value="1.0" type="real" />
    <att name="initial_score" value="0.7291" type="real" />
    <att name="relevance_score" value="0.26153846153846155" type="real" />
  </edge>
  <edge id="Q15596 (pp) Q92793" label="NCOA2_HUMAN (pp) CBP_HUMAN" source="Q15596" target="Q92793">
    <att name="confidence_score" value="1.0" type="real" />
    <att name="confidence_score_old" value="0.438" type="real" />
    <att name="initial_score" value="0.5417" type="real" />
    <att name="relevance_score" value="0.12536443148688048" type="real" />
  </edge>
  <edge id="Q15596 (pp) Q9Y6Q9" label="NCOA2_HUMAN (pp) NCOA3_HUMAN" source="Q15596" target="Q9Y6Q9">
    <att name="confidence_score" value="1.0" type="real" />
    <att name="confidence_score_old" value="0.2992" type="real" />
    <att name="initial_score" value="0.3575" type="real" />
    <att name="relevance_score" value="0.22429906542056074" type="real" />
  </edge>
  <edge id="Q15648 (pp) Q15788" label="MED1_HUMAN (pp) NCOA1_HUMAN" source="Q15648" target="Q15788">
    <att name="confidence_score" value="1.0" type="real" />
    <att name="confidence_score_old" value="1.0" type="real" />
    <att name="relevance_score" value="0.16666666666666666" type="real" />
  </edge>
  <edge id="Q15648 (pp) Q92830" label="MED1_HUMAN (pp) KAT2A_HUMAN" source="Q15648" target="Q92830">
    <att name="confidence_score" value="1.0" type="real" />
    <att name="confidence_score_old" value="0.2189" type="real" />
    <att name="initial_score" value="0.2065" type="real" />
    <att name="relevance_score" value="0.1111111111111111" type="real" />
  </edge>
  <edge id="Q15648 (pp) Q9UBK2" label="MED1_HUMAN (pp) PRGC1_HUMAN" source="Q15648" target="Q9UBK2">
    <att name="confidence_score" value="1.0" type="real" />
    <att name="confidence_score_old" value="1.0" type="real" />
    <att name="initial_score" value="0.1461" type="real" />
    <att name="relevance_score" value="0.16666666666666666" type="real" />
  </edge>
  <edge id="Q15788 (pp) Q92793" label="NCOA1_HUMAN (pp) CBP_HUMAN" source="Q15788" target="Q92793">
    <att name="confidence_score" value="1.0" type="real" />
    <att name="confidence_score_old" value="1.0" type="real" />
    <att name="initial_score" value="0.5853" type="real" />
    <att name="relevance_score" value="0.12536443148688048" type="real" />
  </edge>
  <edge id="Q15788 (pp) Q92922" label="NCOA1_HUMAN (pp) SMRC1_HUMAN" source="Q15788" target="Q92922">
    <att name="confidence_score" value="1.0" type="real" />
    <att name="confidence_score_old" value="0.5017" type="real" />
    <att name="initial_score" value="0.6072" type="real" />
    <att name="relevance_score" value="0.29347826086956524" type="real" />
  </edge>
  <edge id="Q15788 (pp) Q969G3" label="NCOA1_HUMAN (pp) SMCE1_HUMAN" source="Q15788" target="Q969G3">
    <att name="confidence_score" value="1.0" type="real" />
    <att name="confidence_score_old" value="0.2843" type="real" />
    <att name="initial_score" value="0.3329" type="real" />
    <att name="relevance_score" value="0.2716049382716049" type="real" />
  </edge>
  <edge id="Q15788 (pp) Q9UBK2" label="NCOA1_HUMAN (pp) PRGC1_HUMAN" source="Q15788" target="Q9UBK2">
    <att name="confidence_score" value="1.0" type="real" />
    <att name="confidence_score_old" value="1.0" type="real" />
    <att name="initial_score" value="0.5225" type="real" />
    <att name="relevance_score" value="0.225" type="real" />
  </edge>
  <edge id="Q15788 (pp) Q9Y3R0" label="NCOA1_HUMAN (pp) GRIP1_HUMAN" source="Q15788" target="Q9Y3R0">
    <att name="confidence_score" value="1.0" type="real" />
    <att name="confidence_score_old" value="0.2791" type="real" />
    <att name="initial_score" value="0.3239" type="real" />
    <att name="relevance_score" value="0.1774193548387097" type="real" />
  </edge>
  <edge id="Q15788 (pp) Q9Y6Q9" label="NCOA1_HUMAN (pp) NCOA3_HUMAN" source="Q15788" target="Q9Y6Q9">
    <att name="confidence_score" value="1.0" type="real" />
    <att name="confidence_score_old" value="1.0" type="real" />
    <att name="initial_score" value="0.6483" type="real" />
    <att name="relevance_score" value="0.22429906542056074" type="real" />
  </edge>
  <edge id="Q16236 (pp) Q6TCH7" label="NF2L2_HUMAN (pp) PAQR3_HUMAN" source="Q16236" target="Q6TCH7">
    <att name="confidence_score" value="1.0" type="real" />
    <att name="confidence_score_old" value="0.2595" type="real" />
    <att name="initial_score" value="0.2887" type="real" />
    <att name="relevance_score" value="0.16470588235294117" type="real" />
  </edge>
  <edge id="Q16236 (pp) Q8TAQ2" label="NF2L2_HUMAN (pp) SMRC2_HUMAN" source="Q16236" target="Q8TAQ2">
    <att name="confidence_score" value="1.0" type="real" />
    <att name="confidence_score_old" value="0.2223" type="real" />
    <att name="initial_score" value="0.214" type="real" />
    <att name="relevance_score" value="0.16470588235294117" type="real" />
  </edge>
  <edge id="Q16236 (pp) Q92793" label="NF2L2_HUMAN (pp) CBP_HUMAN" source="Q16236" target="Q92793">
    <att name="confidence_score" value="1.0" type="real" />
    <att name="confidence_score_old" value="0.7154" type="real" />
    <att name="initial_score" value="0.7787" type="real" />
    <att name="relevance_score" value="0.12536443148688048" type="real" />
  </edge>
  <edge id="Q6STE5 (pp) Q86U86" label="SMRD3_HUMAN (pp) PB1_HUMAN" source="Q6STE5" target="Q86U86">
    <att name="confidence_score" value="1.0" type="real" />
    <att name="confidence_score_old" value="0.2099" type="real" />
    <att name="initial_score" value="0.1864" type="real" />
    <att name="relevance_score" value="0.35" type="real" />
  </edge>
  <edge id="Q6STE5 (pp) Q8NFD5" label="SMRD3_HUMAN (pp) ARI1B_HUMAN" source="Q6STE5" target="Q8NFD5">
    <att name="confidence_score" value="1.0" type="real" />
    <att name="confidence_score_old" value="1.0" type="real" />
    <att name="initial_score" value="0.1518" type="real" />
    <att name="relevance_score" value="0.48717948717948717" type="real" />
  </edge>
  <edge id="Q6STE5 (pp) Q8TAQ2" label="SMRD3_HUMAN (pp) SMRC2_HUMAN" source="Q6STE5" target="Q8TAQ2">
    <att name="confidence_score" value="1.0" type="real" />
    <att name="confidence_score_old" value="1.0" type="real" />
    <att name="initial_score" value="0.2276" type="real" />
    <att name="relevance_score" value="0.2702702702702703" type="real" />
  </edge>
  <edge id="Q6STE5 (pp) Q92782" label="SMRD3_HUMAN (pp) DPF1_HUMAN" source="Q6STE5" target="Q92782">
    <att name="confidence_score" value="1.0" type="real" />
    <att name="confidence_score_old" value="1.0" type="real" />
    <att name="initial_score" value="0.0575" type="real" />
    <att name="relevance_score" value="0.48717948717948717" type="real" />
  </edge>
  <edge id="Q6STE5 (pp) Q92784" label="SMRD3_HUMAN (pp) DPF3_HUMAN" source="Q6STE5" target="Q92784">
    <att name="confidence_score" value="1.0" type="real" />
    <att name="confidence_score_old" value="1.0" type="real" />
    <att name="initial_score" value="0.1885" type="real" />
    <att name="relevance_score" value="0.48717948717948717" type="real" />
  </edge>
  <edge id="Q6STE5 (pp) Q92922" label="SMRD3_HUMAN (pp) SMRC1_HUMAN" source="Q6STE5" target="Q92922">
    <att name="confidence_score" value="1.0" type="real" />
    <att name="confidence_score_old" value="1.0" type="real" />
    <att name="initial_score" value="0.2187" type="real" />
    <att name="relevance_score" value="0.3333333333333333" type="real" />
  </edge>
  <edge id="Q6STE5 (pp) Q92925" label="SMRD3_HUMAN (pp) SMRD2_HUMAN" source="Q6STE5" target="Q92925">
    <att name="confidence_score" value="1.0" type="real" />
    <att name="confidence_score_old" value="1.0" type="real" />
    <att name="initial_score" value="0.2024" type="real" />
    <att name="relevance_score" value="0.30158730158730157" type="real" />
  </edge>
  <edge id="Q6STE5 (pp) Q969G3" label="SMRD3_HUMAN (pp) SMCE1_HUMAN" source="Q6STE5" target="Q969G3">
    <att name="confidence_score" value="1.0" type="real" />
    <att name="confidence_score_old" value="1.0" type="real" />
    <att name="initial_score" value="0.2015" type="real" />
    <att name="relevance_score" value="0.2716049382716049" type="real" />
  </edge>
  <edge id="Q6STE5 (pp) Q96GM5" label="SMRD3_HUMAN (pp) SMRD1_HUMAN" source="Q6STE5" target="Q96GM5">
    <att name="confidence_score" value="1.0" type="real" />
    <att name="confidence_score_old" value="1.0" type="real" />
    <att name="initial_score" value="0.1343" type="real" />
    <att name="relevance_score" value="0.19626168224299065" type="real" />
  </edge>
  <edge id="Q6ZW49 (pp) Q9UBL3" label="PAXI1_HUMAN (pp) ASH2L_HUMAN" source="Q6ZW49" target="Q9UBL3">
    <att name="confidence_score" value="1.0" type="real" />
    <att name="confidence_score_old" value="0.3434" type="real" />
    <att name="initial_score" value="0.4241" type="real" />
    <att name="relevance_score" value="0.13" type="real" />
  </edge>
  <edge id="Q6ZW49 (pp) Q9Y6Q9" label="PAXI1_HUMAN (pp) NCOA3_HUMAN" source="Q6ZW49" target="Q9Y6Q9">
    <att name="confidence_score" value="1.0" type="real" />
    <att name="confidence_score_old" value="0.1833" type="real" />
    <att name="initial_score" value="0.1207" type="real" />
    <att name="relevance_score" value="0.1518987341772152" type="real" />
  </edge>
  <edge id="Q86U86 (pp) Q8TAQ2" label="PB1_HUMAN (pp) SMRC2_HUMAN" source="Q86U86" target="Q8TAQ2">
    <att name="confidence_score" value="1.0" type="real" />
    <att name="confidence_score_old" value="0.3221" type="real" />
    <att name="initial_score" value="0.3932" type="real" />
    <att name="relevance_score" value="0.2702702702702703" type="real" />
  </edge>
  <edge id="Q86U86 (pp) Q92782" label="PB1_HUMAN (pp) DPF1_HUMAN" source="Q86U86" target="Q92782">
    <att name="confidence_score" value="1.0" type="real" />
    <att name="confidence_score_old" value="0.1615" type="real" />
    <att name="initial_score" value="0.0596" type="real" />
    <att name="relevance_score" value="0.35" type="real" />
  </edge>
  <edge id="Q86U86 (pp) Q92784" label="PB1_HUMAN (pp) DPF3_HUMAN" source="Q86U86" target="Q92784">
    <att name="confidence_score" value="1.0" type="real" />
    <att name="confidence_score_old" value="0.1669" type="real" />
    <att name="initial_score" value="0.0755" type="real" />
    <att name="relevance_score" value="0.35" type="real" />
  </edge>
  <edge id="Q86U86 (pp) Q92922" label="PB1_HUMAN (pp) SMRC1_HUMAN" source="Q86U86" target="Q92922">
    <att name="confidence_score" value="1.0" type="real" />
    <att name="confidence_score_old" value="0.3141" type="real" />
    <att name="initial_score" value="0.3809" type="real" />
    <att name="relevance_score" value="0.3333333333333333" type="real" />
  </edge>
  <edge id="Q86U86 (pp) Q92925" label="PB1_HUMAN (pp) SMRD2_HUMAN" source="Q86U86" target="Q92925">
    <att name="confidence_score" value="1.0" type="real" />
    <att name="confidence_score_old" value="0.1797" type="real" />
    <att name="initial_score" value="0.1112" type="real" />
    <att name="relevance_score" value="0.30158730158730157" type="real" />
  </edge>
  <edge id="Q86U86 (pp) Q969G3" label="PB1_HUMAN (pp) SMCE1_HUMAN" source="Q86U86" target="Q969G3">
    <att name="confidence_score" value="1.0" type="real" />
    <att name="confidence_score_old" value="0.277" type="real" />
    <att name="initial_score" value="0.3203" type="real" />
    <att name="relevance_score" value="0.2716049382716049" type="real" />
  </edge>
  <edge id="Q86U86 (pp) Q96GM5" label="PB1_HUMAN (pp) SMRD1_HUMAN" source="Q86U86" target="Q96GM5">
    <att name="confidence_score" value="1.0" type="real" />
    <att name="confidence_score_old" value="0.2575" type="real" />
    <att name="initial_score" value="0.285" type="real" />
    <att name="relevance_score" value="0.19626168224299065" type="real" />
  </edge>
  <edge id="Q86YN6 (pp) Q9UBK2" label="PRGC2_HUMAN (pp) PRGC1_HUMAN" source="Q86YN6" target="Q9UBK2">
    <att name="confidence_score" value="1.0" type="real" />
    <att name="confidence_score_old" value="1.0" type="real" />
    <att name="relevance_score" value="0.11764705882352941" type="real" />
  </edge>
  <edge id="Q8NFD5 (pp) Q8TAQ2" label="ARI1B_HUMAN (pp) SMRC2_HUMAN" source="Q8NFD5" target="Q8TAQ2">
    <att name="confidence_score" value="1.0" type="real" />
    <att name="confidence_score_old" value="1.0" type="real" />
    <att name="initial_score" value="0.3098" type="real" />
    <att name="relevance_score" value="0.2702702702702703" type="real" />
  </edge>
  <edge id="Q8NFD5 (pp) Q92782" label="ARI1B_HUMAN (pp) DPF1_HUMAN" source="Q8NFD5" target="Q92782">
    <att name="confidence_score" value="1.0" type="real" />
    <att name="confidence_score_old" value="1.0" type="real" />
    <att name="initial_score" value="0.0599" type="real" />
    <att name="relevance_score" value="0.5" type="real" />
  </edge>
  <edge id="Q8NFD5 (pp) Q92784" label="ARI1B_HUMAN (pp) DPF3_HUMAN" source="Q8NFD5" target="Q92784">
    <att name="confidence_score" value="1.0" type="real" />
    <att name="confidence_score_old" value="1.0" type="real" />
    <att name="initial_score" value="0.1738" type="real" />
    <att name="relevance_score" value="0.5" type="real" />
  </edge>
  <edge id="Q8NFD5 (pp) Q92922" label="ARI1B_HUMAN (pp) SMRC1_HUMAN" source="Q8NFD5" target="Q92922">
    <att name="confidence_score" value="1.0" type="real" />
    <att name="confidence_score_old" value="1.0" type="real" />
    <att name="initial_score" value="0.4108" type="real" />
    <att name="relevance_score" value="0.3333333333333333" type="real" />
  </edge>
  <edge id="Q8NFD5 (pp) Q92925" label="ARI1B_HUMAN (pp) SMRD2_HUMAN" source="Q8NFD5" target="Q92925">
    <att name="confidence_score" value="1.0" type="real" />
    <att name="confidence_score_old" value="1.0" type="real" />
    <att name="initial_score" value="0.0601" type="real" />
    <att name="relevance_score" value="0.30158730158730157" type="real" />
  </edge>
  <edge id="Q8NFD5 (pp) Q969G3" label="ARI1B_HUMAN (pp) SMCE1_HUMAN" source="Q8NFD5" target="Q969G3">
    <att name="confidence_score" value="1.0" type="real" />
    <att name="confidence_score_old" value="1.0" type="real" />
    <att name="initial_score" value="0.112" type="real" />
    <att name="relevance_score" value="0.2716049382716049" type="real" />
  </edge>
  <edge id="Q8NFD5 (pp) Q96GM5" label="ARI1B_HUMAN (pp) SMRD1_HUMAN" source="Q8NFD5" target="Q96GM5">
    <att name="confidence_score" value="1.0" type="real" />
    <att name="confidence_score_old" value="1.0" type="real" />
    <att name="initial_score" value="0.398" type="real" />
    <att name="relevance_score" value="0.19626168224299065" type="real" />
  </edge>
  <edge id="Q8TAQ2 (pp) Q92782" label="SMRC2_HUMAN (pp) DPF1_HUMAN" source="Q8TAQ2" target="Q92782">
    <att name="confidence_score" value="1.0" type="real" />
    <att name="confidence_score_old" value="1.0" type="real" />
    <att name="initial_score" value="0.0691" type="real" />
    <att name="relevance_score" value="0.2702702702702703" type="real" />
  </edge>
  <edge id="Q8TAQ2 (pp) Q92784" label="SMRC2_HUMAN (pp) DPF3_HUMAN" source="Q8TAQ2" target="Q92784">
    <att name="confidence_score" value="1.0" type="real" />
    <att name="confidence_score_old" value="1.0" type="real" />
    <att name="initial_score" value="0.1939" type="real" />
    <att name="relevance_score" value="0.2702702702702703" type="real" />
  </edge>
  <edge id="Q8TAQ2 (pp) Q92922" label="SMRC2_HUMAN (pp) SMRC1_HUMAN" source="Q8TAQ2" target="Q92922">
    <att name="confidence_score" value="1.0" type="real" />
    <att name="confidence_score_old" value="1.0" type="real" />
    <att name="initial_score" value="0.3247" type="real" />
    <att name="relevance_score" value="0.2702702702702703" type="real" />
  </edge>
  <edge id="Q8TAQ2 (pp) Q92925" label="SMRC2_HUMAN (pp) SMRD2_HUMAN" source="Q8TAQ2" target="Q92925">
    <att name="confidence_score" value="1.0" type="real" />
    <att name="confidence_score_old" value="1.0" type="real" />
    <att name="initial_score" value="0.1545" type="real" />
    <att name="relevance_score" value="0.2702702702702703" type="real" />
  </edge>
  <edge id="Q8TAQ2 (pp) Q969G3" label="SMRC2_HUMAN (pp) SMCE1_HUMAN" source="Q8TAQ2" target="Q969G3">
    <att name="confidence_score" value="1.0" type="real" />
    <att name="confidence_score_old" value="1.0" type="real" />
    <att name="initial_score" value="0.3276" type="real" />
    <att name="relevance_score" value="0.2702702702702703" type="real" />
  </edge>
  <edge id="Q8TAQ2 (pp) Q96GM5" label="SMRC2_HUMAN (pp) SMRD1_HUMAN" source="Q8TAQ2" target="Q96GM5">
    <att name="confidence_score" value="1.0" type="real" />
    <att name="confidence_score_old" value="1.0" type="real" />
    <att name="initial_score" value="0.2125" type="real" />
    <att name="relevance_score" value="0.19626168224299065" type="real" />
  </edge>
  <edge id="Q92782 (pp) Q92784" label="DPF1_HUMAN (pp) DPF3_HUMAN" source="Q92782" target="Q92784">
    <att name="confidence_score" value="1.0" type="real" />
    <att name="confidence_score_old" value="1.0" type="real" />
    <att name="initial_score" value="0.0617" type="real" />
    <att name="relevance_score" value="0.5" type="real" />
  </edge>
  <edge id="Q92782 (pp) Q92922" label="DPF1_HUMAN (pp) SMRC1_HUMAN" source="Q92782" target="Q92922">
    <att name="confidence_score" value="1.0" type="real" />
    <att name="confidence_score_old" value="1.0" type="real" />
    <att name="initial_score" value="0.1116" type="real" />
    <att name="relevance_score" value="0.3333333333333333" type="real" />
  </edge>
  <edge id="Q92782 (pp) Q92925" label="DPF1_HUMAN (pp) SMRD2_HUMAN" source="Q92782" target="Q92925">
    <att name="confidence_score" value="1.0" type="real" />
    <att name="confidence_score_old" value="1.0" type="real" />
    <att name="initial_score" value="0.0576" type="real" />
    <att name="relevance_score" value="0.30158730158730157" type="real" />
  </edge>
  <edge id="Q92782 (pp) Q969G3" label="DPF1_HUMAN (pp) SMCE1_HUMAN" source="Q92782" target="Q969G3">
    <att name="confidence_score" value="1.0" type="real" />
    <att name="confidence_score_old" value="1.0" type="real" />
    <att name="initial_score" value="0.0777" type="real" />
    <att name="relevance_score" value="0.2716049382716049" type="real" />
  </edge>
  <edge id="Q92782 (pp) Q96GM5" label="DPF1_HUMAN (pp) SMRD1_HUMAN" source="Q92782" target="Q96GM5">
    <att name="confidence_score" value="1.0" type="real" />
    <att name="confidence_score_old" value="1.0" type="real" />
    <att name="initial_score" value="0.073" type="real" />
    <att name="relevance_score" value="0.19626168224299065" type="real" />
  </edge>
  <edge id="Q92784 (pp) Q92922" label="DPF3_HUMAN (pp) SMRC1_HUMAN" source="Q92784" target="Q92922">
    <att name="confidence_score" value="1.0" type="real" />
    <att name="confidence_score_old" value="1.0" type="real" />
    <att name="initial_score" value="0.2053" type="real" />
    <att name="relevance_score" value="0.3333333333333333" type="real" />
  </edge>
  <edge id="Q92784 (pp) Q92925" label="DPF3_HUMAN (pp) SMRD2_HUMAN" source="Q92784" target="Q92925">
    <att name="confidence_score" value="1.0" type="real" />
    <att name="confidence_score_old" value="1.0" type="real" />
    <att name="initial_score" value="0.1884" type="real" />
    <att name="relevance_score" value="0.30158730158730157" type="real" />
  </edge>
  <edge id="Q92784 (pp) Q969G3" label="DPF3_HUMAN (pp) SMCE1_HUMAN" source="Q92784" target="Q969G3">
    <att name="confidence_score" value="1.0" type="real" />
    <att name="confidence_score_old" value="1.0" type="real" />
    <att name="initial_score" value="0.1924" type="real" />
    <att name="relevance_score" value="0.2716049382716049" type="real" />
  </edge>
  <edge id="Q92784 (pp) Q96GM5" label="DPF3_HUMAN (pp) SMRD1_HUMAN" source="Q92784" target="Q96GM5">
    <att name="confidence_score" value="1.0" type="real" />
    <att name="confidence_score_old" value="1.0" type="real" />
    <att name="initial_score" value="0.2047" type="real" />
    <att name="relevance_score" value="0.19626168224299065" type="real" />
  </edge>
  <edge id="Q92793 (pp) Q96EB6" label="CBP_HUMAN (pp) SIR1_HUMAN" source="Q92793" target="Q96EB6">
    <att name="confidence_score" value="1.0" type="real" />
    <att name="confidence_score_old" value="0.1813" type="real" />
    <att name="initial_score" value="0.1154" type="real" />
    <att name="relevance_score" value="0.10152284263959391" type="real" />
  </edge>
  <edge id="Q92793 (pp) Q9UBK2" label="CBP_HUMAN (pp) PRGC1_HUMAN" source="Q92793" target="Q9UBK2">
    <att name="confidence_score" value="1.0" type="real" />
    <att name="confidence_score_old" value="0.2214" type="real" />
    <att name="initial_score" value="0.2121" type="real" />
    <att name="relevance_score" value="0.12536443148688048" type="real" />
  </edge>
  <edge id="Q92793 (pp) Q9Y3R0" label="CBP_HUMAN (pp) GRIP1_HUMAN" source="Q92793" target="Q9Y3R0">
    <att name="confidence_score" value="1.0" type="real" />
    <att name="confidence_score_old" value="0.227" type="real" />
    <att name="initial_score" value="0.2242" type="real" />
    <att name="relevance_score" value="0.12536443148688048" type="real" />
  </edge>
  <edge id="Q92793 (pp) Q9Y618" label="CBP_HUMAN (pp) NCOR2_HUMAN" source="Q92793" target="Q9Y618">
    <att name="confidence_score" value="1.0" type="real" />
    <att name="confidence_score_old" value="0.2029" type="real" />
    <att name="initial_score" value="0.17" type="real" />
    <att name="relevance_score" value="0.12536443148688048" type="real" />
  </edge>
  <edge id="Q92793 (pp) Q9Y6Q9" label="CBP_HUMAN (pp) NCOA3_HUMAN" source="Q92793" target="Q9Y6Q9">
    <att name="confidence_score" value="1.0" type="real" />
    <att name="confidence_score_old" value="0.7385" type="real" />
    <att name="initial_score" value="0.794" type="real" />
    <att name="relevance_score" value="0.12536443148688048" type="real" />
  </edge>
  <edge id="Q92830 (pp) Q96EB6" label="KAT2A_HUMAN (pp) SIR1_HUMAN" source="Q92830" target="Q96EB6">
    <att name="confidence_score" value="1.0" type="real" />
    <att name="confidence_score_old" value="0.192" type="real" />
    <att name="initial_score" value="0.1433" type="real" />
    <att name="relevance_score" value="0.10152284263959391" type="real" />
  </edge>
  <edge id="Q92830 (pp) Q9UBK2" label="KAT2A_HUMAN (pp) PRGC1_HUMAN" source="Q92830" target="Q9UBK2">
    <att name="confidence_score" value="1.0" type="real" />
    <att name="confidence_score_old" value="0.2057" type="real" />
    <att name="initial_score" value="0.1766" type="real" />
    <att name="relevance_score" value="0.1111111111111111" type="real" />
  </edge>
  <edge id="Q92922 (pp) Q92925" label="SMRC1_HUMAN (pp) SMRD2_HUMAN" source="Q92922" target="Q92925">
    <att name="confidence_score" value="1.0" type="real" />
    <att name="confidence_score_old" value="1.0" type="real" />
    <att name="initial_score" value="0.1079" type="real" />
    <att name="relevance_score" value="0.30158730158730157" type="real" />
  </edge>
  <edge id="Q92922 (pp) Q969G3" label="SMRC1_HUMAN (pp) SMCE1_HUMAN" source="Q92922" target="Q969G3">
    <att name="confidence_score" value="1.0" type="real" />
    <att name="confidence_score_old" value="1.0" type="real" />
    <att name="initial_score" value="0.6529" type="real" />
    <att name="relevance_score" value="0.2716049382716049" type="real" />
  </edge>
  <edge id="Q92922 (pp) Q96GM5" label="SMRC1_HUMAN (pp) SMRD1_HUMAN" source="Q92922" target="Q96GM5">
    <att name="confidence_score" value="1.0" type="real" />
    <att name="confidence_score_old" value="1.0" type="real" />
    <att name="initial_score" value="0.6687" type="real" />
    <att name="relevance_score" value="0.19626168224299065" type="real" />
  </edge>
  <edge id="Q92925 (pp) Q969G3" label="SMRD2_HUMAN (pp) SMCE1_HUMAN" source="Q92925" target="Q969G3">
    <att name="confidence_score" value="1.0" type="real" />
    <att name="confidence_score_old" value="1.0" type="real" />
    <att name="initial_score" value="0.1083" type="real" />
    <att name="relevance_score" value="0.2716049382716049" type="real" />
  </edge>
  <edge id="Q92925 (pp) Q96GM5" label="SMRD2_HUMAN (pp) SMRD1_HUMAN" source="Q92925" target="Q96GM5">
    <att name="confidence_score" value="1.0" type="real" />
    <att name="confidence_score_old" value="1.0" type="real" />
    <att name="initial_score" value="0.1116" type="real" />
    <att name="relevance_score" value="0.19626168224299065" type="real" />
  </edge>
  <edge id="Q969G3 (pp) Q96GM5" label="SMCE1_HUMAN (pp) SMRD1_HUMAN" source="Q969G3" target="Q96GM5">
    <att name="confidence_score" value="1.0" type="real" />
    <att name="confidence_score_old" value="1.0" type="real" />
    <att name="initial_score" value="0.2844" type="real" />
    <att name="relevance_score" value="0.19626168224299065" type="real" />
  </edge>
  <edge id="Q96EB6 (pp) Q9BZS1" label="SIR1_HUMAN (pp) FOXP3_HUMAN" source="Q96EB6" target="Q9BZS1">
    <att name="confidence_score" value="1.0" type="real" />
    <att name="confidence_score_old" value="0.3087" type="real" />
    <att name="initial_score" value="0.3726" type="real" />
    <att name="relevance_score" value="0.10152284263959391" type="real" />
  </edge>
  <edge id="Q96EB6 (pp) Q9UBK2" label="SIR1_HUMAN (pp) PRGC1_HUMAN" source="Q96EB6" target="Q9UBK2">
    <att name="confidence_score" value="1.0" type="real" />
    <att name="confidence_score_old" value="0.3801" type="real" />
    <att name="initial_score" value="0.4732" type="real" />
    <att name="relevance_score" value="0.10152284263959391" type="real" />
  </edge>
  <edge id="Q96EB6 (pp) Q9Y618" label="SIR1_HUMAN (pp) NCOR2_HUMAN" source="Q96EB6" target="Q9Y618">
    <att name="confidence_score" value="1.0" type="real" />
    <att name="confidence_score_old" value="0.191" type="real" />
    <att name="initial_score" value="0.1406" type="real" />
    <att name="relevance_score" value="0.10152284263959391" type="real" />
  </edge>
  <edge id="Q9BQE4 (pp) Q9Y6D0" label="SELS_HUMAN (pp) SELK_HUMAN" source="Q9BQE4" target="Q9Y6D0">
    <att name="confidence_score" value="1.0" type="real" />
    <att name="confidence_score_old" value="0.3723" type="real" />
    <att name="initial_score" value="0.4632" type="real" />
    <att name="relevance_score" value="0.13333333333333333" type="real" />
  </edge>
  <edge id="Q9BZS1 (pp) Q9UKV0" label="FOXP3_HUMAN (pp) HDAC9_HUMAN" source="Q9BZS1" target="Q9UKV0">
    <att name="confidence_score" value="1.0" type="real" />
    <att name="confidence_score_old" value="0.6033" type="real" />
    <att name="initial_score" value="0.6964" type="real" />
    <att name="relevance_score" value="0.14444444444444443" type="real" />
  </edge>
  <edge id="Q9UBL3 (pp) Q9Y6Q9" label="ASH2L_HUMAN (pp) NCOA3_HUMAN" source="Q9UBL3" target="Q9Y6Q9">
    <att name="confidence_score" value="1.0" type="real" />
    <att name="confidence_score_old" value="0.1825" type="real" />
    <att name="initial_score" value="0.1186" type="real" />
    <att name="relevance_score" value="0.13" type="real" />
  </edge>
  <edge id="Q9UKV0 (pp) Q9Y618" label="HDAC9_HUMAN (pp) NCOR2_HUMAN" source="Q9UKV0" target="Q9Y618">
    <att name="confidence_score" value="1.0" type="real" />
    <att name="confidence_score_old" value="0.2016" type="real" />
    <att name="initial_score" value="0.1669" type="real" />
    <att name="relevance_score" value="0.23275862068965517" type="real" />
  </edge>
</graph>
