# Supplementary material for: New insights into the molecular biology of Alzheimer’s-like cerebral amyloidosis achieved through multi‐omics approaches
Source: PLoS One. 2025 Sep 3;20(9):e0330859. doi: 10.1371/journal.pone.0330859 (PMC12407441; doi:10.1371/journal.pone.0330859)
Supplement: S4 Appendix — (ZIP) [file pone.0330859.s014.zip › c1_3_85.xgmml]

<?xml version='1.0' encoding='utf-8'?>
<graph xmlns="http://www.cs.rpi.edu/XGMML" xmlns:dc="http://purl.org/dc/elements/1.1/" xmlns:rdf="http://www.w3.org/1999/02/22-rdf-syntax-ns#" label="[c1_3_85]@0.1" directed="0" vendor="Intomics A/S">
  <att name="layoutAlgorithm" value="Edge-weighted Spring Embedded" type="string" />
  <att name="networkMetadata"><rdf:RDF><rdf:Description rdf:about="https://www.intomics.com/"><dc:type>Protein-Protein Interaction</dc:type><dc:description>https://www.intomics.com/inbiomap/</dc:description><dc:identifier>[P41743]@0.1</dc:identifier><dc:date>2024-01-31 21:21:58 UTC</dc:date><dc:title>inBio Map network</dc:title><dc:source>/unity/intomics/inhouse/software/inBio_Command_2023_08/share/data/interactions/network_0/inBio_Map_2023_08_10</dc:source><dc:format>Cytoscape-XGMML</dc:format></rdf:Description></rdf:RDF></att>
  <att name="_inBio_interactomeVersion" value="2023_08_10" type="string" />
  <att name="_inBio_formatVersion" value="1" type="integer" />
  <att name="_inBio_formatVersion" value="1" type="integer" />
  <att name="_inBio_interactomeVersion" value="2023_08_10" type="string" />
  <att name="layoutAlgorithm" value="Edge-weighted Spring Embedded" type="string" />
  <att name="order" value="1" type="integer" />
  <node id="O15530" label="PDPK1_HUMAN">
    <att name="ac" value="O15530" type="string" />
    <att name="description" value="3-phosphoinositide-dependent protein kinase 1" type="string" />
    <att name="gene" value="PDPK1" type="string" />
    <att name="localization" value="Kinase" type="string" />
    <att name="order" value="1" type="integer" />
    <att name="relevance_score" value="0.14814814814814814" type="real" />
    <att name="localization" value="Kinase" type="string" />
    <att name="description" value="3-phosphoinositide-dependent protein kinase 1" type="string" />
  </node>
  <node id="O43312" label="MTSS1_HUMAN">
    <att name="ac" value="O43312" type="string" />
    <att name="description" value="Protein MTSS 1" type="string" />
    <att name="gene" value="MTSS1" type="string" />
    <att name="localization" value="" type="string" />
    <att name="order" value="1" type="integer" />
    <att name="relevance_score" value="0.42857142857142855" type="real" />
    <att name="localization" value="" type="string" />
    <att name="description" value="Protein MTSS 1" type="string" />
  </node>
  <node id="O60938" label="KERA_HUMAN">
    <att name="ac" value="O60938" type="string" />
    <att name="description" value="Keratocan" type="string" />
    <att name="gene" value="KERA" type="string" />
    <att name="localization" value="" type="string" />
    <att name="order" value="1" type="integer" />
    <att name="relevance_score" value="0.13333333333333333" type="real" />
    <att name="localization" value="" type="string" />
    <att name="description" value="Keratocan" type="string" />
  </node>
  <node id="O75323" label="NIPS2_HUMAN">
    <att name="ac" value="O75323" type="string" />
    <att name="description" value="Protein NipSnap homolog 2" type="string" />
    <att name="gene" value="NIPSNAP2" type="string" />
    <att name="localization" value="" type="string" />
    <att name="order" value="1" type="integer" />
    <att name="relevance_score" value="0.3333333333333333" type="real" />
    <att name="localization" value="" type="string" />
    <att name="description" value="Protein NipSnap homolog 2" type="string" />
  </node>
  <node id="O94887" label="FARP2_HUMAN">
    <att name="ac" value="O94887" type="string" />
    <att name="description" value="FERM, ARHGEF and pleckstrin domain-containing protein 2" type="string" />
    <att name="gene" value="FARP2" type="string" />
    <att name="localization" value="" type="string" />
    <att name="order" value="1" type="integer" />
    <att name="relevance_score" value="0.13333333333333333" type="real" />
    <att name="localization" value="" type="string" />
    <att name="description" value="FERM, ARHGEF and pleckstrin domain-containing protein 2" type="string" />
  </node>
  <node id="P01138" label="NGF_HUMAN">
    <att name="ac" value="P01138" type="string" />
    <att name="description" value="Beta-nerve growth factor" type="string" />
    <att name="gene" value="NGF" type="string" />
    <att name="localization" value="Signaling molecule" type="string" />
    <att name="order" value="1" type="integer" />
    <att name="relevance_score" value="0.10810810810810811" type="real" />
    <att name="_Secreted" value="true" type="boolean" />
    <att name="localization" value="Signaling molecule" type="string" />
    <att name="description" value="Beta-nerve growth factor" type="string" />
  </node>
  <node id="P02686" label="MBP_HUMAN">
    <att name="ac" value="P02686" type="string" />
    <att name="description" value="Myelin basic protein" type="string" />
    <att name="gene" value="MBP" type="string" />
    <att name="localization" value="" type="string" />
    <att name="order" value="1" type="integer" />
    <att name="relevance_score" value="0.10294117647058823" type="real" />
    <att name="localization" value="" type="string" />
    <att name="description" value="Myelin basic protein" type="string" />
  </node>
  <node id="P05129" label="KPCG_HUMAN">
    <att name="ac" value="P05129" type="string" />
    <att name="description" value="Protein kinase C gamma type" type="string" />
    <att name="gene" value="PRKCG" type="string" />
    <att name="localization" value="Kinase" type="string" />
    <att name="order" value="1" type="integer" />
    <att name="relevance_score" value="0.2653061224489796" type="real" />
    <att name="localization" value="Kinase" type="string" />
    <att name="description" value="Protein kinase C gamma type" type="string" />
  </node>
  <node id="P05771" label="KPCB_HUMAN">
    <att name="ac" value="P05771" type="string" />
    <att name="description" value="Protein kinase C beta type" type="string" />
    <att name="gene" value="PRKCB" type="string" />
    <att name="localization" value="Kinase" type="string" />
    <att name="order" value="1" type="integer" />
    <att name="relevance_score" value="0.12631578947368421" type="real" />
    <att name="localization" value="Kinase" type="string" />
    <att name="description" value="Protein kinase C beta type" type="string" />
  </node>
  <node id="P14151" label="LYAM1_HUMAN">
    <att name="ac" value="P14151" type="string" />
    <att name="description" value="L-selectin" type="string" />
    <att name="gene" value="SELL" type="string" />
    <att name="localization" value="Plasma membrane bound" type="string" />
    <att name="order" value="1" type="integer" />
    <att name="relevance_score" value="0.15789473684210525" type="real" />
    <att name="localization" value="Plasma membrane bound" type="string" />
    <att name="description" value="L-selectin" type="string" />
  </node>
  <node id="P17252" label="KPCA_HUMAN">
    <att name="ac" value="P17252" type="string" />
    <att name="description" value="Protein kinase C alpha type" type="string" />
    <att name="gene" value="PRKCA" type="string" />
    <att name="localization" value="Kinase" type="string" />
    <att name="order" value="1" type="integer" />
    <att name="relevance_score" value="0.12582781456953643" type="real" />
    <att name="localization" value="Kinase" type="string" />
    <att name="description" value="Protein kinase C alpha type" type="string" />
  </node>
  <node id="P24723" label="KPCL_HUMAN">
    <att name="ac" value="P24723" type="string" />
    <att name="description" value="Protein kinase C eta type" type="string" />
    <att name="gene" value="PRKCH" type="string" />
    <att name="localization" value="Kinase" type="string" />
    <att name="order" value="1" type="integer" />
    <att name="relevance_score" value="0.8125" type="real" />
    <att name="localization" value="Kinase" type="string" />
    <att name="description" value="Protein kinase C eta type" type="string" />
  </node>
  <node id="P41743" label="KPCI_HUMAN">
    <att name="ac" value="P41743" type="string" />
    <att name="description" value="Protein kinase C iota type" type="string" />
    <att name="gene" value="PRKCI" type="string" />
    <att name="localization" value="Kinase" type="string" />
    <att name="order" value="0" type="integer" />
    <att name="relevance_score" value="1.0" type="real" />
    <att name="localization" value="Kinase" type="string" />
    <att name="description" value="Protein kinase C iota type" type="string" />
  </node>
  <node id="P51617" label="IRAK1_HUMAN">
    <att name="ac" value="P51617" type="string" />
    <att name="description" value="Interleukin-1 receptor-associated kinase 1" type="string" />
    <att name="gene" value="IRAK1" type="string" />
    <att name="localization" value="Kinase" type="string" />
    <att name="order" value="1" type="integer" />
    <att name="relevance_score" value="0.10833333333333334" type="real" />
    <att name="localization" value="Kinase" type="string" />
    <att name="description" value="Interleukin-1 receptor-associated kinase 1" type="string" />
  </node>
  <node id="Q02156" label="KPCE_HUMAN">
    <att name="ac" value="Q02156" type="string" />
    <att name="description" value="Protein kinase C epsilon type" type="string" />
    <att name="gene" value="PRKCE" type="string" />
    <att name="localization" value="Kinase" type="string" />
    <att name="order" value="1" type="integer" />
    <att name="relevance_score" value="0.20238095238095238" type="real" />
    <att name="localization" value="Kinase" type="string" />
    <att name="description" value="Protein kinase C epsilon type" type="string" />
  </node>
  <node id="Q04759" label="KPCT_HUMAN">
    <att name="ac" value="Q04759" type="string" />
    <att name="description" value="Protein kinase C theta type" type="string" />
    <att name="gene" value="PRKCQ" type="string" />
    <att name="localization" value="Kinase" type="string" />
    <att name="order" value="1" type="integer" />
    <att name="relevance_score" value="0.1917808219178082" type="real" />
    <att name="localization" value="Kinase" type="string" />
    <att name="description" value="Protein kinase C theta type" type="string" />
  </node>
  <node id="Q05513" label="KPCZ_HUMAN">
    <att name="ac" value="Q05513" type="string" />
    <att name="description" value="Protein kinase C zeta type" type="string" />
    <att name="gene" value="PRKCZ" type="string" />
    <att name="localization" value="Kinase" type="string" />
    <att name="order" value="1" type="integer" />
    <att name="relevance_score" value="0.24475524475524477" type="real" />
    <att name="localization" value="Kinase" type="string" />
    <att name="description" value="Protein kinase C zeta type" type="string" />
  </node>
  <node id="Q05655" label="KPCD_HUMAN">
    <att name="ac" value="Q05655" type="string" />
    <att name="description" value="Protein kinase C delta type" type="string" />
    <att name="gene" value="PRKCD" type="string" />
    <att name="localization" value="Kinase" type="string" />
    <att name="order" value="1" type="integer" />
    <att name="relevance_score" value="0.1891891891891892" type="real" />
    <att name="localization" value="Kinase" type="string" />
    <att name="description" value="Protein kinase C delta type" type="string" />
  </node>
  <node id="Q13163" label="MP2K5_HUMAN">
    <att name="ac" value="Q13163" type="string" />
    <att name="description" value="Dual specificity mitogen-activated protein kinase kinase 5" type="string" />
    <att name="gene" value="MAP2K5" type="string" />
    <att name="localization" value="Kinase" type="string" />
    <att name="order" value="1" type="integer" />
    <att name="relevance_score" value="0.16129032258064516" type="real" />
    <att name="localization" value="Kinase" type="string" />
    <att name="description" value="Dual specificity mitogen-activated protein kinase kinase 5" type="string" />
  </node>
  <node id="Q13625" label="ASPP2_HUMAN">
    <att name="ac" value="Q13625" type="string" />
    <att name="description" value="Apoptosis-stimulating of p53 protein 2" type="string" />
    <att name="gene" value="TP53BP2" type="string" />
    <att name="localization" value="" type="string" />
    <att name="order" value="1" type="integer" />
    <att name="relevance_score" value="0.10144927536231885" type="real" />
    <att name="localization" value="" type="string" />
    <att name="description" value="Apoptosis-stimulating of p53 protein 2" type="string" />
  </node>
  <node id="Q15139" label="KPCD1_HUMAN">
    <att name="ac" value="Q15139" type="string" />
    <att name="description" value="Serine/threonine-protein kinase D1" type="string" />
    <att name="gene" value="PRKD1" type="string" />
    <att name="localization" value="Kinase" type="string" />
    <att name="order" value="1" type="integer" />
    <att name="relevance_score" value="0.2653061224489796" type="real" />
    <att name="localization" value="Kinase" type="string" />
    <att name="description" value="Serine/threonine-protein kinase D1" type="string" />
  </node>
  <node id="Q15334" label="L2GL1_HUMAN">
    <att name="ac" value="Q15334" type="string" />
    <att name="description" value="Lethal(2) giant larvae protein homolog 1" type="string" />
    <att name="gene" value="LLGL1" type="string" />
    <att name="localization" value="" type="string" />
    <att name="order" value="1" type="integer" />
    <att name="relevance_score" value="0.325" type="real" />
    <att name="localization" value="" type="string" />
    <att name="description" value="Lethal(2) giant larvae protein homolog 1" type="string" />
  </node>
  <node id="Q6P1M3" label="L2GL2_HUMAN">
    <att name="ac" value="Q6P1M3" type="string" />
    <att name="description" value="LLGL scribble cell polarity complex component 2" type="string" />
    <att name="gene" value="LLGL2" type="string" />
    <att name="localization" value="" type="string" />
    <att name="order" value="1" type="integer" />
    <att name="relevance_score" value="0.1509433962264151" type="real" />
    <att name="localization" value="" type="string" />
    <att name="description" value="LLGL scribble cell polarity complex component 2" type="string" />
  </node>
  <node id="Q7KZI7" label="MARK2_HUMAN">
    <att name="ac" value="Q7KZI7" type="string" />
    <att name="description" value="Serine/threonine-protein kinase MARK2" type="string" />
    <att name="gene" value="MARK2" type="string" />
    <att name="localization" value="Kinase" type="string" />
    <att name="order" value="1" type="integer" />
    <att name="relevance_score" value="0.19298245614035087" type="real" />
    <att name="localization" value="Kinase" type="string" />
    <att name="description" value="Serine/threonine-protein kinase MARK2" type="string" />
  </node>
  <node id="Q8IX03" label="KIBRA_HUMAN">
    <att name="ac" value="Q8IX03" type="string" />
    <att name="description" value="Protein KIBRA" type="string" />
    <att name="gene" value="WWC1" type="string" />
    <att name="localization" value="" type="string" />
    <att name="order" value="1" type="integer" />
    <att name="relevance_score" value="0.16666666666666666" type="real" />
    <att name="localization" value="" type="string" />
    <att name="description" value="Protein KIBRA" type="string" />
  </node>
  <node id="Q8N5V2" label="NGEF_HUMAN">
    <att name="ac" value="Q8N5V2" type="string" />
    <att name="description" value="Ephexin-1" type="string" />
    <att name="gene" value="NGEF" type="string" />
    <att name="localization" value="" type="string" />
    <att name="order" value="1" type="integer" />
    <att name="relevance_score" value="0.4375" type="real" />
    <att name="localization" value="" type="string" />
    <att name="description" value="Ephexin-1" type="string" />
  </node>
  <node id="Q8NHQ8" label="RASF8_HUMAN">
    <att name="ac" value="Q8NHQ8" type="string" />
    <att name="description" value="Ras association domain-containing protein 8" type="string" />
    <att name="gene" value="RASSF8" type="string" />
    <att name="localization" value="" type="string" />
    <att name="order" value="1" type="integer" />
    <att name="relevance_score" value="0.28" type="real" />
    <att name="localization" value="" type="string" />
    <att name="description" value="Ras association domain-containing protein 8" type="string" />
  </node>
  <node id="Q8TEW0" label="PARD3_HUMAN">
    <att name="ac" value="Q8TEW0" type="string" />
    <att name="description" value="Partitioning defective 3 homolog" type="string" />
    <att name="gene" value="PARD3" type="string" />
    <att name="localization" value="" type="string" />
    <att name="order" value="1" type="integer" />
    <att name="relevance_score" value="0.2564102564102564" type="real" />
    <att name="localization" value="" type="string" />
    <att name="description" value="Partitioning defective 3 homolog" type="string" />
  </node>
  <node id="Q92934" label="BAD_HUMAN">
    <att name="ac" value="Q92934" type="string" />
    <att name="description" value="Bcl2-associated agonist of cell death" type="string" />
    <att name="gene" value="BAD" type="string" />
    <att name="localization" value="" type="string" />
    <att name="order" value="1" type="integer" />
    <att name="relevance_score" value="0.15384615384615385" type="real" />
    <att name="localization" value="" type="string" />
    <att name="description" value="Bcl2-associated agonist of cell death" type="string" />
  </node>
  <node id="Q96IZ0" label="PAWR_HUMAN">
    <att name="ac" value="Q96IZ0" type="string" />
    <att name="description" value="PRKC apoptosis WT1 regulator protein" type="string" />
    <att name="gene" value="PAWR" type="string" />
    <att name="localization" value="" type="string" />
    <att name="order" value="1" type="integer" />
    <att name="relevance_score" value="0.13793103448275862" type="real" />
    <att name="localization" value="" type="string" />
    <att name="description" value="PRKC apoptosis WT1 regulator protein" type="string" />
  </node>
  <node id="Q96L34" label="MARK4_HUMAN">
    <att name="ac" value="Q96L34" type="string" />
    <att name="description" value="MAP/microtubule affinity-regulating kinase 4" type="string" />
    <att name="gene" value="MARK4" type="string" />
    <att name="localization" value="Kinase" type="string" />
    <att name="order" value="1" type="integer" />
    <att name="relevance_score" value="0.17391304347826086" type="real" />
    <att name="localization" value="Kinase" type="string" />
    <att name="description" value="MAP/microtubule affinity-regulating kinase 4" type="string" />
  </node>
  <node id="Q9BPW8" label="NIPS1_HUMAN">
    <att name="ac" value="Q9BPW8" type="string" />
    <att name="description" value="Protein NipSnap homolog 1" type="string" />
    <att name="gene" value="NIPSNAP1" type="string" />
    <att name="localization" value="" type="string" />
    <att name="order" value="1" type="integer" />
    <att name="relevance_score" value="0.375" type="real" />
    <att name="localization" value="" type="string" />
    <att name="description" value="Protein NipSnap homolog 1" type="string" />
  </node>
  <node id="Q9BTC0" label="DIDO1_HUMAN">
    <att name="ac" value="Q9BTC0" type="string" />
    <att name="description" value="Death-inducer obliterator 1" type="string" />
    <att name="gene" value="DIDO1" type="string" />
    <att name="localization" value="" type="string" />
    <att name="order" value="1" type="integer" />
    <att name="relevance_score" value="0.14285714285714285" type="real" />
    <att name="localization" value="" type="string" />
    <att name="description" value="Death-inducer obliterator 1" type="string" />
  </node>
  <node id="Q9BYG4" label="PAR6G_HUMAN">
    <att name="ac" value="Q9BYG4" type="string" />
    <att name="description" value="Partitioning defective 6 homolog gamma" type="string" />
    <att name="gene" value="PARD6G" type="string" />
    <att name="localization" value="" type="string" />
    <att name="order" value="1" type="integer" />
    <att name="relevance_score" value="0.8461538461538461" type="real" />
    <att name="localization" value="" type="string" />
    <att name="description" value="Partitioning defective 6 homolog gamma" type="string" />
  </node>
  <node id="Q9BYG5" label="PAR6B_HUMAN">
    <att name="ac" value="Q9BYG5" type="string" />
    <att name="description" value="Partitioning defective 6 homolog beta" type="string" />
    <att name="gene" value="PARD6B" type="string" />
    <att name="localization" value="" type="string" />
    <att name="order" value="1" type="integer" />
    <att name="relevance_score" value="0.5925925925925926" type="real" />
    <att name="localization" value="" type="string" />
    <att name="description" value="Partitioning defective 6 homolog beta" type="string" />
  </node>
  <node id="Q9H4E5" label="RHOJ_HUMAN">
    <att name="ac" value="Q9H4E5" type="string" />
    <att name="description" value="Rho-related GTP-binding protein RhoJ" type="string" />
    <att name="gene" value="RHOJ" type="string" />
    <att name="localization" value="" type="string" />
    <att name="order" value="1" type="integer" />
    <att name="relevance_score" value="0.14285714285714285" type="real" />
    <att name="localization" value="" type="string" />
    <att name="description" value="Rho-related GTP-binding protein RhoJ" type="string" />
  </node>
  <node id="Q9NPB6" label="PAR6A_HUMAN">
    <att name="ac" value="Q9NPB6" type="string" />
    <att name="description" value="Partitioning defective 6 homolog alpha" type="string" />
    <att name="gene" value="PARD6A" type="string" />
    <att name="localization" value="" type="string" />
    <att name="order" value="1" type="integer" />
    <att name="relevance_score" value="0.35135135135135137" type="real" />
    <att name="localization" value="" type="string" />
    <att name="description" value="Partitioning defective 6 homolog alpha" type="string" />
  </node>
  <node id="Q9NX00" label="TM160_HUMAN">
    <att name="ac" value="Q9NX00" type="string" />
    <att name="description" value="Transmembrane protein 160" type="string" />
    <att name="gene" value="TMEM160" type="string" />
    <att name="localization" value="" type="string" />
    <att name="order" value="1" type="integer" />
    <att name="relevance_score" value="0.23529411764705882" type="real" />
    <att name="localization" value="" type="string" />
    <att name="description" value="Transmembrane protein 160" type="string" />
  </node>
  <node id="Q9Y624" label="JAM1_HUMAN">
    <att name="ac" value="Q9Y624" type="string" />
    <att name="description" value="Junctional adhesion molecule A" type="string" />
    <att name="gene" value="F11R" type="string" />
    <att name="localization" value="Receptor" type="string" />
    <att name="order" value="1" type="integer" />
    <att name="relevance_score" value="0.2916666666666667" type="real" />
    <att name="_Receptor" value="true" type="boolean" />
    <att name="localization" value="Receptor" type="string" />
    <att name="description" value="Junctional adhesion molecule A" type="string" />
  </node>
  <edge id="O15530 (pp) P05771" label="PDPK1_HUMAN (pp) KPCB_HUMAN" source="O15530" target="P05771">
    <att name="confidence_score" value="1.0" type="real" />
    <att name="confidence_score_old" value="1.0" type="real" />
    <att name="initial_score" value="0.5902" type="real" />
    <att name="relevance_score" value="0.12631578947368421" type="real" />
  </edge>
  <edge id="O15530 (pp) P17252" label="PDPK1_HUMAN (pp) KPCA_HUMAN" source="O15530" target="P17252">
    <att name="confidence_score" value="1.0" type="real" />
    <att name="confidence_score_old" value="1.0" type="real" />
    <att name="initial_score" value="0.3906" type="real" />
    <att name="relevance_score" value="0.12582781456953643" type="real" />
  </edge>
  <edge id="O15530 (pp) P24723" label="PDPK1_HUMAN (pp) KPCL_HUMAN" source="O15530" target="P24723">
    <att name="confidence_score" value="1.0" type="real" />
    <att name="confidence_score_old" value="0.2282" type="real" />
    <att name="initial_score" value="0.2266" type="real" />
    <att name="relevance_score" value="0.14814814814814814" type="real" />
  </edge>
  <edge id="O15530 (pp) P41743" label="PDPK1_HUMAN (pp) KPCI_HUMAN" source="O15530" target="P41743">
    <att name="confidence_score" value="1.0" type="real" />
    <att name="confidence_score_old" value="0.4948" type="real" />
    <att name="initial_score" value="0.6005" type="real" />
    <att name="relevance_score" value="0.14814814814814814" type="real" />
  </edge>
  <edge id="O15530 (pp) Q02156" label="PDPK1_HUMAN (pp) KPCE_HUMAN" source="O15530" target="Q02156">
    <att name="confidence_score" value="1.0" type="real" />
    <att name="confidence_score_old" value="0.4062" type="real" />
    <att name="initial_score" value="0.5052" type="real" />
    <att name="relevance_score" value="0.14814814814814814" type="real" />
  </edge>
  <edge id="O15530 (pp) Q04759" label="PDPK1_HUMAN (pp) KPCT_HUMAN" source="O15530" target="Q04759">
    <att name="confidence_score" value="1.0" type="real" />
    <att name="confidence_score_old" value="1.0" type="real" />
    <att name="initial_score" value="0.6071" type="real" />
    <att name="relevance_score" value="0.14814814814814814" type="real" />
  </edge>
  <edge id="O15530 (pp) Q05513" label="PDPK1_HUMAN (pp) KPCZ_HUMAN" source="O15530" target="Q05513">
    <att name="confidence_score" value="1.0" type="real" />
    <att name="confidence_score_old" value="1.0" type="real" />
    <att name="initial_score" value="0.7812" type="real" />
    <att name="relevance_score" value="0.14814814814814814" type="real" />
  </edge>
  <edge id="O15530 (pp) Q05655" label="PDPK1_HUMAN (pp) KPCD_HUMAN" source="O15530" target="Q05655">
    <att name="confidence_score" value="1.0" type="real" />
    <att name="confidence_score_old" value="1.0" type="real" />
    <att name="initial_score" value="0.6945" type="real" />
    <att name="relevance_score" value="0.14814814814814814" type="real" />
  </edge>
  <edge id="O43312 (pp) P41743" label="MTSS1_HUMAN (pp) KPCI_HUMAN" source="O43312" target="P41743">
    <att name="confidence_score" value="1.0" type="real" />
    <att name="confidence_score_old" value="0.2639" type="real" />
    <att name="initial_score" value="0.2968" type="real" />
    <att name="relevance_score" value="0.42857142857142855" type="real" />
  </edge>
  <edge id="O43312 (pp) Q8TEW0" label="MTSS1_HUMAN (pp) PARD3_HUMAN" source="O43312" target="Q8TEW0">
    <att name="confidence_score" value="1.0" type="real" />
    <att name="confidence_score_old" value="0.2635" type="real" />
    <att name="initial_score" value="0.2961" type="real" />
    <att name="relevance_score" value="0.2564102564102564" type="real" />
  </edge>
  <edge id="O43312 (pp) Q9NPB6" label="MTSS1_HUMAN (pp) PAR6A_HUMAN" source="O43312" target="Q9NPB6">
    <att name="confidence_score" value="1.0" type="real" />
    <att name="confidence_score_old" value="0.266" type="real" />
    <att name="initial_score" value="0.3006" type="real" />
    <att name="relevance_score" value="0.35135135135135137" type="real" />
  </edge>
  <edge id="O60938 (pp) P41743" label="KERA_HUMAN (pp) KPCI_HUMAN" source="O60938" target="P41743">
    <att name="confidence_score" value="1.0" type="real" />
    <att name="confidence_score_old" value="0.1598" type="real" />
    <att name="initial_score" value="0.0546" type="real" />
    <att name="relevance_score" value="0.13333333333333333" type="real" />
  </edge>
  <edge id="O75323 (pp) P41743" label="NIPS2_HUMAN (pp) KPCI_HUMAN" source="O75323" target="P41743">
    <att name="confidence_score" value="1.0" type="real" />
    <att name="confidence_score_old" value="0.1785" type="real" />
    <att name="initial_score" value="0.1079" type="real" />
    <att name="relevance_score" value="0.3333333333333333" type="real" />
  </edge>
  <edge id="O75323 (pp) Q05513" label="NIPS2_HUMAN (pp) KPCZ_HUMAN" source="O75323" target="Q05513">
    <att name="confidence_score" value="1.0" type="real" />
    <att name="confidence_score_old" value="0.1681" type="real" />
    <att name="initial_score" value="0.0789" type="real" />
    <att name="relevance_score" value="0.24475524475524477" type="real" />
  </edge>
  <edge id="O75323 (pp) Q9BPW8" label="NIPS2_HUMAN (pp) NIPS1_HUMAN" source="O75323" target="Q9BPW8">
    <att name="confidence_score" value="1.0" type="real" />
    <att name="confidence_score_old" value="0.1698" type="real" />
    <att name="initial_score" value="0.0837" type="real" />
    <att name="relevance_score" value="0.3333333333333333" type="real" />
  </edge>
  <edge id="O94887 (pp) P41743" label="FARP2_HUMAN (pp) KPCI_HUMAN" source="O94887" target="P41743">
    <att name="confidence_score" value="1.0" type="real" />
    <att name="confidence_score_old" value="0.1587" type="real" />
    <att name="initial_score" value="0.0513" type="real" />
    <att name="relevance_score" value="0.13333333333333333" type="real" />
  </edge>
  <edge id="P01138 (pp) P41743" label="NGF_HUMAN (pp) KPCI_HUMAN" source="P01138" target="P41743">
    <att name="confidence_score" value="1.0" type="real" />
    <att name="confidence_score_old" value="1.0" type="real" />
    <att name="initial_score" value="0.4088" type="real" />
    <att name="relevance_score" value="0.10810810810810811" type="real" />
  </edge>
  <edge id="P01138 (pp) P51617" label="NGF_HUMAN (pp) IRAK1_HUMAN" source="P01138" target="P51617">
    <att name="confidence_score" value="1.0" type="real" />
    <att name="confidence_score_old" value="1.0" type="real" />
    <att name="initial_score" value="0.5173" type="real" />
    <att name="relevance_score" value="0.10810810810810811" type="real" />
  </edge>
  <edge id="P02686 (pp) P05771" label="MBP_HUMAN (pp) KPCB_HUMAN" source="P02686" target="P05771">
    <att name="confidence_score" value="1.0" type="real" />
    <att name="confidence_score_old" value="0.3296" type="real" />
    <att name="initial_score" value="0.4042" type="real" />
    <att name="relevance_score" value="0.10294117647058823" type="real" />
  </edge>
  <edge id="P02686 (pp) P17252" label="MBP_HUMAN (pp) KPCA_HUMAN" source="P02686" target="P17252">
    <att name="confidence_score" value="1.0" type="real" />
    <att name="confidence_score_old" value="0.2829" type="real" />
    <att name="initial_score" value="0.3304" type="real" />
    <att name="relevance_score" value="0.10294117647058823" type="real" />
  </edge>
  <edge id="P02686 (pp) P41743" label="MBP_HUMAN (pp) KPCI_HUMAN" source="P02686" target="P41743">
    <att name="confidence_score" value="1.0" type="real" />
    <att name="confidence_score_old" value="0.5577" type="real" />
    <att name="initial_score" value="0.6584" type="real" />
    <att name="relevance_score" value="0.10294117647058823" type="real" />
  </edge>
  <edge id="P02686 (pp) Q04759" label="MBP_HUMAN (pp) KPCT_HUMAN" source="P02686" target="Q04759">
    <att name="confidence_score" value="1.0" type="real" />
    <att name="confidence_score_old" value="0.3366" type="real" />
    <att name="initial_score" value="0.4144" type="real" />
    <att name="relevance_score" value="0.10294117647058823" type="real" />
  </edge>
  <edge id="P02686 (pp) Q05513" label="MBP_HUMAN (pp) KPCZ_HUMAN" source="P02686" target="Q05513">
    <att name="confidence_score" value="1.0" type="real" />
    <att name="confidence_score_old" value="0.5325" type="real" />
    <att name="initial_score" value="0.636" type="real" />
    <att name="relevance_score" value="0.10294117647058823" type="real" />
  </edge>
  <edge id="P02686 (pp) Q05655" label="MBP_HUMAN (pp) KPCD_HUMAN" source="P02686" target="Q05655">
    <att name="confidence_score" value="1.0" type="real" />
    <att name="confidence_score_old" value="0.2566" type="real" />
    <att name="initial_score" value="0.2834" type="real" />
    <att name="relevance_score" value="0.10294117647058823" type="real" />
  </edge>
  <edge id="P05129 (pp) P05771" label="KPCG_HUMAN (pp) KPCB_HUMAN" source="P05129" target="P05771">
    <att name="confidence_score" value="1.0" type="real" />
    <att name="confidence_score_old" value="1.0" type="real" />
    <att name="initial_score" value="0.0441" type="real" />
    <att name="relevance_score" value="0.12631578947368421" type="real" />
  </edge>
  <edge id="P05129 (pp) P17252" label="KPCG_HUMAN (pp) KPCA_HUMAN" source="P05129" target="P17252">
    <att name="confidence_score" value="1.0" type="real" />
    <att name="confidence_score_old" value="1.0" type="real" />
    <att name="initial_score" value="0.0803" type="real" />
    <att name="relevance_score" value="0.12582781456953643" type="real" />
  </edge>
  <edge id="P05129 (pp) P24723" label="KPCG_HUMAN (pp) KPCL_HUMAN" source="P05129" target="P24723">
    <att name="confidence_score" value="1.0" type="real" />
    <att name="confidence_score_old" value="1.0" type="real" />
    <att name="relevance_score" value="0.2653061224489796" type="real" />
  </edge>
  <edge id="P05129 (pp) P41743" label="KPCG_HUMAN (pp) KPCI_HUMAN" source="P05129" target="P41743">
    <att name="confidence_score" value="1.0" type="real" />
    <att name="confidence_score_old" value="1.0" type="real" />
    <att name="relevance_score" value="0.2653061224489796" type="real" />
  </edge>
  <edge id="P05129 (pp) Q02156" label="KPCG_HUMAN (pp) KPCE_HUMAN" source="P05129" target="Q02156">
    <att name="confidence_score" value="1.0" type="real" />
    <att name="confidence_score_old" value="1.0" type="real" />
    <att name="relevance_score" value="0.20238095238095238" type="real" />
  </edge>
  <edge id="P05129 (pp) Q04759" label="KPCG_HUMAN (pp) KPCT_HUMAN" source="P05129" target="Q04759">
    <att name="confidence_score" value="1.0" type="real" />
    <att name="confidence_score_old" value="1.0" type="real" />
    <att name="relevance_score" value="0.1917808219178082" type="real" />
  </edge>
  <edge id="P05129 (pp) Q05513" label="KPCG_HUMAN (pp) KPCZ_HUMAN" source="P05129" target="Q05513">
    <att name="confidence_score" value="1.0" type="real" />
    <att name="confidence_score_old" value="1.0" type="real" />
    <att name="relevance_score" value="0.24475524475524477" type="real" />
  </edge>
  <edge id="P05129 (pp) Q05655" label="KPCG_HUMAN (pp) KPCD_HUMAN" source="P05129" target="Q05655">
    <att name="confidence_score" value="1.0" type="real" />
    <att name="confidence_score_old" value="1.0" type="real" />
    <att name="relevance_score" value="0.1891891891891892" type="real" />
  </edge>
  <edge id="P05129 (pp) Q15139" label="KPCG_HUMAN (pp) KPCD1_HUMAN" source="P05129" target="Q15139">
    <att name="confidence_score" value="1.0" type="real" />
    <att name="confidence_score_old" value="1.0" type="real" />
    <att name="relevance_score" value="0.2653061224489796" type="real" />
  </edge>
  <edge id="P05771 (pp) P17252" label="KPCB_HUMAN (pp) KPCA_HUMAN" source="P05771" target="P17252">
    <att name="confidence_score" value="1.0" type="real" />
    <att name="confidence_score_old" value="1.0" type="real" />
    <att name="initial_score" value="0.0695" type="real" />
    <att name="relevance_score" value="0.12582781456953643" type="real" />
  </edge>
  <edge id="P05771 (pp) P24723" label="KPCB_HUMAN (pp) KPCL_HUMAN" source="P05771" target="P24723">
    <att name="confidence_score" value="1.0" type="real" />
    <att name="confidence_score_old" value="1.0" type="real" />
    <att name="relevance_score" value="0.12631578947368421" type="real" />
  </edge>
  <edge id="P05771 (pp) P41743" label="KPCB_HUMAN (pp) KPCI_HUMAN" source="P05771" target="P41743">
    <att name="confidence_score" value="1.0" type="real" />
    <att name="confidence_score_old" value="1.0" type="real" />
    <att name="relevance_score" value="0.12631578947368421" type="real" />
  </edge>
  <edge id="P05771 (pp) Q02156" label="KPCB_HUMAN (pp) KPCE_HUMAN" source="P05771" target="Q02156">
    <att name="confidence_score" value="1.0" type="real" />
    <att name="confidence_score_old" value="1.0" type="real" />
    <att name="relevance_score" value="0.12631578947368421" type="real" />
  </edge>
  <edge id="P05771 (pp) Q04759" label="KPCB_HUMAN (pp) KPCT_HUMAN" source="P05771" target="Q04759">
    <att name="confidence_score" value="1.0" type="real" />
    <att name="confidence_score_old" value="1.0" type="real" />
    <att name="relevance_score" value="0.12631578947368421" type="real" />
  </edge>
  <edge id="P05771 (pp) Q05513" label="KPCB_HUMAN (pp) KPCZ_HUMAN" source="P05771" target="Q05513">
    <att name="confidence_score" value="1.0" type="real" />
    <att name="confidence_score_old" value="1.0" type="real" />
    <att name="relevance_score" value="0.12631578947368421" type="real" />
  </edge>
  <edge id="P05771 (pp) Q05655" label="KPCB_HUMAN (pp) KPCD_HUMAN" source="P05771" target="Q05655">
    <att name="confidence_score" value="1.0" type="real" />
    <att name="confidence_score_old" value="1.0" type="real" />
    <att name="initial_score" value="0.4439" type="real" />
    <att name="relevance_score" value="0.12631578947368421" type="real" />
  </edge>
  <edge id="P05771 (pp) Q15139" label="KPCB_HUMAN (pp) KPCD1_HUMAN" source="P05771" target="Q15139">
    <att name="confidence_score" value="1.0" type="real" />
    <att name="confidence_score_old" value="1.0" type="real" />
    <att name="relevance_score" value="0.12631578947368421" type="real" />
  </edge>
  <edge id="P14151 (pp) P17252" label="LYAM1_HUMAN (pp) KPCA_HUMAN" source="P14151" target="P17252">
    <att name="confidence_score" value="1.0" type="real" />
    <att name="confidence_score_old" value="0.523" type="real" />
    <att name="initial_score" value="0.6274" type="real" />
    <att name="relevance_score" value="0.12582781456953643" type="real" />
  </edge>
  <edge id="P14151 (pp) P41743" label="LYAM1_HUMAN (pp) KPCI_HUMAN" source="P14151" target="P41743">
    <att name="confidence_score" value="1.0" type="real" />
    <att name="confidence_score_old" value="0.3403" type="real" />
    <att name="initial_score" value="0.4197" type="real" />
    <att name="relevance_score" value="0.15789473684210525" type="real" />
  </edge>
  <edge id="P14151 (pp) Q04759" label="LYAM1_HUMAN (pp) KPCT_HUMAN" source="P14151" target="Q04759">
    <att name="confidence_score" value="1.0" type="real" />
    <att name="confidence_score_old" value="0.3482" type="real" />
    <att name="initial_score" value="0.4308" type="real" />
    <att name="relevance_score" value="0.15789473684210525" type="real" />
  </edge>
  <edge id="P17252 (pp) P24723" label="KPCA_HUMAN (pp) KPCL_HUMAN" source="P17252" target="P24723">
    <att name="confidence_score" value="1.0" type="real" />
    <att name="confidence_score_old" value="1.0" type="real" />
    <att name="initial_score" value="0.0553" type="real" />
    <att name="relevance_score" value="0.12582781456953643" type="real" />
  </edge>
  <edge id="P17252 (pp) P41743" label="KPCA_HUMAN (pp) KPCI_HUMAN" source="P17252" target="P41743">
    <att name="confidence_score" value="1.0" type="real" />
    <att name="confidence_score_old" value="1.0" type="real" />
    <att name="relevance_score" value="0.12582781456953643" type="real" />
  </edge>
  <edge id="P17252 (pp) Q02156" label="KPCA_HUMAN (pp) KPCE_HUMAN" source="P17252" target="Q02156">
    <att name="confidence_score" value="1.0" type="real" />
    <att name="confidence_score_old" value="1.0" type="real" />
    <att name="initial_score" value="0.4209" type="real" />
    <att name="relevance_score" value="0.12582781456953643" type="real" />
  </edge>
  <edge id="P17252 (pp) Q04759" label="KPCA_HUMAN (pp) KPCT_HUMAN" source="P17252" target="Q04759">
    <att name="confidence_score" value="1.0" type="real" />
    <att name="confidence_score_old" value="1.0" type="real" />
    <att name="relevance_score" value="0.12582781456953643" type="real" />
  </edge>
  <edge id="P17252 (pp) Q05513" label="KPCA_HUMAN (pp) KPCZ_HUMAN" source="P17252" target="Q05513">
    <att name="confidence_score" value="1.0" type="real" />
    <att name="confidence_score_old" value="1.0" type="real" />
    <att name="initial_score" value="0.0435" type="real" />
    <att name="relevance_score" value="0.12582781456953643" type="real" />
  </edge>
  <edge id="P17252 (pp) Q05655" label="KPCA_HUMAN (pp) KPCD_HUMAN" source="P17252" target="Q05655">
    <att name="confidence_score" value="1.0" type="real" />
    <att name="confidence_score_old" value="1.0" type="real" />
    <att name="initial_score" value="0.0428" type="real" />
    <att name="relevance_score" value="0.12582781456953643" type="real" />
  </edge>
  <edge id="P17252 (pp) Q15139" label="KPCA_HUMAN (pp) KPCD1_HUMAN" source="P17252" target="Q15139">
    <att name="confidence_score" value="1.0" type="real" />
    <att name="confidence_score_old" value="1.0" type="real" />
    <att name="relevance_score" value="0.12582781456953643" type="real" />
  </edge>
  <edge id="P17252 (pp) Q9NPB6" label="KPCA_HUMAN (pp) PAR6A_HUMAN" source="P17252" target="Q9NPB6">
    <att name="confidence_score" value="1.0" type="real" />
    <att name="confidence_score_old" value="0.3269" type="real" />
    <att name="initial_score" value="0.4003" type="real" />
    <att name="relevance_score" value="0.12582781456953643" type="real" />
  </edge>
  <edge id="P24723 (pp) P41743" label="KPCL_HUMAN (pp) KPCI_HUMAN" source="P24723" target="P41743">
    <att name="confidence_score" value="1.0" type="real" />
    <att name="confidence_score_old" value="1.0" type="real" />
    <att name="relevance_score" value="0.8125" type="real" />
  </edge>
  <edge id="P24723 (pp) Q02156" label="KPCL_HUMAN (pp) KPCE_HUMAN" source="P24723" target="Q02156">
    <att name="confidence_score" value="1.0" type="real" />
    <att name="confidence_score_old" value="1.0" type="real" />
    <att name="initial_score" value="0.0351" type="real" />
    <att name="relevance_score" value="0.20238095238095238" type="real" />
  </edge>
  <edge id="P24723 (pp) Q04759" label="KPCL_HUMAN (pp) KPCT_HUMAN" source="P24723" target="Q04759">
    <att name="confidence_score" value="1.0" type="real" />
    <att name="confidence_score_old" value="1.0" type="real" />
    <att name="relevance_score" value="0.1917808219178082" type="real" />
  </edge>
  <edge id="P24723 (pp) Q05513" label="KPCL_HUMAN (pp) KPCZ_HUMAN" source="P24723" target="Q05513">
    <att name="confidence_score" value="1.0" type="real" />
    <att name="confidence_score_old" value="1.0" type="real" />
    <att name="relevance_score" value="0.24475524475524477" type="real" />
  </edge>
  <edge id="P24723 (pp) Q05655" label="KPCL_HUMAN (pp) KPCD_HUMAN" source="P24723" target="Q05655">
    <att name="confidence_score" value="1.0" type="real" />
    <att name="confidence_score_old" value="1.0" type="real" />
    <att name="relevance_score" value="0.1891891891891892" type="real" />
  </edge>
  <edge id="P24723 (pp) Q15139" label="KPCL_HUMAN (pp) KPCD1_HUMAN" source="P24723" target="Q15139">
    <att name="confidence_score" value="1.0" type="real" />
    <att name="confidence_score_old" value="1.0" type="real" />
    <att name="initial_score" value="0.2321" type="real" />
    <att name="relevance_score" value="0.2653061224489796" type="real" />
  </edge>
  <edge id="P41743 (pp) P51617" label="KPCI_HUMAN (pp) IRAK1_HUMAN" source="P41743" target="P51617">
    <att name="confidence_score" value="1.0" type="real" />
    <att name="confidence_score_old" value="1.0" type="real" />
    <att name="initial_score" value="0.3921" type="real" />
    <att name="relevance_score" value="0.10833333333333334" type="real" />
  </edge>
  <edge id="P41743 (pp) Q02156" label="KPCI_HUMAN (pp) KPCE_HUMAN" source="P41743" target="Q02156">
    <att name="confidence_score" value="1.0" type="real" />
    <att name="confidence_score_old" value="1.0" type="real" />
    <att name="relevance_score" value="0.20238095238095238" type="real" />
  </edge>
  <edge id="P41743 (pp) Q04759" label="KPCI_HUMAN (pp) KPCT_HUMAN" source="P41743" target="Q04759">
    <att name="confidence_score" value="1.0" type="real" />
    <att name="confidence_score_old" value="1.0" type="real" />
    <att name="relevance_score" value="0.1917808219178082" type="real" />
  </edge>
  <edge id="P41743 (pp) Q05513" label="KPCI_HUMAN (pp) KPCZ_HUMAN" source="P41743" target="Q05513">
    <att name="confidence_score" value="1.0" type="real" />
    <att name="confidence_score_old" value="1.0" type="real" />
    <att name="initial_score" value="0.5054" type="real" />
    <att name="relevance_score" value="0.24475524475524477" type="real" />
  </edge>
  <edge id="P41743 (pp) Q05655" label="KPCI_HUMAN (pp) KPCD_HUMAN" source="P41743" target="Q05655">
    <att name="confidence_score" value="1.0" type="real" />
    <att name="confidence_score_old" value="1.0" type="real" />
    <att name="relevance_score" value="0.1891891891891892" type="real" />
  </edge>
  <edge id="P41743 (pp) Q13163" label="KPCI_HUMAN (pp) MP2K5_HUMAN" source="P41743" target="Q13163">
    <att name="confidence_score" value="1.0" type="real" />
    <att name="confidence_score_old" value="1.0" type="real" />
    <att name="initial_score" value="0.4602" type="real" />
    <att name="relevance_score" value="0.16129032258064516" type="real" />
  </edge>
  <edge id="P41743 (pp) Q13625" label="KPCI_HUMAN (pp) ASPP2_HUMAN" source="P41743" target="Q13625">
    <att name="confidence_score" value="1.0" type="real" />
    <att name="confidence_score_old" value="0.3258" type="real" />
    <att name="initial_score" value="0.3987" type="real" />
    <att name="relevance_score" value="0.10144927536231885" type="real" />
  </edge>
  <edge id="P41743 (pp) Q15139" label="KPCI_HUMAN (pp) KPCD1_HUMAN" source="P41743" target="Q15139">
    <att name="confidence_score" value="1.0" type="real" />
    <att name="confidence_score_old" value="1.0" type="real" />
    <att name="relevance_score" value="0.2653061224489796" type="real" />
  </edge>
  <edge id="P41743 (pp) Q15334" label="KPCI_HUMAN (pp) L2GL1_HUMAN" source="P41743" target="Q15334">
    <att name="confidence_score" value="1.0" type="real" />
    <att name="confidence_score_old" value="0.3624" type="real" />
    <att name="initial_score" value="0.4501" type="real" />
    <att name="relevance_score" value="0.325" type="real" />
  </edge>
  <edge id="P41743 (pp) Q6P1M3" label="KPCI_HUMAN (pp) L2GL2_HUMAN" source="P41743" target="Q6P1M3">
    <att name="confidence_score" value="1.0" type="real" />
    <att name="confidence_score_old" value="0.1842" type="real" />
    <att name="initial_score" value="0.1232" type="real" />
    <att name="relevance_score" value="0.1509433962264151" type="real" />
  </edge>
  <edge id="P41743 (pp) Q7KZI7" label="KPCI_HUMAN (pp) MARK2_HUMAN" source="P41743" target="Q7KZI7">
    <att name="confidence_score" value="1.0" type="real" />
    <att name="confidence_score_old" value="0.2149" type="real" />
    <att name="initial_score" value="0.1976" type="real" />
    <att name="relevance_score" value="0.19298245614035087" type="real" />
  </edge>
  <edge id="P41743 (pp) Q8IX03" label="KPCI_HUMAN (pp) KIBRA_HUMAN" source="P41743" target="Q8IX03">
    <att name="confidence_score" value="1.0" type="real" />
    <att name="confidence_score_old" value="0.189" type="real" />
    <att name="initial_score" value="0.1356" type="real" />
    <att name="relevance_score" value="0.16666666666666666" type="real" />
  </edge>
  <edge id="P41743 (pp) Q8N5V2" label="KPCI_HUMAN (pp) NGEF_HUMAN" source="P41743" target="Q8N5V2">
    <att name="confidence_score" value="1.0" type="real" />
    <att name="confidence_score_old" value="0.1594" type="real" />
    <att name="initial_score" value="0.0532" type="real" />
    <att name="relevance_score" value="0.4375" type="real" />
  </edge>
  <edge id="P41743 (pp) Q8NHQ8" label="KPCI_HUMAN (pp) RASF8_HUMAN" source="P41743" target="Q8NHQ8">
    <att name="confidence_score" value="1.0" type="real" />
    <att name="confidence_score_old" value="0.1635" type="real" />
    <att name="initial_score" value="0.0656" type="real" />
    <att name="relevance_score" value="0.28" type="real" />
  </edge>
  <edge id="P41743 (pp) Q8TEW0" label="KPCI_HUMAN (pp) PARD3_HUMAN" source="P41743" target="Q8TEW0">
    <att name="confidence_score" value="1.0" type="real" />
    <att name="confidence_score_old" value="1.0" type="real" />
    <att name="initial_score" value="0.7806" type="real" />
    <att name="relevance_score" value="0.2564102564102564" type="real" />
  </edge>
  <edge id="P41743 (pp) Q92934" label="KPCI_HUMAN (pp) BAD_HUMAN" source="P41743" target="Q92934">
    <att name="confidence_score" value="1.0" type="real" />
    <att name="confidence_score_old" value="0.3308" type="real" />
    <att name="initial_score" value="0.4061" type="real" />
    <att name="relevance_score" value="0.15384615384615385" type="real" />
  </edge>
  <edge id="P41743 (pp) Q96IZ0" label="KPCI_HUMAN (pp) PAWR_HUMAN" source="P41743" target="Q96IZ0">
    <att name="confidence_score" value="1.0" type="real" />
    <att name="confidence_score_old" value="0.3316" type="real" />
    <att name="initial_score" value="0.4072" type="real" />
    <att name="relevance_score" value="0.13793103448275862" type="real" />
  </edge>
  <edge id="P41743 (pp) Q96L34" label="KPCI_HUMAN (pp) MARK4_HUMAN" source="P41743" target="Q96L34">
    <att name="confidence_score" value="1.0" type="real" />
    <att name="confidence_score_old" value="0.3588" type="real" />
    <att name="initial_score" value="0.4452" type="real" />
    <att name="relevance_score" value="0.17391304347826086" type="real" />
  </edge>
  <edge id="P41743 (pp) Q9BPW8" label="KPCI_HUMAN (pp) NIPS1_HUMAN" source="P41743" target="Q9BPW8">
    <att name="confidence_score" value="1.0" type="real" />
    <att name="confidence_score_old" value="0.1782" type="real" />
    <att name="initial_score" value="0.107" type="real" />
    <att name="relevance_score" value="0.375" type="real" />
  </edge>
  <edge id="P41743 (pp) Q9BTC0" label="KPCI_HUMAN (pp) DIDO1_HUMAN" source="P41743" target="Q9BTC0">
    <att name="confidence_score" value="1.0" type="real" />
    <att name="confidence_score_old" value="0.3286" type="real" />
    <att name="initial_score" value="0.4027" type="real" />
    <att name="relevance_score" value="0.14285714285714285" type="real" />
  </edge>
  <edge id="P41743 (pp) Q9BYG4" label="KPCI_HUMAN (pp) PAR6G_HUMAN" source="P41743" target="Q9BYG4">
    <att name="confidence_score" value="1.0" type="real" />
    <att name="confidence_score_old" value="1.0" type="real" />
    <att name="initial_score" value="0.208" type="real" />
    <att name="relevance_score" value="0.8461538461538461" type="real" />
  </edge>
  <edge id="P41743 (pp) Q9BYG5" label="KPCI_HUMAN (pp) PAR6B_HUMAN" source="P41743" target="Q9BYG5">
    <att name="confidence_score" value="1.0" type="real" />
    <att name="confidence_score_old" value="1.0" type="real" />
    <att name="initial_score" value="0.5384" type="real" />
    <att name="relevance_score" value="0.5925925925925926" type="real" />
  </edge>
  <edge id="P41743 (pp) Q9H4E5" label="KPCI_HUMAN (pp) RHOJ_HUMAN" source="P41743" target="Q9H4E5">
    <att name="confidence_score" value="1.0" type="real" />
    <att name="confidence_score_old" value="0.1656" type="real" />
    <att name="initial_score" value="0.0719" type="real" />
    <att name="relevance_score" value="0.14285714285714285" type="real" />
  </edge>
  <edge id="P41743 (pp) Q9NPB6" label="KPCI_HUMAN (pp) PAR6A_HUMAN" source="P41743" target="Q9NPB6">
    <att name="confidence_score" value="1.0" type="real" />
    <att name="confidence_score_old" value="1.0" type="real" />
    <att name="initial_score" value="0.5883" type="real" />
    <att name="relevance_score" value="0.35135135135135137" type="real" />
  </edge>
  <edge id="P41743 (pp) Q9NX00" label="KPCI_HUMAN (pp) TM160_HUMAN" source="P41743" target="Q9NX00">
    <att name="confidence_score" value="1.0" type="real" />
    <att name="confidence_score_old" value="0.1632" type="real" />
    <att name="initial_score" value="0.0647" type="real" />
    <att name="relevance_score" value="0.23529411764705882" type="real" />
  </edge>
  <edge id="P41743 (pp) Q9Y624" label="KPCI_HUMAN (pp) JAM1_HUMAN" source="P41743" target="Q9Y624">
    <att name="confidence_score" value="1.0" type="real" />
    <att name="confidence_score_old" value="1.0" type="real" />
    <att name="initial_score" value="0.1383" type="real" />
    <att name="relevance_score" value="0.2916666666666667" type="real" />
  </edge>
  <edge id="P51617 (pp) Q02156" label="IRAK1_HUMAN (pp) KPCE_HUMAN" source="P51617" target="Q02156">
    <att name="confidence_score" value="1.0" type="real" />
    <att name="confidence_score_old" value="0.3219" type="real" />
    <att name="initial_score" value="0.3928" type="real" />
    <att name="relevance_score" value="0.10833333333333334" type="real" />
  </edge>
  <edge id="P51617 (pp) Q05513" label="IRAK1_HUMAN (pp) KPCZ_HUMAN" source="P51617" target="Q05513">
    <att name="confidence_score" value="1.0" type="real" />
    <att name="confidence_score_old" value="1.0" type="real" />
    <att name="initial_score" value="0.3893" type="real" />
    <att name="relevance_score" value="0.10833333333333334" type="real" />
  </edge>
  <edge id="P51617 (pp) Q05655" label="IRAK1_HUMAN (pp) KPCD_HUMAN" source="P51617" target="Q05655">
    <att name="confidence_score" value="1.0" type="real" />
    <att name="confidence_score_old" value="0.3241" type="real" />
    <att name="initial_score" value="0.3961" type="real" />
    <att name="relevance_score" value="0.10833333333333334" type="real" />
  </edge>
  <edge id="Q02156 (pp) Q04759" label="KPCE_HUMAN (pp) KPCT_HUMAN" source="Q02156" target="Q04759">
    <att name="confidence_score" value="1.0" type="real" />
    <att name="confidence_score_old" value="1.0" type="real" />
    <att name="relevance_score" value="0.1917808219178082" type="real" />
  </edge>
  <edge id="Q02156 (pp) Q05513" label="KPCE_HUMAN (pp) KPCZ_HUMAN" source="Q02156" target="Q05513">
    <att name="confidence_score" value="1.0" type="real" />
    <att name="confidence_score_old" value="1.0" type="real" />
    <att name="initial_score" value="0.1835" type="real" />
    <att name="relevance_score" value="0.20238095238095238" type="real" />
  </edge>
  <edge id="Q02156 (pp) Q05655" label="KPCE_HUMAN (pp) KPCD_HUMAN" source="Q02156" target="Q05655">
    <att name="confidence_score" value="1.0" type="real" />
    <att name="confidence_score_old" value="1.0" type="real" />
    <att name="relevance_score" value="0.1891891891891892" type="real" />
  </edge>
  <edge id="Q02156 (pp) Q15139" label="KPCE_HUMAN (pp) KPCD1_HUMAN" source="Q02156" target="Q15139">
    <att name="confidence_score" value="1.0" type="real" />
    <att name="confidence_score_old" value="1.0" type="real" />
    <att name="initial_score" value="0.3789" type="real" />
    <att name="relevance_score" value="0.20238095238095238" type="real" />
  </edge>
  <edge id="Q02156 (pp) Q7KZI7" label="KPCE_HUMAN (pp) MARK2_HUMAN" source="Q02156" target="Q7KZI7">
    <att name="confidence_score" value="1.0" type="real" />
    <att name="confidence_score_old" value="0.2161" type="real" />
    <att name="initial_score" value="0.2003" type="real" />
    <att name="relevance_score" value="0.19298245614035087" type="real" />
  </edge>
  <edge id="Q02156 (pp) Q92934" label="KPCE_HUMAN (pp) BAD_HUMAN" source="Q02156" target="Q92934">
    <att name="confidence_score" value="1.0" type="real" />
    <att name="confidence_score_old" value="0.3322" type="real" />
    <att name="initial_score" value="0.4081" type="real" />
    <att name="relevance_score" value="0.15384615384615385" type="real" />
  </edge>
  <edge id="Q04759 (pp) Q05513" label="KPCT_HUMAN (pp) KPCZ_HUMAN" source="Q04759" target="Q05513">
    <att name="confidence_score" value="1.0" type="real" />
    <att name="confidence_score_old" value="1.0" type="real" />
    <att name="initial_score" value="0.7099" type="real" />
    <att name="relevance_score" value="0.1917808219178082" type="real" />
  </edge>
  <edge id="Q04759 (pp) Q05655" label="KPCT_HUMAN (pp) KPCD_HUMAN" source="Q04759" target="Q05655">
    <att name="confidence_score" value="1.0" type="real" />
    <att name="confidence_score_old" value="1.0" type="real" />
    <att name="initial_score" value="0.08" type="real" />
    <att name="relevance_score" value="0.1891891891891892" type="real" />
  </edge>
  <edge id="Q04759 (pp) Q15139" label="KPCT_HUMAN (pp) KPCD1_HUMAN" source="Q04759" target="Q15139">
    <att name="confidence_score" value="1.0" type="real" />
    <att name="confidence_score_old" value="1.0" type="real" />
    <att name="relevance_score" value="0.1917808219178082" type="real" />
  </edge>
  <edge id="Q05513 (pp) Q05655" label="KPCZ_HUMAN (pp) KPCD_HUMAN" source="Q05513" target="Q05655">
    <att name="confidence_score" value="1.0" type="real" />
    <att name="confidence_score_old" value="1.0" type="real" />
    <att name="relevance_score" value="0.1891891891891892" type="real" />
  </edge>
  <edge id="Q05513 (pp) Q13163" label="KPCZ_HUMAN (pp) MP2K5_HUMAN" source="Q05513" target="Q13163">
    <att name="confidence_score" value="1.0" type="real" />
    <att name="confidence_score_old" value="0.3207" type="real" />
    <att name="initial_score" value="0.391" type="real" />
    <att name="relevance_score" value="0.16129032258064516" type="real" />
  </edge>
  <edge id="Q05513 (pp) Q15139" label="KPCZ_HUMAN (pp) KPCD1_HUMAN" source="Q05513" target="Q15139">
    <att name="confidence_score" value="1.0" type="real" />
    <att name="confidence_score_old" value="1.0" type="real" />
    <att name="initial_score" value="0.0439" type="real" />
    <att name="relevance_score" value="0.24475524475524477" type="real" />
  </edge>
  <edge id="Q05513 (pp) Q15334" label="KPCZ_HUMAN (pp) L2GL1_HUMAN" source="Q05513" target="Q15334">
    <att name="confidence_score" value="1.0" type="real" />
    <att name="confidence_score_old" value="0.3644" type="real" />
    <att name="initial_score" value="0.4528" type="real" />
    <att name="relevance_score" value="0.24475524475524477" type="real" />
  </edge>
  <edge id="Q05513 (pp) Q6P1M3" label="KPCZ_HUMAN (pp) L2GL2_HUMAN" source="Q05513" target="Q6P1M3">
    <att name="confidence_score" value="1.0" type="real" />
    <att name="confidence_score_old" value="0.1876" type="real" />
    <att name="initial_score" value="0.1321" type="real" />
    <att name="relevance_score" value="0.1509433962264151" type="real" />
  </edge>
  <edge id="Q05513 (pp) Q8IX03" label="KPCZ_HUMAN (pp) KIBRA_HUMAN" source="Q05513" target="Q8IX03">
    <att name="confidence_score" value="1.0" type="real" />
    <att name="confidence_score_old" value="0.6847" type="real" />
    <att name="initial_score" value="0.7575" type="real" />
    <att name="relevance_score" value="0.16666666666666666" type="real" />
  </edge>
  <edge id="Q05513 (pp) Q8TEW0" label="KPCZ_HUMAN (pp) PARD3_HUMAN" source="Q05513" target="Q8TEW0">
    <att name="confidence_score" value="1.0" type="real" />
    <att name="confidence_score_old" value="1.0" type="real" />
    <att name="initial_score" value="0.727" type="real" />
    <att name="relevance_score" value="0.24475524475524477" type="real" />
  </edge>
  <edge id="Q05513 (pp) Q96IZ0" label="KPCZ_HUMAN (pp) PAWR_HUMAN" source="Q05513" target="Q96IZ0">
    <att name="confidence_score" value="1.0" type="real" />
    <att name="confidence_score_old" value="0.6181" type="real" />
    <att name="initial_score" value="0.7081" type="real" />
    <att name="relevance_score" value="0.13793103448275862" type="real" />
  </edge>
  <edge id="Q05513 (pp) Q9BPW8" label="KPCZ_HUMAN (pp) NIPS1_HUMAN" source="Q05513" target="Q9BPW8">
    <att name="confidence_score" value="1.0" type="real" />
    <att name="confidence_score_old" value="0.1775" type="real" />
    <att name="initial_score" value="0.1054" type="real" />
    <att name="relevance_score" value="0.24475524475524477" type="real" />
  </edge>
  <edge id="Q05513 (pp) Q9BTC0" label="KPCZ_HUMAN (pp) DIDO1_HUMAN" source="Q05513" target="Q9BTC0">
    <att name="confidence_score" value="1.0" type="real" />
    <att name="confidence_score_old" value="0.3263" type="real" />
    <att name="initial_score" value="0.3994" type="real" />
    <att name="relevance_score" value="0.14285714285714285" type="real" />
  </edge>
  <edge id="Q05513 (pp) Q9BYG4" label="KPCZ_HUMAN (pp) PAR6G_HUMAN" source="Q05513" target="Q9BYG4">
    <att name="confidence_score" value="1.0" type="real" />
    <att name="confidence_score_old" value="0.2554" type="real" />
    <att name="initial_score" value="0.281" type="real" />
    <att name="relevance_score" value="0.24475524475524477" type="real" />
  </edge>
  <edge id="Q05513 (pp) Q9BYG5" label="KPCZ_HUMAN (pp) PAR6B_HUMAN" source="Q05513" target="Q9BYG5">
    <att name="confidence_score" value="1.0" type="real" />
    <att name="confidence_score_old" value="0.4232" type="real" />
    <att name="initial_score" value="0.525" type="real" />
    <att name="relevance_score" value="0.24475524475524477" type="real" />
  </edge>
  <edge id="Q05513 (pp) Q9NPB6" label="KPCZ_HUMAN (pp) PAR6A_HUMAN" source="Q05513" target="Q9NPB6">
    <att name="confidence_score" value="1.0" type="real" />
    <att name="confidence_score_old" value="1.0" type="real" />
    <att name="initial_score" value="0.7456" type="real" />
    <att name="relevance_score" value="0.24475524475524477" type="real" />
  </edge>
  <edge id="Q05513 (pp) Q9Y624" label="KPCZ_HUMAN (pp) JAM1_HUMAN" source="Q05513" target="Q9Y624">
    <att name="confidence_score" value="1.0" type="real" />
    <att name="confidence_score_old" value="0.2599" type="real" />
    <att name="initial_score" value="0.2896" type="real" />
    <att name="relevance_score" value="0.24475524475524477" type="real" />
  </edge>
  <edge id="Q05655 (pp) Q15139" label="KPCD_HUMAN (pp) KPCD1_HUMAN" source="Q05655" target="Q15139">
    <att name="confidence_score" value="1.0" type="real" />
    <att name="confidence_score_old" value="1.0" type="real" />
    <att name="relevance_score" value="0.1891891891891892" type="real" />
  </edge>
  <edge id="Q05655 (pp) Q8N5V2" label="KPCD_HUMAN (pp) NGEF_HUMAN" source="Q05655" target="Q8N5V2">
    <att name="confidence_score" value="1.0" type="real" />
    <att name="confidence_score_old" value="0.1595" type="real" />
    <att name="initial_score" value="0.0537" type="real" />
    <att name="relevance_score" value="0.1891891891891892" type="real" />
  </edge>
  <edge id="Q13625 (pp) Q8NHQ8" label="ASPP2_HUMAN (pp) RASF8_HUMAN" source="Q13625" target="Q8NHQ8">
    <att name="confidence_score" value="1.0" type="real" />
    <att name="confidence_score_old" value="0.1747" type="real" />
    <att name="initial_score" value="0.0976" type="real" />
    <att name="relevance_score" value="0.10144927536231885" type="real" />
  </edge>
  <edge id="Q13625 (pp) Q8TEW0" label="ASPP2_HUMAN (pp) PARD3_HUMAN" source="Q13625" target="Q8TEW0">
    <att name="confidence_score" value="1.0" type="real" />
    <att name="confidence_score_old" value="0.6557" type="real" />
    <att name="initial_score" value="0.7366" type="real" />
    <att name="relevance_score" value="0.10144927536231885" type="real" />
  </edge>
  <edge id="Q15139 (pp) Q7KZI7" label="KPCD1_HUMAN (pp) MARK2_HUMAN" source="Q15139" target="Q7KZI7">
    <att name="confidence_score" value="1.0" type="real" />
    <att name="confidence_score_old" value="0.2671" type="real" />
    <att name="initial_score" value="0.3027" type="real" />
    <att name="relevance_score" value="0.19298245614035087" type="real" />
  </edge>
  <edge id="Q15139 (pp) Q92934" label="KPCD1_HUMAN (pp) BAD_HUMAN" source="Q15139" target="Q92934">
    <att name="confidence_score" value="1.0" type="real" />
    <att name="confidence_score_old" value="0.3335" type="real" />
    <att name="initial_score" value="0.41" type="real" />
    <att name="relevance_score" value="0.15384615384615385" type="real" />
  </edge>
  <edge id="Q15334 (pp) Q6P1M3" label="L2GL1_HUMAN (pp) L2GL2_HUMAN" source="Q15334" target="Q6P1M3">
    <att name="confidence_score" value="1.0" type="real" />
    <att name="confidence_score_old" value="0.2147" type="real" />
    <att name="initial_score" value="0.1971" type="real" />
    <att name="relevance_score" value="0.1509433962264151" type="real" />
  </edge>
  <edge id="Q15334 (pp) Q8TEW0" label="L2GL1_HUMAN (pp) PARD3_HUMAN" source="Q15334" target="Q8TEW0">
    <att name="confidence_score" value="1.0" type="real" />
    <att name="confidence_score_old" value="0.1724" type="real" />
    <att name="initial_score" value="0.091" type="real" />
    <att name="relevance_score" value="0.2564102564102564" type="real" />
  </edge>
  <edge id="Q15334 (pp) Q9BYG4" label="L2GL1_HUMAN (pp) PAR6G_HUMAN" source="Q15334" target="Q9BYG4">
    <att name="confidence_score" value="1.0" type="real" />
    <att name="confidence_score_old" value="0.4317" type="real" />
    <att name="initial_score" value="0.5346" type="real" />
    <att name="relevance_score" value="0.325" type="real" />
  </edge>
  <edge id="Q15334 (pp) Q9BYG5" label="L2GL1_HUMAN (pp) PAR6B_HUMAN" source="Q15334" target="Q9BYG5">
    <att name="confidence_score" value="1.0" type="real" />
    <att name="confidence_score_old" value="0.4277" type="real" />
    <att name="initial_score" value="0.5302" type="real" />
    <att name="relevance_score" value="0.325" type="real" />
  </edge>
  <edge id="Q15334 (pp) Q9NPB6" label="L2GL1_HUMAN (pp) PAR6A_HUMAN" source="Q15334" target="Q9NPB6">
    <att name="confidence_score" value="1.0" type="real" />
    <att name="confidence_score_old" value="0.4295" type="real" />
    <att name="initial_score" value="0.5322" type="real" />
    <att name="relevance_score" value="0.325" type="real" />
  </edge>
  <edge id="Q6P1M3 (pp) Q9BYG4" label="L2GL2_HUMAN (pp) PAR6G_HUMAN" source="Q6P1M3" target="Q9BYG4">
    <att name="confidence_score" value="1.0" type="real" />
    <att name="confidence_score_old" value="0.2537" type="real" />
    <att name="initial_score" value="0.2777" type="real" />
    <att name="relevance_score" value="0.1509433962264151" type="real" />
  </edge>
  <edge id="Q6P1M3 (pp) Q9BYG5" label="L2GL2_HUMAN (pp) PAR6B_HUMAN" source="Q6P1M3" target="Q9BYG5">
    <att name="confidence_score" value="1.0" type="real" />
    <att name="confidence_score_old" value="0.2524" type="real" />
    <att name="initial_score" value="0.2753" type="real" />
    <att name="relevance_score" value="0.1509433962264151" type="real" />
  </edge>
  <edge id="Q6P1M3 (pp) Q9NPB6" label="L2GL2_HUMAN (pp) PAR6A_HUMAN" source="Q6P1M3" target="Q9NPB6">
    <att name="confidence_score" value="1.0" type="real" />
    <att name="confidence_score_old" value="0.2529" type="real" />
    <att name="initial_score" value="0.2763" type="real" />
    <att name="relevance_score" value="0.1509433962264151" type="real" />
  </edge>
  <edge id="Q7KZI7 (pp) Q8TEW0" label="MARK2_HUMAN (pp) PARD3_HUMAN" source="Q7KZI7" target="Q8TEW0">
    <att name="confidence_score" value="1.0" type="real" />
    <att name="confidence_score_old" value="0.2142" type="real" />
    <att name="initial_score" value="0.1961" type="real" />
    <att name="relevance_score" value="0.19298245614035087" type="real" />
  </edge>
  <edge id="Q8IX03 (pp) Q9BYG5" label="KIBRA_HUMAN (pp) PAR6B_HUMAN" source="Q8IX03" target="Q9BYG5">
    <att name="confidence_score" value="1.0" type="real" />
    <att name="confidence_score_old" value="0.1638" type="real" />
    <att name="initial_score" value="0.0665" type="real" />
    <att name="relevance_score" value="0.16666666666666666" type="real" />
  </edge>
  <edge id="Q8NHQ8 (pp) Q8TEW0" label="RASF8_HUMAN (pp) PARD3_HUMAN" source="Q8NHQ8" target="Q8TEW0">
    <att name="confidence_score" value="1.0" type="real" />
    <att name="confidence_score_old" value="0.1801" type="real" />
    <att name="initial_score" value="0.1124" type="real" />
    <att name="relevance_score" value="0.2564102564102564" type="real" />
  </edge>
  <edge id="Q8NHQ8 (pp) Q9BYG5" label="RASF8_HUMAN (pp) PAR6B_HUMAN" source="Q8NHQ8" target="Q9BYG5">
    <att name="confidence_score" value="1.0" type="real" />
    <att name="confidence_score_old" value="0.1644" type="real" />
    <att name="initial_score" value="0.0683" type="real" />
    <att name="relevance_score" value="0.28" type="real" />
  </edge>
  <edge id="Q8TEW0 (pp) Q9BYG4" label="PARD3_HUMAN (pp) PAR6G_HUMAN" source="Q8TEW0" target="Q9BYG4">
    <att name="confidence_score" value="1.0" type="real" />
    <att name="confidence_score_old" value="1.0" type="real" />
    <att name="initial_score" value="0.4605" type="real" />
    <att name="relevance_score" value="0.2564102564102564" type="real" />
  </edge>
  <edge id="Q8TEW0 (pp) Q9BYG5" label="PARD3_HUMAN (pp) PAR6B_HUMAN" source="Q8TEW0" target="Q9BYG5">
    <att name="confidence_score" value="1.0" type="real" />
    <att name="confidence_score_old" value="1.0" type="real" />
    <att name="initial_score" value="0.5551" type="real" />
    <att name="relevance_score" value="0.2564102564102564" type="real" />
  </edge>
  <edge id="Q8TEW0 (pp) Q9NPB6" label="PARD3_HUMAN (pp) PAR6A_HUMAN" source="Q8TEW0" target="Q9NPB6">
    <att name="confidence_score" value="1.0" type="real" />
    <att name="confidence_score_old" value="1.0" type="real" />
    <att name="initial_score" value="0.6573" type="real" />
    <att name="relevance_score" value="0.2564102564102564" type="real" />
  </edge>
  <edge id="Q8TEW0 (pp) Q9Y624" label="PARD3_HUMAN (pp) JAM1_HUMAN" source="Q8TEW0" target="Q9Y624">
    <att name="confidence_score" value="1.0" type="real" />
    <att name="confidence_score_old" value="1.0" type="real" />
    <att name="initial_score" value="0.4458" type="real" />
    <att name="relevance_score" value="0.2564102564102564" type="real" />
  </edge>
  <edge id="Q9BYG4 (pp) Q9BYG5" label="PAR6G_HUMAN (pp) PAR6B_HUMAN" source="Q9BYG4" target="Q9BYG5">
    <att name="confidence_score" value="1.0" type="real" />
    <att name="confidence_score_old" value="1.0" type="real" />
    <att name="initial_score" value="0.0983" type="real" />
    <att name="relevance_score" value="0.5925925925925926" type="real" />
  </edge>
  <edge id="Q9BYG4 (pp) Q9H4E5" label="PAR6G_HUMAN (pp) RHOJ_HUMAN" source="Q9BYG4" target="Q9H4E5">
    <att name="confidence_score" value="1.0" type="real" />
    <att name="confidence_score_old" value="0.164" type="real" />
    <att name="initial_score" value="0.067" type="real" />
    <att name="relevance_score" value="0.14285714285714285" type="real" />
  </edge>
  <edge id="Q9BYG4 (pp) Q9NPB6" label="PAR6G_HUMAN (pp) PAR6A_HUMAN" source="Q9BYG4" target="Q9NPB6">
    <att name="confidence_score" value="1.0" type="real" />
    <att name="confidence_score_old" value="1.0" type="real" />
    <att name="relevance_score" value="0.35135135135135137" type="real" />
  </edge>
  <edge id="Q9BYG4 (pp) Q9Y624" label="PAR6G_HUMAN (pp) JAM1_HUMAN" source="Q9BYG4" target="Q9Y624">
    <att name="confidence_score" value="1.0" type="real" />
    <att name="confidence_score_old" value="1.0" type="real" />
    <att name="initial_score" value="0.1403" type="real" />
    <att name="relevance_score" value="0.2916666666666667" type="real" />
  </edge>
  <edge id="Q9BYG5 (pp) Q9H4E5" label="PAR6B_HUMAN (pp) RHOJ_HUMAN" source="Q9BYG5" target="Q9H4E5">
    <att name="confidence_score" value="1.0" type="real" />
    <att name="confidence_score_old" value="0.1686" type="real" />
    <att name="initial_score" value="0.0805" type="real" />
    <att name="relevance_score" value="0.14285714285714285" type="real" />
  </edge>
  <edge id="Q9BYG5 (pp) Q9NPB6" label="PAR6B_HUMAN (pp) PAR6A_HUMAN" source="Q9BYG5" target="Q9NPB6">
    <att name="confidence_score" value="1.0" type="real" />
    <att name="confidence_score_old" value="1.0" type="real" />
    <att name="initial_score" value="0.0988" type="real" />
    <att name="relevance_score" value="0.35135135135135137" type="real" />
  </edge>
  <edge id="Q9BYG5 (pp) Q9Y624" label="PAR6B_HUMAN (pp) JAM1_HUMAN" source="Q9BYG5" target="Q9Y624">
    <att name="confidence_score" value="1.0" type="real" />
    <att name="confidence_score_old" value="1.0" type="real" />
    <att name="initial_score" value="0.1391" type="real" />
    <att name="relevance_score" value="0.2916666666666667" type="real" />
  </edge>
  <edge id="Q9NPB6 (pp) Q9Y624" label="PAR6A_HUMAN (pp) JAM1_HUMAN" source="Q9NPB6" target="Q9Y624">
    <att name="confidence_score" value="1.0" type="real" />
    <att name="confidence_score_old" value="1.0" type="real" />
    <att name="initial_score" value="0.2714" type="real" />
    <att name="relevance_score" value="0.2916666666666667" type="real" />
  </edge>
</graph>
