# Supplementary material for: New insights into the molecular biology of Alzheimer’s-like cerebral amyloidosis achieved through multi‐omics approaches
Source: PLoS One. 2025 Sep 3;20(9):e0330859. doi: 10.1371/journal.pone.0330859 (PMC12407441; doi:10.1371/journal.pone.0330859)
Supplement: S4 Appendix — (ZIP) [file pone.0330859.s014.zip › c1_3_87.xgmml]

<?xml version='1.0' encoding='utf-8'?>
<graph xmlns="http://www.cs.rpi.edu/XGMML" xmlns:dc="http://purl.org/dc/elements/1.1/" xmlns:rdf="http://www.w3.org/1999/02/22-rdf-syntax-ns#" label="[c1_3_87]@0.1" directed="0" vendor="Intomics A/S">
  <att name="layoutAlgorithm" value="Edge-weighted Spring Embedded" type="string" />
  <att name="networkMetadata"><rdf:RDF><rdf:Description rdf:about="https://www.intomics.com/"><dc:type>Protein-Protein Interaction</dc:type><dc:description>https://www.intomics.com/inbiomap/</dc:description><dc:identifier>[P43220]@0.1</dc:identifier><dc:date>2024-01-31 21:21:58 UTC</dc:date><dc:title>inBio Map network</dc:title><dc:source>/unity/intomics/inhouse/software/inBio_Command_2023_08/share/data/interactions/network_0/inBio_Map_2023_08_10</dc:source><dc:format>Cytoscape-XGMML</dc:format></rdf:Description></rdf:RDF></att>
  <att name="_inBio_interactomeVersion" value="2023_08_10" type="string" />
  <att name="_inBio_formatVersion" value="1" type="integer" />
  <att name="_inBio_formatVersion" value="1" type="integer" />
  <att name="_inBio_interactomeVersion" value="2023_08_10" type="string" />
  <att name="layoutAlgorithm" value="Edge-weighted Spring Embedded" type="string" />
  <att name="order" value="1" type="integer" />
  <node id="O95467" label="GNAS3_HUMAN">
    <att name="ac" value="O95467" type="string" />
    <att name="description" value="Neuroendocrine secretory protein 55" type="string" />
    <att name="gene" value="GNAS" type="string" />
    <att name="localization" value="" type="string" />
    <att name="order" value="1" type="integer" />
    <att name="relevance_score" value="0.2" type="real" />
    <att name="localization" value="" type="string" />
    <att name="description" value="Neuroendocrine secretory protein 55" type="string" />
  </node>
  <node id="P01275" label="GLUC_HUMAN">
    <att name="ac" value="P01275" type="string" />
    <att name="description" value="Pro-glucagon" type="string" />
    <att name="gene" value="GCG" type="string" />
    <att name="localization" value="Signaling molecule" type="string" />
    <att name="order" value="1" type="integer" />
    <att name="relevance_score" value="0.2222222222222222" type="real" />
    <att name="_Secreted" value="true" type="boolean" />
    <att name="localization" value="Signaling molecule" type="string" />
    <att name="description" value="Pro-glucagon" type="string" />
  </node>
  <node id="P43220" label="GLP1R_HUMAN">
    <att name="ac" value="P43220" type="string" />
    <att name="description" value="Glucagon-like peptide 1 receptor" type="string" />
    <att name="gene" value="GLP1R" type="string" />
    <att name="localization" value="Receptor" type="string" />
    <att name="order" value="0" type="integer" />
    <att name="relevance_score" value="1.0" type="real" />
    <att name="_Receptor" value="true" type="boolean" />
    <att name="localization" value="Receptor" type="string" />
    <att name="description" value="Glucagon-like peptide 1 receptor" type="string" />
  </node>
  <node id="P84996" label="ALEX_HUMAN">
    <att name="ac" value="P84996" type="string" />
    <att name="description" value="Protein ALEX" type="string" />
    <att name="gene" value="GNAS" type="string" />
    <att name="localization" value="" type="string" />
    <att name="order" value="1" type="integer" />
    <att name="relevance_score" value="0.2" type="real" />
    <att name="localization" value="" type="string" />
    <att name="description" value="Protein ALEX" type="string" />
  </node>
  <node id="Q15012" label="LAP4A_HUMAN">
    <att name="ac" value="Q15012" type="string" />
    <att name="description" value="Lysosomal-associated transmembrane protein 4A" type="string" />
    <att name="gene" value="LAPTM4A" type="string" />
    <att name="localization" value="" type="string" />
    <att name="order" value="1" type="integer" />
    <att name="relevance_score" value="0.2" type="real" />
    <att name="localization" value="" type="string" />
    <att name="description" value="Lysosomal-associated transmembrane protein 4A" type="string" />
  </node>
  <node id="Q5JWF2" label="GNAS1_HUMAN">
    <att name="ac" value="Q5JWF2" type="string" />
    <att name="description" value="Guanine nucleotide-binding protein G(s) subunit alpha isoforms XLas" type="string" />
    <att name="gene" value="GNAS" type="string" />
    <att name="localization" value="" type="string" />
    <att name="order" value="1" type="integer" />
    <att name="relevance_score" value="0.2222222222222222" type="real" />
    <att name="localization" value="" type="string" />
    <att name="description" value="Guanine nucleotide-binding protein G(s) subunit alpha isoforms XLas" type="string" />
  </node>
  <node id="Q969W0" label="SPTSA_HUMAN">
    <att name="ac" value="Q969W0" type="string" />
    <att name="description" value="Serine palmitoyltransferase small subunit A" type="string" />
    <att name="gene" value="SPTSSA" type="string" />
    <att name="localization" value="" type="string" />
    <att name="order" value="1" type="integer" />
    <att name="relevance_score" value="0.16666666666666666" type="real" />
    <att name="localization" value="" type="string" />
    <att name="description" value="Serine palmitoyltransferase small subunit A" type="string" />
  </node>
  <node id="Q9NQR9" label="G6PC2_HUMAN">
    <att name="ac" value="Q9NQR9" type="string" />
    <att name="description" value="Glucose-6-phosphatase 2" type="string" />
    <att name="gene" value="G6PC2" type="string" />
    <att name="localization" value="Enzyme" type="string" />
    <att name="order" value="1" type="integer" />
    <att name="relevance_score" value="1.0" type="real" />
    <att name="localization" value="Enzyme" type="string" />
    <att name="description" value="Glucose-6-phosphatase 2" type="string" />
  </node>
  <edge id="O95467 (pp) P43220" label="GNAS3_HUMAN (pp) GLP1R_HUMAN" source="O95467" target="P43220">
    <att name="confidence_score" value="1.0" type="real" />
    <att name="confidence_score_old" value="0.1693" type="real" />
    <att name="initial_score" value="0.0825" type="real" />
    <att name="relevance_score" value="0.2" type="real" />
  </edge>
  <edge id="O95467 (pp) P84996" label="GNAS3_HUMAN (pp) ALEX_HUMAN" source="O95467" target="P84996">
    <att name="confidence_score" value="1.0" type="real" />
    <att name="confidence_score_old" value="1.0" type="real" />
    <att name="initial_score" value="0.1158" type="real" />
    <att name="relevance_score" value="0.2" type="real" />
  </edge>
  <edge id="O95467 (pp) Q5JWF2" label="GNAS3_HUMAN (pp) GNAS1_HUMAN" source="O95467" target="Q5JWF2">
    <att name="confidence_score" value="1.0" type="real" />
    <att name="confidence_score_old" value="1.0" type="real" />
    <att name="initial_score" value="0.115" type="real" />
    <att name="relevance_score" value="0.2" type="real" />
  </edge>
  <edge id="P01275 (pp) P43220" label="GLUC_HUMAN (pp) GLP1R_HUMAN" source="P01275" target="P43220">
    <att name="confidence_score" value="1.0" type="real" />
    <att name="confidence_score_old" value="1.0" type="real" />
    <att name="initial_score" value="0.7557" type="real" />
    <att name="relevance_score" value="0.2222222222222222" type="real" />
  </edge>
  <edge id="P43220 (pp) P84996" label="GLP1R_HUMAN (pp) ALEX_HUMAN" source="P43220" target="P84996">
    <att name="confidence_score" value="1.0" type="real" />
    <att name="confidence_score_old" value="0.1693" type="real" />
    <att name="initial_score" value="0.0825" type="real" />
    <att name="relevance_score" value="0.2" type="real" />
  </edge>
  <edge id="P43220 (pp) Q15012" label="GLP1R_HUMAN (pp) LAP4A_HUMAN" source="P43220" target="Q15012">
    <att name="confidence_score" value="1.0" type="real" />
    <att name="confidence_score_old" value="0.1904" type="real" />
    <att name="initial_score" value="0.1392" type="real" />
    <att name="relevance_score" value="0.2" type="real" />
  </edge>
  <edge id="P43220 (pp) Q5JWF2" label="GLP1R_HUMAN (pp) GNAS1_HUMAN" source="P43220" target="Q5JWF2">
    <att name="confidence_score" value="1.0" type="real" />
    <att name="confidence_score_old" value="0.1693" type="real" />
    <att name="initial_score" value="0.0825" type="real" />
    <att name="relevance_score" value="0.2222222222222222" type="real" />
  </edge>
  <edge id="P43220 (pp) Q969W0" label="GLP1R_HUMAN (pp) SPTSA_HUMAN" source="P43220" target="Q969W0">
    <att name="confidence_score" value="1.0" type="real" />
    <att name="confidence_score_old" value="0.1919" type="real" />
    <att name="initial_score" value="0.1428" type="real" />
    <att name="relevance_score" value="0.16666666666666666" type="real" />
  </edge>
  <edge id="P43220 (pp) Q9NQR9" label="GLP1R_HUMAN (pp) G6PC2_HUMAN" source="P43220" target="Q9NQR9">
    <att name="confidence_score" value="1.0" type="real" />
    <att name="confidence_score_old" value="0.1884" type="real" />
    <att name="initial_score" value="0.134" type="real" />
    <att name="relevance_score" value="1.0" type="real" />
  </edge>
  <edge id="P84996 (pp) Q5JWF2" label="ALEX_HUMAN (pp) GNAS1_HUMAN" source="P84996" target="Q5JWF2">
    <att name="confidence_score" value="1.0" type="real" />
    <att name="confidence_score_old" value="1.0" type="real" />
    <att name="initial_score" value="0.1113" type="real" />
    <att name="relevance_score" value="0.2" type="real" />
  </edge>
</graph>
