# Supplementary material for: New insights into the molecular biology of Alzheimer’s-like cerebral amyloidosis achieved through multi‐omics approaches
Source: PLoS One. 2025 Sep 3;20(9):e0330859. doi: 10.1371/journal.pone.0330859 (PMC12407441; doi:10.1371/journal.pone.0330859)
Supplement: S4 Appendix — (ZIP) [file pone.0330859.s014.zip › c1_3_90.xgmml]

<?xml version='1.0' encoding='utf-8'?>
<graph xmlns="http://www.cs.rpi.edu/XGMML" xmlns:dc="http://purl.org/dc/elements/1.1/" xmlns:rdf="http://www.w3.org/1999/02/22-rdf-syntax-ns#" label="[c1_3_90]@0.1" directed="0" vendor="Intomics A/S">
  <att name="layoutAlgorithm" value="Edge-weighted Spring Embedded" type="string" />
  <att name="networkMetadata"><rdf:RDF><rdf:Description rdf:about="https://www.intomics.com/"><dc:type>Protein-Protein Interaction</dc:type><dc:description>https://www.intomics.com/inbiomap/</dc:description><dc:identifier>[P47712]@0.1</dc:identifier><dc:date>2024-01-31 21:21:58 UTC</dc:date><dc:title>inBio Map network</dc:title><dc:source>/unity/intomics/inhouse/software/inBio_Command_2023_08/share/data/interactions/network_0/inBio_Map_2023_08_10</dc:source><dc:format>Cytoscape-XGMML</dc:format></rdf:Description></rdf:RDF></att>
  <att name="_inBio_interactomeVersion" value="2023_08_10" type="string" />
  <att name="_inBio_formatVersion" value="1" type="integer" />
  <att name="_inBio_formatVersion" value="1" type="integer" />
  <att name="_inBio_interactomeVersion" value="2023_08_10" type="string" />
  <att name="layoutAlgorithm" value="Edge-weighted Spring Embedded" type="string" />
  <att name="order" value="1" type="integer" />
  <node id="O75582" label="KS6A5_HUMAN">
    <att name="ac" value="O75582" type="string" />
    <att name="description" value="Ribosomal protein S6 kinase alpha-5" type="string" />
    <att name="gene" value="RPS6KA5" type="string" />
    <att name="localization" value="Kinase" type="string" />
    <att name="order" value="1" type="integer" />
    <att name="relevance_score" value="0.13953488372093023" type="real" />
    <att name="localization" value="Kinase" type="string" />
    <att name="description" value="Ribosomal protein S6 kinase alpha-5" type="string" />
  </node>
  <node id="P14598" label="NCF1_HUMAN">
    <att name="ac" value="P14598" type="string" />
    <att name="description" value="Neutrophil cytosol factor 1" type="string" />
    <att name="gene" value="NCF1" type="string" />
    <att name="localization" value="" type="string" />
    <att name="order" value="1" type="integer" />
    <att name="relevance_score" value="0.15" type="real" />
    <att name="localization" value="" type="string" />
    <att name="description" value="Neutrophil cytosol factor 1" type="string" />
  </node>
  <node id="P18054" label="LOX12_HUMAN">
    <att name="ac" value="P18054" type="string" />
    <att name="description" value="Polyunsaturated fatty acid lipoxygenase ALOX12" type="string" />
    <att name="gene" value="ALOX12" type="string" />
    <att name="localization" value="Enzyme" type="string" />
    <att name="order" value="1" type="integer" />
    <att name="relevance_score" value="0.14285714285714285" type="real" />
    <att name="localization" value="Enzyme" type="string" />
    <att name="description" value="Polyunsaturated fatty acid lipoxygenase ALOX12" type="string" />
  </node>
  <node id="P19878" label="NCF2_HUMAN">
    <att name="ac" value="P19878" type="string" />
    <att name="description" value="Neutrophil cytosol factor 2" type="string" />
    <att name="gene" value="NCF2" type="string" />
    <att name="localization" value="" type="string" />
    <att name="order" value="1" type="integer" />
    <att name="relevance_score" value="0.18181818181818182" type="real" />
    <att name="localization" value="" type="string" />
    <att name="description" value="Neutrophil cytosol factor 2" type="string" />
  </node>
  <node id="P31949" label="S10AB_HUMAN">
    <att name="ac" value="P31949" type="string" />
    <att name="description" value="Protein S100-A11" type="string" />
    <att name="gene" value="S100A11" type="string" />
    <att name="localization" value="" type="string" />
    <att name="order" value="1" type="integer" />
    <att name="relevance_score" value="0.4" type="real" />
    <att name="localization" value="" type="string" />
    <att name="description" value="Protein S100-A11" type="string" />
  </node>
  <node id="P47712" label="PA24A_HUMAN">
    <att name="ac" value="P47712" type="string" />
    <att name="description" value="Cytosolic phospholipase A2" type="string" />
    <att name="gene" value="PLA2G4A" type="string" />
    <att name="localization" value="Enzyme" type="string" />
    <att name="order" value="0" type="integer" />
    <att name="relevance_score" value="1.0" type="real" />
    <att name="localization" value="Enzyme" type="string" />
    <att name="description" value="Cytosolic phospholipase A2" type="string" />
  </node>
  <node id="P60903" label="S10AA_HUMAN">
    <att name="ac" value="P60903" type="string" />
    <att name="description" value="Protein S100-A10" type="string" />
    <att name="gene" value="S100A10" type="string" />
    <att name="localization" value="" type="string" />
    <att name="order" value="1" type="integer" />
    <att name="relevance_score" value="0.11764705882352941" type="real" />
    <att name="localization" value="" type="string" />
    <att name="description" value="Protein S100-A10" type="string" />
  </node>
  <node id="Q16558" label="KCMB1_HUMAN">
    <att name="ac" value="Q16558" type="string" />
    <att name="description" value="Calcium-activated potassium channel subunit beta-1" type="string" />
    <att name="gene" value="KCNMB1" type="string" />
    <att name="localization" value="Plasma membrane bound" type="string" />
    <att name="order" value="1" type="integer" />
    <att name="relevance_score" value="0.2" type="real" />
    <att name="localization" value="Plasma membrane bound" type="string" />
    <att name="description" value="Calcium-activated potassium channel subunit beta-1" type="string" />
  </node>
  <node id="Q9BUB5" label="MKNK1_HUMAN">
    <att name="ac" value="Q9BUB5" type="string" />
    <att name="description" value="MAP kinase-interacting serine/threonine-protein kinase 1" type="string" />
    <att name="gene" value="MKNK1" type="string" />
    <att name="localization" value="Kinase" type="string" />
    <att name="order" value="1" type="integer" />
    <att name="relevance_score" value="0.2857142857142857" type="real" />
    <att name="localization" value="Kinase" type="string" />
    <att name="description" value="MAP kinase-interacting serine/threonine-protein kinase 1" type="string" />
  </node>
  <edge id="O75582 (pp) P47712" label="KS6A5_HUMAN (pp) PA24A_HUMAN" source="O75582" target="P47712">
    <att name="confidence_score" value="1.0" type="real" />
    <att name="confidence_score_old" value="0.3189" type="real" />
    <att name="initial_score" value="0.3883" type="real" />
    <att name="relevance_score" value="0.13953488372093023" type="real" />
  </edge>
  <edge id="P14598 (pp) P19878" label="NCF1_HUMAN (pp) NCF2_HUMAN" source="P14598" target="P19878">
    <att name="confidence_score" value="1.0" type="real" />
    <att name="confidence_score_old" value="1.0" type="real" />
    <att name="initial_score" value="0.8633" type="real" />
    <att name="relevance_score" value="0.15" type="real" />
  </edge>
  <edge id="P14598 (pp) P47712" label="NCF1_HUMAN (pp) PA24A_HUMAN" source="P14598" target="P47712">
    <att name="confidence_score" value="1.0" type="real" />
    <att name="confidence_score_old" value="0.6137" type="real" />
    <att name="initial_score" value="0.7046" type="real" />
    <att name="relevance_score" value="0.15" type="real" />
  </edge>
  <edge id="P18054 (pp) P47712" label="LOX12_HUMAN (pp) PA24A_HUMAN" source="P18054" target="P47712">
    <att name="confidence_score" value="1.0" type="real" />
    <att name="confidence_score_old" value="0.3412" type="real" />
    <att name="initial_score" value="0.4209" type="real" />
    <att name="relevance_score" value="0.14285714285714285" type="real" />
  </edge>
  <edge id="P19878 (pp) P47712" label="NCF2_HUMAN (pp) PA24A_HUMAN" source="P19878" target="P47712">
    <att name="confidence_score" value="1.0" type="real" />
    <att name="confidence_score_old" value="0.5105" type="real" />
    <att name="initial_score" value="0.6157" type="real" />
    <att name="relevance_score" value="0.18181818181818182" type="real" />
  </edge>
  <edge id="P31949 (pp) P47712" label="S10AB_HUMAN (pp) PA24A_HUMAN" source="P31949" target="P47712">
    <att name="confidence_score" value="1.0" type="real" />
    <att name="confidence_score_old" value="0.2393" type="real" />
    <att name="initial_score" value="0.2496" type="real" />
    <att name="relevance_score" value="0.4" type="real" />
  </edge>
  <edge id="P47712 (pp) P60903" label="PA24A_HUMAN (pp) S10AA_HUMAN" source="P47712" target="P60903">
    <att name="confidence_score" value="1.0" type="real" />
    <att name="confidence_score_old" value="0.5026" type="real" />
    <att name="initial_score" value="0.6081" type="real" />
    <att name="relevance_score" value="0.11764705882352941" type="real" />
  </edge>
  <edge id="P47712 (pp) Q16558" label="PA24A_HUMAN (pp) KCMB1_HUMAN" source="P47712" target="Q16558">
    <att name="confidence_score" value="1.0" type="real" />
    <att name="confidence_score_old" value="0.3396" type="real" />
    <att name="initial_score" value="0.4187" type="real" />
    <att name="relevance_score" value="0.2" type="real" />
  </edge>
  <edge id="P47712 (pp) Q9BUB5" label="PA24A_HUMAN (pp) MKNK1_HUMAN" source="P47712" target="Q9BUB5">
    <att name="confidence_score" value="1.0" type="real" />
    <att name="confidence_score_old" value="0.3295" type="real" />
    <att name="initial_score" value="0.4042" type="real" />
    <att name="relevance_score" value="0.2857142857142857" type="real" />
  </edge>
</graph>
