# Supplementary material for: New insights into the molecular biology of Alzheimer’s-like cerebral amyloidosis achieved through multi‐omics approaches
Source: PLoS One. 2025 Sep 3;20(9):e0330859. doi: 10.1371/journal.pone.0330859 (PMC12407441; doi:10.1371/journal.pone.0330859)
Supplement: S4 Appendix — (ZIP) [file pone.0330859.s014.zip › c1_3_91.xgmml]

<?xml version='1.0' encoding='utf-8'?>
<graph xmlns="http://www.cs.rpi.edu/XGMML" xmlns:dc="http://purl.org/dc/elements/1.1/" xmlns:rdf="http://www.w3.org/1999/02/22-rdf-syntax-ns#" label="[c1_3_91]@0.1" directed="0" vendor="Intomics A/S">
  <att name="layoutAlgorithm" value="Edge-weighted Spring Embedded" type="string" />
  <att name="networkMetadata"><rdf:RDF><rdf:Description rdf:about="https://www.intomics.com/"><dc:type>Protein-Protein Interaction</dc:type><dc:description>https://www.intomics.com/inbiomap/</dc:description><dc:identifier>([P49327]@0.1+[Q9NV23]@0.1)</dc:identifier><dc:date>2024-01-31 21:21:58 UTC</dc:date><dc:title>inBio Map network</dc:title><dc:source>/unity/intomics/inhouse/software/inBio_Command_2023_08/share/data/interactions/network_0/inBio_Map_2023_08_10</dc:source><dc:format>Cytoscape-XGMML</dc:format></rdf:Description></rdf:RDF></att>
  <att name="_inBio_interactomeVersion" value="2023_08_10" type="string" />
  <att name="_inBio_formatVersion" value="1" type="integer" />
  <att name="order" value="1" type="integer" />
  <node id="A5PLN9" label="TPC13_HUMAN">
    <att name="ac" value="A5PLN9" type="string" />
    <att name="gene" value="TRAPPC13" type="string" />
    <att name="multiplicity" value="1" type="integer" />
    <att name="order" value="1" type="integer" />
    <att name="relevance_score" value="1.0" type="real" />
    <att name="localization" value="" type="string" />
    <att name="description" value="Trafficking protein particle complex subunit 13" type="string" />
  </node>
  <node id="O43866" label="CD5L_HUMAN">
    <att name="ac" value="O43866" type="string" />
    <att name="gene" value="CD5L" type="string" />
    <att name="multiplicity" value="1" type="integer" />
    <att name="order" value="1" type="integer" />
    <att name="relevance_score" value="1.0" type="real" />
    <att name="localization" value="" type="string" />
    <att name="description" value="CD5 antigen-like" type="string" />
  </node>
  <node id="P11498" label="PYC_HUMAN">
    <att name="ac" value="P11498" type="string" />
    <att name="gene" value="PC" type="string" />
    <att name="multiplicity" value="1" type="integer" />
    <att name="order" value="1" type="integer" />
    <att name="relevance_score" value="1.0" type="real" />
    <att name="localization" value="Enzyme" type="string" />
    <att name="description" value="Pyruvate carboxylase, mitochondrial" type="string" />
  </node>
  <node id="P27708" label="PYR1_HUMAN">
    <att name="ac" value="P27708" type="string" />
    <att name="gene" value="CAD" type="string" />
    <att name="multiplicity" value="1" type="integer" />
    <att name="order" value="1" type="integer" />
    <att name="relevance_score" value="1.0" type="real" />
    <att name="localization" value="Enzyme" type="string" />
    <att name="description" value="CAD protein" type="string" />
  </node>
  <node id="P33121" label="ACSL1_HUMAN">
    <att name="ac" value="P33121" type="string" />
    <att name="gene" value="ACSL1" type="string" />
    <att name="multiplicity" value="1" type="integer" />
    <att name="order" value="1" type="integer" />
    <att name="relevance_score" value="1.0" type="real" />
    <att name="localization" value="Enzyme" type="string" />
    <att name="description" value="Long-chain-fatty-acid--CoA ligase 1" type="string" />
  </node>
  <node id="P49327" label="FAS_HUMAN">
    <att name="ac" value="P49327" type="string" />
    <att name="gene" value="FASN" type="string" />
    <att name="multiplicity" value="1" type="integer" />
    <att name="order" value="0" type="integer" />
    <att name="relevance_score" value="1.0" type="real" />
    <att name="localization" value="Enzyme" type="string" />
    <att name="description" value="Fatty acid synthase" type="string" />
  </node>
  <node id="Q674R7" label="ATG9B_HUMAN">
    <att name="ac" value="Q674R7" type="string" />
    <att name="gene" value="ATG9B" type="string" />
    <att name="multiplicity" value="1" type="integer" />
    <att name="order" value="1" type="integer" />
    <att name="relevance_score" value="1.0" type="real" />
    <att name="localization" value="" type="string" />
    <att name="description" value="Autophagy-related protein 9B" type="string" />
  </node>
  <node id="Q8N531" label="FBXL6_HUMAN">
    <att name="ac" value="Q8N531" type="string" />
    <att name="gene" value="FBXL6" type="string" />
    <att name="multiplicity" value="1" type="integer" />
    <att name="order" value="1" type="integer" />
    <att name="relevance_score" value="1.0" type="real" />
    <att name="localization" value="" type="string" />
    <att name="description" value="F-box/LRR-repeat protein 6" type="string" />
  </node>
  <node id="Q8N8N7" label="PTGR2_HUMAN">
    <att name="ac" value="Q8N8N7" type="string" />
    <att name="gene" value="PTGR2" type="string" />
    <att name="multiplicity" value="1" type="integer" />
    <att name="order" value="1" type="integer" />
    <att name="relevance_score" value="1.0" type="real" />
    <att name="localization" value="Enzyme" type="string" />
    <att name="description" value="Prostaglandin reductase 2" type="string" />
  </node>
  <node id="Q8NB14" label="UBP38_HUMAN">
    <att name="ac" value="Q8NB14" type="string" />
    <att name="gene" value="USP38" type="string" />
    <att name="multiplicity" value="1" type="integer" />
    <att name="order" value="1" type="integer" />
    <att name="relevance_score" value="1.0" type="real" />
    <att name="localization" value="Enzyme" type="string" />
    <att name="description" value="Ubiquitin carboxyl-terminal hydrolase 38" type="string" />
  </node>
  <node id="Q9NRN7" label="ADPPT_HUMAN">
    <att name="ac" value="Q9NRN7" type="string" />
    <att name="gene" value="AASDHPPT" type="string" />
    <att name="multiplicity" value="1" type="integer" />
    <att name="order" value="1" type="integer" />
    <att name="relevance_score" value="1.0" type="real" />
    <att name="localization" value="Enzyme" type="string" />
    <att name="description" value="L-aminoadipate-semialdehyde dehydrogenase-phosphopantetheinyl transferase" type="string" />
  </node>
  <node id="Q9NV23" label="SAST_HUMAN">
    <att name="ac" value="Q9NV23" type="string" />
    <att name="gene" value="OLAH" type="string" />
    <att name="multiplicity" value="2" type="integer" />
    <att name="order" value="0" type="integer" />
    <att name="relevance_score" value="1.0" type="real" />
    <att name="localization" value="Enzyme" type="string" />
    <att name="description" value="S-acyl fatty acid synthase thioesterase, medium chain" type="string" />
  </node>
  <node id="Q9Y5X2" label="SNX8_HUMAN">
    <att name="ac" value="Q9Y5X2" type="string" />
    <att name="gene" value="SNX8" type="string" />
    <att name="multiplicity" value="1" type="integer" />
    <att name="order" value="1" type="integer" />
    <att name="relevance_score" value="1.0" type="real" />
    <att name="localization" value="" type="string" />
    <att name="description" value="Sorting nexin-8" type="string" />
  </node>
  <edge id="A5PLN9 (pp) P49327" label="TPC13_HUMAN (pp) FAS_HUMAN" source="A5PLN9" target="P49327">
    <att name="confidence_score" value="1.0" type="real" />
    <att name="confidence_score_old" value="0.1659" type="real" />
    <att name="initial_score" value="0.0727" type="real" />
    <att name="relevance_score" value="1.0" type="real" />
  </edge>
  <edge id="O43866 (pp) P49327" label="CD5L_HUMAN (pp) FAS_HUMAN" source="O43866" target="P49327">
    <att name="confidence_score" value="1.0" type="real" />
    <att name="confidence_score_old" value="0.3362" type="real" />
    <att name="initial_score" value="0.4139" type="real" />
    <att name="relevance_score" value="1.0" type="real" />
  </edge>
  <edge id="P11498 (pp) P27708" label="PYC_HUMAN (pp) PYR1_HUMAN" source="P11498" target="P27708">
    <att name="confidence_score" value="1.0" type="real" />
    <att name="confidence_score_old" value="0.1614" type="real" />
    <att name="initial_score" value="0.0593" type="real" />
    <att name="relevance_score" value="1.0" type="real" />
  </edge>
  <edge id="P11498 (pp) P49327" label="PYC_HUMAN (pp) FAS_HUMAN" source="P11498" target="P49327">
    <att name="confidence_score" value="1.0" type="real" />
    <att name="confidence_score_old" value="0.158" type="real" />
    <att name="initial_score" value="0.0491" type="real" />
    <att name="relevance_score" value="1.0" type="real" />
  </edge>
  <edge id="P27708 (pp) P49327" label="PYR1_HUMAN (pp) FAS_HUMAN" source="P27708" target="P49327">
    <att name="confidence_score" value="1.0" type="real" />
    <att name="confidence_score_old" value="0.1858" type="real" />
    <att name="initial_score" value="0.1273" type="real" />
    <att name="relevance_score" value="1.0" type="real" />
  </edge>
  <edge id="P33121 (pp) P49327" label="ACSL1_HUMAN (pp) FAS_HUMAN" source="P33121" target="P49327">
    <att name="confidence_score" value="1.0" type="real" />
    <att name="confidence_score_old" value="0.1635" type="real" />
    <att name="initial_score" value="0.0657" type="real" />
    <att name="relevance_score" value="1.0" type="real" />
  </edge>
  <edge id="P49327 (pp) Q674R7" label="FAS_HUMAN (pp) ATG9B_HUMAN" source="P49327" target="Q674R7">
    <att name="confidence_score" value="1.0" type="real" />
    <att name="confidence_score_old" value="0.2239" type="real" />
    <att name="initial_score" value="0.2175" type="real" />
    <att name="relevance_score" value="1.0" type="real" />
  </edge>
  <edge id="P49327 (pp) Q8N531" label="FAS_HUMAN (pp) FBXL6_HUMAN" source="P49327" target="Q8N531">
    <att name="confidence_score" value="1.0" type="real" />
    <att name="confidence_score_old" value="0.2066" type="real" />
    <att name="initial_score" value="0.1785" type="real" />
    <att name="relevance_score" value="1.0" type="real" />
  </edge>
  <edge id="P49327 (pp) Q8N8N7" label="FAS_HUMAN (pp) PTGR2_HUMAN" source="P49327" target="Q8N8N7">
    <att name="confidence_score" value="1.0" type="real" />
    <att name="confidence_score_old" value="0.1624" type="real" />
    <att name="initial_score" value="0.0622" type="real" />
    <att name="relevance_score" value="1.0" type="real" />
  </edge>
  <edge id="P49327 (pp) Q8NB14" label="FAS_HUMAN (pp) UBP38_HUMAN" source="P49327" target="Q8NB14">
    <att name="confidence_score" value="1.0" type="real" />
    <att name="confidence_score_old" value="0.3304" type="real" />
    <att name="initial_score" value="0.4054" type="real" />
    <att name="relevance_score" value="1.0" type="real" />
  </edge>
  <edge id="P49327 (pp) Q9NRN7" label="FAS_HUMAN (pp) ADPPT_HUMAN" source="P49327" target="Q9NRN7">
    <att name="confidence_score" value="1.0" type="real" />
    <att name="confidence_score_old" value="1.0" type="real" />
    <att name="initial_score" value="0.4042" type="real" />
    <att name="relevance_score" value="1.0" type="real" />
  </edge>
  <edge id="P49327 (pp) Q9NV23" label="FAS_HUMAN (pp) SAST_HUMAN" source="P49327" target="Q9NV23">
    <att name="confidence_score" value="1.0" type="real" />
    <att name="confidence_score_old" value="1.0" type="real" />
    <att name="initial_score" value="0.429" type="real" />
    <att name="relevance_score" value="1.0" type="real" />
  </edge>
  <edge id="P49327 (pp) Q9Y5X2" label="FAS_HUMAN (pp) SNX8_HUMAN" source="P49327" target="Q9Y5X2">
    <att name="confidence_score" value="1.0" type="real" />
    <att name="confidence_score_old" value="0.6211" type="real" />
    <att name="initial_score" value="0.7104" type="real" />
    <att name="relevance_score" value="1.0" type="real" />
  </edge>
</graph>
