# Supplementary material for: New insights into the molecular biology of Alzheimer’s-like cerebral amyloidosis achieved through multi‐omics approaches
Source: PLoS One. 2025 Sep 3;20(9):e0330859. doi: 10.1371/journal.pone.0330859 (PMC12407441; doi:10.1371/journal.pone.0330859)
Supplement: S4 Appendix — (ZIP) [file pone.0330859.s014.zip › c1_3_96.xgmml]

<?xml version='1.0' encoding='utf-8'?>
<graph xmlns="http://www.cs.rpi.edu/XGMML" xmlns:dc="http://purl.org/dc/elements/1.1/" xmlns:rdf="http://www.w3.org/1999/02/22-rdf-syntax-ns#" label="[c1_3_96]@0.1" directed="0" vendor="Intomics A/S">
  <att name="layoutAlgorithm" value="Edge-weighted Spring Embedded" type="string" />
  <att name="networkMetadata"><rdf:RDF><rdf:Description rdf:about="https://www.intomics.com/"><dc:type>Protein-Protein Interaction</dc:type><dc:description>https://www.intomics.com/inbiomap/</dc:description><dc:identifier>[P51449]@0.1</dc:identifier><dc:date>2024-01-31 21:21:58 UTC</dc:date><dc:title>inBio Map network</dc:title><dc:source>/unity/intomics/inhouse/software/inBio_Command_2023_08/share/data/interactions/network_0/inBio_Map_2023_08_10</dc:source><dc:format>Cytoscape-XGMML</dc:format></rdf:Description></rdf:RDF></att>
  <att name="_inBio_interactomeVersion" value="2023_08_10" type="string" />
  <att name="_inBio_formatVersion" value="1" type="integer" />
  <att name="_inBio_formatVersion" value="1" type="integer" />
  <att name="_inBio_interactomeVersion" value="2023_08_10" type="string" />
  <att name="layoutAlgorithm" value="Edge-weighted Spring Embedded" type="string" />
  <att name="order" value="1" type="integer" />
  <node id="O00327" label="BMAL1_HUMAN">
    <att name="ac" value="O00327" type="string" />
    <att name="description" value="Basic helix-loop-helix ARNT-like protein 1" type="string" />
    <att name="gene" value="BMAL1" type="string" />
    <att name="localization" value="Transcription factor" type="string" />
    <att name="order" value="1" type="integer" />
    <att name="relevance_score" value="0.23529411764705882" type="real" />
    <att name="localization" value="Transcription factor" type="string" />
    <att name="description" value="Basic helix-loop-helix ARNT-like protein 1" type="string" />
  </node>
  <node id="O15516" label="CLOCK_HUMAN">
    <att name="ac" value="O15516" type="string" />
    <att name="description" value="Circadian locomoter output cycles protein kaput" type="string" />
    <att name="gene" value="CLOCK" type="string" />
    <att name="localization" value="Transcription factor" type="string" />
    <att name="order" value="1" type="integer" />
    <att name="relevance_score" value="0.23333333333333334" type="real" />
    <att name="localization" value="Transcription factor" type="string" />
    <att name="description" value="Circadian locomoter output cycles protein kaput" type="string" />
  </node>
  <node id="P22415" label="USF1_HUMAN">
    <att name="ac" value="P22415" type="string" />
    <att name="description" value="Upstream stimulatory factor 1" type="string" />
    <att name="gene" value="USF1" type="string" />
    <att name="localization" value="Transcription factor" type="string" />
    <att name="order" value="1" type="integer" />
    <att name="relevance_score" value="0.13793103448275862" type="real" />
    <att name="localization" value="Transcription factor" type="string" />
    <att name="description" value="Upstream stimulatory factor 1" type="string" />
  </node>
  <node id="P51449" label="RORG_HUMAN">
    <att name="ac" value="P51449" type="string" />
    <att name="description" value="Nuclear receptor ROR-gamma" type="string" />
    <att name="gene" value="RORC" type="string" />
    <att name="localization" value="Transcription factor" type="string" />
    <att name="order" value="0" type="integer" />
    <att name="relevance_score" value="1.0" type="real" />
    <att name="localization" value="Transcription factor" type="string" />
    <att name="description" value="Nuclear receptor ROR-gamma" type="string" />
  </node>
  <node id="Q03989" label="ARI5A_HUMAN">
    <att name="ac" value="Q03989" type="string" />
    <att name="description" value="AT-rich interactive domain-containing protein 5A" type="string" />
    <att name="gene" value="ARID5A" type="string" />
    <att name="localization" value="Transcription factor" type="string" />
    <att name="order" value="1" type="integer" />
    <att name="relevance_score" value="0.1" type="real" />
    <att name="localization" value="Transcription factor" type="string" />
    <att name="description" value="AT-rich interactive domain-containing protein 5A" type="string" />
  </node>
  <node id="Q12778" label="FOXO1_HUMAN">
    <att name="ac" value="Q12778" type="string" />
    <att name="description" value="Forkhead box protein O1" type="string" />
    <att name="gene" value="FOXO1" type="string" />
    <att name="localization" value="Transcription factor" type="string" />
    <att name="order" value="1" type="integer" />
    <att name="relevance_score" value="0.1111111111111111" type="real" />
    <att name="localization" value="Transcription factor" type="string" />
    <att name="description" value="Forkhead box protein O1" type="string" />
  </node>
  <node id="Q14995" label="NR1D2_HUMAN">
    <att name="ac" value="Q14995" type="string" />
    <att name="description" value="Nuclear receptor subfamily 1 group D member 2" type="string" />
    <att name="gene" value="NR1D2" type="string" />
    <att name="localization" value="Transcription factor" type="string" />
    <att name="order" value="1" type="integer" />
    <att name="relevance_score" value="0.21428571428571427" type="real" />
    <att name="localization" value="Transcription factor" type="string" />
    <att name="description" value="Nuclear receptor subfamily 1 group D member 2" type="string" />
  </node>
  <node id="Q15853" label="USF2_HUMAN">
    <att name="ac" value="Q15853" type="string" />
    <att name="description" value="Upstream stimulatory factor 2" type="string" />
    <att name="gene" value="USF2" type="string" />
    <att name="localization" value="Transcription factor" type="string" />
    <att name="order" value="1" type="integer" />
    <att name="relevance_score" value="0.4444444444444444" type="real" />
    <att name="localization" value="Transcription factor" type="string" />
    <att name="description" value="Upstream stimulatory factor 2" type="string" />
  </node>
  <node id="Q16552" label="IL17_HUMAN">
    <att name="ac" value="Q16552" type="string" />
    <att name="description" value="Interleukin-17A" type="string" />
    <att name="gene" value="IL17A" type="string" />
    <att name="localization" value="Signaling molecule" type="string" />
    <att name="order" value="1" type="integer" />
    <att name="relevance_score" value="0.3125" type="real" />
    <att name="_Secreted" value="true" type="boolean" />
    <att name="localization" value="Signaling molecule" type="string" />
    <att name="description" value="Interleukin-17A" type="string" />
  </node>
  <node id="Q5VWK5" label="IL23R_HUMAN">
    <att name="ac" value="Q5VWK5" type="string" />
    <att name="description" value="Interleukin-23 receptor" type="string" />
    <att name="gene" value="IL23R" type="string" />
    <att name="localization" value="Receptor" type="string" />
    <att name="order" value="1" type="integer" />
    <att name="relevance_score" value="0.3333333333333333" type="real" />
    <att name="_Receptor" value="true" type="boolean" />
    <att name="localization" value="Receptor" type="string" />
    <att name="description" value="Interleukin-23 receptor" type="string" />
  </node>
  <node id="Q8WYA1" label="BMAL2_HUMAN">
    <att name="ac" value="Q8WYA1" type="string" />
    <att name="description" value="Basic helix-loop-helix ARNT-like protein 2" type="string" />
    <att name="gene" value="BMAL2" type="string" />
    <att name="localization" value="Transcription factor" type="string" />
    <att name="order" value="1" type="integer" />
    <att name="relevance_score" value="0.35294117647058826" type="real" />
    <att name="localization" value="Transcription factor" type="string" />
    <att name="description" value="Basic helix-loop-helix ARNT-like protein 2" type="string" />
  </node>
  <node id="Q92753" label="RORB_HUMAN">
    <att name="ac" value="Q92753" type="string" />
    <att name="description" value="Nuclear receptor ROR-beta" type="string" />
    <att name="gene" value="RORB" type="string" />
    <att name="localization" value="Transcription factor" type="string" />
    <att name="order" value="1" type="integer" />
    <att name="relevance_score" value="0.5" type="real" />
    <att name="localization" value="Transcription factor" type="string" />
    <att name="description" value="Nuclear receptor ROR-beta" type="string" />
  </node>
  <node id="Q96PD4" label="IL17F_HUMAN">
    <att name="ac" value="Q96PD4" type="string" />
    <att name="description" value="Interleukin-17F" type="string" />
    <att name="gene" value="IL17F" type="string" />
    <att name="localization" value="Signaling molecule" type="string" />
    <att name="order" value="1" type="integer" />
    <att name="relevance_score" value="0.5" type="real" />
    <att name="_Secreted" value="true" type="boolean" />
    <att name="localization" value="Signaling molecule" type="string" />
    <att name="description" value="Interleukin-17F" type="string" />
  </node>
  <node id="Q99743" label="NPAS2_HUMAN">
    <att name="ac" value="Q99743" type="string" />
    <att name="description" value="Neuronal PAS domain-containing protein 2" type="string" />
    <att name="gene" value="NPAS2" type="string" />
    <att name="localization" value="Transcription factor" type="string" />
    <att name="order" value="1" type="integer" />
    <att name="relevance_score" value="0.4444444444444444" type="real" />
    <att name="localization" value="Transcription factor" type="string" />
    <att name="description" value="Neuronal PAS domain-containing protein 2" type="string" />
  </node>
  <node id="Q9UBK2" label="PRGC1_HUMAN">
    <att name="ac" value="Q9UBK2" type="string" />
    <att name="description" value="Peroxisome proliferator-activated receptor gamma coactivator 1-alpha" type="string" />
    <att name="gene" value="PPARGC1A" type="string" />
    <att name="localization" value="" type="string" />
    <att name="order" value="1" type="integer" />
    <att name="relevance_score" value="0.1" type="real" />
    <att name="localization" value="" type="string" />
    <att name="description" value="Peroxisome proliferator-activated receptor gamma coactivator 1-alpha" type="string" />
  </node>
  <edge id="O00327 (pp) O15516" label="BMAL1_HUMAN (pp) CLOCK_HUMAN" source="O00327" target="O15516">
    <att name="confidence_score" value="1.0" type="real" />
    <att name="confidence_score_old" value="1.0" type="real" />
    <att name="initial_score" value="0.8607" type="real" />
    <att name="relevance_score" value="0.23333333333333334" type="real" />
  </edge>
  <edge id="O00327 (pp) P51449" label="BMAL1_HUMAN (pp) RORG_HUMAN" source="O00327" target="P51449">
    <att name="confidence_score" value="1.0" type="real" />
    <att name="confidence_score_old" value="0.1854" type="real" />
    <att name="initial_score" value="0.1263" type="real" />
    <att name="relevance_score" value="0.23529411764705882" type="real" />
  </edge>
  <edge id="O00327 (pp) Q8WYA1" label="BMAL1_HUMAN (pp) BMAL2_HUMAN" source="O00327" target="Q8WYA1">
    <att name="confidence_score" value="1.0" type="real" />
    <att name="confidence_score_old" value="0.1602" type="real" />
    <att name="initial_score" value="0.0557" type="real" />
    <att name="relevance_score" value="0.23529411764705882" type="real" />
  </edge>
  <edge id="O00327 (pp) Q99743" label="BMAL1_HUMAN (pp) NPAS2_HUMAN" source="O00327" target="Q99743">
    <att name="confidence_score" value="1.0" type="real" />
    <att name="confidence_score_old" value="1.0" type="real" />
    <att name="initial_score" value="0.6951" type="real" />
    <att name="relevance_score" value="0.23529411764705882" type="real" />
  </edge>
  <edge id="O15516 (pp) P51449" label="CLOCK_HUMAN (pp) RORG_HUMAN" source="O15516" target="P51449">
    <att name="confidence_score" value="1.0" type="real" />
    <att name="confidence_score_old" value="0.1856" type="real" />
    <att name="initial_score" value="0.1268" type="real" />
    <att name="relevance_score" value="0.23333333333333334" type="real" />
  </edge>
  <edge id="O15516 (pp) Q14995" label="CLOCK_HUMAN (pp) NR1D2_HUMAN" source="O15516" target="Q14995">
    <att name="confidence_score" value="1.0" type="real" />
    <att name="confidence_score_old" value="0.1855" type="real" />
    <att name="initial_score" value="0.1265" type="real" />
    <att name="relevance_score" value="0.21428571428571427" type="real" />
  </edge>
  <edge id="O15516 (pp) Q8WYA1" label="CLOCK_HUMAN (pp) BMAL2_HUMAN" source="O15516" target="Q8WYA1">
    <att name="confidence_score" value="1.0" type="real" />
    <att name="confidence_score_old" value="1.0" type="real" />
    <att name="initial_score" value="0.7053" type="real" />
    <att name="relevance_score" value="0.23333333333333334" type="real" />
  </edge>
  <edge id="O15516 (pp) Q92753" label="CLOCK_HUMAN (pp) RORB_HUMAN" source="O15516" target="Q92753">
    <att name="confidence_score" value="1.0" type="real" />
    <att name="confidence_score_old" value="0.1761" type="real" />
    <att name="initial_score" value="0.1014" type="real" />
    <att name="relevance_score" value="0.23333333333333334" type="real" />
  </edge>
  <edge id="O15516 (pp) Q99743" label="CLOCK_HUMAN (pp) NPAS2_HUMAN" source="O15516" target="Q99743">
    <att name="confidence_score" value="1.0" type="real" />
    <att name="confidence_score_old" value="0.1812" type="real" />
    <att name="initial_score" value="0.1152" type="real" />
    <att name="relevance_score" value="0.23333333333333334" type="real" />
  </edge>
  <edge id="P22415 (pp) P51449" label="USF1_HUMAN (pp) RORG_HUMAN" source="P22415" target="P51449">
    <att name="confidence_score" value="1.0" type="real" />
    <att name="confidence_score_old" value="0.2385" type="real" />
    <att name="initial_score" value="0.248" type="real" />
    <att name="relevance_score" value="0.13793103448275862" type="real" />
  </edge>
  <edge id="P22415 (pp) Q15853" label="USF1_HUMAN (pp) USF2_HUMAN" source="P22415" target="Q15853">
    <att name="confidence_score" value="1.0" type="real" />
    <att name="confidence_score_old" value="0.4835" type="real" />
    <att name="initial_score" value="0.5894" type="real" />
    <att name="relevance_score" value="0.13793103448275862" type="real" />
  </edge>
  <edge id="P22415 (pp) Q9UBK2" label="USF1_HUMAN (pp) PRGC1_HUMAN" source="P22415" target="Q9UBK2">
    <att name="confidence_score" value="1.0" type="real" />
    <att name="confidence_score_old" value="0.3377" type="real" />
    <att name="initial_score" value="0.4159" type="real" />
    <att name="relevance_score" value="0.1" type="real" />
  </edge>
  <edge id="P51449 (pp) Q03989" label="RORG_HUMAN (pp) ARI5A_HUMAN" source="P51449" target="Q03989">
    <att name="confidence_score" value="1.0" type="real" />
    <att name="confidence_score_old" value="0.326" type="real" />
    <att name="initial_score" value="0.3989" type="real" />
    <att name="relevance_score" value="0.1" type="real" />
  </edge>
  <edge id="P51449 (pp) Q12778" label="RORG_HUMAN (pp) FOXO1_HUMAN" source="P51449" target="Q12778">
    <att name="confidence_score" value="1.0" type="real" />
    <att name="confidence_score_old" value="0.3282" type="real" />
    <att name="initial_score" value="0.4022" type="real" />
    <att name="relevance_score" value="0.1111111111111111" type="real" />
  </edge>
  <edge id="P51449 (pp) Q14995" label="RORG_HUMAN (pp) NR1D2_HUMAN" source="P51449" target="Q14995">
    <att name="confidence_score" value="1.0" type="real" />
    <att name="confidence_score_old" value="0.1654" type="real" />
    <att name="initial_score" value="0.0712" type="real" />
    <att name="relevance_score" value="0.21428571428571427" type="real" />
  </edge>
  <edge id="P51449 (pp) Q15853" label="RORG_HUMAN (pp) USF2_HUMAN" source="P51449" target="Q15853">
    <att name="confidence_score" value="1.0" type="real" />
    <att name="confidence_score_old" value="0.24" type="real" />
    <att name="initial_score" value="0.2511" type="real" />
    <att name="relevance_score" value="0.4444444444444444" type="real" />
  </edge>
  <edge id="P51449 (pp) Q16552" label="RORG_HUMAN (pp) IL17_HUMAN" source="P51449" target="Q16552">
    <att name="confidence_score" value="1.0" type="real" />
    <att name="confidence_score_old" value="0.2256" type="real" />
    <att name="initial_score" value="0.221" type="real" />
    <att name="relevance_score" value="0.3125" type="real" />
  </edge>
  <edge id="P51449 (pp) Q5VWK5" label="RORG_HUMAN (pp) IL23R_HUMAN" source="P51449" target="Q5VWK5">
    <att name="confidence_score" value="1.0" type="real" />
    <att name="confidence_score_old" value="0.3986" type="real" />
    <att name="initial_score" value="0.4962" type="real" />
    <att name="relevance_score" value="0.3333333333333333" type="real" />
  </edge>
  <edge id="P51449 (pp) Q8WYA1" label="RORG_HUMAN (pp) BMAL2_HUMAN" source="P51449" target="Q8WYA1">
    <att name="confidence_score" value="1.0" type="real" />
    <att name="confidence_score_old" value="0.1643" type="real" />
    <att name="initial_score" value="0.068" type="real" />
    <att name="relevance_score" value="0.35294117647058826" type="real" />
  </edge>
  <edge id="P51449 (pp) Q92753" label="RORG_HUMAN (pp) RORB_HUMAN" source="P51449" target="Q92753">
    <att name="confidence_score" value="1.0" type="real" />
    <att name="confidence_score_old" value="0.166" type="real" />
    <att name="initial_score" value="0.0728" type="real" />
    <att name="relevance_score" value="0.5" type="real" />
  </edge>
  <edge id="P51449 (pp) Q96PD4" label="RORG_HUMAN (pp) IL17F_HUMAN" source="P51449" target="Q96PD4">
    <att name="confidence_score" value="1.0" type="real" />
    <att name="confidence_score_old" value="0.1873" type="real" />
    <att name="initial_score" value="0.1311" type="real" />
    <att name="relevance_score" value="0.5" type="real" />
  </edge>
  <edge id="P51449 (pp) Q99743" label="RORG_HUMAN (pp) NPAS2_HUMAN" source="P51449" target="Q99743">
    <att name="confidence_score" value="1.0" type="real" />
    <att name="confidence_score_old" value="0.1643" type="real" />
    <att name="initial_score" value="0.0678" type="real" />
    <att name="relevance_score" value="0.4444444444444444" type="real" />
  </edge>
  <edge id="P51449 (pp) Q9UBK2" label="RORG_HUMAN (pp) PRGC1_HUMAN" source="P51449" target="Q9UBK2">
    <att name="confidence_score" value="1.0" type="real" />
    <att name="confidence_score_old" value="0.3287" type="real" />
    <att name="initial_score" value="0.403" type="real" />
    <att name="relevance_score" value="0.1" type="real" />
  </edge>
  <edge id="Q12778 (pp) Q5VWK5" label="FOXO1_HUMAN (pp) IL23R_HUMAN" source="Q12778" target="Q5VWK5">
    <att name="confidence_score" value="1.0" type="real" />
    <att name="confidence_score_old" value="0.3469" type="real" />
    <att name="initial_score" value="0.429" type="real" />
    <att name="relevance_score" value="0.1111111111111111" type="real" />
  </edge>
  <edge id="Q12778 (pp) Q9UBK2" label="FOXO1_HUMAN (pp) PRGC1_HUMAN" source="Q12778" target="Q9UBK2">
    <att name="confidence_score" value="1.0" type="real" />
    <att name="confidence_score_old" value="1.0" type="real" />
    <att name="initial_score" value="0.4384" type="real" />
    <att name="relevance_score" value="0.1" type="real" />
  </edge>
  <edge id="Q15853 (pp) Q9UBK2" label="USF2_HUMAN (pp) PRGC1_HUMAN" source="Q15853" target="Q9UBK2">
    <att name="confidence_score" value="1.0" type="real" />
    <att name="confidence_score_old" value="0.3414" type="real" />
    <att name="initial_score" value="0.4213" type="real" />
    <att name="relevance_score" value="0.1" type="real" />
  </edge>
  <edge id="Q16552 (pp) Q96PD4" label="IL17_HUMAN (pp) IL17F_HUMAN" source="Q16552" target="Q96PD4">
    <att name="confidence_score" value="1.0" type="real" />
    <att name="confidence_score_old" value="1.0" type="real" />
    <att name="initial_score" value="0.0492" type="real" />
    <att name="relevance_score" value="0.3125" type="real" />
  </edge>
  <edge id="Q8WYA1 (pp) Q99743" label="BMAL2_HUMAN (pp) NPAS2_HUMAN" source="Q8WYA1" target="Q99743">
    <att name="confidence_score" value="1.0" type="real" />
    <att name="confidence_score_old" value="0.2113" type="real" />
    <att name="initial_score" value="0.1896" type="real" />
    <att name="relevance_score" value="0.35294117647058826" type="real" />
  </edge>
</graph>
