# Supplementary material for: New insights into the molecular biology of Alzheimer’s-like cerebral amyloidosis achieved through multi‐omics approaches
Source: PLoS One. 2025 Sep 3;20(9):e0330859. doi: 10.1371/journal.pone.0330859 (PMC12407441; doi:10.1371/journal.pone.0330859)
Supplement: S4 Appendix — (ZIP) [file pone.0330859.s014.zip › c1_3_97.xgmml]

<?xml version='1.0' encoding='utf-8'?>
<graph xmlns="http://www.cs.rpi.edu/XGMML" xmlns:dc="http://purl.org/dc/elements/1.1/" xmlns:rdf="http://www.w3.org/1999/02/22-rdf-syntax-ns#" label="[c1_3_97]@0.1" directed="0" vendor="Intomics A/S">
  <att name="layoutAlgorithm" value="Edge-weighted Spring Embedded" type="string" />
  <att name="networkMetadata"><rdf:RDF><rdf:Description rdf:about="https://www.intomics.com/"><dc:type>Protein-Protein Interaction</dc:type><dc:description>https://www.intomics.com/inbiomap/</dc:description><dc:identifier>[P51648]@0.1</dc:identifier><dc:date>2024-01-31 21:21:58 UTC</dc:date><dc:title>inBio Map network</dc:title><dc:source>/unity/intomics/inhouse/software/inBio_Command_2023_08/share/data/interactions/network_0/inBio_Map_2023_08_10</dc:source><dc:format>Cytoscape-XGMML</dc:format></rdf:Description></rdf:RDF></att>
  <att name="_inBio_interactomeVersion" value="2023_08_10" type="string" />
  <att name="_inBio_formatVersion" value="1" type="integer" />
  <att name="_inBio_formatVersion" value="1" type="integer" />
  <att name="_inBio_interactomeVersion" value="2023_08_10" type="string" />
  <att name="layoutAlgorithm" value="Edge-weighted Spring Embedded" type="string" />
  <att name="order" value="1" type="integer" />
  <node id="O75155" label="CAND2_HUMAN">
    <att name="ac" value="O75155" type="string" />
    <att name="description" value="Cullin-associated NEDD8-dissociated protein 2" type="string" />
    <att name="gene" value="CAND2" type="string" />
    <att name="localization" value="" type="string" />
    <att name="order" value="1" type="integer" />
    <att name="relevance_score" value="0.16666666666666666" type="real" />
    <att name="localization" value="" type="string" />
    <att name="description" value="Cullin-associated NEDD8-dissociated protein 2" type="string" />
  </node>
  <node id="P30838" label="AL3A1_HUMAN">
    <att name="ac" value="P30838" type="string" />
    <att name="description" value="Aldehyde dehydrogenase, dimeric NADP-preferring" type="string" />
    <att name="gene" value="ALDH3A1" type="string" />
    <att name="localization" value="Enzyme" type="string" />
    <att name="order" value="1" type="integer" />
    <att name="relevance_score" value="0.15384615384615385" type="real" />
    <att name="localization" value="Enzyme" type="string" />
    <att name="description" value="Aldehyde dehydrogenase, dimeric NADP-preferring" type="string" />
  </node>
  <node id="P51648" label="AL3A2_HUMAN">
    <att name="ac" value="P51648" type="string" />
    <att name="description" value="Aldehyde dehydrogenase family 3 member A2" type="string" />
    <att name="gene" value="ALDH3A2" type="string" />
    <att name="localization" value="Enzyme" type="string" />
    <att name="order" value="0" type="integer" />
    <att name="relevance_score" value="1.0" type="real" />
    <att name="localization" value="Enzyme" type="string" />
    <att name="description" value="Aldehyde dehydrogenase family 3 member A2" type="string" />
  </node>
  <node id="P56180" label="TPTE_HUMAN">
    <att name="ac" value="P56180" type="string" />
    <att name="description" value="Putative tyrosine-protein phosphatase TPTE" type="string" />
    <att name="gene" value="TPTE" type="string" />
    <att name="localization" value="Enzyme" type="string" />
    <att name="order" value="1" type="integer" />
    <att name="relevance_score" value="0.2" type="real" />
    <att name="localization" value="Enzyme" type="string" />
    <att name="description" value="Putative tyrosine-protein phosphatase TPTE" type="string" />
  </node>
  <node id="Q07065" label="CKAP4_HUMAN">
    <att name="ac" value="Q07065" type="string" />
    <att name="description" value="Cytoskeleton-associated protein 4" type="string" />
    <att name="gene" value="CKAP4" type="string" />
    <att name="localization" value="Plasma membrane bound" type="string" />
    <att name="order" value="1" type="integer" />
    <att name="relevance_score" value="0.125" type="real" />
    <att name="localization" value="Plasma membrane bound" type="string" />
    <att name="description" value="Cytoskeleton-associated protein 4" type="string" />
  </node>
  <node id="Q6J9G0" label="STYK1_HUMAN">
    <att name="ac" value="Q6J9G0" type="string" />
    <att name="description" value="Tyrosine-protein kinase STYK1" type="string" />
    <att name="gene" value="STYK1" type="string" />
    <att name="localization" value="Plasma membrane bound" type="string" />
    <att name="order" value="1" type="integer" />
    <att name="relevance_score" value="0.125" type="real" />
    <att name="localization" value="Plasma membrane bound" type="string" />
    <att name="description" value="Tyrosine-protein kinase STYK1" type="string" />
  </node>
  <node id="Q92973" label="TNPO1_HUMAN">
    <att name="ac" value="Q92973" type="string" />
    <att name="description" value="Transportin-1" type="string" />
    <att name="gene" value="TNPO1" type="string" />
    <att name="localization" value="" type="string" />
    <att name="order" value="1" type="integer" />
    <att name="relevance_score" value="0.11538461538461539" type="real" />
    <att name="localization" value="" type="string" />
    <att name="description" value="Transportin-1" type="string" />
  </node>
  <node id="Q96A33" label="CCD47_HUMAN">
    <att name="ac" value="Q96A33" type="string" />
    <att name="description" value="PAT complex subunit CCDC47" type="string" />
    <att name="gene" value="CCDC47" type="string" />
    <att name="localization" value="" type="string" />
    <att name="order" value="1" type="integer" />
    <att name="relevance_score" value="0.16981132075471697" type="real" />
    <att name="localization" value="" type="string" />
    <att name="description" value="PAT complex subunit CCDC47" type="string" />
  </node>
  <node id="Q9H583" label="HEAT1_HUMAN">
    <att name="ac" value="Q9H583" type="string" />
    <att name="description" value="HEAT repeat-containing protein 1" type="string" />
    <att name="gene" value="HEATR1" type="string" />
    <att name="localization" value="" type="string" />
    <att name="order" value="1" type="integer" />
    <att name="relevance_score" value="0.1" type="real" />
    <att name="localization" value="" type="string" />
    <att name="description" value="HEAT repeat-containing protein 1" type="string" />
  </node>
  <node id="Q9H892" label="TTC12_HUMAN">
    <att name="ac" value="Q9H892" type="string" />
    <att name="description" value="Tetratricopeptide repeat protein 12" type="string" />
    <att name="gene" value="TTC12" type="string" />
    <att name="localization" value="" type="string" />
    <att name="order" value="1" type="integer" />
    <att name="relevance_score" value="0.3333333333333333" type="real" />
    <att name="localization" value="" type="string" />
    <att name="description" value="Tetratricopeptide repeat protein 12" type="string" />
  </node>
  <node id="Q9UPN7" label="PP6R1_HUMAN">
    <att name="ac" value="Q9UPN7" type="string" />
    <att name="description" value="Serine/threonine-protein phosphatase 6 regulatory subunit 1" type="string" />
    <att name="gene" value="PPP6R1" type="string" />
    <att name="localization" value="" type="string" />
    <att name="order" value="1" type="integer" />
    <att name="relevance_score" value="0.10526315789473684" type="real" />
    <att name="localization" value="" type="string" />
    <att name="description" value="Serine/threonine-protein phosphatase 6 regulatory subunit 1" type="string" />
  </node>
  <node id="Q9Y3D6" label="FIS1_HUMAN">
    <att name="ac" value="Q9Y3D6" type="string" />
    <att name="description" value="Mitochondrial fission 1 protein" type="string" />
    <att name="gene" value="FIS1" type="string" />
    <att name="localization" value="" type="string" />
    <att name="order" value="1" type="integer" />
    <att name="relevance_score" value="0.14285714285714285" type="real" />
    <att name="localization" value="" type="string" />
    <att name="description" value="Mitochondrial fission 1 protein" type="string" />
  </node>
  <edge id="O75155 (pp) P51648" label="CAND2_HUMAN (pp) AL3A2_HUMAN" source="O75155" target="P51648">
    <att name="confidence_score" value="1.0" type="real" />
    <att name="confidence_score_old" value="0.163" type="real" />
    <att name="initial_score" value="0.0641" type="real" />
    <att name="relevance_score" value="0.16666666666666666" type="real" />
  </edge>
  <edge id="O75155 (pp) P56180" label="CAND2_HUMAN (pp) TPTE_HUMAN" source="O75155" target="P56180">
    <att name="confidence_score" value="1.0" type="real" />
    <att name="confidence_score_old" value="0.1687" type="real" />
    <att name="initial_score" value="0.0806" type="real" />
    <att name="relevance_score" value="0.16666666666666666" type="real" />
  </edge>
  <edge id="P30838 (pp) P51648" label="AL3A1_HUMAN (pp) AL3A2_HUMAN" source="P30838" target="P51648">
    <att name="confidence_score" value="1.0" type="real" />
    <att name="confidence_score_old" value="0.1593" type="real" />
    <att name="initial_score" value="0.053" type="real" />
    <att name="relevance_score" value="0.15384615384615385" type="real" />
  </edge>
  <edge id="P51648 (pp) P56180" label="AL3A2_HUMAN (pp) TPTE_HUMAN" source="P51648" target="P56180">
    <att name="confidence_score" value="1.0" type="real" />
    <att name="confidence_score_old" value="0.1727" type="real" />
    <att name="initial_score" value="0.0919" type="real" />
    <att name="relevance_score" value="0.2" type="real" />
  </edge>
  <edge id="P51648 (pp) Q07065" label="AL3A2_HUMAN (pp) CKAP4_HUMAN" source="P51648" target="Q07065">
    <att name="confidence_score" value="1.0" type="real" />
    <att name="confidence_score_old" value="0.1537" type="real" />
    <att name="initial_score" value="0.0358" type="real" />
    <att name="relevance_score" value="0.125" type="real" />
  </edge>
  <edge id="P51648 (pp) Q6J9G0" label="AL3A2_HUMAN (pp) STYK1_HUMAN" source="P51648" target="Q6J9G0">
    <att name="confidence_score" value="1.0" type="real" />
    <att name="confidence_score_old" value="0.1625" type="real" />
    <att name="initial_score" value="0.0627" type="real" />
    <att name="relevance_score" value="0.125" type="real" />
  </edge>
  <edge id="P51648 (pp) Q92973" label="AL3A2_HUMAN (pp) TNPO1_HUMAN" source="P51648" target="Q92973">
    <att name="confidence_score" value="1.0" type="real" />
    <att name="confidence_score_old" value="0.1539" type="real" />
    <att name="initial_score" value="0.0365" type="real" />
    <att name="relevance_score" value="0.11538461538461539" type="real" />
  </edge>
  <edge id="P51648 (pp) Q96A33" label="AL3A2_HUMAN (pp) CCD47_HUMAN" source="P51648" target="Q96A33">
    <att name="confidence_score" value="1.0" type="real" />
    <att name="confidence_score_old" value="0.1541" type="real" />
    <att name="initial_score" value="0.0368" type="real" />
    <att name="relevance_score" value="0.16981132075471697" type="real" />
  </edge>
  <edge id="P51648 (pp) Q9H583" label="AL3A2_HUMAN (pp) HEAT1_HUMAN" source="P51648" target="Q9H583">
    <att name="confidence_score" value="1.0" type="real" />
    <att name="confidence_score_old" value="0.1595" type="real" />
    <att name="initial_score" value="0.0536" type="real" />
    <att name="relevance_score" value="0.1" type="real" />
  </edge>
  <edge id="P51648 (pp) Q9H892" label="AL3A2_HUMAN (pp) TTC12_HUMAN" source="P51648" target="Q9H892">
    <att name="confidence_score" value="1.0" type="real" />
    <att name="confidence_score_old" value="0.1525" type="real" />
    <att name="initial_score" value="0.0319" type="real" />
    <att name="relevance_score" value="0.3333333333333333" type="real" />
  </edge>
  <edge id="P51648 (pp) Q9UPN7" label="AL3A2_HUMAN (pp) PP6R1_HUMAN" source="P51648" target="Q9UPN7">
    <att name="confidence_score" value="1.0" type="real" />
    <att name="confidence_score_old" value="0.1595" type="real" />
    <att name="initial_score" value="0.0536" type="real" />
    <att name="relevance_score" value="0.10526315789473684" type="real" />
  </edge>
  <edge id="P51648 (pp) Q9Y3D6" label="AL3A2_HUMAN (pp) FIS1_HUMAN" source="P51648" target="Q9Y3D6">
    <att name="confidence_score" value="1.0" type="real" />
    <att name="confidence_score_old" value="0.1548" type="real" />
    <att name="initial_score" value="0.0393" type="real" />
    <att name="relevance_score" value="0.14285714285714285" type="real" />
  </edge>
  <edge id="Q07065 (pp) Q96A33" label="CKAP4_HUMAN (pp) CCD47_HUMAN" source="Q07065" target="Q96A33">
    <att name="confidence_score" value="1.0" type="real" />
    <att name="confidence_score_old" value="0.1601" type="real" />
    <att name="initial_score" value="0.0553" type="real" />
    <att name="relevance_score" value="0.125" type="real" />
  </edge>
  <edge id="Q96A33 (pp) Q9Y3D6" label="CCD47_HUMAN (pp) FIS1_HUMAN" source="Q96A33" target="Q9Y3D6">
    <att name="confidence_score" value="1.0" type="real" />
    <att name="confidence_score_old" value="0.155" type="real" />
    <att name="initial_score" value="0.0398" type="real" />
    <att name="relevance_score" value="0.14285714285714285" type="real" />
  </edge>
</graph>
