# Supplementary material for: New insights into the molecular biology of Alzheimer’s-like cerebral amyloidosis achieved through multi‐omics approaches
Source: PLoS One. 2025 Sep 3;20(9):e0330859. doi: 10.1371/journal.pone.0330859 (PMC12407441; doi:10.1371/journal.pone.0330859)
Supplement: S4 Appendix — (ZIP) [file pone.0330859.s014.zip › c1_3_99.xgmml]

<?xml version='1.0' encoding='utf-8'?>
<graph xmlns="http://www.cs.rpi.edu/XGMML" xmlns:dc="http://purl.org/dc/elements/1.1/" xmlns:rdf="http://www.w3.org/1999/02/22-rdf-syntax-ns#" label="[c1_3_99]@0.1" directed="0" vendor="Intomics A/S">
  <att name="layoutAlgorithm" value="Edge-weighted Spring Embedded" type="string" />
  <att name="networkMetadata"><rdf:RDF><rdf:Description rdf:about="https://www.intomics.com/"><dc:type>Protein-Protein Interaction</dc:type><dc:description>https://www.intomics.com/inbiomap/</dc:description><dc:identifier>([P52735]@0.1+[Q9UKW4]@0.1)</dc:identifier><dc:date>2024-01-31 21:21:58 UTC</dc:date><dc:title>inBio Map network</dc:title><dc:source>/unity/intomics/inhouse/software/inBio_Command_2023_08/share/data/interactions/network_0/inBio_Map_2023_08_10</dc:source><dc:format>Cytoscape-XGMML</dc:format></rdf:Description></rdf:RDF></att>
  <att name="_inBio_interactomeVersion" value="2023_08_10" type="string" />
  <att name="_inBio_formatVersion" value="1" type="integer" />
  <att name="order" value="1" type="integer" />
  <node id="A0M8Q6" label="IGLC7_HUMAN">
    <att name="ac" value="A0M8Q6" type="string" />
    <att name="gene" value="IGLC7" type="string" />
    <att name="multiplicity" value="2" type="integer" />
    <att name="order" value="1" type="integer" />
    <att name="relevance_score" value="1.0" type="real" />
    <att name="localization" value="" type="string" />
    <att name="description" value="Immunoglobulin lambda constant 7" type="string" />
  </node>
  <node id="O00459" label="P85B_HUMAN">
    <att name="ac" value="O00459" type="string" />
    <att name="gene" value="PIK3R2" type="string" />
    <att name="multiplicity" value="1" type="integer" />
    <att name="order" value="1" type="integer" />
    <att name="relevance_score" value="1.0" type="real" />
    <att name="localization" value="" type="string" />
    <att name="description" value="Phosphatidylinositol 3-kinase regulatory subunit beta" type="string" />
  </node>
  <node id="O15524" label="SOCS1_HUMAN">
    <att name="ac" value="O15524" type="string" />
    <att name="gene" value="SOCS1" type="string" />
    <att name="multiplicity" value="1" type="integer" />
    <att name="order" value="1" type="integer" />
    <att name="relevance_score" value="1.0" type="real" />
    <att name="localization" value="" type="string" />
    <att name="description" value="Suppressor of cytokine signaling 1" type="string" />
  </node>
  <node id="O43561" label="LAT_HUMAN">
    <att name="ac" value="O43561" type="string" />
    <att name="gene" value="LAT" type="string" />
    <att name="multiplicity" value="2" type="integer" />
    <att name="order" value="1" type="integer" />
    <att name="relevance_score" value="1.0" type="real" />
    <att name="localization" value="Plasma membrane bound" type="string" />
    <att name="description" value="Linker for activation of T-cells family member 1" type="string" />
  </node>
  <node id="O60716" label="CTND1_HUMAN">
    <att name="ac" value="O60716" type="string" />
    <att name="gene" value="CTNND1" type="string" />
    <att name="multiplicity" value="1" type="integer" />
    <att name="order" value="1" type="integer" />
    <att name="relevance_score" value="1.0" type="real" />
    <att name="localization" value="" type="string" />
    <att name="description" value="Catenin delta-1" type="string" />
  </node>
  <node id="O75791" label="GRAP2_HUMAN">
    <att name="ac" value="O75791" type="string" />
    <att name="gene" value="GRAP2" type="string" />
    <att name="multiplicity" value="2" type="integer" />
    <att name="order" value="1" type="integer" />
    <att name="relevance_score" value="1.0" type="real" />
    <att name="localization" value="" type="string" />
    <att name="description" value="GRB2-related adapter protein 2" type="string" />
  </node>
  <node id="O75914" label="PAK3_HUMAN">
    <att name="ac" value="O75914" type="string" />
    <att name="gene" value="PAK3" type="string" />
    <att name="multiplicity" value="2" type="integer" />
    <att name="order" value="1" type="integer" />
    <att name="relevance_score" value="1.0" type="real" />
    <att name="localization" value="Kinase" type="string" />
    <att name="description" value="Serine/threonine-protein kinase PAK 3" type="string" />
  </node>
  <node id="O95782" label="AP2A1_HUMAN">
    <att name="ac" value="O95782" type="string" />
    <att name="gene" value="AP2A1" type="string" />
    <att name="multiplicity" value="2" type="integer" />
    <att name="order" value="1" type="integer" />
    <att name="relevance_score" value="1.0" type="real" />
    <att name="localization" value="" type="string" />
    <att name="description" value="AP-2 complex subunit alpha-1" type="string" />
  </node>
  <node id="P00403" label="COX2_HUMAN">
    <att name="ac" value="P00403" type="string" />
    <att name="gene" value="MT-CO2" type="string" />
    <att name="multiplicity" value="1" type="integer" />
    <att name="order" value="1" type="integer" />
    <att name="relevance_score" value="1.0" type="real" />
    <att name="localization" value="Enzyme" type="string" />
    <att name="description" value="Cytochrome c oxidase subunit 2" type="string" />
  </node>
  <node id="P01133" label="EGF_HUMAN">
    <att name="ac" value="P01133" type="string" />
    <att name="gene" value="EGF" type="string" />
    <att name="multiplicity" value="1" type="integer" />
    <att name="order" value="1" type="integer" />
    <att name="relevance_score" value="1.0" type="real" />
    <att name="_Secreted" value="true" type="boolean" />
    <att name="localization" value="Signaling molecule" type="string" />
    <att name="description" value="Pro-epidermal growth factor" type="string" />
  </node>
  <node id="P01834" label="IGKC_HUMAN">
    <att name="ac" value="P01834" type="string" />
    <att name="gene" value="IGKC" type="string" />
    <att name="multiplicity" value="2" type="integer" />
    <att name="order" value="1" type="integer" />
    <att name="relevance_score" value="1.0" type="real" />
    <att name="localization" value="" type="string" />
    <att name="description" value="Immunoglobulin kappa constant" type="string" />
  </node>
  <node id="P01857" label="IGHG1_HUMAN">
    <att name="ac" value="P01857" type="string" />
    <att name="gene" value="IGHG1" type="string" />
    <att name="multiplicity" value="2" type="integer" />
    <att name="order" value="1" type="integer" />
    <att name="relevance_score" value="1.0" type="real" />
    <att name="localization" value="Plasma membrane bound" type="string" />
    <att name="description" value="Immunoglobulin heavy constant gamma 1" type="string" />
  </node>
  <node id="P01859" label="IGHG2_HUMAN">
    <att name="ac" value="P01859" type="string" />
    <att name="gene" value="IGHG2" type="string" />
    <att name="multiplicity" value="2" type="integer" />
    <att name="order" value="1" type="integer" />
    <att name="relevance_score" value="1.0" type="real" />
    <att name="localization" value="Plasma membrane bound" type="string" />
    <att name="description" value="Immunoglobulin heavy constant gamma 2" type="string" />
  </node>
  <node id="P01860" label="IGHG3_HUMAN">
    <att name="ac" value="P01860" type="string" />
    <att name="gene" value="IGHG3" type="string" />
    <att name="multiplicity" value="2" type="integer" />
    <att name="order" value="1" type="integer" />
    <att name="relevance_score" value="1.0" type="real" />
    <att name="localization" value="Plasma membrane bound" type="string" />
    <att name="description" value="Immunoglobulin heavy constant gamma 3" type="string" />
  </node>
  <node id="P01861" label="IGHG4_HUMAN">
    <att name="ac" value="P01861" type="string" />
    <att name="gene" value="IGHG4" type="string" />
    <att name="multiplicity" value="2" type="integer" />
    <att name="order" value="1" type="integer" />
    <att name="relevance_score" value="1.0" type="real" />
    <att name="localization" value="Plasma membrane bound" type="string" />
    <att name="description" value="Immunoglobulin heavy constant gamma 4" type="string" />
  </node>
  <node id="P04626" label="ERBB2_HUMAN">
    <att name="ac" value="P04626" type="string" />
    <att name="gene" value="ERBB2" type="string" />
    <att name="multiplicity" value="2" type="integer" />
    <att name="order" value="1" type="integer" />
    <att name="relevance_score" value="1.0" type="real" />
    <att name="_Receptor" value="true" type="boolean" />
    <att name="localization" value="Receptor" type="string" />
    <att name="description" value="Receptor tyrosine-protein kinase erbB-2" type="string" />
  </node>
  <node id="P05783" label="K1C18_HUMAN">
    <att name="ac" value="P05783" type="string" />
    <att name="gene" value="KRT18" type="string" />
    <att name="multiplicity" value="2" type="integer" />
    <att name="order" value="1" type="integer" />
    <att name="relevance_score" value="1.0" type="real" />
    <att name="localization" value="" type="string" />
    <att name="description" value="Keratin, type I cytoskeletal 18" type="string" />
  </node>
  <node id="P06213" label="INSR_HUMAN">
    <att name="ac" value="P06213" type="string" />
    <att name="gene" value="INSR" type="string" />
    <att name="multiplicity" value="1" type="integer" />
    <att name="order" value="1" type="integer" />
    <att name="relevance_score" value="1.0" type="real" />
    <att name="_Receptor" value="true" type="boolean" />
    <att name="localization" value="Receptor" type="string" />
    <att name="description" value="Insulin receptor" type="string" />
  </node>
  <node id="P06239" label="LCK_HUMAN">
    <att name="ac" value="P06239" type="string" />
    <att name="gene" value="LCK" type="string" />
    <att name="multiplicity" value="2" type="integer" />
    <att name="order" value="1" type="integer" />
    <att name="relevance_score" value="1.0" type="real" />
    <att name="localization" value="Kinase" type="string" />
    <att name="description" value="Tyrosine-protein kinase Lck" type="string" />
  </node>
  <node id="P06241" label="FYN_HUMAN">
    <att name="ac" value="P06241" type="string" />
    <att name="gene" value="FYN" type="string" />
    <att name="multiplicity" value="2" type="integer" />
    <att name="order" value="1" type="integer" />
    <att name="relevance_score" value="1.0" type="real" />
    <att name="localization" value="Kinase" type="string" />
    <att name="description" value="Tyrosine-protein kinase Fyn" type="string" />
  </node>
  <node id="P07947" label="YES_HUMAN">
    <att name="ac" value="P07947" type="string" />
    <att name="gene" value="YES1" type="string" />
    <att name="multiplicity" value="2" type="integer" />
    <att name="order" value="1" type="integer" />
    <att name="relevance_score" value="1.0" type="real" />
    <att name="localization" value="Kinase" type="string" />
    <att name="description" value="Tyrosine-protein kinase Yes" type="string" />
  </node>
  <node id="P07948" label="LYN_HUMAN">
    <att name="ac" value="P07948" type="string" />
    <att name="gene" value="LYN" type="string" />
    <att name="multiplicity" value="2" type="integer" />
    <att name="order" value="1" type="integer" />
    <att name="relevance_score" value="1.0" type="real" />
    <att name="localization" value="Kinase" type="string" />
    <att name="description" value="Tyrosine-protein kinase Lyn" type="string" />
  </node>
  <node id="P08069" label="IGF1R_HUMAN">
    <att name="ac" value="P08069" type="string" />
    <att name="gene" value="IGF1R" type="string" />
    <att name="multiplicity" value="1" type="integer" />
    <att name="order" value="1" type="integer" />
    <att name="relevance_score" value="1.0" type="real" />
    <att name="_Receptor" value="true" type="boolean" />
    <att name="localization" value="Receptor" type="string" />
    <att name="description" value="Insulin-like growth factor 1 receptor" type="string" />
  </node>
  <node id="P08637" label="FCG3A_HUMAN">
    <att name="ac" value="P08637" type="string" />
    <att name="gene" value="FCGR3A" type="string" />
    <att name="multiplicity" value="2" type="integer" />
    <att name="order" value="1" type="integer" />
    <att name="relevance_score" value="1.0" type="real" />
    <att name="_Receptor" value="true" type="boolean" />
    <att name="localization" value="Receptor" type="string" />
    <att name="description" value="Low affinity immunoglobulin gamma Fc region receptor III-A" type="string" />
  </node>
  <node id="P08729" label="K2C7_HUMAN">
    <att name="ac" value="P08729" type="string" />
    <att name="gene" value="KRT7" type="string" />
    <att name="multiplicity" value="2" type="integer" />
    <att name="order" value="1" type="integer" />
    <att name="relevance_score" value="1.0" type="real" />
    <att name="localization" value="" type="string" />
    <att name="description" value="Keratin, type II cytoskeletal 7" type="string" />
  </node>
  <node id="P08922" label="ROS1_HUMAN">
    <att name="ac" value="P08922" type="string" />
    <att name="gene" value="ROS1" type="string" />
    <att name="multiplicity" value="1" type="integer" />
    <att name="order" value="1" type="integer" />
    <att name="relevance_score" value="1.0" type="real" />
    <att name="_Receptor" value="true" type="boolean" />
    <att name="localization" value="Receptor" type="string" />
    <att name="description" value="Proto-oncogene tyrosine-protein kinase ROS" type="string" />
  </node>
  <node id="P09619" label="PGFRB_HUMAN">
    <att name="ac" value="P09619" type="string" />
    <att name="gene" value="PDGFRB" type="string" />
    <att name="multiplicity" value="1" type="integer" />
    <att name="order" value="1" type="integer" />
    <att name="relevance_score" value="1.0" type="real" />
    <att name="_Receptor" value="true" type="boolean" />
    <att name="localization" value="Receptor" type="string" />
    <att name="description" value="Platelet-derived growth factor receptor beta" type="string" />
  </node>
  <node id="P09693" label="CD3G_HUMAN">
    <att name="ac" value="P09693" type="string" />
    <att name="gene" value="CD3G" type="string" />
    <att name="multiplicity" value="2" type="integer" />
    <att name="order" value="1" type="integer" />
    <att name="relevance_score" value="1.0" type="real" />
    <att name="_Receptor" value="true" type="boolean" />
    <att name="localization" value="Receptor" type="string" />
    <att name="description" value="T-cell surface glycoprotein CD3 gamma chain" type="string" />
  </node>
  <node id="P0CF74" label="IGLC6_HUMAN">
    <att name="ac" value="P0CF74" type="string" />
    <att name="gene" value="IGLC6" type="string" />
    <att name="multiplicity" value="2" type="integer" />
    <att name="order" value="1" type="integer" />
    <att name="relevance_score" value="1.0" type="real" />
    <att name="localization" value="" type="string" />
    <att name="description" value="Immunoglobulin lambda constant 6" type="string" />
  </node>
  <node id="P0CG04" label="IGLC1_HUMAN">
    <att name="ac" value="P0CG04" type="string" />
    <att name="gene" value="IGLC1" type="string" />
    <att name="multiplicity" value="2" type="integer" />
    <att name="order" value="1" type="integer" />
    <att name="relevance_score" value="1.0" type="real" />
    <att name="localization" value="" type="string" />
    <att name="description" value="Immunoglobulin lambda constant 1" type="string" />
  </node>
  <node id="P0DOY2" label="IGLC2_HUMAN">
    <att name="ac" value="P0DOY2" type="string" />
    <att name="gene" value="IGLC2" type="string" />
    <att name="multiplicity" value="2" type="integer" />
    <att name="order" value="1" type="integer" />
    <att name="relevance_score" value="1.0" type="real" />
    <att name="localization" value="" type="string" />
    <att name="description" value="Immunoglobulin lambda constant 2" type="string" />
  </node>
  <node id="P0DOY3" label="IGLC3_HUMAN">
    <att name="ac" value="P0DOY3" type="string" />
    <att name="gene" value="IGLC3" type="string" />
    <att name="multiplicity" value="2" type="integer" />
    <att name="order" value="1" type="integer" />
    <att name="relevance_score" value="1.0" type="real" />
    <att name="localization" value="" type="string" />
    <att name="description" value="Immunoglobulin lambda constant 3" type="string" />
  </node>
  <node id="P12314" label="FCGR1_HUMAN">
    <att name="ac" value="P12314" type="string" />
    <att name="gene" value="FCGR1A" type="string" />
    <att name="multiplicity" value="2" type="integer" />
    <att name="order" value="1" type="integer" />
    <att name="relevance_score" value="1.0" type="real" />
    <att name="_Receptor" value="true" type="boolean" />
    <att name="localization" value="Receptor" type="string" />
    <att name="description" value="High affinity immunoglobulin gamma Fc receptor I" type="string" />
  </node>
  <node id="P12318" label="FCG2A_HUMAN">
    <att name="ac" value="P12318" type="string" />
    <att name="gene" value="FCGR2A" type="string" />
    <att name="multiplicity" value="2" type="integer" />
    <att name="order" value="1" type="integer" />
    <att name="relevance_score" value="1.0" type="real" />
    <att name="_Receptor" value="true" type="boolean" />
    <att name="localization" value="Receptor" type="string" />
    <att name="description" value="Low affinity immunoglobulin gamma Fc region receptor II-a" type="string" />
  </node>
  <node id="P12931" label="SRC_HUMAN">
    <att name="ac" value="P12931" type="string" />
    <att name="gene" value="SRC" type="string" />
    <att name="multiplicity" value="1" type="integer" />
    <att name="order" value="1" type="integer" />
    <att name="relevance_score" value="1.0" type="real" />
    <att name="localization" value="Kinase" type="string" />
    <att name="description" value="Proto-oncogene tyrosine-protein kinase Src" type="string" />
  </node>
  <node id="P13987" label="CD59_HUMAN">
    <att name="ac" value="P13987" type="string" />
    <att name="gene" value="CD59" type="string" />
    <att name="multiplicity" value="2" type="integer" />
    <att name="order" value="1" type="integer" />
    <att name="relevance_score" value="1.0" type="real" />
    <att name="localization" value="" type="string" />
    <att name="description" value="CD59 glycoprotein" type="string" />
  </node>
  <node id="P15391" label="CD19_HUMAN">
    <att name="ac" value="P15391" type="string" />
    <att name="gene" value="CD19" type="string" />
    <att name="multiplicity" value="1" type="integer" />
    <att name="order" value="1" type="integer" />
    <att name="relevance_score" value="1.0" type="real" />
    <att name="localization" value="Plasma membrane bound" type="string" />
    <att name="description" value="B-lymphocyte antigen CD19" type="string" />
  </node>
  <node id="P15498" label="VAV_HUMAN">
    <att name="ac" value="P15498" type="string" />
    <att name="gene" value="VAV1" type="string" />
    <att name="multiplicity" value="2" type="integer" />
    <att name="order" value="1" type="integer" />
    <att name="relevance_score" value="1.0" type="real" />
    <att name="localization" value="" type="string" />
    <att name="description" value="Proto-oncogene vav" type="string" />
  </node>
  <node id="P16471" label="PRLR_HUMAN">
    <att name="ac" value="P16471" type="string" />
    <att name="gene" value="PRLR" type="string" />
    <att name="multiplicity" value="1" type="integer" />
    <att name="order" value="1" type="integer" />
    <att name="relevance_score" value="1.0" type="real" />
    <att name="_Receptor" value="true" type="boolean" />
    <att name="localization" value="Receptor" type="string" />
    <att name="description" value="Prolactin receptor" type="string" />
  </node>
  <node id="P16885" label="PLCG2_HUMAN">
    <att name="ac" value="P16885" type="string" />
    <att name="gene" value="PLCG2" type="string" />
    <att name="multiplicity" value="2" type="integer" />
    <att name="order" value="1" type="integer" />
    <att name="relevance_score" value="1.0" type="real" />
    <att name="localization" value="Enzyme" type="string" />
    <att name="description" value="1-phosphatidylinositol 4,5-bisphosphate phosphodiesterase gamma-2" type="string" />
  </node>
  <node id="P19174" label="PLCG1_HUMAN">
    <att name="ac" value="P19174" type="string" />
    <att name="gene" value="PLCG1" type="string" />
    <att name="multiplicity" value="2" type="integer" />
    <att name="order" value="1" type="integer" />
    <att name="relevance_score" value="1.0" type="real" />
    <att name="localization" value="Enzyme" type="string" />
    <att name="description" value="1-phosphatidylinositol 4,5-bisphosphate phosphodiesterase gamma-1" type="string" />
  </node>
  <node id="P20963" label="CD3Z_HUMAN">
    <att name="ac" value="P20963" type="string" />
    <att name="gene" value="CD247" type="string" />
    <att name="multiplicity" value="2" type="integer" />
    <att name="order" value="1" type="integer" />
    <att name="relevance_score" value="1.0" type="real" />
    <att name="_Receptor" value="true" type="boolean" />
    <att name="localization" value="Receptor" type="string" />
    <att name="description" value="T-cell surface glycoprotein CD3 zeta chain" type="string" />
  </node>
  <node id="P21860" label="ERBB3_HUMAN">
    <att name="ac" value="P21860" type="string" />
    <att name="gene" value="ERBB3" type="string" />
    <att name="multiplicity" value="2" type="integer" />
    <att name="order" value="1" type="integer" />
    <att name="relevance_score" value="1.0" type="real" />
    <att name="_Receptor" value="true" type="boolean" />
    <att name="localization" value="Receptor" type="string" />
    <att name="description" value="Receptor tyrosine-protein kinase erbB-3" type="string" />
  </node>
  <node id="P22681" label="CBL_HUMAN">
    <att name="ac" value="P22681" type="string" />
    <att name="gene" value="CBL" type="string" />
    <att name="multiplicity" value="1" type="integer" />
    <att name="order" value="1" type="integer" />
    <att name="relevance_score" value="1.0" type="real" />
    <att name="localization" value="Enzyme" type="string" />
    <att name="description" value="E3 ubiquitin-protein ligase CBL" type="string" />
  </node>
  <node id="P27986" label="P85A_HUMAN">
    <att name="ac" value="P27986" type="string" />
    <att name="gene" value="PIK3R1" type="string" />
    <att name="multiplicity" value="2" type="integer" />
    <att name="order" value="1" type="integer" />
    <att name="relevance_score" value="1.0" type="real" />
    <att name="localization" value="" type="string" />
    <att name="description" value="Phosphatidylinositol 3-kinase regulatory subunit alpha" type="string" />
  </node>
  <node id="P29353" label="SHC1_HUMAN">
    <att name="ac" value="P29353" type="string" />
    <att name="gene" value="SHC1" type="string" />
    <att name="multiplicity" value="2" type="integer" />
    <att name="order" value="1" type="integer" />
    <att name="relevance_score" value="1.0" type="real" />
    <att name="localization" value="" type="string" />
    <att name="description" value="SHC-transforming protein 1" type="string" />
  </node>
  <node id="P36542" label="ATPG_HUMAN">
    <att name="ac" value="P36542" type="string" />
    <att name="gene" value="ATP5F1C" type="string" />
    <att name="multiplicity" value="1" type="integer" />
    <att name="order" value="1" type="integer" />
    <att name="relevance_score" value="1.0" type="real" />
    <att name="localization" value="" type="string" />
    <att name="description" value="ATP synthase subunit gamma, mitochondrial" type="string" />
  </node>
  <node id="P36888" label="FLT3_HUMAN">
    <att name="ac" value="P36888" type="string" />
    <att name="gene" value="FLT3" type="string" />
    <att name="multiplicity" value="1" type="integer" />
    <att name="order" value="1" type="integer" />
    <att name="relevance_score" value="1.0" type="real" />
    <att name="_Receptor" value="true" type="boolean" />
    <att name="localization" value="Receptor" type="string" />
    <att name="description" value="Receptor-type tyrosine-protein kinase FLT3" type="string" />
  </node>
  <node id="P42680" label="TEC_HUMAN">
    <att name="ac" value="P42680" type="string" />
    <att name="gene" value="TEC" type="string" />
    <att name="multiplicity" value="2" type="integer" />
    <att name="order" value="1" type="integer" />
    <att name="relevance_score" value="1.0" type="real" />
    <att name="localization" value="Kinase" type="string" />
    <att name="description" value="Tyrosine-protein kinase Tec" type="string" />
  </node>
  <node id="P43403" label="ZAP70_HUMAN">
    <att name="ac" value="P43403" type="string" />
    <att name="gene" value="ZAP70" type="string" />
    <att name="multiplicity" value="2" type="integer" />
    <att name="order" value="1" type="integer" />
    <att name="relevance_score" value="1.0" type="real" />
    <att name="localization" value="Kinase" type="string" />
    <att name="description" value="Tyrosine-protein kinase ZAP-70" type="string" />
  </node>
  <node id="P43405" label="KSYK_HUMAN">
    <att name="ac" value="P43405" type="string" />
    <att name="gene" value="SYK" type="string" />
    <att name="multiplicity" value="2" type="integer" />
    <att name="order" value="1" type="integer" />
    <att name="relevance_score" value="1.0" type="real" />
    <att name="localization" value="Kinase" type="string" />
    <att name="description" value="Tyrosine-protein kinase SYK" type="string" />
  </node>
  <node id="P46940" label="IQGA1_HUMAN">
    <att name="ac" value="P46940" type="string" />
    <att name="gene" value="IQGAP1" type="string" />
    <att name="multiplicity" value="2" type="integer" />
    <att name="order" value="1" type="integer" />
    <att name="relevance_score" value="1.0" type="real" />
    <att name="localization" value="" type="string" />
    <att name="description" value="Ras GTPase-activating-like protein IQGAP1" type="string" />
  </node>
  <node id="P51956" label="NEK3_HUMAN">
    <att name="ac" value="P51956" type="string" />
    <att name="gene" value="NEK3" type="string" />
    <att name="multiplicity" value="1" type="integer" />
    <att name="order" value="1" type="integer" />
    <att name="relevance_score" value="1.0" type="real" />
    <att name="localization" value="Kinase" type="string" />
    <att name="description" value="Serine/threonine-protein kinase Nek3" type="string" />
  </node>
  <node id="P52735" label="VAV2_HUMAN">
    <att name="ac" value="P52735" type="string" />
    <att name="gene" value="VAV2" type="string" />
    <att name="multiplicity" value="2" type="integer" />
    <att name="order" value="0" type="integer" />
    <att name="relevance_score" value="1.0" type="real" />
    <att name="localization" value="" type="string" />
    <att name="description" value="Guanine nucleotide exchange factor VAV2" type="string" />
  </node>
  <node id="P52799" label="EFNB2_HUMAN">
    <att name="ac" value="P52799" type="string" />
    <att name="gene" value="EFNB2" type="string" />
    <att name="multiplicity" value="2" type="integer" />
    <att name="order" value="1" type="integer" />
    <att name="relevance_score" value="1.0" type="real" />
    <att name="_Receptor" value="true" type="boolean" />
    <att name="localization" value="Receptor" type="string" />
    <att name="description" value="Ephrin-B2" type="string" />
  </node>
  <node id="P53680" label="AP2S1_HUMAN">
    <att name="ac" value="P53680" type="string" />
    <att name="gene" value="AP2S1" type="string" />
    <att name="multiplicity" value="2" type="integer" />
    <att name="order" value="1" type="integer" />
    <att name="relevance_score" value="1.0" type="real" />
    <att name="localization" value="" type="string" />
    <att name="description" value="AP-2 complex subunit sigma" type="string" />
  </node>
  <node id="P54753" label="EPHB3_HUMAN">
    <att name="ac" value="P54753" type="string" />
    <att name="gene" value="EPHB3" type="string" />
    <att name="multiplicity" value="1" type="integer" />
    <att name="order" value="1" type="integer" />
    <att name="relevance_score" value="1.0" type="real" />
    <att name="_Receptor" value="true" type="boolean" />
    <att name="localization" value="Receptor" type="string" />
    <att name="description" value="Ephrin type-B receptor 3" type="string" />
  </node>
  <node id="P54764" label="EPHA4_HUMAN">
    <att name="ac" value="P54764" type="string" />
    <att name="gene" value="EPHA4" type="string" />
    <att name="multiplicity" value="1" type="integer" />
    <att name="order" value="1" type="integer" />
    <att name="relevance_score" value="1.0" type="real" />
    <att name="_Receptor" value="true" type="boolean" />
    <att name="localization" value="Receptor" type="string" />
    <att name="description" value="Ephrin type-A receptor 4" type="string" />
  </node>
  <node id="P58107" label="EPIPL_HUMAN">
    <att name="ac" value="P58107" type="string" />
    <att name="gene" value="EPPK1" type="string" />
    <att name="multiplicity" value="2" type="integer" />
    <att name="order" value="1" type="integer" />
    <att name="relevance_score" value="1.0" type="real" />
    <att name="localization" value="" type="string" />
    <att name="description" value="Epiplakin" type="string" />
  </node>
  <node id="P60763" label="RAC3_HUMAN">
    <att name="ac" value="P60763" type="string" />
    <att name="gene" value="RAC3" type="string" />
    <att name="multiplicity" value="1" type="integer" />
    <att name="order" value="1" type="integer" />
    <att name="relevance_score" value="1.0" type="real" />
    <att name="localization" value="Enzyme" type="string" />
    <att name="description" value="Ras-related C3 botulinum toxin substrate 3" type="string" />
  </node>
  <node id="P62316" label="SMD2_HUMAN">
    <att name="ac" value="P62316" type="string" />
    <att name="gene" value="SNRPD2" type="string" />
    <att name="multiplicity" value="2" type="integer" />
    <att name="order" value="1" type="integer" />
    <att name="relevance_score" value="1.0" type="real" />
    <att name="localization" value="" type="string" />
    <att name="description" value="Small nuclear ribonucleoprotein Sm D2" type="string" />
  </node>
  <node id="P62736" label="ACTA_HUMAN">
    <att name="ac" value="P62736" type="string" />
    <att name="gene" value="ACTA2" type="string" />
    <att name="multiplicity" value="1" type="integer" />
    <att name="order" value="1" type="integer" />
    <att name="relevance_score" value="1.0" type="real" />
    <att name="localization" value="Enzyme" type="string" />
    <att name="description" value="Actin, aortic smooth muscle" type="string" />
  </node>
  <node id="P62993" label="GRB2_HUMAN">
    <att name="ac" value="P62993" type="string" />
    <att name="gene" value="GRB2" type="string" />
    <att name="multiplicity" value="2" type="integer" />
    <att name="order" value="1" type="integer" />
    <att name="relevance_score" value="1.0" type="real" />
    <att name="localization" value="" type="string" />
    <att name="description" value="Growth factor receptor-bound protein 2" type="string" />
  </node>
  <node id="P63000" label="RAC1_HUMAN">
    <att name="ac" value="P63000" type="string" />
    <att name="gene" value="RAC1" type="string" />
    <att name="multiplicity" value="1" type="integer" />
    <att name="order" value="1" type="integer" />
    <att name="relevance_score" value="1.0" type="real" />
    <att name="localization" value="Enzyme" type="string" />
    <att name="description" value="Ras-related C3 botulinum toxin substrate 1" type="string" />
  </node>
  <node id="P63010" label="AP2B1_HUMAN">
    <att name="ac" value="P63010" type="string" />
    <att name="gene" value="AP2B1" type="string" />
    <att name="multiplicity" value="2" type="integer" />
    <att name="order" value="1" type="integer" />
    <att name="relevance_score" value="1.0" type="real" />
    <att name="localization" value="" type="string" />
    <att name="description" value="AP-2 complex subunit beta" type="string" />
  </node>
  <node id="P78314" label="3BP2_HUMAN">
    <att name="ac" value="P78314" type="string" />
    <att name="gene" value="SH3BP2" type="string" />
    <att name="multiplicity" value="2" type="integer" />
    <att name="order" value="1" type="integer" />
    <att name="relevance_score" value="1.0" type="real" />
    <att name="localization" value="" type="string" />
    <att name="description" value="SH3 domain-binding protein 2" type="string" />
  </node>
  <node id="P84095" label="RHOG_HUMAN">
    <att name="ac" value="P84095" type="string" />
    <att name="gene" value="RHOG" type="string" />
    <att name="multiplicity" value="2" type="integer" />
    <att name="order" value="1" type="integer" />
    <att name="relevance_score" value="1.0" type="real" />
    <att name="localization" value="" type="string" />
    <att name="description" value="Rho-related GTP-binding protein RhoG" type="string" />
  </node>
  <node id="P98077" label="SHC2_HUMAN">
    <att name="ac" value="P98077" type="string" />
    <att name="gene" value="SHC2" type="string" />
    <att name="multiplicity" value="1" type="integer" />
    <att name="order" value="1" type="integer" />
    <att name="relevance_score" value="1.0" type="real" />
    <att name="localization" value="" type="string" />
    <att name="description" value="SHC-transforming protein 2" type="string" />
  </node>
  <node id="P98172" label="EFNB1_HUMAN">
    <att name="ac" value="P98172" type="string" />
    <att name="gene" value="EFNB1" type="string" />
    <att name="multiplicity" value="2" type="integer" />
    <att name="order" value="1" type="integer" />
    <att name="relevance_score" value="1.0" type="real" />
    <att name="localization" value="Plasma membrane bound" type="string" />
    <att name="description" value="Ephrin-B1" type="string" />
  </node>
  <node id="Q04695" label="K1C17_HUMAN">
    <att name="ac" value="Q04695" type="string" />
    <att name="gene" value="KRT17" type="string" />
    <att name="multiplicity" value="2" type="integer" />
    <att name="order" value="1" type="integer" />
    <att name="relevance_score" value="1.0" type="real" />
    <att name="localization" value="" type="string" />
    <att name="description" value="Keratin, type I cytoskeletal 17" type="string" />
  </node>
  <node id="Q06124" label="PTN11_HUMAN">
    <att name="ac" value="Q06124" type="string" />
    <att name="gene" value="PTPN11" type="string" />
    <att name="multiplicity" value="2" type="integer" />
    <att name="order" value="1" type="integer" />
    <att name="relevance_score" value="1.0" type="real" />
    <att name="localization" value="Enzyme" type="string" />
    <att name="description" value="Tyrosine-protein phosphatase non-receptor type 11" type="string" />
  </node>
  <node id="Q06187" label="BTK_HUMAN">
    <att name="ac" value="Q06187" type="string" />
    <att name="gene" value="BTK" type="string" />
    <att name="multiplicity" value="2" type="integer" />
    <att name="order" value="1" type="integer" />
    <att name="relevance_score" value="1.0" type="real" />
    <att name="localization" value="Kinase" type="string" />
    <att name="description" value="Tyrosine-protein kinase BTK" type="string" />
  </node>
  <node id="Q07889" label="SOS1_HUMAN">
    <att name="ac" value="Q07889" type="string" />
    <att name="gene" value="SOS1" type="string" />
    <att name="multiplicity" value="2" type="integer" />
    <att name="order" value="1" type="integer" />
    <att name="relevance_score" value="1.0" type="real" />
    <att name="localization" value="" type="string" />
    <att name="description" value="Son of sevenless homolog 1" type="string" />
  </node>
  <node id="Q07890" label="SOS2_HUMAN">
    <att name="ac" value="Q07890" type="string" />
    <att name="gene" value="SOS2" type="string" />
    <att name="multiplicity" value="1" type="integer" />
    <att name="order" value="1" type="integer" />
    <att name="relevance_score" value="1.0" type="real" />
    <att name="localization" value="" type="string" />
    <att name="description" value="Son of sevenless homolog 2" type="string" />
  </node>
  <node id="Q08881" label="ITK_HUMAN">
    <att name="ac" value="Q08881" type="string" />
    <att name="gene" value="ITK" type="string" />
    <att name="multiplicity" value="2" type="integer" />
    <att name="order" value="1" type="integer" />
    <att name="relevance_score" value="1.0" type="real" />
    <att name="localization" value="Kinase" type="string" />
    <att name="description" value="Tyrosine-protein kinase ITK/TSK" type="string" />
  </node>
  <node id="Q13094" label="LCP2_HUMAN">
    <att name="ac" value="Q13094" type="string" />
    <att name="gene" value="LCP2" type="string" />
    <att name="multiplicity" value="2" type="integer" />
    <att name="order" value="1" type="integer" />
    <att name="relevance_score" value="1.0" type="real" />
    <att name="localization" value="" type="string" />
    <att name="description" value="Lymphocyte cytosolic protein 2" type="string" />
  </node>
  <node id="Q13153" label="PAK1_HUMAN">
    <att name="ac" value="Q13153" type="string" />
    <att name="gene" value="PAK1" type="string" />
    <att name="multiplicity" value="2" type="integer" />
    <att name="order" value="1" type="integer" />
    <att name="relevance_score" value="1.0" type="real" />
    <att name="localization" value="Kinase" type="string" />
    <att name="description" value="Serine/threonine-protein kinase PAK 1" type="string" />
  </node>
  <node id="Q13177" label="PAK2_HUMAN">
    <att name="ac" value="Q13177" type="string" />
    <att name="gene" value="PAK2" type="string" />
    <att name="multiplicity" value="2" type="integer" />
    <att name="order" value="1" type="integer" />
    <att name="relevance_score" value="1.0" type="real" />
    <att name="localization" value="Kinase" type="string" />
    <att name="description" value="Serine/threonine-protein kinase PAK 2" type="string" />
  </node>
  <node id="Q13191" label="CBLB_HUMAN">
    <att name="ac" value="Q13191" type="string" />
    <att name="gene" value="CBLB" type="string" />
    <att name="multiplicity" value="2" type="integer" />
    <att name="order" value="1" type="integer" />
    <att name="relevance_score" value="1.0" type="real" />
    <att name="localization" value="Enzyme" type="string" />
    <att name="description" value="E3 ubiquitin-protein ligase CBL-B" type="string" />
  </node>
  <node id="Q13480" label="GAB1_HUMAN">
    <att name="ac" value="Q13480" type="string" />
    <att name="gene" value="GAB1" type="string" />
    <att name="multiplicity" value="1" type="integer" />
    <att name="order" value="1" type="integer" />
    <att name="relevance_score" value="1.0" type="real" />
    <att name="localization" value="" type="string" />
    <att name="description" value="GRB2-associated-binding protein 1" type="string" />
  </node>
  <node id="Q15149" label="PLEC_HUMAN">
    <att name="ac" value="Q15149" type="string" />
    <att name="gene" value="PLEC" type="string" />
    <att name="multiplicity" value="2" type="integer" />
    <att name="order" value="1" type="integer" />
    <att name="relevance_score" value="1.0" type="real" />
    <att name="localization" value="" type="string" />
    <att name="description" value="Plectin" type="string" />
  </node>
  <node id="Q15768" label="EFNB3_HUMAN">
    <att name="ac" value="Q15768" type="string" />
    <att name="gene" value="EFNB3" type="string" />
    <att name="multiplicity" value="2" type="integer" />
    <att name="order" value="1" type="integer" />
    <att name="relevance_score" value="1.0" type="real" />
    <att name="_Receptor" value="true" type="boolean" />
    <att name="localization" value="Receptor" type="string" />
    <att name="description" value="Ephrin-B3" type="string" />
  </node>
  <node id="Q16695" label="H31T_HUMAN">
    <att name="ac" value="Q16695" type="string" />
    <att name="gene" value="H3-4" type="string" />
    <att name="multiplicity" value="2" type="integer" />
    <att name="order" value="1" type="integer" />
    <att name="relevance_score" value="1.0" type="real" />
    <att name="localization" value="" type="string" />
    <att name="description" value="Histone H3.1t" type="string" />
  </node>
  <node id="Q2TAY7" label="SMU1_HUMAN">
    <att name="ac" value="Q2TAY7" type="string" />
    <att name="gene" value="SMU1" type="string" />
    <att name="multiplicity" value="2" type="integer" />
    <att name="order" value="1" type="integer" />
    <att name="relevance_score" value="1.0" type="real" />
    <att name="localization" value="" type="string" />
    <att name="description" value="WD40 repeat-containing protein SMU1" type="string" />
  </node>
  <node id="Q6WCQ1" label="MPRIP_HUMAN">
    <att name="ac" value="Q6WCQ1" type="string" />
    <att name="gene" value="MPRIP" type="string" />
    <att name="multiplicity" value="2" type="integer" />
    <att name="order" value="1" type="integer" />
    <att name="relevance_score" value="1.0" type="real" />
    <att name="localization" value="" type="string" />
    <att name="description" value="Myosin phosphatase Rho-interacting protein" type="string" />
  </node>
  <node id="Q8WV28" label="BLNK_HUMAN">
    <att name="ac" value="Q8WV28" type="string" />
    <att name="gene" value="BLNK" type="string" />
    <att name="multiplicity" value="1" type="integer" />
    <att name="order" value="1" type="integer" />
    <att name="relevance_score" value="1.0" type="real" />
    <att name="localization" value="" type="string" />
    <att name="description" value="B-cell linker protein" type="string" />
  </node>
  <node id="Q9H0H5" label="RGAP1_HUMAN">
    <att name="ac" value="Q9H0H5" type="string" />
    <att name="gene" value="RACGAP1" type="string" />
    <att name="multiplicity" value="2" type="integer" />
    <att name="order" value="1" type="integer" />
    <att name="relevance_score" value="1.0" type="real" />
    <att name="localization" value="" type="string" />
    <att name="description" value="Rac GTPase-activating protein 1" type="string" />
  </node>
  <node id="Q9UJM3" label="ERRFI_HUMAN">
    <att name="ac" value="Q9UJM3" type="string" />
    <att name="gene" value="ERRFI1" type="string" />
    <att name="multiplicity" value="1" type="integer" />
    <att name="order" value="1" type="integer" />
    <att name="relevance_score" value="1.0" type="real" />
    <att name="localization" value="" type="string" />
    <att name="description" value="ERBB receptor feedback inhibitor 1" type="string" />
  </node>
  <node id="Q9UKW4" label="VAV3_HUMAN">
    <att name="ac" value="Q9UKW4" type="string" />
    <att name="gene" value="VAV3" type="string" />
    <att name="multiplicity" value="2" type="integer" />
    <att name="order" value="0" type="integer" />
    <att name="relevance_score" value="1.0" type="real" />
    <att name="localization" value="" type="string" />
    <att name="description" value="Guanine nucleotide exchange factor VAV3" type="string" />
  </node>
  <node id="Q9UM73" label="ALK_HUMAN">
    <att name="ac" value="Q9UM73" type="string" />
    <att name="gene" value="ALK" type="string" />
    <att name="multiplicity" value="1" type="integer" />
    <att name="order" value="1" type="integer" />
    <att name="relevance_score" value="1.0" type="real" />
    <att name="_Receptor" value="true" type="boolean" />
    <att name="localization" value="Receptor" type="string" />
    <att name="description" value="ALK tyrosine kinase receptor" type="string" />
  </node>
  <edge id="A0M8Q6 (pp) P01834" label="IGLC7_HUMAN (pp) IGKC_HUMAN" source="A0M8Q6" target="P01834">
    <att name="confidence_score" value="1.0" type="real" />
    <att name="confidence_score_old" value="0.1998" type="real" />
    <att name="initial_score" value="0.1624" type="real" />
    <att name="relevance_score" value="1.0" type="real" />
  </edge>
  <edge id="A0M8Q6 (pp) P06241" label="IGLC7_HUMAN (pp) FYN_HUMAN" source="A0M8Q6" target="P06241">
    <att name="confidence_score" value="1.0" type="real" />
    <att name="confidence_score_old" value="0.2191" type="real" />
    <att name="initial_score" value="0.207" type="real" />
    <att name="relevance_score" value="1.0" type="real" />
  </edge>
  <edge id="A0M8Q6 (pp) P07947" label="IGLC7_HUMAN (pp) YES_HUMAN" source="A0M8Q6" target="P07947">
    <att name="confidence_score" value="1.0" type="real" />
    <att name="confidence_score_old" value="0.1924" type="real" />
    <att name="initial_score" value="0.1441" type="real" />
    <att name="relevance_score" value="1.0" type="real" />
  </edge>
  <edge id="A0M8Q6 (pp) P07948" label="IGLC7_HUMAN (pp) LYN_HUMAN" source="A0M8Q6" target="P07948">
    <att name="confidence_score" value="1.0" type="real" />
    <att name="confidence_score_old" value="0.3718" type="real" />
    <att name="initial_score" value="0.4625" type="real" />
    <att name="relevance_score" value="1.0" type="real" />
  </edge>
  <edge id="A0M8Q6 (pp) P08637" label="IGLC7_HUMAN (pp) FCG3A_HUMAN" source="A0M8Q6" target="P08637">
    <att name="confidence_score" value="1.0" type="real" />
    <att name="confidence_score_old" value="0.3244" type="real" />
    <att name="initial_score" value="0.3966" type="real" />
    <att name="relevance_score" value="1.0" type="real" />
  </edge>
  <edge id="A0M8Q6 (pp) P09693" label="IGLC7_HUMAN (pp) CD3G_HUMAN" source="A0M8Q6" target="P09693">
    <att name="confidence_score" value="1.0" type="real" />
    <att name="confidence_score_old" value="0.2682" type="real" />
    <att name="initial_score" value="0.3047" type="real" />
    <att name="relevance_score" value="1.0" type="real" />
  </edge>
  <edge id="A0M8Q6 (pp) P0CF74" label="IGLC7_HUMAN (pp) IGLC6_HUMAN" source="A0M8Q6" target="P0CF74">
    <att name="confidence_score" value="1.0" type="real" />
    <att name="confidence_score_old" value="0.2048" type="real" />
    <att name="initial_score" value="0.1745" type="real" />
    <att name="relevance_score" value="1.0" type="real" />
  </edge>
  <edge id="A0M8Q6 (pp) P0CG04" label="IGLC7_HUMAN (pp) IGLC1_HUMAN" source="A0M8Q6" target="P0CG04">
    <att name="confidence_score" value="1.0" type="real" />
    <att name="confidence_score_old" value="0.2014" type="real" />
    <att name="initial_score" value="0.1663" type="real" />
    <att name="relevance_score" value="1.0" type="real" />
  </edge>
  <edge id="A0M8Q6 (pp) P0DOY2" label="IGLC7_HUMAN (pp) IGLC2_HUMAN" source="A0M8Q6" target="P0DOY2">
    <att name="confidence_score" value="1.0" type="real" />
    <att name="confidence_score_old" value="0.2023" type="real" />
    <att name="initial_score" value="0.1683" type="real" />
    <att name="relevance_score" value="1.0" type="real" />
  </edge>
  <edge id="A0M8Q6 (pp) P0DOY3" label="IGLC7_HUMAN (pp) IGLC3_HUMAN" source="A0M8Q6" target="P0DOY3">
    <att name="confidence_score" value="1.0" type="real" />
    <att name="confidence_score_old" value="0.2023" type="real" />
    <att name="initial_score" value="0.1683" type="real" />
    <att name="relevance_score" value="1.0" type="real" />
  </edge>
  <edge id="A0M8Q6 (pp) P12314" label="IGLC7_HUMAN (pp) FCGR1_HUMAN" source="A0M8Q6" target="P12314">
    <att name="confidence_score" value="1.0" type="real" />
    <att name="confidence_score_old" value="0.2471" type="real" />
    <att name="initial_score" value="0.265" type="real" />
    <att name="relevance_score" value="1.0" type="real" />
  </edge>
  <edge id="A0M8Q6 (pp) P12318" label="IGLC7_HUMAN (pp) FCG2A_HUMAN" source="A0M8Q6" target="P12318">
    <att name="confidence_score" value="1.0" type="real" />
    <att name="confidence_score_old" value="0.3454" type="real" />
    <att name="initial_score" value="0.4269" type="real" />
    <att name="relevance_score" value="1.0" type="real" />
  </edge>
  <edge id="A0M8Q6 (pp) P12931" label="IGLC7_HUMAN (pp) SRC_HUMAN" source="A0M8Q6" target="P12931">
    <att name="confidence_score" value="1.0" type="real" />
    <att name="confidence_score_old" value="0.1921" type="real" />
    <att name="initial_score" value="0.1436" type="real" />
    <att name="relevance_score" value="1.0" type="real" />
  </edge>
  <edge id="A0M8Q6 (pp) P15498" label="IGLC7_HUMAN (pp) VAV_HUMAN" source="A0M8Q6" target="P15498">
    <att name="confidence_score" value="1.0" type="real" />
    <att name="confidence_score_old" value="0.2227" type="real" />
    <att name="initial_score" value="0.2148" type="real" />
    <att name="relevance_score" value="1.0" type="real" />
  </edge>
  <edge id="A0M8Q6 (pp) P16885" label="IGLC7_HUMAN (pp) PLCG2_HUMAN" source="A0M8Q6" target="P16885">
    <att name="confidence_score" value="1.0" type="real" />
    <att name="confidence_score_old" value="0.2242" type="real" />
    <att name="initial_score" value="0.2181" type="real" />
    <att name="relevance_score" value="1.0" type="real" />
  </edge>
  <edge id="A0M8Q6 (pp) P20963" label="IGLC7_HUMAN (pp) CD3Z_HUMAN" source="A0M8Q6" target="P20963">
    <att name="confidence_score" value="1.0" type="real" />
    <att name="confidence_score_old" value="0.2412" type="real" />
    <att name="initial_score" value="0.2534" type="real" />
    <att name="relevance_score" value="1.0" type="real" />
  </edge>
  <edge id="A0M8Q6 (pp) P43405" label="IGLC7_HUMAN (pp) KSYK_HUMAN" source="A0M8Q6" target="P43405">
    <att name="confidence_score" value="1.0" type="real" />
    <att name="confidence_score_old" value="0.4793" type="real" />
    <att name="initial_score" value="0.5852" type="real" />
    <att name="relevance_score" value="1.0" type="real" />
  </edge>
  <edge id="A0M8Q6 (pp) P52735" label="IGLC7_HUMAN (pp) VAV2_HUMAN" source="A0M8Q6" target="P52735">
    <att name="confidence_score" value="1.0" type="real" />
    <att name="confidence_score_old" value="0.1982" type="real" />
    <att name="initial_score" value="0.1585" type="real" />
    <att name="relevance_score" value="1.0" type="real" />
  </edge>
  <edge id="A0M8Q6 (pp) P62993" label="IGLC7_HUMAN (pp) GRB2_HUMAN" source="A0M8Q6" target="P62993">
    <att name="confidence_score" value="1.0" type="real" />
    <att name="confidence_score_old" value="0.2063" type="real" />
    <att name="initial_score" value="0.178" type="real" />
    <att name="relevance_score" value="1.0" type="real" />
  </edge>
  <edge id="A0M8Q6 (pp) Q06187" label="IGLC7_HUMAN (pp) BTK_HUMAN" source="A0M8Q6" target="Q06187">
    <att name="confidence_score" value="1.0" type="real" />
    <att name="confidence_score_old" value="0.2138" type="real" />
    <att name="initial_score" value="0.1952" type="real" />
    <att name="relevance_score" value="1.0" type="real" />
  </edge>
  <edge id="A0M8Q6 (pp) Q07889" label="IGLC7_HUMAN (pp) SOS1_HUMAN" source="A0M8Q6" target="Q07889">
    <att name="confidence_score" value="1.0" type="real" />
    <att name="confidence_score_old" value="0.2088" type="real" />
    <att name="initial_score" value="0.1837" type="real" />
    <att name="relevance_score" value="1.0" type="real" />
  </edge>
  <edge id="A0M8Q6 (pp) Q8WV28" label="IGLC7_HUMAN (pp) BLNK_HUMAN" source="A0M8Q6" target="Q8WV28">
    <att name="confidence_score" value="1.0" type="real" />
    <att name="confidence_score_old" value="0.2058" type="real" />
    <att name="initial_score" value="0.1767" type="real" />
    <att name="relevance_score" value="1.0" type="real" />
  </edge>
  <edge id="A0M8Q6 (pp) Q9UKW4" label="IGLC7_HUMAN (pp) VAV3_HUMAN" source="A0M8Q6" target="Q9UKW4">
    <att name="confidence_score" value="1.0" type="real" />
    <att name="confidence_score_old" value="0.1991" type="real" />
    <att name="initial_score" value="0.1608" type="real" />
    <att name="relevance_score" value="1.0" type="real" />
  </edge>
  <edge id="O00459 (pp) O15524" label="P85B_HUMAN (pp) SOCS1_HUMAN" source="O00459" target="O15524">
    <att name="confidence_score" value="1.0" type="real" />
    <att name="confidence_score_old" value="0.1951" type="real" />
    <att name="initial_score" value="0.1508" type="real" />
    <att name="relevance_score" value="1.0" type="real" />
  </edge>
  <edge id="O00459 (pp) O43561" label="P85B_HUMAN (pp) LAT_HUMAN" source="O00459" target="O43561">
    <att name="confidence_score" value="1.0" type="real" />
    <att name="confidence_score_old" value="1.0" type="real" />
    <att name="relevance_score" value="1.0" type="real" />
  </edge>
  <edge id="O00459 (pp) P00403" label="P85B_HUMAN (pp) COX2_HUMAN" source="O00459" target="P00403">
    <att name="confidence_score" value="1.0" type="real" />
    <att name="confidence_score_old" value="1.0" type="real" />
    <att name="relevance_score" value="1.0" type="real" />
  </edge>
  <edge id="O00459 (pp) P01133" label="P85B_HUMAN (pp) EGF_HUMAN" source="O00459" target="P01133">
    <att name="confidence_score" value="1.0" type="real" />
    <att name="confidence_score_old" value="1.0" type="real" />
    <att name="relevance_score" value="1.0" type="real" />
  </edge>
  <edge id="O00459 (pp) P01834" label="P85B_HUMAN (pp) IGKC_HUMAN" source="O00459" target="P01834">
    <att name="confidence_score" value="1.0" type="real" />
    <att name="confidence_score_old" value="1.0" type="real" />
    <att name="initial_score" value="0.0899" type="real" />
    <att name="relevance_score" value="1.0" type="real" />
  </edge>
  <edge id="O00459 (pp) P01857" label="P85B_HUMAN (pp) IGHG1_HUMAN" source="O00459" target="P01857">
    <att name="confidence_score" value="1.0" type="real" />
    <att name="confidence_score_old" value="1.0" type="real" />
    <att name="initial_score" value="0.0893" type="real" />
    <att name="relevance_score" value="1.0" type="real" />
  </edge>
  <edge id="O00459 (pp) P01859" label="P85B_HUMAN (pp) IGHG2_HUMAN" source="O00459" target="P01859">
    <att name="confidence_score" value="1.0" type="real" />
    <att name="confidence_score_old" value="1.0" type="real" />
    <att name="initial_score" value="0.0905" type="real" />
    <att name="relevance_score" value="1.0" type="real" />
  </edge>
  <edge id="O00459 (pp) P01860" label="P85B_HUMAN (pp) IGHG3_HUMAN" source="O00459" target="P01860">
    <att name="confidence_score" value="1.0" type="real" />
    <att name="confidence_score_old" value="1.0" type="real" />
    <att name="initial_score" value="0.0915" type="real" />
    <att name="relevance_score" value="1.0" type="real" />
  </edge>
  <edge id="O00459 (pp) P01861" label="P85B_HUMAN (pp) IGHG4_HUMAN" source="O00459" target="P01861">
    <att name="confidence_score" value="1.0" type="real" />
    <att name="confidence_score_old" value="1.0" type="real" />
    <att name="initial_score" value="0.092" type="real" />
    <att name="relevance_score" value="1.0" type="real" />
  </edge>
  <edge id="O00459 (pp) P04626" label="P85B_HUMAN (pp) ERBB2_HUMAN" source="O00459" target="P04626">
    <att name="confidence_score" value="1.0" type="real" />
    <att name="confidence_score_old" value="0.2702" type="real" />
    <att name="initial_score" value="0.3082" type="real" />
    <att name="relevance_score" value="1.0" type="real" />
  </edge>
  <edge id="O00459 (pp) P06213" label="P85B_HUMAN (pp) INSR_HUMAN" source="O00459" target="P06213">
    <att name="confidence_score" value="1.0" type="real" />
    <att name="confidence_score_old" value="0.2415" type="real" />
    <att name="initial_score" value="0.254" type="real" />
    <att name="relevance_score" value="1.0" type="real" />
  </edge>
  <edge id="O00459 (pp) P06239" label="P85B_HUMAN (pp) LCK_HUMAN" source="O00459" target="P06239">
    <att name="confidence_score" value="1.0" type="real" />
    <att name="confidence_score_old" value="1.0" type="real" />
    <att name="initial_score" value="0.1054" type="real" />
    <att name="relevance_score" value="1.0" type="real" />
  </edge>
  <edge id="O00459 (pp) P06241" label="P85B_HUMAN (pp) FYN_HUMAN" source="O00459" target="P06241">
    <att name="confidence_score" value="1.0" type="real" />
    <att name="confidence_score_old" value="1.0" type="real" />
    <att name="initial_score" value="0.2938" type="real" />
    <att name="relevance_score" value="1.0" type="real" />
  </edge>
  <edge id="O00459 (pp) P08069" label="P85B_HUMAN (pp) IGF1R_HUMAN" source="O00459" target="P08069">
    <att name="confidence_score" value="1.0" type="real" />
    <att name="confidence_score_old" value="0.3431" type="real" />
    <att name="initial_score" value="0.4236" type="real" />
    <att name="relevance_score" value="1.0" type="real" />
  </edge>
  <edge id="O00459 (pp) P08637" label="P85B_HUMAN (pp) FCG3A_HUMAN" source="O00459" target="P08637">
    <att name="confidence_score" value="1.0" type="real" />
    <att name="confidence_score_old" value="1.0" type="real" />
    <att name="initial_score" value="0.0911" type="real" />
    <att name="relevance_score" value="1.0" type="real" />
  </edge>
  <edge id="O00459 (pp) P09619" label="P85B_HUMAN (pp) PGFRB_HUMAN" source="O00459" target="P09619">
    <att name="confidence_score" value="1.0" type="real" />
    <att name="confidence_score_old" value="1.0" type="real" />
    <att name="initial_score" value="0.6063" type="real" />
    <att name="relevance_score" value="1.0" type="real" />
  </edge>
  <edge id="O00459 (pp) P09693" label="P85B_HUMAN (pp) CD3G_HUMAN" source="O00459" target="P09693">
    <att name="confidence_score" value="1.0" type="real" />
    <att name="confidence_score_old" value="1.0" type="real" />
    <att name="initial_score" value="0.0896" type="real" />
    <att name="relevance_score" value="1.0" type="real" />
  </edge>
  <edge id="O00459 (pp) P12314" label="P85B_HUMAN (pp) FCGR1_HUMAN" source="O00459" target="P12314">
    <att name="confidence_score" value="1.0" type="real" />
    <att name="confidence_score_old" value="1.0" type="real" />
    <att name="initial_score" value="0.0903" type="real" />
    <att name="relevance_score" value="1.0" type="real" />
  </edge>
  <edge id="O00459 (pp) P12318" label="P85B_HUMAN (pp) FCG2A_HUMAN" source="O00459" target="P12318">
    <att name="confidence_score" value="1.0" type="real" />
    <att name="confidence_score_old" value="1.0" type="real" />
    <att name="initial_score" value="0.0906" type="real" />
    <att name="relevance_score" value="1.0" type="real" />
  </edge>
  <edge id="O00459 (pp) P12931" label="P85B_HUMAN (pp) SRC_HUMAN" source="O00459" target="P12931">
    <att name="confidence_score" value="1.0" type="real" />
    <att name="confidence_score_old" value="1.0" type="real" />
    <att name="initial_score" value="0.3388" type="real" />
    <att name="relevance_score" value="1.0" type="real" />
  </edge>
  <edge id="O00459 (pp) P15391" label="P85B_HUMAN (pp) CD19_HUMAN" source="O00459" target="P15391">
    <att name="confidence_score" value="1.0" type="real" />
    <att name="confidence_score_old" value="1.0" type="real" />
    <att name="relevance_score" value="1.0" type="real" />
  </edge>
  <edge id="O00459 (pp) P20963" label="P85B_HUMAN (pp) CD3Z_HUMAN" source="O00459" target="P20963">
    <att name="confidence_score" value="1.0" type="real" />
    <att name="confidence_score_old" value="1.0" type="real" />
    <att name="initial_score" value="0.0888" type="real" />
    <att name="relevance_score" value="1.0" type="real" />
  </edge>
  <edge id="O00459 (pp) P21860" label="P85B_HUMAN (pp) ERBB3_HUMAN" source="O00459" target="P21860">
    <att name="confidence_score" value="1.0" type="real" />
    <att name="confidence_score_old" value="0.19" type="real" />
    <att name="initial_score" value="0.1382" type="real" />
    <att name="relevance_score" value="1.0" type="real" />
  </edge>
  <edge id="O00459 (pp) P22681" label="P85B_HUMAN (pp) CBL_HUMAN" source="O00459" target="P22681">
    <att name="confidence_score" value="1.0" type="real" />
    <att name="confidence_score_old" value="1.0" type="real" />
    <att name="initial_score" value="0.7738" type="real" />
    <att name="relevance_score" value="1.0" type="real" />
  </edge>
  <edge id="O00459 (pp) P27986" label="P85B_HUMAN (pp) P85A_HUMAN" source="O00459" target="P27986">
    <att name="confidence_score" value="1.0" type="real" />
    <att name="confidence_score_old" value="1.0" type="real" />
    <att name="initial_score" value="0.7475" type="real" />
    <att name="relevance_score" value="1.0" type="real" />
  </edge>
  <edge id="O00459 (pp) P29353" label="P85B_HUMAN (pp) SHC1_HUMAN" source="O00459" target="P29353">
    <att name="confidence_score" value="1.0" type="real" />
    <att name="confidence_score_old" value="1.0" type="real" />
    <att name="initial_score" value="0.2431" type="real" />
    <att name="relevance_score" value="1.0" type="real" />
  </edge>
  <edge id="O00459 (pp) P36542" label="P85B_HUMAN (pp) ATPG_HUMAN" source="O00459" target="P36542">
    <att name="confidence_score" value="1.0" type="real" />
    <att name="confidence_score_old" value="1.0" type="real" />
    <att name="relevance_score" value="1.0" type="real" />
  </edge>
  <edge id="O00459 (pp) P42680" label="P85B_HUMAN (pp) TEC_HUMAN" source="O00459" target="P42680">
    <att name="confidence_score" value="1.0" type="real" />
    <att name="confidence_score_old" value="1.0" type="real" />
    <att name="initial_score" value="0.2426" type="real" />
    <att name="relevance_score" value="1.0" type="real" />
  </edge>
  <edge id="O00459 (pp) P43405" label="P85B_HUMAN (pp) KSYK_HUMAN" source="O00459" target="P43405">
    <att name="confidence_score" value="1.0" type="real" />
    <att name="confidence_score_old" value="1.0" type="real" />
    <att name="initial_score" value="0.1313" type="real" />
    <att name="relevance_score" value="1.0" type="real" />
  </edge>
  <edge id="O00459 (pp) P52735" label="P85B_HUMAN (pp) VAV2_HUMAN" source="O00459" target="P52735">
    <att name="confidence_score" value="1.0" type="real" />
    <att name="confidence_score_old" value="1.0" type="real" />
    <att name="relevance_score" value="1.0" type="real" />
  </edge>
  <edge id="O00459 (pp) P52799" label="P85B_HUMAN (pp) EFNB2_HUMAN" source="O00459" target="P52799">
    <att name="confidence_score" value="1.0" type="real" />
    <att name="confidence_score_old" value="0.1634" type="real" />
    <att name="initial_score" value="0.0653" type="real" />
    <att name="relevance_score" value="1.0" type="real" />
  </edge>
  <edge id="O00459 (pp) P62316" label="P85B_HUMAN (pp) SMD2_HUMAN" source="O00459" target="P62316">
    <att name="confidence_score" value="1.0" type="real" />
    <att name="confidence_score_old" value="1.0" type="real" />
    <att name="relevance_score" value="1.0" type="real" />
  </edge>
  <edge id="O00459 (pp) P62736" label="P85B_HUMAN (pp) ACTA_HUMAN" source="O00459" target="P62736">
    <att name="confidence_score" value="1.0" type="real" />
    <att name="confidence_score_old" value="1.0" type="real" />
    <att name="relevance_score" value="1.0" type="real" />
  </edge>
  <edge id="O00459 (pp) P62993" label="P85B_HUMAN (pp) GRB2_HUMAN" source="O00459" target="P62993">
    <att name="confidence_score" value="1.0" type="real" />
    <att name="confidence_score_old" value="1.0" type="real" />
    <att name="initial_score" value="0.2786" type="real" />
    <att name="relevance_score" value="1.0" type="real" />
  </edge>
  <edge id="O00459 (pp) Q06124" label="P85B_HUMAN (pp) PTN11_HUMAN" source="O00459" target="Q06124">
    <att name="confidence_score" value="1.0" type="real" />
    <att name="confidence_score_old" value="1.0" type="real" />
    <att name="initial_score" value="0.3541" type="real" />
    <att name="relevance_score" value="1.0" type="real" />
  </edge>
  <edge id="O00459 (pp) Q07889" label="P85B_HUMAN (pp) SOS1_HUMAN" source="O00459" target="Q07889">
    <att name="confidence_score" value="1.0" type="real" />
    <att name="confidence_score_old" value="1.0" type="real" />
    <att name="initial_score" value="0.2012" type="real" />
    <att name="relevance_score" value="1.0" type="real" />
  </edge>
  <edge id="O00459 (pp) Q07890" label="P85B_HUMAN (pp) SOS2_HUMAN" source="O00459" target="Q07890">
    <att name="confidence_score" value="1.0" type="real" />
    <att name="confidence_score_old" value="1.0" type="real" />
    <att name="relevance_score" value="1.0" type="real" />
  </edge>
  <edge id="O00459 (pp) Q13191" label="P85B_HUMAN (pp) CBLB_HUMAN" source="O00459" target="Q13191">
    <att name="confidence_score" value="1.0" type="real" />
    <att name="confidence_score_old" value="1.0" type="real" />
    <att name="initial_score" value="0.1865" type="real" />
    <att name="relevance_score" value="1.0" type="real" />
  </edge>
  <edge id="O00459 (pp) Q13480" label="P85B_HUMAN (pp) GAB1_HUMAN" source="O00459" target="Q13480">
    <att name="confidence_score" value="1.0" type="real" />
    <att name="confidence_score_old" value="1.0" type="real" />
    <att name="initial_score" value="0.2846" type="real" />
    <att name="relevance_score" value="1.0" type="real" />
  </edge>
  <edge id="O00459 (pp) Q9UJM3" label="P85B_HUMAN (pp) ERRFI_HUMAN" source="O00459" target="Q9UJM3">
    <att name="confidence_score" value="1.0" type="real" />
    <att name="confidence_score_old" value="1.0" type="real" />
    <att name="relevance_score" value="1.0" type="real" />
  </edge>
  <edge id="O00459 (pp) Q9UM73" label="P85B_HUMAN (pp) ALK_HUMAN" source="O00459" target="Q9UM73">
    <att name="confidence_score" value="1.0" type="real" />
    <att name="confidence_score_old" value="1.0" type="real" />
    <att name="initial_score" value="0.2564" type="real" />
    <att name="relevance_score" value="1.0" type="real" />
  </edge>
  <edge id="O15524 (pp) P04626" label="SOCS1_HUMAN (pp) ERBB2_HUMAN" source="O15524" target="P04626">
    <att name="confidence_score" value="1.0" type="real" />
    <att name="confidence_score_old" value="0.178" type="real" />
    <att name="initial_score" value="0.1066" type="real" />
    <att name="relevance_score" value="1.0" type="real" />
  </edge>
  <edge id="O15524 (pp) P06213" label="SOCS1_HUMAN (pp) INSR_HUMAN" source="O15524" target="P06213">
    <att name="confidence_score" value="1.0" type="real" />
    <att name="confidence_score_old" value="0.5535" type="real" />
    <att name="initial_score" value="0.6547" type="real" />
    <att name="relevance_score" value="1.0" type="real" />
  </edge>
  <edge id="O15524 (pp) P06239" label="SOCS1_HUMAN (pp) LCK_HUMAN" source="O15524" target="P06239">
    <att name="confidence_score" value="1.0" type="real" />
    <att name="confidence_score_old" value="0.2161" type="real" />
    <att name="initial_score" value="0.2003" type="real" />
    <att name="relevance_score" value="1.0" type="real" />
  </edge>
  <edge id="O15524 (pp) P06241" label="SOCS1_HUMAN (pp) FYN_HUMAN" source="O15524" target="P06241">
    <att name="confidence_score" value="1.0" type="real" />
    <att name="confidence_score_old" value="0.1946" type="real" />
    <att name="initial_score" value="0.1497" type="real" />
    <att name="relevance_score" value="1.0" type="real" />
  </edge>
  <edge id="O15524 (pp) P07948" label="SOCS1_HUMAN (pp) LYN_HUMAN" source="O15524" target="P07948">
    <att name="confidence_score" value="1.0" type="real" />
    <att name="confidence_score_old" value="0.2399" type="real" />
    <att name="initial_score" value="0.2508" type="real" />
    <att name="relevance_score" value="1.0" type="real" />
  </edge>
  <edge id="O15524 (pp) P08069" label="SOCS1_HUMAN (pp) IGF1R_HUMAN" source="O15524" target="P08069">
    <att name="confidence_score" value="1.0" type="real" />
    <att name="confidence_score_old" value="0.5124" type="real" />
    <att name="initial_score" value="0.6175" type="real" />
    <att name="relevance_score" value="1.0" type="real" />
  </edge>
  <edge id="O15524 (pp) P15498" label="SOCS1_HUMAN (pp) VAV_HUMAN" source="O15524" target="P15498">
    <att name="confidence_score" value="1.0" type="real" />
    <att name="confidence_score_old" value="0.4015" type="real" />
    <att name="initial_score" value="0.4997" type="real" />
    <att name="relevance_score" value="1.0" type="real" />
  </edge>
  <edge id="O15524 (pp) P27986" label="SOCS1_HUMAN (pp) P85A_HUMAN" source="O15524" target="P27986">
    <att name="confidence_score" value="1.0" type="real" />
    <att name="confidence_score_old" value="0.1813" type="real" />
    <att name="initial_score" value="0.1154" type="real" />
    <att name="relevance_score" value="1.0" type="real" />
  </edge>
  <edge id="O15524 (pp) P29353" label="SOCS1_HUMAN (pp) SHC1_HUMAN" source="O15524" target="P29353">
    <att name="confidence_score" value="1.0" type="real" />
    <att name="confidence_score_old" value="0.2121" type="real" />
    <att name="initial_score" value="0.1913" type="real" />
    <att name="relevance_score" value="1.0" type="real" />
  </edge>
  <edge id="O15524 (pp) P36888" label="SOCS1_HUMAN (pp) FLT3_HUMAN" source="O15524" target="P36888">
    <att name="confidence_score" value="1.0" type="real" />
    <att name="confidence_score_old" value="0.2114" type="real" />
    <att name="initial_score" value="0.1897" type="real" />
    <att name="relevance_score" value="1.0" type="real" />
  </edge>
  <edge id="O15524 (pp) P42680" label="SOCS1_HUMAN (pp) TEC_HUMAN" source="O15524" target="P42680">
    <att name="confidence_score" value="1.0" type="real" />
    <att name="confidence_score_old" value="0.5382" type="real" />
    <att name="initial_score" value="0.6412" type="real" />
    <att name="relevance_score" value="1.0" type="real" />
  </edge>
  <edge id="O15524 (pp) P43405" label="SOCS1_HUMAN (pp) KSYK_HUMAN" source="O15524" target="P43405">
    <att name="confidence_score" value="1.0" type="real" />
    <att name="confidence_score_old" value="0.2274" type="real" />
    <att name="initial_score" value="0.2249" type="real" />
    <att name="relevance_score" value="1.0" type="real" />
  </edge>
  <edge id="O15524 (pp) P52735" label="SOCS1_HUMAN (pp) VAV2_HUMAN" source="O15524" target="P52735">
    <att name="confidence_score" value="1.0" type="real" />
    <att name="confidence_score_old" value="0.1958" type="real" />
    <att name="initial_score" value="0.1528" type="real" />
    <att name="relevance_score" value="1.0" type="real" />
  </edge>
  <edge id="O15524 (pp) P62993" label="SOCS1_HUMAN (pp) GRB2_HUMAN" source="O15524" target="P62993">
    <att name="confidence_score" value="1.0" type="real" />
    <att name="confidence_score_old" value="1.0" type="real" />
    <att name="initial_score" value="0.1854" type="real" />
    <att name="relevance_score" value="1.0" type="real" />
  </edge>
  <edge id="O15524 (pp) Q06124" label="SOCS1_HUMAN (pp) PTN11_HUMAN" source="O15524" target="Q06124">
    <att name="confidence_score" value="1.0" type="real" />
    <att name="confidence_score_old" value="0.3523" type="real" />
    <att name="initial_score" value="0.4365" type="real" />
    <att name="relevance_score" value="1.0" type="real" />
  </edge>
  <edge id="O15524 (pp) Q08881" label="SOCS1_HUMAN (pp) ITK_HUMAN" source="O15524" target="Q08881">
    <att name="confidence_score" value="1.0" type="real" />
    <att name="confidence_score_old" value="0.1974" type="real" />
    <att name="initial_score" value="0.1567" type="real" />
    <att name="relevance_score" value="1.0" type="real" />
  </edge>
  <edge id="O43561 (pp) O75791" label="LAT_HUMAN (pp) GRAP2_HUMAN" source="O43561" target="O75791">
    <att name="confidence_score" value="1.0" type="real" />
    <att name="confidence_score_old" value="1.0" type="real" />
    <att name="initial_score" value="0.7721" type="real" />
    <att name="relevance_score" value="1.0" type="real" />
  </edge>
  <edge id="O43561 (pp) P06239" label="LAT_HUMAN (pp) LCK_HUMAN" source="O43561" target="P06239">
    <att name="confidence_score" value="1.0" type="real" />
    <att name="confidence_score_old" value="1.0" type="real" />
    <att name="initial_score" value="0.562" type="real" />
    <att name="relevance_score" value="1.0" type="real" />
  </edge>
  <edge id="O43561 (pp) P06241" label="LAT_HUMAN (pp) FYN_HUMAN" source="O43561" target="P06241">
    <att name="confidence_score" value="1.0" type="real" />
    <att name="confidence_score_old" value="0.2211" type="real" />
    <att name="initial_score" value="0.2115" type="real" />
    <att name="relevance_score" value="1.0" type="real" />
  </edge>
  <edge id="O43561 (pp) P09693" label="LAT_HUMAN (pp) CD3G_HUMAN" source="O43561" target="P09693">
    <att name="confidence_score" value="1.0" type="real" />
    <att name="confidence_score_old" value="1.0" type="real" />
    <att name="initial_score" value="0.1952" type="real" />
    <att name="relevance_score" value="1.0" type="real" />
  </edge>
  <edge id="O43561 (pp) P12314" label="LAT_HUMAN (pp) FCGR1_HUMAN" source="O43561" target="P12314">
    <att name="confidence_score" value="1.0" type="real" />
    <att name="confidence_score_old" value="0.337" type="real" />
    <att name="initial_score" value="0.415" type="real" />
    <att name="relevance_score" value="1.0" type="real" />
  </edge>
  <edge id="O43561 (pp) P12318" label="LAT_HUMAN (pp) FCG2A_HUMAN" source="O43561" target="P12318">
    <att name="confidence_score" value="1.0" type="real" />
    <att name="confidence_score_old" value="0.3374" type="real" />
    <att name="initial_score" value="0.4156" type="real" />
    <att name="relevance_score" value="1.0" type="real" />
  </edge>
  <edge id="O43561 (pp) P15498" label="LAT_HUMAN (pp) VAV_HUMAN" source="O43561" target="P15498">
    <att name="confidence_score" value="1.0" type="real" />
    <att name="confidence_score_old" value="1.0" type="real" />
    <att name="initial_score" value="0.3229" type="real" />
    <att name="relevance_score" value="1.0" type="real" />
  </edge>
  <edge id="O43561 (pp) P16885" label="LAT_HUMAN (pp) PLCG2_HUMAN" source="O43561" target="P16885">
    <att name="confidence_score" value="1.0" type="real" />
    <att name="confidence_score_old" value="1.0" type="real" />
    <att name="initial_score" value="0.4079" type="real" />
    <att name="relevance_score" value="1.0" type="real" />
  </edge>
  <edge id="O43561 (pp) P19174" label="LAT_HUMAN (pp) PLCG1_HUMAN" source="O43561" target="P19174">
    <att name="confidence_score" value="1.0" type="real" />
    <att name="confidence_score_old" value="1.0" type="real" />
    <att name="initial_score" value="0.6422" type="real" />
    <att name="relevance_score" value="1.0" type="real" />
  </edge>
  <edge id="O43561 (pp) P20963" label="LAT_HUMAN (pp) CD3Z_HUMAN" source="O43561" target="P20963">
    <att name="confidence_score" value="1.0" type="real" />
    <att name="confidence_score_old" value="1.0" type="real" />
    <att name="initial_score" value="0.2117" type="real" />
    <att name="relevance_score" value="1.0" type="real" />
  </edge>
  <edge id="O43561 (pp) P22681" label="LAT_HUMAN (pp) CBL_HUMAN" source="O43561" target="P22681">
    <att name="confidence_score" value="1.0" type="real" />
    <att name="confidence_score_old" value="0.2477" type="real" />
    <att name="initial_score" value="0.2663" type="real" />
    <att name="relevance_score" value="1.0" type="real" />
  </edge>
  <edge id="O43561 (pp) P27986" label="LAT_HUMAN (pp) P85A_HUMAN" source="O43561" target="P27986">
    <att name="confidence_score" value="1.0" type="real" />
    <att name="confidence_score_old" value="1.0" type="real" />
    <att name="initial_score" value="0.2773" type="real" />
    <att name="relevance_score" value="1.0" type="real" />
  </edge>
  <edge id="O43561 (pp) P29353" label="LAT_HUMAN (pp) SHC1_HUMAN" source="O43561" target="P29353">
    <att name="confidence_score" value="1.0" type="real" />
    <att name="confidence_score_old" value="1.0" type="real" />
    <att name="initial_score" value="0.1259" type="real" />
    <att name="relevance_score" value="1.0" type="real" />
  </edge>
  <edge id="O43561 (pp) P42680" label="LAT_HUMAN (pp) TEC_HUMAN" source="O43561" target="P42680">
    <att name="confidence_score" value="1.0" type="real" />
    <att name="confidence_score_old" value="1.0" type="real" />
    <att name="initial_score" value="0.1331" type="real" />
    <att name="relevance_score" value="1.0" type="real" />
  </edge>
  <edge id="O43561 (pp) P43403" label="LAT_HUMAN (pp) ZAP70_HUMAN" source="O43561" target="P43403">
    <att name="confidence_score" value="1.0" type="real" />
    <att name="confidence_score_old" value="1.0" type="real" />
    <att name="initial_score" value="0.7599" type="real" />
    <att name="relevance_score" value="1.0" type="real" />
  </edge>
  <edge id="O43561 (pp) P43405" label="LAT_HUMAN (pp) KSYK_HUMAN" source="O43561" target="P43405">
    <att name="confidence_score" value="1.0" type="real" />
    <att name="confidence_score_old" value="1.0" type="real" />
    <att name="initial_score" value="0.5468" type="real" />
    <att name="relevance_score" value="1.0" type="real" />
  </edge>
  <edge id="O43561 (pp) P52735" label="LAT_HUMAN (pp) VAV2_HUMAN" source="O43561" target="P52735">
    <att name="confidence_score" value="1.0" type="real" />
    <att name="confidence_score_old" value="1.0" type="real" />
    <att name="initial_score" value="0.2719" type="real" />
    <att name="relevance_score" value="1.0" type="real" />
  </edge>
  <edge id="O43561 (pp) P62993" label="LAT_HUMAN (pp) GRB2_HUMAN" source="O43561" target="P62993">
    <att name="confidence_score" value="1.0" type="real" />
    <att name="confidence_score_old" value="1.0" type="real" />
    <att name="initial_score" value="0.7401" type="real" />
    <att name="relevance_score" value="1.0" type="real" />
  </edge>
  <edge id="O43561 (pp) P63000" label="LAT_HUMAN (pp) RAC1_HUMAN" source="O43561" target="P63000">
    <att name="confidence_score" value="1.0" type="real" />
    <att name="confidence_score_old" value="1.0" type="real" />
    <att name="initial_score" value="0.1285" type="real" />
    <att name="relevance_score" value="1.0" type="real" />
  </edge>
  <edge id="O43561 (pp) P78314" label="LAT_HUMAN (pp) 3BP2_HUMAN" source="O43561" target="P78314">
    <att name="confidence_score" value="1.0" type="real" />
    <att name="confidence_score_old" value="0.2405" type="real" />
    <att name="initial_score" value="0.252" type="real" />
    <att name="relevance_score" value="1.0" type="real" />
  </edge>
  <edge id="O43561 (pp) Q06187" label="LAT_HUMAN (pp) BTK_HUMAN" source="O43561" target="Q06187">
    <att name="confidence_score" value="1.0" type="real" />
    <att name="confidence_score_old" value="1.0" type="real" />
    <att name="initial_score" value="0.2047" type="real" />
    <att name="relevance_score" value="1.0" type="real" />
  </edge>
  <edge id="O43561 (pp) Q07889" label="LAT_HUMAN (pp) SOS1_HUMAN" source="O43561" target="Q07889">
    <att name="confidence_score" value="1.0" type="real" />
    <att name="confidence_score_old" value="1.0" type="real" />
    <att name="initial_score" value="0.2706" type="real" />
    <att name="relevance_score" value="1.0" type="real" />
  </edge>
  <edge id="O43561 (pp) Q08881" label="LAT_HUMAN (pp) ITK_HUMAN" source="O43561" target="Q08881">
    <att name="confidence_score" value="1.0" type="real" />
    <att name="confidence_score_old" value="1.0" type="real" />
    <att name="initial_score" value="0.7622" type="real" />
    <att name="relevance_score" value="1.0" type="real" />
  </edge>
  <edge id="O43561 (pp) Q13094" label="LAT_HUMAN (pp) LCP2_HUMAN" source="O43561" target="Q13094">
    <att name="confidence_score" value="1.0" type="real" />
    <att name="confidence_score_old" value="1.0" type="real" />
    <att name="initial_score" value="0.81" type="real" />
    <att name="relevance_score" value="1.0" type="real" />
  </edge>
  <edge id="O43561 (pp) Q13153" label="LAT_HUMAN (pp) PAK1_HUMAN" source="O43561" target="Q13153">
    <att name="confidence_score" value="1.0" type="real" />
    <att name="confidence_score_old" value="1.0" type="real" />
    <att name="initial_score" value="0.1526" type="real" />
    <att name="relevance_score" value="1.0" type="real" />
  </edge>
  <edge id="O43561 (pp) Q13177" label="LAT_HUMAN (pp) PAK2_HUMAN" source="O43561" target="Q13177">
    <att name="confidence_score" value="1.0" type="real" />
    <att name="confidence_score_old" value="1.0" type="real" />
    <att name="initial_score" value="0.1534" type="real" />
    <att name="relevance_score" value="1.0" type="real" />
  </edge>
  <edge id="O43561 (pp) Q13191" label="LAT_HUMAN (pp) CBLB_HUMAN" source="O43561" target="Q13191">
    <att name="confidence_score" value="1.0" type="real" />
    <att name="confidence_score_old" value="0.1908" type="real" />
    <att name="initial_score" value="0.1403" type="real" />
    <att name="relevance_score" value="1.0" type="real" />
  </edge>
  <edge id="O43561 (pp) Q9UKW4" label="LAT_HUMAN (pp) VAV3_HUMAN" source="O43561" target="Q9UKW4">
    <att name="confidence_score" value="1.0" type="real" />
    <att name="confidence_score_old" value="1.0" type="real" />
    <att name="initial_score" value="0.2758" type="real" />
    <att name="relevance_score" value="1.0" type="real" />
  </edge>
  <edge id="O60716 (pp) O75914" label="CTND1_HUMAN (pp) PAK3_HUMAN" source="O60716" target="O75914">
    <att name="confidence_score" value="1.0" type="real" />
    <att name="confidence_score_old" value="1.0" type="real" />
    <att name="initial_score" value="0.1787" type="real" />
    <att name="relevance_score" value="1.0" type="real" />
  </edge>
  <edge id="O60716 (pp) P06239" label="CTND1_HUMAN (pp) LCK_HUMAN" source="O60716" target="P06239">
    <att name="confidence_score" value="1.0" type="real" />
    <att name="confidence_score_old" value="0.3362" type="real" />
    <att name="initial_score" value="0.4138" type="real" />
    <att name="relevance_score" value="1.0" type="real" />
  </edge>
  <edge id="O60716 (pp) P06241" label="CTND1_HUMAN (pp) FYN_HUMAN" source="O60716" target="P06241">
    <att name="confidence_score" value="1.0" type="real" />
    <att name="confidence_score_old" value="0.3572" type="real" />
    <att name="initial_score" value="0.4432" type="real" />
    <att name="relevance_score" value="1.0" type="real" />
  </edge>
  <edge id="O60716 (pp) P52735" label="CTND1_HUMAN (pp) VAV2_HUMAN" source="O60716" target="P52735">
    <att name="confidence_score" value="1.0" type="real" />
    <att name="confidence_score_old" value="0.3277" type="real" />
    <att name="initial_score" value="0.4014" type="real" />
    <att name="relevance_score" value="1.0" type="real" />
  </edge>
  <edge id="O60716 (pp) Q06124" label="CTND1_HUMAN (pp) PTN11_HUMAN" source="O60716" target="Q06124">
    <att name="confidence_score" value="1.0" type="real" />
    <att name="confidence_score_old" value="0.4856" type="real" />
    <att name="initial_score" value="0.5915" type="real" />
    <att name="relevance_score" value="1.0" type="real" />
  </edge>
  <edge id="O60716 (pp) Q13153" label="CTND1_HUMAN (pp) PAK1_HUMAN" source="O60716" target="Q13153">
    <att name="confidence_score" value="1.0" type="real" />
    <att name="confidence_score_old" value="1.0" type="real" />
    <att name="initial_score" value="0.1761" type="real" />
    <att name="relevance_score" value="1.0" type="real" />
  </edge>
  <edge id="O60716 (pp) Q13177" label="CTND1_HUMAN (pp) PAK2_HUMAN" source="O60716" target="Q13177">
    <att name="confidence_score" value="1.0" type="real" />
    <att name="confidence_score_old" value="1.0" type="real" />
    <att name="initial_score" value="0.1772" type="real" />
    <att name="relevance_score" value="1.0" type="real" />
  </edge>
  <edge id="O75791 (pp) P04626" label="GRAP2_HUMAN (pp) ERBB2_HUMAN" source="O75791" target="P04626">
    <att name="confidence_score" value="1.0" type="real" />
    <att name="confidence_score_old" value="0.1806" type="real" />
    <att name="initial_score" value="0.1135" type="real" />
    <att name="relevance_score" value="1.0" type="real" />
  </edge>
  <edge id="O75791 (pp) P06239" label="GRAP2_HUMAN (pp) LCK_HUMAN" source="O75791" target="P06239">
    <att name="confidence_score" value="1.0" type="real" />
    <att name="confidence_score_old" value="1.0" type="real" />
    <att name="initial_score" value="0.5088" type="real" />
    <att name="relevance_score" value="1.0" type="real" />
  </edge>
  <edge id="O75791 (pp) P06241" label="GRAP2_HUMAN (pp) FYN_HUMAN" source="O75791" target="P06241">
    <att name="confidence_score" value="1.0" type="real" />
    <att name="confidence_score_old" value="1.0" type="real" />
    <att name="initial_score" value="0.4002" type="real" />
    <att name="relevance_score" value="1.0" type="real" />
  </edge>
  <edge id="O75791 (pp) P09693" label="GRAP2_HUMAN (pp) CD3G_HUMAN" source="O75791" target="P09693">
    <att name="confidence_score" value="1.0" type="real" />
    <att name="confidence_score_old" value="1.0" type="real" />
    <att name="initial_score" value="0.0977" type="real" />
    <att name="relevance_score" value="1.0" type="real" />
  </edge>
  <edge id="O75791 (pp) P15498" label="GRAP2_HUMAN (pp) VAV_HUMAN" source="O75791" target="P15498">
    <att name="confidence_score" value="1.0" type="real" />
    <att name="confidence_score_old" value="1.0" type="real" />
    <att name="initial_score" value="0.2624" type="real" />
    <att name="relevance_score" value="1.0" type="real" />
  </edge>
  <edge id="O75791 (pp) P16885" label="GRAP2_HUMAN (pp) PLCG2_HUMAN" source="O75791" target="P16885">
    <att name="confidence_score" value="1.0" type="real" />
    <att name="confidence_score_old" value="1.0" type="real" />
    <att name="initial_score" value="0.3205" type="real" />
    <att name="relevance_score" value="1.0" type="real" />
  </edge>
  <edge id="O75791 (pp) P19174" label="GRAP2_HUMAN (pp) PLCG1_HUMAN" source="O75791" target="P19174">
    <att name="confidence_score" value="1.0" type="real" />
    <att name="confidence_score_old" value="1.0" type="real" />
    <att name="initial_score" value="0.3371" type="real" />
    <att name="relevance_score" value="1.0" type="real" />
  </edge>
  <edge id="O75791 (pp) P20963" label="GRAP2_HUMAN (pp) CD3Z_HUMAN" source="O75791" target="P20963">
    <att name="confidence_score" value="1.0" type="real" />
    <att name="confidence_score_old" value="1.0" type="real" />
    <att name="initial_score" value="0.0967" type="real" />
    <att name="relevance_score" value="1.0" type="real" />
  </edge>
  <edge id="O75791 (pp) P22681" label="GRAP2_HUMAN (pp) CBL_HUMAN" source="O75791" target="P22681">
    <att name="confidence_score" value="1.0" type="real" />
    <att name="confidence_score_old" value="0.2605" type="real" />
    <att name="initial_score" value="0.2906" type="real" />
    <att name="relevance_score" value="1.0" type="real" />
  </edge>
  <edge id="O75791 (pp) P29353" label="GRAP2_HUMAN (pp) SHC1_HUMAN" source="O75791" target="P29353">
    <att name="confidence_score" value="1.0" type="real" />
    <att name="confidence_score_old" value="1.0" type="real" />
    <att name="initial_score" value="0.3874" type="real" />
    <att name="relevance_score" value="1.0" type="real" />
  </edge>
  <edge id="O75791 (pp) P36888" label="GRAP2_HUMAN (pp) FLT3_HUMAN" source="O75791" target="P36888">
    <att name="confidence_score" value="1.0" type="real" />
    <att name="confidence_score_old" value="1.0" type="real" />
    <att name="initial_score" value="0.1328" type="real" />
    <att name="relevance_score" value="1.0" type="real" />
  </edge>
  <edge id="O75791 (pp) P42680" label="GRAP2_HUMAN (pp) TEC_HUMAN" source="O75791" target="P42680">
    <att name="confidence_score" value="1.0" type="real" />
    <att name="confidence_score_old" value="1.0" type="real" />
    <att name="initial_score" value="0.1339" type="real" />
    <att name="relevance_score" value="1.0" type="real" />
  </edge>
  <edge id="O75791 (pp) P43403" label="GRAP2_HUMAN (pp) ZAP70_HUMAN" source="O75791" target="P43403">
    <att name="confidence_score" value="1.0" type="real" />
    <att name="confidence_score_old" value="1.0" type="real" />
    <att name="initial_score" value="0.5208" type="real" />
    <att name="relevance_score" value="1.0" type="real" />
  </edge>
  <edge id="O75791 (pp) P43405" label="GRAP2_HUMAN (pp) KSYK_HUMAN" source="O75791" target="P43405">
    <att name="confidence_score" value="1.0" type="real" />
    <att name="confidence_score_old" value="1.0" type="real" />
    <att name="initial_score" value="0.228" type="real" />
    <att name="relevance_score" value="1.0" type="real" />
  </edge>
  <edge id="O75791 (pp) P52735" label="GRAP2_HUMAN (pp) VAV2_HUMAN" source="O75791" target="P52735">
    <att name="confidence_score" value="1.0" type="real" />
    <att name="confidence_score_old" value="1.0" type="real" />
    <att name="initial_score" value="0.2726" type="real" />
    <att name="relevance_score" value="1.0" type="real" />
  </edge>
  <edge id="O75791 (pp) P62993" label="GRAP2_HUMAN (pp) GRB2_HUMAN" source="O75791" target="P62993">
    <att name="confidence_score" value="1.0" type="real" />
    <att name="confidence_score_old" value="1.0" type="real" />
    <att name="initial_score" value="0.3876" type="real" />
    <att name="relevance_score" value="1.0" type="real" />
  </edge>
  <edge id="O75791 (pp) P63000" label="GRAP2_HUMAN (pp) RAC1_HUMAN" source="O75791" target="P63000">
    <att name="confidence_score" value="1.0" type="real" />
    <att name="confidence_score_old" value="1.0" type="real" />
    <att name="initial_score" value="0.1288" type="real" />
    <att name="relevance_score" value="1.0" type="real" />
  </edge>
  <edge id="O75791 (pp) Q06187" label="GRAP2_HUMAN (pp) BTK_HUMAN" source="O75791" target="Q06187">
    <att name="confidence_score" value="1.0" type="real" />
    <att name="confidence_score_old" value="1.0" type="real" />
    <att name="initial_score" value="0.2054" type="real" />
    <att name="relevance_score" value="1.0" type="real" />
  </edge>
  <edge id="O75791 (pp) Q07889" label="GRAP2_HUMAN (pp) SOS1_HUMAN" source="O75791" target="Q07889">
    <att name="confidence_score" value="1.0" type="real" />
    <att name="confidence_score_old" value="1.0" type="real" />
    <att name="initial_score" value="0.3848" type="real" />
    <att name="relevance_score" value="1.0" type="real" />
  </edge>
  <edge id="O75791 (pp) Q08881" label="GRAP2_HUMAN (pp) ITK_HUMAN" source="O75791" target="Q08881">
    <att name="confidence_score" value="1.0" type="real" />
    <att name="confidence_score_old" value="1.0" type="real" />
    <att name="initial_score" value="0.5051" type="real" />
    <att name="relevance_score" value="1.0" type="real" />
  </edge>
  <edge id="O75791 (pp) Q13094" label="GRAP2_HUMAN (pp) LCP2_HUMAN" source="O75791" target="Q13094">
    <att name="confidence_score" value="1.0" type="real" />
    <att name="confidence_score_old" value="1.0" type="real" />
    <att name="initial_score" value="0.8385" type="real" />
    <att name="relevance_score" value="1.0" type="real" />
  </edge>
  <edge id="O75791 (pp) Q13153" label="GRAP2_HUMAN (pp) PAK1_HUMAN" source="O75791" target="Q13153">
    <att name="confidence_score" value="1.0" type="real" />
    <att name="confidence_score_old" value="1.0" type="real" />
    <att name="initial_score" value="0.1529" type="real" />
    <att name="relevance_score" value="1.0" type="real" />
  </edge>
  <edge id="O75791 (pp) Q13177" label="GRAP2_HUMAN (pp) PAK2_HUMAN" source="O75791" target="Q13177">
    <att name="confidence_score" value="1.0" type="real" />
    <att name="confidence_score_old" value="1.0" type="real" />
    <att name="initial_score" value="0.1537" type="real" />
    <att name="relevance_score" value="1.0" type="real" />
  </edge>
  <edge id="O75791 (pp) Q13191" label="GRAP2_HUMAN (pp) CBLB_HUMAN" source="O75791" target="Q13191">
    <att name="confidence_score" value="1.0" type="real" />
    <att name="confidence_score_old" value="0.1827" type="real" />
    <att name="initial_score" value="0.1193" type="real" />
    <att name="relevance_score" value="1.0" type="real" />
  </edge>
  <edge id="O75791 (pp) Q13480" label="GRAP2_HUMAN (pp) GAB1_HUMAN" source="O75791" target="Q13480">
    <att name="confidence_score" value="1.0" type="real" />
    <att name="confidence_score_old" value="0.4728" type="real" />
    <att name="initial_score" value="0.5786" type="real" />
    <att name="relevance_score" value="1.0" type="real" />
  </edge>
  <edge id="O75791 (pp) Q8WV28" label="GRAP2_HUMAN (pp) BLNK_HUMAN" source="O75791" target="Q8WV28">
    <att name="confidence_score" value="1.0" type="real" />
    <att name="confidence_score_old" value="0.3168" type="real" />
    <att name="initial_score" value="0.3851" type="real" />
    <att name="relevance_score" value="1.0" type="real" />
  </edge>
  <edge id="O75791 (pp) Q9UKW4" label="GRAP2_HUMAN (pp) VAV3_HUMAN" source="O75791" target="Q9UKW4">
    <att name="confidence_score" value="1.0" type="real" />
    <att name="confidence_score_old" value="1.0" type="real" />
    <att name="initial_score" value="0.2769" type="real" />
    <att name="relevance_score" value="1.0" type="real" />
  </edge>
  <edge id="O75914 (pp) P06241" label="PAK3_HUMAN (pp) FYN_HUMAN" source="O75914" target="P06241">
    <att name="confidence_score" value="1.0" type="real" />
    <att name="confidence_score_old" value="1.0" type="real" />
    <att name="initial_score" value="0.2641" type="real" />
    <att name="relevance_score" value="1.0" type="real" />
  </edge>
  <edge id="O75914 (pp) P12931" label="PAK3_HUMAN (pp) SRC_HUMAN" source="O75914" target="P12931">
    <att name="confidence_score" value="1.0" type="real" />
    <att name="confidence_score_old" value="1.0" type="real" />
    <att name="initial_score" value="0.2117" type="real" />
    <att name="relevance_score" value="1.0" type="real" />
  </edge>
  <edge id="O75914 (pp) P15498" label="PAK3_HUMAN (pp) VAV_HUMAN" source="O75914" target="P15498">
    <att name="confidence_score" value="1.0" type="real" />
    <att name="confidence_score_old" value="1.0" type="real" />
    <att name="initial_score" value="0.2011" type="real" />
    <att name="relevance_score" value="1.0" type="real" />
  </edge>
  <edge id="O75914 (pp) P46940" label="PAK3_HUMAN (pp) IQGA1_HUMAN" source="O75914" target="P46940">
    <att name="confidence_score" value="1.0" type="real" />
    <att name="confidence_score_old" value="1.0" type="real" />
    <att name="relevance_score" value="1.0" type="real" />
  </edge>
  <edge id="O75914 (pp) P52735" label="PAK3_HUMAN (pp) VAV2_HUMAN" source="O75914" target="P52735">
    <att name="confidence_score" value="1.0" type="real" />
    <att name="confidence_score_old" value="1.0" type="real" />
    <att name="initial_score" value="0.202" type="real" />
    <att name="relevance_score" value="1.0" type="real" />
  </edge>
  <edge id="O75914 (pp) P52799" label="PAK3_HUMAN (pp) EFNB2_HUMAN" source="O75914" target="P52799">
    <att name="confidence_score" value="1.0" type="real" />
    <att name="confidence_score_old" value="1.0" type="real" />
    <att name="initial_score" value="0.2176" type="real" />
    <att name="relevance_score" value="1.0" type="real" />
  </edge>
  <edge id="O75914 (pp) P54753" label="PAK3_HUMAN (pp) EPHB3_HUMAN" source="O75914" target="P54753">
    <att name="confidence_score" value="1.0" type="real" />
    <att name="confidence_score_old" value="0.2256" type="real" />
    <att name="initial_score" value="0.2212" type="real" />
    <att name="relevance_score" value="1.0" type="real" />
  </edge>
  <edge id="O75914 (pp) P63000" label="PAK3_HUMAN (pp) RAC1_HUMAN" source="O75914" target="P63000">
    <att name="confidence_score" value="1.0" type="real" />
    <att name="confidence_score_old" value="1.0" type="real" />
    <att name="initial_score" value="0.7579" type="real" />
    <att name="relevance_score" value="1.0" type="real" />
  </edge>
  <edge id="O75914 (pp) P98172" label="PAK3_HUMAN (pp) EFNB1_HUMAN" source="O75914" target="P98172">
    <att name="confidence_score" value="1.0" type="real" />
    <att name="confidence_score_old" value="1.0" type="real" />
    <att name="initial_score" value="0.2155" type="real" />
    <att name="relevance_score" value="1.0" type="real" />
  </edge>
  <edge id="O75914 (pp) Q13094" label="PAK3_HUMAN (pp) LCP2_HUMAN" source="O75914" target="Q13094">
    <att name="confidence_score" value="1.0" type="real" />
    <att name="confidence_score_old" value="1.0" type="real" />
    <att name="initial_score" value="0.4118" type="real" />
    <att name="relevance_score" value="1.0" type="real" />
  </edge>
  <edge id="O75914 (pp) Q13153" label="PAK3_HUMAN (pp) PAK1_HUMAN" source="O75914" target="Q13153">
    <att name="confidence_score" value="1.0" type="real" />
    <att name="confidence_score_old" value="1.0" type="real" />
    <att name="initial_score" value="0.139" type="real" />
    <att name="relevance_score" value="1.0" type="real" />
  </edge>
  <edge id="O75914 (pp) Q13177" label="PAK3_HUMAN (pp) PAK2_HUMAN" source="O75914" target="Q13177">
    <att name="confidence_score" value="1.0" type="real" />
    <att name="confidence_score_old" value="1.0" type="real" />
    <att name="initial_score" value="0.119" type="real" />
    <att name="relevance_score" value="1.0" type="real" />
  </edge>
  <edge id="O75914 (pp) Q15768" label="PAK3_HUMAN (pp) EFNB3_HUMAN" source="O75914" target="Q15768">
    <att name="confidence_score" value="1.0" type="real" />
    <att name="confidence_score_old" value="1.0" type="real" />
    <att name="initial_score" value="0.2193" type="real" />
    <att name="relevance_score" value="1.0" type="real" />
  </edge>
  <edge id="O75914 (pp) Q9UKW4" label="PAK3_HUMAN (pp) VAV3_HUMAN" source="O75914" target="Q9UKW4">
    <att name="confidence_score" value="1.0" type="real" />
    <att name="confidence_score_old" value="1.0" type="real" />
    <att name="initial_score" value="0.2047" type="real" />
    <att name="relevance_score" value="1.0" type="real" />
  </edge>
  <edge id="O95782 (pp) P01133" label="AP2A1_HUMAN (pp) EGF_HUMAN" source="O95782" target="P01133">
    <att name="confidence_score" value="1.0" type="real" />
    <att name="confidence_score_old" value="0.1707" type="real" />
    <att name="initial_score" value="0.0864" type="real" />
    <att name="relevance_score" value="1.0" type="real" />
  </edge>
  <edge id="O95782 (pp) P05783" label="AP2A1_HUMAN (pp) K1C18_HUMAN" source="O95782" target="P05783">
    <att name="confidence_score" value="1.0" type="real" />
    <att name="confidence_score_old" value="1.0" type="real" />
    <att name="relevance_score" value="1.0" type="real" />
  </edge>
  <edge id="O95782 (pp) P08729" label="AP2A1_HUMAN (pp) K2C7_HUMAN" source="O95782" target="P08729">
    <att name="confidence_score" value="1.0" type="real" />
    <att name="confidence_score_old" value="1.0" type="real" />
    <att name="relevance_score" value="1.0" type="real" />
  </edge>
  <edge id="O95782 (pp) P09693" label="AP2A1_HUMAN (pp) CD3G_HUMAN" source="O95782" target="P09693">
    <att name="confidence_score" value="1.0" type="real" />
    <att name="confidence_score_old" value="0.1915" type="real" />
    <att name="initial_score" value="0.1418" type="real" />
    <att name="relevance_score" value="1.0" type="real" />
  </edge>
  <edge id="O95782 (pp) P13987" label="AP2A1_HUMAN (pp) CD59_HUMAN" source="O95782" target="P13987">
    <att name="confidence_score" value="1.0" type="real" />
    <att name="confidence_score_old" value="1.0" type="real" />
    <att name="relevance_score" value="1.0" type="real" />
  </edge>
  <edge id="O95782 (pp) P22681" label="AP2A1_HUMAN (pp) CBL_HUMAN" source="O95782" target="P22681">
    <att name="confidence_score" value="1.0" type="real" />
    <att name="confidence_score_old" value="0.1698" type="real" />
    <att name="initial_score" value="0.0839" type="real" />
    <att name="relevance_score" value="1.0" type="real" />
  </edge>
  <edge id="O95782 (pp) P29353" label="AP2A1_HUMAN (pp) SHC1_HUMAN" source="O95782" target="P29353">
    <att name="confidence_score" value="1.0" type="real" />
    <att name="confidence_score_old" value="1.0" type="real" />
    <att name="initial_score" value="0.4467" type="real" />
    <att name="relevance_score" value="1.0" type="real" />
  </edge>
  <edge id="O95782 (pp) P46940" label="AP2A1_HUMAN (pp) IQGA1_HUMAN" source="O95782" target="P46940">
    <att name="confidence_score" value="1.0" type="real" />
    <att name="confidence_score_old" value="1.0" type="real" />
    <att name="initial_score" value="0.0784" type="real" />
    <att name="relevance_score" value="1.0" type="real" />
  </edge>
  <edge id="O95782 (pp) P52735" label="AP2A1_HUMAN (pp) VAV2_HUMAN" source="O95782" target="P52735">
    <att name="confidence_score" value="1.0" type="real" />
    <att name="confidence_score_old" value="1.0" type="real" />
    <att name="relevance_score" value="1.0" type="real" />
  </edge>
  <edge id="O95782 (pp) P53680" label="AP2A1_HUMAN (pp) AP2S1_HUMAN" source="O95782" target="P53680">
    <att name="confidence_score" value="1.0" type="real" />
    <att name="confidence_score_old" value="1.0" type="real" />
    <att name="initial_score" value="0.3611" type="real" />
    <att name="relevance_score" value="1.0" type="real" />
  </edge>
  <edge id="O95782 (pp) P58107" label="AP2A1_HUMAN (pp) EPIPL_HUMAN" source="O95782" target="P58107">
    <att name="confidence_score" value="1.0" type="real" />
    <att name="confidence_score_old" value="1.0" type="real" />
    <att name="relevance_score" value="1.0" type="real" />
  </edge>
  <edge id="O95782 (pp) P62316" label="AP2A1_HUMAN (pp) SMD2_HUMAN" source="O95782" target="P62316">
    <att name="confidence_score" value="1.0" type="real" />
    <att name="confidence_score_old" value="1.0" type="real" />
    <att name="relevance_score" value="1.0" type="real" />
  </edge>
  <edge id="O95782 (pp) P62993" label="AP2A1_HUMAN (pp) GRB2_HUMAN" source="O95782" target="P62993">
    <att name="confidence_score" value="1.0" type="real" />
    <att name="confidence_score_old" value="1.0" type="real" />
    <att name="initial_score" value="0.1101" type="real" />
    <att name="relevance_score" value="1.0" type="real" />
  </edge>
  <edge id="O95782 (pp) P63010" label="AP2A1_HUMAN (pp) AP2B1_HUMAN" source="O95782" target="P63010">
    <att name="confidence_score" value="1.0" type="real" />
    <att name="confidence_score_old" value="1.0" type="real" />
    <att name="initial_score" value="0.5047" type="real" />
    <att name="relevance_score" value="1.0" type="real" />
  </edge>
  <edge id="O95782 (pp) Q04695" label="AP2A1_HUMAN (pp) K1C17_HUMAN" source="O95782" target="Q04695">
    <att name="confidence_score" value="1.0" type="real" />
    <att name="confidence_score_old" value="1.0" type="real" />
    <att name="relevance_score" value="1.0" type="real" />
  </edge>
  <edge id="O95782 (pp) Q06124" label="AP2A1_HUMAN (pp) PTN11_HUMAN" source="O95782" target="Q06124">
    <att name="confidence_score" value="1.0" type="real" />
    <att name="confidence_score_old" value="1.0" type="real" />
    <att name="relevance_score" value="1.0" type="real" />
  </edge>
  <edge id="O95782 (pp) Q07889" label="AP2A1_HUMAN (pp) SOS1_HUMAN" source="O95782" target="Q07889">
    <att name="confidence_score" value="1.0" type="real" />
    <att name="confidence_score_old" value="1.0" type="real" />
    <att name="relevance_score" value="1.0" type="real" />
  </edge>
  <edge id="O95782 (pp) Q13191" label="AP2A1_HUMAN (pp) CBLB_HUMAN" source="O95782" target="Q13191">
    <att name="confidence_score" value="1.0" type="real" />
    <att name="confidence_score_old" value="1.0" type="real" />
    <att name="relevance_score" value="1.0" type="real" />
  </edge>
  <edge id="O95782 (pp) Q15149" label="AP2A1_HUMAN (pp) PLEC_HUMAN" source="O95782" target="Q15149">
    <att name="confidence_score" value="1.0" type="real" />
    <att name="confidence_score_old" value="1.0" type="real" />
    <att name="relevance_score" value="1.0" type="real" />
  </edge>
  <edge id="O95782 (pp) Q16695" label="AP2A1_HUMAN (pp) H31T_HUMAN" source="O95782" target="Q16695">
    <att name="confidence_score" value="1.0" type="real" />
    <att name="confidence_score_old" value="1.0" type="real" />
    <att name="relevance_score" value="1.0" type="real" />
  </edge>
  <edge id="O95782 (pp) Q2TAY7" label="AP2A1_HUMAN (pp) SMU1_HUMAN" source="O95782" target="Q2TAY7">
    <att name="confidence_score" value="1.0" type="real" />
    <att name="confidence_score_old" value="1.0" type="real" />
    <att name="relevance_score" value="1.0" type="real" />
  </edge>
  <edge id="O95782 (pp) Q6WCQ1" label="AP2A1_HUMAN (pp) MPRIP_HUMAN" source="O95782" target="Q6WCQ1">
    <att name="confidence_score" value="1.0" type="real" />
    <att name="confidence_score_old" value="1.0" type="real" />
    <att name="relevance_score" value="1.0" type="real" />
  </edge>
  <edge id="O95782 (pp) Q9H0H5" label="AP2A1_HUMAN (pp) RGAP1_HUMAN" source="O95782" target="Q9H0H5">
    <att name="confidence_score" value="1.0" type="real" />
    <att name="confidence_score_old" value="1.0" type="real" />
    <att name="relevance_score" value="1.0" type="real" />
  </edge>
  <edge id="O95782 (pp) Q9UKW4" label="AP2A1_HUMAN (pp) VAV3_HUMAN" source="O95782" target="Q9UKW4">
    <att name="confidence_score" value="1.0" type="real" />
    <att name="confidence_score_old" value="1.0" type="real" />
    <att name="relevance_score" value="1.0" type="real" />
  </edge>
  <edge id="P00403 (pp) P01133" label="COX2_HUMAN (pp) EGF_HUMAN" source="P00403" target="P01133">
    <att name="confidence_score" value="1.0" type="real" />
    <att name="confidence_score_old" value="1.0" type="real" />
    <att name="relevance_score" value="1.0" type="real" />
  </edge>
  <edge id="P00403 (pp) P22681" label="COX2_HUMAN (pp) CBL_HUMAN" source="P00403" target="P22681">
    <att name="confidence_score" value="1.0" type="real" />
    <att name="confidence_score_old" value="1.0" type="real" />
    <att name="initial_score" value="0.1228" type="real" />
    <att name="relevance_score" value="1.0" type="real" />
  </edge>
  <edge id="P00403 (pp) P27986" label="COX2_HUMAN (pp) P85A_HUMAN" source="P00403" target="P27986">
    <att name="confidence_score" value="1.0" type="real" />
    <att name="confidence_score_old" value="1.0" type="real" />
    <att name="relevance_score" value="1.0" type="real" />
  </edge>
  <edge id="P00403 (pp) P29353" label="COX2_HUMAN (pp) SHC1_HUMAN" source="P00403" target="P29353">
    <att name="confidence_score" value="1.0" type="real" />
    <att name="confidence_score_old" value="1.0" type="real" />
    <att name="relevance_score" value="1.0" type="real" />
  </edge>
  <edge id="P00403 (pp) P36542" label="COX2_HUMAN (pp) ATPG_HUMAN" source="P00403" target="P36542">
    <att name="confidence_score" value="1.0" type="real" />
    <att name="confidence_score_old" value="1.0" type="real" />
    <att name="initial_score" value="0.0884" type="real" />
    <att name="relevance_score" value="1.0" type="real" />
  </edge>
  <edge id="P00403 (pp) P52735" label="COX2_HUMAN (pp) VAV2_HUMAN" source="P00403" target="P52735">
    <att name="confidence_score" value="1.0" type="real" />
    <att name="confidence_score_old" value="1.0" type="real" />
    <att name="relevance_score" value="1.0" type="real" />
  </edge>
  <edge id="P00403 (pp) P62316" label="COX2_HUMAN (pp) SMD2_HUMAN" source="P00403" target="P62316">
    <att name="confidence_score" value="1.0" type="real" />
    <att name="confidence_score_old" value="1.0" type="real" />
    <att name="relevance_score" value="1.0" type="real" />
  </edge>
  <edge id="P00403 (pp) P62736" label="COX2_HUMAN (pp) ACTA_HUMAN" source="P00403" target="P62736">
    <att name="confidence_score" value="1.0" type="real" />
    <att name="confidence_score_old" value="1.0" type="real" />
    <att name="relevance_score" value="1.0" type="real" />
  </edge>
  <edge id="P00403 (pp) P62993" label="COX2_HUMAN (pp) GRB2_HUMAN" source="P00403" target="P62993">
    <att name="confidence_score" value="1.0" type="real" />
    <att name="confidence_score_old" value="1.0" type="real" />
    <att name="relevance_score" value="1.0" type="real" />
  </edge>
  <edge id="P00403 (pp) Q07889" label="COX2_HUMAN (pp) SOS1_HUMAN" source="P00403" target="Q07889">
    <att name="confidence_score" value="1.0" type="real" />
    <att name="confidence_score_old" value="1.0" type="real" />
    <att name="relevance_score" value="1.0" type="real" />
  </edge>
  <edge id="P00403 (pp) Q07890" label="COX2_HUMAN (pp) SOS2_HUMAN" source="P00403" target="Q07890">
    <att name="confidence_score" value="1.0" type="real" />
    <att name="confidence_score_old" value="1.0" type="real" />
    <att name="relevance_score" value="1.0" type="real" />
  </edge>
  <edge id="P00403 (pp) Q13191" label="COX2_HUMAN (pp) CBLB_HUMAN" source="P00403" target="Q13191">
    <att name="confidence_score" value="1.0" type="real" />
    <att name="confidence_score_old" value="1.0" type="real" />
    <att name="relevance_score" value="1.0" type="real" />
  </edge>
  <edge id="P00403 (pp) Q9UJM3" label="COX2_HUMAN (pp) ERRFI_HUMAN" source="P00403" target="Q9UJM3">
    <att name="confidence_score" value="1.0" type="real" />
    <att name="confidence_score_old" value="1.0" type="real" />
    <att name="relevance_score" value="1.0" type="real" />
  </edge>
  <edge id="P01133 (pp) P04626" label="EGF_HUMAN (pp) ERBB2_HUMAN" source="P01133" target="P04626">
    <att name="confidence_score" value="1.0" type="real" />
    <att name="confidence_score_old" value="1.0" type="real" />
    <att name="initial_score" value="0.7556" type="real" />
    <att name="relevance_score" value="1.0" type="real" />
  </edge>
  <edge id="P01133 (pp) P12931" label="EGF_HUMAN (pp) SRC_HUMAN" source="P01133" target="P12931">
    <att name="confidence_score" value="1.0" type="real" />
    <att name="confidence_score_old" value="1.0" type="real" />
    <att name="initial_score" value="0.2832" type="real" />
    <att name="relevance_score" value="1.0" type="real" />
  </edge>
  <edge id="P01133 (pp) P19174" label="EGF_HUMAN (pp) PLCG1_HUMAN" source="P01133" target="P19174">
    <att name="confidence_score" value="1.0" type="real" />
    <att name="confidence_score_old" value="1.0" type="real" />
    <att name="initial_score" value="0.7878" type="real" />
    <att name="relevance_score" value="1.0" type="real" />
  </edge>
  <edge id="P01133 (pp) P21860" label="EGF_HUMAN (pp) ERBB3_HUMAN" source="P01133" target="P21860">
    <att name="confidence_score" value="1.0" type="real" />
    <att name="confidence_score_old" value="0.2529" type="real" />
    <att name="initial_score" value="0.2762" type="real" />
    <att name="relevance_score" value="1.0" type="real" />
  </edge>
  <edge id="P01133 (pp) P22681" label="EGF_HUMAN (pp) CBL_HUMAN" source="P01133" target="P22681">
    <att name="confidence_score" value="1.0" type="real" />
    <att name="confidence_score_old" value="1.0" type="real" />
    <att name="initial_score" value="0.5855" type="real" />
    <att name="relevance_score" value="1.0" type="real" />
  </edge>
  <edge id="P01133 (pp) P27986" label="EGF_HUMAN (pp) P85A_HUMAN" source="P01133" target="P27986">
    <att name="confidence_score" value="1.0" type="real" />
    <att name="confidence_score_old" value="1.0" type="real" />
    <att name="initial_score" value="0.5693" type="real" />
    <att name="relevance_score" value="1.0" type="real" />
  </edge>
  <edge id="P01133 (pp) P29353" label="EGF_HUMAN (pp) SHC1_HUMAN" source="P01133" target="P29353">
    <att name="confidence_score" value="1.0" type="real" />
    <att name="confidence_score_old" value="1.0" type="real" />
    <att name="initial_score" value="0.4726" type="real" />
    <att name="relevance_score" value="1.0" type="real" />
  </edge>
  <edge id="P01133 (pp) P36542" label="EGF_HUMAN (pp) ATPG_HUMAN" source="P01133" target="P36542">
    <att name="confidence_score" value="1.0" type="real" />
    <att name="confidence_score_old" value="1.0" type="real" />
    <att name="relevance_score" value="1.0" type="real" />
  </edge>
  <edge id="P01133 (pp) P52735" label="EGF_HUMAN (pp) VAV2_HUMAN" source="P01133" target="P52735">
    <att name="confidence_score" value="1.0" type="real" />
    <att name="confidence_score_old" value="1.0" type="real" />
    <att name="relevance_score" value="1.0" type="real" />
  </edge>
  <edge id="P01133 (pp) P53680" label="EGF_HUMAN (pp) AP2S1_HUMAN" source="P01133" target="P53680">
    <att name="confidence_score" value="1.0" type="real" />
    <att name="confidence_score_old" value="0.171" type="real" />
    <att name="initial_score" value="0.0874" type="real" />
    <att name="relevance_score" value="1.0" type="real" />
  </edge>
  <edge id="P01133 (pp) P62316" label="EGF_HUMAN (pp) SMD2_HUMAN" source="P01133" target="P62316">
    <att name="confidence_score" value="1.0" type="real" />
    <att name="confidence_score_old" value="1.0" type="real" />
    <att name="relevance_score" value="1.0" type="real" />
  </edge>
  <edge id="P01133 (pp) P62736" label="EGF_HUMAN (pp) ACTA_HUMAN" source="P01133" target="P62736">
    <att name="confidence_score" value="1.0" type="real" />
    <att name="confidence_score_old" value="1.0" type="real" />
    <att name="relevance_score" value="1.0" type="real" />
  </edge>
  <edge id="P01133 (pp) P62993" label="EGF_HUMAN (pp) GRB2_HUMAN" source="P01133" target="P62993">
    <att name="confidence_score" value="1.0" type="real" />
    <att name="confidence_score_old" value="1.0" type="real" />
    <att name="initial_score" value="0.3738" type="real" />
    <att name="relevance_score" value="1.0" type="real" />
  </edge>
  <edge id="P01133 (pp) P63010" label="EGF_HUMAN (pp) AP2B1_HUMAN" source="P01133" target="P63010">
    <att name="confidence_score" value="1.0" type="real" />
    <att name="confidence_score_old" value="0.1704" type="real" />
    <att name="initial_score" value="0.0854" type="real" />
    <att name="relevance_score" value="1.0" type="real" />
  </edge>
  <edge id="P01133 (pp) Q06124" label="EGF_HUMAN (pp) PTN11_HUMAN" source="P01133" target="Q06124">
    <att name="confidence_score" value="1.0" type="real" />
    <att name="confidence_score_old" value="0.346" type="real" />
    <att name="initial_score" value="0.4277" type="real" />
    <att name="relevance_score" value="1.0" type="real" />
  </edge>
  <edge id="P01133 (pp) Q07889" label="EGF_HUMAN (pp) SOS1_HUMAN" source="P01133" target="Q07889">
    <att name="confidence_score" value="1.0" type="real" />
    <att name="confidence_score_old" value="1.0" type="real" />
    <att name="initial_score" value="0.3036" type="real" />
    <att name="relevance_score" value="1.0" type="real" />
  </edge>
  <edge id="P01133 (pp) Q07890" label="EGF_HUMAN (pp) SOS2_HUMAN" source="P01133" target="Q07890">
    <att name="confidence_score" value="1.0" type="real" />
    <att name="confidence_score_old" value="1.0" type="real" />
    <att name="relevance_score" value="1.0" type="real" />
  </edge>
  <edge id="P01133 (pp) Q13191" label="EGF_HUMAN (pp) CBLB_HUMAN" source="P01133" target="Q13191">
    <att name="confidence_score" value="1.0" type="real" />
    <att name="confidence_score_old" value="1.0" type="real" />
    <att name="relevance_score" value="1.0" type="real" />
  </edge>
  <edge id="P01133 (pp) Q13480" label="EGF_HUMAN (pp) GAB1_HUMAN" source="P01133" target="Q13480">
    <att name="confidence_score" value="1.0" type="real" />
    <att name="confidence_score_old" value="1.0" type="real" />
    <att name="initial_score" value="0.3747" type="real" />
    <att name="relevance_score" value="1.0" type="real" />
  </edge>
  <edge id="P01133 (pp) Q9UJM3" label="EGF_HUMAN (pp) ERRFI_HUMAN" source="P01133" target="Q9UJM3">
    <att name="confidence_score" value="1.0" type="real" />
    <att name="confidence_score_old" value="1.0" type="real" />
    <att name="relevance_score" value="1.0" type="real" />
  </edge>
  <edge id="P01834 (pp) P01857" label="IGKC_HUMAN (pp) IGHG1_HUMAN" source="P01834" target="P01857">
    <att name="confidence_score" value="1.0" type="real" />
    <att name="confidence_score_old" value="1.0" type="real" />
    <att name="initial_score" value="0.6629" type="real" />
    <att name="relevance_score" value="1.0" type="real" />
  </edge>
  <edge id="P01834 (pp) P01859" label="IGKC_HUMAN (pp) IGHG2_HUMAN" source="P01834" target="P01859">
    <att name="confidence_score" value="1.0" type="real" />
    <att name="confidence_score_old" value="1.0" type="real" />
    <att name="initial_score" value="0.0492" type="real" />
    <att name="relevance_score" value="1.0" type="real" />
  </edge>
  <edge id="P01834 (pp) P01860" label="IGKC_HUMAN (pp) IGHG3_HUMAN" source="P01834" target="P01860">
    <att name="confidence_score" value="1.0" type="real" />
    <att name="confidence_score_old" value="1.0" type="real" />
    <att name="initial_score" value="0.0501" type="real" />
    <att name="relevance_score" value="1.0" type="real" />
  </edge>
  <edge id="P01834 (pp) P01861" label="IGKC_HUMAN (pp) IGHG4_HUMAN" source="P01834" target="P01861">
    <att name="confidence_score" value="1.0" type="real" />
    <att name="confidence_score_old" value="1.0" type="real" />
    <att name="initial_score" value="0.4761" type="real" />
    <att name="relevance_score" value="1.0" type="real" />
  </edge>
  <edge id="P01834 (pp) P06241" label="IGKC_HUMAN (pp) FYN_HUMAN" source="P01834" target="P06241">
    <att name="confidence_score" value="1.0" type="real" />
    <att name="confidence_score_old" value="1.0" type="real" />
    <att name="initial_score" value="0.2042" type="real" />
    <att name="relevance_score" value="1.0" type="real" />
  </edge>
  <edge id="P01834 (pp) P07947" label="IGKC_HUMAN (pp) YES_HUMAN" source="P01834" target="P07947">
    <att name="confidence_score" value="1.0" type="real" />
    <att name="confidence_score_old" value="0.1919" type="real" />
    <att name="initial_score" value="0.1428" type="real" />
    <att name="relevance_score" value="1.0" type="real" />
  </edge>
  <edge id="P01834 (pp) P07948" label="IGKC_HUMAN (pp) LYN_HUMAN" source="P01834" target="P07948">
    <att name="confidence_score" value="1.0" type="real" />
    <att name="confidence_score_old" value="1.0" type="real" />
    <att name="initial_score" value="0.4551" type="real" />
    <att name="relevance_score" value="1.0" type="real" />
  </edge>
  <edge id="P01834 (pp) P08637" label="IGKC_HUMAN (pp) FCG3A_HUMAN" source="P01834" target="P08637">
    <att name="confidence_score" value="1.0" type="real" />
    <att name="confidence_score_old" value="1.0" type="real" />
    <att name="initial_score" value="0.3919" type="real" />
    <att name="relevance_score" value="1.0" type="real" />
  </edge>
  <edge id="P01834 (pp) P09693" label="IGKC_HUMAN (pp) CD3G_HUMAN" source="P01834" target="P09693">
    <att name="confidence_score" value="1.0" type="real" />
    <att name="confidence_score_old" value="1.0" type="real" />
    <att name="initial_score" value="0.301" type="real" />
    <att name="relevance_score" value="1.0" type="real" />
  </edge>
  <edge id="P01834 (pp) P0CF74" label="IGKC_HUMAN (pp) IGLC6_HUMAN" source="P01834" target="P0CF74">
    <att name="confidence_score" value="1.0" type="real" />
    <att name="confidence_score_old" value="0.2017" type="real" />
    <att name="initial_score" value="0.167" type="real" />
    <att name="relevance_score" value="1.0" type="real" />
  </edge>
  <edge id="P01834 (pp) P0CG04" label="IGKC_HUMAN (pp) IGLC1_HUMAN" source="P01834" target="P0CG04">
    <att name="confidence_score" value="1.0" type="real" />
    <att name="confidence_score_old" value="0.1984" type="real" />
    <att name="initial_score" value="0.1591" type="real" />
    <att name="relevance_score" value="1.0" type="real" />
  </edge>
  <edge id="P01834 (pp) P0DOY2" label="IGKC_HUMAN (pp) IGLC2_HUMAN" source="P01834" target="P0DOY2">
    <att name="confidence_score" value="1.0" type="real" />
    <att name="confidence_score_old" value="0.1994" type="real" />
    <att name="initial_score" value="0.1614" type="real" />
    <att name="relevance_score" value="1.0" type="real" />
  </edge>
  <edge id="P01834 (pp) P0DOY3" label="IGKC_HUMAN (pp) IGLC3_HUMAN" source="P01834" target="P0DOY3">
    <att name="confidence_score" value="1.0" type="real" />
    <att name="confidence_score_old" value="0.1994" type="real" />
    <att name="initial_score" value="0.1614" type="real" />
    <att name="relevance_score" value="1.0" type="real" />
  </edge>
  <edge id="P01834 (pp) P12314" label="IGKC_HUMAN (pp) FCGR1_HUMAN" source="P01834" target="P12314">
    <att name="confidence_score" value="1.0" type="real" />
    <att name="confidence_score_old" value="1.0" type="real" />
    <att name="initial_score" value="0.2621" type="real" />
    <att name="relevance_score" value="1.0" type="real" />
  </edge>
  <edge id="P01834 (pp) P12318" label="IGKC_HUMAN (pp) FCG2A_HUMAN" source="P01834" target="P12318">
    <att name="confidence_score" value="1.0" type="real" />
    <att name="confidence_score_old" value="1.0" type="real" />
    <att name="initial_score" value="0.4224" type="real" />
    <att name="relevance_score" value="1.0" type="real" />
  </edge>
  <edge id="P01834 (pp) P12931" label="IGKC_HUMAN (pp) SRC_HUMAN" source="P01834" target="P12931">
    <att name="confidence_score" value="1.0" type="real" />
    <att name="confidence_score_old" value="0.1914" type="real" />
    <att name="initial_score" value="0.1418" type="real" />
    <att name="relevance_score" value="1.0" type="real" />
  </edge>
  <edge id="P01834 (pp) P15498" label="IGKC_HUMAN (pp) VAV_HUMAN" source="P01834" target="P15498">
    <att name="confidence_score" value="1.0" type="real" />
    <att name="confidence_score_old" value="1.0" type="real" />
    <att name="initial_score" value="0.212" type="real" />
    <att name="relevance_score" value="1.0" type="real" />
  </edge>
  <edge id="P01834 (pp) P16885" label="IGKC_HUMAN (pp) PLCG2_HUMAN" source="P01834" target="P16885">
    <att name="confidence_score" value="1.0" type="real" />
    <att name="confidence_score_old" value="1.0" type="real" />
    <att name="initial_score" value="0.2153" type="real" />
    <att name="relevance_score" value="1.0" type="real" />
  </edge>
  <edge id="P01834 (pp) P19174" label="IGKC_HUMAN (pp) PLCG1_HUMAN" source="P01834" target="P19174">
    <att name="confidence_score" value="1.0" type="real" />
    <att name="confidence_score_old" value="1.0" type="real" />
    <att name="initial_score" value="0.1185" type="real" />
    <att name="relevance_score" value="1.0" type="real" />
  </edge>
  <edge id="P01834 (pp) P20963" label="IGKC_HUMAN (pp) CD3Z_HUMAN" source="P01834" target="P20963">
    <att name="confidence_score" value="1.0" type="real" />
    <att name="confidence_score_old" value="1.0" type="real" />
    <att name="initial_score" value="0.2501" type="real" />
    <att name="relevance_score" value="1.0" type="real" />
  </edge>
  <edge id="P01834 (pp) P27986" label="IGKC_HUMAN (pp) P85A_HUMAN" source="P01834" target="P27986">
    <att name="confidence_score" value="1.0" type="real" />
    <att name="confidence_score_old" value="1.0" type="real" />
    <att name="initial_score" value="0.0896" type="real" />
    <att name="relevance_score" value="1.0" type="real" />
  </edge>
  <edge id="P01834 (pp) P29353" label="IGKC_HUMAN (pp) SHC1_HUMAN" source="P01834" target="P29353">
    <att name="confidence_score" value="1.0" type="real" />
    <att name="confidence_score_old" value="1.0" type="real" />
    <att name="initial_score" value="0.0462" type="real" />
    <att name="relevance_score" value="1.0" type="real" />
  </edge>
  <edge id="P01834 (pp) P43405" label="IGKC_HUMAN (pp) KSYK_HUMAN" source="P01834" target="P43405">
    <att name="confidence_score" value="1.0" type="real" />
    <att name="confidence_score_old" value="1.0" type="real" />
    <att name="initial_score" value="0.5744" type="real" />
    <att name="relevance_score" value="1.0" type="real" />
  </edge>
  <edge id="P01834 (pp) P52735" label="IGKC_HUMAN (pp) VAV2_HUMAN" source="P01834" target="P52735">
    <att name="confidence_score" value="1.0" type="real" />
    <att name="confidence_score_old" value="1.0" type="real" />
    <att name="initial_score" value="0.1567" type="real" />
    <att name="relevance_score" value="1.0" type="real" />
  </edge>
  <edge id="P01834 (pp) P62993" label="IGKC_HUMAN (pp) GRB2_HUMAN" source="P01834" target="P62993">
    <att name="confidence_score" value="1.0" type="real" />
    <att name="confidence_score_old" value="1.0" type="real" />
    <att name="initial_score" value="0.1753" type="real" />
    <att name="relevance_score" value="1.0" type="real" />
  </edge>
  <edge id="P01834 (pp) Q06187" label="IGKC_HUMAN (pp) BTK_HUMAN" source="P01834" target="Q06187">
    <att name="confidence_score" value="1.0" type="real" />
    <att name="confidence_score_old" value="0.213" type="real" />
    <att name="initial_score" value="0.1932" type="real" />
    <att name="relevance_score" value="1.0" type="real" />
  </edge>
  <edge id="P01834 (pp) Q07889" label="IGKC_HUMAN (pp) SOS1_HUMAN" source="P01834" target="Q07889">
    <att name="confidence_score" value="1.0" type="real" />
    <att name="confidence_score_old" value="1.0" type="real" />
    <att name="initial_score" value="0.1813" type="real" />
    <att name="relevance_score" value="1.0" type="real" />
  </edge>
  <edge id="P01834 (pp) Q8WV28" label="IGKC_HUMAN (pp) BLNK_HUMAN" source="P01834" target="Q8WV28">
    <att name="confidence_score" value="1.0" type="real" />
    <att name="confidence_score_old" value="1.0" type="real" />
    <att name="initial_score" value="0.1749" type="real" />
    <att name="relevance_score" value="1.0" type="real" />
  </edge>
  <edge id="P01834 (pp) Q9UKW4" label="IGKC_HUMAN (pp) VAV3_HUMAN" source="P01834" target="Q9UKW4">
    <att name="confidence_score" value="1.0" type="real" />
    <att name="confidence_score_old" value="1.0" type="real" />
    <att name="initial_score" value="0.159" type="real" />
    <att name="relevance_score" value="1.0" type="real" />
  </edge>
  <edge id="P01857 (pp) P01859" label="IGHG1_HUMAN (pp) IGHG2_HUMAN" source="P01857" target="P01859">
    <att name="confidence_score" value="1.0" type="real" />
    <att name="confidence_score_old" value="1.0" type="real" />
    <att name="initial_score" value="0.0492" type="real" />
    <att name="relevance_score" value="1.0" type="real" />
  </edge>
  <edge id="P01857 (pp) P01860" label="IGHG1_HUMAN (pp) IGHG3_HUMAN" source="P01857" target="P01860">
    <att name="confidence_score" value="1.0" type="real" />
    <att name="confidence_score_old" value="1.0" type="real" />
    <att name="initial_score" value="0.0499" type="real" />
    <att name="relevance_score" value="1.0" type="real" />
  </edge>
  <edge id="P01857 (pp) P01861" label="IGHG1_HUMAN (pp) IGHG4_HUMAN" source="P01857" target="P01861">
    <att name="confidence_score" value="1.0" type="real" />
    <att name="confidence_score_old" value="1.0" type="real" />
    <att name="initial_score" value="0.0511" type="real" />
    <att name="relevance_score" value="1.0" type="real" />
  </edge>
  <edge id="P01857 (pp) P06241" label="IGHG1_HUMAN (pp) FYN_HUMAN" source="P01857" target="P06241">
    <att name="confidence_score" value="1.0" type="real" />
    <att name="confidence_score_old" value="0.191" type="real" />
    <att name="initial_score" value="0.1407" type="real" />
    <att name="relevance_score" value="1.0" type="real" />
  </edge>
  <edge id="P01857 (pp) P07947" label="IGHG1_HUMAN (pp) YES_HUMAN" source="P01857" target="P07947">
    <att name="confidence_score" value="1.0" type="real" />
    <att name="confidence_score_old" value="0.1914" type="real" />
    <att name="initial_score" value="0.1418" type="real" />
    <att name="relevance_score" value="1.0" type="real" />
  </edge>
  <edge id="P01857 (pp) P07948" label="IGHG1_HUMAN (pp) LYN_HUMAN" source="P01857" target="P07948">
    <att name="confidence_score" value="1.0" type="real" />
    <att name="confidence_score_old" value="0.1909" type="real" />
    <att name="initial_score" value="0.1405" type="real" />
    <att name="relevance_score" value="1.0" type="real" />
  </edge>
  <edge id="P01857 (pp) P08637" label="IGHG1_HUMAN (pp) FCG3A_HUMAN" source="P01857" target="P08637">
    <att name="confidence_score" value="1.0" type="real" />
    <att name="confidence_score_old" value="1.0" type="real" />
    <att name="initial_score" value="0.2559" type="real" />
    <att name="relevance_score" value="1.0" type="real" />
  </edge>
  <edge id="P01857 (pp) P09693" label="IGHG1_HUMAN (pp) CD3G_HUMAN" source="P01857" target="P09693">
    <att name="confidence_score" value="1.0" type="real" />
    <att name="confidence_score_old" value="1.0" type="real" />
    <att name="initial_score" value="0.2983" type="real" />
    <att name="relevance_score" value="1.0" type="real" />
  </edge>
  <edge id="P01857 (pp) P0CG04" label="IGHG1_HUMAN (pp) IGLC1_HUMAN" source="P01857" target="P0CG04">
    <att name="confidence_score" value="1.0" type="real" />
    <att name="confidence_score_old" value="0.3815" type="real" />
    <att name="initial_score" value="0.475" type="real" />
    <att name="relevance_score" value="1.0" type="real" />
  </edge>
  <edge id="P01857 (pp) P12314" label="IGHG1_HUMAN (pp) FCGR1_HUMAN" source="P01857" target="P12314">
    <att name="confidence_score" value="1.0" type="real" />
    <att name="confidence_score_old" value="1.0" type="real" />
    <att name="initial_score" value="0.6958" type="real" />
    <att name="relevance_score" value="1.0" type="real" />
  </edge>
  <edge id="P01857 (pp) P12318" label="IGHG1_HUMAN (pp) FCG2A_HUMAN" source="P01857" target="P12318">
    <att name="confidence_score" value="1.0" type="real" />
    <att name="confidence_score_old" value="1.0" type="real" />
    <att name="initial_score" value="0.4192" type="real" />
    <att name="relevance_score" value="1.0" type="real" />
  </edge>
  <edge id="P01857 (pp) P12931" label="IGHG1_HUMAN (pp) SRC_HUMAN" source="P01857" target="P12931">
    <att name="confidence_score" value="1.0" type="real" />
    <att name="confidence_score_old" value="0.191" type="real" />
    <att name="initial_score" value="0.1407" type="real" />
    <att name="relevance_score" value="1.0" type="real" />
  </edge>
  <edge id="P01857 (pp) P15498" label="IGHG1_HUMAN (pp) VAV_HUMAN" source="P01857" target="P15498">
    <att name="confidence_score" value="1.0" type="real" />
    <att name="confidence_score_old" value="1.0" type="real" />
    <att name="initial_score" value="0.1548" type="real" />
    <att name="relevance_score" value="1.0" type="real" />
  </edge>
  <edge id="P01857 (pp) P16885" label="IGHG1_HUMAN (pp) PLCG2_HUMAN" source="P01857" target="P16885">
    <att name="confidence_score" value="1.0" type="real" />
    <att name="confidence_score_old" value="1.0" type="real" />
    <att name="initial_score" value="0.1183" type="real" />
    <att name="relevance_score" value="1.0" type="real" />
  </edge>
  <edge id="P01857 (pp) P19174" label="IGHG1_HUMAN (pp) PLCG1_HUMAN" source="P01857" target="P19174">
    <att name="confidence_score" value="1.0" type="real" />
    <att name="confidence_score_old" value="1.0" type="real" />
    <att name="initial_score" value="0.1174" type="real" />
    <att name="relevance_score" value="1.0" type="real" />
  </edge>
  <edge id="P01857 (pp) P20963" label="IGHG1_HUMAN (pp) CD3Z_HUMAN" source="P01857" target="P20963">
    <att name="confidence_score" value="1.0" type="real" />
    <att name="confidence_score_old" value="1.0" type="real" />
    <att name="initial_score" value="0.2476" type="real" />
    <att name="relevance_score" value="1.0" type="real" />
  </edge>
  <edge id="P01857 (pp) P27986" label="IGHG1_HUMAN (pp) P85A_HUMAN" source="P01857" target="P27986">
    <att name="confidence_score" value="1.0" type="real" />
    <att name="confidence_score_old" value="1.0" type="real" />
    <att name="initial_score" value="0.0887" type="real" />
    <att name="relevance_score" value="1.0" type="real" />
  </edge>
  <edge id="P01857 (pp) P43405" label="IGHG1_HUMAN (pp) KSYK_HUMAN" source="P01857" target="P43405">
    <att name="confidence_score" value="1.0" type="real" />
    <att name="confidence_score_old" value="1.0" type="real" />
    <att name="initial_score" value="0.3037" type="real" />
    <att name="relevance_score" value="1.0" type="real" />
  </edge>
  <edge id="P01857 (pp) P52735" label="IGHG1_HUMAN (pp) VAV2_HUMAN" source="P01857" target="P52735">
    <att name="confidence_score" value="1.0" type="real" />
    <att name="confidence_score_old" value="1.0" type="real" />
    <att name="initial_score" value="0.1555" type="real" />
    <att name="relevance_score" value="1.0" type="real" />
  </edge>
  <edge id="P01857 (pp) Q9UKW4" label="IGHG1_HUMAN (pp) VAV3_HUMAN" source="P01857" target="Q9UKW4">
    <att name="confidence_score" value="1.0" type="real" />
    <att name="confidence_score_old" value="1.0" type="real" />
    <att name="initial_score" value="0.1577" type="real" />
    <att name="relevance_score" value="1.0" type="real" />
  </edge>
  <edge id="P01859 (pp) P01860" label="IGHG2_HUMAN (pp) IGHG3_HUMAN" source="P01859" target="P01860">
    <att name="confidence_score" value="1.0" type="real" />
    <att name="confidence_score_old" value="1.0" type="real" />
    <att name="initial_score" value="0.0505" type="real" />
    <att name="relevance_score" value="1.0" type="real" />
  </edge>
  <edge id="P01859 (pp) P01861" label="IGHG2_HUMAN (pp) IGHG4_HUMAN" source="P01859" target="P01861">
    <att name="confidence_score" value="1.0" type="real" />
    <att name="confidence_score_old" value="1.0" type="real" />
    <att name="initial_score" value="0.0517" type="real" />
    <att name="relevance_score" value="1.0" type="real" />
  </edge>
  <edge id="P01859 (pp) P06241" label="IGHG2_HUMAN (pp) FYN_HUMAN" source="P01859" target="P06241">
    <att name="confidence_score" value="1.0" type="real" />
    <att name="confidence_score_old" value="0.1918" type="real" />
    <att name="initial_score" value="0.1427" type="real" />
    <att name="relevance_score" value="1.0" type="real" />
  </edge>
  <edge id="P01859 (pp) P07947" label="IGHG2_HUMAN (pp) YES_HUMAN" source="P01859" target="P07947">
    <att name="confidence_score" value="1.0" type="real" />
    <att name="confidence_score_old" value="0.1922" type="real" />
    <att name="initial_score" value="0.1437" type="real" />
    <att name="relevance_score" value="1.0" type="real" />
  </edge>
  <edge id="P01859 (pp) P07948" label="IGHG2_HUMAN (pp) LYN_HUMAN" source="P01859" target="P07948">
    <att name="confidence_score" value="1.0" type="real" />
    <att name="confidence_score_old" value="0.1918" type="real" />
    <att name="initial_score" value="0.1426" type="real" />
    <att name="relevance_score" value="1.0" type="real" />
  </edge>
  <edge id="P01859 (pp) P08637" label="IGHG2_HUMAN (pp) FCG3A_HUMAN" source="P01859" target="P08637">
    <att name="confidence_score" value="1.0" type="real" />
    <att name="confidence_score_old" value="1.0" type="real" />
    <att name="initial_score" value="0.2599" type="real" />
    <att name="relevance_score" value="1.0" type="real" />
  </edge>
  <edge id="P01859 (pp) P09693" label="IGHG2_HUMAN (pp) CD3G_HUMAN" source="P01859" target="P09693">
    <att name="confidence_score" value="1.0" type="real" />
    <att name="confidence_score_old" value="1.0" type="real" />
    <att name="initial_score" value="0.3032" type="real" />
    <att name="relevance_score" value="1.0" type="real" />
  </edge>
  <edge id="P01859 (pp) P12314" label="IGHG2_HUMAN (pp) FCGR1_HUMAN" source="P01859" target="P12314">
    <att name="confidence_score" value="1.0" type="real" />
    <att name="confidence_score_old" value="1.0" type="real" />
    <att name="initial_score" value="0.2639" type="real" />
    <att name="relevance_score" value="1.0" type="real" />
  </edge>
  <edge id="P01859 (pp) P12318" label="IGHG2_HUMAN (pp) FCG2A_HUMAN" source="P01859" target="P12318">
    <att name="confidence_score" value="1.0" type="real" />
    <att name="confidence_score_old" value="1.0" type="real" />
    <att name="initial_score" value="0.4255" type="real" />
    <att name="relevance_score" value="1.0" type="real" />
  </edge>
  <edge id="P01859 (pp) P12931" label="IGHG2_HUMAN (pp) SRC_HUMAN" source="P01859" target="P12931">
    <att name="confidence_score" value="1.0" type="real" />
    <att name="confidence_score_old" value="0.1918" type="real" />
    <att name="initial_score" value="0.1426" type="real" />
    <att name="relevance_score" value="1.0" type="real" />
  </edge>
  <edge id="P01859 (pp) P15498" label="IGHG2_HUMAN (pp) VAV_HUMAN" source="P01859" target="P15498">
    <att name="confidence_score" value="1.0" type="real" />
    <att name="confidence_score_old" value="1.0" type="real" />
    <att name="initial_score" value="0.157" type="real" />
    <att name="relevance_score" value="1.0" type="real" />
  </edge>
  <edge id="P01859 (pp) P16885" label="IGHG2_HUMAN (pp) PLCG2_HUMAN" source="P01859" target="P16885">
    <att name="confidence_score" value="1.0" type="real" />
    <att name="confidence_score_old" value="1.0" type="real" />
    <att name="initial_score" value="0.1199" type="real" />
    <att name="relevance_score" value="1.0" type="real" />
  </edge>
  <edge id="P01859 (pp) P19174" label="IGHG2_HUMAN (pp) PLCG1_HUMAN" source="P01859" target="P19174">
    <att name="confidence_score" value="1.0" type="real" />
    <att name="confidence_score_old" value="1.0" type="real" />
    <att name="initial_score" value="0.1191" type="real" />
    <att name="relevance_score" value="1.0" type="real" />
  </edge>
  <edge id="P01859 (pp) P20963" label="IGHG2_HUMAN (pp) CD3Z_HUMAN" source="P01859" target="P20963">
    <att name="confidence_score" value="1.0" type="real" />
    <att name="confidence_score_old" value="1.0" type="real" />
    <att name="initial_score" value="0.2517" type="real" />
    <att name="relevance_score" value="1.0" type="real" />
  </edge>
  <edge id="P01859 (pp) P27986" label="IGHG2_HUMAN (pp) P85A_HUMAN" source="P01859" target="P27986">
    <att name="confidence_score" value="1.0" type="real" />
    <att name="confidence_score_old" value="1.0" type="real" />
    <att name="initial_score" value="0.09" type="real" />
    <att name="relevance_score" value="1.0" type="real" />
  </edge>
  <edge id="P01859 (pp) P43405" label="IGHG2_HUMAN (pp) KSYK_HUMAN" source="P01859" target="P43405">
    <att name="confidence_score" value="1.0" type="real" />
    <att name="confidence_score_old" value="1.0" type="real" />
    <att name="initial_score" value="0.3086" type="real" />
    <att name="relevance_score" value="1.0" type="real" />
  </edge>
  <edge id="P01859 (pp) P52735" label="IGHG2_HUMAN (pp) VAV2_HUMAN" source="P01859" target="P52735">
    <att name="confidence_score" value="1.0" type="real" />
    <att name="confidence_score_old" value="1.0" type="real" />
    <att name="initial_score" value="0.1577" type="real" />
    <att name="relevance_score" value="1.0" type="real" />
  </edge>
  <edge id="P01859 (pp) Q9UKW4" label="IGHG2_HUMAN (pp) VAV3_HUMAN" source="P01859" target="Q9UKW4">
    <att name="confidence_score" value="1.0" type="real" />
    <att name="confidence_score_old" value="1.0" type="real" />
    <att name="initial_score" value="0.1599" type="real" />
    <att name="relevance_score" value="1.0" type="real" />
  </edge>
  <edge id="P01860 (pp) P01861" label="IGHG3_HUMAN (pp) IGHG4_HUMAN" source="P01860" target="P01861">
    <att name="confidence_score" value="1.0" type="real" />
    <att name="confidence_score_old" value="1.0" type="real" />
    <att name="initial_score" value="0.0542" type="real" />
    <att name="relevance_score" value="1.0" type="real" />
  </edge>
  <edge id="P01860 (pp) P06241" label="IGHG3_HUMAN (pp) FYN_HUMAN" source="P01860" target="P06241">
    <att name="confidence_score" value="1.0" type="real" />
    <att name="confidence_score_old" value="0.1926" type="real" />
    <att name="initial_score" value="0.1446" type="real" />
    <att name="relevance_score" value="1.0" type="real" />
  </edge>
  <edge id="P01860 (pp) P07947" label="IGHG3_HUMAN (pp) YES_HUMAN" source="P01860" target="P07947">
    <att name="confidence_score" value="1.0" type="real" />
    <att name="confidence_score_old" value="0.1929" type="real" />
    <att name="initial_score" value="0.1453" type="real" />
    <att name="relevance_score" value="1.0" type="real" />
  </edge>
  <edge id="P01860 (pp) P07948" label="IGHG3_HUMAN (pp) LYN_HUMAN" source="P01860" target="P07948">
    <att name="confidence_score" value="1.0" type="real" />
    <att name="confidence_score_old" value="0.1926" type="real" />
    <att name="initial_score" value="0.1446" type="real" />
    <att name="relevance_score" value="1.0" type="real" />
  </edge>
  <edge id="P01860 (pp) P08637" label="IGHG3_HUMAN (pp) FCG3A_HUMAN" source="P01860" target="P08637">
    <att name="confidence_score" value="1.0" type="real" />
    <att name="confidence_score_old" value="1.0" type="real" />
    <att name="initial_score" value="0.2644" type="real" />
    <att name="relevance_score" value="1.0" type="real" />
  </edge>
  <edge id="P01860 (pp) P09693" label="IGHG3_HUMAN (pp) CD3G_HUMAN" source="P01860" target="P09693">
    <att name="confidence_score" value="1.0" type="real" />
    <att name="confidence_score_old" value="1.0" type="real" />
    <att name="initial_score" value="0.3074" type="real" />
    <att name="relevance_score" value="1.0" type="real" />
  </edge>
  <edge id="P01860 (pp) P12314" label="IGHG3_HUMAN (pp) FCGR1_HUMAN" source="P01860" target="P12314">
    <att name="confidence_score" value="1.0" type="real" />
    <att name="confidence_score_old" value="1.0" type="real" />
    <att name="initial_score" value="0.2671" type="real" />
    <att name="relevance_score" value="1.0" type="real" />
  </edge>
  <edge id="P01860 (pp) P12318" label="IGHG3_HUMAN (pp) FCG2A_HUMAN" source="P01860" target="P12318">
    <att name="confidence_score" value="1.0" type="real" />
    <att name="confidence_score_old" value="1.0" type="real" />
    <att name="initial_score" value="0.4299" type="real" />
    <att name="relevance_score" value="1.0" type="real" />
  </edge>
  <edge id="P01860 (pp) P12931" label="IGHG3_HUMAN (pp) SRC_HUMAN" source="P01860" target="P12931">
    <att name="confidence_score" value="1.0" type="real" />
    <att name="confidence_score_old" value="0.1927" type="real" />
    <att name="initial_score" value="0.145" type="real" />
    <att name="relevance_score" value="1.0" type="real" />
  </edge>
  <edge id="P01860 (pp) P15498" label="IGHG3_HUMAN (pp) VAV_HUMAN" source="P01860" target="P15498">
    <att name="confidence_score" value="1.0" type="real" />
    <att name="confidence_score_old" value="1.0" type="real" />
    <att name="initial_score" value="0.1588" type="real" />
    <att name="relevance_score" value="1.0" type="real" />
  </edge>
  <edge id="P01860 (pp) P16885" label="IGHG3_HUMAN (pp) PLCG2_HUMAN" source="P01860" target="P16885">
    <att name="confidence_score" value="1.0" type="real" />
    <att name="confidence_score_old" value="1.0" type="real" />
    <att name="initial_score" value="0.1212" type="real" />
    <att name="relevance_score" value="1.0" type="real" />
  </edge>
  <edge id="P01860 (pp) P19174" label="IGHG3_HUMAN (pp) PLCG1_HUMAN" source="P01860" target="P19174">
    <att name="confidence_score" value="1.0" type="real" />
    <att name="confidence_score_old" value="1.0" type="real" />
    <att name="initial_score" value="0.1205" type="real" />
    <att name="relevance_score" value="1.0" type="real" />
  </edge>
  <edge id="P01860 (pp) P20963" label="IGHG3_HUMAN (pp) CD3Z_HUMAN" source="P01860" target="P20963">
    <att name="confidence_score" value="1.0" type="real" />
    <att name="confidence_score_old" value="1.0" type="real" />
    <att name="initial_score" value="0.2552" type="real" />
    <att name="relevance_score" value="1.0" type="real" />
  </edge>
  <edge id="P01860 (pp) P27986" label="IGHG3_HUMAN (pp) P85A_HUMAN" source="P01860" target="P27986">
    <att name="confidence_score" value="1.0" type="real" />
    <att name="confidence_score_old" value="1.0" type="real" />
    <att name="initial_score" value="0.0913" type="real" />
    <att name="relevance_score" value="1.0" type="real" />
  </edge>
  <edge id="P01860 (pp) P43405" label="IGHG3_HUMAN (pp) KSYK_HUMAN" source="P01860" target="P43405">
    <att name="confidence_score" value="1.0" type="real" />
    <att name="confidence_score_old" value="1.0" type="real" />
    <att name="initial_score" value="0.313" type="real" />
    <att name="relevance_score" value="1.0" type="real" />
  </edge>
  <edge id="P01860 (pp) P52735" label="IGHG3_HUMAN (pp) VAV2_HUMAN" source="P01860" target="P52735">
    <att name="confidence_score" value="1.0" type="real" />
    <att name="confidence_score_old" value="1.0" type="real" />
    <att name="initial_score" value="0.1595" type="real" />
    <att name="relevance_score" value="1.0" type="real" />
  </edge>
  <edge id="P01860 (pp) Q9UKW4" label="IGHG3_HUMAN (pp) VAV3_HUMAN" source="P01860" target="Q9UKW4">
    <att name="confidence_score" value="1.0" type="real" />
    <att name="confidence_score_old" value="1.0" type="real" />
    <att name="initial_score" value="0.1617" type="real" />
    <att name="relevance_score" value="1.0" type="real" />
  </edge>
  <edge id="P01861 (pp) P06241" label="IGHG4_HUMAN (pp) FYN_HUMAN" source="P01861" target="P06241">
    <att name="confidence_score" value="1.0" type="real" />
    <att name="confidence_score_old" value="0.1929" type="real" />
    <att name="initial_score" value="0.1455" type="real" />
    <att name="relevance_score" value="1.0" type="real" />
  </edge>
  <edge id="P01861 (pp) P07947" label="IGHG4_HUMAN (pp) YES_HUMAN" source="P01861" target="P07947">
    <att name="confidence_score" value="1.0" type="real" />
    <att name="confidence_score_old" value="0.1931" type="real" />
    <att name="initial_score" value="0.1461" type="real" />
    <att name="relevance_score" value="1.0" type="real" />
  </edge>
  <edge id="P01861 (pp) P07948" label="IGHG4_HUMAN (pp) LYN_HUMAN" source="P01861" target="P07948">
    <att name="confidence_score" value="1.0" type="real" />
    <att name="confidence_score_old" value="0.1929" type="real" />
    <att name="initial_score" value="0.1456" type="real" />
    <att name="relevance_score" value="1.0" type="real" />
  </edge>
  <edge id="P01861 (pp) P08637" label="IGHG4_HUMAN (pp) FCG3A_HUMAN" source="P01861" target="P08637">
    <att name="confidence_score" value="1.0" type="real" />
    <att name="confidence_score_old" value="1.0" type="real" />
    <att name="initial_score" value="0.2662" type="real" />
    <att name="relevance_score" value="1.0" type="real" />
  </edge>
  <edge id="P01861 (pp) P09693" label="IGHG4_HUMAN (pp) CD3G_HUMAN" source="P01861" target="P09693">
    <att name="confidence_score" value="1.0" type="real" />
    <att name="confidence_score_old" value="1.0" type="real" />
    <att name="initial_score" value="0.3105" type="real" />
    <att name="relevance_score" value="1.0" type="real" />
  </edge>
  <edge id="P01861 (pp) P12314" label="IGHG4_HUMAN (pp) FCGR1_HUMAN" source="P01861" target="P12314">
    <att name="confidence_score" value="1.0" type="real" />
    <att name="confidence_score_old" value="1.0" type="real" />
    <att name="initial_score" value="0.2692" type="real" />
    <att name="relevance_score" value="1.0" type="real" />
  </edge>
  <edge id="P01861 (pp) P12318" label="IGHG4_HUMAN (pp) FCG2A_HUMAN" source="P01861" target="P12318">
    <att name="confidence_score" value="1.0" type="real" />
    <att name="confidence_score_old" value="1.0" type="real" />
    <att name="initial_score" value="0.4328" type="real" />
    <att name="relevance_score" value="1.0" type="real" />
  </edge>
  <edge id="P01861 (pp) P12931" label="IGHG4_HUMAN (pp) SRC_HUMAN" source="P01861" target="P12931">
    <att name="confidence_score" value="1.0" type="real" />
    <att name="confidence_score_old" value="0.193" type="real" />
    <att name="initial_score" value="0.1458" type="real" />
    <att name="relevance_score" value="1.0" type="real" />
  </edge>
  <edge id="P01861 (pp) P15498" label="IGHG4_HUMAN (pp) VAV_HUMAN" source="P01861" target="P15498">
    <att name="confidence_score" value="1.0" type="real" />
    <att name="confidence_score_old" value="1.0" type="real" />
    <att name="initial_score" value="0.16" type="real" />
    <att name="relevance_score" value="1.0" type="real" />
  </edge>
  <edge id="P01861 (pp) P16885" label="IGHG4_HUMAN (pp) PLCG2_HUMAN" source="P01861" target="P16885">
    <att name="confidence_score" value="1.0" type="real" />
    <att name="confidence_score_old" value="1.0" type="real" />
    <att name="initial_score" value="0.122" type="real" />
    <att name="relevance_score" value="1.0" type="real" />
  </edge>
  <edge id="P01861 (pp) P19174" label="IGHG4_HUMAN (pp) PLCG1_HUMAN" source="P01861" target="P19174">
    <att name="confidence_score" value="1.0" type="real" />
    <att name="confidence_score_old" value="1.0" type="real" />
    <att name="initial_score" value="0.1214" type="real" />
    <att name="relevance_score" value="1.0" type="real" />
  </edge>
  <edge id="P01861 (pp) P20963" label="IGHG4_HUMAN (pp) CD3Z_HUMAN" source="P01861" target="P20963">
    <att name="confidence_score" value="1.0" type="real" />
    <att name="confidence_score_old" value="1.0" type="real" />
    <att name="initial_score" value="0.2577" type="real" />
    <att name="relevance_score" value="1.0" type="real" />
  </edge>
  <edge id="P01861 (pp) P27986" label="IGHG4_HUMAN (pp) P85A_HUMAN" source="P01861" target="P27986">
    <att name="confidence_score" value="1.0" type="real" />
    <att name="confidence_score_old" value="1.0" type="real" />
    <att name="initial_score" value="0.0919" type="real" />
    <att name="relevance_score" value="1.0" type="real" />
  </edge>
  <edge id="P01861 (pp) P43405" label="IGHG4_HUMAN (pp) KSYK_HUMAN" source="P01861" target="P43405">
    <att name="confidence_score" value="1.0" type="real" />
    <att name="confidence_score_old" value="1.0" type="real" />
    <att name="initial_score" value="0.316" type="real" />
    <att name="relevance_score" value="1.0" type="real" />
  </edge>
  <edge id="P01861 (pp) P52735" label="IGHG4_HUMAN (pp) VAV2_HUMAN" source="P01861" target="P52735">
    <att name="confidence_score" value="1.0" type="real" />
    <att name="confidence_score_old" value="1.0" type="real" />
    <att name="initial_score" value="0.1607" type="real" />
    <att name="relevance_score" value="1.0" type="real" />
  </edge>
  <edge id="P01861 (pp) Q9UKW4" label="IGHG4_HUMAN (pp) VAV3_HUMAN" source="P01861" target="Q9UKW4">
    <att name="confidence_score" value="1.0" type="real" />
    <att name="confidence_score_old" value="1.0" type="real" />
    <att name="initial_score" value="0.1628" type="real" />
    <att name="relevance_score" value="1.0" type="real" />
  </edge>
  <edge id="P04626 (pp) P06241" label="ERBB2_HUMAN (pp) FYN_HUMAN" source="P04626" target="P06241">
    <att name="confidence_score" value="1.0" type="real" />
    <att name="confidence_score_old" value="0.4755" type="real" />
    <att name="initial_score" value="0.5814" type="real" />
    <att name="relevance_score" value="1.0" type="real" />
  </edge>
  <edge id="P04626 (pp) P07948" label="ERBB2_HUMAN (pp) LYN_HUMAN" source="P04626" target="P07948">
    <att name="confidence_score" value="1.0" type="real" />
    <att name="confidence_score_old" value="0.1672" type="real" />
    <att name="initial_score" value="0.0764" type="real" />
    <att name="relevance_score" value="1.0" type="real" />
  </edge>
  <edge id="P04626 (pp) P08069" label="ERBB2_HUMAN (pp) IGF1R_HUMAN" source="P04626" target="P08069">
    <att name="confidence_score" value="1.0" type="real" />
    <att name="confidence_score_old" value="0.1967" type="real" />
    <att name="initial_score" value="0.1548" type="real" />
    <att name="relevance_score" value="1.0" type="real" />
  </edge>
  <edge id="P04626 (pp) P09619" label="ERBB2_HUMAN (pp) PGFRB_HUMAN" source="P04626" target="P09619">
    <att name="confidence_score" value="1.0" type="real" />
    <att name="confidence_score_old" value="0.1915" type="real" />
    <att name="initial_score" value="0.1419" type="real" />
    <att name="relevance_score" value="1.0" type="real" />
  </edge>
  <edge id="P04626 (pp) P12931" label="ERBB2_HUMAN (pp) SRC_HUMAN" source="P04626" target="P12931">
    <att name="confidence_score" value="1.0" type="real" />
    <att name="confidence_score_old" value="1.0" type="real" />
    <att name="initial_score" value="0.7433" type="real" />
    <att name="relevance_score" value="1.0" type="real" />
  </edge>
  <edge id="P04626 (pp) P15498" label="ERBB2_HUMAN (pp) VAV_HUMAN" source="P04626" target="P15498">
    <att name="confidence_score" value="1.0" type="real" />
    <att name="confidence_score_old" value="0.1722" type="real" />
    <att name="initial_score" value="0.0906" type="real" />
    <att name="relevance_score" value="1.0" type="real" />
  </edge>
  <edge id="P04626 (pp) P16885" label="ERBB2_HUMAN (pp) PLCG2_HUMAN" source="P04626" target="P16885">
    <att name="confidence_score" value="1.0" type="real" />
    <att name="confidence_score_old" value="0.18" type="real" />
    <att name="initial_score" value="0.1119" type="real" />
    <att name="relevance_score" value="1.0" type="real" />
  </edge>
  <edge id="P04626 (pp) P19174" label="ERBB2_HUMAN (pp) PLCG1_HUMAN" source="P04626" target="P19174">
    <att name="confidence_score" value="1.0" type="real" />
    <att name="confidence_score_old" value="1.0" type="real" />
    <att name="initial_score" value="0.7514" type="real" />
    <att name="relevance_score" value="1.0" type="real" />
  </edge>
  <edge id="P04626 (pp) P21860" label="ERBB2_HUMAN (pp) ERBB3_HUMAN" source="P04626" target="P21860">
    <att name="confidence_score" value="1.0" type="real" />
    <att name="confidence_score_old" value="1.0" type="real" />
    <att name="initial_score" value="0.7941" type="real" />
    <att name="relevance_score" value="1.0" type="real" />
  </edge>
  <edge id="P04626 (pp) P22681" label="ERBB2_HUMAN (pp) CBL_HUMAN" source="P04626" target="P22681">
    <att name="confidence_score" value="1.0" type="real" />
    <att name="confidence_score_old" value="0.5729" type="real" />
    <att name="initial_score" value="0.6714" type="real" />
    <att name="relevance_score" value="1.0" type="real" />
  </edge>
  <edge id="P04626 (pp) P27986" label="ERBB2_HUMAN (pp) P85A_HUMAN" source="P04626" target="P27986">
    <att name="confidence_score" value="1.0" type="real" />
    <att name="confidence_score_old" value="1.0" type="real" />
    <att name="initial_score" value="0.7483" type="real" />
    <att name="relevance_score" value="1.0" type="real" />
  </edge>
  <edge id="P04626 (pp) P29353" label="ERBB2_HUMAN (pp) SHC1_HUMAN" source="P04626" target="P29353">
    <att name="confidence_score" value="1.0" type="real" />
    <att name="confidence_score_old" value="1.0" type="real" />
    <att name="initial_score" value="0.7069" type="real" />
    <att name="relevance_score" value="1.0" type="real" />
  </edge>
  <edge id="P04626 (pp) P36542" label="ERBB2_HUMAN (pp) ATPG_HUMAN" source="P04626" target="P36542">
    <att name="confidence_score" value="1.0" type="real" />
    <att name="confidence_score_old" value="0.1669" type="real" />
    <att name="initial_score" value="0.0756" type="real" />
    <att name="relevance_score" value="1.0" type="real" />
  </edge>
  <edge id="P04626 (pp) P43405" label="ERBB2_HUMAN (pp) KSYK_HUMAN" source="P04626" target="P43405">
    <att name="confidence_score" value="1.0" type="real" />
    <att name="confidence_score_old" value="0.1775" type="real" />
    <att name="initial_score" value="0.1052" type="real" />
    <att name="relevance_score" value="1.0" type="real" />
  </edge>
  <edge id="P04626 (pp) P46940" label="ERBB2_HUMAN (pp) IQGA1_HUMAN" source="P04626" target="P46940">
    <att name="confidence_score" value="1.0" type="real" />
    <att name="confidence_score_old" value="0.4754" type="real" />
    <att name="initial_score" value="0.5813" type="real" />
    <att name="relevance_score" value="1.0" type="real" />
  </edge>
  <edge id="P04626 (pp) P52735" label="ERBB2_HUMAN (pp) VAV2_HUMAN" source="P04626" target="P52735">
    <att name="confidence_score" value="1.0" type="real" />
    <att name="confidence_score_old" value="0.178" type="real" />
    <att name="initial_score" value="0.1066" type="real" />
    <att name="relevance_score" value="1.0" type="real" />
  </edge>
  <edge id="P04626 (pp) P62993" label="ERBB2_HUMAN (pp) GRB2_HUMAN" source="P04626" target="P62993">
    <att name="confidence_score" value="1.0" type="real" />
    <att name="confidence_score_old" value="1.0" type="real" />
    <att name="initial_score" value="0.6902" type="real" />
    <att name="relevance_score" value="1.0" type="real" />
  </edge>
  <edge id="P04626 (pp) P98077" label="ERBB2_HUMAN (pp) SHC2_HUMAN" source="P04626" target="P98077">
    <att name="confidence_score" value="1.0" type="real" />
    <att name="confidence_score_old" value="0.1786" type="real" />
    <att name="initial_score" value="0.1082" type="real" />
    <att name="relevance_score" value="1.0" type="real" />
  </edge>
  <edge id="P04626 (pp) P98172" label="ERBB2_HUMAN (pp) EFNB1_HUMAN" source="P04626" target="P98172">
    <att name="confidence_score" value="1.0" type="real" />
    <att name="confidence_score_old" value="0.4924" type="real" />
    <att name="initial_score" value="0.5982" type="real" />
    <att name="relevance_score" value="1.0" type="real" />
  </edge>
  <edge id="P04626 (pp) Q06124" label="ERBB2_HUMAN (pp) PTN11_HUMAN" source="P04626" target="Q06124">
    <att name="confidence_score" value="1.0" type="real" />
    <att name="confidence_score_old" value="0.2549" type="real" />
    <att name="initial_score" value="0.28" type="real" />
    <att name="relevance_score" value="1.0" type="real" />
  </edge>
  <edge id="P04626 (pp) Q07889" label="ERBB2_HUMAN (pp) SOS1_HUMAN" source="P04626" target="Q07889">
    <att name="confidence_score" value="1.0" type="real" />
    <att name="confidence_score_old" value="1.0" type="real" />
    <att name="initial_score" value="0.2745" type="real" />
    <att name="relevance_score" value="1.0" type="real" />
  </edge>
  <edge id="P04626 (pp) Q08881" label="ERBB2_HUMAN (pp) ITK_HUMAN" source="P04626" target="Q08881">
    <att name="confidence_score" value="1.0" type="real" />
    <att name="confidence_score_old" value="0.1789" type="real" />
    <att name="initial_score" value="0.1091" type="real" />
    <att name="relevance_score" value="1.0" type="real" />
  </edge>
  <edge id="P04626 (pp) Q13153" label="ERBB2_HUMAN (pp) PAK1_HUMAN" source="P04626" target="Q13153">
    <att name="confidence_score" value="1.0" type="real" />
    <att name="confidence_score_old" value="0.3216" type="real" />
    <att name="initial_score" value="0.3924" type="real" />
    <att name="relevance_score" value="1.0" type="real" />
  </edge>
  <edge id="P04626 (pp) Q13480" label="ERBB2_HUMAN (pp) GAB1_HUMAN" source="P04626" target="Q13480">
    <att name="confidence_score" value="1.0" type="real" />
    <att name="confidence_score_old" value="1.0" type="real" />
    <att name="initial_score" value="0.3458" type="real" />
    <att name="relevance_score" value="1.0" type="real" />
  </edge>
  <edge id="P04626 (pp) Q8WV28" label="ERBB2_HUMAN (pp) BLNK_HUMAN" source="P04626" target="Q8WV28">
    <att name="confidence_score" value="1.0" type="real" />
    <att name="confidence_score_old" value="0.1792" type="real" />
    <att name="initial_score" value="0.1097" type="real" />
    <att name="relevance_score" value="1.0" type="real" />
  </edge>
  <edge id="P04626 (pp) Q9UJM3" label="ERBB2_HUMAN (pp) ERRFI_HUMAN" source="P04626" target="Q9UJM3">
    <att name="confidence_score" value="1.0" type="real" />
    <att name="confidence_score_old" value="0.6283" type="real" />
    <att name="initial_score" value="0.716" type="real" />
    <att name="relevance_score" value="1.0" type="real" />
  </edge>
  <edge id="P04626 (pp) Q9UKW4" label="ERBB2_HUMAN (pp) VAV3_HUMAN" source="P04626" target="Q9UKW4">
    <att name="confidence_score" value="1.0" type="real" />
    <att name="confidence_score_old" value="0.1785" type="real" />
    <att name="initial_score" value="0.1081" type="real" />
    <att name="relevance_score" value="1.0" type="real" />
  </edge>
  <edge id="P05783 (pp) P08729" label="K1C18_HUMAN (pp) K2C7_HUMAN" source="P05783" target="P08729">
    <att name="confidence_score" value="1.0" type="real" />
    <att name="confidence_score_old" value="1.0" type="real" />
    <att name="relevance_score" value="1.0" type="real" />
  </edge>
  <edge id="P05783 (pp) P13987" label="K1C18_HUMAN (pp) CD59_HUMAN" source="P05783" target="P13987">
    <att name="confidence_score" value="1.0" type="real" />
    <att name="confidence_score_old" value="1.0" type="real" />
    <att name="relevance_score" value="1.0" type="real" />
  </edge>
  <edge id="P05783 (pp) P22681" label="K1C18_HUMAN (pp) CBL_HUMAN" source="P05783" target="P22681">
    <att name="confidence_score" value="1.0" type="real" />
    <att name="confidence_score_old" value="0.3231" type="real" />
    <att name="initial_score" value="0.3946" type="real" />
    <att name="relevance_score" value="1.0" type="real" />
  </edge>
  <edge id="P05783 (pp) P29353" label="K1C18_HUMAN (pp) SHC1_HUMAN" source="P05783" target="P29353">
    <att name="confidence_score" value="1.0" type="real" />
    <att name="confidence_score_old" value="1.0" type="real" />
    <att name="relevance_score" value="1.0" type="real" />
  </edge>
  <edge id="P05783 (pp) P46940" label="K1C18_HUMAN (pp) IQGA1_HUMAN" source="P05783" target="P46940">
    <att name="confidence_score" value="1.0" type="real" />
    <att name="confidence_score_old" value="1.0" type="real" />
    <att name="relevance_score" value="1.0" type="real" />
  </edge>
  <edge id="P05783 (pp) P52735" label="K1C18_HUMAN (pp) VAV2_HUMAN" source="P05783" target="P52735">
    <att name="confidence_score" value="1.0" type="real" />
    <att name="confidence_score_old" value="1.0" type="real" />
    <att name="relevance_score" value="1.0" type="real" />
  </edge>
  <edge id="P05783 (pp) P53680" label="K1C18_HUMAN (pp) AP2S1_HUMAN" source="P05783" target="P53680">
    <att name="confidence_score" value="1.0" type="real" />
    <att name="confidence_score_old" value="1.0" type="real" />
    <att name="relevance_score" value="1.0" type="real" />
  </edge>
  <edge id="P05783 (pp) P58107" label="K1C18_HUMAN (pp) EPIPL_HUMAN" source="P05783" target="P58107">
    <att name="confidence_score" value="1.0" type="real" />
    <att name="confidence_score_old" value="1.0" type="real" />
    <att name="initial_score" value="0.0908" type="real" />
    <att name="relevance_score" value="1.0" type="real" />
  </edge>
  <edge id="P05783 (pp) P62316" label="K1C18_HUMAN (pp) SMD2_HUMAN" source="P05783" target="P62316">
    <att name="confidence_score" value="1.0" type="real" />
    <att name="confidence_score_old" value="1.0" type="real" />
    <att name="relevance_score" value="1.0" type="real" />
  </edge>
  <edge id="P05783 (pp) P62993" label="K1C18_HUMAN (pp) GRB2_HUMAN" source="P05783" target="P62993">
    <att name="confidence_score" value="1.0" type="real" />
    <att name="confidence_score_old" value="1.0" type="real" />
    <att name="initial_score" value="0.0891" type="real" />
    <att name="relevance_score" value="1.0" type="real" />
  </edge>
  <edge id="P05783 (pp) P63010" label="K1C18_HUMAN (pp) AP2B1_HUMAN" source="P05783" target="P63010">
    <att name="confidence_score" value="1.0" type="real" />
    <att name="confidence_score_old" value="1.0" type="real" />
    <att name="relevance_score" value="1.0" type="real" />
  </edge>
  <edge id="P05783 (pp) Q04695" label="K1C18_HUMAN (pp) K1C17_HUMAN" source="P05783" target="Q04695">
    <att name="confidence_score" value="1.0" type="real" />
    <att name="confidence_score_old" value="1.0" type="real" />
    <att name="initial_score" value="0.1027" type="real" />
    <att name="relevance_score" value="1.0" type="real" />
  </edge>
  <edge id="P05783 (pp) Q06124" label="K1C18_HUMAN (pp) PTN11_HUMAN" source="P05783" target="Q06124">
    <att name="confidence_score" value="1.0" type="real" />
    <att name="confidence_score_old" value="1.0" type="real" />
    <att name="relevance_score" value="1.0" type="real" />
  </edge>
  <edge id="P05783 (pp) Q07889" label="K1C18_HUMAN (pp) SOS1_HUMAN" source="P05783" target="Q07889">
    <att name="confidence_score" value="1.0" type="real" />
    <att name="confidence_score_old" value="1.0" type="real" />
    <att name="relevance_score" value="1.0" type="real" />
  </edge>
  <edge id="P05783 (pp) Q13191" label="K1C18_HUMAN (pp) CBLB_HUMAN" source="P05783" target="Q13191">
    <att name="confidence_score" value="1.0" type="real" />
    <att name="confidence_score_old" value="1.0" type="real" />
    <att name="relevance_score" value="1.0" type="real" />
  </edge>
  <edge id="P05783 (pp) Q15149" label="K1C18_HUMAN (pp) PLEC_HUMAN" source="P05783" target="Q15149">
    <att name="confidence_score" value="1.0" type="real" />
    <att name="confidence_score_old" value="1.0" type="real" />
    <att name="initial_score" value="0.0999" type="real" />
    <att name="relevance_score" value="1.0" type="real" />
  </edge>
  <edge id="P05783 (pp) Q16695" label="K1C18_HUMAN (pp) H31T_HUMAN" source="P05783" target="Q16695">
    <att name="confidence_score" value="1.0" type="real" />
    <att name="confidence_score_old" value="1.0" type="real" />
    <att name="relevance_score" value="1.0" type="real" />
  </edge>
  <edge id="P05783 (pp) Q2TAY7" label="K1C18_HUMAN (pp) SMU1_HUMAN" source="P05783" target="Q2TAY7">
    <att name="confidence_score" value="1.0" type="real" />
    <att name="confidence_score_old" value="1.0" type="real" />
    <att name="relevance_score" value="1.0" type="real" />
  </edge>
  <edge id="P05783 (pp) Q6WCQ1" label="K1C18_HUMAN (pp) MPRIP_HUMAN" source="P05783" target="Q6WCQ1">
    <att name="confidence_score" value="1.0" type="real" />
    <att name="confidence_score_old" value="1.0" type="real" />
    <att name="relevance_score" value="1.0" type="real" />
  </edge>
  <edge id="P05783 (pp) Q9H0H5" label="K1C18_HUMAN (pp) RGAP1_HUMAN" source="P05783" target="Q9H0H5">
    <att name="confidence_score" value="1.0" type="real" />
    <att name="confidence_score_old" value="1.0" type="real" />
    <att name="relevance_score" value="1.0" type="real" />
  </edge>
  <edge id="P05783 (pp) Q9UKW4" label="K1C18_HUMAN (pp) VAV3_HUMAN" source="P05783" target="Q9UKW4">
    <att name="confidence_score" value="1.0" type="real" />
    <att name="confidence_score_old" value="1.0" type="real" />
    <att name="relevance_score" value="1.0" type="real" />
  </edge>
  <edge id="P06213 (pp) P08069" label="INSR_HUMAN (pp) IGF1R_HUMAN" source="P06213" target="P08069">
    <att name="confidence_score" value="1.0" type="real" />
    <att name="confidence_score_old" value="0.357" type="real" />
    <att name="initial_score" value="0.4429" type="real" />
    <att name="relevance_score" value="1.0" type="real" />
  </edge>
  <edge id="P06213 (pp) P12931" label="INSR_HUMAN (pp) SRC_HUMAN" source="P06213" target="P12931">
    <att name="confidence_score" value="1.0" type="real" />
    <att name="confidence_score_old" value="0.3808" type="real" />
    <att name="initial_score" value="0.474" type="real" />
    <att name="relevance_score" value="1.0" type="real" />
  </edge>
  <edge id="P06213 (pp) P15498" label="INSR_HUMAN (pp) VAV_HUMAN" source="P06213" target="P15498">
    <att name="confidence_score" value="1.0" type="real" />
    <att name="confidence_score_old" value="0.326" type="real" />
    <att name="initial_score" value="0.399" type="real" />
    <att name="relevance_score" value="1.0" type="real" />
  </edge>
  <edge id="P06213 (pp) P19174" label="INSR_HUMAN (pp) PLCG1_HUMAN" source="P06213" target="P19174">
    <att name="confidence_score" value="1.0" type="real" />
    <att name="confidence_score_old" value="0.7115" type="real" />
    <att name="initial_score" value="0.7761" type="real" />
    <att name="relevance_score" value="1.0" type="real" />
  </edge>
  <edge id="P06213 (pp) P27986" label="INSR_HUMAN (pp) P85A_HUMAN" source="P06213" target="P27986">
    <att name="confidence_score" value="1.0" type="real" />
    <att name="confidence_score_old" value="0.7239" type="real" />
    <att name="initial_score" value="0.7844" type="real" />
    <att name="relevance_score" value="1.0" type="real" />
  </edge>
  <edge id="P06213 (pp) P29353" label="INSR_HUMAN (pp) SHC1_HUMAN" source="P06213" target="P29353">
    <att name="confidence_score" value="1.0" type="real" />
    <att name="confidence_score_old" value="1.0" type="real" />
    <att name="initial_score" value="0.7888" type="real" />
    <att name="relevance_score" value="1.0" type="real" />
  </edge>
  <edge id="P06213 (pp) P62993" label="INSR_HUMAN (pp) GRB2_HUMAN" source="P06213" target="P62993">
    <att name="confidence_score" value="1.0" type="real" />
    <att name="confidence_score_old" value="0.4843" type="real" />
    <att name="initial_score" value="0.5902" type="real" />
    <att name="relevance_score" value="1.0" type="real" />
  </edge>
  <edge id="P06213 (pp) Q06124" label="INSR_HUMAN (pp) PTN11_HUMAN" source="P06213" target="Q06124">
    <att name="confidence_score" value="1.0" type="real" />
    <att name="confidence_score_old" value="0.7096" type="real" />
    <att name="initial_score" value="0.7748" type="real" />
    <att name="relevance_score" value="1.0" type="real" />
  </edge>
  <edge id="P06213 (pp) Q9UKW4" label="INSR_HUMAN (pp) VAV3_HUMAN" source="P06213" target="Q9UKW4">
    <att name="confidence_score" value="1.0" type="real" />
    <att name="confidence_score_old" value="0.2222" type="real" />
    <att name="initial_score" value="0.2138" type="real" />
    <att name="relevance_score" value="1.0" type="real" />
  </edge>
  <edge id="P06239 (pp) P06241" label="LCK_HUMAN (pp) FYN_HUMAN" source="P06239" target="P06241">
    <att name="confidence_score" value="1.0" type="real" />
    <att name="confidence_score_old" value="1.0" type="real" />
    <att name="initial_score" value="0.57" type="real" />
    <att name="relevance_score" value="1.0" type="real" />
  </edge>
  <edge id="P06239 (pp) P07947" label="LCK_HUMAN (pp) YES_HUMAN" source="P06239" target="P07947">
    <att name="confidence_score" value="1.0" type="real" />
    <att name="confidence_score_old" value="0.1662" type="real" />
    <att name="initial_score" value="0.0735" type="real" />
    <att name="relevance_score" value="1.0" type="real" />
  </edge>
  <edge id="P06239 (pp) P07948" label="LCK_HUMAN (pp) LYN_HUMAN" source="P06239" target="P07948">
    <att name="confidence_score" value="1.0" type="real" />
    <att name="confidence_score_old" value="0.2596" type="real" />
    <att name="initial_score" value="0.2889" type="real" />
    <att name="relevance_score" value="1.0" type="real" />
  </edge>
  <edge id="P06239 (pp) P08637" label="LCK_HUMAN (pp) FCG3A_HUMAN" source="P06239" target="P08637">
    <att name="confidence_score" value="1.0" type="real" />
    <att name="confidence_score_old" value="0.3331" type="real" />
    <att name="initial_score" value="0.4093" type="real" />
    <att name="relevance_score" value="1.0" type="real" />
  </edge>
  <edge id="P06239 (pp) P09693" label="LCK_HUMAN (pp) CD3G_HUMAN" source="P06239" target="P09693">
    <att name="confidence_score" value="1.0" type="real" />
    <att name="confidence_score_old" value="1.0" type="real" />
    <att name="initial_score" value="0.1975" type="real" />
    <att name="relevance_score" value="1.0" type="real" />
  </edge>
  <edge id="P06239 (pp) P12931" label="LCK_HUMAN (pp) SRC_HUMAN" source="P06239" target="P12931">
    <att name="confidence_score" value="1.0" type="real" />
    <att name="confidence_score_old" value="0.2821" type="real" />
    <att name="initial_score" value="0.3291" type="real" />
    <att name="relevance_score" value="1.0" type="real" />
  </edge>
  <edge id="P06239 (pp) P15498" label="LCK_HUMAN (pp) VAV_HUMAN" source="P06239" target="P15498">
    <att name="confidence_score" value="1.0" type="real" />
    <att name="confidence_score_old" value="1.0" type="real" />
    <att name="initial_score" value="0.719" type="real" />
    <att name="relevance_score" value="1.0" type="real" />
  </edge>
  <edge id="P06239 (pp) P16885" label="LCK_HUMAN (pp) PLCG2_HUMAN" source="P06239" target="P16885">
    <att name="confidence_score" value="1.0" type="real" />
    <att name="confidence_score_old" value="1.0" type="real" />
    <att name="initial_score" value="0.196" type="real" />
    <att name="relevance_score" value="1.0" type="real" />
  </edge>
  <edge id="P06239 (pp) P19174" label="LCK_HUMAN (pp) PLCG1_HUMAN" source="P06239" target="P19174">
    <att name="confidence_score" value="1.0" type="real" />
    <att name="confidence_score_old" value="1.0" type="real" />
    <att name="initial_score" value="0.4143" type="real" />
    <att name="relevance_score" value="1.0" type="real" />
  </edge>
  <edge id="P06239 (pp) P20963" label="LCK_HUMAN (pp) CD3Z_HUMAN" source="P06239" target="P20963">
    <att name="confidence_score" value="1.0" type="real" />
    <att name="confidence_score_old" value="1.0" type="real" />
    <att name="initial_score" value="0.7371" type="real" />
    <att name="relevance_score" value="1.0" type="real" />
  </edge>
  <edge id="P06239 (pp) P22681" label="LCK_HUMAN (pp) CBL_HUMAN" source="P06239" target="P22681">
    <att name="confidence_score" value="1.0" type="real" />
    <att name="confidence_score_old" value="1.0" type="real" />
    <att name="initial_score" value="0.7793" type="real" />
    <att name="relevance_score" value="1.0" type="real" />
  </edge>
  <edge id="P06239 (pp) P27986" label="LCK_HUMAN (pp) P85A_HUMAN" source="P06239" target="P27986">
    <att name="confidence_score" value="1.0" type="real" />
    <att name="confidence_score_old" value="1.0" type="real" />
    <att name="initial_score" value="0.5648" type="real" />
    <att name="relevance_score" value="1.0" type="real" />
  </edge>
  <edge id="P06239 (pp) P29353" label="LCK_HUMAN (pp) SHC1_HUMAN" source="P06239" target="P29353">
    <att name="confidence_score" value="1.0" type="real" />
    <att name="confidence_score_old" value="1.0" type="real" />
    <att name="initial_score" value="0.1953" type="real" />
    <att name="relevance_score" value="1.0" type="real" />
  </edge>
  <edge id="P06239 (pp) P36888" label="LCK_HUMAN (pp) FLT3_HUMAN" source="P06239" target="P36888">
    <att name="confidence_score" value="1.0" type="real" />
    <att name="confidence_score_old" value="1.0" type="real" />
    <att name="initial_score" value="0.506" type="real" />
    <att name="relevance_score" value="1.0" type="real" />
  </edge>
  <edge id="P06239 (pp) P43403" label="LCK_HUMAN (pp) ZAP70_HUMAN" source="P06239" target="P43403">
    <att name="confidence_score" value="1.0" type="real" />
    <att name="confidence_score_old" value="1.0" type="real" />
    <att name="initial_score" value="0.8019" type="real" />
    <att name="relevance_score" value="1.0" type="real" />
  </edge>
  <edge id="P06239 (pp) P43405" label="LCK_HUMAN (pp) KSYK_HUMAN" source="P06239" target="P43405">
    <att name="confidence_score" value="1.0" type="real" />
    <att name="confidence_score_old" value="1.0" type="real" />
    <att name="initial_score" value="0.7558" type="real" />
    <att name="relevance_score" value="1.0" type="real" />
  </edge>
  <edge id="P06239 (pp) P52735" label="LCK_HUMAN (pp) VAV2_HUMAN" source="P06239" target="P52735">
    <att name="confidence_score" value="1.0" type="real" />
    <att name="confidence_score_old" value="1.0" type="real" />
    <att name="initial_score" value="0.1552" type="real" />
    <att name="relevance_score" value="1.0" type="real" />
  </edge>
  <edge id="P06239 (pp) P62993" label="LCK_HUMAN (pp) GRB2_HUMAN" source="P06239" target="P62993">
    <att name="confidence_score" value="1.0" type="real" />
    <att name="confidence_score_old" value="1.0" type="real" />
    <att name="initial_score" value="0.6536" type="real" />
    <att name="relevance_score" value="1.0" type="real" />
  </edge>
  <edge id="P06239 (pp) P78314" label="LCK_HUMAN (pp) 3BP2_HUMAN" source="P06239" target="P78314">
    <att name="confidence_score" value="1.0" type="real" />
    <att name="confidence_score_old" value="1.0" type="real" />
    <att name="initial_score" value="0.2742" type="real" />
    <att name="relevance_score" value="1.0" type="real" />
  </edge>
  <edge id="P06239 (pp) Q06124" label="LCK_HUMAN (pp) PTN11_HUMAN" source="P06239" target="Q06124">
    <att name="confidence_score" value="1.0" type="real" />
    <att name="confidence_score_old" value="1.0" type="real" />
    <att name="initial_score" value="0.2549" type="real" />
    <att name="relevance_score" value="1.0" type="real" />
  </edge>
  <edge id="P06239 (pp) Q06187" label="LCK_HUMAN (pp) BTK_HUMAN" source="P06239" target="Q06187">
    <att name="confidence_score" value="1.0" type="real" />
    <att name="confidence_score_old" value="1.0" type="real" />
    <att name="initial_score" value="0.1559" type="real" />
    <att name="relevance_score" value="1.0" type="real" />
  </edge>
  <edge id="P06239 (pp) Q07889" label="LCK_HUMAN (pp) SOS1_HUMAN" source="P06239" target="Q07889">
    <att name="confidence_score" value="1.0" type="real" />
    <att name="confidence_score_old" value="1.0" type="real" />
    <att name="initial_score" value="0.3425" type="real" />
    <att name="relevance_score" value="1.0" type="real" />
  </edge>
  <edge id="P06239 (pp) Q13094" label="LCK_HUMAN (pp) LCP2_HUMAN" source="P06239" target="Q13094">
    <att name="confidence_score" value="1.0" type="real" />
    <att name="confidence_score_old" value="1.0" type="real" />
    <att name="initial_score" value="0.6669" type="real" />
    <att name="relevance_score" value="1.0" type="real" />
  </edge>
  <edge id="P06239 (pp) Q13191" label="LCK_HUMAN (pp) CBLB_HUMAN" source="P06239" target="Q13191">
    <att name="confidence_score" value="1.0" type="real" />
    <att name="confidence_score_old" value="0.2417" type="real" />
    <att name="initial_score" value="0.2544" type="real" />
    <att name="relevance_score" value="1.0" type="real" />
  </edge>
  <edge id="P06239 (pp) Q13480" label="LCK_HUMAN (pp) GAB1_HUMAN" source="P06239" target="Q13480">
    <att name="confidence_score" value="1.0" type="real" />
    <att name="confidence_score_old" value="0.1754" type="real" />
    <att name="initial_score" value="0.0994" type="real" />
    <att name="relevance_score" value="1.0" type="real" />
  </edge>
  <edge id="P06239 (pp) Q9UKW4" label="LCK_HUMAN (pp) VAV3_HUMAN" source="P06239" target="Q9UKW4">
    <att name="confidence_score" value="1.0" type="real" />
    <att name="confidence_score_old" value="1.0" type="real" />
    <att name="initial_score" value="0.1572" type="real" />
    <att name="relevance_score" value="1.0" type="real" />
  </edge>
  <edge id="P06241 (pp) P07947" label="FYN_HUMAN (pp) YES_HUMAN" source="P06241" target="P07947">
    <att name="confidence_score" value="1.0" type="real" />
    <att name="confidence_score_old" value="0.3099" type="real" />
    <att name="initial_score" value="0.3744" type="real" />
    <att name="relevance_score" value="1.0" type="real" />
  </edge>
  <edge id="P06241 (pp) P07948" label="FYN_HUMAN (pp) LYN_HUMAN" source="P06241" target="P07948">
    <att name="confidence_score" value="1.0" type="real" />
    <att name="confidence_score_old" value="1.0" type="real" />
    <att name="initial_score" value="0.5194" type="real" />
    <att name="relevance_score" value="1.0" type="real" />
  </edge>
  <edge id="P06241 (pp) P08637" label="FYN_HUMAN (pp) FCG3A_HUMAN" source="P06241" target="P08637">
    <att name="confidence_score" value="1.0" type="real" />
    <att name="confidence_score_old" value="0.1924" type="real" />
    <att name="initial_score" value="0.1441" type="real" />
    <att name="relevance_score" value="1.0" type="real" />
  </edge>
  <edge id="P06241 (pp) P09619" label="FYN_HUMAN (pp) PGFRB_HUMAN" source="P06241" target="P09619">
    <att name="confidence_score" value="1.0" type="real" />
    <att name="confidence_score_old" value="0.6913" type="real" />
    <att name="initial_score" value="0.7621" type="real" />
    <att name="relevance_score" value="1.0" type="real" />
  </edge>
  <edge id="P06241 (pp) P09693" label="FYN_HUMAN (pp) CD3G_HUMAN" source="P06241" target="P09693">
    <att name="confidence_score" value="1.0" type="real" />
    <att name="confidence_score_old" value="0.2028" type="real" />
    <att name="initial_score" value="0.1695" type="real" />
    <att name="relevance_score" value="1.0" type="real" />
  </edge>
  <edge id="P06241 (pp) P0CF74" label="FYN_HUMAN (pp) IGLC6_HUMAN" source="P06241" target="P0CF74">
    <att name="confidence_score" value="1.0" type="real" />
    <att name="confidence_score_old" value="0.2193" type="real" />
    <att name="initial_score" value="0.2074" type="real" />
    <att name="relevance_score" value="1.0" type="real" />
  </edge>
  <edge id="P06241 (pp) P0CG04" label="FYN_HUMAN (pp) IGLC1_HUMAN" source="P06241" target="P0CG04">
    <att name="confidence_score" value="1.0" type="real" />
    <att name="confidence_score_old" value="0.2188" type="real" />
    <att name="initial_score" value="0.2064" type="real" />
    <att name="relevance_score" value="1.0" type="real" />
  </edge>
  <edge id="P06241 (pp) P0DOY2" label="FYN_HUMAN (pp) IGLC2_HUMAN" source="P06241" target="P0DOY2">
    <att name="confidence_score" value="1.0" type="real" />
    <att name="confidence_score_old" value="0.2188" type="real" />
    <att name="initial_score" value="0.2064" type="real" />
    <att name="relevance_score" value="1.0" type="real" />
  </edge>
  <edge id="P06241 (pp) P0DOY3" label="FYN_HUMAN (pp) IGLC3_HUMAN" source="P06241" target="P0DOY3">
    <att name="confidence_score" value="1.0" type="real" />
    <att name="confidence_score_old" value="0.2188" type="real" />
    <att name="initial_score" value="0.2064" type="real" />
    <att name="relevance_score" value="1.0" type="real" />
  </edge>
  <edge id="P06241 (pp) P12931" label="FYN_HUMAN (pp) SRC_HUMAN" source="P06241" target="P12931">
    <att name="confidence_score" value="1.0" type="real" />
    <att name="confidence_score_old" value="1.0" type="real" />
    <att name="initial_score" value="0.4784" type="real" />
    <att name="relevance_score" value="1.0" type="real" />
  </edge>
  <edge id="P06241 (pp) P15498" label="FYN_HUMAN (pp) VAV_HUMAN" source="P06241" target="P15498">
    <att name="confidence_score" value="1.0" type="real" />
    <att name="confidence_score_old" value="1.0" type="real" />
    <att name="initial_score" value="0.6774" type="real" />
    <att name="relevance_score" value="1.0" type="real" />
  </edge>
  <edge id="P06241 (pp) P16471" label="FYN_HUMAN (pp) PRLR_HUMAN" source="P06241" target="P16471">
    <att name="confidence_score" value="1.0" type="real" />
    <att name="confidence_score_old" value="0.3337" type="real" />
    <att name="initial_score" value="0.4102" type="real" />
    <att name="relevance_score" value="1.0" type="real" />
  </edge>
  <edge id="P06241 (pp) P16885" label="FYN_HUMAN (pp) PLCG2_HUMAN" source="P06241" target="P16885">
    <att name="confidence_score" value="1.0" type="real" />
    <att name="confidence_score_old" value="0.2496" type="real" />
    <att name="initial_score" value="0.2699" type="real" />
    <att name="relevance_score" value="1.0" type="real" />
  </edge>
  <edge id="P06241 (pp) P19174" label="FYN_HUMAN (pp) PLCG1_HUMAN" source="P06241" target="P19174">
    <att name="confidence_score" value="1.0" type="real" />
    <att name="confidence_score_old" value="0.2476" type="real" />
    <att name="initial_score" value="0.2662" type="real" />
    <att name="relevance_score" value="1.0" type="real" />
  </edge>
  <edge id="P06241 (pp) P20963" label="FYN_HUMAN (pp) CD3Z_HUMAN" source="P06241" target="P20963">
    <att name="confidence_score" value="1.0" type="real" />
    <att name="confidence_score_old" value="0.5427" type="real" />
    <att name="initial_score" value="0.6452" type="real" />
    <att name="relevance_score" value="1.0" type="real" />
  </edge>
  <edge id="P06241 (pp) P22681" label="FYN_HUMAN (pp) CBL_HUMAN" source="P06241" target="P22681">
    <att name="confidence_score" value="1.0" type="real" />
    <att name="confidence_score_old" value="1.0" type="real" />
    <att name="initial_score" value="0.7801" type="real" />
    <att name="relevance_score" value="1.0" type="real" />
  </edge>
  <edge id="P06241 (pp) P27986" label="FYN_HUMAN (pp) P85A_HUMAN" source="P06241" target="P27986">
    <att name="confidence_score" value="1.0" type="real" />
    <att name="confidence_score_old" value="1.0" type="real" />
    <att name="initial_score" value="0.6774" type="real" />
    <att name="relevance_score" value="1.0" type="real" />
  </edge>
  <edge id="P06241 (pp) P29353" label="FYN_HUMAN (pp) SHC1_HUMAN" source="P06241" target="P29353">
    <att name="confidence_score" value="1.0" type="real" />
    <att name="confidence_score_old" value="1.0" type="real" />
    <att name="initial_score" value="0.4129" type="real" />
    <att name="relevance_score" value="1.0" type="real" />
  </edge>
  <edge id="P06241 (pp) P36888" label="FYN_HUMAN (pp) FLT3_HUMAN" source="P06241" target="P36888">
    <att name="confidence_score" value="1.0" type="real" />
    <att name="confidence_score_old" value="1.0" type="real" />
    <att name="initial_score" value="0.5017" type="real" />
    <att name="relevance_score" value="1.0" type="real" />
  </edge>
  <edge id="P06241 (pp) P43403" label="FYN_HUMAN (pp) ZAP70_HUMAN" source="P06241" target="P43403">
    <att name="confidence_score" value="1.0" type="real" />
    <att name="confidence_score_old" value="1.0" type="real" />
    <att name="initial_score" value="0.6131" type="real" />
    <att name="relevance_score" value="1.0" type="real" />
  </edge>
  <edge id="P06241 (pp) P43405" label="FYN_HUMAN (pp) KSYK_HUMAN" source="P06241" target="P43405">
    <att name="confidence_score" value="1.0" type="real" />
    <att name="confidence_score_old" value="1.0" type="real" />
    <att name="initial_score" value="0.749" type="real" />
    <att name="relevance_score" value="1.0" type="real" />
  </edge>
  <edge id="P06241 (pp) P52735" label="FYN_HUMAN (pp) VAV2_HUMAN" source="P06241" target="P52735">
    <att name="confidence_score" value="1.0" type="real" />
    <att name="confidence_score_old" value="1.0" type="real" />
    <att name="initial_score" value="0.2072" type="real" />
    <att name="relevance_score" value="1.0" type="real" />
  </edge>
  <edge id="P06241 (pp) P52799" label="FYN_HUMAN (pp) EFNB2_HUMAN" source="P06241" target="P52799">
    <att name="confidence_score" value="1.0" type="real" />
    <att name="confidence_score_old" value="1.0" type="real" />
    <att name="initial_score" value="0.2508" type="real" />
    <att name="relevance_score" value="1.0" type="real" />
  </edge>
  <edge id="P06241 (pp) P54753" label="FYN_HUMAN (pp) EPHB3_HUMAN" source="P06241" target="P54753">
    <att name="confidence_score" value="1.0" type="real" />
    <att name="confidence_score_old" value="0.4311" type="real" />
    <att name="initial_score" value="0.534" type="real" />
    <att name="relevance_score" value="1.0" type="real" />
  </edge>
  <edge id="P06241 (pp) P54764" label="FYN_HUMAN (pp) EPHA4_HUMAN" source="P06241" target="P54764">
    <att name="confidence_score" value="1.0" type="real" />
    <att name="confidence_score_old" value="0.3854" type="real" />
    <att name="initial_score" value="0.4799" type="real" />
    <att name="relevance_score" value="1.0" type="real" />
  </edge>
  <edge id="P06241 (pp) P62993" label="FYN_HUMAN (pp) GRB2_HUMAN" source="P06241" target="P62993">
    <att name="confidence_score" value="1.0" type="real" />
    <att name="confidence_score_old" value="1.0" type="real" />
    <att name="initial_score" value="0.5674" type="real" />
    <att name="relevance_score" value="1.0" type="real" />
  </edge>
  <edge id="P06241 (pp) P63000" label="FYN_HUMAN (pp) RAC1_HUMAN" source="P06241" target="P63000">
    <att name="confidence_score" value="1.0" type="real" />
    <att name="confidence_score_old" value="1.0" type="real" />
    <att name="initial_score" value="0.5092" type="real" />
    <att name="relevance_score" value="1.0" type="real" />
  </edge>
  <edge id="P06241 (pp) P98172" label="FYN_HUMAN (pp) EFNB1_HUMAN" source="P06241" target="P98172">
    <att name="confidence_score" value="1.0" type="real" />
    <att name="confidence_score_old" value="1.0" type="real" />
    <att name="initial_score" value="0.2478" type="real" />
    <att name="relevance_score" value="1.0" type="real" />
  </edge>
  <edge id="P06241 (pp) Q06124" label="FYN_HUMAN (pp) PTN11_HUMAN" source="P06241" target="Q06124">
    <att name="confidence_score" value="1.0" type="real" />
    <att name="confidence_score_old" value="0.4226" type="real" />
    <att name="initial_score" value="0.5244" type="real" />
    <att name="relevance_score" value="1.0" type="real" />
  </edge>
  <edge id="P06241 (pp) Q06187" label="FYN_HUMAN (pp) BTK_HUMAN" source="P06241" target="Q06187">
    <att name="confidence_score" value="1.0" type="real" />
    <att name="confidence_score_old" value="0.2208" type="real" />
    <att name="initial_score" value="0.2108" type="real" />
    <att name="relevance_score" value="1.0" type="real" />
  </edge>
  <edge id="P06241 (pp) Q07889" label="FYN_HUMAN (pp) SOS1_HUMAN" source="P06241" target="Q07889">
    <att name="confidence_score" value="1.0" type="real" />
    <att name="confidence_score_old" value="1.0" type="real" />
    <att name="initial_score" value="0.5063" type="real" />
    <att name="relevance_score" value="1.0" type="real" />
  </edge>
  <edge id="P06241 (pp) Q08881" label="FYN_HUMAN (pp) ITK_HUMAN" source="P06241" target="Q08881">
    <att name="confidence_score" value="1.0" type="real" />
    <att name="confidence_score_old" value="0.4306" type="real" />
    <att name="initial_score" value="0.5334" type="real" />
    <att name="relevance_score" value="1.0" type="real" />
  </edge>
  <edge id="P06241 (pp) Q13094" label="FYN_HUMAN (pp) LCP2_HUMAN" source="P06241" target="Q13094">
    <att name="confidence_score" value="1.0" type="real" />
    <att name="confidence_score_old" value="0.3633" type="real" />
    <att name="initial_score" value="0.4513" type="real" />
    <att name="relevance_score" value="1.0" type="real" />
  </edge>
  <edge id="P06241 (pp) Q13153" label="FYN_HUMAN (pp) PAK1_HUMAN" source="P06241" target="Q13153">
    <att name="confidence_score" value="1.0" type="real" />
    <att name="confidence_score_old" value="1.0" type="real" />
    <att name="initial_score" value="0.2599" type="real" />
    <att name="relevance_score" value="1.0" type="real" />
  </edge>
  <edge id="P06241 (pp) Q13177" label="FYN_HUMAN (pp) PAK2_HUMAN" source="P06241" target="Q13177">
    <att name="confidence_score" value="1.0" type="real" />
    <att name="confidence_score_old" value="1.0" type="real" />
    <att name="initial_score" value="0.3687" type="real" />
    <att name="relevance_score" value="1.0" type="real" />
  </edge>
  <edge id="P06241 (pp) Q13191" label="FYN_HUMAN (pp) CBLB_HUMAN" source="P06241" target="Q13191">
    <att name="confidence_score" value="1.0" type="real" />
    <att name="confidence_score_old" value="0.4167" type="real" />
    <att name="initial_score" value="0.5175" type="real" />
    <att name="relevance_score" value="1.0" type="real" />
  </edge>
  <edge id="P06241 (pp) Q15768" label="FYN_HUMAN (pp) EFNB3_HUMAN" source="P06241" target="Q15768">
    <att name="confidence_score" value="1.0" type="real" />
    <att name="confidence_score_old" value="1.0" type="real" />
    <att name="initial_score" value="0.2527" type="real" />
    <att name="relevance_score" value="1.0" type="real" />
  </edge>
  <edge id="P06241 (pp) Q9UJM3" label="FYN_HUMAN (pp) ERRFI_HUMAN" source="P06241" target="Q9UJM3">
    <att name="confidence_score" value="1.0" type="real" />
    <att name="confidence_score_old" value="0.1645" type="real" />
    <att name="initial_score" value="0.0685" type="real" />
    <att name="relevance_score" value="1.0" type="real" />
  </edge>
  <edge id="P06241 (pp) Q9UKW4" label="FYN_HUMAN (pp) VAV3_HUMAN" source="P06241" target="Q9UKW4">
    <att name="confidence_score" value="1.0" type="real" />
    <att name="confidence_score_old" value="1.0" type="real" />
    <att name="initial_score" value="0.1137" type="real" />
    <att name="relevance_score" value="1.0" type="real" />
  </edge>
  <edge id="P07947 (pp) P07948" label="YES_HUMAN (pp) LYN_HUMAN" source="P07947" target="P07948">
    <att name="confidence_score" value="1.0" type="real" />
    <att name="confidence_score_old" value="0.1594" type="real" />
    <att name="initial_score" value="0.0532" type="real" />
    <att name="relevance_score" value="1.0" type="real" />
  </edge>
  <edge id="P07947 (pp) P08637" label="YES_HUMAN (pp) FCG3A_HUMAN" source="P07947" target="P08637">
    <att name="confidence_score" value="1.0" type="real" />
    <att name="confidence_score_old" value="0.1926" type="real" />
    <att name="initial_score" value="0.1448" type="real" />
    <att name="relevance_score" value="1.0" type="real" />
  </edge>
  <edge id="P07947 (pp) P09619" label="YES_HUMAN (pp) PGFRB_HUMAN" source="P07947" target="P09619">
    <att name="confidence_score" value="1.0" type="real" />
    <att name="confidence_score_old" value="0.3242" type="real" />
    <att name="initial_score" value="0.3962" type="real" />
    <att name="relevance_score" value="1.0" type="real" />
  </edge>
  <edge id="P07947 (pp) P09693" label="YES_HUMAN (pp) CD3G_HUMAN" source="P07947" target="P09693">
    <att name="confidence_score" value="1.0" type="real" />
    <att name="confidence_score_old" value="0.1916" type="real" />
    <att name="initial_score" value="0.1421" type="real" />
    <att name="relevance_score" value="1.0" type="real" />
  </edge>
  <edge id="P07947 (pp) P0CF74" label="YES_HUMAN (pp) IGLC6_HUMAN" source="P07947" target="P0CF74">
    <att name="confidence_score" value="1.0" type="real" />
    <att name="confidence_score_old" value="0.1925" type="real" />
    <att name="initial_score" value="0.1443" type="real" />
    <att name="relevance_score" value="1.0" type="real" />
  </edge>
  <edge id="P07947 (pp) P0CG04" label="YES_HUMAN (pp) IGLC1_HUMAN" source="P07947" target="P0CG04">
    <att name="confidence_score" value="1.0" type="real" />
    <att name="confidence_score_old" value="0.1922" type="real" />
    <att name="initial_score" value="0.1437" type="real" />
    <att name="relevance_score" value="1.0" type="real" />
  </edge>
  <edge id="P07947 (pp) P0DOY2" label="YES_HUMAN (pp) IGLC2_HUMAN" source="P07947" target="P0DOY2">
    <att name="confidence_score" value="1.0" type="real" />
    <att name="confidence_score_old" value="0.1923" type="real" />
    <att name="initial_score" value="0.1438" type="real" />
    <att name="relevance_score" value="1.0" type="real" />
  </edge>
  <edge id="P07947 (pp) P0DOY3" label="YES_HUMAN (pp) IGLC3_HUMAN" source="P07947" target="P0DOY3">
    <att name="confidence_score" value="1.0" type="real" />
    <att name="confidence_score_old" value="0.1923" type="real" />
    <att name="initial_score" value="0.1438" type="real" />
    <att name="relevance_score" value="1.0" type="real" />
  </edge>
  <edge id="P07947 (pp) P12931" label="YES_HUMAN (pp) SRC_HUMAN" source="P07947" target="P12931">
    <att name="confidence_score" value="1.0" type="real" />
    <att name="confidence_score_old" value="0.2834" type="real" />
    <att name="initial_score" value="0.3313" type="real" />
    <att name="relevance_score" value="1.0" type="real" />
  </edge>
  <edge id="P07947 (pp) P15498" label="YES_HUMAN (pp) VAV_HUMAN" source="P07947" target="P15498">
    <att name="confidence_score" value="1.0" type="real" />
    <att name="confidence_score_old" value="0.3249" type="real" />
    <att name="initial_score" value="0.3974" type="real" />
    <att name="relevance_score" value="1.0" type="real" />
  </edge>
  <edge id="P07947 (pp) P20963" label="YES_HUMAN (pp) CD3Z_HUMAN" source="P07947" target="P20963">
    <att name="confidence_score" value="1.0" type="real" />
    <att name="confidence_score_old" value="0.1911" type="real" />
    <att name="initial_score" value="0.1409" type="real" />
    <att name="relevance_score" value="1.0" type="real" />
  </edge>
  <edge id="P07947 (pp) P22681" label="YES_HUMAN (pp) CBL_HUMAN" source="P07947" target="P22681">
    <att name="confidence_score" value="1.0" type="real" />
    <att name="confidence_score_old" value="0.3341" type="real" />
    <att name="initial_score" value="0.4108" type="real" />
    <att name="relevance_score" value="1.0" type="real" />
  </edge>
  <edge id="P07947 (pp) P27986" label="YES_HUMAN (pp) P85A_HUMAN" source="P07947" target="P27986">
    <att name="confidence_score" value="1.0" type="real" />
    <att name="confidence_score_old" value="0.2164" type="real" />
    <att name="initial_score" value="0.2009" type="real" />
    <att name="relevance_score" value="1.0" type="real" />
  </edge>
  <edge id="P07947 (pp) P36888" label="YES_HUMAN (pp) FLT3_HUMAN" source="P07947" target="P36888">
    <att name="confidence_score" value="1.0" type="real" />
    <att name="confidence_score_old" value="0.2263" type="real" />
    <att name="initial_score" value="0.2226" type="real" />
    <att name="relevance_score" value="1.0" type="real" />
  </edge>
  <edge id="P07947 (pp) P52735" label="YES_HUMAN (pp) VAV2_HUMAN" source="P07947" target="P52735">
    <att name="confidence_score" value="1.0" type="real" />
    <att name="confidence_score_old" value="1.0" type="real" />
    <att name="initial_score" value="0.1126" type="real" />
    <att name="relevance_score" value="1.0" type="real" />
  </edge>
  <edge id="P07947 (pp) P52799" label="YES_HUMAN (pp) EFNB2_HUMAN" source="P07947" target="P52799">
    <att name="confidence_score" value="1.0" type="real" />
    <att name="confidence_score_old" value="1.0" type="real" />
    <att name="initial_score" value="0.1229" type="real" />
    <att name="relevance_score" value="1.0" type="real" />
  </edge>
  <edge id="P07947 (pp) P54753" label="YES_HUMAN (pp) EPHB3_HUMAN" source="P07947" target="P54753">
    <att name="confidence_score" value="1.0" type="real" />
    <att name="confidence_score_old" value="0.1848" type="real" />
    <att name="initial_score" value="0.1248" type="real" />
    <att name="relevance_score" value="1.0" type="real" />
  </edge>
  <edge id="P07947 (pp) P54764" label="YES_HUMAN (pp) EPHA4_HUMAN" source="P07947" target="P54764">
    <att name="confidence_score" value="1.0" type="real" />
    <att name="confidence_score_old" value="0.1838" type="real" />
    <att name="initial_score" value="0.122" type="real" />
    <att name="relevance_score" value="1.0" type="real" />
  </edge>
  <edge id="P07947 (pp) P62993" label="YES_HUMAN (pp) GRB2_HUMAN" source="P07947" target="P62993">
    <att name="confidence_score" value="1.0" type="real" />
    <att name="confidence_score_old" value="0.317" type="real" />
    <att name="initial_score" value="0.3855" type="real" />
    <att name="relevance_score" value="1.0" type="real" />
  </edge>
  <edge id="P07947 (pp) P63000" label="YES_HUMAN (pp) RAC1_HUMAN" source="P07947" target="P63000">
    <att name="confidence_score" value="1.0" type="real" />
    <att name="confidence_score_old" value="1.0" type="real" />
    <att name="initial_score" value="0.2092" type="real" />
    <att name="relevance_score" value="1.0" type="real" />
  </edge>
  <edge id="P07947 (pp) P98172" label="YES_HUMAN (pp) EFNB1_HUMAN" source="P07947" target="P98172">
    <att name="confidence_score" value="1.0" type="real" />
    <att name="confidence_score_old" value="1.0" type="real" />
    <att name="initial_score" value="0.1215" type="real" />
    <att name="relevance_score" value="1.0" type="real" />
  </edge>
  <edge id="P07947 (pp) Q06124" label="YES_HUMAN (pp) PTN11_HUMAN" source="P07947" target="Q06124">
    <att name="confidence_score" value="1.0" type="real" />
    <att name="confidence_score_old" value="0.2305" type="real" />
    <att name="initial_score" value="0.2314" type="real" />
    <att name="relevance_score" value="1.0" type="real" />
  </edge>
  <edge id="P07947 (pp) Q15768" label="YES_HUMAN (pp) EFNB3_HUMAN" source="P07947" target="Q15768">
    <att name="confidence_score" value="1.0" type="real" />
    <att name="confidence_score_old" value="1.0" type="real" />
    <att name="initial_score" value="0.1234" type="real" />
    <att name="relevance_score" value="1.0" type="real" />
  </edge>
  <edge id="P07947 (pp) Q9UKW4" label="YES_HUMAN (pp) VAV3_HUMAN" source="P07947" target="Q9UKW4">
    <att name="confidence_score" value="1.0" type="real" />
    <att name="confidence_score_old" value="1.0" type="real" />
    <att name="initial_score" value="0.1145" type="real" />
    <att name="relevance_score" value="1.0" type="real" />
  </edge>
  <edge id="P07948 (pp) P08637" label="LYN_HUMAN (pp) FCG3A_HUMAN" source="P07948" target="P08637">
    <att name="confidence_score" value="1.0" type="real" />
    <att name="confidence_score_old" value="0.1923" type="real" />
    <att name="initial_score" value="0.1439" type="real" />
    <att name="relevance_score" value="1.0" type="real" />
  </edge>
  <edge id="P07948 (pp) P09693" label="LYN_HUMAN (pp) CD3G_HUMAN" source="P07948" target="P09693">
    <att name="confidence_score" value="1.0" type="real" />
    <att name="confidence_score_old" value="0.1912" type="real" />
    <att name="initial_score" value="0.1413" type="real" />
    <att name="relevance_score" value="1.0" type="real" />
  </edge>
  <edge id="P07948 (pp) P0CF74" label="LYN_HUMAN (pp) IGLC6_HUMAN" source="P07948" target="P0CF74">
    <att name="confidence_score" value="1.0" type="real" />
    <att name="confidence_score_old" value="0.3728" type="real" />
    <att name="initial_score" value="0.4638" type="real" />
    <att name="relevance_score" value="1.0" type="real" />
  </edge>
  <edge id="P07948 (pp) P0CG04" label="LYN_HUMAN (pp) IGLC1_HUMAN" source="P07948" target="P0CG04">
    <att name="confidence_score" value="1.0" type="real" />
    <att name="confidence_score_old" value="0.3703" type="real" />
    <att name="initial_score" value="0.4605" type="real" />
    <att name="relevance_score" value="1.0" type="real" />
  </edge>
  <edge id="P07948 (pp) P0DOY2" label="LYN_HUMAN (pp) IGLC2_HUMAN" source="P07948" target="P0DOY2">
    <att name="confidence_score" value="1.0" type="real" />
    <att name="confidence_score_old" value="0.3705" type="real" />
    <att name="initial_score" value="0.4608" type="real" />
    <att name="relevance_score" value="1.0" type="real" />
  </edge>
  <edge id="P07948 (pp) P0DOY3" label="LYN_HUMAN (pp) IGLC3_HUMAN" source="P07948" target="P0DOY3">
    <att name="confidence_score" value="1.0" type="real" />
    <att name="confidence_score_old" value="0.3705" type="real" />
    <att name="initial_score" value="0.4608" type="real" />
    <att name="relevance_score" value="1.0" type="real" />
  </edge>
  <edge id="P07948 (pp) P12318" label="LYN_HUMAN (pp) FCG2A_HUMAN" source="P07948" target="P12318">
    <att name="confidence_score" value="1.0" type="real" />
    <att name="confidence_score_old" value="0.3307" type="real" />
    <att name="initial_score" value="0.4058" type="real" />
    <att name="relevance_score" value="1.0" type="real" />
  </edge>
  <edge id="P07948 (pp) P12931" label="LYN_HUMAN (pp) SRC_HUMAN" source="P07948" target="P12931">
    <att name="confidence_score" value="1.0" type="real" />
    <att name="confidence_score_old" value="0.5685" type="real" />
    <att name="initial_score" value="0.6676" type="real" />
    <att name="relevance_score" value="1.0" type="real" />
  </edge>
  <edge id="P07948 (pp) P15498" label="LYN_HUMAN (pp) VAV_HUMAN" source="P07948" target="P15498">
    <att name="confidence_score" value="1.0" type="real" />
    <att name="confidence_score_old" value="1.0" type="real" />
    <att name="initial_score" value="0.4856" type="real" />
    <att name="relevance_score" value="1.0" type="real" />
  </edge>
  <edge id="P07948 (pp) P16885" label="LYN_HUMAN (pp) PLCG2_HUMAN" source="P07948" target="P16885">
    <att name="confidence_score" value="1.0" type="real" />
    <att name="confidence_score_old" value="1.0" type="real" />
    <att name="initial_score" value="0.5005" type="real" />
    <att name="relevance_score" value="1.0" type="real" />
  </edge>
  <edge id="P07948 (pp) P19174" label="LYN_HUMAN (pp) PLCG1_HUMAN" source="P07948" target="P19174">
    <att name="confidence_score" value="1.0" type="real" />
    <att name="confidence_score_old" value="1.0" type="real" />
    <att name="initial_score" value="0.3083" type="real" />
    <att name="relevance_score" value="1.0" type="real" />
  </edge>
  <edge id="P07948 (pp) P20963" label="LYN_HUMAN (pp) CD3Z_HUMAN" source="P07948" target="P20963">
    <att name="confidence_score" value="1.0" type="real" />
    <att name="confidence_score_old" value="0.1907" type="real" />
    <att name="initial_score" value="0.14" type="real" />
    <att name="relevance_score" value="1.0" type="real" />
  </edge>
  <edge id="P07948 (pp) P22681" label="LYN_HUMAN (pp) CBL_HUMAN" source="P07948" target="P22681">
    <att name="confidence_score" value="1.0" type="real" />
    <att name="confidence_score_old" value="1.0" type="real" />
    <att name="initial_score" value="0.7411" type="real" />
    <att name="relevance_score" value="1.0" type="real" />
  </edge>
  <edge id="P07948 (pp) P27986" label="LYN_HUMAN (pp) P85A_HUMAN" source="P07948" target="P27986">
    <att name="confidence_score" value="1.0" type="real" />
    <att name="confidence_score_old" value="1.0" type="real" />
    <att name="initial_score" value="0.3028" type="real" />
    <att name="relevance_score" value="1.0" type="real" />
  </edge>
  <edge id="P07948 (pp) P29353" label="LYN_HUMAN (pp) SHC1_HUMAN" source="P07948" target="P29353">
    <att name="confidence_score" value="1.0" type="real" />
    <att name="confidence_score_old" value="1.0" type="real" />
    <att name="initial_score" value="0.6412" type="real" />
    <att name="relevance_score" value="1.0" type="real" />
  </edge>
  <edge id="P07948 (pp) P36888" label="LYN_HUMAN (pp) FLT3_HUMAN" source="P07948" target="P36888">
    <att name="confidence_score" value="1.0" type="real" />
    <att name="confidence_score_old" value="0.2254" type="real" />
    <att name="initial_score" value="0.2206" type="real" />
    <att name="relevance_score" value="1.0" type="real" />
  </edge>
  <edge id="P07948 (pp) P42680" label="LYN_HUMAN (pp) TEC_HUMAN" source="P07948" target="P42680">
    <att name="confidence_score" value="1.0" type="real" />
    <att name="confidence_score_old" value="1.0" type="real" />
    <att name="initial_score" value="0.1712" type="real" />
    <att name="relevance_score" value="1.0" type="real" />
  </edge>
  <edge id="P07948 (pp) P43405" label="LYN_HUMAN (pp) KSYK_HUMAN" source="P07948" target="P43405">
    <att name="confidence_score" value="1.0" type="real" />
    <att name="confidence_score_old" value="1.0" type="real" />
    <att name="initial_score" value="0.6014" type="real" />
    <att name="relevance_score" value="1.0" type="real" />
  </edge>
  <edge id="P07948 (pp) P52735" label="LYN_HUMAN (pp) VAV2_HUMAN" source="P07948" target="P52735">
    <att name="confidence_score" value="1.0" type="real" />
    <att name="confidence_score_old" value="1.0" type="real" />
    <att name="initial_score" value="0.1116" type="real" />
    <att name="relevance_score" value="1.0" type="real" />
  </edge>
  <edge id="P07948 (pp) P52799" label="LYN_HUMAN (pp) EFNB2_HUMAN" source="P07948" target="P52799">
    <att name="confidence_score" value="1.0" type="real" />
    <att name="confidence_score_old" value="1.0" type="real" />
    <att name="initial_score" value="0.1311" type="real" />
    <att name="relevance_score" value="1.0" type="real" />
  </edge>
  <edge id="P07948 (pp) P54753" label="LYN_HUMAN (pp) EPHB3_HUMAN" source="P07948" target="P54753">
    <att name="confidence_score" value="1.0" type="real" />
    <att name="confidence_score_old" value="0.188" type="real" />
    <att name="initial_score" value="0.1331" type="real" />
    <att name="relevance_score" value="1.0" type="real" />
  </edge>
  <edge id="P07948 (pp) P54764" label="LYN_HUMAN (pp) EPHA4_HUMAN" source="P07948" target="P54764">
    <att name="confidence_score" value="1.0" type="real" />
    <att name="confidence_score_old" value="0.1872" type="real" />
    <att name="initial_score" value="0.1308" type="real" />
    <att name="relevance_score" value="1.0" type="real" />
  </edge>
  <edge id="P07948 (pp) P62993" label="LYN_HUMAN (pp) GRB2_HUMAN" source="P07948" target="P62993">
    <att name="confidence_score" value="1.0" type="real" />
    <att name="confidence_score_old" value="1.0" type="real" />
    <att name="initial_score" value="0.525" type="real" />
    <att name="relevance_score" value="1.0" type="real" />
  </edge>
  <edge id="P07948 (pp) P63000" label="LYN_HUMAN (pp) RAC1_HUMAN" source="P07948" target="P63000">
    <att name="confidence_score" value="1.0" type="real" />
    <att name="confidence_score_old" value="1.0" type="real" />
    <att name="initial_score" value="0.2094" type="real" />
    <att name="relevance_score" value="1.0" type="real" />
  </edge>
  <edge id="P07948 (pp) P98172" label="LYN_HUMAN (pp) EFNB1_HUMAN" source="P07948" target="P98172">
    <att name="confidence_score" value="1.0" type="real" />
    <att name="confidence_score_old" value="1.0" type="real" />
    <att name="initial_score" value="0.1295" type="real" />
    <att name="relevance_score" value="1.0" type="real" />
  </edge>
  <edge id="P07948 (pp) Q06124" label="LYN_HUMAN (pp) PTN11_HUMAN" source="P07948" target="Q06124">
    <att name="confidence_score" value="1.0" type="real" />
    <att name="confidence_score_old" value="0.2449" type="real" />
    <att name="initial_score" value="0.2608" type="real" />
    <att name="relevance_score" value="1.0" type="real" />
  </edge>
  <edge id="P07948 (pp) Q06187" label="LYN_HUMAN (pp) BTK_HUMAN" source="P07948" target="Q06187">
    <att name="confidence_score" value="1.0" type="real" />
    <att name="confidence_score_old" value="0.2208" type="real" />
    <att name="initial_score" value="0.2107" type="real" />
    <att name="relevance_score" value="1.0" type="real" />
  </edge>
  <edge id="P07948 (pp) Q07889" label="LYN_HUMAN (pp) SOS1_HUMAN" source="P07948" target="Q07889">
    <att name="confidence_score" value="1.0" type="real" />
    <att name="confidence_score_old" value="1.0" type="real" />
    <att name="initial_score" value="0.1761" type="real" />
    <att name="relevance_score" value="1.0" type="real" />
  </edge>
  <edge id="P07948 (pp) Q13094" label="LYN_HUMAN (pp) LCP2_HUMAN" source="P07948" target="Q13094">
    <att name="confidence_score" value="1.0" type="real" />
    <att name="confidence_score_old" value="0.6143" type="real" />
    <att name="initial_score" value="0.7051" type="real" />
    <att name="relevance_score" value="1.0" type="real" />
  </edge>
  <edge id="P07948 (pp) Q13191" label="LYN_HUMAN (pp) CBLB_HUMAN" source="P07948" target="Q13191">
    <att name="confidence_score" value="1.0" type="real" />
    <att name="confidence_score_old" value="0.2068" type="real" />
    <att name="initial_score" value="0.1791" type="real" />
    <att name="relevance_score" value="1.0" type="real" />
  </edge>
  <edge id="P07948 (pp) Q13480" label="LYN_HUMAN (pp) GAB1_HUMAN" source="P07948" target="Q13480">
    <att name="confidence_score" value="1.0" type="real" />
    <att name="confidence_score_old" value="1.0" type="real" />
    <att name="initial_score" value="0.1874" type="real" />
    <att name="relevance_score" value="1.0" type="real" />
  </edge>
  <edge id="P07948 (pp) Q15768" label="LYN_HUMAN (pp) EFNB3_HUMAN" source="P07948" target="Q15768">
    <att name="confidence_score" value="1.0" type="real" />
    <att name="confidence_score_old" value="1.0" type="real" />
    <att name="initial_score" value="0.1223" type="real" />
    <att name="relevance_score" value="1.0" type="real" />
  </edge>
  <edge id="P07948 (pp) Q9UKW4" label="LYN_HUMAN (pp) VAV3_HUMAN" source="P07948" target="Q9UKW4">
    <att name="confidence_score" value="1.0" type="real" />
    <att name="confidence_score_old" value="1.0" type="real" />
    <att name="initial_score" value="0.1138" type="real" />
    <att name="relevance_score" value="1.0" type="real" />
  </edge>
  <edge id="P08069 (pp) P12931" label="IGF1R_HUMAN (pp) SRC_HUMAN" source="P08069" target="P12931">
    <att name="confidence_score" value="1.0" type="real" />
    <att name="confidence_score_old" value="0.2095" type="real" />
    <att name="initial_score" value="0.1853" type="real" />
    <att name="relevance_score" value="1.0" type="real" />
  </edge>
  <edge id="P08069 (pp) P27986" label="IGF1R_HUMAN (pp) P85A_HUMAN" source="P08069" target="P27986">
    <att name="confidence_score" value="1.0" type="real" />
    <att name="confidence_score_old" value="0.6441" type="real" />
    <att name="initial_score" value="0.728" type="real" />
    <att name="relevance_score" value="1.0" type="real" />
  </edge>
  <edge id="P08069 (pp) P29353" label="IGF1R_HUMAN (pp) SHC1_HUMAN" source="P08069" target="P29353">
    <att name="confidence_score" value="1.0" type="real" />
    <att name="confidence_score_old" value="1.0" type="real" />
    <att name="initial_score" value="0.7825" type="real" />
    <att name="relevance_score" value="1.0" type="real" />
  </edge>
  <edge id="P08069 (pp) Q06124" label="IGF1R_HUMAN (pp) PTN11_HUMAN" source="P08069" target="Q06124">
    <att name="confidence_score" value="1.0" type="real" />
    <att name="confidence_score_old" value="0.622" type="real" />
    <att name="initial_score" value="0.7111" type="real" />
    <att name="relevance_score" value="1.0" type="real" />
  </edge>
  <edge id="P08069 (pp) Q9UKW4" label="IGF1R_HUMAN (pp) VAV3_HUMAN" source="P08069" target="Q9UKW4">
    <att name="confidence_score" value="1.0" type="real" />
    <att name="confidence_score_old" value="0.2216" type="real" />
    <att name="initial_score" value="0.2126" type="real" />
    <att name="relevance_score" value="1.0" type="real" />
  </edge>
  <edge id="P08637 (pp) P09693" label="FCG3A_HUMAN (pp) CD3G_HUMAN" source="P08637" target="P09693">
    <att name="confidence_score" value="1.0" type="real" />
    <att name="confidence_score_old" value="1.0" type="real" />
    <att name="initial_score" value="0.0485" type="real" />
    <att name="relevance_score" value="1.0" type="real" />
  </edge>
  <edge id="P08637 (pp) P0CF74" label="FCG3A_HUMAN (pp) IGLC6_HUMAN" source="P08637" target="P0CF74">
    <att name="confidence_score" value="1.0" type="real" />
    <att name="confidence_score_old" value="0.3249" type="real" />
    <att name="initial_score" value="0.3973" type="real" />
    <att name="relevance_score" value="1.0" type="real" />
  </edge>
  <edge id="P08637 (pp) P0CG04" label="FCG3A_HUMAN (pp) IGLC1_HUMAN" source="P08637" target="P0CG04">
    <att name="confidence_score" value="1.0" type="real" />
    <att name="confidence_score_old" value="0.3236" type="real" />
    <att name="initial_score" value="0.3953" type="real" />
    <att name="relevance_score" value="1.0" type="real" />
  </edge>
  <edge id="P08637 (pp) P0DOY2" label="FCG3A_HUMAN (pp) IGLC2_HUMAN" source="P08637" target="P0DOY2">
    <att name="confidence_score" value="1.0" type="real" />
    <att name="confidence_score_old" value="0.3238" type="real" />
    <att name="initial_score" value="0.3957" type="real" />
    <att name="relevance_score" value="1.0" type="real" />
  </edge>
  <edge id="P08637 (pp) P0DOY3" label="FCG3A_HUMAN (pp) IGLC3_HUMAN" source="P08637" target="P0DOY3">
    <att name="confidence_score" value="1.0" type="real" />
    <att name="confidence_score_old" value="0.3238" type="real" />
    <att name="initial_score" value="0.3957" type="real" />
    <att name="relevance_score" value="1.0" type="real" />
  </edge>
  <edge id="P08637 (pp) P12931" label="FCG3A_HUMAN (pp) SRC_HUMAN" source="P08637" target="P12931">
    <att name="confidence_score" value="1.0" type="real" />
    <att name="confidence_score_old" value="0.1922" type="real" />
    <att name="initial_score" value="0.1438" type="real" />
    <att name="relevance_score" value="1.0" type="real" />
  </edge>
  <edge id="P08637 (pp) P15498" label="FCG3A_HUMAN (pp) VAV_HUMAN" source="P08637" target="P15498">
    <att name="confidence_score" value="1.0" type="real" />
    <att name="confidence_score_old" value="1.0" type="real" />
    <att name="initial_score" value="0.1582" type="real" />
    <att name="relevance_score" value="1.0" type="real" />
  </edge>
  <edge id="P08637 (pp) P16885" label="FCG3A_HUMAN (pp) PLCG2_HUMAN" source="P08637" target="P16885">
    <att name="confidence_score" value="1.0" type="real" />
    <att name="confidence_score_old" value="1.0" type="real" />
    <att name="initial_score" value="0.121" type="real" />
    <att name="relevance_score" value="1.0" type="real" />
  </edge>
  <edge id="P08637 (pp) P19174" label="FCG3A_HUMAN (pp) PLCG1_HUMAN" source="P08637" target="P19174">
    <att name="confidence_score" value="1.0" type="real" />
    <att name="confidence_score_old" value="1.0" type="real" />
    <att name="initial_score" value="0.1202" type="real" />
    <att name="relevance_score" value="1.0" type="real" />
  </edge>
  <edge id="P08637 (pp) P20963" label="FCG3A_HUMAN (pp) CD3Z_HUMAN" source="P08637" target="P20963">
    <att name="confidence_score" value="1.0" type="real" />
    <att name="confidence_score_old" value="1.0" type="real" />
    <att name="initial_score" value="0.048" type="real" />
    <att name="relevance_score" value="1.0" type="real" />
  </edge>
  <edge id="P08637 (pp) P27986" label="FCG3A_HUMAN (pp) P85A_HUMAN" source="P08637" target="P27986">
    <att name="confidence_score" value="1.0" type="real" />
    <att name="confidence_score_old" value="1.0" type="real" />
    <att name="initial_score" value="0.0908" type="real" />
    <att name="relevance_score" value="1.0" type="real" />
  </edge>
  <edge id="P08637 (pp) P29353" label="FCG3A_HUMAN (pp) SHC1_HUMAN" source="P08637" target="P29353">
    <att name="confidence_score" value="1.0" type="real" />
    <att name="confidence_score_old" value="0.2144" type="real" />
    <att name="initial_score" value="0.1965" type="real" />
    <att name="relevance_score" value="1.0" type="real" />
  </edge>
  <edge id="P08637 (pp) P43405" label="FCG3A_HUMAN (pp) KSYK_HUMAN" source="P08637" target="P43405">
    <att name="confidence_score" value="1.0" type="real" />
    <att name="confidence_score_old" value="1.0" type="real" />
    <att name="initial_score" value="0.5715" type="real" />
    <att name="relevance_score" value="1.0" type="real" />
  </edge>
  <edge id="P08637 (pp) P52735" label="FCG3A_HUMAN (pp) VAV2_HUMAN" source="P08637" target="P52735">
    <att name="confidence_score" value="1.0" type="real" />
    <att name="confidence_score_old" value="1.0" type="real" />
    <att name="initial_score" value="0.1588" type="real" />
    <att name="relevance_score" value="1.0" type="real" />
  </edge>
  <edge id="P08637 (pp) Q9UKW4" label="FCG3A_HUMAN (pp) VAV3_HUMAN" source="P08637" target="Q9UKW4">
    <att name="confidence_score" value="1.0" type="real" />
    <att name="confidence_score_old" value="1.0" type="real" />
    <att name="initial_score" value="0.161" type="real" />
    <att name="relevance_score" value="1.0" type="real" />
  </edge>
  <edge id="P08729 (pp) P13987" label="K2C7_HUMAN (pp) CD59_HUMAN" source="P08729" target="P13987">
    <att name="confidence_score" value="1.0" type="real" />
    <att name="confidence_score_old" value="1.0" type="real" />
    <att name="relevance_score" value="1.0" type="real" />
  </edge>
  <edge id="P08729 (pp) P29353" label="K2C7_HUMAN (pp) SHC1_HUMAN" source="P08729" target="P29353">
    <att name="confidence_score" value="1.0" type="real" />
    <att name="confidence_score_old" value="1.0" type="real" />
    <att name="relevance_score" value="1.0" type="real" />
  </edge>
  <edge id="P08729 (pp) P46940" label="K2C7_HUMAN (pp) IQGA1_HUMAN" source="P08729" target="P46940">
    <att name="confidence_score" value="1.0" type="real" />
    <att name="confidence_score_old" value="1.0" type="real" />
    <att name="relevance_score" value="1.0" type="real" />
  </edge>
  <edge id="P08729 (pp) P52735" label="K2C7_HUMAN (pp) VAV2_HUMAN" source="P08729" target="P52735">
    <att name="confidence_score" value="1.0" type="real" />
    <att name="confidence_score_old" value="1.0" type="real" />
    <att name="relevance_score" value="1.0" type="real" />
  </edge>
  <edge id="P08729 (pp) P53680" label="K2C7_HUMAN (pp) AP2S1_HUMAN" source="P08729" target="P53680">
    <att name="confidence_score" value="1.0" type="real" />
    <att name="confidence_score_old" value="1.0" type="real" />
    <att name="relevance_score" value="1.0" type="real" />
  </edge>
  <edge id="P08729 (pp) P58107" label="K2C7_HUMAN (pp) EPIPL_HUMAN" source="P08729" target="P58107">
    <att name="confidence_score" value="1.0" type="real" />
    <att name="confidence_score_old" value="1.0" type="real" />
    <att name="initial_score" value="0.0817" type="real" />
    <att name="relevance_score" value="1.0" type="real" />
  </edge>
  <edge id="P08729 (pp) P62316" label="K2C7_HUMAN (pp) SMD2_HUMAN" source="P08729" target="P62316">
    <att name="confidence_score" value="1.0" type="real" />
    <att name="confidence_score_old" value="1.0" type="real" />
    <att name="relevance_score" value="1.0" type="real" />
  </edge>
  <edge id="P08729 (pp) P62993" label="K2C7_HUMAN (pp) GRB2_HUMAN" source="P08729" target="P62993">
    <att name="confidence_score" value="1.0" type="real" />
    <att name="confidence_score_old" value="1.0" type="real" />
    <att name="initial_score" value="0.092" type="real" />
    <att name="relevance_score" value="1.0" type="real" />
  </edge>
  <edge id="P08729 (pp) P63010" label="K2C7_HUMAN (pp) AP2B1_HUMAN" source="P08729" target="P63010">
    <att name="confidence_score" value="1.0" type="real" />
    <att name="confidence_score_old" value="1.0" type="real" />
    <att name="relevance_score" value="1.0" type="real" />
  </edge>
  <edge id="P08729 (pp) Q04695" label="K2C7_HUMAN (pp) K1C17_HUMAN" source="P08729" target="Q04695">
    <att name="confidence_score" value="1.0" type="real" />
    <att name="confidence_score_old" value="1.0" type="real" />
    <att name="initial_score" value="0.1488" type="real" />
    <att name="relevance_score" value="1.0" type="real" />
  </edge>
  <edge id="P08729 (pp) Q06124" label="K2C7_HUMAN (pp) PTN11_HUMAN" source="P08729" target="Q06124">
    <att name="confidence_score" value="1.0" type="real" />
    <att name="confidence_score_old" value="1.0" type="real" />
    <att name="relevance_score" value="1.0" type="real" />
  </edge>
  <edge id="P08729 (pp) Q07889" label="K2C7_HUMAN (pp) SOS1_HUMAN" source="P08729" target="Q07889">
    <att name="confidence_score" value="1.0" type="real" />
    <att name="confidence_score_old" value="1.0" type="real" />
    <att name="relevance_score" value="1.0" type="real" />
  </edge>
  <edge id="P08729 (pp) Q13191" label="K2C7_HUMAN (pp) CBLB_HUMAN" source="P08729" target="Q13191">
    <att name="confidence_score" value="1.0" type="real" />
    <att name="confidence_score_old" value="1.0" type="real" />
    <att name="relevance_score" value="1.0" type="real" />
  </edge>
  <edge id="P08729 (pp) Q15149" label="K2C7_HUMAN (pp) PLEC_HUMAN" source="P08729" target="Q15149">
    <att name="confidence_score" value="1.0" type="real" />
    <att name="confidence_score_old" value="1.0" type="real" />
    <att name="relevance_score" value="1.0" type="real" />
  </edge>
  <edge id="P08729 (pp) Q16695" label="K2C7_HUMAN (pp) H31T_HUMAN" source="P08729" target="Q16695">
    <att name="confidence_score" value="1.0" type="real" />
    <att name="confidence_score_old" value="1.0" type="real" />
    <att name="relevance_score" value="1.0" type="real" />
  </edge>
  <edge id="P08729 (pp) Q2TAY7" label="K2C7_HUMAN (pp) SMU1_HUMAN" source="P08729" target="Q2TAY7">
    <att name="confidence_score" value="1.0" type="real" />
    <att name="confidence_score_old" value="1.0" type="real" />
    <att name="relevance_score" value="1.0" type="real" />
  </edge>
  <edge id="P08729 (pp) Q6WCQ1" label="K2C7_HUMAN (pp) MPRIP_HUMAN" source="P08729" target="Q6WCQ1">
    <att name="confidence_score" value="1.0" type="real" />
    <att name="confidence_score_old" value="1.0" type="real" />
    <att name="relevance_score" value="1.0" type="real" />
  </edge>
  <edge id="P08729 (pp) Q9H0H5" label="K2C7_HUMAN (pp) RGAP1_HUMAN" source="P08729" target="Q9H0H5">
    <att name="confidence_score" value="1.0" type="real" />
    <att name="confidence_score_old" value="1.0" type="real" />
    <att name="relevance_score" value="1.0" type="real" />
  </edge>
  <edge id="P08729 (pp) Q9UKW4" label="K2C7_HUMAN (pp) VAV3_HUMAN" source="P08729" target="Q9UKW4">
    <att name="confidence_score" value="1.0" type="real" />
    <att name="confidence_score_old" value="1.0" type="real" />
    <att name="relevance_score" value="1.0" type="real" />
  </edge>
  <edge id="P08922 (pp) Q06124" label="ROS1_HUMAN (pp) PTN11_HUMAN" source="P08922" target="Q06124">
    <att name="confidence_score" value="1.0" type="real" />
    <att name="confidence_score_old" value="0.3477" type="real" />
    <att name="initial_score" value="0.4302" type="real" />
    <att name="relevance_score" value="1.0" type="real" />
  </edge>
  <edge id="P08922 (pp) Q9UKW4" label="ROS1_HUMAN (pp) VAV3_HUMAN" source="P08922" target="Q9UKW4">
    <att name="confidence_score" value="1.0" type="real" />
    <att name="confidence_score_old" value="0.2245" type="real" />
    <att name="initial_score" value="0.2188" type="real" />
    <att name="relevance_score" value="1.0" type="real" />
  </edge>
  <edge id="P09619 (pp) P12931" label="PGFRB_HUMAN (pp) SRC_HUMAN" source="P09619" target="P12931">
    <att name="confidence_score" value="1.0" type="real" />
    <att name="confidence_score_old" value="1.0" type="real" />
    <att name="initial_score" value="0.7738" type="real" />
    <att name="relevance_score" value="1.0" type="real" />
  </edge>
  <edge id="P09619 (pp) P15498" label="PGFRB_HUMAN (pp) VAV_HUMAN" source="P09619" target="P15498">
    <att name="confidence_score" value="1.0" type="real" />
    <att name="confidence_score_old" value="0.1984" type="real" />
    <att name="initial_score" value="0.1591" type="real" />
    <att name="relevance_score" value="1.0" type="real" />
  </edge>
  <edge id="P09619 (pp) P19174" label="PGFRB_HUMAN (pp) PLCG1_HUMAN" source="P09619" target="P19174">
    <att name="confidence_score" value="1.0" type="real" />
    <att name="confidence_score_old" value="1.0" type="real" />
    <att name="initial_score" value="0.7905" type="real" />
    <att name="relevance_score" value="1.0" type="real" />
  </edge>
  <edge id="P09619 (pp) P22681" label="PGFRB_HUMAN (pp) CBL_HUMAN" source="P09619" target="P22681">
    <att name="confidence_score" value="1.0" type="real" />
    <att name="confidence_score_old" value="0.7206" type="real" />
    <att name="initial_score" value="0.7822" type="real" />
    <att name="relevance_score" value="1.0" type="real" />
  </edge>
  <edge id="P09619 (pp) P27986" label="PGFRB_HUMAN (pp) P85A_HUMAN" source="P09619" target="P27986">
    <att name="confidence_score" value="1.0" type="real" />
    <att name="confidence_score_old" value="1.0" type="real" />
    <att name="initial_score" value="0.7895" type="real" />
    <att name="relevance_score" value="1.0" type="real" />
  </edge>
  <edge id="P09619 (pp) P29353" label="PGFRB_HUMAN (pp) SHC1_HUMAN" source="P09619" target="P29353">
    <att name="confidence_score" value="1.0" type="real" />
    <att name="confidence_score_old" value="0.3887" type="real" />
    <att name="initial_score" value="0.484" type="real" />
    <att name="relevance_score" value="1.0" type="real" />
  </edge>
  <edge id="P09619 (pp) P52735" label="PGFRB_HUMAN (pp) VAV2_HUMAN" source="P09619" target="P52735">
    <att name="confidence_score" value="1.0" type="real" />
    <att name="confidence_score_old" value="0.193" type="real" />
    <att name="initial_score" value="0.1457" type="real" />
    <att name="relevance_score" value="1.0" type="real" />
  </edge>
  <edge id="P09619 (pp) P62993" label="PGFRB_HUMAN (pp) GRB2_HUMAN" source="P09619" target="P62993">
    <att name="confidence_score" value="1.0" type="real" />
    <att name="confidence_score_old" value="1.0" type="real" />
    <att name="initial_score" value="0.7181" type="real" />
    <att name="relevance_score" value="1.0" type="real" />
  </edge>
  <edge id="P09619 (pp) Q06124" label="PGFRB_HUMAN (pp) PTN11_HUMAN" source="P09619" target="Q06124">
    <att name="confidence_score" value="1.0" type="real" />
    <att name="confidence_score_old" value="1.0" type="real" />
    <att name="initial_score" value="0.7918" type="real" />
    <att name="relevance_score" value="1.0" type="real" />
  </edge>
  <edge id="P09619 (pp) Q07889" label="PGFRB_HUMAN (pp) SOS1_HUMAN" source="P09619" target="Q07889">
    <att name="confidence_score" value="1.0" type="real" />
    <att name="confidence_score_old" value="1.0" type="real" />
    <att name="initial_score" value="0.1263" type="real" />
    <att name="relevance_score" value="1.0" type="real" />
  </edge>
  <edge id="P09619 (pp) Q13191" label="PGFRB_HUMAN (pp) CBLB_HUMAN" source="P09619" target="Q13191">
    <att name="confidence_score" value="1.0" type="real" />
    <att name="confidence_score_old" value="0.2382" type="real" />
    <att name="initial_score" value="0.2475" type="real" />
    <att name="relevance_score" value="1.0" type="real" />
  </edge>
  <edge id="P09693 (pp) P0CF74" label="CD3G_HUMAN (pp) IGLC6_HUMAN" source="P09693" target="P0CF74">
    <att name="confidence_score" value="1.0" type="real" />
    <att name="confidence_score_old" value="0.2685" type="real" />
    <att name="initial_score" value="0.3053" type="real" />
    <att name="relevance_score" value="1.0" type="real" />
  </edge>
  <edge id="P09693 (pp) P0CG04" label="CD3G_HUMAN (pp) IGLC1_HUMAN" source="P09693" target="P0CG04">
    <att name="confidence_score" value="1.0" type="real" />
    <att name="confidence_score_old" value="0.2676" type="real" />
    <att name="initial_score" value="0.3037" type="real" />
    <att name="relevance_score" value="1.0" type="real" />
  </edge>
  <edge id="P09693 (pp) P0DOY2" label="CD3G_HUMAN (pp) IGLC2_HUMAN" source="P09693" target="P0DOY2">
    <att name="confidence_score" value="1.0" type="real" />
    <att name="confidence_score_old" value="0.2678" type="real" />
    <att name="initial_score" value="0.304" type="real" />
    <att name="relevance_score" value="1.0" type="real" />
  </edge>
  <edge id="P09693 (pp) P0DOY3" label="CD3G_HUMAN (pp) IGLC3_HUMAN" source="P09693" target="P0DOY3">
    <att name="confidence_score" value="1.0" type="real" />
    <att name="confidence_score_old" value="0.2678" type="real" />
    <att name="initial_score" value="0.304" type="real" />
    <att name="relevance_score" value="1.0" type="real" />
  </edge>
  <edge id="P09693 (pp) P12314" label="CD3G_HUMAN (pp) FCGR1_HUMAN" source="P09693" target="P12314">
    <att name="confidence_score" value="1.0" type="real" />
    <att name="confidence_score_old" value="1.0" type="real" />
    <att name="initial_score" value="0.0479" type="real" />
    <att name="relevance_score" value="1.0" type="real" />
  </edge>
  <edge id="P09693 (pp) P12931" label="CD3G_HUMAN (pp) SRC_HUMAN" source="P09693" target="P12931">
    <att name="confidence_score" value="1.0" type="real" />
    <att name="confidence_score_old" value="0.1912" type="real" />
    <att name="initial_score" value="0.1412" type="real" />
    <att name="relevance_score" value="1.0" type="real" />
  </edge>
  <edge id="P09693 (pp) P15498" label="CD3G_HUMAN (pp) VAV_HUMAN" source="P09693" target="P15498">
    <att name="confidence_score" value="1.0" type="real" />
    <att name="confidence_score_old" value="1.0" type="real" />
    <att name="initial_score" value="0.1556" type="real" />
    <att name="relevance_score" value="1.0" type="real" />
  </edge>
  <edge id="P09693 (pp) P16885" label="CD3G_HUMAN (pp) PLCG2_HUMAN" source="P09693" target="P16885">
    <att name="confidence_score" value="1.0" type="real" />
    <att name="confidence_score_old" value="1.0" type="real" />
    <att name="initial_score" value="0.119" type="real" />
    <att name="relevance_score" value="1.0" type="real" />
  </edge>
  <edge id="P09693 (pp) P19174" label="CD3G_HUMAN (pp) PLCG1_HUMAN" source="P09693" target="P19174">
    <att name="confidence_score" value="1.0" type="real" />
    <att name="confidence_score_old" value="1.0" type="real" />
    <att name="initial_score" value="0.1665" type="real" />
    <att name="relevance_score" value="1.0" type="real" />
  </edge>
  <edge id="P09693 (pp) P20963" label="CD3G_HUMAN (pp) CD3Z_HUMAN" source="P09693" target="P20963">
    <att name="confidence_score" value="1.0" type="real" />
    <att name="confidence_score_old" value="1.0" type="real" />
    <att name="initial_score" value="0.1142" type="real" />
    <att name="relevance_score" value="1.0" type="real" />
  </edge>
  <edge id="P09693 (pp) P27986" label="CD3G_HUMAN (pp) P85A_HUMAN" source="P09693" target="P27986">
    <att name="confidence_score" value="1.0" type="real" />
    <att name="confidence_score_old" value="1.0" type="real" />
    <att name="initial_score" value="0.1681" type="real" />
    <att name="relevance_score" value="1.0" type="real" />
  </edge>
  <edge id="P09693 (pp) P43403" label="CD3G_HUMAN (pp) ZAP70_HUMAN" source="P09693" target="P43403">
    <att name="confidence_score" value="1.0" type="real" />
    <att name="confidence_score_old" value="1.0" type="real" />
    <att name="initial_score" value="0.5217" type="real" />
    <att name="relevance_score" value="1.0" type="real" />
  </edge>
  <edge id="P09693 (pp) P43405" label="CD3G_HUMAN (pp) KSYK_HUMAN" source="P09693" target="P43405">
    <att name="confidence_score" value="1.0" type="real" />
    <att name="confidence_score_old" value="1.0" type="real" />
    <att name="initial_score" value="0.3051" type="real" />
    <att name="relevance_score" value="1.0" type="real" />
  </edge>
  <edge id="P09693 (pp) P52735" label="CD3G_HUMAN (pp) VAV2_HUMAN" source="P09693" target="P52735">
    <att name="confidence_score" value="1.0" type="real" />
    <att name="confidence_score_old" value="1.0" type="real" />
    <att name="initial_score" value="0.1561" type="real" />
    <att name="relevance_score" value="1.0" type="real" />
  </edge>
  <edge id="P09693 (pp) P53680" label="CD3G_HUMAN (pp) AP2S1_HUMAN" source="P09693" target="P53680">
    <att name="confidence_score" value="1.0" type="real" />
    <att name="confidence_score_old" value="0.1921" type="real" />
    <att name="initial_score" value="0.1434" type="real" />
    <att name="relevance_score" value="1.0" type="real" />
  </edge>
  <edge id="P09693 (pp) P63010" label="CD3G_HUMAN (pp) AP2B1_HUMAN" source="P09693" target="P63010">
    <att name="confidence_score" value="1.0" type="real" />
    <att name="confidence_score_old" value="0.1908" type="real" />
    <att name="initial_score" value="0.1401" type="real" />
    <att name="relevance_score" value="1.0" type="real" />
  </edge>
  <edge id="P09693 (pp) Q06124" label="CD3G_HUMAN (pp) PTN11_HUMAN" source="P09693" target="Q06124">
    <att name="confidence_score" value="1.0" type="real" />
    <att name="confidence_score_old" value="1.0" type="real" />
    <att name="initial_score" value="0.0928" type="real" />
    <att name="relevance_score" value="1.0" type="real" />
  </edge>
  <edge id="P09693 (pp) Q13094" label="CD3G_HUMAN (pp) LCP2_HUMAN" source="P09693" target="Q13094">
    <att name="confidence_score" value="1.0" type="real" />
    <att name="confidence_score_old" value="1.0" type="real" />
    <att name="initial_score" value="0.099" type="real" />
    <att name="relevance_score" value="1.0" type="real" />
  </edge>
  <edge id="P09693 (pp) Q9UKW4" label="CD3G_HUMAN (pp) VAV3_HUMAN" source="P09693" target="Q9UKW4">
    <att name="confidence_score" value="1.0" type="real" />
    <att name="confidence_score_old" value="1.0" type="real" />
    <att name="initial_score" value="0.1585" type="real" />
    <att name="relevance_score" value="1.0" type="real" />
  </edge>
  <edge id="P0CF74 (pp) P0CG04" label="IGLC6_HUMAN (pp) IGLC1_HUMAN" source="P0CF74" target="P0CG04">
    <att name="confidence_score" value="1.0" type="real" />
    <att name="confidence_score_old" value="0.2034" type="real" />
    <att name="initial_score" value="0.171" type="real" />
    <att name="relevance_score" value="1.0" type="real" />
  </edge>
  <edge id="P0CF74 (pp) P0DOY2" label="IGLC6_HUMAN (pp) IGLC2_HUMAN" source="P0CF74" target="P0DOY2">
    <att name="confidence_score" value="1.0" type="real" />
    <att name="confidence_score_old" value="0.2037" type="real" />
    <att name="initial_score" value="0.1717" type="real" />
    <att name="relevance_score" value="1.0" type="real" />
  </edge>
  <edge id="P0CF74 (pp) P0DOY3" label="IGLC6_HUMAN (pp) IGLC3_HUMAN" source="P0CF74" target="P0DOY3">
    <att name="confidence_score" value="1.0" type="real" />
    <att name="confidence_score_old" value="0.2037" type="real" />
    <att name="initial_score" value="0.1717" type="real" />
    <att name="relevance_score" value="1.0" type="real" />
  </edge>
  <edge id="P0CF74 (pp) P12314" label="IGLC6_HUMAN (pp) FCGR1_HUMAN" source="P0CF74" target="P12314">
    <att name="confidence_score" value="1.0" type="real" />
    <att name="confidence_score_old" value="0.2472" type="real" />
    <att name="initial_score" value="0.2654" type="real" />
    <att name="relevance_score" value="1.0" type="real" />
  </edge>
  <edge id="P0CF74 (pp) P12318" label="IGLC6_HUMAN (pp) FCG2A_HUMAN" source="P0CF74" target="P12318">
    <att name="confidence_score" value="1.0" type="real" />
    <att name="confidence_score_old" value="0.3458" type="real" />
    <att name="initial_score" value="0.4274" type="real" />
    <att name="relevance_score" value="1.0" type="real" />
  </edge>
  <edge id="P0CF74 (pp) P12931" label="IGLC6_HUMAN (pp) SRC_HUMAN" source="P0CF74" target="P12931">
    <att name="confidence_score" value="1.0" type="real" />
    <att name="confidence_score_old" value="0.1923" type="real" />
    <att name="initial_score" value="0.1438" type="real" />
    <att name="relevance_score" value="1.0" type="real" />
  </edge>
  <edge id="P0CF74 (pp) P15498" label="IGLC6_HUMAN (pp) VAV_HUMAN" source="P0CF74" target="P15498">
    <att name="confidence_score" value="1.0" type="real" />
    <att name="confidence_score_old" value="0.2229" type="real" />
    <att name="initial_score" value="0.2152" type="real" />
    <att name="relevance_score" value="1.0" type="real" />
  </edge>
  <edge id="P0CF74 (pp) P16885" label="IGLC6_HUMAN (pp) PLCG2_HUMAN" source="P0CF74" target="P16885">
    <att name="confidence_score" value="1.0" type="real" />
    <att name="confidence_score_old" value="0.2244" type="real" />
    <att name="initial_score" value="0.2185" type="real" />
    <att name="relevance_score" value="1.0" type="real" />
  </edge>
  <edge id="P0CF74 (pp) P20963" label="IGLC6_HUMAN (pp) CD3Z_HUMAN" source="P0CF74" target="P20963">
    <att name="confidence_score" value="1.0" type="real" />
    <att name="confidence_score_old" value="0.2414" type="real" />
    <att name="initial_score" value="0.2539" type="real" />
    <att name="relevance_score" value="1.0" type="real" />
  </edge>
  <edge id="P0CF74 (pp) P43405" label="IGLC6_HUMAN (pp) KSYK_HUMAN" source="P0CF74" target="P43405">
    <att name="confidence_score" value="1.0" type="real" />
    <att name="confidence_score_old" value="0.4812" type="real" />
    <att name="initial_score" value="0.5871" type="real" />
    <att name="relevance_score" value="1.0" type="real" />
  </edge>
  <edge id="P0CF74 (pp) P52735" label="IGLC6_HUMAN (pp) VAV2_HUMAN" source="P0CF74" target="P52735">
    <att name="confidence_score" value="1.0" type="real" />
    <att name="confidence_score_old" value="0.1983" type="real" />
    <att name="initial_score" value="0.1587" type="real" />
    <att name="relevance_score" value="1.0" type="real" />
  </edge>
  <edge id="P0CF74 (pp) P62993" label="IGLC6_HUMAN (pp) GRB2_HUMAN" source="P0CF74" target="P62993">
    <att name="confidence_score" value="1.0" type="real" />
    <att name="confidence_score_old" value="0.2065" type="real" />
    <att name="initial_score" value="0.1783" type="real" />
    <att name="relevance_score" value="1.0" type="real" />
  </edge>
  <edge id="P0CF74 (pp) Q06187" label="IGLC6_HUMAN (pp) BTK_HUMAN" source="P0CF74" target="Q06187">
    <att name="confidence_score" value="1.0" type="real" />
    <att name="confidence_score_old" value="0.2139" type="real" />
    <att name="initial_score" value="0.1954" type="real" />
    <att name="relevance_score" value="1.0" type="real" />
  </edge>
  <edge id="P0CF74 (pp) Q07889" label="IGLC6_HUMAN (pp) SOS1_HUMAN" source="P0CF74" target="Q07889">
    <att name="confidence_score" value="1.0" type="real" />
    <att name="confidence_score_old" value="0.209" type="real" />
    <att name="initial_score" value="0.1841" type="real" />
    <att name="relevance_score" value="1.0" type="real" />
  </edge>
  <edge id="P0CF74 (pp) Q8WV28" label="IGLC6_HUMAN (pp) BLNK_HUMAN" source="P0CF74" target="Q8WV28">
    <att name="confidence_score" value="1.0" type="real" />
    <att name="confidence_score_old" value="0.2059" type="real" />
    <att name="initial_score" value="0.1769" type="real" />
    <att name="relevance_score" value="1.0" type="real" />
  </edge>
  <edge id="P0CF74 (pp) Q9UKW4" label="IGLC6_HUMAN (pp) VAV3_HUMAN" source="P0CF74" target="Q9UKW4">
    <att name="confidence_score" value="1.0" type="real" />
    <att name="confidence_score_old" value="0.1992" type="real" />
    <att name="initial_score" value="0.161" type="real" />
    <att name="relevance_score" value="1.0" type="real" />
  </edge>
  <edge id="P0CG04 (pp) P0DOY2" label="IGLC1_HUMAN (pp) IGLC2_HUMAN" source="P0CG04" target="P0DOY2">
    <att name="confidence_score" value="1.0" type="real" />
    <att name="confidence_score_old" value="0.2003" type="real" />
    <att name="initial_score" value="0.1636" type="real" />
    <att name="relevance_score" value="1.0" type="real" />
  </edge>
  <edge id="P0CG04 (pp) P0DOY3" label="IGLC1_HUMAN (pp) IGLC3_HUMAN" source="P0CG04" target="P0DOY3">
    <att name="confidence_score" value="1.0" type="real" />
    <att name="confidence_score_old" value="0.2003" type="real" />
    <att name="initial_score" value="0.1636" type="real" />
    <att name="relevance_score" value="1.0" type="real" />
  </edge>
  <edge id="P0CG04 (pp) P12314" label="IGLC1_HUMAN (pp) FCGR1_HUMAN" source="P0CG04" target="P12314">
    <att name="confidence_score" value="1.0" type="real" />
    <att name="confidence_score_old" value="0.2466" type="real" />
    <att name="initial_score" value="0.2642" type="real" />
    <att name="relevance_score" value="1.0" type="real" />
  </edge>
  <edge id="P0CG04 (pp) P12318" label="IGLC1_HUMAN (pp) FCG2A_HUMAN" source="P0CG04" target="P12318">
    <att name="confidence_score" value="1.0" type="real" />
    <att name="confidence_score_old" value="0.3445" type="real" />
    <att name="initial_score" value="0.4257" type="real" />
    <att name="relevance_score" value="1.0" type="real" />
  </edge>
  <edge id="P0CG04 (pp) P12931" label="IGLC1_HUMAN (pp) SRC_HUMAN" source="P0CG04" target="P12931">
    <att name="confidence_score" value="1.0" type="real" />
    <att name="confidence_score_old" value="0.192" type="real" />
    <att name="initial_score" value="0.1431" type="real" />
    <att name="relevance_score" value="1.0" type="real" />
  </edge>
  <edge id="P0CG04 (pp) P15498" label="IGLC1_HUMAN (pp) VAV_HUMAN" source="P0CG04" target="P15498">
    <att name="confidence_score" value="1.0" type="real" />
    <att name="confidence_score_old" value="0.2223" type="real" />
    <att name="initial_score" value="0.214" type="real" />
    <att name="relevance_score" value="1.0" type="real" />
  </edge>
  <edge id="P0CG04 (pp) P16885" label="IGLC1_HUMAN (pp) PLCG2_HUMAN" source="P0CG04" target="P16885">
    <att name="confidence_score" value="1.0" type="real" />
    <att name="confidence_score_old" value="0.2238" type="real" />
    <att name="initial_score" value="0.2173" type="real" />
    <att name="relevance_score" value="1.0" type="real" />
  </edge>
  <edge id="P0CG04 (pp) P20963" label="IGLC1_HUMAN (pp) CD3Z_HUMAN" source="P0CG04" target="P20963">
    <att name="confidence_score" value="1.0" type="real" />
    <att name="confidence_score_old" value="0.2407" type="real" />
    <att name="initial_score" value="0.2524" type="real" />
    <att name="relevance_score" value="1.0" type="real" />
  </edge>
  <edge id="P0CG04 (pp) P43405" label="IGLC1_HUMAN (pp) KSYK_HUMAN" source="P0CG04" target="P43405">
    <att name="confidence_score" value="1.0" type="real" />
    <att name="confidence_score_old" value="0.4759" type="real" />
    <att name="initial_score" value="0.5817" type="real" />
    <att name="relevance_score" value="1.0" type="real" />
  </edge>
  <edge id="P0CG04 (pp) P52735" label="IGLC1_HUMAN (pp) VAV2_HUMAN" source="P0CG04" target="P52735">
    <att name="confidence_score" value="1.0" type="real" />
    <att name="confidence_score_old" value="0.198" type="real" />
    <att name="initial_score" value="0.158" type="real" />
    <att name="relevance_score" value="1.0" type="real" />
  </edge>
  <edge id="P0CG04 (pp) P62993" label="IGLC1_HUMAN (pp) GRB2_HUMAN" source="P0CG04" target="P62993">
    <att name="confidence_score" value="1.0" type="real" />
    <att name="confidence_score_old" value="0.206" type="real" />
    <att name="initial_score" value="0.1771" type="real" />
    <att name="relevance_score" value="1.0" type="real" />
  </edge>
  <edge id="P0CG04 (pp) Q06187" label="IGLC1_HUMAN (pp) BTK_HUMAN" source="P0CG04" target="Q06187">
    <att name="confidence_score" value="1.0" type="real" />
    <att name="confidence_score_old" value="0.2136" type="real" />
    <att name="initial_score" value="0.1946" type="real" />
    <att name="relevance_score" value="1.0" type="real" />
  </edge>
  <edge id="P0CG04 (pp) Q07889" label="IGLC1_HUMAN (pp) SOS1_HUMAN" source="P0CG04" target="Q07889">
    <att name="confidence_score" value="1.0" type="real" />
    <att name="confidence_score_old" value="0.2085" type="real" />
    <att name="initial_score" value="0.183" type="real" />
    <att name="relevance_score" value="1.0" type="real" />
  </edge>
  <edge id="P0CG04 (pp) Q8WV28" label="IGLC1_HUMAN (pp) BLNK_HUMAN" source="P0CG04" target="Q8WV28">
    <att name="confidence_score" value="1.0" type="real" />
    <att name="confidence_score_old" value="0.2056" type="real" />
    <att name="initial_score" value="0.1762" type="real" />
    <att name="relevance_score" value="1.0" type="real" />
  </edge>
  <edge id="P0CG04 (pp) Q9UKW4" label="IGLC1_HUMAN (pp) VAV3_HUMAN" source="P0CG04" target="Q9UKW4">
    <att name="confidence_score" value="1.0" type="real" />
    <att name="confidence_score_old" value="0.1989" type="real" />
    <att name="initial_score" value="0.1603" type="real" />
    <att name="relevance_score" value="1.0" type="real" />
  </edge>
  <edge id="P0DOY2 (pp) P0DOY3" label="IGLC2_HUMAN (pp) IGLC3_HUMAN" source="P0DOY2" target="P0DOY3">
    <att name="confidence_score" value="1.0" type="real" />
    <att name="confidence_score_old" value="0.2069" type="real" />
    <att name="initial_score" value="0.1794" type="real" />
    <att name="relevance_score" value="1.0" type="real" />
  </edge>
  <edge id="P0DOY2 (pp) P12314" label="IGLC2_HUMAN (pp) FCGR1_HUMAN" source="P0DOY2" target="P12314">
    <att name="confidence_score" value="1.0" type="real" />
    <att name="confidence_score_old" value="0.2468" type="real" />
    <att name="initial_score" value="0.2644" type="real" />
    <att name="relevance_score" value="1.0" type="real" />
  </edge>
  <edge id="P0DOY2 (pp) P12318" label="IGLC2_HUMAN (pp) FCG2A_HUMAN" source="P0DOY2" target="P12318">
    <att name="confidence_score" value="1.0" type="real" />
    <att name="confidence_score_old" value="0.3447" type="real" />
    <att name="initial_score" value="0.426" type="real" />
    <att name="relevance_score" value="1.0" type="real" />
  </edge>
  <edge id="P0DOY2 (pp) P12931" label="IGLC2_HUMAN (pp) SRC_HUMAN" source="P0DOY2" target="P12931">
    <att name="confidence_score" value="1.0" type="real" />
    <att name="confidence_score_old" value="0.192" type="real" />
    <att name="initial_score" value="0.1432" type="real" />
    <att name="relevance_score" value="1.0" type="real" />
  </edge>
  <edge id="P0DOY2 (pp) P15498" label="IGLC2_HUMAN (pp) VAV_HUMAN" source="P0DOY2" target="P15498">
    <att name="confidence_score" value="1.0" type="real" />
    <att name="confidence_score_old" value="0.2224" type="real" />
    <att name="initial_score" value="0.2143" type="real" />
    <att name="relevance_score" value="1.0" type="real" />
  </edge>
  <edge id="P0DOY2 (pp) P16885" label="IGLC2_HUMAN (pp) PLCG2_HUMAN" source="P0DOY2" target="P16885">
    <att name="confidence_score" value="1.0" type="real" />
    <att name="confidence_score_old" value="0.2239" type="real" />
    <att name="initial_score" value="0.2175" type="real" />
    <att name="relevance_score" value="1.0" type="real" />
  </edge>
  <edge id="P0DOY2 (pp) P20963" label="IGLC2_HUMAN (pp) CD3Z_HUMAN" source="P0DOY2" target="P20963">
    <att name="confidence_score" value="1.0" type="real" />
    <att name="confidence_score_old" value="0.2408" type="real" />
    <att name="initial_score" value="0.2527" type="real" />
    <att name="relevance_score" value="1.0" type="real" />
  </edge>
  <edge id="P0DOY2 (pp) P43405" label="IGLC2_HUMAN (pp) KSYK_HUMAN" source="P0DOY2" target="P43405">
    <att name="confidence_score" value="1.0" type="real" />
    <att name="confidence_score_old" value="0.4768" type="real" />
    <att name="initial_score" value="0.5826" type="real" />
    <att name="relevance_score" value="1.0" type="real" />
  </edge>
  <edge id="P0DOY2 (pp) P52735" label="IGLC2_HUMAN (pp) VAV2_HUMAN" source="P0DOY2" target="P52735">
    <att name="confidence_score" value="1.0" type="real" />
    <att name="confidence_score_old" value="0.198" type="real" />
    <att name="initial_score" value="0.1581" type="real" />
    <att name="relevance_score" value="1.0" type="real" />
  </edge>
  <edge id="P0DOY2 (pp) P62993" label="IGLC2_HUMAN (pp) GRB2_HUMAN" source="P0DOY2" target="P62993">
    <att name="confidence_score" value="1.0" type="real" />
    <att name="confidence_score_old" value="0.2061" type="real" />
    <att name="initial_score" value="0.1773" type="real" />
    <att name="relevance_score" value="1.0" type="real" />
  </edge>
  <edge id="P0DOY2 (pp) Q06187" label="IGLC2_HUMAN (pp) BTK_HUMAN" source="P0DOY2" target="Q06187">
    <att name="confidence_score" value="1.0" type="real" />
    <att name="confidence_score_old" value="0.2136" type="real" />
    <att name="initial_score" value="0.1948" type="real" />
    <att name="relevance_score" value="1.0" type="real" />
  </edge>
  <edge id="P0DOY2 (pp) Q07889" label="IGLC2_HUMAN (pp) SOS1_HUMAN" source="P0DOY2" target="Q07889">
    <att name="confidence_score" value="1.0" type="real" />
    <att name="confidence_score_old" value="0.2086" type="real" />
    <att name="initial_score" value="0.1832" type="real" />
    <att name="relevance_score" value="1.0" type="real" />
  </edge>
  <edge id="P0DOY2 (pp) Q8WV28" label="IGLC2_HUMAN (pp) BLNK_HUMAN" source="P0DOY2" target="Q8WV28">
    <att name="confidence_score" value="1.0" type="real" />
    <att name="confidence_score_old" value="0.2056" type="real" />
    <att name="initial_score" value="0.1763" type="real" />
    <att name="relevance_score" value="1.0" type="real" />
  </edge>
  <edge id="P0DOY2 (pp) Q9UKW4" label="IGLC2_HUMAN (pp) VAV3_HUMAN" source="P0DOY2" target="Q9UKW4">
    <att name="confidence_score" value="1.0" type="real" />
    <att name="confidence_score_old" value="0.199" type="real" />
    <att name="initial_score" value="0.1604" type="real" />
    <att name="relevance_score" value="1.0" type="real" />
  </edge>
  <edge id="P0DOY3 (pp) P12314" label="IGLC3_HUMAN (pp) FCGR1_HUMAN" source="P0DOY3" target="P12314">
    <att name="confidence_score" value="1.0" type="real" />
    <att name="confidence_score_old" value="0.2468" type="real" />
    <att name="initial_score" value="0.2644" type="real" />
    <att name="relevance_score" value="1.0" type="real" />
  </edge>
  <edge id="P0DOY3 (pp) P12318" label="IGLC3_HUMAN (pp) FCG2A_HUMAN" source="P0DOY3" target="P12318">
    <att name="confidence_score" value="1.0" type="real" />
    <att name="confidence_score_old" value="0.3447" type="real" />
    <att name="initial_score" value="0.426" type="real" />
    <att name="relevance_score" value="1.0" type="real" />
  </edge>
  <edge id="P0DOY3 (pp) P12931" label="IGLC3_HUMAN (pp) SRC_HUMAN" source="P0DOY3" target="P12931">
    <att name="confidence_score" value="1.0" type="real" />
    <att name="confidence_score_old" value="0.192" type="real" />
    <att name="initial_score" value="0.1432" type="real" />
    <att name="relevance_score" value="1.0" type="real" />
  </edge>
  <edge id="P0DOY3 (pp) P15498" label="IGLC3_HUMAN (pp) VAV_HUMAN" source="P0DOY3" target="P15498">
    <att name="confidence_score" value="1.0" type="real" />
    <att name="confidence_score_old" value="0.2224" type="real" />
    <att name="initial_score" value="0.2143" type="real" />
    <att name="relevance_score" value="1.0" type="real" />
  </edge>
  <edge id="P0DOY3 (pp) P16885" label="IGLC3_HUMAN (pp) PLCG2_HUMAN" source="P0DOY3" target="P16885">
    <att name="confidence_score" value="1.0" type="real" />
    <att name="confidence_score_old" value="0.2239" type="real" />
    <att name="initial_score" value="0.2175" type="real" />
    <att name="relevance_score" value="1.0" type="real" />
  </edge>
  <edge id="P0DOY3 (pp) P20963" label="IGLC3_HUMAN (pp) CD3Z_HUMAN" source="P0DOY3" target="P20963">
    <att name="confidence_score" value="1.0" type="real" />
    <att name="confidence_score_old" value="0.2408" type="real" />
    <att name="initial_score" value="0.2527" type="real" />
    <att name="relevance_score" value="1.0" type="real" />
  </edge>
  <edge id="P0DOY3 (pp) P43405" label="IGLC3_HUMAN (pp) KSYK_HUMAN" source="P0DOY3" target="P43405">
    <att name="confidence_score" value="1.0" type="real" />
    <att name="confidence_score_old" value="0.4768" type="real" />
    <att name="initial_score" value="0.5826" type="real" />
    <att name="relevance_score" value="1.0" type="real" />
  </edge>
  <edge id="P0DOY3 (pp) P52735" label="IGLC3_HUMAN (pp) VAV2_HUMAN" source="P0DOY3" target="P52735">
    <att name="confidence_score" value="1.0" type="real" />
    <att name="confidence_score_old" value="0.198" type="real" />
    <att name="initial_score" value="0.1581" type="real" />
    <att name="relevance_score" value="1.0" type="real" />
  </edge>
  <edge id="P0DOY3 (pp) P62993" label="IGLC3_HUMAN (pp) GRB2_HUMAN" source="P0DOY3" target="P62993">
    <att name="confidence_score" value="1.0" type="real" />
    <att name="confidence_score_old" value="0.2061" type="real" />
    <att name="initial_score" value="0.1773" type="real" />
    <att name="relevance_score" value="1.0" type="real" />
  </edge>
  <edge id="P0DOY3 (pp) Q06187" label="IGLC3_HUMAN (pp) BTK_HUMAN" source="P0DOY3" target="Q06187">
    <att name="confidence_score" value="1.0" type="real" />
    <att name="confidence_score_old" value="0.2136" type="real" />
    <att name="initial_score" value="0.1948" type="real" />
    <att name="relevance_score" value="1.0" type="real" />
  </edge>
  <edge id="P0DOY3 (pp) Q07889" label="IGLC3_HUMAN (pp) SOS1_HUMAN" source="P0DOY3" target="Q07889">
    <att name="confidence_score" value="1.0" type="real" />
    <att name="confidence_score_old" value="0.2086" type="real" />
    <att name="initial_score" value="0.1832" type="real" />
    <att name="relevance_score" value="1.0" type="real" />
  </edge>
  <edge id="P0DOY3 (pp) Q8WV28" label="IGLC3_HUMAN (pp) BLNK_HUMAN" source="P0DOY3" target="Q8WV28">
    <att name="confidence_score" value="1.0" type="real" />
    <att name="confidence_score_old" value="0.2056" type="real" />
    <att name="initial_score" value="0.1763" type="real" />
    <att name="relevance_score" value="1.0" type="real" />
  </edge>
  <edge id="P0DOY3 (pp) Q9UKW4" label="IGLC3_HUMAN (pp) VAV3_HUMAN" source="P0DOY3" target="Q9UKW4">
    <att name="confidence_score" value="1.0" type="real" />
    <att name="confidence_score_old" value="0.199" type="real" />
    <att name="initial_score" value="0.1604" type="real" />
    <att name="relevance_score" value="1.0" type="real" />
  </edge>
  <edge id="P12314 (pp) P15498" label="FCGR1_HUMAN (pp) VAV_HUMAN" source="P12314" target="P15498">
    <att name="confidence_score" value="1.0" type="real" />
    <att name="confidence_score_old" value="1.0" type="real" />
    <att name="initial_score" value="0.1569" type="real" />
    <att name="relevance_score" value="1.0" type="real" />
  </edge>
  <edge id="P12314 (pp) P16885" label="FCGR1_HUMAN (pp) PLCG2_HUMAN" source="P12314" target="P16885">
    <att name="confidence_score" value="1.0" type="real" />
    <att name="confidence_score_old" value="1.0" type="real" />
    <att name="initial_score" value="0.1201" type="real" />
    <att name="relevance_score" value="1.0" type="real" />
  </edge>
  <edge id="P12314 (pp) P19174" label="FCGR1_HUMAN (pp) PLCG1_HUMAN" source="P12314" target="P19174">
    <att name="confidence_score" value="1.0" type="real" />
    <att name="confidence_score_old" value="1.0" type="real" />
    <att name="initial_score" value="0.119" type="real" />
    <att name="relevance_score" value="1.0" type="real" />
  </edge>
  <edge id="P12314 (pp) P20963" label="FCGR1_HUMAN (pp) CD3Z_HUMAN" source="P12314" target="P20963">
    <att name="confidence_score" value="1.0" type="real" />
    <att name="confidence_score_old" value="1.0" type="real" />
    <att name="initial_score" value="0.0475" type="real" />
    <att name="relevance_score" value="1.0" type="real" />
  </edge>
  <edge id="P12314 (pp) P22681" label="FCGR1_HUMAN (pp) CBL_HUMAN" source="P12314" target="P22681">
    <att name="confidence_score" value="1.0" type="real" />
    <att name="confidence_score_old" value="0.2295" type="real" />
    <att name="initial_score" value="0.2293" type="real" />
    <att name="relevance_score" value="1.0" type="real" />
  </edge>
  <edge id="P12314 (pp) P27986" label="FCGR1_HUMAN (pp) P85A_HUMAN" source="P12314" target="P27986">
    <att name="confidence_score" value="1.0" type="real" />
    <att name="confidence_score_old" value="1.0" type="real" />
    <att name="initial_score" value="0.0899" type="real" />
    <att name="relevance_score" value="1.0" type="real" />
  </edge>
  <edge id="P12314 (pp) P29353" label="FCGR1_HUMAN (pp) SHC1_HUMAN" source="P12314" target="P29353">
    <att name="confidence_score" value="1.0" type="real" />
    <att name="confidence_score_old" value="0.23" type="real" />
    <att name="initial_score" value="0.2305" type="real" />
    <att name="relevance_score" value="1.0" type="real" />
  </edge>
  <edge id="P12314 (pp) P43405" label="FCGR1_HUMAN (pp) KSYK_HUMAN" source="P12314" target="P43405">
    <att name="confidence_score" value="1.0" type="real" />
    <att name="confidence_score_old" value="1.0" type="real" />
    <att name="initial_score" value="0.2924" type="real" />
    <att name="relevance_score" value="1.0" type="real" />
  </edge>
  <edge id="P12314 (pp) P52735" label="FCGR1_HUMAN (pp) VAV2_HUMAN" source="P12314" target="P52735">
    <att name="confidence_score" value="1.0" type="real" />
    <att name="confidence_score_old" value="1.0" type="real" />
    <att name="initial_score" value="0.1574" type="real" />
    <att name="relevance_score" value="1.0" type="real" />
  </edge>
  <edge id="P12314 (pp) Q13094" label="FCGR1_HUMAN (pp) LCP2_HUMAN" source="P12314" target="Q13094">
    <att name="confidence_score" value="1.0" type="real" />
    <att name="confidence_score_old" value="0.2329" type="real" />
    <att name="initial_score" value="0.2366" type="real" />
    <att name="relevance_score" value="1.0" type="real" />
  </edge>
  <edge id="P12314 (pp) Q9UKW4" label="FCGR1_HUMAN (pp) VAV3_HUMAN" source="P12314" target="Q9UKW4">
    <att name="confidence_score" value="1.0" type="real" />
    <att name="confidence_score_old" value="1.0" type="real" />
    <att name="initial_score" value="0.1595" type="real" />
    <att name="relevance_score" value="1.0" type="real" />
  </edge>
  <edge id="P12318 (pp) P15498" label="FCG2A_HUMAN (pp) VAV_HUMAN" source="P12318" target="P15498">
    <att name="confidence_score" value="1.0" type="real" />
    <att name="confidence_score_old" value="1.0" type="real" />
    <att name="initial_score" value="0.1572" type="real" />
    <att name="relevance_score" value="1.0" type="real" />
  </edge>
  <edge id="P12318 (pp) P16885" label="FCG2A_HUMAN (pp) PLCG2_HUMAN" source="P12318" target="P16885">
    <att name="confidence_score" value="1.0" type="real" />
    <att name="confidence_score_old" value="1.0" type="real" />
    <att name="initial_score" value="0.1203" type="real" />
    <att name="relevance_score" value="1.0" type="real" />
  </edge>
  <edge id="P12318 (pp) P19174" label="FCG2A_HUMAN (pp) PLCG1_HUMAN" source="P12318" target="P19174">
    <att name="confidence_score" value="1.0" type="real" />
    <att name="confidence_score_old" value="1.0" type="real" />
    <att name="initial_score" value="0.1195" type="real" />
    <att name="relevance_score" value="1.0" type="real" />
  </edge>
  <edge id="P12318 (pp) P27986" label="FCG2A_HUMAN (pp) P85A_HUMAN" source="P12318" target="P27986">
    <att name="confidence_score" value="1.0" type="real" />
    <att name="confidence_score_old" value="1.0" type="real" />
    <att name="initial_score" value="0.6338" type="real" />
    <att name="relevance_score" value="1.0" type="real" />
  </edge>
  <edge id="P12318 (pp) P43405" label="FCG2A_HUMAN (pp) KSYK_HUMAN" source="P12318" target="P43405">
    <att name="confidence_score" value="1.0" type="real" />
    <att name="confidence_score_old" value="1.0" type="real" />
    <att name="initial_score" value="0.7576" type="real" />
    <att name="relevance_score" value="1.0" type="real" />
  </edge>
  <edge id="P12318 (pp) P52735" label="FCG2A_HUMAN (pp) VAV2_HUMAN" source="P12318" target="P52735">
    <att name="confidence_score" value="1.0" type="real" />
    <att name="confidence_score_old" value="1.0" type="real" />
    <att name="initial_score" value="0.158" type="real" />
    <att name="relevance_score" value="1.0" type="real" />
  </edge>
  <edge id="P12318 (pp) Q06124" label="FCG2A_HUMAN (pp) PTN11_HUMAN" source="P12318" target="Q06124">
    <att name="confidence_score" value="1.0" type="real" />
    <att name="confidence_score_old" value="0.1637" type="real" />
    <att name="initial_score" value="0.0662" type="real" />
    <att name="relevance_score" value="1.0" type="real" />
  </edge>
  <edge id="P12318 (pp) Q9UKW4" label="FCG2A_HUMAN (pp) VAV3_HUMAN" source="P12318" target="Q9UKW4">
    <att name="confidence_score" value="1.0" type="real" />
    <att name="confidence_score_old" value="1.0" type="real" />
    <att name="initial_score" value="0.16" type="real" />
    <att name="relevance_score" value="1.0" type="real" />
  </edge>
  <edge id="P12931 (pp) P15498" label="SRC_HUMAN (pp) VAV_HUMAN" source="P12931" target="P15498">
    <att name="confidence_score" value="1.0" type="real" />
    <att name="confidence_score_old" value="1.0" type="real" />
    <att name="initial_score" value="0.4526" type="real" />
    <att name="relevance_score" value="1.0" type="real" />
  </edge>
  <edge id="P12931 (pp) P19174" label="SRC_HUMAN (pp) PLCG1_HUMAN" source="P12931" target="P19174">
    <att name="confidence_score" value="1.0" type="real" />
    <att name="confidence_score_old" value="1.0" type="real" />
    <att name="initial_score" value="0.721" type="real" />
    <att name="relevance_score" value="1.0" type="real" />
  </edge>
  <edge id="P12931 (pp) P20963" label="SRC_HUMAN (pp) CD3Z_HUMAN" source="P12931" target="P20963">
    <att name="confidence_score" value="1.0" type="real" />
    <att name="confidence_score_old" value="0.1907" type="real" />
    <att name="initial_score" value="0.1398" type="real" />
    <att name="relevance_score" value="1.0" type="real" />
  </edge>
  <edge id="P12931 (pp) P21860" label="SRC_HUMAN (pp) ERBB3_HUMAN" source="P12931" target="P21860">
    <att name="confidence_score" value="1.0" type="real" />
    <att name="confidence_score_old" value="1.0" type="real" />
    <att name="initial_score" value="0.2737" type="real" />
    <att name="relevance_score" value="1.0" type="real" />
  </edge>
  <edge id="P12931 (pp) P22681" label="SRC_HUMAN (pp) CBL_HUMAN" source="P12931" target="P22681">
    <att name="confidence_score" value="1.0" type="real" />
    <att name="confidence_score_old" value="0.7165" type="real" />
    <att name="initial_score" value="0.7794" type="real" />
    <att name="relevance_score" value="1.0" type="real" />
  </edge>
  <edge id="P12931 (pp) P27986" label="SRC_HUMAN (pp) P85A_HUMAN" source="P12931" target="P27986">
    <att name="confidence_score" value="1.0" type="real" />
    <att name="confidence_score_old" value="1.0" type="real" />
    <att name="initial_score" value="0.7739" type="real" />
    <att name="relevance_score" value="1.0" type="real" />
  </edge>
  <edge id="P12931 (pp) P29353" label="SRC_HUMAN (pp) SHC1_HUMAN" source="P12931" target="P29353">
    <att name="confidence_score" value="1.0" type="real" />
    <att name="confidence_score_old" value="1.0" type="real" />
    <att name="initial_score" value="0.7797" type="real" />
    <att name="relevance_score" value="1.0" type="real" />
  </edge>
  <edge id="P12931 (pp) P36888" label="SRC_HUMAN (pp) FLT3_HUMAN" source="P12931" target="P36888">
    <att name="confidence_score" value="1.0" type="real" />
    <att name="confidence_score_old" value="0.2253" type="real" />
    <att name="initial_score" value="0.2204" type="real" />
    <att name="relevance_score" value="1.0" type="real" />
  </edge>
  <edge id="P12931 (pp) P43405" label="SRC_HUMAN (pp) KSYK_HUMAN" source="P12931" target="P43405">
    <att name="confidence_score" value="1.0" type="real" />
    <att name="confidence_score_old" value="1.0" type="real" />
    <att name="initial_score" value="0.5883" type="real" />
    <att name="relevance_score" value="1.0" type="real" />
  </edge>
  <edge id="P12931 (pp) P46940" label="SRC_HUMAN (pp) IQGA1_HUMAN" source="P12931" target="P46940">
    <att name="confidence_score" value="1.0" type="real" />
    <att name="confidence_score_old" value="0.3174" type="real" />
    <att name="initial_score" value="0.386" type="real" />
    <att name="relevance_score" value="1.0" type="real" />
  </edge>
  <edge id="P12931 (pp) P52735" label="SRC_HUMAN (pp) VAV2_HUMAN" source="P12931" target="P52735">
    <att name="confidence_score" value="1.0" type="real" />
    <att name="confidence_score_old" value="1.0" type="real" />
    <att name="initial_score" value="0.1703" type="real" />
    <att name="relevance_score" value="1.0" type="real" />
  </edge>
  <edge id="P12931 (pp) P52799" label="SRC_HUMAN (pp) EFNB2_HUMAN" source="P12931" target="P52799">
    <att name="confidence_score" value="1.0" type="real" />
    <att name="confidence_score_old" value="1.0" type="real" />
    <att name="initial_score" value="0.6116" type="real" />
    <att name="relevance_score" value="1.0" type="real" />
  </edge>
  <edge id="P12931 (pp) P54753" label="SRC_HUMAN (pp) EPHB3_HUMAN" source="P12931" target="P54753">
    <att name="confidence_score" value="1.0" type="real" />
    <att name="confidence_score_old" value="0.2423" type="real" />
    <att name="initial_score" value="0.2556" type="real" />
    <att name="relevance_score" value="1.0" type="real" />
  </edge>
  <edge id="P12931 (pp) P54764" label="SRC_HUMAN (pp) EPHA4_HUMAN" source="P12931" target="P54764">
    <att name="confidence_score" value="1.0" type="real" />
    <att name="confidence_score_old" value="0.2139" type="real" />
    <att name="initial_score" value="0.1955" type="real" />
    <att name="relevance_score" value="1.0" type="real" />
  </edge>
  <edge id="P12931 (pp) P62993" label="SRC_HUMAN (pp) GRB2_HUMAN" source="P12931" target="P62993">
    <att name="confidence_score" value="1.0" type="real" />
    <att name="confidence_score_old" value="1.0" type="real" />
    <att name="initial_score" value="0.572" type="real" />
    <att name="relevance_score" value="1.0" type="real" />
  </edge>
  <edge id="P12931 (pp) P63000" label="SRC_HUMAN (pp) RAC1_HUMAN" source="P12931" target="P63000">
    <att name="confidence_score" value="1.0" type="real" />
    <att name="confidence_score_old" value="1.0" type="real" />
    <att name="initial_score" value="0.5209" type="real" />
    <att name="relevance_score" value="1.0" type="real" />
  </edge>
  <edge id="P12931 (pp) P78314" label="SRC_HUMAN (pp) 3BP2_HUMAN" source="P12931" target="P78314">
    <att name="confidence_score" value="1.0" type="real" />
    <att name="confidence_score_old" value="0.2402" type="real" />
    <att name="initial_score" value="0.2513" type="real" />
    <att name="relevance_score" value="1.0" type="real" />
  </edge>
  <edge id="P12931 (pp) P98077" label="SRC_HUMAN (pp) SHC2_HUMAN" source="P12931" target="P98077">
    <att name="confidence_score" value="1.0" type="real" />
    <att name="confidence_score_old" value="0.33" type="real" />
    <att name="initial_score" value="0.4048" type="real" />
    <att name="relevance_score" value="1.0" type="real" />
  </edge>
  <edge id="P12931 (pp) P98172" label="SRC_HUMAN (pp) EFNB1_HUMAN" source="P12931" target="P98172">
    <att name="confidence_score" value="1.0" type="real" />
    <att name="confidence_score_old" value="1.0" type="real" />
    <att name="initial_score" value="0.6505" type="real" />
    <att name="relevance_score" value="1.0" type="real" />
  </edge>
  <edge id="P12931 (pp) Q06124" label="SRC_HUMAN (pp) PTN11_HUMAN" source="P12931" target="Q06124">
    <att name="confidence_score" value="1.0" type="real" />
    <att name="confidence_score_old" value="1.0" type="real" />
    <att name="initial_score" value="0.5579" type="real" />
    <att name="relevance_score" value="1.0" type="real" />
  </edge>
  <edge id="P12931 (pp) Q07889" label="SRC_HUMAN (pp) SOS1_HUMAN" source="P12931" target="Q07889">
    <att name="confidence_score" value="1.0" type="real" />
    <att name="confidence_score_old" value="1.0" type="real" />
    <att name="initial_score" value="0.1756" type="real" />
    <att name="relevance_score" value="1.0" type="real" />
  </edge>
  <edge id="P12931 (pp) Q08881" label="SRC_HUMAN (pp) ITK_HUMAN" source="P12931" target="Q08881">
    <att name="confidence_score" value="1.0" type="real" />
    <att name="confidence_score_old" value="0.331" type="real" />
    <att name="initial_score" value="0.4063" type="real" />
    <att name="relevance_score" value="1.0" type="real" />
  </edge>
  <edge id="P12931 (pp) Q13094" label="SRC_HUMAN (pp) LCP2_HUMAN" source="P12931" target="Q13094">
    <att name="confidence_score" value="1.0" type="real" />
    <att name="confidence_score_old" value="0.5122" type="real" />
    <att name="initial_score" value="0.6173" type="real" />
    <att name="relevance_score" value="1.0" type="real" />
  </edge>
  <edge id="P12931 (pp) Q13153" label="SRC_HUMAN (pp) PAK1_HUMAN" source="P12931" target="Q13153">
    <att name="confidence_score" value="1.0" type="real" />
    <att name="confidence_score_old" value="1.0" type="real" />
    <att name="initial_score" value="0.2082" type="real" />
    <att name="relevance_score" value="1.0" type="real" />
  </edge>
  <edge id="P12931 (pp) Q13191" label="SRC_HUMAN (pp) CBLB_HUMAN" source="P12931" target="Q13191">
    <att name="confidence_score" value="1.0" type="real" />
    <att name="confidence_score_old" value="0.3432" type="real" />
    <att name="initial_score" value="0.4239" type="real" />
    <att name="relevance_score" value="1.0" type="real" />
  </edge>
  <edge id="P12931 (pp) Q13480" label="SRC_HUMAN (pp) GAB1_HUMAN" source="P12931" target="Q13480">
    <att name="confidence_score" value="1.0" type="real" />
    <att name="confidence_score_old" value="0.2179" type="real" />
    <att name="initial_score" value="0.2044" type="real" />
    <att name="relevance_score" value="1.0" type="real" />
  </edge>
  <edge id="P12931 (pp) Q15768" label="SRC_HUMAN (pp) EFNB3_HUMAN" source="P12931" target="Q15768">
    <att name="confidence_score" value="1.0" type="real" />
    <att name="confidence_score_old" value="1.0" type="real" />
    <att name="initial_score" value="0.2523" type="real" />
    <att name="relevance_score" value="1.0" type="real" />
  </edge>
  <edge id="P12931 (pp) Q9UKW4" label="SRC_HUMAN (pp) VAV3_HUMAN" source="P12931" target="Q9UKW4">
    <att name="confidence_score" value="1.0" type="real" />
    <att name="confidence_score_old" value="1.0" type="real" />
    <att name="initial_score" value="0.1597" type="real" />
    <att name="relevance_score" value="1.0" type="real" />
  </edge>
  <edge id="P12931 (pp) Q9UM73" label="SRC_HUMAN (pp) ALK_HUMAN" source="P12931" target="Q9UM73">
    <att name="confidence_score" value="1.0" type="real" />
    <att name="confidence_score_old" value="1.0" type="real" />
    <att name="initial_score" value="0.5073" type="real" />
    <att name="relevance_score" value="1.0" type="real" />
  </edge>
  <edge id="P13987 (pp) P29353" label="CD59_HUMAN (pp) SHC1_HUMAN" source="P13987" target="P29353">
    <att name="confidence_score" value="1.0" type="real" />
    <att name="confidence_score_old" value="1.0" type="real" />
    <att name="relevance_score" value="1.0" type="real" />
  </edge>
  <edge id="P13987 (pp) P46940" label="CD59_HUMAN (pp) IQGA1_HUMAN" source="P13987" target="P46940">
    <att name="confidence_score" value="1.0" type="real" />
    <att name="confidence_score_old" value="1.0" type="real" />
    <att name="relevance_score" value="1.0" type="real" />
  </edge>
  <edge id="P13987 (pp) P52735" label="CD59_HUMAN (pp) VAV2_HUMAN" source="P13987" target="P52735">
    <att name="confidence_score" value="1.0" type="real" />
    <att name="confidence_score_old" value="1.0" type="real" />
    <att name="relevance_score" value="1.0" type="real" />
  </edge>
  <edge id="P13987 (pp) P53680" label="CD59_HUMAN (pp) AP2S1_HUMAN" source="P13987" target="P53680">
    <att name="confidence_score" value="1.0" type="real" />
    <att name="confidence_score_old" value="1.0" type="real" />
    <att name="relevance_score" value="1.0" type="real" />
  </edge>
  <edge id="P13987 (pp) P58107" label="CD59_HUMAN (pp) EPIPL_HUMAN" source="P13987" target="P58107">
    <att name="confidence_score" value="1.0" type="real" />
    <att name="confidence_score_old" value="1.0" type="real" />
    <att name="relevance_score" value="1.0" type="real" />
  </edge>
  <edge id="P13987 (pp) P62316" label="CD59_HUMAN (pp) SMD2_HUMAN" source="P13987" target="P62316">
    <att name="confidence_score" value="1.0" type="real" />
    <att name="confidence_score_old" value="1.0" type="real" />
    <att name="relevance_score" value="1.0" type="real" />
  </edge>
  <edge id="P13987 (pp) P62993" label="CD59_HUMAN (pp) GRB2_HUMAN" source="P13987" target="P62993">
    <att name="confidence_score" value="1.0" type="real" />
    <att name="confidence_score_old" value="1.0" type="real" />
    <att name="initial_score" value="0.09" type="real" />
    <att name="relevance_score" value="1.0" type="real" />
  </edge>
  <edge id="P13987 (pp) P63010" label="CD59_HUMAN (pp) AP2B1_HUMAN" source="P13987" target="P63010">
    <att name="confidence_score" value="1.0" type="real" />
    <att name="confidence_score_old" value="1.0" type="real" />
    <att name="relevance_score" value="1.0" type="real" />
  </edge>
  <edge id="P13987 (pp) Q04695" label="CD59_HUMAN (pp) K1C17_HUMAN" source="P13987" target="Q04695">
    <att name="confidence_score" value="1.0" type="real" />
    <att name="confidence_score_old" value="1.0" type="real" />
    <att name="relevance_score" value="1.0" type="real" />
  </edge>
  <edge id="P13987 (pp) Q06124" label="CD59_HUMAN (pp) PTN11_HUMAN" source="P13987" target="Q06124">
    <att name="confidence_score" value="1.0" type="real" />
    <att name="confidence_score_old" value="1.0" type="real" />
    <att name="relevance_score" value="1.0" type="real" />
  </edge>
  <edge id="P13987 (pp) Q07889" label="CD59_HUMAN (pp) SOS1_HUMAN" source="P13987" target="Q07889">
    <att name="confidence_score" value="1.0" type="real" />
    <att name="confidence_score_old" value="1.0" type="real" />
    <att name="relevance_score" value="1.0" type="real" />
  </edge>
  <edge id="P13987 (pp) Q13191" label="CD59_HUMAN (pp) CBLB_HUMAN" source="P13987" target="Q13191">
    <att name="confidence_score" value="1.0" type="real" />
    <att name="confidence_score_old" value="1.0" type="real" />
    <att name="relevance_score" value="1.0" type="real" />
  </edge>
  <edge id="P13987 (pp) Q15149" label="CD59_HUMAN (pp) PLEC_HUMAN" source="P13987" target="Q15149">
    <att name="confidence_score" value="1.0" type="real" />
    <att name="confidence_score_old" value="1.0" type="real" />
    <att name="relevance_score" value="1.0" type="real" />
  </edge>
  <edge id="P13987 (pp) Q16695" label="CD59_HUMAN (pp) H31T_HUMAN" source="P13987" target="Q16695">
    <att name="confidence_score" value="1.0" type="real" />
    <att name="confidence_score_old" value="1.0" type="real" />
    <att name="relevance_score" value="1.0" type="real" />
  </edge>
  <edge id="P13987 (pp) Q2TAY7" label="CD59_HUMAN (pp) SMU1_HUMAN" source="P13987" target="Q2TAY7">
    <att name="confidence_score" value="1.0" type="real" />
    <att name="confidence_score_old" value="1.0" type="real" />
    <att name="relevance_score" value="1.0" type="real" />
  </edge>
  <edge id="P13987 (pp) Q6WCQ1" label="CD59_HUMAN (pp) MPRIP_HUMAN" source="P13987" target="Q6WCQ1">
    <att name="confidence_score" value="1.0" type="real" />
    <att name="confidence_score_old" value="1.0" type="real" />
    <att name="relevance_score" value="1.0" type="real" />
  </edge>
  <edge id="P13987 (pp) Q9H0H5" label="CD59_HUMAN (pp) RGAP1_HUMAN" source="P13987" target="Q9H0H5">
    <att name="confidence_score" value="1.0" type="real" />
    <att name="confidence_score_old" value="1.0" type="real" />
    <att name="relevance_score" value="1.0" type="real" />
  </edge>
  <edge id="P13987 (pp) Q9UKW4" label="CD59_HUMAN (pp) VAV3_HUMAN" source="P13987" target="Q9UKW4">
    <att name="confidence_score" value="1.0" type="real" />
    <att name="confidence_score_old" value="1.0" type="real" />
    <att name="relevance_score" value="1.0" type="real" />
  </edge>
  <edge id="P15391 (pp) P15498" label="CD19_HUMAN (pp) VAV_HUMAN" source="P15391" target="P15498">
    <att name="confidence_score" value="1.0" type="real" />
    <att name="confidence_score_old" value="1.0" type="real" />
    <att name="initial_score" value="0.8179" type="real" />
    <att name="relevance_score" value="1.0" type="real" />
  </edge>
  <edge id="P15391 (pp) P16885" label="CD19_HUMAN (pp) PLCG2_HUMAN" source="P15391" target="P16885">
    <att name="confidence_score" value="1.0" type="real" />
    <att name="confidence_score_old" value="1.0" type="real" />
    <att name="initial_score" value="0.5457" type="real" />
    <att name="relevance_score" value="1.0" type="real" />
  </edge>
  <edge id="P15391 (pp) P22681" label="CD19_HUMAN (pp) CBL_HUMAN" source="P15391" target="P22681">
    <att name="confidence_score" value="1.0" type="real" />
    <att name="confidence_score_old" value="0.3368" type="real" />
    <att name="initial_score" value="0.4147" type="real" />
    <att name="relevance_score" value="1.0" type="real" />
  </edge>
  <edge id="P15391 (pp) P27986" label="CD19_HUMAN (pp) P85A_HUMAN" source="P15391" target="P27986">
    <att name="confidence_score" value="1.0" type="real" />
    <att name="confidence_score_old" value="1.0" type="real" />
    <att name="initial_score" value="0.6086" type="real" />
    <att name="relevance_score" value="1.0" type="real" />
  </edge>
  <edge id="P15391 (pp) P43405" label="CD19_HUMAN (pp) KSYK_HUMAN" source="P15391" target="P43405">
    <att name="confidence_score" value="1.0" type="real" />
    <att name="confidence_score_old" value="0.3395" type="real" />
    <att name="initial_score" value="0.4186" type="real" />
    <att name="relevance_score" value="1.0" type="real" />
  </edge>
  <edge id="P15391 (pp) P52735" label="CD19_HUMAN (pp) VAV2_HUMAN" source="P15391" target="P52735">
    <att name="confidence_score" value="1.0" type="real" />
    <att name="confidence_score_old" value="0.3408" type="real" />
    <att name="initial_score" value="0.4205" type="real" />
    <att name="relevance_score" value="1.0" type="real" />
  </edge>
  <edge id="P15391 (pp) P62993" label="CD19_HUMAN (pp) GRB2_HUMAN" source="P15391" target="P62993">
    <att name="confidence_score" value="1.0" type="real" />
    <att name="confidence_score_old" value="1.0" type="real" />
    <att name="initial_score" value="0.5978" type="real" />
    <att name="relevance_score" value="1.0" type="real" />
  </edge>
  <edge id="P15391 (pp) Q06187" label="CD19_HUMAN (pp) BTK_HUMAN" source="P15391" target="Q06187">
    <att name="confidence_score" value="1.0" type="real" />
    <att name="confidence_score_old" value="0.2599" type="real" />
    <att name="initial_score" value="0.2896" type="real" />
    <att name="relevance_score" value="1.0" type="real" />
  </edge>
  <edge id="P15391 (pp) Q07889" label="CD19_HUMAN (pp) SOS1_HUMAN" source="P15391" target="Q07889">
    <att name="confidence_score" value="1.0" type="real" />
    <att name="confidence_score_old" value="1.0" type="real" />
    <att name="relevance_score" value="1.0" type="real" />
  </edge>
  <edge id="P15498 (pp) P16471" label="VAV_HUMAN (pp) PRLR_HUMAN" source="P15498" target="P16471">
    <att name="confidence_score" value="1.0" type="real" />
    <att name="confidence_score_old" value="0.4417" type="real" />
    <att name="initial_score" value="0.5457" type="real" />
    <att name="relevance_score" value="1.0" type="real" />
  </edge>
  <edge id="P15498 (pp) P16885" label="VAV_HUMAN (pp) PLCG2_HUMAN" source="P15498" target="P16885">
    <att name="confidence_score" value="1.0" type="real" />
    <att name="confidence_score_old" value="1.0" type="real" />
    <att name="initial_score" value="0.3619" type="real" />
    <att name="relevance_score" value="1.0" type="real" />
  </edge>
  <edge id="P15498 (pp) P19174" label="VAV_HUMAN (pp) PLCG1_HUMAN" source="P15498" target="P19174">
    <att name="confidence_score" value="1.0" type="real" />
    <att name="confidence_score_old" value="1.0" type="real" />
    <att name="initial_score" value="0.5439" type="real" />
    <att name="relevance_score" value="1.0" type="real" />
  </edge>
  <edge id="P15498 (pp) P20963" label="VAV_HUMAN (pp) CD3Z_HUMAN" source="P15498" target="P20963">
    <att name="confidence_score" value="1.0" type="real" />
    <att name="confidence_score_old" value="1.0" type="real" />
    <att name="initial_score" value="0.1949" type="real" />
    <att name="relevance_score" value="1.0" type="real" />
  </edge>
  <edge id="P15498 (pp) P21860" label="VAV_HUMAN (pp) ERBB3_HUMAN" source="P15498" target="P21860">
    <att name="confidence_score" value="1.0" type="real" />
    <att name="confidence_score_old" value="0.1726" type="real" />
    <att name="initial_score" value="0.0917" type="real" />
    <att name="relevance_score" value="1.0" type="real" />
  </edge>
  <edge id="P15498 (pp) P22681" label="VAV_HUMAN (pp) CBL_HUMAN" source="P15498" target="P22681">
    <att name="confidence_score" value="1.0" type="real" />
    <att name="confidence_score_old" value="1.0" type="real" />
    <att name="initial_score" value="0.7819" type="real" />
    <att name="relevance_score" value="1.0" type="real" />
  </edge>
  <edge id="P15498 (pp) P27986" label="VAV_HUMAN (pp) P85A_HUMAN" source="P15498" target="P27986">
    <att name="confidence_score" value="1.0" type="real" />
    <att name="confidence_score_old" value="1.0" type="real" />
    <att name="initial_score" value="0.5745" type="real" />
    <att name="relevance_score" value="1.0" type="real" />
  </edge>
  <edge id="P15498 (pp) P29353" label="VAV_HUMAN (pp) SHC1_HUMAN" source="P15498" target="P29353">
    <att name="confidence_score" value="1.0" type="real" />
    <att name="confidence_score_old" value="1.0" type="real" />
    <att name="initial_score" value="0.3115" type="real" />
    <att name="relevance_score" value="1.0" type="real" />
  </edge>
  <edge id="P15498 (pp) P42680" label="VAV_HUMAN (pp) TEC_HUMAN" source="P15498" target="P42680">
    <att name="confidence_score" value="1.0" type="real" />
    <att name="confidence_score_old" value="1.0" type="real" />
    <att name="initial_score" value="0.4141" type="real" />
    <att name="relevance_score" value="1.0" type="real" />
  </edge>
  <edge id="P15498 (pp) P43403" label="VAV_HUMAN (pp) ZAP70_HUMAN" source="P15498" target="P43403">
    <att name="confidence_score" value="1.0" type="real" />
    <att name="confidence_score_old" value="0.5593" type="real" />
    <att name="initial_score" value="0.6598" type="real" />
    <att name="relevance_score" value="1.0" type="real" />
  </edge>
  <edge id="P15498 (pp) P43405" label="VAV_HUMAN (pp) KSYK_HUMAN" source="P15498" target="P43405">
    <att name="confidence_score" value="1.0" type="real" />
    <att name="confidence_score_old" value="1.0" type="real" />
    <att name="initial_score" value="0.4484" type="real" />
    <att name="relevance_score" value="1.0" type="real" />
  </edge>
  <edge id="P15498 (pp) P52735" label="VAV_HUMAN (pp) VAV2_HUMAN" source="P15498" target="P52735">
    <att name="confidence_score" value="1.0" type="real" />
    <att name="confidence_score_old" value="1.0" type="real" />
    <att name="initial_score" value="0.1717" type="real" />
    <att name="relevance_score" value="1.0" type="real" />
  </edge>
  <edge id="P15498 (pp) P62736" label="VAV_HUMAN (pp) ACTA_HUMAN" source="P15498" target="P62736">
    <att name="confidence_score" value="1.0" type="real" />
    <att name="confidence_score_old" value="0.1591" type="real" />
    <att name="initial_score" value="0.0525" type="real" />
    <att name="relevance_score" value="1.0" type="real" />
  </edge>
  <edge id="P15498 (pp) P62993" label="VAV_HUMAN (pp) GRB2_HUMAN" source="P15498" target="P62993">
    <att name="confidence_score" value="1.0" type="real" />
    <att name="confidence_score_old" value="1.0" type="real" />
    <att name="initial_score" value="0.7029" type="real" />
    <att name="relevance_score" value="1.0" type="real" />
  </edge>
  <edge id="P15498 (pp) P63000" label="VAV_HUMAN (pp) RAC1_HUMAN" source="P15498" target="P63000">
    <att name="confidence_score" value="1.0" type="real" />
    <att name="confidence_score_old" value="1.0" type="real" />
    <att name="initial_score" value="0.7818" type="real" />
    <att name="relevance_score" value="1.0" type="real" />
  </edge>
  <edge id="P15498 (pp) P78314" label="VAV_HUMAN (pp) 3BP2_HUMAN" source="P15498" target="P78314">
    <att name="confidence_score" value="1.0" type="real" />
    <att name="confidence_score_old" value="1.0" type="real" />
    <att name="initial_score" value="0.3804" type="real" />
    <att name="relevance_score" value="1.0" type="real" />
  </edge>
  <edge id="P15498 (pp) P84095" label="VAV_HUMAN (pp) RHOG_HUMAN" source="P15498" target="P84095">
    <att name="confidence_score" value="1.0" type="real" />
    <att name="confidence_score_old" value="1.0" type="real" />
    <att name="initial_score" value="0.4774" type="real" />
    <att name="relevance_score" value="1.0" type="real" />
  </edge>
  <edge id="P15498 (pp) Q06187" label="VAV_HUMAN (pp) BTK_HUMAN" source="P15498" target="Q06187">
    <att name="confidence_score" value="1.0" type="real" />
    <att name="confidence_score_old" value="1.0" type="real" />
    <att name="initial_score" value="0.3521" type="real" />
    <att name="relevance_score" value="1.0" type="real" />
  </edge>
  <edge id="P15498 (pp) Q07889" label="VAV_HUMAN (pp) SOS1_HUMAN" source="P15498" target="Q07889">
    <att name="confidence_score" value="1.0" type="real" />
    <att name="confidence_score_old" value="1.0" type="real" />
    <att name="initial_score" value="0.2718" type="real" />
    <att name="relevance_score" value="1.0" type="real" />
  </edge>
  <edge id="P15498 (pp) Q08881" label="VAV_HUMAN (pp) ITK_HUMAN" source="P15498" target="Q08881">
    <att name="confidence_score" value="1.0" type="real" />
    <att name="confidence_score_old" value="1.0" type="real" />
    <att name="initial_score" value="0.2023" type="real" />
    <att name="relevance_score" value="1.0" type="real" />
  </edge>
  <edge id="P15498 (pp) Q13094" label="VAV_HUMAN (pp) LCP2_HUMAN" source="P15498" target="Q13094">
    <att name="confidence_score" value="1.0" type="real" />
    <att name="confidence_score_old" value="1.0" type="real" />
    <att name="initial_score" value="0.8224" type="real" />
    <att name="relevance_score" value="1.0" type="real" />
  </edge>
  <edge id="P15498 (pp) Q13153" label="VAV_HUMAN (pp) PAK1_HUMAN" source="P15498" target="Q13153">
    <att name="confidence_score" value="1.0" type="real" />
    <att name="confidence_score_old" value="1.0" type="real" />
    <att name="initial_score" value="0.2516" type="real" />
    <att name="relevance_score" value="1.0" type="real" />
  </edge>
  <edge id="P15498 (pp) Q13177" label="VAV_HUMAN (pp) PAK2_HUMAN" source="P15498" target="Q13177">
    <att name="confidence_score" value="1.0" type="real" />
    <att name="confidence_score_old" value="1.0" type="real" />
    <att name="initial_score" value="0.2519" type="real" />
    <att name="relevance_score" value="1.0" type="real" />
  </edge>
  <edge id="P15498 (pp) Q13191" label="VAV_HUMAN (pp) CBLB_HUMAN" source="P15498" target="Q13191">
    <att name="confidence_score" value="1.0" type="real" />
    <att name="confidence_score_old" value="0.2727" type="real" />
    <att name="initial_score" value="0.3126" type="real" />
    <att name="relevance_score" value="1.0" type="real" />
  </edge>
  <edge id="P15498 (pp) Q8WV28" label="VAV_HUMAN (pp) BLNK_HUMAN" source="P15498" target="Q8WV28">
    <att name="confidence_score" value="1.0" type="real" />
    <att name="confidence_score_old" value="1.0" type="real" />
    <att name="initial_score" value="0.2338" type="real" />
    <att name="relevance_score" value="1.0" type="real" />
  </edge>
  <edge id="P15498 (pp) Q9H0H5" label="VAV_HUMAN (pp) RGAP1_HUMAN" source="P15498" target="Q9H0H5">
    <att name="confidence_score" value="1.0" type="real" />
    <att name="confidence_score_old" value="0.237" type="real" />
    <att name="initial_score" value="0.2449" type="real" />
    <att name="relevance_score" value="1.0" type="real" />
  </edge>
  <edge id="P15498 (pp) Q9UKW4" label="VAV_HUMAN (pp) VAV3_HUMAN" source="P15498" target="Q9UKW4">
    <att name="confidence_score" value="1.0" type="real" />
    <att name="confidence_score_old" value="1.0" type="real" />
    <att name="initial_score" value="0.1465" type="real" />
    <att name="relevance_score" value="1.0" type="real" />
  </edge>
  <edge id="P16471 (pp) P42680" label="PRLR_HUMAN (pp) TEC_HUMAN" source="P16471" target="P42680">
    <att name="confidence_score" value="1.0" type="real" />
    <att name="confidence_score_old" value="0.2459" type="real" />
    <att name="initial_score" value="0.2627" type="real" />
    <att name="relevance_score" value="1.0" type="real" />
  </edge>
  <edge id="P16471 (pp) P51956" label="PRLR_HUMAN (pp) NEK3_HUMAN" source="P16471" target="P51956">
    <att name="confidence_score" value="1.0" type="real" />
    <att name="confidence_score_old" value="0.3542" type="real" />
    <att name="initial_score" value="0.4391" type="real" />
    <att name="relevance_score" value="1.0" type="real" />
  </edge>
  <edge id="P16471 (pp) P52735" label="PRLR_HUMAN (pp) VAV2_HUMAN" source="P16471" target="P52735">
    <att name="confidence_score" value="1.0" type="real" />
    <att name="confidence_score_old" value="0.3403" type="real" />
    <att name="initial_score" value="0.4197" type="real" />
    <att name="relevance_score" value="1.0" type="real" />
  </edge>
  <edge id="P16471 (pp) Q06124" label="PRLR_HUMAN (pp) PTN11_HUMAN" source="P16471" target="Q06124">
    <att name="confidence_score" value="1.0" type="real" />
    <att name="confidence_score_old" value="1.0" type="real" />
    <att name="initial_score" value="0.4382" type="real" />
    <att name="relevance_score" value="1.0" type="real" />
  </edge>
  <edge id="P16885 (pp) P19174" label="PLCG2_HUMAN (pp) PLCG1_HUMAN" source="P16885" target="P19174">
    <att name="confidence_score" value="1.0" type="real" />
    <att name="confidence_score_old" value="1.0" type="real" />
    <att name="initial_score" value="0.0547" type="real" />
    <att name="relevance_score" value="1.0" type="real" />
  </edge>
  <edge id="P16885 (pp) P20963" label="PLCG2_HUMAN (pp) CD3Z_HUMAN" source="P16885" target="P20963">
    <att name="confidence_score" value="1.0" type="real" />
    <att name="confidence_score_old" value="1.0" type="real" />
    <att name="initial_score" value="0.1178" type="real" />
    <att name="relevance_score" value="1.0" type="real" />
  </edge>
  <edge id="P16885 (pp) P27986" label="PLCG2_HUMAN (pp) P85A_HUMAN" source="P16885" target="P27986">
    <att name="confidence_score" value="1.0" type="real" />
    <att name="confidence_score_old" value="0.1767" type="real" />
    <att name="initial_score" value="0.1032" type="real" />
    <att name="relevance_score" value="1.0" type="real" />
  </edge>
  <edge id="P16885 (pp) P29353" label="PLCG2_HUMAN (pp) SHC1_HUMAN" source="P16885" target="P29353">
    <att name="confidence_score" value="1.0" type="real" />
    <att name="confidence_score_old" value="1.0" type="real" />
    <att name="initial_score" value="0.6736" type="real" />
    <att name="relevance_score" value="1.0" type="real" />
  </edge>
  <edge id="P16885 (pp) P42680" label="PLCG2_HUMAN (pp) TEC_HUMAN" source="P16885" target="P42680">
    <att name="confidence_score" value="1.0" type="real" />
    <att name="confidence_score_old" value="1.0" type="real" />
    <att name="initial_score" value="0.1318" type="real" />
    <att name="relevance_score" value="1.0" type="real" />
  </edge>
  <edge id="P16885 (pp) P43403" label="PLCG2_HUMAN (pp) ZAP70_HUMAN" source="P16885" target="P43403">
    <att name="confidence_score" value="1.0" type="real" />
    <att name="confidence_score_old" value="1.0" type="real" />
    <att name="initial_score" value="0.2005" type="real" />
    <att name="relevance_score" value="1.0" type="real" />
  </edge>
  <edge id="P16885 (pp) P43405" label="PLCG2_HUMAN (pp) KSYK_HUMAN" source="P16885" target="P43405">
    <att name="confidence_score" value="1.0" type="real" />
    <att name="confidence_score_old" value="1.0" type="real" />
    <att name="initial_score" value="0.5832" type="real" />
    <att name="relevance_score" value="1.0" type="real" />
  </edge>
  <edge id="P16885 (pp) P52735" label="PLCG2_HUMAN (pp) VAV2_HUMAN" source="P16885" target="P52735">
    <att name="confidence_score" value="1.0" type="real" />
    <att name="confidence_score_old" value="1.0" type="real" />
    <att name="initial_score" value="0.2663" type="real" />
    <att name="relevance_score" value="1.0" type="real" />
  </edge>
  <edge id="P16885 (pp) P62993" label="PLCG2_HUMAN (pp) GRB2_HUMAN" source="P16885" target="P62993">
    <att name="confidence_score" value="1.0" type="real" />
    <att name="confidence_score_old" value="1.0" type="real" />
    <att name="initial_score" value="0.3461" type="real" />
    <att name="relevance_score" value="1.0" type="real" />
  </edge>
  <edge id="P16885 (pp) P63000" label="PLCG2_HUMAN (pp) RAC1_HUMAN" source="P16885" target="P63000">
    <att name="confidence_score" value="1.0" type="real" />
    <att name="confidence_score_old" value="1.0" type="real" />
    <att name="initial_score" value="0.1266" type="real" />
    <att name="relevance_score" value="1.0" type="real" />
  </edge>
  <edge id="P16885 (pp) P78314" label="PLCG2_HUMAN (pp) 3BP2_HUMAN" source="P16885" target="P78314">
    <att name="confidence_score" value="1.0" type="real" />
    <att name="confidence_score_old" value="0.2042" type="real" />
    <att name="initial_score" value="0.173" type="real" />
    <att name="relevance_score" value="1.0" type="real" />
  </edge>
  <edge id="P16885 (pp) Q06124" label="PLCG2_HUMAN (pp) PTN11_HUMAN" source="P16885" target="Q06124">
    <att name="confidence_score" value="1.0" type="real" />
    <att name="confidence_score_old" value="0.3222" type="real" />
    <att name="initial_score" value="0.3933" type="real" />
    <att name="relevance_score" value="1.0" type="real" />
  </edge>
  <edge id="P16885 (pp) Q06187" label="PLCG2_HUMAN (pp) BTK_HUMAN" source="P16885" target="Q06187">
    <att name="confidence_score" value="1.0" type="real" />
    <att name="confidence_score_old" value="1.0" type="real" />
    <att name="initial_score" value="0.3531" type="real" />
    <att name="relevance_score" value="1.0" type="real" />
  </edge>
  <edge id="P16885 (pp) Q07889" label="PLCG2_HUMAN (pp) SOS1_HUMAN" source="P16885" target="Q07889">
    <att name="confidence_score" value="1.0" type="real" />
    <att name="confidence_score_old" value="1.0" type="real" />
    <att name="initial_score" value="0.3552" type="real" />
    <att name="relevance_score" value="1.0" type="real" />
  </edge>
  <edge id="P16885 (pp) Q08881" label="PLCG2_HUMAN (pp) ITK_HUMAN" source="P16885" target="Q08881">
    <att name="confidence_score" value="1.0" type="real" />
    <att name="confidence_score_old" value="1.0" type="real" />
    <att name="initial_score" value="0.1318" type="real" />
    <att name="relevance_score" value="1.0" type="real" />
  </edge>
  <edge id="P16885 (pp) Q13094" label="PLCG2_HUMAN (pp) LCP2_HUMAN" source="P16885" target="Q13094">
    <att name="confidence_score" value="1.0" type="real" />
    <att name="confidence_score_old" value="1.0" type="real" />
    <att name="initial_score" value="0.5711" type="real" />
    <att name="relevance_score" value="1.0" type="real" />
  </edge>
  <edge id="P16885 (pp) Q13153" label="PLCG2_HUMAN (pp) PAK1_HUMAN" source="P16885" target="Q13153">
    <att name="confidence_score" value="1.0" type="real" />
    <att name="confidence_score_old" value="1.0" type="real" />
    <att name="initial_score" value="0.1506" type="real" />
    <att name="relevance_score" value="1.0" type="real" />
  </edge>
  <edge id="P16885 (pp) Q13177" label="PLCG2_HUMAN (pp) PAK2_HUMAN" source="P16885" target="Q13177">
    <att name="confidence_score" value="1.0" type="real" />
    <att name="confidence_score_old" value="1.0" type="real" />
    <att name="initial_score" value="0.1512" type="real" />
    <att name="relevance_score" value="1.0" type="real" />
  </edge>
  <edge id="P16885 (pp) Q13480" label="PLCG2_HUMAN (pp) GAB1_HUMAN" source="P16885" target="Q13480">
    <att name="confidence_score" value="1.0" type="real" />
    <att name="confidence_score_old" value="0.1722" type="real" />
    <att name="initial_score" value="0.0907" type="real" />
    <att name="relevance_score" value="1.0" type="real" />
  </edge>
  <edge id="P16885 (pp) Q8WV28" label="PLCG2_HUMAN (pp) BLNK_HUMAN" source="P16885" target="Q8WV28">
    <att name="confidence_score" value="1.0" type="real" />
    <att name="confidence_score_old" value="0.2186" type="real" />
    <att name="initial_score" value="0.206" type="real" />
    <att name="relevance_score" value="1.0" type="real" />
  </edge>
  <edge id="P16885 (pp) Q9UKW4" label="PLCG2_HUMAN (pp) VAV3_HUMAN" source="P16885" target="Q9UKW4">
    <att name="confidence_score" value="1.0" type="real" />
    <att name="confidence_score_old" value="1.0" type="real" />
    <att name="initial_score" value="0.2707" type="real" />
    <att name="relevance_score" value="1.0" type="real" />
  </edge>
  <edge id="P19174 (pp) P20963" label="PLCG1_HUMAN (pp) CD3Z_HUMAN" source="P19174" target="P20963">
    <att name="confidence_score" value="1.0" type="real" />
    <att name="confidence_score_old" value="1.0" type="real" />
    <att name="initial_score" value="0.1645" type="real" />
    <att name="relevance_score" value="1.0" type="real" />
  </edge>
  <edge id="P19174 (pp) P21860" label="PLCG1_HUMAN (pp) ERBB3_HUMAN" source="P19174" target="P21860">
    <att name="confidence_score" value="1.0" type="real" />
    <att name="confidence_score_old" value="0.1802" type="real" />
    <att name="initial_score" value="0.1124" type="real" />
    <att name="relevance_score" value="1.0" type="real" />
  </edge>
  <edge id="P19174 (pp) P22681" label="PLCG1_HUMAN (pp) CBL_HUMAN" source="P19174" target="P22681">
    <att name="confidence_score" value="1.0" type="real" />
    <att name="confidence_score_old" value="0.7209" type="real" />
    <att name="initial_score" value="0.7824" type="real" />
    <att name="relevance_score" value="1.0" type="real" />
  </edge>
  <edge id="P19174 (pp) P27986" label="PLCG1_HUMAN (pp) P85A_HUMAN" source="P19174" target="P27986">
    <att name="confidence_score" value="1.0" type="real" />
    <att name="confidence_score_old" value="0.3415" type="real" />
    <att name="initial_score" value="0.4213" type="real" />
    <att name="relevance_score" value="1.0" type="real" />
  </edge>
  <edge id="P19174 (pp) P29353" label="PLCG1_HUMAN (pp) SHC1_HUMAN" source="P19174" target="P29353">
    <att name="confidence_score" value="1.0" type="real" />
    <att name="confidence_score_old" value="1.0" type="real" />
    <att name="initial_score" value="0.5526" type="real" />
    <att name="relevance_score" value="1.0" type="real" />
  </edge>
  <edge id="P19174 (pp) P42680" label="PLCG1_HUMAN (pp) TEC_HUMAN" source="P19174" target="P42680">
    <att name="confidence_score" value="1.0" type="real" />
    <att name="confidence_score_old" value="1.0" type="real" />
    <att name="initial_score" value="0.195" type="real" />
    <att name="relevance_score" value="1.0" type="real" />
  </edge>
  <edge id="P19174 (pp) P43403" label="PLCG1_HUMAN (pp) ZAP70_HUMAN" source="P19174" target="P43403">
    <att name="confidence_score" value="1.0" type="real" />
    <att name="confidence_score_old" value="1.0" type="real" />
    <att name="initial_score" value="0.5334" type="real" />
    <att name="relevance_score" value="1.0" type="real" />
  </edge>
  <edge id="P19174 (pp) P43405" label="PLCG1_HUMAN (pp) KSYK_HUMAN" source="P19174" target="P43405">
    <att name="confidence_score" value="1.0" type="real" />
    <att name="confidence_score_old" value="1.0" type="real" />
    <att name="initial_score" value="0.7719" type="real" />
    <att name="relevance_score" value="1.0" type="real" />
  </edge>
  <edge id="P19174 (pp) P52735" label="PLCG1_HUMAN (pp) VAV2_HUMAN" source="P19174" target="P52735">
    <att name="confidence_score" value="1.0" type="real" />
    <att name="confidence_score_old" value="1.0" type="real" />
    <att name="initial_score" value="0.268" type="real" />
    <att name="relevance_score" value="1.0" type="real" />
  </edge>
  <edge id="P19174 (pp) P62993" label="PLCG1_HUMAN (pp) GRB2_HUMAN" source="P19174" target="P62993">
    <att name="confidence_score" value="1.0" type="real" />
    <att name="confidence_score_old" value="1.0" type="real" />
    <att name="initial_score" value="0.7765" type="real" />
    <att name="relevance_score" value="1.0" type="real" />
  </edge>
  <edge id="P19174 (pp) P63000" label="PLCG1_HUMAN (pp) RAC1_HUMAN" source="P19174" target="P63000">
    <att name="confidence_score" value="1.0" type="real" />
    <att name="confidence_score_old" value="1.0" type="real" />
    <att name="initial_score" value="0.58" type="real" />
    <att name="relevance_score" value="1.0" type="real" />
  </edge>
  <edge id="P19174 (pp) P78314" label="PLCG1_HUMAN (pp) 3BP2_HUMAN" source="P19174" target="P78314">
    <att name="confidence_score" value="1.0" type="real" />
    <att name="confidence_score_old" value="1.0" type="real" />
    <att name="initial_score" value="0.3237" type="real" />
    <att name="relevance_score" value="1.0" type="real" />
  </edge>
  <edge id="P19174 (pp) Q06124" label="PLCG1_HUMAN (pp) PTN11_HUMAN" source="P19174" target="Q06124">
    <att name="confidence_score" value="1.0" type="real" />
    <att name="confidence_score_old" value="0.3361" type="real" />
    <att name="initial_score" value="0.4137" type="real" />
    <att name="relevance_score" value="1.0" type="real" />
  </edge>
  <edge id="P19174 (pp) Q06187" label="PLCG1_HUMAN (pp) BTK_HUMAN" source="P19174" target="Q06187">
    <att name="confidence_score" value="1.0" type="real" />
    <att name="confidence_score_old" value="1.0" type="real" />
    <att name="initial_score" value="0.1915" type="real" />
    <att name="relevance_score" value="1.0" type="real" />
  </edge>
  <edge id="P19174 (pp) Q07889" label="PLCG1_HUMAN (pp) SOS1_HUMAN" source="P19174" target="Q07889">
    <att name="confidence_score" value="1.0" type="real" />
    <att name="confidence_score_old" value="1.0" type="real" />
    <att name="initial_score" value="0.756" type="real" />
    <att name="relevance_score" value="1.0" type="real" />
  </edge>
  <edge id="P19174 (pp) Q07890" label="PLCG1_HUMAN (pp) SOS2_HUMAN" source="P19174" target="Q07890">
    <att name="confidence_score" value="1.0" type="real" />
    <att name="confidence_score_old" value="1.0" type="real" />
    <att name="initial_score" value="0.3904" type="real" />
    <att name="relevance_score" value="1.0" type="real" />
  </edge>
  <edge id="P19174 (pp) Q08881" label="PLCG1_HUMAN (pp) ITK_HUMAN" source="P19174" target="Q08881">
    <att name="confidence_score" value="1.0" type="real" />
    <att name="confidence_score_old" value="1.0" type="real" />
    <att name="initial_score" value="0.8177" type="real" />
    <att name="relevance_score" value="1.0" type="real" />
  </edge>
  <edge id="P19174 (pp) Q13094" label="PLCG1_HUMAN (pp) LCP2_HUMAN" source="P19174" target="Q13094">
    <att name="confidence_score" value="1.0" type="real" />
    <att name="confidence_score_old" value="1.0" type="real" />
    <att name="initial_score" value="0.7784" type="real" />
    <att name="relevance_score" value="1.0" type="real" />
  </edge>
  <edge id="P19174 (pp) Q13153" label="PLCG1_HUMAN (pp) PAK1_HUMAN" source="P19174" target="Q13153">
    <att name="confidence_score" value="1.0" type="real" />
    <att name="confidence_score_old" value="1.0" type="real" />
    <att name="initial_score" value="0.4674" type="real" />
    <att name="relevance_score" value="1.0" type="real" />
  </edge>
  <edge id="P19174 (pp) Q13177" label="PLCG1_HUMAN (pp) PAK2_HUMAN" source="P19174" target="Q13177">
    <att name="confidence_score" value="1.0" type="real" />
    <att name="confidence_score_old" value="1.0" type="real" />
    <att name="initial_score" value="0.1502" type="real" />
    <att name="relevance_score" value="1.0" type="real" />
  </edge>
  <edge id="P19174 (pp) Q13480" label="PLCG1_HUMAN (pp) GAB1_HUMAN" source="P19174" target="Q13480">
    <att name="confidence_score" value="1.0" type="real" />
    <att name="confidence_score_old" value="1.0" type="real" />
    <att name="initial_score" value="0.5142" type="real" />
    <att name="relevance_score" value="1.0" type="real" />
  </edge>
  <edge id="P19174 (pp) Q8WV28" label="PLCG1_HUMAN (pp) BLNK_HUMAN" source="P19174" target="Q8WV28">
    <att name="confidence_score" value="1.0" type="real" />
    <att name="confidence_score_old" value="1.0" type="real" />
    <att name="initial_score" value="0.3555" type="real" />
    <att name="relevance_score" value="1.0" type="real" />
  </edge>
  <edge id="P19174 (pp) Q9UKW4" label="PLCG1_HUMAN (pp) VAV3_HUMAN" source="P19174" target="Q9UKW4">
    <att name="confidence_score" value="1.0" type="real" />
    <att name="confidence_score_old" value="1.0" type="real" />
    <att name="initial_score" value="0.3489" type="real" />
    <att name="relevance_score" value="1.0" type="real" />
  </edge>
  <edge id="P19174 (pp) Q9UM73" label="PLCG1_HUMAN (pp) ALK_HUMAN" source="P19174" target="Q9UM73">
    <att name="confidence_score" value="1.0" type="real" />
    <att name="confidence_score_old" value="1.0" type="real" />
    <att name="initial_score" value="0.6612" type="real" />
    <att name="relevance_score" value="1.0" type="real" />
  </edge>
  <edge id="P20963 (pp) P22681" label="CD3Z_HUMAN (pp) CBL_HUMAN" source="P20963" target="P22681">
    <att name="confidence_score" value="1.0" type="real" />
    <att name="confidence_score_old" value="0.3271" type="real" />
    <att name="initial_score" value="0.4006" type="real" />
    <att name="relevance_score" value="1.0" type="real" />
  </edge>
  <edge id="P20963 (pp) P27986" label="CD3Z_HUMAN (pp) P85A_HUMAN" source="P20963" target="P27986">
    <att name="confidence_score" value="1.0" type="real" />
    <att name="confidence_score_old" value="1.0" type="real" />
    <att name="initial_score" value="0.2413" type="real" />
    <att name="relevance_score" value="1.0" type="real" />
  </edge>
  <edge id="P20963 (pp) P29353" label="CD3Z_HUMAN (pp) SHC1_HUMAN" source="P20963" target="P29353">
    <att name="confidence_score" value="1.0" type="real" />
    <att name="confidence_score_old" value="1.0" type="real" />
    <att name="initial_score" value="0.7337" type="real" />
    <att name="relevance_score" value="1.0" type="real" />
  </edge>
  <edge id="P20963 (pp) P43403" label="CD3Z_HUMAN (pp) ZAP70_HUMAN" source="P20963" target="P43403">
    <att name="confidence_score" value="1.0" type="real" />
    <att name="confidence_score_old" value="1.0" type="real" />
    <att name="initial_score" value="0.8224" type="real" />
    <att name="relevance_score" value="1.0" type="real" />
  </edge>
  <edge id="P20963 (pp) P43405" label="CD3Z_HUMAN (pp) KSYK_HUMAN" source="P20963" target="P43405">
    <att name="confidence_score" value="1.0" type="real" />
    <att name="confidence_score_old" value="1.0" type="real" />
    <att name="initial_score" value="0.3022" type="real" />
    <att name="relevance_score" value="1.0" type="real" />
  </edge>
  <edge id="P20963 (pp) P52735" label="CD3Z_HUMAN (pp) VAV2_HUMAN" source="P20963" target="P52735">
    <att name="confidence_score" value="1.0" type="real" />
    <att name="confidence_score_old" value="1.0" type="real" />
    <att name="initial_score" value="0.1547" type="real" />
    <att name="relevance_score" value="1.0" type="real" />
  </edge>
  <edge id="P20963 (pp) P62993" label="CD3Z_HUMAN (pp) GRB2_HUMAN" source="P20963" target="P62993">
    <att name="confidence_score" value="1.0" type="real" />
    <att name="confidence_score_old" value="1.0" type="real" />
    <att name="relevance_score" value="1.0" type="real" />
  </edge>
  <edge id="P20963 (pp) Q06124" label="CD3Z_HUMAN (pp) PTN11_HUMAN" source="P20963" target="Q06124">
    <att name="confidence_score" value="1.0" type="real" />
    <att name="confidence_score_old" value="1.0" type="real" />
    <att name="initial_score" value="0.0919" type="real" />
    <att name="relevance_score" value="1.0" type="real" />
  </edge>
  <edge id="P20963 (pp) Q13094" label="CD3Z_HUMAN (pp) LCP2_HUMAN" source="P20963" target="Q13094">
    <att name="confidence_score" value="1.0" type="real" />
    <att name="confidence_score_old" value="1.0" type="real" />
    <att name="initial_score" value="0.098" type="real" />
    <att name="relevance_score" value="1.0" type="real" />
  </edge>
  <edge id="P20963 (pp) Q13177" label="CD3Z_HUMAN (pp) PAK2_HUMAN" source="P20963" target="Q13177">
    <att name="confidence_score" value="1.0" type="real" />
    <att name="confidence_score_old" value="1.0" type="real" />
    <att name="initial_score" value="0.4033" type="real" />
    <att name="relevance_score" value="1.0" type="real" />
  </edge>
  <edge id="P20963 (pp) Q9UKW4" label="CD3Z_HUMAN (pp) VAV3_HUMAN" source="P20963" target="Q9UKW4">
    <att name="confidence_score" value="1.0" type="real" />
    <att name="confidence_score_old" value="1.0" type="real" />
    <att name="initial_score" value="0.157" type="real" />
    <att name="relevance_score" value="1.0" type="real" />
  </edge>
  <edge id="P21860 (pp) P27986" label="ERBB3_HUMAN (pp) P85A_HUMAN" source="P21860" target="P27986">
    <att name="confidence_score" value="1.0" type="real" />
    <att name="confidence_score_old" value="1.0" type="real" />
    <att name="initial_score" value="0.7869" type="real" />
    <att name="relevance_score" value="1.0" type="real" />
  </edge>
  <edge id="P21860 (pp) P29353" label="ERBB3_HUMAN (pp) SHC1_HUMAN" source="P21860" target="P29353">
    <att name="confidence_score" value="1.0" type="real" />
    <att name="confidence_score_old" value="1.0" type="real" />
    <att name="initial_score" value="0.7124" type="real" />
    <att name="relevance_score" value="1.0" type="real" />
  </edge>
  <edge id="P21860 (pp) P43403" label="ERBB3_HUMAN (pp) ZAP70_HUMAN" source="P21860" target="P43403">
    <att name="confidence_score" value="1.0" type="real" />
    <att name="confidence_score_old" value="0.1787" type="real" />
    <att name="initial_score" value="0.1085" type="real" />
    <att name="relevance_score" value="1.0" type="real" />
  </edge>
  <edge id="P21860 (pp) P43405" label="ERBB3_HUMAN (pp) KSYK_HUMAN" source="P21860" target="P43405">
    <att name="confidence_score" value="1.0" type="real" />
    <att name="confidence_score_old" value="0.1779" type="real" />
    <att name="initial_score" value="0.1064" type="real" />
    <att name="relevance_score" value="1.0" type="real" />
  </edge>
  <edge id="P21860 (pp) P52735" label="ERBB3_HUMAN (pp) VAV2_HUMAN" source="P21860" target="P52735">
    <att name="confidence_score" value="1.0" type="real" />
    <att name="confidence_score_old" value="0.1784" type="real" />
    <att name="initial_score" value="0.1076" type="real" />
    <att name="relevance_score" value="1.0" type="real" />
  </edge>
  <edge id="P21860 (pp) P62993" label="ERBB3_HUMAN (pp) GRB2_HUMAN" source="P21860" target="P62993">
    <att name="confidence_score" value="1.0" type="real" />
    <att name="confidence_score_old" value="1.0" type="real" />
    <att name="initial_score" value="0.2062" type="real" />
    <att name="relevance_score" value="1.0" type="real" />
  </edge>
  <edge id="P21860 (pp) Q06124" label="ERBB3_HUMAN (pp) PTN11_HUMAN" source="P21860" target="Q06124">
    <att name="confidence_score" value="1.0" type="real" />
    <att name="confidence_score_old" value="0.3767" type="real" />
    <att name="initial_score" value="0.4688" type="real" />
    <att name="relevance_score" value="1.0" type="real" />
  </edge>
  <edge id="P21860 (pp) Q07889" label="ERBB3_HUMAN (pp) SOS1_HUMAN" source="P21860" target="Q07889">
    <att name="confidence_score" value="1.0" type="real" />
    <att name="confidence_score_old" value="1.0" type="real" />
    <att name="initial_score" value="0.1921" type="real" />
    <att name="relevance_score" value="1.0" type="real" />
  </edge>
  <edge id="P21860 (pp) Q08881" label="ERBB3_HUMAN (pp) ITK_HUMAN" source="P21860" target="Q08881">
    <att name="confidence_score" value="1.0" type="real" />
    <att name="confidence_score_old" value="0.1793" type="real" />
    <att name="initial_score" value="0.1103" type="real" />
    <att name="relevance_score" value="1.0" type="real" />
  </edge>
  <edge id="P21860 (pp) Q9UKW4" label="ERBB3_HUMAN (pp) VAV3_HUMAN" source="P21860" target="Q9UKW4">
    <att name="confidence_score" value="1.0" type="real" />
    <att name="confidence_score_old" value="0.1788" type="real" />
    <att name="initial_score" value="0.1089" type="real" />
    <att name="relevance_score" value="1.0" type="real" />
  </edge>
  <edge id="P22681 (pp) P27986" label="CBL_HUMAN (pp) P85A_HUMAN" source="P22681" target="P27986">
    <att name="confidence_score" value="1.0" type="real" />
    <att name="confidence_score_old" value="1.0" type="real" />
    <att name="initial_score" value="0.786" type="real" />
    <att name="relevance_score" value="1.0" type="real" />
  </edge>
  <edge id="P22681 (pp) P29353" label="CBL_HUMAN (pp) SHC1_HUMAN" source="P22681" target="P29353">
    <att name="confidence_score" value="1.0" type="real" />
    <att name="confidence_score_old" value="1.0" type="real" />
    <att name="initial_score" value="0.7134" type="real" />
    <att name="relevance_score" value="1.0" type="real" />
  </edge>
  <edge id="P22681 (pp) P36542" label="CBL_HUMAN (pp) ATPG_HUMAN" source="P22681" target="P36542">
    <att name="confidence_score" value="1.0" type="real" />
    <att name="confidence_score_old" value="1.0" type="real" />
    <att name="relevance_score" value="1.0" type="real" />
  </edge>
  <edge id="P22681 (pp) P36888" label="CBL_HUMAN (pp) FLT3_HUMAN" source="P22681" target="P36888">
    <att name="confidence_score" value="1.0" type="real" />
    <att name="confidence_score_old" value="1.0" type="real" />
    <att name="initial_score" value="0.5384" type="real" />
    <att name="relevance_score" value="1.0" type="real" />
  </edge>
  <edge id="P22681 (pp) P43403" label="CBL_HUMAN (pp) ZAP70_HUMAN" source="P22681" target="P43403">
    <att name="confidence_score" value="1.0" type="real" />
    <att name="confidence_score_old" value="1.0" type="real" />
    <att name="initial_score" value="0.8046" type="real" />
    <att name="relevance_score" value="1.0" type="real" />
  </edge>
  <edge id="P22681 (pp) P43405" label="CBL_HUMAN (pp) KSYK_HUMAN" source="P22681" target="P43405">
    <att name="confidence_score" value="1.0" type="real" />
    <att name="confidence_score_old" value="1.0" type="real" />
    <att name="initial_score" value="0.79" type="real" />
    <att name="relevance_score" value="1.0" type="real" />
  </edge>
  <edge id="P22681 (pp) P46940" label="CBL_HUMAN (pp) IQGA1_HUMAN" source="P22681" target="P46940">
    <att name="confidence_score" value="1.0" type="real" />
    <att name="confidence_score_old" value="0.1811" type="real" />
    <att name="initial_score" value="0.1151" type="real" />
    <att name="relevance_score" value="1.0" type="real" />
  </edge>
  <edge id="P22681 (pp) P52735" label="CBL_HUMAN (pp) VAV2_HUMAN" source="P22681" target="P52735">
    <att name="confidence_score" value="1.0" type="real" />
    <att name="confidence_score_old" value="1.0" type="real" />
    <att name="initial_score" value="0.3615" type="real" />
    <att name="relevance_score" value="1.0" type="real" />
  </edge>
  <edge id="P22681 (pp) P53680" label="CBL_HUMAN (pp) AP2S1_HUMAN" source="P22681" target="P53680">
    <att name="confidence_score" value="1.0" type="real" />
    <att name="confidence_score_old" value="0.1702" type="real" />
    <att name="initial_score" value="0.0849" type="real" />
    <att name="relevance_score" value="1.0" type="real" />
  </edge>
  <edge id="P22681 (pp) P62316" label="CBL_HUMAN (pp) SMD2_HUMAN" source="P22681" target="P62316">
    <att name="confidence_score" value="1.0" type="real" />
    <att name="confidence_score_old" value="1.0" type="real" />
    <att name="relevance_score" value="1.0" type="real" />
  </edge>
  <edge id="P22681 (pp) P62736" label="CBL_HUMAN (pp) ACTA_HUMAN" source="P22681" target="P62736">
    <att name="confidence_score" value="1.0" type="real" />
    <att name="confidence_score_old" value="1.0" type="real" />
    <att name="relevance_score" value="1.0" type="real" />
  </edge>
  <edge id="P22681 (pp) P62993" label="CBL_HUMAN (pp) GRB2_HUMAN" source="P22681" target="P62993">
    <att name="confidence_score" value="1.0" type="real" />
    <att name="confidence_score_old" value="1.0" type="real" />
    <att name="initial_score" value="0.7793" type="real" />
    <att name="relevance_score" value="1.0" type="real" />
  </edge>
  <edge id="P22681 (pp) P63010" label="CBL_HUMAN (pp) AP2B1_HUMAN" source="P22681" target="P63010">
    <att name="confidence_score" value="1.0" type="real" />
    <att name="confidence_score_old" value="0.1695" type="real" />
    <att name="initial_score" value="0.0829" type="real" />
    <att name="relevance_score" value="1.0" type="real" />
  </edge>
  <edge id="P22681 (pp) P78314" label="CBL_HUMAN (pp) 3BP2_HUMAN" source="P22681" target="P78314">
    <att name="confidence_score" value="1.0" type="real" />
    <att name="confidence_score_old" value="0.2438" type="real" />
    <att name="initial_score" value="0.2587" type="real" />
    <att name="relevance_score" value="1.0" type="real" />
  </edge>
  <edge id="P22681 (pp) Q06124" label="CBL_HUMAN (pp) PTN11_HUMAN" source="P22681" target="Q06124">
    <att name="confidence_score" value="1.0" type="real" />
    <att name="confidence_score_old" value="1.0" type="real" />
    <att name="initial_score" value="0.6903" type="real" />
    <att name="relevance_score" value="1.0" type="real" />
  </edge>
  <edge id="P22681 (pp) Q06187" label="CBL_HUMAN (pp) BTK_HUMAN" source="P22681" target="Q06187">
    <att name="confidence_score" value="1.0" type="real" />
    <att name="confidence_score_old" value="1.0" type="real" />
    <att name="initial_score" value="0.7637" type="real" />
    <att name="relevance_score" value="1.0" type="real" />
  </edge>
  <edge id="P22681 (pp) Q07889" label="CBL_HUMAN (pp) SOS1_HUMAN" source="P22681" target="Q07889">
    <att name="confidence_score" value="1.0" type="real" />
    <att name="confidence_score_old" value="1.0" type="real" />
    <att name="initial_score" value="0.2982" type="real" />
    <att name="relevance_score" value="1.0" type="real" />
  </edge>
  <edge id="P22681 (pp) Q07890" label="CBL_HUMAN (pp) SOS2_HUMAN" source="P22681" target="Q07890">
    <att name="confidence_score" value="1.0" type="real" />
    <att name="confidence_score_old" value="1.0" type="real" />
    <att name="relevance_score" value="1.0" type="real" />
  </edge>
  <edge id="P22681 (pp) Q08881" label="CBL_HUMAN (pp) ITK_HUMAN" source="P22681" target="Q08881">
    <att name="confidence_score" value="1.0" type="real" />
    <att name="confidence_score_old" value="0.2936" type="real" />
    <att name="initial_score" value="0.3484" type="real" />
    <att name="relevance_score" value="1.0" type="real" />
  </edge>
  <edge id="P22681 (pp) Q13094" label="CBL_HUMAN (pp) LCP2_HUMAN" source="P22681" target="Q13094">
    <att name="confidence_score" value="1.0" type="real" />
    <att name="confidence_score_old" value="0.61" type="real" />
    <att name="initial_score" value="0.7017" type="real" />
    <att name="relevance_score" value="1.0" type="real" />
  </edge>
  <edge id="P22681 (pp) Q13191" label="CBL_HUMAN (pp) CBLB_HUMAN" source="P22681" target="Q13191">
    <att name="confidence_score" value="1.0" type="real" />
    <att name="confidence_score_old" value="1.0" type="real" />
    <att name="initial_score" value="0.5957" type="real" />
    <att name="relevance_score" value="1.0" type="real" />
  </edge>
  <edge id="P22681 (pp) Q8WV28" label="CBL_HUMAN (pp) BLNK_HUMAN" source="P22681" target="Q8WV28">
    <att name="confidence_score" value="1.0" type="real" />
    <att name="confidence_score_old" value="1.0" type="real" />
    <att name="initial_score" value="0.601" type="real" />
    <att name="relevance_score" value="1.0" type="real" />
  </edge>
  <edge id="P22681 (pp) Q9UJM3" label="CBL_HUMAN (pp) ERRFI_HUMAN" source="P22681" target="Q9UJM3">
    <att name="confidence_score" value="1.0" type="real" />
    <att name="confidence_score_old" value="1.0" type="real" />
    <att name="relevance_score" value="1.0" type="real" />
  </edge>
  <edge id="P27986 (pp) P29353" label="P85A_HUMAN (pp) SHC1_HUMAN" source="P27986" target="P29353">
    <att name="confidence_score" value="1.0" type="real" />
    <att name="confidence_score_old" value="1.0" type="real" />
    <att name="initial_score" value="0.7395" type="real" />
    <att name="relevance_score" value="1.0" type="real" />
  </edge>
  <edge id="P27986 (pp) P36542" label="P85A_HUMAN (pp) ATPG_HUMAN" source="P27986" target="P36542">
    <att name="confidence_score" value="1.0" type="real" />
    <att name="confidence_score_old" value="1.0" type="real" />
    <att name="relevance_score" value="1.0" type="real" />
  </edge>
  <edge id="P27986 (pp) P36888" label="P85A_HUMAN (pp) FLT3_HUMAN" source="P27986" target="P36888">
    <att name="confidence_score" value="1.0" type="real" />
    <att name="confidence_score_old" value="1.0" type="real" />
    <att name="initial_score" value="0.5211" type="real" />
    <att name="relevance_score" value="1.0" type="real" />
  </edge>
  <edge id="P27986 (pp) P42680" label="P85A_HUMAN (pp) TEC_HUMAN" source="P27986" target="P42680">
    <att name="confidence_score" value="1.0" type="real" />
    <att name="confidence_score_old" value="1.0" type="real" />
    <att name="relevance_score" value="1.0" type="real" />
  </edge>
  <edge id="P27986 (pp) P43405" label="P85A_HUMAN (pp) KSYK_HUMAN" source="P27986" target="P43405">
    <att name="confidence_score" value="1.0" type="real" />
    <att name="confidence_score_old" value="1.0" type="real" />
    <att name="initial_score" value="0.4797" type="real" />
    <att name="relevance_score" value="1.0" type="real" />
  </edge>
  <edge id="P27986 (pp) P52735" label="P85A_HUMAN (pp) VAV2_HUMAN" source="P27986" target="P52735">
    <att name="confidence_score" value="1.0" type="real" />
    <att name="confidence_score_old" value="1.0" type="real" />
    <att name="relevance_score" value="1.0" type="real" />
  </edge>
  <edge id="P27986 (pp) P54764" label="P85A_HUMAN (pp) EPHA4_HUMAN" source="P27986" target="P54764">
    <att name="confidence_score" value="1.0" type="real" />
    <att name="confidence_score_old" value="0.1683" type="real" />
    <att name="initial_score" value="0.0794" type="real" />
    <att name="relevance_score" value="1.0" type="real" />
  </edge>
  <edge id="P27986 (pp) P62316" label="P85A_HUMAN (pp) SMD2_HUMAN" source="P27986" target="P62316">
    <att name="confidence_score" value="1.0" type="real" />
    <att name="confidence_score_old" value="1.0" type="real" />
    <att name="relevance_score" value="1.0" type="real" />
  </edge>
  <edge id="P27986 (pp) P62736" label="P85A_HUMAN (pp) ACTA_HUMAN" source="P27986" target="P62736">
    <att name="confidence_score" value="1.0" type="real" />
    <att name="confidence_score_old" value="1.0" type="real" />
    <att name="relevance_score" value="1.0" type="real" />
  </edge>
  <edge id="P27986 (pp) P62993" label="P85A_HUMAN (pp) GRB2_HUMAN" source="P27986" target="P62993">
    <att name="confidence_score" value="1.0" type="real" />
    <att name="confidence_score_old" value="1.0" type="real" />
    <att name="initial_score" value="0.7638" type="real" />
    <att name="relevance_score" value="1.0" type="real" />
  </edge>
  <edge id="P27986 (pp) P63000" label="P85A_HUMAN (pp) RAC1_HUMAN" source="P27986" target="P63000">
    <att name="confidence_score" value="1.0" type="real" />
    <att name="confidence_score_old" value="1.0" type="real" />
    <att name="initial_score" value="0.7617" type="real" />
    <att name="relevance_score" value="1.0" type="real" />
  </edge>
  <edge id="P27986 (pp) P84095" label="P85A_HUMAN (pp) RHOG_HUMAN" source="P27986" target="P84095">
    <att name="confidence_score" value="1.0" type="real" />
    <att name="confidence_score_old" value="1.0" type="real" />
    <att name="initial_score" value="0.4041" type="real" />
    <att name="relevance_score" value="1.0" type="real" />
  </edge>
  <edge id="P27986 (pp) Q06124" label="P85A_HUMAN (pp) PTN11_HUMAN" source="P27986" target="Q06124">
    <att name="confidence_score" value="1.0" type="real" />
    <att name="confidence_score_old" value="1.0" type="real" />
    <att name="initial_score" value="0.7794" type="real" />
    <att name="relevance_score" value="1.0" type="real" />
  </edge>
  <edge id="P27986 (pp) Q07889" label="P85A_HUMAN (pp) SOS1_HUMAN" source="P27986" target="Q07889">
    <att name="confidence_score" value="1.0" type="real" />
    <att name="confidence_score_old" value="1.0" type="real" />
    <att name="initial_score" value="0.2631" type="real" />
    <att name="relevance_score" value="1.0" type="real" />
  </edge>
  <edge id="P27986 (pp) Q07890" label="P85A_HUMAN (pp) SOS2_HUMAN" source="P27986" target="Q07890">
    <att name="confidence_score" value="1.0" type="real" />
    <att name="confidence_score_old" value="1.0" type="real" />
    <att name="initial_score" value="0.1025" type="real" />
    <att name="relevance_score" value="1.0" type="real" />
  </edge>
  <edge id="P27986 (pp) Q08881" label="P85A_HUMAN (pp) ITK_HUMAN" source="P27986" target="Q08881">
    <att name="confidence_score" value="1.0" type="real" />
    <att name="confidence_score_old" value="0.3327" type="real" />
    <att name="initial_score" value="0.4088" type="real" />
    <att name="relevance_score" value="1.0" type="real" />
  </edge>
  <edge id="P27986 (pp) Q13094" label="P85A_HUMAN (pp) LCP2_HUMAN" source="P27986" target="Q13094">
    <att name="confidence_score" value="1.0" type="real" />
    <att name="confidence_score_old" value="0.6886" type="real" />
    <att name="initial_score" value="0.7603" type="real" />
    <att name="relevance_score" value="1.0" type="real" />
  </edge>
  <edge id="P27986 (pp) Q13191" label="P85A_HUMAN (pp) CBLB_HUMAN" source="P27986" target="Q13191">
    <att name="confidence_score" value="1.0" type="real" />
    <att name="confidence_score_old" value="1.0" type="real" />
    <att name="initial_score" value="0.3204" type="real" />
    <att name="relevance_score" value="1.0" type="real" />
  </edge>
  <edge id="P27986 (pp) Q13480" label="P85A_HUMAN (pp) GAB1_HUMAN" source="P27986" target="Q13480">
    <att name="confidence_score" value="1.0" type="real" />
    <att name="confidence_score_old" value="1.0" type="real" />
    <att name="initial_score" value="0.7827" type="real" />
    <att name="relevance_score" value="1.0" type="real" />
  </edge>
  <edge id="P27986 (pp) Q9UJM3" label="P85A_HUMAN (pp) ERRFI_HUMAN" source="P27986" target="Q9UJM3">
    <att name="confidence_score" value="1.0" type="real" />
    <att name="confidence_score_old" value="1.0" type="real" />
    <att name="relevance_score" value="1.0" type="real" />
  </edge>
  <edge id="P27986 (pp) Q9UKW4" label="P85A_HUMAN (pp) VAV3_HUMAN" source="P27986" target="Q9UKW4">
    <att name="confidence_score" value="1.0" type="real" />
    <att name="confidence_score_old" value="1.0" type="real" />
    <att name="initial_score" value="0.2947" type="real" />
    <att name="relevance_score" value="1.0" type="real" />
  </edge>
  <edge id="P27986 (pp) Q9UM73" label="P85A_HUMAN (pp) ALK_HUMAN" source="P27986" target="Q9UM73">
    <att name="confidence_score" value="1.0" type="real" />
    <att name="confidence_score_old" value="1.0" type="real" />
    <att name="initial_score" value="0.548" type="real" />
    <att name="relevance_score" value="1.0" type="real" />
  </edge>
  <edge id="P29353 (pp) P36542" label="SHC1_HUMAN (pp) ATPG_HUMAN" source="P29353" target="P36542">
    <att name="confidence_score" value="1.0" type="real" />
    <att name="confidence_score_old" value="1.0" type="real" />
    <att name="relevance_score" value="1.0" type="real" />
  </edge>
  <edge id="P29353 (pp) P42680" label="SHC1_HUMAN (pp) TEC_HUMAN" source="P29353" target="P42680">
    <att name="confidence_score" value="1.0" type="real" />
    <att name="confidence_score_old" value="1.0" type="real" />
    <att name="initial_score" value="0.183" type="real" />
    <att name="relevance_score" value="1.0" type="real" />
  </edge>
  <edge id="P29353 (pp) P43403" label="SHC1_HUMAN (pp) ZAP70_HUMAN" source="P29353" target="P43403">
    <att name="confidence_score" value="1.0" type="real" />
    <att name="confidence_score_old" value="1.0" type="real" />
    <att name="initial_score" value="0.7889" type="real" />
    <att name="relevance_score" value="1.0" type="real" />
  </edge>
  <edge id="P29353 (pp) P43405" label="SHC1_HUMAN (pp) KSYK_HUMAN" source="P29353" target="P43405">
    <att name="confidence_score" value="1.0" type="real" />
    <att name="confidence_score_old" value="1.0" type="real" />
    <att name="initial_score" value="0.5134" type="real" />
    <att name="relevance_score" value="1.0" type="real" />
  </edge>
  <edge id="P29353 (pp) P46940" label="SHC1_HUMAN (pp) IQGA1_HUMAN" source="P29353" target="P46940">
    <att name="confidence_score" value="1.0" type="real" />
    <att name="confidence_score_old" value="1.0" type="real" />
    <att name="initial_score" value="0.7601" type="real" />
    <att name="relevance_score" value="1.0" type="real" />
  </edge>
  <edge id="P29353 (pp) P52735" label="SHC1_HUMAN (pp) VAV2_HUMAN" source="P29353" target="P52735">
    <att name="confidence_score" value="1.0" type="real" />
    <att name="confidence_score_old" value="1.0" type="real" />
    <att name="initial_score" value="0.2697" type="real" />
    <att name="relevance_score" value="1.0" type="real" />
  </edge>
  <edge id="P29353 (pp) P53680" label="SHC1_HUMAN (pp) AP2S1_HUMAN" source="P29353" target="P53680">
    <att name="confidence_score" value="1.0" type="real" />
    <att name="confidence_score_old" value="1.0" type="real" />
    <att name="initial_score" value="0.0824" type="real" />
    <att name="relevance_score" value="1.0" type="real" />
  </edge>
  <edge id="P29353 (pp) P58107" label="SHC1_HUMAN (pp) EPIPL_HUMAN" source="P29353" target="P58107">
    <att name="confidence_score" value="1.0" type="real" />
    <att name="confidence_score_old" value="1.0" type="real" />
    <att name="relevance_score" value="1.0" type="real" />
  </edge>
  <edge id="P29353 (pp) P62316" label="SHC1_HUMAN (pp) SMD2_HUMAN" source="P29353" target="P62316">
    <att name="confidence_score" value="1.0" type="real" />
    <att name="confidence_score_old" value="1.0" type="real" />
    <att name="relevance_score" value="1.0" type="real" />
  </edge>
  <edge id="P29353 (pp) P62736" label="SHC1_HUMAN (pp) ACTA_HUMAN" source="P29353" target="P62736">
    <att name="confidence_score" value="1.0" type="real" />
    <att name="confidence_score_old" value="1.0" type="real" />
    <att name="relevance_score" value="1.0" type="real" />
  </edge>
  <edge id="P29353 (pp) P62993" label="SHC1_HUMAN (pp) GRB2_HUMAN" source="P29353" target="P62993">
    <att name="confidence_score" value="1.0" type="real" />
    <att name="confidence_score_old" value="1.0" type="real" />
    <att name="initial_score" value="0.786" type="real" />
    <att name="relevance_score" value="1.0" type="real" />
  </edge>
  <edge id="P29353 (pp) P63000" label="SHC1_HUMAN (pp) RAC1_HUMAN" source="P29353" target="P63000">
    <att name="confidence_score" value="1.0" type="real" />
    <att name="confidence_score_old" value="1.0" type="real" />
    <att name="initial_score" value="0.1261" type="real" />
    <att name="relevance_score" value="1.0" type="real" />
  </edge>
  <edge id="P29353 (pp) P63010" label="SHC1_HUMAN (pp) AP2B1_HUMAN" source="P29353" target="P63010">
    <att name="confidence_score" value="1.0" type="real" />
    <att name="confidence_score_old" value="1.0" type="real" />
    <att name="initial_score" value="0.1828" type="real" />
    <att name="relevance_score" value="1.0" type="real" />
  </edge>
  <edge id="P29353 (pp) P98077" label="SHC1_HUMAN (pp) SHC2_HUMAN" source="P29353" target="P98077">
    <att name="confidence_score" value="1.0" type="real" />
    <att name="confidence_score_old" value="0.1595" type="real" />
    <att name="initial_score" value="0.0536" type="real" />
    <att name="relevance_score" value="1.0" type="real" />
  </edge>
  <edge id="P29353 (pp) Q04695" label="SHC1_HUMAN (pp) K1C17_HUMAN" source="P29353" target="Q04695">
    <att name="confidence_score" value="1.0" type="real" />
    <att name="confidence_score_old" value="1.0" type="real" />
    <att name="initial_score" value="0.0895" type="real" />
    <att name="relevance_score" value="1.0" type="real" />
  </edge>
  <edge id="P29353 (pp) Q06124" label="SHC1_HUMAN (pp) PTN11_HUMAN" source="P29353" target="Q06124">
    <att name="confidence_score" value="1.0" type="real" />
    <att name="confidence_score_old" value="1.0" type="real" />
    <att name="initial_score" value="0.3214" type="real" />
    <att name="relevance_score" value="1.0" type="real" />
  </edge>
  <edge id="P29353 (pp) Q06187" label="SHC1_HUMAN (pp) BTK_HUMAN" source="P29353" target="Q06187">
    <att name="confidence_score" value="1.0" type="real" />
    <att name="confidence_score_old" value="1.0" type="real" />
    <att name="initial_score" value="0.2013" type="real" />
    <att name="relevance_score" value="1.0" type="real" />
  </edge>
  <edge id="P29353 (pp) Q07889" label="SHC1_HUMAN (pp) SOS1_HUMAN" source="P29353" target="Q07889">
    <att name="confidence_score" value="1.0" type="real" />
    <att name="confidence_score_old" value="1.0" type="real" />
    <att name="initial_score" value="0.8144" type="real" />
    <att name="relevance_score" value="1.0" type="real" />
  </edge>
  <edge id="P29353 (pp) Q07890" label="SHC1_HUMAN (pp) SOS2_HUMAN" source="P29353" target="Q07890">
    <att name="confidence_score" value="1.0" type="real" />
    <att name="confidence_score_old" value="1.0" type="real" />
    <att name="initial_score" value="0.22" type="real" />
    <att name="relevance_score" value="1.0" type="real" />
  </edge>
  <edge id="P29353 (pp) Q08881" label="SHC1_HUMAN (pp) ITK_HUMAN" source="P29353" target="Q08881">
    <att name="confidence_score" value="1.0" type="real" />
    <att name="confidence_score_old" value="1.0" type="real" />
    <att name="initial_score" value="0.1313" type="real" />
    <att name="relevance_score" value="1.0" type="real" />
  </edge>
  <edge id="P29353 (pp) Q13094" label="SHC1_HUMAN (pp) LCP2_HUMAN" source="P29353" target="Q13094">
    <att name="confidence_score" value="1.0" type="real" />
    <att name="confidence_score_old" value="1.0" type="real" />
    <att name="initial_score" value="0.4381" type="real" />
    <att name="relevance_score" value="1.0" type="real" />
  </edge>
  <edge id="P29353 (pp) Q13153" label="SHC1_HUMAN (pp) PAK1_HUMAN" source="P29353" target="Q13153">
    <att name="confidence_score" value="1.0" type="real" />
    <att name="confidence_score_old" value="1.0" type="real" />
    <att name="initial_score" value="0.1501" type="real" />
    <att name="relevance_score" value="1.0" type="real" />
  </edge>
  <edge id="P29353 (pp) Q13177" label="SHC1_HUMAN (pp) PAK2_HUMAN" source="P29353" target="Q13177">
    <att name="confidence_score" value="1.0" type="real" />
    <att name="confidence_score_old" value="1.0" type="real" />
    <att name="initial_score" value="0.1506" type="real" />
    <att name="relevance_score" value="1.0" type="real" />
  </edge>
  <edge id="P29353 (pp) Q13191" label="SHC1_HUMAN (pp) CBLB_HUMAN" source="P29353" target="Q13191">
    <att name="confidence_score" value="1.0" type="real" />
    <att name="confidence_score_old" value="1.0" type="real" />
    <att name="initial_score" value="0.2759" type="real" />
    <att name="relevance_score" value="1.0" type="real" />
  </edge>
  <edge id="P29353 (pp) Q13480" label="SHC1_HUMAN (pp) GAB1_HUMAN" source="P29353" target="Q13480">
    <att name="confidence_score" value="1.0" type="real" />
    <att name="confidence_score_old" value="1.0" type="real" />
    <att name="initial_score" value="0.5592" type="real" />
    <att name="relevance_score" value="1.0" type="real" />
  </edge>
  <edge id="P29353 (pp) Q15149" label="SHC1_HUMAN (pp) PLEC_HUMAN" source="P29353" target="Q15149">
    <att name="confidence_score" value="1.0" type="real" />
    <att name="confidence_score_old" value="1.0" type="real" />
    <att name="relevance_score" value="1.0" type="real" />
  </edge>
  <edge id="P29353 (pp) Q16695" label="SHC1_HUMAN (pp) H31T_HUMAN" source="P29353" target="Q16695">
    <att name="confidence_score" value="1.0" type="real" />
    <att name="confidence_score_old" value="1.0" type="real" />
    <att name="relevance_score" value="1.0" type="real" />
  </edge>
  <edge id="P29353 (pp) Q2TAY7" label="SHC1_HUMAN (pp) SMU1_HUMAN" source="P29353" target="Q2TAY7">
    <att name="confidence_score" value="1.0" type="real" />
    <att name="confidence_score_old" value="1.0" type="real" />
    <att name="relevance_score" value="1.0" type="real" />
  </edge>
  <edge id="P29353 (pp) Q6WCQ1" label="SHC1_HUMAN (pp) MPRIP_HUMAN" source="P29353" target="Q6WCQ1">
    <att name="confidence_score" value="1.0" type="real" />
    <att name="confidence_score_old" value="1.0" type="real" />
    <att name="relevance_score" value="1.0" type="real" />
  </edge>
  <edge id="P29353 (pp) Q9H0H5" label="SHC1_HUMAN (pp) RGAP1_HUMAN" source="P29353" target="Q9H0H5">
    <att name="confidence_score" value="1.0" type="real" />
    <att name="confidence_score_old" value="1.0" type="real" />
    <att name="relevance_score" value="1.0" type="real" />
  </edge>
  <edge id="P29353 (pp) Q9UJM3" label="SHC1_HUMAN (pp) ERRFI_HUMAN" source="P29353" target="Q9UJM3">
    <att name="confidence_score" value="1.0" type="real" />
    <att name="confidence_score_old" value="1.0" type="real" />
    <att name="initial_score" value="0.0987" type="real" />
    <att name="relevance_score" value="1.0" type="real" />
  </edge>
  <edge id="P29353 (pp) Q9UKW4" label="SHC1_HUMAN (pp) VAV3_HUMAN" source="P29353" target="Q9UKW4">
    <att name="confidence_score" value="1.0" type="real" />
    <att name="confidence_score_old" value="1.0" type="real" />
    <att name="initial_score" value="0.3526" type="real" />
    <att name="relevance_score" value="1.0" type="real" />
  </edge>
  <edge id="P29353 (pp) Q9UM73" label="SHC1_HUMAN (pp) ALK_HUMAN" source="P29353" target="Q9UM73">
    <att name="confidence_score" value="1.0" type="real" />
    <att name="confidence_score_old" value="1.0" type="real" />
    <att name="initial_score" value="0.7516" type="real" />
    <att name="relevance_score" value="1.0" type="real" />
  </edge>
  <edge id="P36542 (pp) P52735" label="ATPG_HUMAN (pp) VAV2_HUMAN" source="P36542" target="P52735">
    <att name="confidence_score" value="1.0" type="real" />
    <att name="confidence_score_old" value="1.0" type="real" />
    <att name="relevance_score" value="1.0" type="real" />
  </edge>
  <edge id="P36542 (pp) P62316" label="ATPG_HUMAN (pp) SMD2_HUMAN" source="P36542" target="P62316">
    <att name="confidence_score" value="1.0" type="real" />
    <att name="confidence_score_old" value="1.0" type="real" />
    <att name="relevance_score" value="1.0" type="real" />
  </edge>
  <edge id="P36542 (pp) P62736" label="ATPG_HUMAN (pp) ACTA_HUMAN" source="P36542" target="P62736">
    <att name="confidence_score" value="1.0" type="real" />
    <att name="confidence_score_old" value="1.0" type="real" />
    <att name="relevance_score" value="1.0" type="real" />
  </edge>
  <edge id="P36542 (pp) P62993" label="ATPG_HUMAN (pp) GRB2_HUMAN" source="P36542" target="P62993">
    <att name="confidence_score" value="1.0" type="real" />
    <att name="confidence_score_old" value="1.0" type="real" />
    <att name="relevance_score" value="1.0" type="real" />
  </edge>
  <edge id="P36542 (pp) Q07889" label="ATPG_HUMAN (pp) SOS1_HUMAN" source="P36542" target="Q07889">
    <att name="confidence_score" value="1.0" type="real" />
    <att name="confidence_score_old" value="1.0" type="real" />
    <att name="relevance_score" value="1.0" type="real" />
  </edge>
  <edge id="P36542 (pp) Q07890" label="ATPG_HUMAN (pp) SOS2_HUMAN" source="P36542" target="Q07890">
    <att name="confidence_score" value="1.0" type="real" />
    <att name="confidence_score_old" value="1.0" type="real" />
    <att name="relevance_score" value="1.0" type="real" />
  </edge>
  <edge id="P36542 (pp) Q13191" label="ATPG_HUMAN (pp) CBLB_HUMAN" source="P36542" target="Q13191">
    <att name="confidence_score" value="1.0" type="real" />
    <att name="confidence_score_old" value="1.0" type="real" />
    <att name="relevance_score" value="1.0" type="real" />
  </edge>
  <edge id="P36542 (pp) Q9UJM3" label="ATPG_HUMAN (pp) ERRFI_HUMAN" source="P36542" target="Q9UJM3">
    <att name="confidence_score" value="1.0" type="real" />
    <att name="confidence_score_old" value="1.0" type="real" />
    <att name="relevance_score" value="1.0" type="real" />
  </edge>
  <edge id="P36888 (pp) P42680" label="FLT3_HUMAN (pp) TEC_HUMAN" source="P36888" target="P42680">
    <att name="confidence_score" value="1.0" type="real" />
    <att name="confidence_score_old" value="0.3334" type="real" />
    <att name="initial_score" value="0.4098" type="real" />
    <att name="relevance_score" value="1.0" type="real" />
  </edge>
  <edge id="P36888 (pp) P43405" label="FLT3_HUMAN (pp) KSYK_HUMAN" source="P36888" target="P43405">
    <att name="confidence_score" value="1.0" type="real" />
    <att name="confidence_score_old" value="1.0" type="real" />
    <att name="initial_score" value="0.7581" type="real" />
    <att name="relevance_score" value="1.0" type="real" />
  </edge>
  <edge id="P36888 (pp) P52735" label="FLT3_HUMAN (pp) VAV2_HUMAN" source="P36888" target="P52735">
    <att name="confidence_score" value="1.0" type="real" />
    <att name="confidence_score_old" value="0.3458" type="real" />
    <att name="initial_score" value="0.4274" type="real" />
    <att name="relevance_score" value="1.0" type="real" />
  </edge>
  <edge id="P36888 (pp) P62993" label="FLT3_HUMAN (pp) GRB2_HUMAN" source="P36888" target="P62993">
    <att name="confidence_score" value="1.0" type="real" />
    <att name="confidence_score_old" value="1.0" type="real" />
    <att name="initial_score" value="0.7016" type="real" />
    <att name="relevance_score" value="1.0" type="real" />
  </edge>
  <edge id="P36888 (pp) Q06124" label="FLT3_HUMAN (pp) PTN11_HUMAN" source="P36888" target="Q06124">
    <att name="confidence_score" value="1.0" type="real" />
    <att name="confidence_score_old" value="1.0" type="real" />
    <att name="initial_score" value="0.7402" type="real" />
    <att name="relevance_score" value="1.0" type="real" />
  </edge>
  <edge id="P36888 (pp) Q07889" label="FLT3_HUMAN (pp) SOS1_HUMAN" source="P36888" target="Q07889">
    <att name="confidence_score" value="1.0" type="real" />
    <att name="confidence_score_old" value="1.0" type="real" />
    <att name="initial_score" value="0.4656" type="real" />
    <att name="relevance_score" value="1.0" type="real" />
  </edge>
  <edge id="P36888 (pp) Q08881" label="FLT3_HUMAN (pp) ITK_HUMAN" source="P36888" target="Q08881">
    <att name="confidence_score" value="1.0" type="real" />
    <att name="confidence_score_old" value="0.3338" type="real" />
    <att name="initial_score" value="0.4103" type="real" />
    <att name="relevance_score" value="1.0" type="real" />
  </edge>
  <edge id="P42680 (pp) P43405" label="TEC_HUMAN (pp) KSYK_HUMAN" source="P42680" target="P43405">
    <att name="confidence_score" value="1.0" type="real" />
    <att name="confidence_score_old" value="1.0" type="real" />
    <att name="initial_score" value="0.1318" type="real" />
    <att name="relevance_score" value="1.0" type="real" />
  </edge>
  <edge id="P42680 (pp) P52735" label="TEC_HUMAN (pp) VAV2_HUMAN" source="P42680" target="P52735">
    <att name="confidence_score" value="1.0" type="real" />
    <att name="confidence_score_old" value="1.0" type="real" />
    <att name="initial_score" value="0.133" type="real" />
    <att name="relevance_score" value="1.0" type="real" />
  </edge>
  <edge id="P42680 (pp) P62993" label="TEC_HUMAN (pp) GRB2_HUMAN" source="P42680" target="P62993">
    <att name="confidence_score" value="1.0" type="real" />
    <att name="confidence_score_old" value="1.0" type="real" />
    <att name="initial_score" value="0.1547" type="real" />
    <att name="relevance_score" value="1.0" type="real" />
  </edge>
  <edge id="P42680 (pp) P63000" label="TEC_HUMAN (pp) RAC1_HUMAN" source="P42680" target="P63000">
    <att name="confidence_score" value="1.0" type="real" />
    <att name="confidence_score_old" value="0.2378" type="real" />
    <att name="initial_score" value="0.2465" type="real" />
    <att name="relevance_score" value="1.0" type="real" />
  </edge>
  <edge id="P42680 (pp) Q06187" label="TEC_HUMAN (pp) BTK_HUMAN" source="P42680" target="Q06187">
    <att name="confidence_score" value="1.0" type="real" />
    <att name="confidence_score_old" value="1.0" type="real" />
    <att name="initial_score" value="0.0474" type="real" />
    <att name="relevance_score" value="1.0" type="real" />
  </edge>
  <edge id="P42680 (pp) Q07889" label="TEC_HUMAN (pp) SOS1_HUMAN" source="P42680" target="Q07889">
    <att name="confidence_score" value="1.0" type="real" />
    <att name="confidence_score_old" value="1.0" type="real" />
    <att name="initial_score" value="0.1328" type="real" />
    <att name="relevance_score" value="1.0" type="real" />
  </edge>
  <edge id="P42680 (pp) Q08881" label="TEC_HUMAN (pp) ITK_HUMAN" source="P42680" target="Q08881">
    <att name="confidence_score" value="1.0" type="real" />
    <att name="confidence_score_old" value="1.0" type="real" />
    <att name="initial_score" value="0.0486" type="real" />
    <att name="relevance_score" value="1.0" type="real" />
  </edge>
  <edge id="P42680 (pp) Q13094" label="TEC_HUMAN (pp) LCP2_HUMAN" source="P42680" target="Q13094">
    <att name="confidence_score" value="1.0" type="real" />
    <att name="confidence_score_old" value="1.0" type="real" />
    <att name="initial_score" value="0.1348" type="real" />
    <att name="relevance_score" value="1.0" type="real" />
  </edge>
  <edge id="P42680 (pp) Q9UKW4" label="TEC_HUMAN (pp) VAV3_HUMAN" source="P42680" target="Q9UKW4">
    <att name="confidence_score" value="1.0" type="real" />
    <att name="confidence_score_old" value="1.0" type="real" />
    <att name="initial_score" value="0.1346" type="real" />
    <att name="relevance_score" value="1.0" type="real" />
  </edge>
  <edge id="P43403 (pp) P52735" label="ZAP70_HUMAN (pp) VAV2_HUMAN" source="P43403" target="P52735">
    <att name="confidence_score" value="1.0" type="real" />
    <att name="confidence_score_old" value="1.0" type="real" />
    <att name="initial_score" value="0.1725" type="real" />
    <att name="relevance_score" value="1.0" type="real" />
  </edge>
  <edge id="P43403 (pp) P62993" label="ZAP70_HUMAN (pp) GRB2_HUMAN" source="P43403" target="P62993">
    <att name="confidence_score" value="1.0" type="real" />
    <att name="confidence_score_old" value="1.0" type="real" />
    <att name="initial_score" value="0.5776" type="real" />
    <att name="relevance_score" value="1.0" type="real" />
  </edge>
  <edge id="P43403 (pp) Q06187" label="ZAP70_HUMAN (pp) BTK_HUMAN" source="P43403" target="Q06187">
    <att name="confidence_score" value="1.0" type="real" />
    <att name="confidence_score_old" value="1.0" type="real" />
    <att name="initial_score" value="0.1593" type="real" />
    <att name="relevance_score" value="1.0" type="real" />
  </edge>
  <edge id="P43403 (pp) Q07889" label="ZAP70_HUMAN (pp) SOS1_HUMAN" source="P43403" target="Q07889">
    <att name="confidence_score" value="1.0" type="real" />
    <att name="confidence_score_old" value="1.0" type="real" />
    <att name="initial_score" value="0.2355" type="real" />
    <att name="relevance_score" value="1.0" type="real" />
  </edge>
  <edge id="P43403 (pp) Q13094" label="ZAP70_HUMAN (pp) LCP2_HUMAN" source="P43403" target="Q13094">
    <att name="confidence_score" value="1.0" type="real" />
    <att name="confidence_score_old" value="1.0" type="real" />
    <att name="initial_score" value="0.6901" type="real" />
    <att name="relevance_score" value="1.0" type="real" />
  </edge>
  <edge id="P43403 (pp) Q13191" label="ZAP70_HUMAN (pp) CBLB_HUMAN" source="P43403" target="Q13191">
    <att name="confidence_score" value="1.0" type="real" />
    <att name="confidence_score_old" value="1.0" type="real" />
    <att name="initial_score" value="0.6821" type="real" />
    <att name="relevance_score" value="1.0" type="real" />
  </edge>
  <edge id="P43403 (pp) Q9UKW4" label="ZAP70_HUMAN (pp) VAV3_HUMAN" source="P43403" target="Q9UKW4">
    <att name="confidence_score" value="1.0" type="real" />
    <att name="confidence_score_old" value="1.0" type="real" />
    <att name="initial_score" value="0.1608" type="real" />
    <att name="relevance_score" value="1.0" type="real" />
  </edge>
  <edge id="P43405 (pp) P52735" label="KSYK_HUMAN (pp) VAV2_HUMAN" source="P43405" target="P52735">
    <att name="confidence_score" value="1.0" type="real" />
    <att name="confidence_score_old" value="1.0" type="real" />
    <att name="initial_score" value="0.2865" type="real" />
    <att name="relevance_score" value="1.0" type="real" />
  </edge>
  <edge id="P43405 (pp) P62993" label="KSYK_HUMAN (pp) GRB2_HUMAN" source="P43405" target="P62993">
    <att name="confidence_score" value="1.0" type="real" />
    <att name="confidence_score_old" value="1.0" type="real" />
    <att name="initial_score" value="0.3061" type="real" />
    <att name="relevance_score" value="1.0" type="real" />
  </edge>
  <edge id="P43405 (pp) P78314" label="KSYK_HUMAN (pp) 3BP2_HUMAN" source="P43405" target="P78314">
    <att name="confidence_score" value="1.0" type="real" />
    <att name="confidence_score_old" value="1.0" type="real" />
    <att name="initial_score" value="0.3612" type="real" />
    <att name="relevance_score" value="1.0" type="real" />
  </edge>
  <edge id="P43405 (pp) Q06187" label="KSYK_HUMAN (pp) BTK_HUMAN" source="P43405" target="Q06187">
    <att name="confidence_score" value="1.0" type="real" />
    <att name="confidence_score_old" value="1.0" type="real" />
    <att name="initial_score" value="0.2934" type="real" />
    <att name="relevance_score" value="1.0" type="real" />
  </edge>
  <edge id="P43405 (pp) Q07889" label="KSYK_HUMAN (pp) SOS1_HUMAN" source="P43405" target="Q07889">
    <att name="confidence_score" value="1.0" type="real" />
    <att name="confidence_score_old" value="1.0" type="real" />
    <att name="initial_score" value="0.2312" type="real" />
    <att name="relevance_score" value="1.0" type="real" />
  </edge>
  <edge id="P43405 (pp) Q08881" label="KSYK_HUMAN (pp) ITK_HUMAN" source="P43405" target="Q08881">
    <att name="confidence_score" value="1.0" type="real" />
    <att name="confidence_score_old" value="1.0" type="real" />
    <att name="initial_score" value="0.1316" type="real" />
    <att name="relevance_score" value="1.0" type="real" />
  </edge>
  <edge id="P43405 (pp) Q13094" label="KSYK_HUMAN (pp) LCP2_HUMAN" source="P43405" target="Q13094">
    <att name="confidence_score" value="1.0" type="real" />
    <att name="confidence_score_old" value="1.0" type="real" />
    <att name="initial_score" value="0.5245" type="real" />
    <att name="relevance_score" value="1.0" type="real" />
  </edge>
  <edge id="P43405 (pp) Q13191" label="KSYK_HUMAN (pp) CBLB_HUMAN" source="P43405" target="Q13191">
    <att name="confidence_score" value="1.0" type="real" />
    <att name="confidence_score_old" value="1.0" type="real" />
    <att name="initial_score" value="0.3175" type="real" />
    <att name="relevance_score" value="1.0" type="real" />
  </edge>
  <edge id="P43405 (pp) Q13480" label="KSYK_HUMAN (pp) GAB1_HUMAN" source="P43405" target="Q13480">
    <att name="confidence_score" value="1.0" type="real" />
    <att name="confidence_score_old" value="0.177" type="real" />
    <att name="initial_score" value="0.104" type="real" />
    <att name="relevance_score" value="1.0" type="real" />
  </edge>
  <edge id="P43405 (pp) Q8WV28" label="KSYK_HUMAN (pp) BLNK_HUMAN" source="P43405" target="Q8WV28">
    <att name="confidence_score" value="1.0" type="real" />
    <att name="confidence_score_old" value="1.0" type="real" />
    <att name="initial_score" value="0.5276" type="real" />
    <att name="relevance_score" value="1.0" type="real" />
  </edge>
  <edge id="P43405 (pp) Q9UKW4" label="KSYK_HUMAN (pp) VAV3_HUMAN" source="P43405" target="Q9UKW4">
    <att name="confidence_score" value="1.0" type="real" />
    <att name="confidence_score_old" value="1.0" type="real" />
    <att name="initial_score" value="0.2076" type="real" />
    <att name="relevance_score" value="1.0" type="real" />
  </edge>
  <edge id="P46940 (pp) P52735" label="IQGA1_HUMAN (pp) VAV2_HUMAN" source="P46940" target="P52735">
    <att name="confidence_score" value="1.0" type="real" />
    <att name="confidence_score_old" value="1.0" type="real" />
    <att name="relevance_score" value="1.0" type="real" />
  </edge>
  <edge id="P46940 (pp) P53680" label="IQGA1_HUMAN (pp) AP2S1_HUMAN" source="P46940" target="P53680">
    <att name="confidence_score" value="1.0" type="real" />
    <att name="confidence_score_old" value="1.0" type="real" />
    <att name="relevance_score" value="1.0" type="real" />
  </edge>
  <edge id="P46940 (pp) P58107" label="IQGA1_HUMAN (pp) EPIPL_HUMAN" source="P46940" target="P58107">
    <att name="confidence_score" value="1.0" type="real" />
    <att name="confidence_score_old" value="1.0" type="real" />
    <att name="relevance_score" value="1.0" type="real" />
  </edge>
  <edge id="P46940 (pp) P60763" label="IQGA1_HUMAN (pp) RAC3_HUMAN" source="P46940" target="P60763">
    <att name="confidence_score" value="1.0" type="real" />
    <att name="confidence_score_old" value="0.1609" type="real" />
    <att name="initial_score" value="0.0579" type="real" />
    <att name="relevance_score" value="1.0" type="real" />
  </edge>
  <edge id="P46940 (pp) P62316" label="IQGA1_HUMAN (pp) SMD2_HUMAN" source="P46940" target="P62316">
    <att name="confidence_score" value="1.0" type="real" />
    <att name="confidence_score_old" value="1.0" type="real" />
    <att name="relevance_score" value="1.0" type="real" />
  </edge>
  <edge id="P46940 (pp) P62993" label="IQGA1_HUMAN (pp) GRB2_HUMAN" source="P46940" target="P62993">
    <att name="confidence_score" value="1.0" type="real" />
    <att name="confidence_score_old" value="1.0" type="real" />
    <att name="initial_score" value="0.1018" type="real" />
    <att name="relevance_score" value="1.0" type="real" />
  </edge>
  <edge id="P46940 (pp) P63000" label="IQGA1_HUMAN (pp) RAC1_HUMAN" source="P46940" target="P63000">
    <att name="confidence_score" value="1.0" type="real" />
    <att name="confidence_score_old" value="1.0" type="real" />
    <att name="initial_score" value="0.7495" type="real" />
    <att name="relevance_score" value="1.0" type="real" />
  </edge>
  <edge id="P46940 (pp) P63010" label="IQGA1_HUMAN (pp) AP2B1_HUMAN" source="P46940" target="P63010">
    <att name="confidence_score" value="1.0" type="real" />
    <att name="confidence_score_old" value="1.0" type="real" />
    <att name="relevance_score" value="1.0" type="real" />
  </edge>
  <edge id="P46940 (pp) Q04695" label="IQGA1_HUMAN (pp) K1C17_HUMAN" source="P46940" target="Q04695">
    <att name="confidence_score" value="1.0" type="real" />
    <att name="confidence_score_old" value="1.0" type="real" />
    <att name="relevance_score" value="1.0" type="real" />
  </edge>
  <edge id="P46940 (pp) Q06124" label="IQGA1_HUMAN (pp) PTN11_HUMAN" source="P46940" target="Q06124">
    <att name="confidence_score" value="1.0" type="real" />
    <att name="confidence_score_old" value="1.0" type="real" />
    <att name="relevance_score" value="1.0" type="real" />
  </edge>
  <edge id="P46940 (pp) Q07889" label="IQGA1_HUMAN (pp) SOS1_HUMAN" source="P46940" target="Q07889">
    <att name="confidence_score" value="1.0" type="real" />
    <att name="confidence_score_old" value="1.0" type="real" />
    <att name="relevance_score" value="1.0" type="real" />
  </edge>
  <edge id="P46940 (pp) Q13191" label="IQGA1_HUMAN (pp) CBLB_HUMAN" source="P46940" target="Q13191">
    <att name="confidence_score" value="1.0" type="real" />
    <att name="confidence_score_old" value="1.0" type="real" />
    <att name="relevance_score" value="1.0" type="real" />
  </edge>
  <edge id="P46940 (pp) Q15149" label="IQGA1_HUMAN (pp) PLEC_HUMAN" source="P46940" target="Q15149">
    <att name="confidence_score" value="1.0" type="real" />
    <att name="confidence_score_old" value="1.0" type="real" />
    <att name="initial_score" value="0.0791" type="real" />
    <att name="relevance_score" value="1.0" type="real" />
  </edge>
  <edge id="P46940 (pp) Q16695" label="IQGA1_HUMAN (pp) H31T_HUMAN" source="P46940" target="Q16695">
    <att name="confidence_score" value="1.0" type="real" />
    <att name="confidence_score_old" value="1.0" type="real" />
    <att name="relevance_score" value="1.0" type="real" />
  </edge>
  <edge id="P46940 (pp) Q2TAY7" label="IQGA1_HUMAN (pp) SMU1_HUMAN" source="P46940" target="Q2TAY7">
    <att name="confidence_score" value="1.0" type="real" />
    <att name="confidence_score_old" value="1.0" type="real" />
    <att name="relevance_score" value="1.0" type="real" />
  </edge>
  <edge id="P46940 (pp) Q6WCQ1" label="IQGA1_HUMAN (pp) MPRIP_HUMAN" source="P46940" target="Q6WCQ1">
    <att name="confidence_score" value="1.0" type="real" />
    <att name="confidence_score_old" value="1.0" type="real" />
    <att name="initial_score" value="0.0801" type="real" />
    <att name="relevance_score" value="1.0" type="real" />
  </edge>
  <edge id="P46940 (pp) Q9H0H5" label="IQGA1_HUMAN (pp) RGAP1_HUMAN" source="P46940" target="Q9H0H5">
    <att name="confidence_score" value="1.0" type="real" />
    <att name="confidence_score_old" value="1.0" type="real" />
    <att name="relevance_score" value="1.0" type="real" />
  </edge>
  <edge id="P46940 (pp) Q9UKW4" label="IQGA1_HUMAN (pp) VAV3_HUMAN" source="P46940" target="Q9UKW4">
    <att name="confidence_score" value="1.0" type="real" />
    <att name="confidence_score_old" value="1.0" type="real" />
    <att name="relevance_score" value="1.0" type="real" />
  </edge>
  <edge id="P51956 (pp) P52735" label="NEK3_HUMAN (pp) VAV2_HUMAN" source="P51956" target="P52735">
    <att name="confidence_score" value="1.0" type="real" />
    <att name="confidence_score_old" value="0.3419" type="real" />
    <att name="initial_score" value="0.422" type="real" />
    <att name="relevance_score" value="1.0" type="real" />
  </edge>
  <edge id="P52735 (pp) P52799" label="VAV2_HUMAN (pp) EFNB2_HUMAN" source="P52735" target="P52799">
    <att name="confidence_score" value="1.0" type="real" />
    <att name="confidence_score_old" value="1.0" type="real" />
    <att name="initial_score" value="0.1142" type="real" />
    <att name="relevance_score" value="1.0" type="real" />
  </edge>
  <edge id="P52735 (pp) P53680" label="VAV2_HUMAN (pp) AP2S1_HUMAN" source="P52735" target="P53680">
    <att name="confidence_score" value="1.0" type="real" />
    <att name="confidence_score_old" value="1.0" type="real" />
    <att name="relevance_score" value="1.0" type="real" />
  </edge>
  <edge id="P52735 (pp) P54753" label="VAV2_HUMAN (pp) EPHB3_HUMAN" source="P52735" target="P54753">
    <att name="confidence_score" value="1.0" type="real" />
    <att name="confidence_score_old" value="0.1927" type="real" />
    <att name="initial_score" value="0.1449" type="real" />
    <att name="relevance_score" value="1.0" type="real" />
  </edge>
  <edge id="P52735 (pp) P54764" label="VAV2_HUMAN (pp) EPHA4_HUMAN" source="P52735" target="P54764">
    <att name="confidence_score" value="1.0" type="real" />
    <att name="confidence_score_old" value="0.2096" type="real" />
    <att name="initial_score" value="0.1856" type="real" />
    <att name="relevance_score" value="1.0" type="real" />
  </edge>
  <edge id="P52735 (pp) P58107" label="VAV2_HUMAN (pp) EPIPL_HUMAN" source="P52735" target="P58107">
    <att name="confidence_score" value="1.0" type="real" />
    <att name="confidence_score_old" value="1.0" type="real" />
    <att name="relevance_score" value="1.0" type="real" />
  </edge>
  <edge id="P52735 (pp) P60763" label="VAV2_HUMAN (pp) RAC3_HUMAN" source="P52735" target="P60763">
    <att name="confidence_score" value="1.0" type="real" />
    <att name="confidence_score_old" value="0.3234" type="real" />
    <att name="initial_score" value="0.3951" type="real" />
    <att name="relevance_score" value="1.0" type="real" />
  </edge>
  <edge id="P52735 (pp) P62316" label="VAV2_HUMAN (pp) SMD2_HUMAN" source="P52735" target="P62316">
    <att name="confidence_score" value="1.0" type="real" />
    <att name="confidence_score_old" value="1.0" type="real" />
    <att name="relevance_score" value="1.0" type="real" />
  </edge>
  <edge id="P52735 (pp) P62736" label="VAV2_HUMAN (pp) ACTA_HUMAN" source="P52735" target="P62736">
    <att name="confidence_score" value="1.0" type="real" />
    <att name="confidence_score_old" value="1.0" type="real" />
    <att name="relevance_score" value="1.0" type="real" />
  </edge>
  <edge id="P52735 (pp) P62993" label="VAV2_HUMAN (pp) GRB2_HUMAN" source="P52735" target="P62993">
    <att name="confidence_score" value="1.0" type="real" />
    <att name="confidence_score_old" value="1.0" type="real" />
    <att name="initial_score" value="0.4009" type="real" />
    <att name="relevance_score" value="1.0" type="real" />
  </edge>
  <edge id="P52735 (pp) P63000" label="VAV2_HUMAN (pp) RAC1_HUMAN" source="P52735" target="P63000">
    <att name="confidence_score" value="1.0" type="real" />
    <att name="confidence_score_old" value="1.0" type="real" />
    <att name="initial_score" value="0.7309" type="real" />
    <att name="relevance_score" value="1.0" type="real" />
  </edge>
  <edge id="P52735 (pp) P63010" label="VAV2_HUMAN (pp) AP2B1_HUMAN" source="P52735" target="P63010">
    <att name="confidence_score" value="1.0" type="real" />
    <att name="confidence_score_old" value="1.0" type="real" />
    <att name="relevance_score" value="1.0" type="real" />
  </edge>
  <edge id="P52735 (pp) P78314" label="VAV2_HUMAN (pp) 3BP2_HUMAN" source="P52735" target="P78314">
    <att name="confidence_score" value="1.0" type="real" />
    <att name="confidence_score_old" value="1.0" type="real" />
    <att name="initial_score" value="0.3583" type="real" />
    <att name="relevance_score" value="1.0" type="real" />
  </edge>
  <edge id="P52735 (pp) P84095" label="VAV2_HUMAN (pp) RHOG_HUMAN" source="P52735" target="P84095">
    <att name="confidence_score" value="1.0" type="real" />
    <att name="confidence_score_old" value="1.0" type="real" />
    <att name="initial_score" value="0.3921" type="real" />
    <att name="relevance_score" value="1.0" type="real" />
  </edge>
  <edge id="P52735 (pp) P98077" label="VAV2_HUMAN (pp) SHC2_HUMAN" source="P52735" target="P98077">
    <att name="confidence_score" value="1.0" type="real" />
    <att name="confidence_score_old" value="0.1662" type="real" />
    <att name="initial_score" value="0.0735" type="real" />
    <att name="relevance_score" value="1.0" type="real" />
  </edge>
  <edge id="P52735 (pp) P98172" label="VAV2_HUMAN (pp) EFNB1_HUMAN" source="P52735" target="P98172">
    <att name="confidence_score" value="1.0" type="real" />
    <att name="confidence_score_old" value="1.0" type="real" />
    <att name="initial_score" value="0.113" type="real" />
    <att name="relevance_score" value="1.0" type="real" />
  </edge>
  <edge id="P52735 (pp) Q04695" label="VAV2_HUMAN (pp) K1C17_HUMAN" source="P52735" target="Q04695">
    <att name="confidence_score" value="1.0" type="real" />
    <att name="confidence_score_old" value="1.0" type="real" />
    <att name="relevance_score" value="1.0" type="real" />
  </edge>
  <edge id="P52735 (pp) Q06124" label="VAV2_HUMAN (pp) PTN11_HUMAN" source="P52735" target="Q06124">
    <att name="confidence_score" value="1.0" type="real" />
    <att name="confidence_score_old" value="1.0" type="real" />
    <att name="initial_score" value="0.0885" type="real" />
    <att name="relevance_score" value="1.0" type="real" />
  </edge>
  <edge id="P52735 (pp) Q06187" label="VAV2_HUMAN (pp) BTK_HUMAN" source="P52735" target="Q06187">
    <att name="confidence_score" value="1.0" type="real" />
    <att name="confidence_score_old" value="1.0" type="real" />
    <att name="initial_score" value="0.2042" type="real" />
    <att name="relevance_score" value="1.0" type="real" />
  </edge>
  <edge id="P52735 (pp) Q07889" label="VAV2_HUMAN (pp) SOS1_HUMAN" source="P52735" target="Q07889">
    <att name="confidence_score" value="1.0" type="real" />
    <att name="confidence_score_old" value="1.0" type="real" />
    <att name="initial_score" value="0.2728" type="real" />
    <att name="relevance_score" value="1.0" type="real" />
  </edge>
  <edge id="P52735 (pp) Q07890" label="VAV2_HUMAN (pp) SOS2_HUMAN" source="P52735" target="Q07890">
    <att name="confidence_score" value="1.0" type="real" />
    <att name="confidence_score_old" value="1.0" type="real" />
    <att name="relevance_score" value="1.0" type="real" />
  </edge>
  <edge id="P52735 (pp) Q08881" label="VAV2_HUMAN (pp) ITK_HUMAN" source="P52735" target="Q08881">
    <att name="confidence_score" value="1.0" type="real" />
    <att name="confidence_score_old" value="1.0" type="real" />
    <att name="initial_score" value="0.1332" type="real" />
    <att name="relevance_score" value="1.0" type="real" />
  </edge>
  <edge id="P52735 (pp) Q13094" label="VAV2_HUMAN (pp) LCP2_HUMAN" source="P52735" target="Q13094">
    <att name="confidence_score" value="1.0" type="real" />
    <att name="confidence_score_old" value="1.0" type="real" />
    <att name="initial_score" value="0.2946" type="real" />
    <att name="relevance_score" value="1.0" type="real" />
  </edge>
  <edge id="P52735 (pp) Q13153" label="VAV2_HUMAN (pp) PAK1_HUMAN" source="P52735" target="Q13153">
    <att name="confidence_score" value="1.0" type="real" />
    <att name="confidence_score_old" value="1.0" type="real" />
    <att name="initial_score" value="0.2517" type="real" />
    <att name="relevance_score" value="1.0" type="real" />
  </edge>
  <edge id="P52735 (pp) Q13177" label="VAV2_HUMAN (pp) PAK2_HUMAN" source="P52735" target="Q13177">
    <att name="confidence_score" value="1.0" type="real" />
    <att name="confidence_score_old" value="1.0" type="real" />
    <att name="initial_score" value="0.2527" type="real" />
    <att name="relevance_score" value="1.0" type="real" />
  </edge>
  <edge id="P52735 (pp) Q13191" label="VAV2_HUMAN (pp) CBLB_HUMAN" source="P52735" target="Q13191">
    <att name="confidence_score" value="1.0" type="real" />
    <att name="confidence_score_old" value="1.0" type="real" />
    <att name="initial_score" value="0.2009" type="real" />
    <att name="relevance_score" value="1.0" type="real" />
  </edge>
  <edge id="P52735 (pp) Q13480" label="VAV2_HUMAN (pp) GAB1_HUMAN" source="P52735" target="Q13480">
    <att name="confidence_score" value="1.0" type="real" />
    <att name="confidence_score_old" value="0.1775" type="real" />
    <att name="initial_score" value="0.1052" type="real" />
    <att name="relevance_score" value="1.0" type="real" />
  </edge>
  <edge id="P52735 (pp) Q15149" label="VAV2_HUMAN (pp) PLEC_HUMAN" source="P52735" target="Q15149">
    <att name="confidence_score" value="1.0" type="real" />
    <att name="confidence_score_old" value="1.0" type="real" />
    <att name="relevance_score" value="1.0" type="real" />
  </edge>
  <edge id="P52735 (pp) Q15768" label="VAV2_HUMAN (pp) EFNB3_HUMAN" source="P52735" target="Q15768">
    <att name="confidence_score" value="1.0" type="real" />
    <att name="confidence_score_old" value="1.0" type="real" />
    <att name="initial_score" value="0.1152" type="real" />
    <att name="relevance_score" value="1.0" type="real" />
  </edge>
  <edge id="P52735 (pp) Q16695" label="VAV2_HUMAN (pp) H31T_HUMAN" source="P52735" target="Q16695">
    <att name="confidence_score" value="1.0" type="real" />
    <att name="confidence_score_old" value="1.0" type="real" />
    <att name="relevance_score" value="1.0" type="real" />
  </edge>
  <edge id="P52735 (pp) Q2TAY7" label="VAV2_HUMAN (pp) SMU1_HUMAN" source="P52735" target="Q2TAY7">
    <att name="confidence_score" value="1.0" type="real" />
    <att name="confidence_score_old" value="1.0" type="real" />
    <att name="relevance_score" value="1.0" type="real" />
  </edge>
  <edge id="P52735 (pp) Q6WCQ1" label="VAV2_HUMAN (pp) MPRIP_HUMAN" source="P52735" target="Q6WCQ1">
    <att name="confidence_score" value="1.0" type="real" />
    <att name="confidence_score_old" value="1.0" type="real" />
    <att name="relevance_score" value="1.0" type="real" />
  </edge>
  <edge id="P52735 (pp) Q9H0H5" label="VAV2_HUMAN (pp) RGAP1_HUMAN" source="P52735" target="Q9H0H5">
    <att name="confidence_score" value="1.0" type="real" />
    <att name="confidence_score_old" value="1.0" type="real" />
    <att name="relevance_score" value="1.0" type="real" />
  </edge>
  <edge id="P52735 (pp) Q9UJM3" label="VAV2_HUMAN (pp) ERRFI_HUMAN" source="P52735" target="Q9UJM3">
    <att name="confidence_score" value="1.0" type="real" />
    <att name="confidence_score_old" value="1.0" type="real" />
    <att name="relevance_score" value="1.0" type="real" />
  </edge>
  <edge id="P52735 (pp) Q9UKW4" label="VAV2_HUMAN (pp) VAV3_HUMAN" source="P52735" target="Q9UKW4">
    <att name="confidence_score" value="1.0" type="real" />
    <att name="confidence_score_old" value="1.0" type="real" />
    <att name="initial_score" value="0.1827" type="real" />
    <att name="relevance_score" value="1.0" type="real" />
  </edge>
  <edge id="P52799 (pp) P54753" label="EFNB2_HUMAN (pp) EPHB3_HUMAN" source="P52799" target="P54753">
    <att name="confidence_score" value="1.0" type="real" />
    <att name="confidence_score_old" value="0.4002" type="real" />
    <att name="initial_score" value="0.4981" type="real" />
    <att name="relevance_score" value="1.0" type="real" />
  </edge>
  <edge id="P52799 (pp) P54764" label="EFNB2_HUMAN (pp) EPHA4_HUMAN" source="P52799" target="P54764">
    <att name="confidence_score" value="1.0" type="real" />
    <att name="confidence_score_old" value="0.5308" type="real" />
    <att name="initial_score" value="0.6345" type="real" />
    <att name="relevance_score" value="1.0" type="real" />
  </edge>
  <edge id="P52799 (pp) P63000" label="EFNB2_HUMAN (pp) RAC1_HUMAN" source="P52799" target="P63000">
    <att name="confidence_score" value="1.0" type="real" />
    <att name="confidence_score_old" value="1.0" type="real" />
    <att name="initial_score" value="0.2284" type="real" />
    <att name="relevance_score" value="1.0" type="real" />
  </edge>
  <edge id="P52799 (pp) P63010" label="EFNB2_HUMAN (pp) AP2B1_HUMAN" source="P52799" target="P63010">
    <att name="confidence_score" value="1.0" type="real" />
    <att name="confidence_score_old" value="0.2041" type="real" />
    <att name="initial_score" value="0.1727" type="real" />
    <att name="relevance_score" value="1.0" type="real" />
  </edge>
  <edge id="P52799 (pp) P98172" label="EFNB2_HUMAN (pp) EFNB1_HUMAN" source="P52799" target="P98172">
    <att name="confidence_score" value="1.0" type="real" />
    <att name="confidence_score_old" value="1.0" type="real" />
    <att name="initial_score" value="0.5462" type="real" />
    <att name="relevance_score" value="1.0" type="real" />
  </edge>
  <edge id="P52799 (pp) Q13153" label="EFNB2_HUMAN (pp) PAK1_HUMAN" source="P52799" target="Q13153">
    <att name="confidence_score" value="1.0" type="real" />
    <att name="confidence_score_old" value="1.0" type="real" />
    <att name="initial_score" value="0.214" type="real" />
    <att name="relevance_score" value="1.0" type="real" />
  </edge>
  <edge id="P52799 (pp) Q15768" label="EFNB2_HUMAN (pp) EFNB3_HUMAN" source="P52799" target="Q15768">
    <att name="confidence_score" value="1.0" type="real" />
    <att name="confidence_score_old" value="1.0" type="real" />
    <att name="initial_score" value="0.138" type="real" />
    <att name="relevance_score" value="1.0" type="real" />
  </edge>
  <edge id="P52799 (pp) Q9UKW4" label="EFNB2_HUMAN (pp) VAV3_HUMAN" source="P52799" target="Q9UKW4">
    <att name="confidence_score" value="1.0" type="real" />
    <att name="confidence_score_old" value="1.0" type="real" />
    <att name="initial_score" value="0.1158" type="real" />
    <att name="relevance_score" value="1.0" type="real" />
  </edge>
  <edge id="P53680 (pp) P58107" label="AP2S1_HUMAN (pp) EPIPL_HUMAN" source="P53680" target="P58107">
    <att name="confidence_score" value="1.0" type="real" />
    <att name="confidence_score_old" value="1.0" type="real" />
    <att name="relevance_score" value="1.0" type="real" />
  </edge>
  <edge id="P53680 (pp) P62316" label="AP2S1_HUMAN (pp) SMD2_HUMAN" source="P53680" target="P62316">
    <att name="confidence_score" value="1.0" type="real" />
    <att name="confidence_score_old" value="1.0" type="real" />
    <att name="relevance_score" value="1.0" type="real" />
  </edge>
  <edge id="P53680 (pp) P62993" label="AP2S1_HUMAN (pp) GRB2_HUMAN" source="P53680" target="P62993">
    <att name="confidence_score" value="1.0" type="real" />
    <att name="confidence_score_old" value="1.0" type="real" />
    <att name="initial_score" value="0.1112" type="real" />
    <att name="relevance_score" value="1.0" type="real" />
  </edge>
  <edge id="P53680 (pp) P63010" label="AP2S1_HUMAN (pp) AP2B1_HUMAN" source="P53680" target="P63010">
    <att name="confidence_score" value="1.0" type="real" />
    <att name="confidence_score_old" value="1.0" type="real" />
    <att name="initial_score" value="0.5723" type="real" />
    <att name="relevance_score" value="1.0" type="real" />
  </edge>
  <edge id="P53680 (pp) Q04695" label="AP2S1_HUMAN (pp) K1C17_HUMAN" source="P53680" target="Q04695">
    <att name="confidence_score" value="1.0" type="real" />
    <att name="confidence_score_old" value="1.0" type="real" />
    <att name="relevance_score" value="1.0" type="real" />
  </edge>
  <edge id="P53680 (pp) Q06124" label="AP2S1_HUMAN (pp) PTN11_HUMAN" source="P53680" target="Q06124">
    <att name="confidence_score" value="1.0" type="real" />
    <att name="confidence_score_old" value="1.0" type="real" />
    <att name="relevance_score" value="1.0" type="real" />
  </edge>
  <edge id="P53680 (pp) Q07889" label="AP2S1_HUMAN (pp) SOS1_HUMAN" source="P53680" target="Q07889">
    <att name="confidence_score" value="1.0" type="real" />
    <att name="confidence_score_old" value="1.0" type="real" />
    <att name="relevance_score" value="1.0" type="real" />
  </edge>
  <edge id="P53680 (pp) Q13191" label="AP2S1_HUMAN (pp) CBLB_HUMAN" source="P53680" target="Q13191">
    <att name="confidence_score" value="1.0" type="real" />
    <att name="confidence_score_old" value="1.0" type="real" />
    <att name="relevance_score" value="1.0" type="real" />
  </edge>
  <edge id="P53680 (pp) Q15149" label="AP2S1_HUMAN (pp) PLEC_HUMAN" source="P53680" target="Q15149">
    <att name="confidence_score" value="1.0" type="real" />
    <att name="confidence_score_old" value="1.0" type="real" />
    <att name="relevance_score" value="1.0" type="real" />
  </edge>
  <edge id="P53680 (pp) Q16695" label="AP2S1_HUMAN (pp) H31T_HUMAN" source="P53680" target="Q16695">
    <att name="confidence_score" value="1.0" type="real" />
    <att name="confidence_score_old" value="1.0" type="real" />
    <att name="relevance_score" value="1.0" type="real" />
  </edge>
  <edge id="P53680 (pp) Q2TAY7" label="AP2S1_HUMAN (pp) SMU1_HUMAN" source="P53680" target="Q2TAY7">
    <att name="confidence_score" value="1.0" type="real" />
    <att name="confidence_score_old" value="1.0" type="real" />
    <att name="relevance_score" value="1.0" type="real" />
  </edge>
  <edge id="P53680 (pp) Q6WCQ1" label="AP2S1_HUMAN (pp) MPRIP_HUMAN" source="P53680" target="Q6WCQ1">
    <att name="confidence_score" value="1.0" type="real" />
    <att name="confidence_score_old" value="1.0" type="real" />
    <att name="relevance_score" value="1.0" type="real" />
  </edge>
  <edge id="P53680 (pp) Q9H0H5" label="AP2S1_HUMAN (pp) RGAP1_HUMAN" source="P53680" target="Q9H0H5">
    <att name="confidence_score" value="1.0" type="real" />
    <att name="confidence_score_old" value="1.0" type="real" />
    <att name="relevance_score" value="1.0" type="real" />
  </edge>
  <edge id="P53680 (pp) Q9UKW4" label="AP2S1_HUMAN (pp) VAV3_HUMAN" source="P53680" target="Q9UKW4">
    <att name="confidence_score" value="1.0" type="real" />
    <att name="confidence_score_old" value="1.0" type="real" />
    <att name="relevance_score" value="1.0" type="real" />
  </edge>
  <edge id="P54753 (pp) P54764" label="EPHB3_HUMAN (pp) EPHA4_HUMAN" source="P54753" target="P54764">
    <att name="confidence_score" value="1.0" type="real" />
    <att name="confidence_score_old" value="0.1846" type="real" />
    <att name="initial_score" value="0.1243" type="real" />
    <att name="relevance_score" value="1.0" type="real" />
  </edge>
  <edge id="P54753 (pp) P63000" label="EPHB3_HUMAN (pp) RAC1_HUMAN" source="P54753" target="P63000">
    <att name="confidence_score" value="1.0" type="real" />
    <att name="confidence_score_old" value="0.2267" type="real" />
    <att name="initial_score" value="0.2235" type="real" />
    <att name="relevance_score" value="1.0" type="real" />
  </edge>
  <edge id="P54753 (pp) P98172" label="EPHB3_HUMAN (pp) EFNB1_HUMAN" source="P54753" target="P98172">
    <att name="confidence_score" value="1.0" type="real" />
    <att name="confidence_score_old" value="0.2168" type="real" />
    <att name="initial_score" value="0.2019" type="real" />
    <att name="relevance_score" value="1.0" type="real" />
  </edge>
  <edge id="P54753 (pp) Q13153" label="EPHB3_HUMAN (pp) PAK1_HUMAN" source="P54753" target="Q13153">
    <att name="confidence_score" value="1.0" type="real" />
    <att name="confidence_score_old" value="0.224" type="real" />
    <att name="initial_score" value="0.2177" type="real" />
    <att name="relevance_score" value="1.0" type="real" />
  </edge>
  <edge id="P54753 (pp) Q15768" label="EPHB3_HUMAN (pp) EFNB3_HUMAN" source="P54753" target="Q15768">
    <att name="confidence_score" value="1.0" type="real" />
    <att name="confidence_score_old" value="0.4014" type="real" />
    <att name="initial_score" value="0.4995" type="real" />
    <att name="relevance_score" value="1.0" type="real" />
  </edge>
  <edge id="P54764 (pp) P63000" label="EPHA4_HUMAN (pp) RAC1_HUMAN" source="P54764" target="P63000">
    <att name="confidence_score" value="1.0" type="real" />
    <att name="confidence_score_old" value="0.2177" type="real" />
    <att name="initial_score" value="0.2038" type="real" />
    <att name="relevance_score" value="1.0" type="real" />
  </edge>
  <edge id="P54764 (pp) P98172" label="EPHA4_HUMAN (pp) EFNB1_HUMAN" source="P54764" target="P98172">
    <att name="confidence_score" value="1.0" type="real" />
    <att name="confidence_score_old" value="0.1832" type="real" />
    <att name="initial_score" value="0.1206" type="real" />
    <att name="relevance_score" value="1.0" type="real" />
  </edge>
  <edge id="P54764 (pp) Q15768" label="EPHA4_HUMAN (pp) EFNB3_HUMAN" source="P54764" target="Q15768">
    <att name="confidence_score" value="1.0" type="real" />
    <att name="confidence_score_old" value="0.6575" type="real" />
    <att name="initial_score" value="0.7379" type="real" />
    <att name="relevance_score" value="1.0" type="real" />
  </edge>
  <edge id="P58107 (pp) P62316" label="EPIPL_HUMAN (pp) SMD2_HUMAN" source="P58107" target="P62316">
    <att name="confidence_score" value="1.0" type="real" />
    <att name="confidence_score_old" value="1.0" type="real" />
    <att name="relevance_score" value="1.0" type="real" />
  </edge>
  <edge id="P58107 (pp) P62993" label="EPIPL_HUMAN (pp) GRB2_HUMAN" source="P58107" target="P62993">
    <att name="confidence_score" value="1.0" type="real" />
    <att name="confidence_score_old" value="1.0" type="real" />
    <att name="initial_score" value="0.0901" type="real" />
    <att name="relevance_score" value="1.0" type="real" />
  </edge>
  <edge id="P58107 (pp) P63010" label="EPIPL_HUMAN (pp) AP2B1_HUMAN" source="P58107" target="P63010">
    <att name="confidence_score" value="1.0" type="real" />
    <att name="confidence_score_old" value="1.0" type="real" />
    <att name="relevance_score" value="1.0" type="real" />
  </edge>
  <edge id="P58107 (pp) Q04695" label="EPIPL_HUMAN (pp) K1C17_HUMAN" source="P58107" target="Q04695">
    <att name="confidence_score" value="1.0" type="real" />
    <att name="confidence_score_old" value="1.0" type="real" />
    <att name="relevance_score" value="1.0" type="real" />
  </edge>
  <edge id="P58107 (pp) Q06124" label="EPIPL_HUMAN (pp) PTN11_HUMAN" source="P58107" target="Q06124">
    <att name="confidence_score" value="1.0" type="real" />
    <att name="confidence_score_old" value="1.0" type="real" />
    <att name="relevance_score" value="1.0" type="real" />
  </edge>
  <edge id="P58107 (pp) Q07889" label="EPIPL_HUMAN (pp) SOS1_HUMAN" source="P58107" target="Q07889">
    <att name="confidence_score" value="1.0" type="real" />
    <att name="confidence_score_old" value="1.0" type="real" />
    <att name="relevance_score" value="1.0" type="real" />
  </edge>
  <edge id="P58107 (pp) Q13191" label="EPIPL_HUMAN (pp) CBLB_HUMAN" source="P58107" target="Q13191">
    <att name="confidence_score" value="1.0" type="real" />
    <att name="confidence_score_old" value="1.0" type="real" />
    <att name="relevance_score" value="1.0" type="real" />
  </edge>
  <edge id="P58107 (pp) Q15149" label="EPIPL_HUMAN (pp) PLEC_HUMAN" source="P58107" target="Q15149">
    <att name="confidence_score" value="1.0" type="real" />
    <att name="confidence_score_old" value="1.0" type="real" />
    <att name="relevance_score" value="1.0" type="real" />
  </edge>
  <edge id="P58107 (pp) Q16695" label="EPIPL_HUMAN (pp) H31T_HUMAN" source="P58107" target="Q16695">
    <att name="confidence_score" value="1.0" type="real" />
    <att name="confidence_score_old" value="1.0" type="real" />
    <att name="relevance_score" value="1.0" type="real" />
  </edge>
  <edge id="P58107 (pp) Q2TAY7" label="EPIPL_HUMAN (pp) SMU1_HUMAN" source="P58107" target="Q2TAY7">
    <att name="confidence_score" value="1.0" type="real" />
    <att name="confidence_score_old" value="1.0" type="real" />
    <att name="relevance_score" value="1.0" type="real" />
  </edge>
  <edge id="P58107 (pp) Q6WCQ1" label="EPIPL_HUMAN (pp) MPRIP_HUMAN" source="P58107" target="Q6WCQ1">
    <att name="confidence_score" value="1.0" type="real" />
    <att name="confidence_score_old" value="1.0" type="real" />
    <att name="relevance_score" value="1.0" type="real" />
  </edge>
  <edge id="P58107 (pp) Q9H0H5" label="EPIPL_HUMAN (pp) RGAP1_HUMAN" source="P58107" target="Q9H0H5">
    <att name="confidence_score" value="1.0" type="real" />
    <att name="confidence_score_old" value="1.0" type="real" />
    <att name="relevance_score" value="1.0" type="real" />
  </edge>
  <edge id="P58107 (pp) Q9UKW4" label="EPIPL_HUMAN (pp) VAV3_HUMAN" source="P58107" target="Q9UKW4">
    <att name="confidence_score" value="1.0" type="real" />
    <att name="confidence_score_old" value="1.0" type="real" />
    <att name="relevance_score" value="1.0" type="real" />
  </edge>
  <edge id="P60763 (pp) P63000" label="RAC3_HUMAN (pp) RAC1_HUMAN" source="P60763" target="P63000">
    <att name="confidence_score" value="1.0" type="real" />
    <att name="confidence_score_old" value="1.0" type="real" />
    <att name="initial_score" value="0.0642" type="real" />
    <att name="relevance_score" value="1.0" type="real" />
  </edge>
  <edge id="P60763 (pp) Q13153" label="RAC3_HUMAN (pp) PAK1_HUMAN" source="P60763" target="Q13153">
    <att name="confidence_score" value="1.0" type="real" />
    <att name="confidence_score_old" value="0.3346" type="real" />
    <att name="initial_score" value="0.4116" type="real" />
    <att name="relevance_score" value="1.0" type="real" />
  </edge>
  <edge id="P60763 (pp) Q13177" label="RAC3_HUMAN (pp) PAK2_HUMAN" source="P60763" target="Q13177">
    <att name="confidence_score" value="1.0" type="real" />
    <att name="confidence_score_old" value="0.216" type="real" />
    <att name="initial_score" value="0.2" type="real" />
    <att name="relevance_score" value="1.0" type="real" />
  </edge>
  <edge id="P60763 (pp) Q9H0H5" label="RAC3_HUMAN (pp) RGAP1_HUMAN" source="P60763" target="Q9H0H5">
    <att name="confidence_score" value="1.0" type="real" />
    <att name="confidence_score_old" value="0.3354" type="real" />
    <att name="initial_score" value="0.4128" type="real" />
    <att name="relevance_score" value="1.0" type="real" />
  </edge>
  <edge id="P62316 (pp) P62736" label="SMD2_HUMAN (pp) ACTA_HUMAN" source="P62316" target="P62736">
    <att name="confidence_score" value="1.0" type="real" />
    <att name="confidence_score_old" value="1.0" type="real" />
    <att name="relevance_score" value="1.0" type="real" />
  </edge>
  <edge id="P62316 (pp) P62993" label="SMD2_HUMAN (pp) GRB2_HUMAN" source="P62316" target="P62993">
    <att name="confidence_score" value="1.0" type="real" />
    <att name="confidence_score_old" value="1.0" type="real" />
    <att name="initial_score" value="0.1084" type="real" />
    <att name="relevance_score" value="1.0" type="real" />
  </edge>
  <edge id="P62316 (pp) P63010" label="SMD2_HUMAN (pp) AP2B1_HUMAN" source="P62316" target="P63010">
    <att name="confidence_score" value="1.0" type="real" />
    <att name="confidence_score_old" value="1.0" type="real" />
    <att name="relevance_score" value="1.0" type="real" />
  </edge>
  <edge id="P62316 (pp) Q04695" label="SMD2_HUMAN (pp) K1C17_HUMAN" source="P62316" target="Q04695">
    <att name="confidence_score" value="1.0" type="real" />
    <att name="confidence_score_old" value="1.0" type="real" />
    <att name="relevance_score" value="1.0" type="real" />
  </edge>
  <edge id="P62316 (pp) Q06124" label="SMD2_HUMAN (pp) PTN11_HUMAN" source="P62316" target="Q06124">
    <att name="confidence_score" value="1.0" type="real" />
    <att name="confidence_score_old" value="1.0" type="real" />
    <att name="relevance_score" value="1.0" type="real" />
  </edge>
  <edge id="P62316 (pp) Q07889" label="SMD2_HUMAN (pp) SOS1_HUMAN" source="P62316" target="Q07889">
    <att name="confidence_score" value="1.0" type="real" />
    <att name="confidence_score_old" value="1.0" type="real" />
    <att name="relevance_score" value="1.0" type="real" />
  </edge>
  <edge id="P62316 (pp) Q07890" label="SMD2_HUMAN (pp) SOS2_HUMAN" source="P62316" target="Q07890">
    <att name="confidence_score" value="1.0" type="real" />
    <att name="confidence_score_old" value="1.0" type="real" />
    <att name="relevance_score" value="1.0" type="real" />
  </edge>
  <edge id="P62316 (pp) Q13191" label="SMD2_HUMAN (pp) CBLB_HUMAN" source="P62316" target="Q13191">
    <att name="confidence_score" value="1.0" type="real" />
    <att name="confidence_score_old" value="1.0" type="real" />
    <att name="relevance_score" value="1.0" type="real" />
  </edge>
  <edge id="P62316 (pp) Q15149" label="SMD2_HUMAN (pp) PLEC_HUMAN" source="P62316" target="Q15149">
    <att name="confidence_score" value="1.0" type="real" />
    <att name="confidence_score_old" value="1.0" type="real" />
    <att name="relevance_score" value="1.0" type="real" />
  </edge>
  <edge id="P62316 (pp) Q16695" label="SMD2_HUMAN (pp) H31T_HUMAN" source="P62316" target="Q16695">
    <att name="confidence_score" value="1.0" type="real" />
    <att name="confidence_score_old" value="1.0" type="real" />
    <att name="relevance_score" value="1.0" type="real" />
  </edge>
  <edge id="P62316 (pp) Q2TAY7" label="SMD2_HUMAN (pp) SMU1_HUMAN" source="P62316" target="Q2TAY7">
    <att name="confidence_score" value="1.0" type="real" />
    <att name="confidence_score_old" value="1.0" type="real" />
    <att name="relevance_score" value="1.0" type="real" />
  </edge>
  <edge id="P62316 (pp) Q6WCQ1" label="SMD2_HUMAN (pp) MPRIP_HUMAN" source="P62316" target="Q6WCQ1">
    <att name="confidence_score" value="1.0" type="real" />
    <att name="confidence_score_old" value="1.0" type="real" />
    <att name="relevance_score" value="1.0" type="real" />
  </edge>
  <edge id="P62316 (pp) Q9H0H5" label="SMD2_HUMAN (pp) RGAP1_HUMAN" source="P62316" target="Q9H0H5">
    <att name="confidence_score" value="1.0" type="real" />
    <att name="confidence_score_old" value="1.0" type="real" />
    <att name="relevance_score" value="1.0" type="real" />
  </edge>
  <edge id="P62316 (pp) Q9UJM3" label="SMD2_HUMAN (pp) ERRFI_HUMAN" source="P62316" target="Q9UJM3">
    <att name="confidence_score" value="1.0" type="real" />
    <att name="confidence_score_old" value="1.0" type="real" />
    <att name="relevance_score" value="1.0" type="real" />
  </edge>
  <edge id="P62316 (pp) Q9UKW4" label="SMD2_HUMAN (pp) VAV3_HUMAN" source="P62316" target="Q9UKW4">
    <att name="confidence_score" value="1.0" type="real" />
    <att name="confidence_score_old" value="1.0" type="real" />
    <att name="relevance_score" value="1.0" type="real" />
  </edge>
  <edge id="P62736 (pp) P62993" label="ACTA_HUMAN (pp) GRB2_HUMAN" source="P62736" target="P62993">
    <att name="confidence_score" value="1.0" type="real" />
    <att name="confidence_score_old" value="1.0" type="real" />
    <att name="relevance_score" value="1.0" type="real" />
  </edge>
  <edge id="P62736 (pp) Q07889" label="ACTA_HUMAN (pp) SOS1_HUMAN" source="P62736" target="Q07889">
    <att name="confidence_score" value="1.0" type="real" />
    <att name="confidence_score_old" value="1.0" type="real" />
    <att name="relevance_score" value="1.0" type="real" />
  </edge>
  <edge id="P62736 (pp) Q07890" label="ACTA_HUMAN (pp) SOS2_HUMAN" source="P62736" target="Q07890">
    <att name="confidence_score" value="1.0" type="real" />
    <att name="confidence_score_old" value="1.0" type="real" />
    <att name="relevance_score" value="1.0" type="real" />
  </edge>
  <edge id="P62736 (pp) Q13191" label="ACTA_HUMAN (pp) CBLB_HUMAN" source="P62736" target="Q13191">
    <att name="confidence_score" value="1.0" type="real" />
    <att name="confidence_score_old" value="1.0" type="real" />
    <att name="relevance_score" value="1.0" type="real" />
  </edge>
  <edge id="P62736 (pp) Q9UJM3" label="ACTA_HUMAN (pp) ERRFI_HUMAN" source="P62736" target="Q9UJM3">
    <att name="confidence_score" value="1.0" type="real" />
    <att name="confidence_score_old" value="1.0" type="real" />
    <att name="initial_score" value="0.0988" type="real" />
    <att name="relevance_score" value="1.0" type="real" />
  </edge>
  <edge id="P62993 (pp) P63000" label="GRB2_HUMAN (pp) RAC1_HUMAN" source="P62993" target="P63000">
    <att name="confidence_score" value="1.0" type="real" />
    <att name="confidence_score_old" value="1.0" type="real" />
    <att name="initial_score" value="0.1529" type="real" />
    <att name="relevance_score" value="1.0" type="real" />
  </edge>
  <edge id="P62993 (pp) P63010" label="GRB2_HUMAN (pp) AP2B1_HUMAN" source="P62993" target="P63010">
    <att name="confidence_score" value="1.0" type="real" />
    <att name="confidence_score_old" value="1.0" type="real" />
    <att name="initial_score" value="0.1086" type="real" />
    <att name="relevance_score" value="1.0" type="real" />
  </edge>
  <edge id="P62993 (pp) P98077" label="GRB2_HUMAN (pp) SHC2_HUMAN" source="P62993" target="P98077">
    <att name="confidence_score" value="1.0" type="real" />
    <att name="confidence_score_old" value="1.0" type="real" />
    <att name="initial_score" value="0.2333" type="real" />
    <att name="relevance_score" value="1.0" type="real" />
  </edge>
  <edge id="P62993 (pp) Q04695" label="GRB2_HUMAN (pp) K1C17_HUMAN" source="P62993" target="Q04695">
    <att name="confidence_score" value="1.0" type="real" />
    <att name="confidence_score_old" value="1.0" type="real" />
    <att name="initial_score" value="0.1039" type="real" />
    <att name="relevance_score" value="1.0" type="real" />
  </edge>
  <edge id="P62993 (pp) Q06124" label="GRB2_HUMAN (pp) PTN11_HUMAN" source="P62993" target="Q06124">
    <att name="confidence_score" value="1.0" type="real" />
[truncated: 39,329 more chars]
