# Supplementary material for: New insights into the molecular biology of Alzheimer’s-like cerebral amyloidosis achieved through multi‐omics approaches
Source: PLoS One. 2025 Sep 3;20(9):e0330859. doi: 10.1371/journal.pone.0330859 (PMC12407441; doi:10.1371/journal.pone.0330859)
Supplement: S4 Appendix — (ZIP) [file pone.0330859.s014.zip › c1_3_105.xgmml]

<?xml version='1.0' encoding='utf-8'?>
<graph xmlns="http://www.cs.rpi.edu/XGMML" xmlns:dc="http://purl.org/dc/elements/1.1/" xmlns:rdf="http://www.w3.org/1999/02/22-rdf-syntax-ns#" label="[c1_3_105]@0.1" directed="0" vendor="Intomics A/S">
  <att name="layoutAlgorithm" value="Edge-weighted Spring Embedded" type="string" />
  <att name="networkMetadata"><rdf:RDF><rdf:Description rdf:about="https://www.intomics.com/"><dc:type>Protein-Protein Interaction</dc:type><dc:description>https://www.intomics.com/inbiomap/</dc:description><dc:identifier>[P83916]@0.1</dc:identifier><dc:date>2024-01-31 21:21:58 UTC</dc:date><dc:title>inBio Map network</dc:title><dc:source>/unity/intomics/inhouse/software/inBio_Command_2023_08/share/data/interactions/network_0/inBio_Map_2023_08_10</dc:source><dc:format>Cytoscape-XGMML</dc:format></rdf:Description></rdf:RDF></att>
  <att name="_inBio_interactomeVersion" value="2023_08_10" type="string" />
  <att name="_inBio_formatVersion" value="1" type="integer" />
  <att name="_inBio_formatVersion" value="1" type="integer" />
  <att name="_inBio_interactomeVersion" value="2023_08_10" type="string" />
  <att name="layoutAlgorithm" value="Edge-weighted Spring Embedded" type="string" />
  <att name="order" value="1" type="integer" />
  <node id="O00505" label="IMA4_HUMAN">
    <att name="ac" value="O00505" type="string" />
    <att name="description" value="Importin subunit alpha-4" type="string" />
    <att name="gene" value="KPNA3" type="string" />
    <att name="localization" value="" type="string" />
    <att name="order" value="1" type="integer" />
    <att name="relevance_score" value="0.17307692307692307" type="real" />
    <att name="localization" value="" type="string" />
    <att name="description" value="Importin subunit alpha-4" type="string" />
  </node>
  <node id="O00629" label="IMA3_HUMAN">
    <att name="ac" value="O00629" type="string" />
    <att name="description" value="Importin subunit alpha-3" type="string" />
    <att name="gene" value="KPNA4" type="string" />
    <att name="localization" value="" type="string" />
    <att name="order" value="1" type="integer" />
    <att name="relevance_score" value="0.16071428571428573" type="real" />
    <att name="localization" value="" type="string" />
    <att name="description" value="Importin subunit alpha-3" type="string" />
  </node>
  <node id="O14717" label="TRDMT_HUMAN">
    <att name="ac" value="O14717" type="string" />
    <att name="description" value="tRNA (cytosine(38)-C(5))-methyltransferase" type="string" />
    <att name="gene" value="TRDMT1" type="string" />
    <att name="localization" value="Enzyme" type="string" />
    <att name="order" value="1" type="integer" />
    <att name="relevance_score" value="0.5" type="real" />
    <att name="localization" value="Enzyme" type="string" />
    <att name="description" value="tRNA (cytosine(38)-C(5))-methyltransferase" type="string" />
  </node>
  <node id="O15016" label="TRI66_HUMAN">
    <att name="ac" value="O15016" type="string" />
    <att name="description" value="Tripartite motif-containing protein 66" type="string" />
    <att name="gene" value="TRIM66" type="string" />
    <att name="localization" value="" type="string" />
    <att name="order" value="1" type="integer" />
    <att name="relevance_score" value="1.0" type="real" />
    <att name="localization" value="" type="string" />
    <att name="description" value="Tripartite motif-containing protein 66" type="string" />
  </node>
  <node id="O15164" label="TIF1A_HUMAN">
    <att name="ac" value="O15164" type="string" />
    <att name="description" value="Transcription intermediary factor 1-alpha" type="string" />
    <att name="gene" value="TRIM24" type="string" />
    <att name="localization" value="Transcription factor" type="string" />
    <att name="order" value="1" type="integer" />
    <att name="relevance_score" value="0.140625" type="real" />
    <att name="localization" value="Transcription factor" type="string" />
    <att name="description" value="Transcription intermediary factor 1-alpha" type="string" />
  </node>
  <node id="O43463" label="SUV91_HUMAN">
    <att name="ac" value="O43463" type="string" />
    <att name="description" value="Histone-lysine N-methyltransferase SUV39H1" type="string" />
    <att name="gene" value="SUV39H1" type="string" />
    <att name="localization" value="Enzyme" type="string" />
    <att name="order" value="1" type="integer" />
    <att name="relevance_score" value="0.2727272727272727" type="real" />
    <att name="localization" value="Enzyme" type="string" />
    <att name="description" value="Histone-lysine N-methyltransferase SUV39H1" type="string" />
  </node>
  <node id="O43913" label="ORC5_HUMAN">
    <att name="ac" value="O43913" type="string" />
    <att name="description" value="Origin recognition complex subunit 5" type="string" />
    <att name="gene" value="ORC5" type="string" />
    <att name="localization" value="" type="string" />
    <att name="order" value="1" type="integer" />
    <att name="relevance_score" value="0.15789473684210525" type="real" />
    <att name="localization" value="" type="string" />
    <att name="description" value="Origin recognition complex subunit 5" type="string" />
  </node>
  <node id="O60281" label="ZN292_HUMAN">
    <att name="ac" value="O60281" type="string" />
    <att name="description" value="Zinc finger protein 292" type="string" />
    <att name="gene" value="ZNF292" type="string" />
    <att name="localization" value="Transcription factor" type="string" />
    <att name="order" value="1" type="integer" />
    <att name="relevance_score" value="0.5" type="real" />
    <att name="localization" value="Transcription factor" type="string" />
    <att name="description" value="Zinc finger protein 292" type="string" />
  </node>
  <node id="O60341" label="KDM1A_HUMAN">
    <att name="ac" value="O60341" type="string" />
    <att name="description" value="Lysine-specific histone demethylase 1A" type="string" />
    <att name="gene" value="KDM1A" type="string" />
    <att name="localization" value="Enzyme" type="string" />
    <att name="order" value="1" type="integer" />
    <att name="relevance_score" value="0.17105263157894737" type="real" />
    <att name="localization" value="Enzyme" type="string" />
    <att name="description" value="Lysine-specific histone demethylase 1A" type="string" />
  </node>
  <node id="O75367" label="H2AY_HUMAN">
    <att name="ac" value="O75367" type="string" />
    <att name="description" value="Core histone macro-H2A.1" type="string" />
    <att name="gene" value="MACROH2A1" type="string" />
    <att name="localization" value="" type="string" />
    <att name="order" value="1" type="integer" />
    <att name="relevance_score" value="0.323943661971831" type="real" />
    <att name="localization" value="" type="string" />
    <att name="description" value="Core histone macro-H2A.1" type="string" />
  </node>
  <node id="O75461" label="E2F6_HUMAN">
    <att name="ac" value="O75461" type="string" />
    <att name="description" value="Transcription factor E2F6" type="string" />
    <att name="gene" value="E2F6" type="string" />
    <att name="localization" value="Transcription factor" type="string" />
    <att name="order" value="1" type="integer" />
    <att name="relevance_score" value="0.4" type="real" />
    <att name="localization" value="Transcription factor" type="string" />
    <att name="description" value="Transcription factor E2F6" type="string" />
  </node>
  <node id="O75531" label="BAF_HUMAN">
    <att name="ac" value="O75531" type="string" />
    <att name="description" value="Barrier-to-autointegration factor" type="string" />
    <att name="gene" value="BANF1" type="string" />
    <att name="localization" value="" type="string" />
    <att name="order" value="1" type="integer" />
    <att name="relevance_score" value="0.21428571428571427" type="real" />
    <att name="localization" value="" type="string" />
    <att name="description" value="Barrier-to-autointegration factor" type="string" />
  </node>
  <node id="O95785" label="WIZ_HUMAN">
    <att name="ac" value="O95785" type="string" />
    <att name="description" value="Protein Wiz" type="string" />
    <att name="gene" value="WIZ" type="string" />
    <att name="localization" value="" type="string" />
    <att name="order" value="1" type="integer" />
    <att name="relevance_score" value="0.43333333333333335" type="real" />
    <att name="localization" value="" type="string" />
    <att name="description" value="Protein Wiz" type="string" />
  </node>
  <node id="P04908" label="H2A1B_HUMAN">
    <att name="ac" value="P04908" type="string" />
    <att name="description" value="Histone H2A type 1-B/E" type="string" />
    <att name="gene" value="H2AC4,H2AC8" type="string" />
    <att name="localization" value="" type="string" />
    <att name="order" value="1" type="integer" />
    <att name="relevance_score" value="0.20175438596491227" type="real" />
    <att name="localization" value="" type="string" />
    <att name="description" value="Histone H2A type 1-B/E" type="string" />
  </node>
  <node id="P0C0S5" label="H2AZ_HUMAN">
    <att name="ac" value="P0C0S5" type="string" />
    <att name="description" value="Histone H2A.Z" type="string" />
    <att name="gene" value="H2AZ1" type="string" />
    <att name="localization" value="" type="string" />
    <att name="order" value="1" type="integer" />
    <att name="relevance_score" value="0.23076923076923078" type="real" />
    <att name="localization" value="" type="string" />
    <att name="description" value="Histone H2A.Z" type="string" />
  </node>
  <node id="P11309" label="PIM1_HUMAN">
    <att name="ac" value="P11309" type="string" />
    <att name="description" value="Serine/threonine-protein kinase pim-1" type="string" />
    <att name="gene" value="PIM1" type="string" />
    <att name="localization" value="Kinase" type="string" />
    <att name="order" value="1" type="integer" />
    <att name="relevance_score" value="0.16666666666666666" type="real" />
    <att name="localization" value="Kinase" type="string" />
    <att name="description" value="Serine/threonine-protein kinase pim-1" type="string" />
  </node>
  <node id="P12956" label="XRCC6_HUMAN">
    <att name="ac" value="P12956" type="string" />
    <att name="description" value="X-ray repair cross-complementing protein 6" type="string" />
    <att name="gene" value="XRCC6" type="string" />
    <att name="localization" value="Transcription factor" type="string" />
    <att name="order" value="1" type="integer" />
    <att name="relevance_score" value="0.1407035175879397" type="real" />
    <att name="localization" value="Transcription factor" type="string" />
    <att name="description" value="X-ray repair cross-complementing protein 6" type="string" />
  </node>
  <node id="P23497" label="SP100_HUMAN">
    <att name="ac" value="P23497" type="string" />
    <att name="description" value="Nuclear autoantigen Sp-100" type="string" />
    <att name="gene" value="SP100" type="string" />
    <att name="localization" value="Transcription factor" type="string" />
    <att name="order" value="1" type="integer" />
    <att name="relevance_score" value="0.11538461538461539" type="real" />
    <att name="localization" value="Transcription factor" type="string" />
    <att name="description" value="Nuclear autoantigen Sp-100" type="string" />
  </node>
  <node id="P45973" label="CBX5_HUMAN">
    <att name="ac" value="P45973" type="string" />
    <att name="description" value="Chromobox protein homolog 5" type="string" />
    <att name="gene" value="CBX5" type="string" />
    <att name="localization" value="" type="string" />
    <att name="order" value="1" type="integer" />
    <att name="relevance_score" value="0.5897435897435898" type="real" />
    <att name="localization" value="" type="string" />
    <att name="description" value="Chromobox protein homolog 5" type="string" />
  </node>
  <node id="P46013" label="KI67_HUMAN">
    <att name="ac" value="P46013" type="string" />
    <att name="description" value="Proliferation marker protein Ki-67" type="string" />
    <att name="gene" value="MKI67" type="string" />
    <att name="localization" value="" type="string" />
    <att name="order" value="1" type="integer" />
    <att name="relevance_score" value="0.35135135135135137" type="real" />
    <att name="localization" value="" type="string" />
    <att name="description" value="Proliferation marker protein Ki-67" type="string" />
  </node>
  <node id="P46100" label="ATRX_HUMAN">
    <att name="ac" value="P46100" type="string" />
    <att name="description" value="Transcriptional regulator ATRX" type="string" />
    <att name="gene" value="ATRX" type="string" />
    <att name="localization" value="Transcription factor" type="string" />
    <att name="order" value="1" type="integer" />
    <att name="relevance_score" value="0.3559322033898305" type="real" />
    <att name="localization" value="Transcription factor" type="string" />
    <att name="description" value="Transcriptional regulator ATRX" type="string" />
  </node>
  <node id="P51531" label="SMCA2_HUMAN">
    <att name="ac" value="P51531" type="string" />
    <att name="description" value="Probable global transcription activator SNF2L2" type="string" />
    <att name="gene" value="SMARCA2" type="string" />
    <att name="localization" value="Transcription factor" type="string" />
    <att name="order" value="1" type="integer" />
    <att name="relevance_score" value="0.125" type="real" />
    <att name="localization" value="Transcription factor" type="string" />
    <att name="description" value="Probable global transcription activator SNF2L2" type="string" />
  </node>
  <node id="P51532" label="SMCA4_HUMAN">
    <att name="ac" value="P51532" type="string" />
    <att name="description" value="Transcription activator BRG1" type="string" />
    <att name="gene" value="SMARCA4" type="string" />
    <att name="localization" value="Enzyme" type="string" />
    <att name="order" value="1" type="integer" />
    <att name="relevance_score" value="0.12849162011173185" type="real" />
    <att name="localization" value="Enzyme" type="string" />
    <att name="description" value="Transcription activator BRG1" type="string" />
  </node>
  <node id="P51608" label="MECP2_HUMAN">
    <att name="ac" value="P51608" type="string" />
    <att name="description" value="Methyl-CpG-binding protein 2" type="string" />
    <att name="gene" value="MECP2" type="string" />
    <att name="localization" value="Transcription factor" type="string" />
    <att name="order" value="1" type="integer" />
    <att name="relevance_score" value="0.15151515151515152" type="real" />
    <att name="localization" value="Transcription factor" type="string" />
    <att name="description" value="Methyl-CpG-binding protein 2" type="string" />
  </node>
  <node id="P61244" label="MAX_HUMAN">
    <att name="ac" value="P61244" type="string" />
    <att name="description" value="Protein max" type="string" />
    <att name="gene" value="MAX" type="string" />
    <att name="localization" value="Transcription factor" type="string" />
    <att name="order" value="1" type="integer" />
    <att name="relevance_score" value="0.1958762886597938" type="real" />
    <att name="localization" value="Transcription factor" type="string" />
    <att name="description" value="Protein max" type="string" />
  </node>
  <node id="P61964" label="WDR5_HUMAN">
    <att name="ac" value="P61964" type="string" />
    <att name="description" value="WD repeat-containing protein 5" type="string" />
    <att name="gene" value="WDR5" type="string" />
    <att name="localization" value="" type="string" />
    <att name="order" value="1" type="integer" />
    <att name="relevance_score" value="0.13297872340425532" type="real" />
    <att name="localization" value="" type="string" />
    <att name="description" value="WD repeat-containing protein 5" type="string" />
  </node>
  <node id="P62807" label="H2B1C_HUMAN">
    <att name="ac" value="P62807" type="string" />
    <att name="description" value="Histone H2B type 1-C/E/F/G/I" type="string" />
    <att name="gene" value="H2BC10,H2BC4,H2BC6,H2BC7,H2BC8" type="string" />
    <att name="localization" value="" type="string" />
    <att name="order" value="1" type="integer" />
    <att name="relevance_score" value="0.14689265536723164" type="real" />
    <att name="localization" value="" type="string" />
    <att name="description" value="Histone H2B type 1-C/E/F/G/I" type="string" />
  </node>
  <node id="P68431" label="H31_HUMAN">
    <att name="ac" value="P68431" type="string" />
    <att name="description" value="Histone H3.1" type="string" />
    <att name="gene" value="H3C1,H3C10,H3C11,H3C12,H3C2,H3C3,H3C4,H3C6,H3C7,H3C8" type="string" />
    <att name="localization" value="" type="string" />
    <att name="order" value="1" type="integer" />
    <att name="relevance_score" value="0.14128440366972478" type="real" />
    <att name="localization" value="" type="string" />
    <att name="description" value="Histone H3.1" type="string" />
  </node>
  <node id="P83916" label="CBX1_HUMAN">
    <att name="ac" value="P83916" type="string" />
    <att name="description" value="Chromobox protein homolog 1" type="string" />
    <att name="gene" value="CBX1" type="string" />
    <att name="localization" value="" type="string" />
    <att name="order" value="0" type="integer" />
    <att name="relevance_score" value="1.0" type="real" />
    <att name="localization" value="" type="string" />
    <att name="description" value="Chromobox protein homolog 1" type="string" />
  </node>
  <node id="P84243" label="H33_HUMAN">
    <att name="ac" value="P84243" type="string" />
    <att name="description" value="Histone H3.3" type="string" />
    <att name="gene" value="H3-3A,H3-3B" type="string" />
    <att name="localization" value="" type="string" />
    <att name="order" value="1" type="integer" />
    <att name="relevance_score" value="0.15120274914089346" type="real" />
    <att name="localization" value="" type="string" />
    <att name="description" value="Histone H3.3" type="string" />
  </node>
  <node id="Q02880" label="TOP2B_HUMAN">
    <att name="ac" value="Q02880" type="string" />
    <att name="description" value="DNA topoisomerase 2-beta" type="string" />
    <att name="gene" value="TOP2B" type="string" />
    <att name="localization" value="Enzyme" type="string" />
    <att name="order" value="1" type="integer" />
    <att name="relevance_score" value="0.2647058823529412" type="real" />
    <att name="localization" value="Enzyme" type="string" />
    <att name="description" value="DNA topoisomerase 2-beta" type="string" />
  </node>
  <node id="Q03164" label="KMT2A_HUMAN">
    <att name="ac" value="Q03164" type="string" />
    <att name="description" value="Histone-lysine N-methyltransferase 2A" type="string" />
    <att name="gene" value="KMT2A" type="string" />
    <att name="localization" value="Transcription factor" type="string" />
    <att name="order" value="1" type="integer" />
    <att name="relevance_score" value="0.15463917525773196" type="real" />
    <att name="localization" value="Transcription factor" type="string" />
    <att name="description" value="Histone-lysine N-methyltransferase 2A" type="string" />
  </node>
  <node id="Q06587" label="RING1_HUMAN">
    <att name="ac" value="Q06587" type="string" />
    <att name="description" value="E3 ubiquitin-protein ligase RING1" type="string" />
    <att name="gene" value="RING1" type="string" />
    <att name="localization" value="Enzyme" type="string" />
    <att name="order" value="1" type="integer" />
    <att name="relevance_score" value="0.2631578947368421" type="real" />
    <att name="localization" value="Enzyme" type="string" />
    <att name="description" value="E3 ubiquitin-protein ligase RING1" type="string" />
  </node>
  <node id="Q09028" label="RBBP4_HUMAN">
    <att name="ac" value="Q09028" type="string" />
    <att name="description" value="Histone-binding protein RBBP4" type="string" />
    <att name="gene" value="RBBP4" type="string" />
    <att name="localization" value="" type="string" />
    <att name="order" value="1" type="integer" />
    <att name="relevance_score" value="0.17525773195876287" type="real" />
    <att name="localization" value="" type="string" />
    <att name="description" value="Histone-binding protein RBBP4" type="string" />
  </node>
  <node id="Q12873" label="CHD3_HUMAN">
    <att name="ac" value="Q12873" type="string" />
    <att name="description" value="Chromodomain-helicase-DNA-binding protein 3" type="string" />
    <att name="gene" value="CHD3" type="string" />
    <att name="localization" value="Transcription factor" type="string" />
    <att name="order" value="1" type="integer" />
    <att name="relevance_score" value="0.1978021978021978" type="real" />
    <att name="localization" value="Transcription factor" type="string" />
    <att name="description" value="Chromodomain-helicase-DNA-binding protein 3" type="string" />
  </node>
  <node id="Q13111" label="CAF1A_HUMAN">
    <att name="ac" value="Q13111" type="string" />
    <att name="description" value="Chromatin assembly factor 1 subunit A" type="string" />
    <att name="gene" value="CHAF1A" type="string" />
    <att name="localization" value="" type="string" />
    <att name="order" value="1" type="integer" />
    <att name="relevance_score" value="0.2916666666666667" type="real" />
    <att name="localization" value="" type="string" />
    <att name="description" value="Chromatin assembly factor 1 subunit A" type="string" />
  </node>
  <node id="Q13112" label="CAF1B_HUMAN">
    <att name="ac" value="Q13112" type="string" />
    <att name="description" value="Chromatin assembly factor 1 subunit B" type="string" />
    <att name="gene" value="CHAF1B" type="string" />
    <att name="localization" value="" type="string" />
    <att name="order" value="1" type="integer" />
    <att name="relevance_score" value="0.4878048780487805" type="real" />
    <att name="localization" value="" type="string" />
    <att name="description" value="Chromatin assembly factor 1 subunit B" type="string" />
  </node>
  <node id="Q13129" label="RLF_HUMAN">
    <att name="ac" value="Q13129" type="string" />
    <att name="description" value="Zinc finger protein Rlf" type="string" />
    <att name="gene" value="RLF" type="string" />
    <att name="localization" value="Transcription factor" type="string" />
    <att name="order" value="1" type="integer" />
    <att name="relevance_score" value="0.8333333333333334" type="real" />
    <att name="localization" value="Transcription factor" type="string" />
    <att name="description" value="Zinc finger protein Rlf" type="string" />
  </node>
  <node id="Q13185" label="CBX3_HUMAN">
    <att name="ac" value="Q13185" type="string" />
    <att name="description" value="Chromobox protein homolog 3" type="string" />
    <att name="gene" value="CBX3" type="string" />
    <att name="localization" value="" type="string" />
    <att name="order" value="1" type="integer" />
    <att name="relevance_score" value="0.5804195804195804" type="real" />
    <att name="localization" value="" type="string" />
    <att name="description" value="Chromobox protein homolog 3" type="string" />
  </node>
  <node id="Q13416" label="ORC2_HUMAN">
    <att name="ac" value="Q13416" type="string" />
    <att name="description" value="Origin recognition complex subunit 2" type="string" />
    <att name="gene" value="ORC2" type="string" />
    <att name="localization" value="" type="string" />
    <att name="order" value="1" type="integer" />
    <att name="relevance_score" value="0.14814814814814814" type="real" />
    <att name="localization" value="" type="string" />
    <att name="description" value="Origin recognition complex subunit 2" type="string" />
  </node>
  <node id="Q14186" label="TFDP1_HUMAN">
    <att name="ac" value="Q14186" type="string" />
    <att name="description" value="Transcription factor Dp-1" type="string" />
    <att name="gene" value="TFDP1" type="string" />
    <att name="localization" value="Transcription factor" type="string" />
    <att name="order" value="1" type="integer" />
    <att name="relevance_score" value="0.2702702702702703" type="real" />
    <att name="localization" value="Transcription factor" type="string" />
    <att name="description" value="Transcription factor Dp-1" type="string" />
  </node>
  <node id="Q14202" label="ZMYM3_HUMAN">
    <att name="ac" value="Q14202" type="string" />
    <att name="description" value="Zinc finger MYM-type protein 3" type="string" />
    <att name="gene" value="ZMYM3" type="string" />
    <att name="localization" value="" type="string" />
    <att name="order" value="1" type="integer" />
    <att name="relevance_score" value="0.38461538461538464" type="real" />
    <att name="localization" value="" type="string" />
    <att name="description" value="Zinc finger MYM-type protein 3" type="string" />
  </node>
  <node id="Q14839" label="CHD4_HUMAN">
    <att name="ac" value="Q14839" type="string" />
    <att name="description" value="Chromodomain-helicase-DNA-binding protein 4" type="string" />
    <att name="gene" value="CHD4" type="string" />
    <att name="localization" value="Transcription factor" type="string" />
    <att name="order" value="1" type="integer" />
    <att name="relevance_score" value="0.22023809523809523" type="real" />
    <att name="localization" value="Transcription factor" type="string" />
    <att name="description" value="Chromodomain-helicase-DNA-binding protein 4" type="string" />
  </node>
  <node id="Q15022" label="SUZ12_HUMAN">
    <att name="ac" value="Q15022" type="string" />
    <att name="description" value="Polycomb protein SUZ12" type="string" />
    <att name="gene" value="SUZ12" type="string" />
    <att name="localization" value="" type="string" />
    <att name="order" value="1" type="integer" />
    <att name="relevance_score" value="0.1610738255033557" type="real" />
    <att name="localization" value="" type="string" />
    <att name="description" value="Polycomb protein SUZ12" type="string" />
  </node>
  <node id="Q15910" label="EZH2_HUMAN">
    <att name="ac" value="Q15910" type="string" />
    <att name="description" value="Histone-lysine N-methyltransferase EZH2" type="string" />
    <att name="gene" value="EZH2" type="string" />
    <att name="localization" value="Enzyme" type="string" />
    <att name="order" value="1" type="integer" />
    <att name="relevance_score" value="0.1642512077294686" type="real" />
    <att name="localization" value="Enzyme" type="string" />
    <att name="description" value="Histone-lysine N-methyltransferase EZH2" type="string" />
  </node>
  <node id="Q16695" label="H31T_HUMAN">
    <att name="ac" value="Q16695" type="string" />
    <att name="description" value="Histone H3.1t" type="string" />
    <att name="gene" value="H3-4" type="string" />
    <att name="localization" value="" type="string" />
    <att name="order" value="1" type="integer" />
    <att name="relevance_score" value="0.13270142180094788" type="real" />
    <att name="localization" value="" type="string" />
    <att name="description" value="Histone H3.1t" type="string" />
  </node>
  <node id="Q5FBB7" label="SGO1_HUMAN">
    <att name="ac" value="Q5FBB7" type="string" />
    <att name="description" value="Shugoshin 1" type="string" />
    <att name="gene" value="SGO1" type="string" />
    <att name="localization" value="" type="string" />
    <att name="order" value="1" type="integer" />
    <att name="relevance_score" value="0.2" type="real" />
    <att name="localization" value="" type="string" />
    <att name="description" value="Shugoshin 1" type="string" />
  </node>
  <node id="Q5T3J3" label="LRIF1_HUMAN">
    <att name="ac" value="Q5T3J3" type="string" />
    <att name="description" value="Ligand-dependent nuclear receptor-interacting factor 1" type="string" />
    <att name="gene" value="LRIF1" type="string" />
    <att name="localization" value="" type="string" />
    <att name="order" value="1" type="integer" />
    <att name="relevance_score" value="0.17142857142857143" type="real" />
    <att name="localization" value="" type="string" />
    <att name="description" value="Ligand-dependent nuclear receptor-interacting factor 1" type="string" />
  </node>
  <node id="Q5TGY3" label="AHDC1_HUMAN">
    <att name="ac" value="Q5TGY3" type="string" />
    <att name="description" value="Transcription factor Gibbin" type="string" />
    <att name="gene" value="AHDC1" type="string" />
    <att name="localization" value="Transcription factor" type="string" />
    <att name="order" value="1" type="integer" />
    <att name="relevance_score" value="0.4" type="real" />
    <att name="localization" value="Transcription factor" type="string" />
    <att name="description" value="Transcription factor Gibbin" type="string" />
  </node>
  <node id="Q5VZL5" label="ZMYM4_HUMAN">
    <att name="ac" value="Q5VZL5" type="string" />
    <att name="description" value="Zinc finger MYM-type protein 4" type="string" />
    <att name="gene" value="ZMYM4" type="string" />
    <att name="localization" value="" type="string" />
    <att name="order" value="1" type="integer" />
    <att name="relevance_score" value="0.45" type="real" />
    <att name="localization" value="" type="string" />
    <att name="description" value="Zinc finger MYM-type protein 4" type="string" />
  </node>
  <node id="Q6IE81" label="JADE1_HUMAN">
    <att name="ac" value="Q6IE81" type="string" />
    <att name="description" value="Protein Jade-1" type="string" />
    <att name="gene" value="JADE1" type="string" />
    <att name="localization" value="" type="string" />
    <att name="order" value="1" type="integer" />
    <att name="relevance_score" value="0.2" type="real" />
    <att name="localization" value="" type="string" />
    <att name="description" value="Protein Jade-1" type="string" />
  </node>
  <node id="Q6IQ32" label="ADNP2_HUMAN">
    <att name="ac" value="Q6IQ32" type="string" />
    <att name="description" value="Activity-dependent neuroprotector homeobox protein 2" type="string" />
    <att name="gene" value="ADNP2" type="string" />
    <att name="localization" value="Transcription factor" type="string" />
    <att name="order" value="1" type="integer" />
    <att name="relevance_score" value="1.0" type="real" />
    <att name="localization" value="Transcription factor" type="string" />
    <att name="description" value="Activity-dependent neuroprotector homeobox protein 2" type="string" />
  </node>
  <node id="Q6KC79" label="NIPBL_HUMAN">
    <att name="ac" value="Q6KC79" type="string" />
    <att name="description" value="Nipped-B-like protein" type="string" />
    <att name="gene" value="NIPBL" type="string" />
    <att name="localization" value="" type="string" />
    <att name="order" value="1" type="integer" />
    <att name="relevance_score" value="0.21212121212121213" type="real" />
    <att name="localization" value="" type="string" />
    <att name="description" value="Nipped-B-like protein" type="string" />
  </node>
  <node id="Q6N043" label="Z280D_HUMAN">
    <att name="ac" value="Q6N043" type="string" />
    <att name="description" value="Zinc finger protein 280D" type="string" />
    <att name="gene" value="ZNF280D" type="string" />
    <att name="localization" value="Transcription factor" type="string" />
    <att name="order" value="1" type="integer" />
    <att name="relevance_score" value="1.0" type="real" />
    <att name="localization" value="Transcription factor" type="string" />
    <att name="description" value="Zinc finger protein 280D" type="string" />
  </node>
  <node id="Q6P1K2" label="PMF1_HUMAN">
    <att name="ac" value="Q6P1K2" type="string" />
    <att name="description" value="Polyamine-modulated factor 1" type="string" />
    <att name="gene" value="PMF1" type="string" />
    <att name="localization" value="" type="string" />
    <att name="order" value="1" type="integer" />
    <att name="relevance_score" value="0.14634146341463414" type="real" />
    <att name="localization" value="" type="string" />
    <att name="description" value="Polyamine-modulated factor 1" type="string" />
  </node>
  <node id="Q71DI3" label="H32_HUMAN">
    <att name="ac" value="Q71DI3" type="string" />
    <att name="description" value="Histone H3.2" type="string" />
    <att name="gene" value="H3C13,H3C14,H3C15" type="string" />
    <att name="localization" value="" type="string" />
    <att name="order" value="1" type="integer" />
    <att name="relevance_score" value="0.1774193548387097" type="real" />
    <att name="localization" value="" type="string" />
    <att name="description" value="Histone H3.2" type="string" />
  </node>
  <node id="Q71UI9" label="H2AV_HUMAN">
    <att name="ac" value="Q71UI9" type="string" />
    <att name="description" value="Histone H2A.V" type="string" />
    <att name="gene" value="H2AZ2" type="string" />
    <att name="localization" value="" type="string" />
    <att name="order" value="1" type="integer" />
    <att name="relevance_score" value="0.42857142857142855" type="real" />
    <att name="localization" value="" type="string" />
    <att name="description" value="Histone H2A.V" type="string" />
  </node>
  <node id="Q7L590" label="MCM10_HUMAN">
    <att name="ac" value="Q7L590" type="string" />
    <att name="description" value="Protein MCM10 homolog" type="string" />
    <att name="gene" value="MCM10" type="string" />
    <att name="localization" value="" type="string" />
    <att name="order" value="1" type="integer" />
    <att name="relevance_score" value="0.16363636363636364" type="real" />
    <att name="localization" value="" type="string" />
    <att name="description" value="Protein MCM10 homolog" type="string" />
  </node>
  <node id="Q7Z3K3" label="POGZ_HUMAN">
    <att name="ac" value="Q7Z3K3" type="string" />
    <att name="description" value="Pogo transposable element with ZNF domain" type="string" />
    <att name="gene" value="POGZ" type="string" />
    <att name="localization" value="" type="string" />
    <att name="order" value="1" type="integer" />
    <att name="relevance_score" value="0.3684210526315789" type="real" />
    <att name="localization" value="" type="string" />
    <att name="description" value="Pogo transposable element with ZNF domain" type="string" />
  </node>
  <node id="Q7Z4V5" label="HDGR2_HUMAN">
    <att name="ac" value="Q7Z4V5" type="string" />
    <att name="description" value="Hepatoma-derived growth factor-related protein 2" type="string" />
    <att name="gene" value="HDGFL2" type="string" />
    <att name="localization" value="" type="string" />
    <att name="order" value="1" type="integer" />
    <att name="relevance_score" value="0.34782608695652173" type="real" />
    <att name="localization" value="" type="string" />
    <att name="description" value="Hepatoma-derived growth factor-related protein 2" type="string" />
  </node>
  <node id="Q7Z589" label="EMSY_HUMAN">
    <att name="ac" value="Q7Z589" type="string" />
    <att name="description" value="BRCA2-interacting transcriptional repressor EMSY" type="string" />
    <att name="gene" value="EMSY" type="string" />
    <att name="localization" value="" type="string" />
    <att name="order" value="1" type="integer" />
    <att name="relevance_score" value="0.13636363636363635" type="real" />
    <att name="localization" value="" type="string" />
    <att name="description" value="BRCA2-interacting transcriptional repressor EMSY" type="string" />
  </node>
  <node id="Q86WX3" label="AROS_HUMAN">
    <att name="ac" value="Q86WX3" type="string" />
    <att name="description" value="Active regulator of SIRT1" type="string" />
    <att name="gene" value="RPS19BP1" type="string" />
    <att name="localization" value="" type="string" />
    <att name="order" value="1" type="integer" />
    <att name="relevance_score" value="0.1111111111111111" type="real" />
    <att name="localization" value="" type="string" />
    <att name="description" value="Active regulator of SIRT1" type="string" />
  </node>
  <node id="Q86XI8" label="ZSWM9_HUMAN">
    <att name="ac" value="Q86XI8" type="string" />
    <att name="description" value="Uncharacterized protein ZSWIM9" type="string" />
    <att name="gene" value="ZSWIM9" type="string" />
    <att name="localization" value="" type="string" />
    <att name="order" value="1" type="integer" />
    <att name="relevance_score" value="1.0" type="real" />
    <att name="localization" value="" type="string" />
    <att name="description" value="Uncharacterized protein ZSWIM9" type="string" />
  </node>
  <node id="Q86Y97" label="KMT5C_HUMAN">
    <att name="ac" value="Q86Y97" type="string" />
    <att name="description" value="Histone-lysine N-methyltransferase KMT5C" type="string" />
    <att name="gene" value="KMT5C" type="string" />
    <att name="localization" value="Enzyme" type="string" />
    <att name="order" value="1" type="integer" />
    <att name="relevance_score" value="0.6666666666666666" type="real" />
    <att name="localization" value="Enzyme" type="string" />
    <att name="description" value="Histone-lysine N-methyltransferase KMT5C" type="string" />
  </node>
  <node id="Q8IWI9" label="MGAP_HUMAN">
    <att name="ac" value="Q8IWI9" type="string" />
    <att name="description" value="MAX gene-associated protein" type="string" />
    <att name="gene" value="MGA" type="string" />
    <att name="localization" value="Transcription factor" type="string" />
    <att name="order" value="1" type="integer" />
    <att name="relevance_score" value="0.40540540540540543" type="real" />
    <att name="localization" value="Transcription factor" type="string" />
    <att name="description" value="MAX gene-associated protein" type="string" />
  </node>
  <node id="Q8N9R8" label="SCAI_HUMAN">
    <att name="ac" value="Q8N9R8" type="string" />
    <att name="description" value="Protein SCAI" type="string" />
    <att name="gene" value="SCAI" type="string" />
    <att name="localization" value="" type="string" />
    <att name="order" value="1" type="integer" />
    <att name="relevance_score" value="0.17647058823529413" type="real" />
    <att name="localization" value="" type="string" />
    <att name="description" value="Protein SCAI" type="string" />
  </node>
  <node id="Q8N9Z2" label="CC71L_HUMAN">
    <att name="ac" value="Q8N9Z2" type="string" />
    <att name="description" value="Coiled-coil domain-containing protein 71L" type="string" />
    <att name="gene" value="CCDC71L" type="string" />
    <att name="localization" value="" type="string" />
    <att name="order" value="1" type="integer" />
    <att name="relevance_score" value="0.75" type="real" />
    <att name="localization" value="" type="string" />
    <att name="description" value="Coiled-coil domain-containing protein 71L" type="string" />
  </node>
  <node id="Q8NB78" label="KDM1B_HUMAN">
    <att name="ac" value="Q8NB78" type="string" />
    <att name="description" value="Lysine-specific histone demethylase 2" type="string" />
    <att name="gene" value="KDM1B" type="string" />
    <att name="localization" value="Enzyme" type="string" />
    <att name="order" value="1" type="integer" />
    <att name="relevance_score" value="0.29411764705882354" type="real" />
    <att name="localization" value="Enzyme" type="string" />
    <att name="description" value="Lysine-specific histone demethylase 2" type="string" />
  </node>
  <node id="Q8ND82" label="Z280C_HUMAN">
    <att name="ac" value="Q8ND82" type="string" />
    <att name="description" value="Zinc finger protein 280C" type="string" />
    <att name="gene" value="ZNF280C" type="string" />
    <att name="localization" value="Transcription factor" type="string" />
    <att name="order" value="1" type="integer" />
    <att name="relevance_score" value="0.6666666666666666" type="real" />
    <att name="localization" value="Transcription factor" type="string" />
    <att name="description" value="Zinc finger protein 280C" type="string" />
  </node>
  <node id="Q8WY36" label="BBX_HUMAN">
    <att name="ac" value="Q8WY36" type="string" />
    <att name="description" value="HMG box transcription factor BBX" type="string" />
    <att name="gene" value="BBX" type="string" />
    <att name="localization" value="Transcription factor" type="string" />
    <att name="order" value="1" type="integer" />
    <att name="relevance_score" value="0.3125" type="real" />
    <att name="localization" value="Transcription factor" type="string" />
    <att name="description" value="HMG box transcription factor BBX" type="string" />
  </node>
  <node id="Q92769" label="HDAC2_HUMAN">
    <att name="ac" value="Q92769" type="string" />
    <att name="description" value="Histone deacetylase 2" type="string" />
    <att name="gene" value="HDAC2" type="string" />
    <att name="localization" value="Enzyme" type="string" />
    <att name="order" value="1" type="integer" />
    <att name="relevance_score" value="0.15737704918032788" type="real" />
    <att name="localization" value="Enzyme" type="string" />
    <att name="description" value="Histone deacetylase 2" type="string" />
  </node>
  <node id="Q92878" label="RAD50_HUMAN">
    <att name="ac" value="Q92878" type="string" />
    <att name="description" value="DNA repair protein RAD50" type="string" />
    <att name="gene" value="RAD50" type="string" />
    <att name="localization" value="Enzyme" type="string" />
    <att name="order" value="1" type="integer" />
    <att name="relevance_score" value="0.10429447852760736" type="real" />
    <att name="localization" value="Enzyme" type="string" />
    <att name="description" value="DNA repair protein RAD50" type="string" />
  </node>
  <node id="Q969R5" label="LMBL2_HUMAN">
    <att name="ac" value="Q969R5" type="string" />
    <att name="description" value="Lethal(3)malignant brain tumor-like protein 2" type="string" />
    <att name="gene" value="L3MBTL2" type="string" />
    <att name="localization" value="" type="string" />
    <att name="order" value="1" type="integer" />
    <att name="relevance_score" value="0.3090909090909091" type="real" />
    <att name="localization" value="" type="string" />
    <att name="description" value="Lethal(3)malignant brain tumor-like protein 2" type="string" />
  </node>
  <node id="Q96IY1" label="NSL1_HUMAN">
    <att name="ac" value="Q96IY1" type="string" />
    <att name="description" value="Kinetochore-associated protein NSL1 homolog" type="string" />
    <att name="gene" value="NSL1" type="string" />
    <att name="localization" value="" type="string" />
    <att name="order" value="1" type="integer" />
    <att name="relevance_score" value="0.3684210526315789" type="real" />
    <att name="localization" value="" type="string" />
    <att name="description" value="Kinetochore-associated protein NSL1 homolog" type="string" />
  </node>
  <node id="Q96JM2" label="ZN462_HUMAN">
    <att name="ac" value="Q96JM2" type="string" />
    <att name="description" value="Zinc finger protein 462" type="string" />
    <att name="gene" value="ZNF462" type="string" />
    <att name="localization" value="Transcription factor" type="string" />
    <att name="order" value="1" type="integer" />
    <att name="relevance_score" value="0.6666666666666666" type="real" />
    <att name="localization" value="Transcription factor" type="string" />
    <att name="description" value="Zinc finger protein 462" type="string" />
  </node>
  <node id="Q96JM3" label="CHAP1_HUMAN">
    <att name="ac" value="Q96JM3" type="string" />
    <att name="description" value="Chromosome alignment-maintaining phosphoprotein 1" type="string" />
    <att name="gene" value="CHAMP1" type="string" />
    <att name="localization" value="" type="string" />
    <att name="order" value="1" type="integer" />
    <att name="relevance_score" value="0.6111111111111112" type="real" />
    <att name="localization" value="" type="string" />
    <att name="description" value="Chromosome alignment-maintaining phosphoprotein 1" type="string" />
  </node>
  <node id="Q96KQ7" label="EHMT2_HUMAN">
    <att name="ac" value="Q96KQ7" type="string" />
    <att name="description" value="Histone-lysine N-methyltransferase EHMT2" type="string" />
    <att name="gene" value="EHMT2" type="string" />
    <att name="localization" value="Enzyme" type="string" />
    <att name="order" value="1" type="integer" />
    <att name="relevance_score" value="0.3486238532110092" type="real" />
    <att name="localization" value="Enzyme" type="string" />
    <att name="description" value="Histone-lysine N-methyltransferase EHMT2" type="string" />
  </node>
  <node id="Q96ME7" label="ZN512_HUMAN">
    <att name="ac" value="Q96ME7" type="string" />
    <att name="description" value="Zinc finger protein 512" type="string" />
    <att name="gene" value="ZNF512" type="string" />
    <att name="localization" value="Transcription factor" type="string" />
    <att name="order" value="1" type="integer" />
    <att name="relevance_score" value="0.10294117647058823" type="real" />
    <att name="localization" value="Transcription factor" type="string" />
    <att name="description" value="Zinc finger protein 512" type="string" />
  </node>
  <node id="Q96SR6" label="ZN382_HUMAN">
    <att name="ac" value="Q96SR6" type="string" />
    <att name="description" value="Zinc finger protein 382" type="string" />
    <att name="gene" value="ZNF382" type="string" />
    <att name="localization" value="Transcription factor" type="string" />
    <att name="order" value="1" type="integer" />
    <att name="relevance_score" value="1.0" type="real" />
    <att name="localization" value="Transcription factor" type="string" />
    <att name="description" value="Zinc finger protein 382" type="string" />
  </node>
  <node id="Q96T23" label="RSF1_HUMAN">
    <att name="ac" value="Q96T23" type="string" />
    <att name="description" value="Remodeling and spacing factor 1" type="string" />
    <att name="gene" value="RSF1" type="string" />
    <att name="localization" value="" type="string" />
    <att name="order" value="1" type="integer" />
    <att name="relevance_score" value="0.3684210526315789" type="real" />
    <att name="localization" value="" type="string" />
    <att name="description" value="Remodeling and spacing factor 1" type="string" />
  </node>
  <node id="Q99496" label="RING2_HUMAN">
    <att name="ac" value="Q99496" type="string" />
    <att name="description" value="E3 ubiquitin-protein ligase RING2" type="string" />
    <att name="gene" value="RNF2" type="string" />
    <att name="localization" value="Enzyme" type="string" />
    <att name="order" value="1" type="integer" />
    <att name="relevance_score" value="0.18120805369127516" type="real" />
    <att name="localization" value="Enzyme" type="string" />
    <att name="description" value="E3 ubiquitin-protein ligase RING2" type="string" />
  </node>
  <node id="Q9BWN1" label="PRR14_HUMAN">
    <att name="ac" value="Q9BWN1" type="string" />
    <att name="description" value="Proline-rich protein 14" type="string" />
    <att name="gene" value="PRR14" type="string" />
    <att name="localization" value="" type="string" />
    <att name="order" value="1" type="integer" />
    <att name="relevance_score" value="0.1875" type="real" />
    <att name="localization" value="" type="string" />
    <att name="description" value="Proline-rich protein 14" type="string" />
  </node>
  <node id="Q9BYE7" label="PCGF6_HUMAN">
    <att name="ac" value="Q9BYE7" type="string" />
    <att name="description" value="Polycomb group RING finger protein 6" type="string" />
    <att name="gene" value="PCGF6" type="string" />
    <att name="localization" value="" type="string" />
    <att name="order" value="1" type="integer" />
    <att name="relevance_score" value="0.35294117647058826" type="real" />
    <att name="localization" value="" type="string" />
    <att name="description" value="Polycomb group RING finger protein 6" type="string" />
  </node>
  <node id="Q9BZ95" label="NSD3_HUMAN">
    <att name="ac" value="Q9BZ95" type="string" />
    <att name="description" value="Histone-lysine N-methyltransferase NSD3" type="string" />
    <att name="gene" value="NSD3" type="string" />
    <att name="localization" value="Enzyme" type="string" />
    <att name="order" value="1" type="integer" />
    <att name="relevance_score" value="0.5789473684210527" type="real" />
    <att name="localization" value="Enzyme" type="string" />
    <att name="description" value="Histone-lysine N-methyltransferase NSD3" type="string" />
  </node>
  <node id="Q9C0D4" label="Z518B_HUMAN">
    <att name="ac" value="Q9C0D4" type="string" />
    <att name="description" value="Zinc finger protein 518B" type="string" />
    <att name="gene" value="ZNF518B" type="string" />
    <att name="localization" value="Transcription factor" type="string" />
    <att name="order" value="1" type="integer" />
    <att name="relevance_score" value="0.6" type="real" />
    <att name="localization" value="Transcription factor" type="string" />
    <att name="description" value="Zinc finger protein 518B" type="string" />
  </node>
  <node id="Q9H081" label="MIS12_HUMAN">
    <att name="ac" value="Q9H081" type="string" />
    <att name="description" value="Protein MIS12 homolog" type="string" />
    <att name="gene" value="MIS12" type="string" />
    <att name="localization" value="" type="string" />
    <att name="order" value="1" type="integer" />
    <att name="relevance_score" value="0.2857142857142857" type="real" />
    <att name="localization" value="" type="string" />
    <att name="description" value="Protein MIS12 homolog" type="string" />
  </node>
  <node id="Q9H2P0" label="ADNP_HUMAN">
    <att name="ac" value="Q9H2P0" type="string" />
    <att name="description" value="Activity-dependent neuroprotector homeobox protein" type="string" />
    <att name="gene" value="ADNP" type="string" />
    <att name="localization" value="Transcription factor" type="string" />
    <att name="order" value="1" type="integer" />
    <att name="relevance_score" value="0.5555555555555556" type="real" />
    <att name="localization" value="Transcription factor" type="string" />
    <att name="description" value="Activity-dependent neuroprotector homeobox protein" type="string" />
  </node>
  <node id="Q9H410" label="DSN1_HUMAN">
    <att name="ac" value="Q9H410" type="string" />
    <att name="description" value="Kinetochore-associated protein DSN1 homolog" type="string" />
    <att name="gene" value="DSN1" type="string" />
    <att name="localization" value="" type="string" />
    <att name="order" value="1" type="integer" />
    <att name="relevance_score" value="0.22580645161290322" type="real" />
    <att name="localization" value="" type="string" />
    <att name="description" value="Kinetochore-associated protein DSN1 homolog" type="string" />
  </node>
  <node id="Q9H582" label="ZN644_HUMAN">
    <att name="ac" value="Q9H582" type="string" />
    <att name="description" value="Zinc finger protein 644" type="string" />
    <att name="gene" value="ZNF644" type="string" />
    <att name="localization" value="Transcription factor" type="string" />
    <att name="order" value="1" type="integer" />
    <att name="relevance_score" value="0.48484848484848486" type="real" />
    <att name="localization" value="Transcription factor" type="string" />
    <att name="description" value="Zinc finger protein 644" type="string" />
  </node>
  <node id="Q9H5I1" label="SUV92_HUMAN">
    <att name="ac" value="Q9H5I1" type="string" />
    <att name="description" value="Histone-lysine N-methyltransferase SUV39H2" type="string" />
    <att name="gene" value="SUV39H2" type="string" />
    <att name="localization" value="Enzyme" type="string" />
    <att name="order" value="1" type="integer" />
    <att name="relevance_score" value="0.35" type="real" />
    <att name="localization" value="Enzyme" type="string" />
    <att name="description" value="Histone-lysine N-methyltransferase SUV39H2" type="string" />
  </node>
  <node id="Q9H967" label="WDR76_HUMAN">
    <att name="ac" value="Q9H967" type="string" />
    <att name="description" value="WD repeat-containing protein 76" type="string" />
    <att name="gene" value="WDR76" type="string" />
    <att name="localization" value="" type="string" />
    <att name="order" value="1" type="integer" />
    <att name="relevance_score" value="0.1037037037037037" type="real" />
    <att name="localization" value="" type="string" />
    <att name="description" value="WD repeat-containing protein 76" type="string" />
  </node>
  <node id="Q9H9B1" label="EHMT1_HUMAN">
    <att name="ac" value="Q9H9B1" type="string" />
    <att name="description" value="Histone-lysine N-methyltransferase EHMT1" type="string" />
    <att name="gene" value="EHMT1" type="string" />
    <att name="localization" value="Enzyme" type="string" />
    <att name="order" value="1" type="integer" />
    <att name="relevance_score" value="0.54" type="real" />
    <att name="localization" value="Enzyme" type="string" />
    <att name="description" value="Histone-lysine N-methyltransferase EHMT1" type="string" />
  </node>
  <node id="Q9NQS7" label="INCE_HUMAN">
    <att name="ac" value="Q9NQS7" type="string" />
    <att name="description" value="Inner centromere protein" type="string" />
    <att name="gene" value="INCENP" type="string" />
    <att name="localization" value="" type="string" />
    <att name="order" value="1" type="integer" />
    <att name="relevance_score" value="0.4" type="real" />
    <att name="localization" value="" type="string" />
    <att name="description" value="Inner centromere protein" type="string" />
  </node>
  <node id="Q9NQX0" label="PRDM6_HUMAN">
    <att name="ac" value="Q9NQX0" type="string" />
    <att name="description" value="Putative histone-lysine N-methyltransferase PRDM6" type="string" />
    <att name="gene" value="PRDM6" type="string" />
    <att name="localization" value="Enzyme" type="string" />
    <att name="order" value="1" type="integer" />
    <att name="relevance_score" value="0.4" type="real" />
    <att name="localization" value="Enzyme" type="string" />
    <att name="description" value="Putative histone-lysine N-methyltransferase PRDM6" type="string" />
  </node>
  <node id="Q9P0T4" label="ZN581_HUMAN">
    <att name="ac" value="Q9P0T4" type="string" />
    <att name="description" value="Zinc finger protein 581" type="string" />
    <att name="gene" value="ZNF581" type="string" />
    <att name="localization" value="Transcription factor" type="string" />
    <att name="order" value="1" type="integer" />
    <att name="relevance_score" value="0.10344827586206896" type="real" />
    <att name="localization" value="Transcription factor" type="string" />
    <att name="description" value="Zinc finger protein 581" type="string" />
  </node>
  <node id="Q9P2K3" label="RCOR3_HUMAN">
    <att name="ac" value="Q9P2K3" type="string" />
    <att name="description" value="REST corepressor 3" type="string" />
    <att name="gene" value="RCOR3" type="string" />
    <att name="localization" value="" type="string" />
    <att name="order" value="1" type="integer" />
    <att name="relevance_score" value="0.12195121951219512" type="real" />
    <att name="localization" value="" type="string" />
    <att name="description" value="REST corepressor 3" type="string" />
  </node>
  <node id="Q9P2P5" label="HECW2_HUMAN">
    <att name="ac" value="Q9P2P5" type="string" />
    <att name="description" value="E3 ubiquitin-protein ligase HECW2" type="string" />
    <att name="gene" value="HECW2" type="string" />
    <att name="localization" value="Enzyme" type="string" />
    <att name="order" value="1" type="integer" />
    <att name="relevance_score" value="0.2" type="real" />
    <att name="localization" value="Enzyme" type="string" />
    <att name="description" value="E3 ubiquitin-protein ligase HECW2" type="string" />
  </node>
  <node id="Q9UBC3" label="DNM3B_HUMAN">
    <att name="ac" value="Q9UBC3" type="string" />
    <att name="description" value="DNA (cytosine-5)-methyltransferase 3B" type="string" />
    <att name="gene" value="DNMT3B" type="string" />
    <att name="localization" value="Enzyme" type="string" />
    <att name="order" value="1" type="integer" />
    <att name="relevance_score" value="0.2909090909090909" type="real" />
    <att name="localization" value="Enzyme" type="string" />
    <att name="description" value="DNA (cytosine-5)-methyltransferase 3B" type="string" />
  </node>
  <node id="Q9UBW7" label="ZMYM2_HUMAN">
    <att name="ac" value="Q9UBW7" type="string" />
    <att name="description" value="Zinc finger MYM-type protein 2" type="string" />
    <att name="gene" value="ZMYM2" type="string" />
    <att name="localization" value="" type="string" />
    <att name="order" value="1" type="integer" />
    <att name="relevance_score" value="0.25" type="real" />
    <att name="localization" value="" type="string" />
    <att name="description" value="Zinc finger MYM-type protein 2" type="string" />
  </node>
  <node id="Q9UER7" label="DAXX_HUMAN">
    <att name="ac" value="Q9UER7" type="string" />
    <att name="description" value="Death domain-associated protein 6" type="string" />
    <att name="gene" value="DAXX" type="string" />
    <att name="localization" value="" type="string" />
    <att name="order" value="1" type="integer" />
    <att name="relevance_score" value="0.1565217391304348" type="real" />
    <att name="localization" value="" type="string" />
    <att name="description" value="Death domain-associated protein 6" type="string" />
  </node>
  <node id="Q9UI95" label="MD2L2_HUMAN">
    <att name="ac" value="Q9UI95" type="string" />
    <att name="description" value="Mitotic spindle assembly checkpoint protein MAD2B" type="string" />
    <att name="gene" value="MAD2L2" type="string" />
    <att name="localization" value="" type="string" />
    <att name="order" value="1" type="integer" />
    <att name="relevance_score" value="0.11827956989247312" type="real" />
    <att name="localization" value="" type="string" />
    <att name="description" value="Mitotic spindle assembly checkpoint protein MAD2B" type="string" />
  </node>
  <node id="Q9UKL0" label="RCOR1_HUMAN">
    <att name="ac" value="Q9UKL0" type="string" />
    <att name="description" value="REST corepressor 1" type="string" />
    <att name="gene" value="RCOR1" type="string" />
    <att name="localization" value="" type="string" />
    <att name="order" value="1" type="integer" />
    <att name="relevance_score" value="0.22727272727272727" type="real" />
    <att name="localization" value="" type="string" />
    <att name="description" value="REST corepressor 1" type="string" />
  </node>
  <node id="Q9Y232" label="CDYL_HUMAN">
    <att name="ac" value="Q9Y232" type="string" />
    <att name="description" value="Chromodomain Y-like protein" type="string" />
    <att name="gene" value="CDYL" type="string" />
    <att name="localization" value="Enzyme" type="string" />
    <att name="order" value="1" type="integer" />
    <att name="relevance_score" value="0.4074074074074074" type="real" />
    <att name="localization" value="Enzyme" type="string" />
    <att name="description" value="Chromodomain Y-like protein" type="string" />
  </node>
  <node id="Q9Y2K7" label="KDM2A_HUMAN">
    <att name="ac" value="Q9Y2K7" type="string" />
    <att name="description" value="Lysine-specific demethylase 2A" type="string" />
    <att name="gene" value="KDM2A" type="string" />
    <att name="localization" value="Transcription factor" type="string" />
    <att name="order" value="1" type="integer" />
    <att name="relevance_score" value="0.4375" type="real" />
    <att name="localization" value="Transcription factor" type="string" />
    <att name="description" value="Lysine-specific demethylase 2A" type="string" />
  </node>
  <node id="Q9Y5B9" label="SP16H_HUMAN">
    <att name="ac" value="Q9Y5B9" type="string" />
    <att name="description" value="FACT complex subunit SPT16" type="string" />
    <att name="gene" value="SUPT16H" type="string" />
    <att name="localization" value="" type="string" />
    <att name="order" value="1" type="integer" />
    <att name="relevance_score" value="0.13372093023255813" type="real" />
    <att name="localization" value="" type="string" />
    <att name="description" value="FACT complex subunit SPT16" type="string" />
  </node>
  <node id="Q9Y5N6" label="ORC6_HUMAN">
    <att name="ac" value="Q9Y5N6" type="string" />
    <att name="description" value="Origin recognition complex subunit 6" type="string" />
    <att name="gene" value="ORC6" type="string" />
    <att name="localization" value="" type="string" />
    <att name="order" value="1" type="integer" />
    <att name="relevance_score" value="0.1282051282051282" type="real" />
    <att name="localization" value="" type="string" />
    <att name="description" value="Origin recognition complex subunit 6" type="string" />
  </node>
  <node id="Q9Y689" label="ARL5A_HUMAN">
    <att name="ac" value="Q9Y689" type="string" />
    <att name="description" value="ADP-ribosylation factor-like protein 5A" type="string" />
    <att name="gene" value="ARL5A" type="string" />
    <att name="localization" value="" type="string" />
    <att name="order" value="1" type="integer" />
    <att name="relevance_score" value="0.8" type="real" />
    <att name="localization" value="" type="string" />
    <att name="description" value="ADP-ribosylation factor-like protein 5A" type="string" />
  </node>
  <node id="Q9Y6X3" label="SCC4_HUMAN">
    <att name="ac" value="Q9Y6X3" type="string" />
    <att name="description" value="MAU2 chromatid cohesion factor homolog" type="string" />
    <att name="gene" value="MAU2" type="string" />
    <att name="localization" value="" type="string" />
    <att name="order" value="1" type="integer" />
    <att name="relevance_score" value="0.3125" type="real" />
    <att name="localization" value="" type="string" />
    <att name="description" value="MAU2 chromatid cohesion factor homolog" type="string" />
  </node>
  <edge id="O00505 (pp) O00629" label="IMA4_HUMAN (pp) IMA3_HUMAN" source="O00505" target="O00629">
    <att name="confidence_score" value="1.0" type="real" />
    <att name="confidence_score_old" value="0.1864" type="real" />
    <att name="initial_score" value="0.1289" type="real" />
    <att name="relevance_score" value="0.16071428571428573" type="real" />
  </edge>
  <edge id="O00505 (pp) P45973" label="IMA4_HUMAN (pp) CBX5_HUMAN" source="O00505" target="P45973">
    <att name="confidence_score" value="1.0" type="real" />
    <att name="confidence_score_old" value="0.1847" type="real" />
    <att name="initial_score" value="0.1243" type="real" />
    <att name="relevance_score" value="0.17307692307692307" type="real" />
  </edge>
  <edge id="O00505 (pp) P51608" label="IMA4_HUMAN (pp) MECP2_HUMAN" source="O00505" target="P51608">
    <att name="confidence_score" value="1.0" type="real" />
    <att name="confidence_score_old" value="0.1978" type="real" />
    <att name="initial_score" value="0.1576" type="real" />
    <att name="relevance_score" value="0.15151515151515152" type="real" />
  </edge>
  <edge id="O00505 (pp) P83916" label="IMA4_HUMAN (pp) CBX1_HUMAN" source="O00505" target="P83916">
    <att name="confidence_score" value="1.0" type="real" />
    <att name="confidence_score_old" value="0.1773" type="real" />
    <att name="initial_score" value="0.1047" type="real" />
    <att name="relevance_score" value="0.17307692307692307" type="real" />
  </edge>
  <edge id="O00505 (pp) Q09028" label="IMA4_HUMAN (pp) RBBP4_HUMAN" source="O00505" target="Q09028">
    <att name="confidence_score" value="1.0" type="real" />
    <att name="confidence_score_old" value="0.3325" type="real" />
    <att name="initial_score" value="0.4086" type="real" />
    <att name="relevance_score" value="0.17307692307692307" type="real" />
  </edge>
  <edge id="O00629 (pp) P45973" label="IMA3_HUMAN (pp) CBX5_HUMAN" source="O00629" target="P45973">
    <att name="confidence_score" value="1.0" type="real" />
    <att name="confidence_score_old" value="0.1846" type="real" />
    <att name="initial_score" value="0.1241" type="real" />
    <att name="relevance_score" value="0.16071428571428573" type="real" />
  </edge>
  <edge id="O00629 (pp) P46013" label="IMA3_HUMAN (pp) KI67_HUMAN" source="O00629" target="P46013">
    <att name="confidence_score" value="1.0" type="real" />
    <att name="confidence_score_old" value="0.1719" type="real" />
    <att name="initial_score" value="0.0899" type="real" />
    <att name="relevance_score" value="0.16071428571428573" type="real" />
  </edge>
  <edge id="O00629 (pp) P51608" label="IMA3_HUMAN (pp) MECP2_HUMAN" source="O00629" target="P51608">
    <att name="confidence_score" value="1.0" type="real" />
    <att name="confidence_score_old" value="0.1983" type="real" />
    <att name="initial_score" value="0.1589" type="real" />
    <att name="relevance_score" value="0.15151515151515152" type="real" />
  </edge>
  <edge id="O00629 (pp) P83916" label="IMA3_HUMAN (pp) CBX1_HUMAN" source="O00629" target="P83916">
    <att name="confidence_score" value="1.0" type="real" />
    <att name="confidence_score_old" value="0.2269" type="real" />
    <att name="initial_score" value="0.2238" type="real" />
    <att name="relevance_score" value="0.16071428571428573" type="real" />
  </edge>
  <edge id="O00629 (pp) Q9UER7" label="IMA3_HUMAN (pp) DAXX_HUMAN" source="O00629" target="Q9UER7">
    <att name="confidence_score" value="1.0" type="real" />
    <att name="confidence_score_old" value="0.3247" type="real" />
    <att name="initial_score" value="0.3971" type="real" />
    <att name="relevance_score" value="0.1565217391304348" type="real" />
  </edge>
  <edge id="O14717 (pp) P83916" label="TRDMT_HUMAN (pp) CBX1_HUMAN" source="O14717" target="P83916">
    <att name="confidence_score" value="1.0" type="real" />
    <att name="confidence_score_old" value="0.3375" type="real" />
    <att name="initial_score" value="0.4157" type="real" />
    <att name="relevance_score" value="0.5" type="real" />
  </edge>
  <edge id="O15016 (pp) P45973" label="TRI66_HUMAN (pp) CBX5_HUMAN" source="O15016" target="P45973">
    <att name="confidence_score" value="1.0" type="real" />
    <att name="confidence_score_old" value="0.2471" type="real" />
    <att name="initial_score" value="0.2651" type="real" />
    <att name="relevance_score" value="0.5897435897435898" type="real" />
  </edge>
  <edge id="O15016 (pp) P83916" label="TRI66_HUMAN (pp) CBX1_HUMAN" source="O15016" target="P83916">
    <att name="confidence_score" value="1.0" type="real" />
    <att name="confidence_score_old" value="0.2465" type="real" />
    <att name="initial_score" value="0.264" type="real" />
    <att name="relevance_score" value="1.0" type="real" />
  </edge>
  <edge id="O15016 (pp) Q13185" label="TRI66_HUMAN (pp) CBX3_HUMAN" source="O15016" target="Q13185">
    <att name="confidence_score" value="1.0" type="real" />
    <att name="confidence_score_old" value="0.2457" type="real" />
    <att name="initial_score" value="0.2624" type="real" />
    <att name="relevance_score" value="0.5804195804195804" type="real" />
  </edge>
  <edge id="O15164 (pp) O75367" label="TIF1A_HUMAN (pp) H2AY_HUMAN" source="O15164" target="O75367">
    <att name="confidence_score" value="1.0" type="real" />
    <att name="confidence_score_old" value="0.175" type="real" />
    <att name="initial_score" value="0.0983" type="real" />
    <att name="relevance_score" value="0.140625" type="real" />
  </edge>
  <edge id="O15164 (pp) P45973" label="TIF1A_HUMAN (pp) CBX5_HUMAN" source="O15164" target="P45973">
    <att name="confidence_score" value="1.0" type="real" />
    <att name="confidence_score_old" value="0.3114" type="real" />
    <att name="initial_score" value="0.3768" type="real" />
    <att name="relevance_score" value="0.140625" type="real" />
  </edge>
  <edge id="O15164 (pp) P68431" label="TIF1A_HUMAN (pp) H31_HUMAN" source="O15164" target="P68431">
    <att name="confidence_score" value="1.0" type="real" />
    <att name="confidence_score_old" value="0.7041" type="real" />
    <att name="initial_score" value="0.771" type="real" />
    <att name="relevance_score" value="0.140625" type="real" />
  </edge>
  <edge id="O15164 (pp) P83916" label="TIF1A_HUMAN (pp) CBX1_HUMAN" source="O15164" target="P83916">
    <att name="confidence_score" value="1.0" type="real" />
    <att name="confidence_score_old" value="0.3047" type="real" />
    <att name="initial_score" value="0.3663" type="real" />
    <att name="relevance_score" value="0.140625" type="real" />
  </edge>
  <edge id="O15164 (pp) Q13185" label="TIF1A_HUMAN (pp) CBX3_HUMAN" source="O15164" target="Q13185">
    <att name="confidence_score" value="1.0" type="real" />
    <att name="confidence_score_old" value="0.239" type="real" />
    <att name="initial_score" value="0.2489" type="real" />
    <att name="relevance_score" value="0.140625" type="real" />
  </edge>
  <edge id="O15164 (pp) Q9Y5B9" label="TIF1A_HUMAN (pp) SP16H_HUMAN" source="O15164" target="Q9Y5B9">
    <att name="confidence_score" value="1.0" type="real" />
    <att name="confidence_score_old" value="0.1911" type="real" />
    <att name="initial_score" value="0.141" type="real" />
    <att name="relevance_score" value="0.13372093023255813" type="real" />
  </edge>
  <edge id="O43463 (pp) O60341" label="SUV91_HUMAN (pp) KDM1A_HUMAN" source="O43463" target="O60341">
    <att name="confidence_score" value="1.0" type="real" />
    <att name="confidence_score_old" value="0.161" type="real" />
    <att name="initial_score" value="0.058" type="real" />
    <att name="relevance_score" value="0.17105263157894737" type="real" />
  </edge>
  <edge id="O43463 (pp) P45973" label="SUV91_HUMAN (pp) CBX5_HUMAN" source="O43463" target="P45973">
    <att name="confidence_score" value="1.0" type="real" />
    <att name="confidence_score_old" value="0.6966" type="real" />
    <att name="initial_score" value="0.7658" type="real" />
    <att name="relevance_score" value="0.2727272727272727" type="real" />
  </edge>
  <edge id="O43463 (pp) P51608" label="SUV91_HUMAN (pp) MECP2_HUMAN" source="O43463" target="P51608">
    <att name="confidence_score" value="1.0" type="real" />
    <att name="confidence_score_old" value="0.3246" type="real" />
    <att name="initial_score" value="0.3969" type="real" />
    <att name="relevance_score" value="0.15151515151515152" type="real" />
  </edge>
  <edge id="O43463 (pp) P68431" label="SUV91_HUMAN (pp) H31_HUMAN" source="O43463" target="P68431">
    <att name="confidence_score" value="1.0" type="real" />
    <att name="confidence_score_old" value="1.0" type="real" />
    <att name="initial_score" value="0.7735" type="real" />
    <att name="relevance_score" value="0.14128440366972478" type="real" />
  </edge>
  <edge id="O43463 (pp) P83916" label="SUV91_HUMAN (pp) CBX1_HUMAN" source="O43463" target="P83916">
    <att name="confidence_score" value="1.0" type="real" />
    <att name="confidence_score_old" value="0.5551" type="real" />
    <att name="initial_score" value="0.6562" type="real" />
    <att name="relevance_score" value="0.2727272727272727" type="real" />
  </edge>
  <edge id="O43463 (pp) P84243" label="SUV91_HUMAN (pp) H33_HUMAN" source="O43463" target="P84243">
    <att name="confidence_score" value="1.0" type="real" />
    <att name="confidence_score_old" value="1.0" type="real" />
    <att name="initial_score" value="0.5324" type="real" />
    <att name="relevance_score" value="0.15120274914089346" type="real" />
  </edge>
  <edge id="O43463 (pp) Q09028" label="SUV91_HUMAN (pp) RBBP4_HUMAN" source="O43463" target="Q09028">
    <att name="confidence_score" value="1.0" type="real" />
    <att name="confidence_score_old" value="0.2994" type="real" />
    <att name="initial_score" value="0.3579" type="real" />
    <att name="relevance_score" value="0.17525773195876287" type="real" />
  </edge>
  <edge id="O43463 (pp) Q13185" label="SUV91_HUMAN (pp) CBX3_HUMAN" source="O43463" target="Q13185">
    <att name="confidence_score" value="1.0" type="real" />
    <att name="confidence_score_old" value="0.2476" type="real" />
    <att name="initial_score" value="0.266" type="real" />
    <att name="relevance_score" value="0.2727272727272727" type="real" />
  </edge>
  <edge id="O43463 (pp) Q14186" label="SUV91_HUMAN (pp) TFDP1_HUMAN" source="O43463" target="Q14186">
    <att name="confidence_score" value="1.0" type="real" />
    <att name="confidence_score_old" value="1.0" type="real" />
    <att name="relevance_score" value="0.2702702702702703" type="real" />
  </edge>
  <edge id="O43463 (pp) Q71DI3" label="SUV91_HUMAN (pp) H32_HUMAN" source="O43463" target="Q71DI3">
    <att name="confidence_score" value="1.0" type="real" />
    <att name="confidence_score_old" value="1.0" type="real" />
    <att name="initial_score" value="0.314" type="real" />
    <att name="relevance_score" value="0.1774193548387097" type="real" />
  </edge>
  <edge id="O43463 (pp) Q92769" label="SUV91_HUMAN (pp) HDAC2_HUMAN" source="O43463" target="Q92769">
    <att name="confidence_score" value="1.0" type="real" />
    <att name="confidence_score_old" value="0.3644" type="real" />
    <att name="initial_score" value="0.4528" type="real" />
    <att name="relevance_score" value="0.15737704918032788" type="real" />
  </edge>
  <edge id="O43463 (pp) Q96KQ7" label="SUV91_HUMAN (pp) EHMT2_HUMAN" source="O43463" target="Q96KQ7">
    <att name="confidence_score" value="1.0" type="real" />
    <att name="confidence_score_old" value="0.2584" type="real" />
    <att name="initial_score" value="0.2867" type="real" />
    <att name="relevance_score" value="0.2727272727272727" type="real" />
  </edge>
  <edge id="O43463 (pp) Q9H582" label="SUV91_HUMAN (pp) ZN644_HUMAN" source="O43463" target="Q9H582">
    <att name="confidence_score" value="1.0" type="real" />
    <att name="confidence_score_old" value="0.1594" type="real" />
    <att name="initial_score" value="0.0531" type="real" />
    <att name="relevance_score" value="0.2727272727272727" type="real" />
  </edge>
  <edge id="O43463 (pp) Q9H9B1" label="SUV91_HUMAN (pp) EHMT1_HUMAN" source="O43463" target="Q9H9B1">
    <att name="confidence_score" value="1.0" type="real" />
    <att name="confidence_score_old" value="0.2595" type="real" />
    <att name="initial_score" value="0.2888" type="real" />
    <att name="relevance_score" value="0.2727272727272727" type="real" />
  </edge>
  <edge id="O43463 (pp) Q9UER7" label="SUV91_HUMAN (pp) DAXX_HUMAN" source="O43463" target="Q9UER7">
    <att name="confidence_score" value="1.0" type="real" />
    <att name="confidence_score_old" value="0.3379" type="real" />
    <att name="initial_score" value="0.4162" type="real" />
    <att name="relevance_score" value="0.1565217391304348" type="real" />
  </edge>
  <edge id="O43913 (pp) P83916" label="ORC5_HUMAN (pp) CBX1_HUMAN" source="O43913" target="P83916">
    <att name="confidence_score" value="1.0" type="real" />
    <att name="confidence_score_old" value="0.3252" type="real" />
    <att name="initial_score" value="0.3978" type="real" />
    <att name="relevance_score" value="0.15789473684210525" type="real" />
  </edge>
  <edge id="O43913 (pp) Q13416" label="ORC5_HUMAN (pp) ORC2_HUMAN" source="O43913" target="Q13416">
    <att name="confidence_score" value="1.0" type="real" />
    <att name="confidence_score_old" value="1.0" type="real" />
    <att name="initial_score" value="0.7627" type="real" />
    <att name="relevance_score" value="0.14814814814814814" type="real" />
  </edge>
  <edge id="O43913 (pp) Q7L590" label="ORC5_HUMAN (pp) MCM10_HUMAN" source="O43913" target="Q7L590">
    <att name="confidence_score" value="1.0" type="real" />
    <att name="confidence_score_old" value="0.2268" type="real" />
    <att name="initial_score" value="0.2237" type="real" />
    <att name="relevance_score" value="0.15789473684210525" type="real" />
  </edge>
  <edge id="O43913 (pp) Q9UI95" label="ORC5_HUMAN (pp) MD2L2_HUMAN" source="O43913" target="Q9UI95">
    <att name="confidence_score" value="1.0" type="real" />
    <att name="confidence_score_old" value="0.1774" type="real" />
    <att name="initial_score" value="0.1051" type="real" />
    <att name="relevance_score" value="0.11827956989247312" type="real" />
  </edge>
  <edge id="O43913 (pp) Q9Y5N6" label="ORC5_HUMAN (pp) ORC6_HUMAN" source="O43913" target="Q9Y5N6">
    <att name="confidence_score" value="1.0" type="real" />
    <att name="confidence_score_old" value="1.0" type="real" />
    <att name="initial_score" value="0.4534" type="real" />
    <att name="relevance_score" value="0.1282051282051282" type="real" />
  </edge>
  <edge id="O60281 (pp) P68431" label="ZN292_HUMAN (pp) H31_HUMAN" source="O60281" target="P68431">
    <att name="confidence_score" value="1.0" type="real" />
    <att name="confidence_score_old" value="0.1679" type="real" />
    <att name="initial_score" value="0.0784" type="real" />
    <att name="relevance_score" value="0.14128440366972478" type="real" />
  </edge>
  <edge id="O60281 (pp) P83916" label="ZN292_HUMAN (pp) CBX1_HUMAN" source="O60281" target="P83916">
    <att name="confidence_score" value="1.0" type="real" />
    <att name="confidence_score_old" value="0.1669" type="real" />
    <att name="initial_score" value="0.0756" type="real" />
    <att name="relevance_score" value="0.5" type="real" />
  </edge>
  <edge id="O60281 (pp) Q13185" label="ZN292_HUMAN (pp) CBX3_HUMAN" source="O60281" target="Q13185">
    <att name="confidence_score" value="1.0" type="real" />
    <att name="confidence_score_old" value="0.1794" type="real" />
    <att name="initial_score" value="0.1105" type="real" />
    <att name="relevance_score" value="0.5" type="real" />
  </edge>
  <edge id="O60341 (pp) P51532" label="KDM1A_HUMAN (pp) SMCA4_HUMAN" source="O60341" target="P51532">
    <att name="confidence_score" value="1.0" type="real" />
    <att name="confidence_score_old" value="0.3756" type="real" />
    <att name="initial_score" value="0.4674" type="real" />
    <att name="relevance_score" value="0.12849162011173185" type="real" />
  </edge>
  <edge id="O60341 (pp) P68431" label="KDM1A_HUMAN (pp) H31_HUMAN" source="O60341" target="P68431">
    <att name="confidence_score" value="1.0" type="real" />
    <att name="confidence_score_old" value="1.0" type="real" />
    <att name="initial_score" value="0.6728" type="real" />
    <att name="relevance_score" value="0.14128440366972478" type="real" />
  </edge>
  <edge id="O60341 (pp) P83916" label="KDM1A_HUMAN (pp) CBX1_HUMAN" source="O60341" target="P83916">
    <att name="confidence_score" value="1.0" type="real" />
    <att name="confidence_score_old" value="0.2294" type="real" />
    <att name="initial_score" value="0.2292" type="real" />
    <att name="relevance_score" value="0.17105263157894737" type="real" />
  </edge>
  <edge id="O60341 (pp) P84243" label="KDM1A_HUMAN (pp) H33_HUMAN" source="O60341" target="P84243">
    <att name="confidence_score" value="1.0" type="real" />
    <att name="confidence_score_old" value="1.0" type="real" />
    <att name="initial_score" value="0.525" type="real" />
    <att name="relevance_score" value="0.15120274914089346" type="real" />
  </edge>
  <edge id="O60341 (pp) Q09028" label="KDM1A_HUMAN (pp) RBBP4_HUMAN" source="O60341" target="Q09028">
    <att name="confidence_score" value="1.0" type="real" />
    <att name="confidence_score_old" value="1.0" type="real" />
    <att name="initial_score" value="0.132" type="real" />
    <att name="relevance_score" value="0.17105263157894737" type="real" />
  </edge>
  <edge id="O60341 (pp) Q12873" label="KDM1A_HUMAN (pp) CHD3_HUMAN" source="O60341" target="Q12873">
    <att name="confidence_score" value="1.0" type="real" />
    <att name="confidence_score_old" value="1.0" type="real" />
    <att name="initial_score" value="0.1666" type="real" />
    <att name="relevance_score" value="0.17105263157894737" type="real" />
  </edge>
  <edge id="O60341 (pp) Q14202" label="KDM1A_HUMAN (pp) ZMYM3_HUMAN" source="O60341" target="Q14202">
    <att name="confidence_score" value="1.0" type="real" />
    <att name="confidence_score_old" value="0.2084" type="real" />
    <att name="initial_score" value="0.1829" type="real" />
    <att name="relevance_score" value="0.17105263157894737" type="real" />
  </edge>
  <edge id="O60341 (pp) Q14839" label="KDM1A_HUMAN (pp) CHD4_HUMAN" source="O60341" target="Q14839">
    <att name="confidence_score" value="1.0" type="real" />
    <att name="confidence_score_old" value="1.0" type="real" />
    <att name="initial_score" value="0.2237" type="real" />
    <att name="relevance_score" value="0.17105263157894737" type="real" />
  </edge>
  <edge id="O60341 (pp) Q15910" label="KDM1A_HUMAN (pp) EZH2_HUMAN" source="O60341" target="Q15910">
    <att name="confidence_score" value="1.0" type="real" />
    <att name="confidence_score_old" value="0.179" type="real" />
    <att name="initial_score" value="0.1092" type="real" />
    <att name="relevance_score" value="0.1642512077294686" type="real" />
  </edge>
  <edge id="O60341 (pp) Q16695" label="KDM1A_HUMAN (pp) H31T_HUMAN" source="O60341" target="Q16695">
    <att name="confidence_score" value="1.0" type="real" />
    <att name="confidence_score_old" value="0.4805" type="real" />
    <att name="initial_score" value="0.5864" type="real" />
    <att name="relevance_score" value="0.13270142180094788" type="real" />
  </edge>
  <edge id="O60341 (pp) Q71DI3" label="KDM1A_HUMAN (pp) H32_HUMAN" source="O60341" target="Q71DI3">
    <att name="confidence_score" value="1.0" type="real" />
    <att name="confidence_score_old" value="1.0" type="real" />
    <att name="initial_score" value="0.5474" type="real" />
    <att name="relevance_score" value="0.17105263157894737" type="real" />
  </edge>
  <edge id="O60341 (pp) Q92769" label="KDM1A_HUMAN (pp) HDAC2_HUMAN" source="O60341" target="Q92769">
    <att name="confidence_score" value="1.0" type="real" />
    <att name="confidence_score_old" value="1.0" type="real" />
    <att name="initial_score" value="0.6834" type="real" />
    <att name="relevance_score" value="0.15737704918032788" type="real" />
  </edge>
  <edge id="O60341 (pp) Q96KQ7" label="KDM1A_HUMAN (pp) EHMT2_HUMAN" source="O60341" target="Q96KQ7">
    <att name="confidence_score" value="1.0" type="real" />
    <att name="confidence_score_old" value="0.2001" type="real" />
    <att name="initial_score" value="0.1631" type="real" />
    <att name="relevance_score" value="0.17105263157894737" type="real" />
  </edge>
  <edge id="O60341 (pp) Q99496" label="KDM1A_HUMAN (pp) RING2_HUMAN" source="O60341" target="Q99496">
    <att name="confidence_score" value="1.0" type="real" />
    <att name="confidence_score_old" value="0.2006" type="real" />
    <att name="initial_score" value="0.1644" type="real" />
    <att name="relevance_score" value="0.17105263157894737" type="real" />
  </edge>
  <edge id="O60341 (pp) Q9H2P0" label="KDM1A_HUMAN (pp) ADNP_HUMAN" source="O60341" target="Q9H2P0">
    <att name="confidence_score" value="1.0" type="real" />
    <att name="confidence_score_old" value="0.1688" type="real" />
    <att name="initial_score" value="0.081" type="real" />
    <att name="relevance_score" value="0.17105263157894737" type="real" />
  </edge>
  <edge id="O60341 (pp) Q9P2K3" label="KDM1A_HUMAN (pp) RCOR3_HUMAN" source="O60341" target="Q9P2K3">
    <att name="confidence_score" value="1.0" type="real" />
    <att name="confidence_score_old" value="0.188" type="real" />
    <att name="initial_score" value="0.1329" type="real" />
    <att name="relevance_score" value="0.12195121951219512" type="real" />
  </edge>
  <edge id="O60341 (pp) Q9UBW7" label="KDM1A_HUMAN (pp) ZMYM2_HUMAN" source="O60341" target="Q9UBW7">
    <att name="confidence_score" value="1.0" type="real" />
    <att name="confidence_score_old" value="0.2231" type="real" />
    <att name="initial_score" value="0.2158" type="real" />
    <att name="relevance_score" value="0.17105263157894737" type="real" />
  </edge>
  <edge id="O60341 (pp) Q9UKL0" label="KDM1A_HUMAN (pp) RCOR1_HUMAN" source="O60341" target="Q9UKL0">
    <att name="confidence_score" value="1.0" type="real" />
    <att name="confidence_score_old" value="1.0" type="real" />
    <att name="initial_score" value="0.8013" type="real" />
    <att name="relevance_score" value="0.17105263157894737" type="real" />
  </edge>
  <edge id="O75367 (pp) P04908" label="H2AY_HUMAN (pp) H2A1B_HUMAN" source="O75367" target="P04908">
    <att name="confidence_score" value="1.0" type="real" />
    <att name="confidence_score_old" value="0.1934" type="real" />
    <att name="initial_score" value="0.1468" type="real" />
    <att name="relevance_score" value="0.20175438596491227" type="real" />
  </edge>
  <edge id="O75367 (pp) P0C0S5" label="H2AY_HUMAN (pp) H2AZ_HUMAN" source="O75367" target="P0C0S5">
    <att name="confidence_score" value="1.0" type="real" />
    <att name="confidence_score_old" value="0.1717" type="real" />
    <att name="initial_score" value="0.0892" type="real" />
    <att name="relevance_score" value="0.23076923076923078" type="real" />
  </edge>
  <edge id="O75367 (pp) P12956" label="H2AY_HUMAN (pp) XRCC6_HUMAN" source="O75367" target="P12956">
    <att name="confidence_score" value="1.0" type="real" />
    <att name="confidence_score_old" value="0.1588" type="real" />
    <att name="initial_score" value="0.0514" type="real" />
    <att name="relevance_score" value="0.1407035175879397" type="real" />
  </edge>
  <edge id="O75367 (pp) P46100" label="H2AY_HUMAN (pp) ATRX_HUMAN" source="O75367" target="P46100">
    <att name="confidence_score" value="1.0" type="real" />
    <att name="confidence_score_old" value="0.3667" type="real" />
    <att name="initial_score" value="0.4559" type="real" />
    <att name="relevance_score" value="0.323943661971831" type="real" />
  </edge>
  <edge id="O75367 (pp) P61244" label="H2AY_HUMAN (pp) MAX_HUMAN" source="O75367" target="P61244">
    <att name="confidence_score" value="1.0" type="real" />
    <att name="confidence_score_old" value="0.1696" type="real" />
    <att name="initial_score" value="0.0832" type="real" />
    <att name="relevance_score" value="0.1958762886597938" type="real" />
  </edge>
  <edge id="O75367 (pp) P62807" label="H2AY_HUMAN (pp) H2B1C_HUMAN" source="O75367" target="P62807">
    <att name="confidence_score" value="1.0" type="real" />
    <att name="confidence_score_old" value="0.1594" type="real" />
    <att name="initial_score" value="0.0533" type="real" />
    <att name="relevance_score" value="0.14689265536723164" type="real" />
  </edge>
  <edge id="O75367 (pp) P68431" label="H2AY_HUMAN (pp) H31_HUMAN" source="O75367" target="P68431">
    <att name="confidence_score" value="1.0" type="real" />
    <att name="confidence_score_old" value="0.2722" type="real" />
    <att name="initial_score" value="0.3118" type="real" />
    <att name="relevance_score" value="0.14128440366972478" type="real" />
  </edge>
  <edge id="O75367 (pp) P83916" label="H2AY_HUMAN (pp) CBX1_HUMAN" source="O75367" target="P83916">
    <att name="confidence_score" value="1.0" type="real" />
    <att name="confidence_score_old" value="0.1933" type="real" />
    <att name="initial_score" value="0.1466" type="real" />
    <att name="relevance_score" value="0.323943661971831" type="real" />
  </edge>
  <edge id="O75367 (pp) P84243" label="H2AY_HUMAN (pp) H33_HUMAN" source="O75367" target="P84243">
    <att name="confidence_score" value="1.0" type="real" />
    <att name="confidence_score_old" value="0.1605" type="real" />
    <att name="initial_score" value="0.0567" type="real" />
    <att name="relevance_score" value="0.15120274914089346" type="real" />
  </edge>
  <edge id="O75367 (pp) Q14839" label="H2AY_HUMAN (pp) CHD4_HUMAN" source="O75367" target="Q14839">
    <att name="confidence_score" value="1.0" type="real" />
    <att name="confidence_score_old" value="0.178" type="real" />
    <att name="initial_score" value="0.1067" type="real" />
    <att name="relevance_score" value="0.22023809523809523" type="real" />
  </edge>
  <edge id="O75367 (pp) Q15022" label="H2AY_HUMAN (pp) SUZ12_HUMAN" source="O75367" target="Q15022">
    <att name="confidence_score" value="1.0" type="real" />
    <att name="confidence_score_old" value="0.2224" type="real" />
    <att name="initial_score" value="0.2143" type="real" />
    <att name="relevance_score" value="0.1610738255033557" type="real" />
  </edge>
  <edge id="O75367 (pp) Q15910" label="H2AY_HUMAN (pp) EZH2_HUMAN" source="O75367" target="Q15910">
    <att name="confidence_score" value="1.0" type="real" />
    <att name="confidence_score_old" value="0.2516" type="real" />
    <att name="initial_score" value="0.2738" type="real" />
    <att name="relevance_score" value="0.1642512077294686" type="real" />
  </edge>
  <edge id="O75367 (pp) Q16695" label="H2AY_HUMAN (pp) H31T_HUMAN" source="O75367" target="Q16695">
    <att name="confidence_score" value="1.0" type="real" />
    <att name="confidence_score_old" value="0.3237" type="real" />
    <att name="initial_score" value="0.3956" type="real" />
    <att name="relevance_score" value="0.13270142180094788" type="real" />
  </edge>
  <edge id="O75367 (pp) Q7Z4V5" label="H2AY_HUMAN (pp) HDGR2_HUMAN" source="O75367" target="Q7Z4V5">
    <att name="confidence_score" value="1.0" type="real" />
    <att name="confidence_score_old" value="0.1711" type="real" />
    <att name="initial_score" value="0.0876" type="real" />
    <att name="relevance_score" value="0.323943661971831" type="real" />
  </edge>
  <edge id="O75367 (pp) Q92769" label="H2AY_HUMAN (pp) HDAC2_HUMAN" source="O75367" target="Q92769">
    <att name="confidence_score" value="1.0" type="real" />
    <att name="confidence_score_old" value="0.2294" type="real" />
    <att name="initial_score" value="0.2292" type="real" />
    <att name="relevance_score" value="0.15737704918032788" type="real" />
  </edge>
  <edge id="O75367 (pp) Q9BZ95" label="H2AY_HUMAN (pp) NSD3_HUMAN" source="O75367" target="Q9BZ95">
    <att name="confidence_score" value="1.0" type="real" />
    <att name="confidence_score_old" value="0.1835" type="real" />
    <att name="initial_score" value="0.1214" type="real" />
    <att name="relevance_score" value="0.323943661971831" type="real" />
  </edge>
  <edge id="O75367 (pp) Q9H967" label="H2AY_HUMAN (pp) WDR76_HUMAN" source="O75367" target="Q9H967">
    <att name="confidence_score" value="1.0" type="real" />
    <att name="confidence_score_old" value="0.1716" type="real" />
    <att name="initial_score" value="0.0889" type="real" />
    <att name="relevance_score" value="0.1037037037037037" type="real" />
  </edge>
  <edge id="O75461 (pp) P61244" label="E2F6_HUMAN (pp) MAX_HUMAN" source="O75461" target="P61244">
    <att name="confidence_score" value="1.0" type="real" />
    <att name="confidence_score_old" value="1.0" type="real" />
    <att name="initial_score" value="0.1753" type="real" />
    <att name="relevance_score" value="0.1958762886597938" type="real" />
  </edge>
  <edge id="O75461 (pp) P61964" label="E2F6_HUMAN (pp) WDR5_HUMAN" source="O75461" target="P61964">
    <att name="confidence_score" value="1.0" type="real" />
    <att name="confidence_score_old" value="0.1895" type="real" />
    <att name="initial_score" value="0.1369" type="real" />
    <att name="relevance_score" value="0.13297872340425532" type="real" />
  </edge>
  <edge id="O75461 (pp) P83916" label="E2F6_HUMAN (pp) CBX1_HUMAN" source="O75461" target="P83916">
    <att name="confidence_score" value="1.0" type="real" />
    <att name="confidence_score_old" value="0.1791" type="real" />
    <att name="initial_score" value="0.1096" type="real" />
    <att name="relevance_score" value="0.4" type="real" />
  </edge>
  <edge id="O75461 (pp) Q06587" label="E2F6_HUMAN (pp) RING1_HUMAN" source="O75461" target="Q06587">
    <att name="confidence_score" value="1.0" type="real" />
    <att name="confidence_score_old" value="1.0" type="real" />
    <att name="initial_score" value="0.296" type="real" />
    <att name="relevance_score" value="0.2631578947368421" type="real" />
  </edge>
  <edge id="O75461 (pp) Q09028" label="E2F6_HUMAN (pp) RBBP4_HUMAN" source="O75461" target="Q09028">
    <att name="confidence_score" value="1.0" type="real" />
    <att name="confidence_score_old" value="1.0" type="real" />
    <att name="initial_score" value="0.0961" type="real" />
    <att name="relevance_score" value="0.17525773195876287" type="real" />
  </edge>
  <edge id="O75461 (pp) Q13185" label="E2F6_HUMAN (pp) CBX3_HUMAN" source="O75461" target="Q13185">
    <att name="confidence_score" value="1.0" type="real" />
    <att name="confidence_score_old" value="1.0" type="real" />
    <att name="initial_score" value="0.2246" type="real" />
    <att name="relevance_score" value="0.4" type="real" />
  </edge>
  <edge id="O75461 (pp) Q14186" label="E2F6_HUMAN (pp) TFDP1_HUMAN" source="O75461" target="Q14186">
    <att name="confidence_score" value="1.0" type="real" />
    <att name="confidence_score_old" value="1.0" type="real" />
    <att name="initial_score" value="0.3019" type="real" />
    <att name="relevance_score" value="0.2702702702702703" type="real" />
  </edge>
  <edge id="O75461 (pp) Q15022" label="E2F6_HUMAN (pp) SUZ12_HUMAN" source="O75461" target="Q15022">
    <att name="confidence_score" value="1.0" type="real" />
    <att name="confidence_score_old" value="1.0" type="real" />
    <att name="initial_score" value="0.0965" type="real" />
    <att name="relevance_score" value="0.1610738255033557" type="real" />
  </edge>
  <edge id="O75461 (pp) Q15910" label="E2F6_HUMAN (pp) EZH2_HUMAN" source="O75461" target="Q15910">
    <att name="confidence_score" value="1.0" type="real" />
    <att name="confidence_score_old" value="1.0" type="real" />
    <att name="initial_score" value="0.1666" type="real" />
    <att name="relevance_score" value="0.1642512077294686" type="real" />
  </edge>
  <edge id="O75461 (pp) Q8IWI9" label="E2F6_HUMAN (pp) MGAP_HUMAN" source="O75461" target="Q8IWI9">
    <att name="confidence_score" value="1.0" type="real" />
    <att name="confidence_score_old" value="1.0" type="real" />
    <att name="initial_score" value="0.1761" type="real" />
    <att name="relevance_score" value="0.4" type="real" />
  </edge>
  <edge id="O75461 (pp) Q92769" label="E2F6_HUMAN (pp) HDAC2_HUMAN" source="O75461" target="Q92769">
    <att name="confidence_score" value="1.0" type="real" />
    <att name="confidence_score_old" value="0.1831" type="real" />
    <att name="initial_score" value="0.1203" type="real" />
    <att name="relevance_score" value="0.15737704918032788" type="real" />
  </edge>
  <edge id="O75461 (pp) Q969R5" label="E2F6_HUMAN (pp) LMBL2_HUMAN" source="O75461" target="Q969R5">
    <att name="confidence_score" value="1.0" type="real" />
    <att name="confidence_score_old" value="1.0" type="real" />
    <att name="initial_score" value="0.2406" type="real" />
    <att name="relevance_score" value="0.3090909090909091" type="real" />
  </edge>
  <edge id="O75461 (pp) Q96KQ7" label="E2F6_HUMAN (pp) EHMT2_HUMAN" source="O75461" target="Q96KQ7">
    <att name="confidence_score" value="1.0" type="real" />
    <att name="confidence_score_old" value="1.0" type="real" />
    <att name="initial_score" value="0.1495" type="real" />
    <att name="relevance_score" value="0.3486238532110092" type="real" />
  </edge>
  <edge id="O75461 (pp) Q99496" label="E2F6_HUMAN (pp) RING2_HUMAN" source="O75461" target="Q99496">
    <att name="confidence_score" value="1.0" type="real" />
    <att name="confidence_score_old" value="1.0" type="real" />
    <att name="initial_score" value="0.2758" type="real" />
    <att name="relevance_score" value="0.18120805369127516" type="real" />
  </edge>
  <edge id="O75461 (pp) Q9BYE7" label="E2F6_HUMAN (pp) PCGF6_HUMAN" source="O75461" target="Q9BYE7">
    <att name="confidence_score" value="1.0" type="real" />
    <att name="confidence_score_old" value="1.0" type="real" />
    <att name="initial_score" value="0.2686" type="real" />
    <att name="relevance_score" value="0.35294117647058826" type="real" />
  </edge>
  <edge id="O75461 (pp) Q9H9B1" label="E2F6_HUMAN (pp) EHMT1_HUMAN" source="O75461" target="Q9H9B1">
    <att name="confidence_score" value="1.0" type="real" />
    <att name="confidence_score_old" value="1.0" type="real" />
    <att name="initial_score" value="0.1072" type="real" />
    <att name="relevance_score" value="0.4" type="real" />
  </edge>
  <edge id="O75461 (pp) Q9UBC3" label="E2F6_HUMAN (pp) DNM3B_HUMAN" source="O75461" target="Q9UBC3">
    <att name="confidence_score" value="1.0" type="real" />
    <att name="confidence_score_old" value="0.7014" type="real" />
    <att name="initial_score" value="0.7691" type="real" />
    <att name="relevance_score" value="0.2909090909090909" type="real" />
  </edge>
  <edge id="O75531 (pp) P68431" label="BAF_HUMAN (pp) H31_HUMAN" source="O75531" target="P68431">
    <att name="confidence_score" value="1.0" type="real" />
    <att name="confidence_score_old" value="0.5152" type="real" />
    <att name="initial_score" value="0.6201" type="real" />
    <att name="relevance_score" value="0.14128440366972478" type="real" />
  </edge>
  <edge id="O75531 (pp) P83916" label="BAF_HUMAN (pp) CBX1_HUMAN" source="O75531" target="P83916">
    <att name="confidence_score" value="1.0" type="real" />
    <att name="confidence_score_old" value="0.1759" type="real" />
    <att name="initial_score" value="0.1009" type="real" />
    <att name="relevance_score" value="0.21428571428571427" type="real" />
  </edge>
  <edge id="O75531 (pp) Q96KQ7" label="BAF_HUMAN (pp) EHMT2_HUMAN" source="O75531" target="Q96KQ7">
    <att name="confidence_score" value="1.0" type="real" />
    <att name="confidence_score_old" value="0.2242" type="real" />
    <att name="initial_score" value="0.2181" type="real" />
    <att name="relevance_score" value="0.21428571428571427" type="real" />
  </edge>
  <edge id="O95785 (pp) P0C0S5" label="WIZ_HUMAN (pp) H2AZ_HUMAN" source="O95785" target="P0C0S5">
    <att name="confidence_score" value="1.0" type="real" />
    <att name="confidence_score_old" value="0.1709" type="real" />
    <att name="initial_score" value="0.087" type="real" />
    <att name="relevance_score" value="0.23076923076923078" type="real" />
  </edge>
  <edge id="O95785 (pp) P45973" label="WIZ_HUMAN (pp) CBX5_HUMAN" source="O95785" target="P45973">
    <att name="confidence_score" value="1.0" type="real" />
    <att name="confidence_score_old" value="0.1749" type="real" />
    <att name="initial_score" value="0.0982" type="real" />
    <att name="relevance_score" value="0.43333333333333335" type="real" />
  </edge>
  <edge id="O95785 (pp) P68431" label="WIZ_HUMAN (pp) H31_HUMAN" source="O95785" target="P68431">
    <att name="confidence_score" value="1.0" type="real" />
    <att name="confidence_score_old" value="0.172" type="real" />
    <att name="initial_score" value="0.0902" type="real" />
    <att name="relevance_score" value="0.14128440366972478" type="real" />
  </edge>
  <edge id="O95785 (pp) P83916" label="WIZ_HUMAN (pp) CBX1_HUMAN" source="O95785" target="P83916">
    <att name="confidence_score" value="1.0" type="real" />
    <att name="confidence_score_old" value="0.1714" type="real" />
    <att name="initial_score" value="0.0883" type="real" />
    <att name="relevance_score" value="0.43333333333333335" type="real" />
  </edge>
  <edge id="O95785 (pp) P84243" label="WIZ_HUMAN (pp) H33_HUMAN" source="O95785" target="P84243">
    <att name="confidence_score" value="1.0" type="real" />
    <att name="confidence_score_old" value="0.1652" type="real" />
    <att name="initial_score" value="0.0705" type="real" />
    <att name="relevance_score" value="0.15120274914089346" type="real" />
  </edge>
  <edge id="O95785 (pp) Q13185" label="WIZ_HUMAN (pp) CBX3_HUMAN" source="O95785" target="Q13185">
    <att name="confidence_score" value="1.0" type="real" />
    <att name="confidence_score_old" value="0.1801" type="real" />
    <att name="initial_score" value="0.1122" type="real" />
    <att name="relevance_score" value="0.43333333333333335" type="real" />
  </edge>
  <edge id="O95785 (pp) Q92769" label="WIZ_HUMAN (pp) HDAC2_HUMAN" source="O95785" target="Q92769">
    <att name="confidence_score" value="1.0" type="real" />
    <att name="confidence_score_old" value="0.1777" type="real" />
    <att name="initial_score" value="0.1057" type="real" />
    <att name="relevance_score" value="0.15737704918032788" type="real" />
  </edge>
  <edge id="O95785 (pp) Q96JM2" label="WIZ_HUMAN (pp) ZN462_HUMAN" source="O95785" target="Q96JM2">
    <att name="confidence_score" value="1.0" type="real" />
    <att name="confidence_score_old" value="0.1687" type="real" />
    <att name="initial_score" value="0.0806" type="real" />
    <att name="relevance_score" value="0.43333333333333335" type="real" />
  </edge>
  <edge id="O95785 (pp) Q96KQ7" label="WIZ_HUMAN (pp) EHMT2_HUMAN" source="O95785" target="Q96KQ7">
    <att name="confidence_score" value="1.0" type="real" />
    <att name="confidence_score_old" value="0.2214" type="real" />
    <att name="initial_score" value="0.212" type="real" />
    <att name="relevance_score" value="0.3486238532110092" type="real" />
  </edge>
  <edge id="O95785 (pp) Q9H582" label="WIZ_HUMAN (pp) ZN644_HUMAN" source="O95785" target="Q9H582">
    <att name="confidence_score" value="1.0" type="real" />
    <att name="confidence_score_old" value="0.166" type="real" />
    <att name="initial_score" value="0.073" type="real" />
    <att name="relevance_score" value="0.43333333333333335" type="real" />
  </edge>
  <edge id="O95785 (pp) Q9H9B1" label="WIZ_HUMAN (pp) EHMT1_HUMAN" source="O95785" target="Q9H9B1">
    <att name="confidence_score" value="1.0" type="real" />
    <att name="confidence_score_old" value="0.1657" type="real" />
    <att name="initial_score" value="0.072" type="real" />
    <att name="relevance_score" value="0.43333333333333335" type="real" />
  </edge>
  <edge id="O95785 (pp) Q9Y232" label="WIZ_HUMAN (pp) CDYL_HUMAN" source="O95785" target="Q9Y232">
    <att name="confidence_score" value="1.0" type="real" />
    <att name="confidence_score_old" value="0.1917" type="real" />
    <att name="initial_score" value="0.1423" type="real" />
    <att name="relevance_score" value="0.4074074074074074" type="real" />
  </edge>
  <edge id="P04908 (pp) P0C0S5" label="H2A1B_HUMAN (pp) H2AZ_HUMAN" source="P04908" target="P0C0S5">
    <att name="confidence_score" value="1.0" type="real" />
    <att name="confidence_score_old" value="0.165" type="real" />
    <att name="initial_score" value="0.0701" type="real" />
    <att name="relevance_score" value="0.20175438596491227" type="real" />
  </edge>
  <edge id="P04908 (pp) P12956" label="H2A1B_HUMAN (pp) XRCC6_HUMAN" source="P04908" target="P12956">
    <att name="confidence_score" value="1.0" type="real" />
    <att name="confidence_score_old" value="0.1645" type="real" />
    <att name="initial_score" value="0.0684" type="real" />
    <att name="relevance_score" value="0.1407035175879397" type="real" />
  </edge>
  <edge id="P04908 (pp) P46100" label="H2A1B_HUMAN (pp) ATRX_HUMAN" source="P04908" target="P46100">
    <att name="confidence_score" value="1.0" type="real" />
    <att name="confidence_score_old" value="0.1825" type="real" />
    <att name="initial_score" value="0.1188" type="real" />
    <att name="relevance_score" value="0.20175438596491227" type="real" />
  </edge>
  <edge id="P04908 (pp) P62807" label="H2A1B_HUMAN (pp) H2B1C_HUMAN" source="P04908" target="P62807">
    <att name="confidence_score" value="1.0" type="real" />
    <att name="confidence_score_old" value="0.1697" type="real" />
    <att name="initial_score" value="0.0835" type="real" />
    <att name="relevance_score" value="0.14689265536723164" type="real" />
  </edge>
  <edge id="P04908 (pp) P68431" label="H2A1B_HUMAN (pp) H31_HUMAN" source="P04908" target="P68431">
    <att name="confidence_score" value="1.0" type="real" />
    <att name="confidence_score_old" value="0.6108" type="real" />
    <att name="initial_score" value="0.7023" type="real" />
    <att name="relevance_score" value="0.14128440366972478" type="real" />
  </edge>
  <edge id="P04908 (pp) P83916" label="H2A1B_HUMAN (pp) CBX1_HUMAN" source="P04908" target="P83916">
    <att name="confidence_score" value="1.0" type="real" />
    <att name="confidence_score_old" value="0.1799" type="real" />
    <att name="initial_score" value="0.1117" type="real" />
    <att name="relevance_score" value="0.20175438596491227" type="real" />
  </edge>
  <edge id="P04908 (pp) P84243" label="H2A1B_HUMAN (pp) H33_HUMAN" source="P04908" target="P84243">
    <att name="confidence_score" value="1.0" type="real" />
    <att name="confidence_score_old" value="0.1664" type="real" />
    <att name="initial_score" value="0.0741" type="real" />
    <att name="relevance_score" value="0.15120274914089346" type="real" />
  </edge>
  <edge id="P04908 (pp) Q06587" label="H2A1B_HUMAN (pp) RING1_HUMAN" source="P04908" target="Q06587">
    <att name="confidence_score" value="1.0" type="real" />
    <att name="confidence_score_old" value="0.3584" type="real" />
    <att name="initial_score" value="0.4447" type="real" />
    <att name="relevance_score" value="0.20175438596491227" type="real" />
  </edge>
  <edge id="P04908 (pp) Q14839" label="H2A1B_HUMAN (pp) CHD4_HUMAN" source="P04908" target="Q14839">
    <att name="confidence_score" value="1.0" type="real" />
    <att name="confidence_score_old" value="0.2343" type="real" />
    <att name="initial_score" value="0.2394" type="real" />
    <att name="relevance_score" value="0.20175438596491227" type="real" />
  </edge>
  <edge id="P04908 (pp) Q15022" label="H2A1B_HUMAN (pp) SUZ12_HUMAN" source="P04908" target="Q15022">
    <att name="confidence_score" value="1.0" type="real" />
    <att name="confidence_score_old" value="0.1673" type="real" />
    <att name="initial_score" value="0.0766" type="real" />
    <att name="relevance_score" value="0.1610738255033557" type="real" />
  </edge>
  <edge id="P04908 (pp) Q15910" label="H2A1B_HUMAN (pp) EZH2_HUMAN" source="P04908" target="Q15910">
    <att name="confidence_score" value="1.0" type="real" />
    <att name="confidence_score_old" value="0.2306" type="real" />
    <att name="initial_score" value="0.2316" type="real" />
    <att name="relevance_score" value="0.1642512077294686" type="real" />
  </edge>
  <edge id="P04908 (pp) Q16695" label="H2A1B_HUMAN (pp) H31T_HUMAN" source="P04908" target="Q16695">
    <att name="confidence_score" value="1.0" type="real" />
    <att name="confidence_score_old" value="0.2457" type="real" />
    <att name="initial_score" value="0.2624" type="real" />
    <att name="relevance_score" value="0.13270142180094788" type="real" />
  </edge>
  <edge id="P04908 (pp) Q71DI3" label="H2A1B_HUMAN (pp) H32_HUMAN" source="P04908" target="Q71DI3">
    <att name="confidence_score" value="1.0" type="real" />
    <att name="confidence_score_old" value="0.1895" type="real" />
    <att name="initial_score" value="0.1369" type="real" />
    <att name="relevance_score" value="0.1774193548387097" type="real" />
  </edge>
  <edge id="P04908 (pp) Q96ME7" label="H2A1B_HUMAN (pp) ZN512_HUMAN" source="P04908" target="Q96ME7">
    <att name="confidence_score" value="1.0" type="real" />
    <att name="confidence_score_old" value="0.165" type="real" />
    <att name="initial_score" value="0.0698" type="real" />
    <att name="relevance_score" value="0.10294117647058823" type="real" />
  </edge>
  <edge id="P04908 (pp) Q99496" label="H2A1B_HUMAN (pp) RING2_HUMAN" source="P04908" target="Q99496">
    <att name="confidence_score" value="1.0" type="real" />
    <att name="confidence_score_old" value="0.5629" type="real" />
    <att name="initial_score" value="0.6628" type="real" />
    <att name="relevance_score" value="0.18120805369127516" type="real" />
  </edge>
  <edge id="P04908 (pp) Q9H967" label="H2A1B_HUMAN (pp) WDR76_HUMAN" source="P04908" target="Q9H967">
    <att name="confidence_score" value="1.0" type="real" />
    <att name="confidence_score_old" value="0.1645" type="real" />
    <att name="initial_score" value="0.0686" type="real" />
    <att name="relevance_score" value="0.1037037037037037" type="real" />
  </edge>
  <edge id="P04908 (pp) Q9Y5B9" label="H2A1B_HUMAN (pp) SP16H_HUMAN" source="P04908" target="Q9Y5B9">
    <att name="confidence_score" value="1.0" type="real" />
    <att name="confidence_score_old" value="0.2038" type="real" />
    <att name="initial_score" value="0.172" type="real" />
    <att name="relevance_score" value="0.13372093023255813" type="real" />
  </edge>
  <edge id="P0C0S5 (pp) P12956" label="H2AZ_HUMAN (pp) XRCC6_HUMAN" source="P0C0S5" target="P12956">
    <att name="confidence_score" value="1.0" type="real" />
    <att name="confidence_score_old" value="0.1931" type="real" />
    <att name="initial_score" value="0.1458" type="real" />
    <att name="relevance_score" value="0.1407035175879397" type="real" />
  </edge>
  <edge id="P0C0S5 (pp) P51532" label="H2AZ_HUMAN (pp) SMCA4_HUMAN" source="P0C0S5" target="P51532">
    <att name="confidence_score" value="1.0" type="real" />
    <att name="confidence_score_old" value="0.1898" type="real" />
    <att name="initial_score" value="0.1376" type="real" />
    <att name="relevance_score" value="0.12849162011173185" type="real" />
  </edge>
  <edge id="P0C0S5 (pp) P61964" label="H2AZ_HUMAN (pp) WDR5_HUMAN" source="P0C0S5" target="P61964">
    <att name="confidence_score" value="1.0" type="real" />
    <att name="confidence_score_old" value="0.1781" type="real" />
    <att name="initial_score" value="0.107" type="real" />
    <att name="relevance_score" value="0.13297872340425532" type="real" />
  </edge>
  <edge id="P0C0S5 (pp) P62807" label="H2AZ_HUMAN (pp) H2B1C_HUMAN" source="P0C0S5" target="P62807">
    <att name="confidence_score" value="1.0" type="real" />
    <att name="confidence_score_old" value="0.2482" type="real" />
    <att name="initial_score" value="0.2673" type="real" />
    <att name="relevance_score" value="0.14689265536723164" type="real" />
  </edge>
  <edge id="P0C0S5 (pp) P68431" label="H2AZ_HUMAN (pp) H31_HUMAN" source="P0C0S5" target="P68431">
    <att name="confidence_score" value="1.0" type="real" />
    <att name="confidence_score_old" value="0.4183" type="real" />
    <att name="initial_score" value="0.5194" type="real" />
    <att name="relevance_score" value="0.14128440366972478" type="real" />
  </edge>
  <edge id="P0C0S5 (pp) P83916" label="H2AZ_HUMAN (pp) CBX1_HUMAN" source="P0C0S5" target="P83916">
    <att name="confidence_score" value="1.0" type="real" />
    <att name="confidence_score_old" value="0.1543" type="real" />
    <att name="initial_score" value="0.0377" type="real" />
    <att name="relevance_score" value="0.23076923076923078" type="real" />
  </edge>
  <edge id="P0C0S5 (pp) P84243" label="H2AZ_HUMAN (pp) H33_HUMAN" source="P0C0S5" target="P84243">
    <att name="confidence_score" value="1.0" type="real" />
    <att name="confidence_score_old" value="0.2053" type="real" />
    <att name="initial_score" value="0.1756" type="real" />
    <att name="relevance_score" value="0.15120274914089346" type="real" />
  </edge>
  <edge id="P0C0S5 (pp) Q13185" label="H2AZ_HUMAN (pp) CBX3_HUMAN" source="P0C0S5" target="Q13185">
    <att name="confidence_score" value="1.0" type="real" />
    <att name="confidence_score_old" value="0.1712" type="real" />
    <att name="initial_score" value="0.0877" type="real" />
    <att name="relevance_score" value="0.23076923076923078" type="real" />
  </edge>
  <edge id="P0C0S5 (pp) Q14839" label="H2AZ_HUMAN (pp) CHD4_HUMAN" source="P0C0S5" target="Q14839">
    <att name="confidence_score" value="1.0" type="real" />
    <att name="confidence_score_old" value="0.3521" type="real" />
    <att name="initial_score" value="0.4362" type="real" />
    <att name="relevance_score" value="0.22023809523809523" type="real" />
  </edge>
  <edge id="P0C0S5 (pp) Q71DI3" label="H2AZ_HUMAN (pp) H32_HUMAN" source="P0C0S5" target="Q71DI3">
    <att name="confidence_score" value="1.0" type="real" />
    <att name="confidence_score_old" value="0.1649" type="real" />
    <att name="initial_score" value="0.0696" type="real" />
    <att name="relevance_score" value="0.1774193548387097" type="real" />
  </edge>
  <edge id="P0C0S5 (pp) Q7Z3K3" label="H2AZ_HUMAN (pp) POGZ_HUMAN" source="P0C0S5" target="Q7Z3K3">
    <att name="confidence_score" value="1.0" type="real" />
    <att name="confidence_score_old" value="0.1716" type="real" />
    <att name="initial_score" value="0.089" type="real" />
    <att name="relevance_score" value="0.23076923076923078" type="real" />
  </edge>
  <edge id="P0C0S5 (pp) Q92769" label="H2AZ_HUMAN (pp) HDAC2_HUMAN" source="P0C0S5" target="Q92769">
    <att name="confidence_score" value="1.0" type="real" />
    <att name="confidence_score_old" value="0.1701" type="real" />
    <att name="initial_score" value="0.0848" type="real" />
    <att name="relevance_score" value="0.15737704918032788" type="real" />
  </edge>
  <edge id="P0C0S5 (pp) Q96KQ7" label="H2AZ_HUMAN (pp) EHMT2_HUMAN" source="P0C0S5" target="Q96KQ7">
    <att name="confidence_score" value="1.0" type="real" />
    <att name="confidence_score_old" value="0.1705" type="real" />
    <att name="initial_score" value="0.0858" type="real" />
    <att name="relevance_score" value="0.23076923076923078" type="real" />
  </edge>
  <edge id="P0C0S5 (pp) Q99496" label="H2AZ_HUMAN (pp) RING2_HUMAN" source="P0C0S5" target="Q99496">
    <att name="confidence_score" value="1.0" type="real" />
    <att name="confidence_score_old" value="0.1709" type="real" />
    <att name="initial_score" value="0.0869" type="real" />
    <att name="relevance_score" value="0.18120805369127516" type="real" />
  </edge>
  <edge id="P0C0S5 (pp) Q9H2P0" label="H2AZ_HUMAN (pp) ADNP_HUMAN" source="P0C0S5" target="Q9H2P0">
    <att name="confidence_score" value="1.0" type="real" />
    <att name="confidence_score_old" value="0.1719" type="real" />
    <att name="initial_score" value="0.0899" type="real" />
    <att name="relevance_score" value="0.23076923076923078" type="real" />
  </edge>
  <edge id="P0C0S5 (pp) Q9H9B1" label="H2AZ_HUMAN (pp) EHMT1_HUMAN" source="P0C0S5" target="Q9H9B1">
    <att name="confidence_score" value="1.0" type="real" />
    <att name="confidence_score_old" value="0.1598" type="real" />
    <att name="initial_score" value="0.0546" type="real" />
    <att name="relevance_score" value="0.23076923076923078" type="real" />
  </edge>
  <edge id="P0C0S5 (pp) Q9NQS7" label="H2AZ_HUMAN (pp) INCE_HUMAN" source="P0C0S5" target="Q9NQS7">
    <att name="confidence_score" value="1.0" type="real" />
    <att name="confidence_score_old" value="0.5115" type="real" />
    <att name="initial_score" value="0.6166" type="real" />
    <att name="relevance_score" value="0.23076923076923078" type="real" />
  </edge>
  <edge id="P0C0S5 (pp) Q9Y5B9" label="H2AZ_HUMAN (pp) SP16H_HUMAN" source="P0C0S5" target="Q9Y5B9">
    <att name="confidence_score" value="1.0" type="real" />
    <att name="confidence_score_old" value="0.1803" type="real" />
    <att name="initial_score" value="0.1128" type="real" />
    <att name="relevance_score" value="0.13372093023255813" type="real" />
  </edge>
  <edge id="P11309 (pp) P61244" label="PIM1_HUMAN (pp) MAX_HUMAN" source="P11309" target="P61244">
    <att name="confidence_score" value="1.0" type="real" />
    <att name="confidence_score_old" value="0.2117" type="real" />
    <att name="initial_score" value="0.1904" type="real" />
    <att name="relevance_score" value="0.16666666666666666" type="real" />
  </edge>
  <edge id="P11309 (pp) P83916" label="PIM1_HUMAN (pp) CBX1_HUMAN" source="P11309" target="P83916">
    <att name="confidence_score" value="1.0" type="real" />
    <att name="confidence_score_old" value="0.2386" type="real" />
    <att name="initial_score" value="0.2482" type="real" />
    <att name="relevance_score" value="0.16666666666666666" type="real" />
  </edge>
  <edge id="P11309 (pp) Q13185" label="PIM1_HUMAN (pp) CBX3_HUMAN" source="P11309" target="Q13185">
    <att name="confidence_score" value="1.0" type="real" />
    <att name="confidence_score_old" value="0.6812" type="real" />
    <att name="initial_score" value="0.755" type="real" />
    <att name="relevance_score" value="0.16666666666666666" type="real" />
  </edge>
  <edge id="P11309 (pp) Q71DI3" label="PIM1_HUMAN (pp) H32_HUMAN" source="P11309" target="Q71DI3">
    <att name="confidence_score" value="1.0" type="real" />
    <att name="confidence_score_old" value="0.2128" type="real" />
    <att name="initial_score" value="0.193" type="real" />
    <att name="relevance_score" value="0.16666666666666666" type="real" />
  </edge>
  <edge id="P12956 (pp) P45973" label="XRCC6_HUMAN (pp) CBX5_HUMAN" source="P12956" target="P45973">
    <att name="confidence_score" value="1.0" type="real" />
    <att name="confidence_score_old" value="0.3714" type="real" />
    <att name="initial_score" value="0.4619" type="real" />
    <att name="relevance_score" value="0.1407035175879397" type="real" />
  </edge>
  <edge id="P12956 (pp) P46100" label="XRCC6_HUMAN (pp) ATRX_HUMAN" source="P12956" target="P46100">
    <att name="confidence_score" value="1.0" type="real" />
    <att name="confidence_score_old" value="0.1823" type="real" />
    <att name="initial_score" value="0.118" type="real" />
    <att name="relevance_score" value="0.1407035175879397" type="real" />
  </edge>
  <edge id="P12956 (pp) P68431" label="XRCC6_HUMAN (pp) H31_HUMAN" source="P12956" target="P68431">
    <att name="confidence_score" value="1.0" type="real" />
    <att name="confidence_score_old" value="0.3739" type="real" />
    <att name="initial_score" value="0.4652" type="real" />
    <att name="relevance_score" value="0.1407035175879397" type="real" />
  </edge>
  <edge id="P12956 (pp) P83916" label="XRCC6_HUMAN (pp) CBX1_HUMAN" source="P12956" target="P83916">
    <att name="confidence_score" value="1.0" type="real" />
    <att name="confidence_score_old" value="0.1764" type="real" />
    <att name="initial_score" value="0.1024" type="real" />
    <att name="relevance_score" value="0.1407035175879397" type="real" />
  </edge>
  <edge id="P12956 (pp) P84243" label="XRCC6_HUMAN (pp) H33_HUMAN" source="P12956" target="P84243">
    <att name="confidence_score" value="1.0" type="real" />
    <att name="confidence_score_old" value="0.1953" type="real" />
    <att name="initial_score" value="0.1513" type="real" />
    <att name="relevance_score" value="0.1407035175879397" type="real" />
  </edge>
  <edge id="P12956 (pp) Q09028" label="XRCC6_HUMAN (pp) RBBP4_HUMAN" source="P12956" target="Q09028">
    <att name="confidence_score" value="1.0" type="real" />
    <att name="confidence_score_old" value="0.1739" type="real" />
    <att name="initial_score" value="0.0952" type="real" />
    <att name="relevance_score" value="0.1407035175879397" type="real" />
  </edge>
  <edge id="P12956 (pp) Q12873" label="XRCC6_HUMAN (pp) CHD3_HUMAN" source="P12956" target="Q12873">
    <att name="confidence_score" value="1.0" type="real" />
    <att name="confidence_score_old" value="0.1679" type="real" />
    <att name="initial_score" value="0.0783" type="real" />
    <att name="relevance_score" value="0.1407035175879397" type="real" />
  </edge>
  <edge id="P12956 (pp) Q13111" label="XRCC6_HUMAN (pp) CAF1A_HUMAN" source="P12956" target="Q13111">
    <att name="confidence_score" value="1.0" type="real" />
    <att name="confidence_score_old" value="0.1965" type="real" />
    <att name="initial_score" value="0.1543" type="real" />
    <att name="relevance_score" value="0.1407035175879397" type="real" />
  </edge>
  <edge id="P12956 (pp) Q13112" label="XRCC6_HUMAN (pp) CAF1B_HUMAN" source="P12956" target="Q13112">
    <att name="confidence_score" value="1.0" type="real" />
    <att name="confidence_score_old" value="0.1663" type="real" />
    <att name="initial_score" value="0.0739" type="real" />
    <att name="relevance_score" value="0.1407035175879397" type="real" />
  </edge>
  <edge id="P12956 (pp) Q13185" label="XRCC6_HUMAN (pp) CBX3_HUMAN" source="P12956" target="Q13185">
    <att name="confidence_score" value="1.0" type="real" />
    <att name="confidence_score_old" value="0.1763" type="real" />
    <att name="initial_score" value="0.1019" type="real" />
    <att name="relevance_score" value="0.1407035175879397" type="real" />
  </edge>
  <edge id="P12956 (pp) Q13416" label="XRCC6_HUMAN (pp) ORC2_HUMAN" source="P12956" target="Q13416">
    <att name="confidence_score" value="1.0" type="real" />
    <att name="confidence_score_old" value="0.1905" type="real" />
    <att name="initial_score" value="0.1394" type="real" />
    <att name="relevance_score" value="0.1407035175879397" type="real" />
  </edge>
  <edge id="P12956 (pp) Q16695" label="XRCC6_HUMAN (pp) H31T_HUMAN" source="P12956" target="Q16695">
    <att name="confidence_score" value="1.0" type="real" />
    <att name="confidence_score_old" value="1.0" type="real" />
    <att name="initial_score" value="0.1098" type="real" />
    <att name="relevance_score" value="0.13270142180094788" type="real" />
  </edge>
  <edge id="P12956 (pp) Q92878" label="XRCC6_HUMAN (pp) RAD50_HUMAN" source="P12956" target="Q92878">
    <att name="confidence_score" value="1.0" type="real" />
    <att name="confidence_score_old" value="1.0" type="real" />
    <att name="initial_score" value="0.1095" type="real" />
    <att name="relevance_score" value="0.10429447852760736" type="real" />
  </edge>
  <edge id="P12956 (pp) Q9H967" label="XRCC6_HUMAN (pp) WDR76_HUMAN" source="P12956" target="Q9H967">
    <att name="confidence_score" value="1.0" type="real" />
    <att name="confidence_score_old" value="0.1795" type="real" />
    <att name="initial_score" value="0.1108" type="real" />
    <att name="relevance_score" value="0.1037037037037037" type="real" />
  </edge>
  <edge id="P12956 (pp) Q9Y5B9" label="XRCC6_HUMAN (pp) SP16H_HUMAN" source="P12956" target="Q9Y5B9">
    <att name="confidence_score" value="1.0" type="real" />
    <att name="confidence_score_old" value="0.1681" type="real" />
    <att name="initial_score" value="0.079" type="real" />
    <att name="relevance_score" value="0.13372093023255813" type="real" />
  </edge>
  <edge id="P23497 (pp) P45973" label="SP100_HUMAN (pp) CBX5_HUMAN" source="P23497" target="P45973">
    <att name="confidence_score" value="1.0" type="real" />
    <att name="confidence_score_old" value="0.5001" type="real" />
    <att name="initial_score" value="0.6057" type="real" />
    <att name="relevance_score" value="0.11538461538461539" type="real" />
  </edge>
  <edge id="P23497 (pp) P83916" label="SP100_HUMAN (pp) CBX1_HUMAN" source="P23497" target="P83916">
    <att name="confidence_score" value="1.0" type="real" />
    <att name="confidence_score_old" value="0.2517" type="real" />
    <att name="initial_score" value="0.274" type="real" />
    <att name="relevance_score" value="0.11538461538461539" type="real" />
  </edge>
  <edge id="P23497 (pp) Q13185" label="SP100_HUMAN (pp) CBX3_HUMAN" source="P23497" target="Q13185">
    <att name="confidence_score" value="1.0" type="real" />
    <att name="confidence_score_old" value="0.5597" type="real" />
    <att name="initial_score" value="0.6601" type="real" />
    <att name="relevance_score" value="0.11538461538461539" type="real" />
  </edge>
  <edge id="P45973 (pp) P46013" label="CBX5_HUMAN (pp) KI67_HUMAN" source="P45973" target="P46013">
    <att name="confidence_score" value="1.0" type="real" />
    <att name="confidence_score_old" value="0.4412" type="real" />
    <att name="initial_score" value="0.5452" type="real" />
    <att name="relevance_score" value="0.35135135135135137" type="real" />
  </edge>
  <edge id="P45973 (pp) P46100" label="CBX5_HUMAN (pp) ATRX_HUMAN" source="P45973" target="P46100">
    <att name="confidence_score" value="1.0" type="real" />
    <att name="confidence_score_old" value="0.3687" type="real" />
    <att name="initial_score" value="0.4584" type="real" />
    <att name="relevance_score" value="0.3559322033898305" type="real" />
  </edge>
  <edge id="P45973 (pp) P51531" label="CBX5_HUMAN (pp) SMCA2_HUMAN" source="P45973" target="P51531">
    <att name="confidence_score" value="1.0" type="real" />
    <att name="confidence_score_old" value="0.1942" type="real" />
    <att name="initial_score" value="0.1487" type="real" />
    <att name="relevance_score" value="0.125" type="real" />
  </edge>
  <edge id="P45973 (pp) P51532" label="CBX5_HUMAN (pp) SMCA4_HUMAN" source="P45973" target="P51532">
    <att name="confidence_score" value="1.0" type="real" />
    <att name="confidence_score_old" value="0.4272" type="real" />
    <att name="initial_score" value="0.5296" type="real" />
    <att name="relevance_score" value="0.12849162011173185" type="real" />
  </edge>
  <edge id="P45973 (pp) P51608" label="CBX5_HUMAN (pp) MECP2_HUMAN" source="P45973" target="P51608">
    <att name="confidence_score" value="1.0" type="real" />
    <att name="confidence_score_old" value="0.39" type="real" />
    <att name="initial_score" value="0.4855" type="real" />
    <att name="relevance_score" value="0.15151515151515152" type="real" />
  </edge>
  <edge id="P45973 (pp) P68431" label="CBX5_HUMAN (pp) H31_HUMAN" source="P45973" target="P68431">
    <att name="confidence_score" value="1.0" type="real" />
    <att name="confidence_score_old" value="1.0" type="real" />
    <att name="initial_score" value="0.7744" type="real" />
    <att name="relevance_score" value="0.14128440366972478" type="real" />
  </edge>
  <edge id="P45973 (pp) P83916" label="CBX5_HUMAN (pp) CBX1_HUMAN" source="P45973" target="P83916">
    <att name="confidence_score" value="1.0" type="real" />
    <att name="confidence_score_old" value="1.0" type="real" />
    <att name="initial_score" value="0.3401" type="real" />
    <att name="relevance_score" value="0.5897435897435898" type="real" />
  </edge>
  <edge id="P45973 (pp) P84243" label="CBX5_HUMAN (pp) H33_HUMAN" source="P45973" target="P84243">
    <att name="confidence_score" value="1.0" type="real" />
    <att name="confidence_score_old" value="1.0" type="real" />
    <att name="initial_score" value="0.7436" type="real" />
    <att name="relevance_score" value="0.15120274914089346" type="real" />
  </edge>
  <edge id="P45973 (pp) Q09028" label="CBX5_HUMAN (pp) RBBP4_HUMAN" source="P45973" target="Q09028">
    <att name="confidence_score" value="1.0" type="real" />
    <att name="confidence_score_old" value="0.2484" type="real" />
    <att name="initial_score" value="0.2677" type="real" />
    <att name="relevance_score" value="0.17525773195876287" type="real" />
  </edge>
  <edge id="P45973 (pp) Q13111" label="CBX5_HUMAN (pp) CAF1A_HUMAN" source="P45973" target="Q13111">
    <att name="confidence_score" value="1.0" type="real" />
    <att name="confidence_score_old" value="0.5924" type="real" />
    <att name="initial_score" value="0.6876" type="real" />
    <att name="relevance_score" value="0.2916666666666667" type="real" />
  </edge>
  <edge id="P45973 (pp) Q13112" label="CBX5_HUMAN (pp) CAF1B_HUMAN" source="P45973" target="Q13112">
    <att name="confidence_score" value="1.0" type="real" />
    <att name="confidence_score_old" value="0.2949" type="real" />
    <att name="initial_score" value="0.3506" type="real" />
    <att name="relevance_score" value="0.4878048780487805" type="real" />
  </edge>
  <edge id="P45973 (pp) Q13129" label="CBX5_HUMAN (pp) RLF_HUMAN" source="P45973" target="Q13129">
    <att name="confidence_score" value="1.0" type="real" />
    <att name="confidence_score_old" value="0.187" type="real" />
    <att name="initial_score" value="0.1304" type="real" />
    <att name="relevance_score" value="0.5897435897435898" type="real" />
  </edge>
  <edge id="P45973 (pp) Q13185" label="CBX5_HUMAN (pp) CBX3_HUMAN" source="P45973" target="Q13185">
    <att name="confidence_score" value="1.0" type="real" />
    <att name="confidence_score_old" value="1.0" type="real" />
    <att name="initial_score" value="0.3104" type="real" />
    <att name="relevance_score" value="0.5804195804195804" type="real" />
  </edge>
  <edge id="P45973 (pp) Q14839" label="CBX5_HUMAN (pp) CHD4_HUMAN" source="P45973" target="Q14839">
    <att name="confidence_score" value="1.0" type="real" />
    <att name="confidence_score_old" value="0.2049" type="real" />
    <att name="initial_score" value="0.1746" type="real" />
    <att name="relevance_score" value="0.22023809523809523" type="real" />
  </edge>
  <edge id="P45973 (pp) Q15022" label="CBX5_HUMAN (pp) SUZ12_HUMAN" source="P45973" target="Q15022">
    <att name="confidence_score" value="1.0" type="real" />
    <att name="confidence_score_old" value="0.1761" type="real" />
    <att name="initial_score" value="0.1015" type="real" />
    <att name="relevance_score" value="0.1610738255033557" type="real" />
  </edge>
  <edge id="P45973 (pp) Q15910" label="CBX5_HUMAN (pp) EZH2_HUMAN" source="P45973" target="Q15910">
    <att name="confidence_score" value="1.0" type="real" />
    <att name="confidence_score_old" value="0.1749" type="real" />
    <att name="initial_score" value="0.098" type="real" />
    <att name="relevance_score" value="0.1642512077294686" type="real" />
  </edge>
  <edge id="P45973 (pp) Q16695" label="CBX5_HUMAN (pp) H31T_HUMAN" source="P45973" target="Q16695">
    <att name="confidence_score" value="1.0" type="real" />
    <att name="confidence_score_old" value="0.5955" type="real" />
    <att name="initial_score" value="0.6901" type="real" />
    <att name="relevance_score" value="0.13270142180094788" type="real" />
  </edge>
  <edge id="P45973 (pp) Q5FBB7" label="CBX5_HUMAN (pp) SGO1_HUMAN" source="P45973" target="Q5FBB7">
    <att name="confidence_score" value="1.0" type="real" />
    <att name="confidence_score_old" value="0.5253" type="real" />
    <att name="initial_score" value="0.6294" type="real" />
    <att name="relevance_score" value="0.2" type="real" />
  </edge>
  <edge id="P45973 (pp) Q5T3J3" label="CBX5_HUMAN (pp) LRIF1_HUMAN" source="P45973" target="Q5T3J3">
    <att name="confidence_score" value="1.0" type="real" />
    <att name="confidence_score_old" value="0.5302" type="real" />
    <att name="initial_score" value="0.634" type="real" />
    <att name="relevance_score" value="0.17142857142857143" type="real" />
  </edge>
  <edge id="P45973 (pp) Q5TGY3" label="CBX5_HUMAN (pp) AHDC1_HUMAN" source="P45973" target="Q5TGY3">
    <att name="confidence_score" value="1.0" type="real" />
    <att name="confidence_score_old" value="0.1919" type="real" />
    <att name="initial_score" value="0.1429" type="real" />
    <att name="relevance_score" value="0.4" type="real" />
  </edge>
  <edge id="P45973 (pp) Q6IQ32" label="CBX5_HUMAN (pp) ADNP2_HUMAN" source="P45973" target="Q6IQ32">
    <att name="confidence_score" value="1.0" type="real" />
    <att name="confidence_score_old" value="0.1784" type="real" />
    <att name="initial_score" value="0.1076" type="real" />
    <att name="relevance_score" value="0.5897435897435898" type="real" />
  </edge>
  <edge id="P45973 (pp) Q6KC79" label="CBX5_HUMAN (pp) NIPBL_HUMAN" source="P45973" target="Q6KC79">
    <att name="confidence_score" value="1.0" type="real" />
    <att name="confidence_score_old" value="0.2162" type="real" />
    <att name="initial_score" value="0.2005" type="real" />
    <att name="relevance_score" value="0.21212121212121213" type="real" />
  </edge>
  <edge id="P45973 (pp) Q6N043" label="CBX5_HUMAN (pp) Z280D_HUMAN" source="P45973" target="Q6N043">
    <att name="confidence_score" value="1.0" type="real" />
    <att name="confidence_score_old" value="0.1927" type="real" />
    <att name="initial_score" value="0.1449" type="real" />
    <att name="relevance_score" value="0.5897435897435898" type="real" />
  </edge>
  <edge id="P45973 (pp) Q6P1K2" label="CBX5_HUMAN (pp) PMF1_HUMAN" source="P45973" target="Q6P1K2">
    <att name="confidence_score" value="1.0" type="real" />
    <att name="confidence_score_old" value="0.1827" type="real" />
    <att name="initial_score" value="0.1193" type="real" />
    <att name="relevance_score" value="0.14634146341463414" type="real" />
  </edge>
  <edge id="P45973 (pp) Q71DI3" label="CBX5_HUMAN (pp) H32_HUMAN" source="P45973" target="Q71DI3">
    <att name="confidence_score" value="1.0" type="real" />
    <att name="confidence_score_old" value="1.0" type="real" />
    <att name="initial_score" value="0.2752" type="real" />
    <att name="relevance_score" value="0.1774193548387097" type="real" />
  </edge>
  <edge id="P45973 (pp) Q7Z3K3" label="CBX5_HUMAN (pp) POGZ_HUMAN" source="P45973" target="Q7Z3K3">
    <att name="confidence_score" value="1.0" type="real" />
    <att name="confidence_score_old" value="0.2194" type="real" />
    <att name="initial_score" value="0.2077" type="real" />
    <att name="relevance_score" value="0.3684210526315789" type="real" />
  </edge>
  <edge id="P45973 (pp) Q86Y97" label="CBX5_HUMAN (pp) KMT5C_HUMAN" source="P45973" target="Q86Y97">
    <att name="confidence_score" value="1.0" type="real" />
    <att name="confidence_score_old" value="0.2162" type="real" />
    <att name="initial_score" value="0.2004" type="real" />
    <att name="relevance_score" value="0.5897435897435898" type="real" />
  </edge>
  <edge id="P45973 (pp) Q8IWI9" label="CBX5_HUMAN (pp) MGAP_HUMAN" source="P45973" target="Q8IWI9">
    <att name="confidence_score" value="1.0" type="real" />
    <att name="confidence_score_old" value="0.1754" type="real" />
    <att name="initial_score" value="0.0996" type="real" />
    <att name="relevance_score" value="0.40540540540540543" type="real" />
  </edge>
  <edge id="P45973 (pp) Q8N9R8" label="CBX5_HUMAN (pp) SCAI_HUMAN" source="P45973" target="Q8N9R8">
    <att name="confidence_score" value="1.0" type="real" />
    <att name="confidence_score_old" value="0.1886" type="real" />
    <att name="initial_score" value="0.1345" type="real" />
    <att name="relevance_score" value="0.17647058823529413" type="real" />
  </edge>
  <edge id="P45973 (pp) Q8ND82" label="CBX5_HUMAN (pp) Z280C_HUMAN" source="P45973" target="Q8ND82">
    <att name="confidence_score" value="1.0" type="real" />
    <att name="confidence_score_old" value="0.1788" type="real" />
    <att name="initial_score" value="0.1089" type="real" />
    <att name="relevance_score" value="0.5897435897435898" type="real" />
  </edge>
  <edge id="P45973 (pp) Q92769" label="CBX5_HUMAN (pp) HDAC2_HUMAN" source="P45973" target="Q92769">
    <att name="confidence_score" value="1.0" type="real" />
    <att name="confidence_score_old" value="0.1881" type="real" />
    <att name="initial_score" value="0.1332" type="real" />
    <att name="relevance_score" value="0.15737704918032788" type="real" />
  </edge>
  <edge id="P45973 (pp) Q96IY1" label="CBX5_HUMAN (pp) NSL1_HUMAN" source="P45973" target="Q96IY1">
    <att name="confidence_score" value="1.0" type="real" />
    <att name="confidence_score_old" value="0.2186" type="real" />
    <att name="initial_score" value="0.2059" type="real" />
    <att name="relevance_score" value="0.3684210526315789" type="real" />
  </edge>
  <edge id="P45973 (pp) Q96JM2" label="CBX5_HUMAN (pp) ZN462_HUMAN" source="P45973" target="Q96JM2">
    <att name="confidence_score" value="1.0" type="real" />
    <att name="confidence_score_old" value="0.1879" type="real" />
    <att name="initial_score" value="0.1327" type="real" />
    <att name="relevance_score" value="0.5897435897435898" type="real" />
  </edge>
  <edge id="P45973 (pp) Q96JM3" label="CBX5_HUMAN (pp) CHAP1_HUMAN" source="P45973" target="Q96JM3">
    <att name="confidence_score" value="1.0" type="real" />
    <att name="confidence_score_old" value="0.1949" type="real" />
    <att name="initial_score" value="0.1503" type="real" />
    <att name="relevance_score" value="0.5897435897435898" type="real" />
  </edge>
  <edge id="P45973 (pp) Q96KQ7" label="CBX5_HUMAN (pp) EHMT2_HUMAN" source="P45973" target="Q96KQ7">
    <att name="confidence_score" value="1.0" type="real" />
    <att name="confidence_score_old" value="0.2207" type="real" />
    <att name="initial_score" value="0.2105" type="real" />
    <att name="relevance_score" value="0.3486238532110092" type="real" />
  </edge>
  <edge id="P45973 (pp) Q9BWN1" label="CBX5_HUMAN (pp) PRR14_HUMAN" source="P45973" target="Q9BWN1">
    <att name="confidence_score" value="1.0" type="real" />
    <att name="confidence_score_old" value="0.1884" type="real" />
    <att name="initial_score" value="0.134" type="real" />
    <att name="relevance_score" value="0.1875" type="real" />
  </edge>
  <edge id="P45973 (pp) Q9BYE7" label="CBX5_HUMAN (pp) PCGF6_HUMAN" source="P45973" target="Q9BYE7">
    <att name="confidence_score" value="1.0" type="real" />
    <att name="confidence_score_old" value="0.1752" type="real" />
    <att name="initial_score" value="0.0989" type="real" />
    <att name="relevance_score" value="0.35294117647058826" type="real" />
  </edge>
  <edge id="P45973 (pp) Q9BZ95" label="CBX5_HUMAN (pp) NSD3_HUMAN" source="P45973" target="Q9BZ95">
    <att name="confidence_score" value="1.0" type="real" />
    <att name="confidence_score_old" value="0.1753" type="real" />
    <att name="initial_score" value="0.0994" type="real" />
    <att name="relevance_score" value="0.5789473684210527" type="real" />
  </edge>
  <edge id="P45973 (pp) Q9C0D4" label="CBX5_HUMAN (pp) Z518B_HUMAN" source="P45973" target="Q9C0D4">
    <att name="confidence_score" value="1.0" type="real" />
    <att name="confidence_score_old" value="0.1763" type="real" />
    <att name="initial_score" value="0.1019" type="real" />
    <att name="relevance_score" value="0.5897435897435898" type="real" />
  </edge>
  <edge id="P45973 (pp) Q9H081" label="CBX5_HUMAN (pp) MIS12_HUMAN" source="P45973" target="Q9H081">
    <att name="confidence_score" value="1.0" type="real" />
    <att name="confidence_score_old" value="0.2197" type="real" />
    <att name="initial_score" value="0.2083" type="real" />
    <att name="relevance_score" value="0.2857142857142857" type="real" />
  </edge>
  <edge id="P45973 (pp) Q9H2P0" label="CBX5_HUMAN (pp) ADNP_HUMAN" source="P45973" target="Q9H2P0">
    <att name="confidence_score" value="1.0" type="real" />
    <att name="confidence_score_old" value="0.3885" type="real" />
    <att name="initial_score" value="0.4837" type="real" />
    <att name="relevance_score" value="0.5555555555555556" type="real" />
  </edge>
  <edge id="P45973 (pp) Q9H410" label="CBX5_HUMAN (pp) DSN1_HUMAN" source="P45973" target="Q9H410">
    <att name="confidence_score" value="1.0" type="real" />
    <att name="confidence_score_old" value="0.2123" type="real" />
    <att name="initial_score" value="0.1917" type="real" />
    <att name="relevance_score" value="0.22580645161290322" type="real" />
  </edge>
  <edge id="P45973 (pp) Q9H5I1" label="CBX5_HUMAN (pp) SUV92_HUMAN" source="P45973" target="Q9H5I1">
    <att name="confidence_score" value="1.0" type="real" />
    <att name="confidence_score_old" value="0.1808" type="real" />
    <att name="initial_score" value="0.1142" type="real" />
    <att name="relevance_score" value="0.35" type="real" />
  </edge>
  <edge id="P45973 (pp) Q9H9B1" label="CBX5_HUMAN (pp) EHMT1_HUMAN" source="P45973" target="Q9H9B1">
    <att name="confidence_score" value="1.0" type="real" />
    <att name="confidence_score_old" value="0.1747" type="real" />
    <att name="initial_score" value="0.0977" type="real" />
    <att name="relevance_score" value="0.54" type="real" />
  </edge>
  <edge id="P45973 (pp) Q9NQS7" label="CBX5_HUMAN (pp) INCE_HUMAN" source="P45973" target="Q9NQS7">
    <att name="confidence_score" value="1.0" type="real" />
    <att name="confidence_score_old" value="0.7598" type="real" />
    <att name="initial_score" value="0.8078" type="real" />
    <att name="relevance_score" value="0.4" type="real" />
  </edge>
  <edge id="P45973 (pp) Q9P2P5" label="CBX5_HUMAN (pp) HECW2_HUMAN" source="P45973" target="Q9P2P5">
    <att name="confidence_score" value="1.0" type="real" />
    <att name="confidence_score_old" value="0.236" type="real" />
    <att name="initial_score" value="0.243" type="real" />
    <att name="relevance_score" value="0.2" type="real" />
  </edge>
  <edge id="P45973 (pp) Q9UBC3" label="CBX5_HUMAN (pp) DNM3B_HUMAN" source="P45973" target="Q9UBC3">
    <att name="confidence_score" value="1.0" type="real" />
    <att name="confidence_score_old" value="0.347" type="real" />
    <att name="initial_score" value="0.4292" type="real" />
    <att name="relevance_score" value="0.2909090909090909" type="real" />
  </edge>
  <edge id="P45973 (pp) Q9UER7" label="CBX5_HUMAN (pp) DAXX_HUMAN" source="P45973" target="Q9UER7">
    <att name="confidence_score" value="1.0" type="real" />
    <att name="confidence_score_old" value="0.1617" type="real" />
    <att name="initial_score" value="0.0603" type="real" />
    <att name="relevance_score" value="0.1565217391304348" type="real" />
  </edge>
  <edge id="P45973 (pp) Q9UI95" label="CBX5_HUMAN (pp) MD2L2_HUMAN" source="P45973" target="Q9UI95">
    <att name="confidence_score" value="1.0" type="real" />
    <att name="confidence_score_old" value="0.2518" type="real" />
    <att name="initial_score" value="0.2741" type="real" />
    <att name="relevance_score" value="0.11827956989247312" type="real" />
  </edge>
  <edge id="P45973 (pp) Q9Y689" label="CBX5_HUMAN (pp) ARL5A_HUMAN" source="P45973" target="Q9Y689">
    <att name="confidence_score" value="1.0" type="real" />
    <att name="confidence_score_old" value="0.5013" type="real" />
    <att name="initial_score" value="0.6069" type="real" />
    <att name="relevance_score" value="0.5897435897435898" type="real" />
  </edge>
  <edge id="P45973 (pp) Q9Y6X3" label="CBX5_HUMAN (pp) SCC4_HUMAN" source="P45973" target="Q9Y6X3">
    <att name="confidence_score" value="1.0" type="real" />
    <att name="confidence_score_old" value="0.1742" type="real" />
    <att name="initial_score" value="0.0963" type="real" />
    <att name="relevance_score" value="0.3125" type="real" />
  </edge>
  <edge id="P46013 (pp) P51608" label="KI67_HUMAN (pp) MECP2_HUMAN" source="P46013" target="P51608">
    <att name="confidence_score" value="1.0" type="real" />
    <att name="confidence_score_old" value="0.1697" type="real" />
    <att name="initial_score" value="0.0836" type="real" />
    <att name="relevance_score" value="0.15151515151515152" type="real" />
  </edge>
  <edge id="P46013 (pp) P68431" label="KI67_HUMAN (pp) H31_HUMAN" source="P46013" target="P68431">
    <att name="confidence_score" value="1.0" type="real" />
    <att name="confidence_score_old" value="0.1699" type="real" />
    <att name="initial_score" value="0.084" type="real" />
    <att name="relevance_score" value="0.14128440366972478" type="real" />
  </edge>
  <edge id="P46013 (pp) P83916" label="KI67_HUMAN (pp) CBX1_HUMAN" source="P46013" target="P83916">
    <att name="confidence_score" value="1.0" type="real" />
    <att name="confidence_score_old" value="0.4426" type="real" />
    <att name="initial_score" value="0.5467" type="real" />
    <att name="relevance_score" value="0.35135135135135137" type="real" />
  </edge>
  <edge id="P46013 (pp) Q12873" label="KI67_HUMAN (pp) CHD3_HUMAN" source="P46013" target="Q12873">
    <att name="confidence_score" value="1.0" type="real" />
    <att name="confidence_score_old" value="0.172" type="real" />
    <att name="initial_score" value="0.0899" type="real" />
    <att name="relevance_score" value="0.1978021978021978" type="real" />
  </edge>
  <edge id="P46013 (pp) Q13185" label="KI67_HUMAN (pp) CBX3_HUMAN" source="P46013" target="Q13185">
    <att name="confidence_score" value="1.0" type="real" />
    <att name="confidence_score_old" value="0.6334" type="real" />
    <att name="initial_score" value="0.7199" type="real" />
    <att name="relevance_score" value="0.35135135135135137" type="real" />
  </edge>
  <edge id="P46013 (pp) Q14839" label="KI67_HUMAN (pp) CHD4_HUMAN" source="P46013" target="Q14839">
    <att name="confidence_score" value="1.0" type="real" />
    <att name="confidence_score_old" value="0.1742" type="real" />
    <att name="initial_score" value="0.0963" type="real" />
    <att name="relevance_score" value="0.22023809523809523" type="real" />
  </edge>
  <edge id="P46013 (pp) Q92769" label="KI67_HUMAN (pp) HDAC2_HUMAN" source="P46013" target="Q92769">
    <att name="confidence_score" value="1.0" type="real" />
    <att name="confidence_score_old" value="0.1751" type="real" />
    <att name="initial_score" value="0.0988" type="real" />
    <att name="relevance_score" value="0.15737704918032788" type="real" />
  </edge>
  <edge id="P46100 (pp) P51608" label="ATRX_HUMAN (pp) MECP2_HUMAN" source="P46100" target="P51608">
    <att name="confidence_score" value="1.0" type="real" />
    <att name="confidence_score_old" value="0.6269" type="real" />
    <att name="initial_score" value="0.7149" type="real" />
    <att name="relevance_score" value="0.15151515151515152" type="real" />
  </edge>
  <edge id="P46100 (pp) P68431" label="ATRX_HUMAN (pp) H31_HUMAN" source="P46100" target="P68431">
    <att name="confidence_score" value="1.0" type="real" />
    <att name="confidence_score_old" value="0.3532" type="real" />
    <att name="initial_score" value="0.4377" type="real" />
    <att name="relevance_score" value="0.14128440366972478" type="real" />
  </edge>
  <edge id="P46100 (pp) P83916" label="ATRX_HUMAN (pp) CBX1_HUMAN" source="P46100" target="P83916">
    <att name="confidence_score" value="1.0" type="real" />
    <att name="confidence_score_old" value="0.1605" type="real" />
    <att name="initial_score" value="0.0567" type="real" />
    <att name="relevance_score" value="0.3559322033898305" type="real" />
  </edge>
  <edge id="P46100 (pp) P84243" label="ATRX_HUMAN (pp) H33_HUMAN" source="P46100" target="P84243">
    <att name="confidence_score" value="1.0" type="real" />
    <att name="confidence_score_old" value="1.0" type="real" />
    <att name="initial_score" value="0.6873" type="real" />
    <att name="relevance_score" value="0.15120274914089346" type="real" />
  </edge>
  <edge id="P46100 (pp) Q13185" label="ATRX_HUMAN (pp) CBX3_HUMAN" source="P46100" target="Q13185">
    <att name="confidence_score" value="1.0" type="real" />
    <att name="confidence_score_old" value="0.1722" type="real" />
    <att name="initial_score" value="0.0906" type="real" />
    <att name="relevance_score" value="0.3559322033898305" type="real" />
  </edge>
  <edge id="P46100 (pp) Q15910" label="ATRX_HUMAN (pp) EZH2_HUMAN" source="P46100" target="Q15910">
    <att name="confidence_score" value="1.0" type="real" />
    <att name="confidence_score_old" value="0.5354" type="real" />
    <att name="initial_score" value="0.6387" type="real" />
    <att name="relevance_score" value="0.1642512077294686" type="real" />
  </edge>
  <edge id="P46100 (pp) Q16695" label="ATRX_HUMAN (pp) H31T_HUMAN" source="P46100" target="Q16695">
    <att name="confidence_score" value="1.0" type="real" />
    <att name="confidence_score_old" value="1.0" type="real" />
    <att name="initial_score" value="0.1897" type="real" />
    <att name="relevance_score" value="0.13270142180094788" type="real" />
  </edge>
  <edge id="P46100 (pp) Q71DI3" label="ATRX_HUMAN (pp) H32_HUMAN" source="P46100" target="Q71DI3">
    <att name="confidence_score" value="1.0" type="real" />
    <att name="confidence_score_old" value="0.6676" type="real" />
    <att name="initial_score" value="0.7453" type="real" />
    <att name="relevance_score" value="0.1774193548387097" type="real" />
  </edge>
  <edge id="P46100 (pp) Q92878" label="ATRX_HUMAN (pp) RAD50_HUMAN" source="P46100" target="Q92878">
    <att name="confidence_score" value="1.0" type="real" />
    <att name="confidence_score_old" value="0.2591" type="real" />
    <att name="initial_score" value="0.288" type="real" />
    <att name="relevance_score" value="0.10429447852760736" type="real" />
  </edge>
  <edge id="P46100 (pp) Q9UER7" label="ATRX_HUMAN (pp) DAXX_HUMAN" source="P46100" target="Q9UER7">
    <att name="confidence_score" value="1.0" type="real" />
    <att name="confidence_score_old" value="1.0" type="real" />
    <att name="initial_score" value="0.6461" type="real" />
    <att name="relevance_score" value="0.1565217391304348" type="real" />
  </edge>
  <edge id="P46100 (pp) Q9Y5B9" label="ATRX_HUMAN (pp) SP16H_HUMAN" source="P46100" target="Q9Y5B9">
    <att name="confidence_score" value="1.0" type="real" />
    <att name="confidence_score_old" value="0.1981" type="real" />
    <att name="initial_score" value="0.1582" type="real" />
    <att name="relevance_score" value="0.13372093023255813" type="real" />
  </edge>
  <edge id="P51531 (pp) P51532" label="SMCA2_HUMAN (pp) SMCA4_HUMAN" source="P51531" target="P51532">
    <att name="confidence_score" value="1.0" type="real" />
    <att name="confidence_score_old" value="1.0" type="real" />
    <att name="initial_score" value="0.289" type="real" />
    <att name="relevance_score" value="0.125" type="real" />
  </edge>
  <edge id="P51531 (pp) P51608" label="SMCA2_HUMAN (pp) MECP2_HUMAN" source="P51531" target="P51608">
    <att name="confidence_score" value="1.0" type="real" />
    <att name="confidence_score_old" value="0.2434" type="real" />
    <att name="initial_score" value="0.2578" type="real" />
    <att name="relevance_score" value="0.125" type="real" />
  </edge>
  <edge id="P51531 (pp) P83916" label="SMCA2_HUMAN (pp) CBX1_HUMAN" source="P51531" target="P83916">
    <att name="confidence_score" value="1.0" type="real" />
    <att name="confidence_score_old" value="0.1739" type="real" />
    <att name="initial_score" value="0.0952" type="real" />
    <att name="relevance_score" value="0.125" type="real" />
  </edge>
  <edge id="P51531 (pp) Q09028" label="SMCA2_HUMAN (pp) RBBP4_HUMAN" source="P51531" target="Q09028">
    <att name="confidence_score" value="1.0" type="real" />
    <att name="confidence_score_old" value="0.1838" type="real" />
    <att name="initial_score" value="0.1222" type="real" />
    <att name="relevance_score" value="0.125" type="real" />
  </edge>
  <edge id="P51531 (pp) Q12873" label="SMCA2_HUMAN (pp) CHD3_HUMAN" source="P51531" target="Q12873">
    <att name="confidence_score" value="1.0" type="real" />
    <att name="confidence_score_old" value="0.1749" type="real" />
    <att name="initial_score" value="0.0983" type="real" />
    <att name="relevance_score" value="0.125" type="real" />
  </edge>
  <edge id="P51531 (pp) Q92769" label="SMCA2_HUMAN (pp) HDAC2_HUMAN" source="P51531" target="Q92769">
    <att name="confidence_score" value="1.0" type="real" />
    <att name="confidence_score_old" value="0.1911" type="real" />
    <att name="initial_score" value="0.141" type="real" />
    <att name="relevance_score" value="0.125" type="real" />
  </edge>
  <edge id="P51531 (pp) Q9H2P0" label="SMCA2_HUMAN (pp) ADNP_HUMAN" source="P51531" target="Q9H2P0">
    <att name="confidence_score" value="1.0" type="real" />
    <att name="confidence_score_old" value="0.2063" type="real" />
    <att name="initial_score" value="0.1779" type="real" />
    <att name="relevance_score" value="0.125" type="real" />
  </edge>
  <edge id="P51532 (pp) P51608" label="SMCA4_HUMAN (pp) MECP2_HUMAN" source="P51532" target="P51608">
    <att name="confidence_score" value="1.0" type="real" />
    <att name="confidence_score_old" value="0.3946" type="real" />
    <att name="initial_score" value="0.4913" type="real" />
    <att name="relevance_score" value="0.12849162011173185" type="real" />
  </edge>
  <edge id="P51532 (pp) P68431" label="SMCA4_HUMAN (pp) H31_HUMAN" source="P51532" target="P68431">
    <att name="confidence_score" value="1.0" type="real" />
    <att name="confidence_score_old" value="0.2098" type="real" />
    <att name="initial_score" value="0.186" type="real" />
    <att name="relevance_score" value="0.12849162011173185" type="real" />
  </edge>
  <edge id="P51532 (pp) P83916" label="SMCA4_HUMAN (pp) CBX1_HUMAN" source="P51532" target="P83916">
    <att name="confidence_score" value="1.0" type="real" />
    <att name="confidence_score_old" value="0.2001" type="real" />
    <att name="initial_score" value="0.1631" type="real" />
    <att name="relevance_score" value="0.12849162011173185" type="real" />
  </edge>
  <edge id="P51532 (pp) P84243" label="SMCA4_HUMAN (pp) H33_HUMAN" source="P51532" target="P84243">
    <att name="confidence_score" value="1.0" type="real" />
    <att name="confidence_score_old" value="0.1848" type="real" />
    <att name="initial_score" value="0.1248" type="real" />
    <att name="relevance_score" value="0.12849162011173185" type="real" />
  </edge>
  <edge id="P51532 (pp) Q13185" label="SMCA4_HUMAN (pp) CBX3_HUMAN" source="P51532" target="Q13185">
    <att name="confidence_score" value="1.0" type="real" />
    <att name="confidence_score_old" value="0.177" type="real" />
    <att name="initial_score" value="0.1039" type="real" />
    <att name="relevance_score" value="0.12849162011173185" type="real" />
  </edge>
  <edge id="P51532 (pp) Q14839" label="SMCA4_HUMAN (pp) CHD4_HUMAN" source="P51532" target="Q14839">
    <att name="confidence_score" value="1.0" type="real" />
    <att name="confidence_score_old" value="0.2866" type="real" />
    <att name="initial_score" value="0.3367" type="real" />
    <att name="relevance_score" value="0.12849162011173185" type="real" />
  </edge>
  <edge id="P51532 (pp) Q15910" label="SMCA4_HUMAN (pp) EZH2_HUMAN" source="P51532" target="Q15910">
    <att name="confidence_score" value="1.0" type="real" />
    <att name="confidence_score_old" value="0.2009" type="real" />
    <att name="initial_score" value="0.165" type="real" />
    <att name="relevance_score" value="0.12849162011173185" type="real" />
  </edge>
  <edge id="P51532 (pp) Q71DI3" label="SMCA4_HUMAN (pp) H32_HUMAN" source="P51532" target="Q71DI3">
    <att name="confidence_score" value="1.0" type="real" />
    <att name="confidence_score_old" value="0.2109" type="real" />
    <att name="initial_score" value="0.1886" type="real" />
    <att name="relevance_score" value="0.12849162011173185" type="real" />
  </edge>
  <edge id="P51532 (pp) Q92769" label="SMCA4_HUMAN (pp) HDAC2_HUMAN" source="P51532" target="Q92769">
    <att name="confidence_score" value="1.0" type="real" />
    <att name="confidence_score_old" value="1.0" type="real" />
    <att name="initial_score" value="0.6455" type="real" />
    <att name="relevance_score" value="0.12849162011173185" type="real" />
  </edge>
  <edge id="P51532 (pp) Q9H2P0" label="SMCA4_HUMAN (pp) ADNP_HUMAN" source="P51532" target="Q9H2P0">
    <att name="confidence_score" value="1.0" type="real" />
    <att name="confidence_score_old" value="0.2132" type="real" />
    <att name="initial_score" value="0.1938" type="real" />
    <att name="relevance_score" value="0.12849162011173185" type="real" />
  </edge>
  <edge id="P51532 (pp) Q9Y232" label="SMCA4_HUMAN (pp) CDYL_HUMAN" source="P51532" target="Q9Y232">
    <att name="confidence_score" value="1.0" type="real" />
    <att name="confidence_score_old" value="0.2029" type="real" />
    <att name="initial_score" value="0.17" type="real" />
    <att name="relevance_score" value="0.12849162011173185" type="real" />
  </edge>
  <edge id="P51608 (pp) P62807" label="MECP2_HUMAN (pp) H2B1C_HUMAN" source="P51608" target="P62807">
    <att name="confidence_score" value="1.0" type="real" />
    <att name="confidence_score_old" value="0.1659" type="real" />
    <att name="initial_score" value="0.0726" type="real" />
    <att name="relevance_score" value="0.14689265536723164" type="real" />
  </edge>
  <edge id="P51608 (pp) P68431" label="MECP2_HUMAN (pp) H31_HUMAN" source="P51608" target="P68431">
    <att name="confidence_score" value="1.0" type="real" />
    <att name="confidence_score_old" value="0.3514" type="real" />
    <att name="initial_score" value="0.4353" type="real" />
    <att name="relevance_score" value="0.14128440366972478" type="real" />
  </edge>
  <edge id="P51608 (pp) P83916" label="MECP2_HUMAN (pp) CBX1_HUMAN" source="P51608" target="P83916">
    <att name="confidence_score" value="1.0" type="real" />
    <att name="confidence_score_old" value="0.205" type="real" />
    <att name="initial_score" value="0.1749" type="real" />
    <att name="relevance_score" value="0.15151515151515152" type="real" />
  </edge>
  <edge id="P51608 (pp) Q13185" label="MECP2_HUMAN (pp) CBX3_HUMAN" source="P51608" target="Q13185">
    <att name="confidence_score" value="1.0" type="real" />
    <att name="confidence_score_old" value="0.2085" type="real" />
    <att name="initial_score" value="0.183" type="real" />
    <att name="relevance_score" value="0.15151515151515152" type="real" />
  </edge>
  <edge id="P51608 (pp) Q71DI3" label="MECP2_HUMAN (pp) H32_HUMAN" source="P51608" target="Q71DI3">
    <att name="confidence_score" value="1.0" type="real" />
    <att name="confidence_score_old" value="0.3834" type="real" />
    <att name="initial_score" value="0.4773" type="real" />
    <att name="relevance_score" value="0.15151515151515152" type="real" />
  </edge>
  <edge id="P51608 (pp) Q8WY36" label="MECP2_HUMAN (pp) BBX_HUMAN" source="P51608" target="Q8WY36">
    <att name="confidence_score" value="1.0" type="real" />
    <att name="confidence_score_old" value="0.1595" type="real" />
    <att name="initial_score" value="0.0535" type="real" />
    <att name="relevance_score" value="0.15151515151515152" type="real" />
  </edge>
  <edge id="P51608 (pp) Q92769" label="MECP2_HUMAN (pp) HDAC2_HUMAN" source="P51608" target="Q92769">
    <att name="confidence_score" value="1.0" type="real" />
    <att name="confidence_score_old" value="1.0" type="real" />
    <att name="initial_score" value="0.6183" type="real" />
    <att name="relevance_score" value="0.15151515151515152" type="real" />
  </edge>
  <edge id="P51608 (pp) Q9UKL0" label="MECP2_HUMAN (pp) RCOR1_HUMAN" source="P51608" target="Q9UKL0">
    <att name="confidence_score" value="1.0" type="real" />
    <att name="confidence_score_old" value="0.3258" type="real" />
    <att name="initial_score" value="0.3986" type="real" />
    <att name="relevance_score" value="0.15151515151515152" type="real" />
  </edge>
  <edge id="P61244 (pp) P61964" label="MAX_HUMAN (pp) WDR5_HUMAN" source="P61244" target="P61964">
    <att name="confidence_score" value="1.0" type="real" />
    <att name="confidence_score_old" value="0.1859" type="real" />
    <att name="initial_score" value="0.1275" type="real" />
    <att name="relevance_score" value="0.13297872340425532" type="real" />
  </edge>
  <edge id="P61244 (pp) P83916" label="MAX_HUMAN (pp) CBX1_HUMAN" source="P61244" target="P83916">
    <att name="confidence_score" value="1.0" type="real" />
    <att name="confidence_score_old" value="0.1776" type="real" />
    <att name="initial_score" value="0.1055" type="real" />
    <att name="relevance_score" value="0.1958762886597938" type="real" />
  </edge>
  <edge id="P61244 (pp) Q06587" label="MAX_HUMAN (pp) RING1_HUMAN" source="P61244" target="Q06587">
    <att name="confidence_score" value="1.0" type="real" />
    <att name="confidence_score_old" value="1.0" type="real" />
    <att name="initial_score" value="0.1713" type="real" />
    <att name="relevance_score" value="0.1958762886597938" type="real" />
  </edge>
  <edge id="P61244 (pp) Q13185" label="MAX_HUMAN (pp) CBX3_HUMAN" source="P61244" target="Q13185">
    <att name="confidence_score" value="1.0" type="real" />
    <att name="confidence_score_old" value="1.0" type="real" />
    <att name="initial_score" value="0.1726" type="real" />
    <att name="relevance_score" value="0.1958762886597938" type="real" />
  </edge>
  <edge id="P61244 (pp) Q14186" label="MAX_HUMAN (pp) TFDP1_HUMAN" source="P61244" target="Q14186">
    <att name="confidence_score" value="1.0" type="real" />
    <att name="confidence_score_old" value="1.0" type="real" />
    <att name="initial_score" value="0.1752" type="real" />
    <att name="relevance_score" value="0.1958762886597938" type="real" />
  </edge>
  <edge id="P61244 (pp) Q8IWI9" label="MAX_HUMAN (pp) MGAP_HUMAN" source="P61244" target="Q8IWI9">
    <att name="confidence_score" value="1.0" type="real" />
    <att name="confidence_score_old" value="1.0" type="real" />
    <att name="initial_score" value="0.627" type="real" />
    <att name="relevance_score" value="0.1958762886597938" type="real" />
  </edge>
  <edge id="P61244 (pp) Q92769" label="MAX_HUMAN (pp) HDAC2_HUMAN" source="P61244" target="Q92769">
    <att name="confidence_score" value="1.0" type="real" />
    <att name="confidence_score_old" value="0.178" type="real" />
    <att name="initial_score" value="0.1067" type="real" />
    <att name="relevance_score" value="0.15737704918032788" type="real" />
  </edge>
  <edge id="P61244 (pp) Q92878" label="MAX_HUMAN (pp) RAD50_HUMAN" source="P61244" target="Q92878">
    <att name="confidence_score" value="1.0" type="real" />
    <att name="confidence_score_old" value="0.1635" type="real" />
    <att name="initial_score" value="0.0655" type="real" />
    <att name="relevance_score" value="0.10429447852760736" type="real" />
  </edge>
  <edge id="P61244 (pp) Q969R5" label="MAX_HUMAN (pp) LMBL2_HUMAN" source="P61244" target="Q969R5">
    <att name="confidence_score" value="1.0" type="real" />
    <att name="confidence_score_old" value="1.0" type="real" />
    <att name="initial_score" value="0.1711" type="real" />
    <att name="relevance_score" value="0.1958762886597938" type="real" />
  </edge>
  <edge id="P61244 (pp) Q96KQ7" label="MAX_HUMAN (pp) EHMT2_HUMAN" source="P61244" target="Q96KQ7">
    <att name="confidence_score" value="1.0" type="real" />
    <att name="confidence_score_old" value="1.0" type="real" />
    <att name="initial_score" value="0.1524" type="real" />
    <att name="relevance_score" value="0.1958762886597938" type="real" />
  </edge>
  <edge id="P61244 (pp) Q99496" label="MAX_HUMAN (pp) RING2_HUMAN" source="P61244" target="Q99496">
    <att name="confidence_score" value="1.0" type="real" />
    <att name="confidence_score_old" value="1.0" type="real" />
    <att name="initial_score" value="0.2537" type="real" />
    <att name="relevance_score" value="0.18120805369127516" type="real" />
  </edge>
  <edge id="P61244 (pp) Q9BYE7" label="MAX_HUMAN (pp) PCGF6_HUMAN" source="P61244" target="Q9BYE7">
    <att name="confidence_score" value="1.0" type="real" />
    <att name="confidence_score_old" value="1.0" type="real" />
    <att name="initial_score" value="0.1753" type="real" />
    <att name="relevance_score" value="0.1958762886597938" type="real" />
  </edge>
  <edge id="P61244 (pp) Q9H9B1" label="MAX_HUMAN (pp) EHMT1_HUMAN" source="P61244" target="Q9H9B1">
    <att name="confidence_score" value="1.0" type="real" />
    <att name="confidence_score_old" value="1.0" type="real" />
    <att name="initial_score" value="0.1026" type="real" />
    <att name="relevance_score" value="0.1958762886597938" type="real" />
  </edge>
  <edge id="P61964 (pp) P68431" label="WDR5_HUMAN (pp) H31_HUMAN" source="P61964" target="P68431">
    <att name="confidence_score" value="1.0" type="real" />
    <att name="confidence_score_old" value="0.6916" type="real" />
    <att name="initial_score" value="0.7623" type="real" />
    <att name="relevance_score" value="0.13297872340425532" type="real" />
  </edge>
  <edge id="P61964 (pp) P83916" label="WDR5_HUMAN (pp) CBX1_HUMAN" source="P61964" target="P83916">
    <att name="confidence_score" value="1.0" type="real" />
    <att name="confidence_score_old" value="0.1656" type="real" />
    <att name="initial_score" value="0.0717" type="real" />
    <att name="relevance_score" value="0.13297872340425532" type="real" />
  </edge>
  <edge id="P61964 (pp) P84243" label="WDR5_HUMAN (pp) H33_HUMAN" source="P61964" target="P84243">
    <att name="confidence_score" value="1.0" type="real" />
    <att name="confidence_score_old" value="0.211" type="real" />
    <att name="initial_score" value="0.1887" type="real" />
    <att name="relevance_score" value="0.13297872340425532" type="real" />
  </edge>
  <edge id="P61964 (pp) Q03164" label="WDR5_HUMAN (pp) KMT2A_HUMAN" source="P61964" target="Q03164">
    <att name="confidence_score" value="1.0" type="real" />
    <att name="confidence_score_old" value="0.7172" type="real" />
    <att name="initial_score" value="0.7799" type="real" />
    <att name="relevance_score" value="0.13297872340425532" type="real" />
  </edge>
  <edge id="P61964 (pp) Q06587" label="WDR5_HUMAN (pp) RING1_HUMAN" source="P61964" target="Q06587">
    <att name="confidence_score" value="1.0" type="real" />
    <att name="confidence_score_old" value="0.1886" type="real" />
    <att name="initial_score" value="0.1344" type="real" />
    <att name="relevance_score" value="0.13297872340425532" type="real" />
  </edge>
  <edge id="P61964 (pp) Q09028" label="WDR5_HUMAN (pp) RBBP4_HUMAN" source="P61964" target="Q09028">
    <att name="confidence_score" value="1.0" type="real" />
    <att name="confidence_score_old" value="0.2112" type="real" />
    <att name="initial_score" value="0.1893" type="real" />
    <att name="relevance_score" value="0.13297872340425532" type="real" />
  </edge>
  <edge id="P61964 (pp) Q13185" label="WDR5_HUMAN (pp) CBX3_HUMAN" source="P61964" target="Q13185">
    <att name="confidence_score" value="1.0" type="real" />
    <att name="confidence_score_old" value="0.1735" type="real" />
    <att name="initial_score" value="0.0943" type="real" />
    <att name="relevance_score" value="0.13297872340425532" type="real" />
  </edge>
  <edge id="P61964 (pp) Q14186" label="WDR5_HUMAN (pp) TFDP1_HUMAN" source="P61964" target="Q14186">
    <att name="confidence_score" value="1.0" type="real" />
    <att name="confidence_score_old" value="0.1659" type="real" />
    <att name="initial_score" value="0.0726" type="real" />
    <att name="relevance_score" value="0.13297872340425532" type="real" />
  </edge>
  <edge id="P61964 (pp) Q16695" label="WDR5_HUMAN (pp) H31T_HUMAN" source="P61964" target="Q16695">
    <att name="confidence_score" value="1.0" type="real" />
    <att name="confidence_score_old" value="0.3045" type="real" />
    <att name="initial_score" value="0.366" type="real" />
    <att name="relevance_score" value="0.13270142180094788" type="real" />
  </edge>
  <edge id="P61964 (pp) Q71DI3" label="WDR5_HUMAN (pp) H32_HUMAN" source="P61964" target="Q71DI3">
    <att name="confidence_score" value="1.0" type="real" />
    <att name="confidence_score_old" value="0.2126" type="real" />
    <att name="initial_score" value="0.1924" type="real" />
    <att name="relevance_score" value="0.13297872340425532" type="real" />
  </edge>
  <edge id="P61964 (pp) Q8IWI9" label="WDR5_HUMAN (pp) MGAP_HUMAN" source="P61964" target="Q8IWI9">
    <att name="confidence_score" value="1.0" type="real" />
    <att name="confidence_score_old" value="0.1895" type="real" />
    <att name="initial_score" value="0.1368" type="real" />
    <att name="relevance_score" value="0.13297872340425532" type="real" />
  </edge>
  <edge id="P61964 (pp) Q92769" label="WDR5_HUMAN (pp) HDAC2_HUMAN" source="P61964" target="Q92769">
    <att name="confidence_score" value="1.0" type="real" />
    <att name="confidence_score_old" value="0.3641" type="real" />
    <att name="initial_score" value="0.4524" type="real" />
    <att name="relevance_score" value="0.13297872340425532" type="real" />
  </edge>
  <edge id="P61964 (pp) Q969R5" label="WDR5_HUMAN (pp) LMBL2_HUMAN" source="P61964" target="Q969R5">
    <att name="confidence_score" value="1.0" type="real" />
    <att name="confidence_score_old" value="0.1855" type="real" />
    <att name="initial_score" value="0.1264" type="real" />
    <att name="relevance_score" value="0.13297872340425532" type="real" />
  </edge>
  <edge id="P61964 (pp) Q96JM2" label="WDR5_HUMAN (pp) ZN462_HUMAN" source="P61964" target="Q96JM2">
    <att name="confidence_score" value="1.0" type="real" />
    <att name="confidence_score_old" value="0.19" type="real" />
    <att name="initial_score" value="0.1381" type="real" />
    <att name="relevance_score" value="0.13297872340425532" type="real" />
  </edge>
  <edge id="P61964 (pp) Q99496" label="WDR5_HUMAN (pp) RING2_HUMAN" source="P61964" target="Q99496">
    <att name="confidence_score" value="1.0" type="real" />
    <att name="confidence_score_old" value="0.2037" type="real" />
    <att name="initial_score" value="0.1717" type="real" />
    <att name="relevance_score" value="0.13297872340425532" type="real" />
  </edge>
  <edge id="P61964 (pp) Q9BYE7" label="WDR5_HUMAN (pp) PCGF6_HUMAN" source="P61964" target="Q9BYE7">
    <att name="confidence_score" value="1.0" type="real" />
    <att name="confidence_score_old" value="0.1875" type="real" />
    <att name="initial_score" value="0.1317" type="real" />
    <att name="relevance_score" value="0.13297872340425532" type="real" />
  </edge>
  <edge id="P62807 (pp) P83916" label="H2B1C_HUMAN (pp) CBX1_HUMAN" source="P62807" target="P83916">
    <att name="confidence_score" value="1.0" type="real" />
    <att name="confidence_score_old" value="0.1768" type="real" />
    <att name="initial_score" value="0.1034" type="real" />
    <att name="relevance_score" value="0.14689265536723164" type="real" />
  </edge>
  <edge id="P62807 (pp) Q03164" label="H2B1C_HUMAN (pp) KMT2A_HUMAN" source="P62807" target="Q03164">
    <att name="confidence_score" value="1.0" type="real" />
    <att name="confidence_score_old" value="0.1658" type="real" />
    <att name="initial_score" value="0.0723" type="real" />
    <att name="relevance_score" value="0.14689265536723164" type="real" />
  </edge>
  <edge id="P62807 (pp) Q13129" label="H2B1C_HUMAN (pp) RLF_HUMAN" source="P62807" target="Q13129">
    <att name="confidence_score" value="1.0" type="real" />
    <att name="confidence_score_old" value="0.1669" type="real" />
    <att name="initial_score" value="0.0754" type="real" />
    <att name="relevance_score" value="0.14689265536723164" type="real" />
  </edge>
  <edge id="P62807 (pp) Q15022" label="H2B1C_HUMAN (pp) SUZ12_HUMAN" source="P62807" target="Q15022">
    <att name="confidence_score" value="1.0" type="real" />
    <att name="confidence_score_old" value="0.1655" type="real" />
    <att name="initial_score" value="0.0716" type="real" />
    <att name="relevance_score" value="0.14689265536723164" type="real" />
  </edge>
  <edge id="P62807 (pp) Q5T3J3" label="H2B1C_HUMAN (pp) LRIF1_HUMAN" source="P62807" target="Q5T3J3">
    <att name="confidence_score" value="1.0" type="real" />
    <att name="confidence_score_old" value="0.166" type="real" />
    <att name="initial_score" value="0.0729" type="real" />
    <att name="relevance_score" value="0.14689265536723164" type="real" />
  </edge>
  <edge id="P62807 (pp) Q7L590" label="H2B1C_HUMAN (pp) MCM10_HUMAN" source="P62807" target="Q7L590">
    <att name="confidence_score" value="1.0" type="real" />
    <att name="confidence_score_old" value="0.1657" type="real" />
    <att name="initial_score" value="0.0721" type="real" />
    <att name="relevance_score" value="0.14689265536723164" type="real" />
  </edge>
  <edge id="P62807 (pp) Q8N9Z2" label="H2B1C_HUMAN (pp) CC71L_HUMAN" source="P62807" target="Q8N9Z2">
    <att name="confidence_score" value="1.0" type="real" />
    <att name="confidence_score_old" value="0.1674" type="real" />
    <att name="initial_score" value="0.0769" type="real" />
    <att name="relevance_score" value="0.14689265536723164" type="real" />
  </edge>
  <edge id="P62807 (pp) Q8WY36" label="H2B1C_HUMAN (pp) BBX_HUMAN" source="P62807" target="Q8WY36">
    <att name="confidence_score" value="1.0" type="real" />
    <att name="confidence_score_old" value="0.1664" type="real" />
    <att name="initial_score" value="0.0739" type="real" />
    <att name="relevance_score" value="0.14689265536723164" type="real" />
  </edge>
  <edge id="P62807 (pp) Q96KQ7" label="H2B1C_HUMAN (pp) EHMT2_HUMAN" source="P62807" target="Q96KQ7">
    <att name="confidence_score" value="1.0" type="real" />
    <att name="confidence_score_old" value="0.1658" type="real" />
    <att name="initial_score" value="0.0724" type="real" />
    <att name="relevance_score" value="0.14689265536723164" type="real" />
  </edge>
  <edge id="P62807 (pp) Q96ME7" label="H2B1C_HUMAN (pp) ZN512_HUMAN" source="P62807" target="Q96ME7">
    <att name="confidence_score" value="1.0" type="real" />
    <att name="confidence_score_old" value="0.1659" type="real" />
    <att name="initial_score" value="0.0727" type="real" />
    <att name="relevance_score" value="0.10294117647058823" type="real" />
  </edge>
  <edge id="P62807 (pp) Q96T23" label="H2B1C_HUMAN (pp) RSF1_HUMAN" source="P62807" target="Q96T23">
    <att name="confidence_score" value="1.0" type="real" />
    <att name="confidence_score_old" value="0.1662" type="real" />
    <att name="initial_score" value="0.0734" type="real" />
    <att name="relevance_score" value="0.14689265536723164" type="real" />
  </edge>
  <edge id="P62807 (pp) Q99496" label="H2B1C_HUMAN (pp) RING2_HUMAN" source="P62807" target="Q99496">
    <att name="confidence_score" value="1.0" type="real" />
    <att name="confidence_score_old" value="0.2035" type="real" />
    <att name="initial_score" value="0.1714" type="real" />
    <att name="relevance_score" value="0.14689265536723164" type="real" />
  </edge>
  <edge id="P62807 (pp) Q9BZ95" label="H2B1C_HUMAN (pp) NSD3_HUMAN" source="P62807" target="Q9BZ95">
    <att name="confidence_score" value="1.0" type="real" />
    <att name="confidence_score_old" value="0.1662" type="real" />
    <att name="initial_score" value="0.0736" type="real" />
    <att name="relevance_score" value="0.14689265536723164" type="real" />
  </edge>
  <edge id="P62807 (pp) Q9H967" label="H2B1C_HUMAN (pp) WDR76_HUMAN" source="P62807" target="Q9H967">
    <att name="confidence_score" value="1.0" type="real" />
    <att name="confidence_score_old" value="0.1681" type="real" />
    <att name="initial_score" value="0.0791" type="real" />
    <att name="relevance_score" value="0.1037037037037037" type="real" />
  </edge>
  <edge id="P62807 (pp) Q9NQS7" label="H2B1C_HUMAN (pp) INCE_HUMAN" source="P62807" target="Q9NQS7">
    <att name="confidence_score" value="1.0" type="real" />
    <att name="confidence_score_old" value="0.1715" type="real" />
    <att name="initial_score" value="0.0886" type="real" />
    <att name="relevance_score" value="0.14689265536723164" type="real" />
  </edge>
  <edge id="P62807 (pp) Q9Y232" label="H2B1C_HUMAN (pp) CDYL_HUMAN" source="P62807" target="Q9Y232">
    <att name="confidence_score" value="1.0" type="real" />
    <att name="confidence_score_old" value="0.1696" type="real" />
    <att name="initial_score" value="0.0832" type="real" />
    <att name="relevance_score" value="0.14689265536723164" type="real" />
  </edge>
  <edge id="P62807 (pp) Q9Y2K7" label="H2B1C_HUMAN (pp) KDM2A_HUMAN" source="P62807" target="Q9Y2K7">
    <att name="confidence_score" value="1.0" type="real" />
    <att name="confidence_score_old" value="0.1667" type="real" />
    <att name="initial_score" value="0.0748" type="real" />
    <att name="relevance_score" value="0.14689265536723164" type="real" />
  </edge>
  <edge id="P62807 (pp) Q9Y5B9" label="H2B1C_HUMAN (pp) SP16H_HUMAN" source="P62807" target="Q9Y5B9">
    <att name="confidence_score" value="1.0" type="real" />
    <att name="confidence_score_old" value="0.159" type="real" />
    <att name="initial_score" value="0.0521" type="real" />
    <att name="relevance_score" value="0.13372093023255813" type="real" />
  </edge>
  <edge id="P68431 (pp) P83916" label="H31_HUMAN (pp) CBX1_HUMAN" source="P68431" target="P83916">
    <att name="confidence_score" value="1.0" type="real" />
    <att name="confidence_score_old" value="0.7063" type="real" />
    <att name="initial_score" value="0.7725" type="real" />
    <att name="relevance_score" value="0.14128440366972478" type="real" />
  </edge>
  <edge id="P68431 (pp) P84243" label="H31_HUMAN (pp) H33_HUMAN" source="P68431" target="P84243">
    <att name="confidence_score" value="1.0" type="real" />
    <att name="confidence_score_old" value="1.0" type="real" />
    <att name="initial_score" value="0.4459" type="real" />
    <att name="relevance_score" value="0.14128440366972478" type="real" />
  </edge>
  <edge id="P68431 (pp) Q02880" label="H31_HUMAN (pp) TOP2B_HUMAN" source="P68431" target="Q02880">
    <att name="confidence_score" value="1.0" type="real" />
    <att name="confidence_score_old" value="0.166" type="real" />
    <att name="initial_score" value="0.0729" type="real" />
    <att name="relevance_score" value="0.14128440366972478" type="real" />
  </edge>
  <edge id="P68431 (pp) Q03164" label="H31_HUMAN (pp) KMT2A_HUMAN" source="P68431" target="Q03164">
    <att name="confidence_score" value="1.0" type="real" />
    <att name="confidence_score_old" value="1.0" type="real" />
    <att name="initial_score" value="0.7657" type="real" />
    <att name="relevance_score" value="0.14128440366972478" type="real" />
  </edge>
  <edge id="P68431 (pp) Q06587" label="H31_HUMAN (pp) RING1_HUMAN" source="P68431" target="Q06587">
    <att name="confidence_score" value="1.0" type="real" />
    <att name="confidence_score_old" value="0.1904" type="real" />
    <att name="initial_score" value="0.1393" type="real" />
    <att name="relevance_score" value="0.14128440366972478" type="real" />
  </edge>
  <edge id="P68431 (pp) Q09028" label="H31_HUMAN (pp) RBBP4_HUMAN" source="P68431" target="Q09028">
    <att name="confidence_score" value="1.0" type="real" />
    <att name="confidence_score_old" value="1.0" type="real" />
    <att name="initial_score" value="0.6263" type="real" />
    <att name="relevance_score" value="0.14128440366972478" type="real" />
  </edge>
  <edge id="P68431 (pp) Q12873" label="H31_HUMAN (pp) CHD3_HUMAN" source="P68431" target="Q12873">
    <att name="confidence_score" value="1.0" type="real" />
    <att name="confidence_score_old" value="0.4989" type="real" />
    <att name="initial_score" value="0.6046" type="real" />
    <att name="relevance_score" value="0.14128440366972478" type="real" />
  </edge>
  <edge id="P68431 (pp) Q13111" label="H31_HUMAN (pp) CAF1A_HUMAN" source="P68431" target="Q13111">
    <att name="confidence_score" value="1.0" type="real" />
    <att name="confidence_score_old" value="0.5734" type="real" />
    <att name="initial_score" value="0.6718" type="real" />
    <att name="relevance_score" value="0.14128440366972478" type="real" />
  </edge>
  <edge id="P68431 (pp) Q13112" label="H31_HUMAN (pp) CAF1B_HUMAN" source="P68431" target="Q13112">
    <att name="confidence_score" value="1.0" type="real" />
    <att name="confidence_score_old" value="0.4391" type="real" />
    <att name="initial_score" value="0.5429" type="real" />
    <att name="relevance_score" value="0.14128440366972478" type="real" />
  </edge>
  <edge id="P68431 (pp) Q13129" label="H31_HUMAN (pp) RLF_HUMAN" source="P68431" target="Q13129">
    <att name="confidence_score" value="1.0" type="real" />
    <att name="confidence_score_old" value="0.1733" type="real" />
    <att name="initial_score" value="0.0937" type="real" />
    <att name="relevance_score" value="0.14128440366972478" type="real" />
  </edge>
  <edge id="P68431 (pp) Q13185" label="H31_HUMAN (pp) CBX3_HUMAN" source="P68431" target="Q13185">
    <att name="confidence_score" value="1.0" type="real" />
    <att name="confidence_score_old" value="1.0" type="real" />
    <att name="initial_score" value="0.7492" type="real" />
    <att name="relevance_score" value="0.14128440366972478" type="real" />
  </edge>
  <edge id="P68431 (pp) Q13416" label="H31_HUMAN (pp) ORC2_HUMAN" source="P68431" target="Q13416">
    <att name="confidence_score" value="1.0" type="real" />
    <att name="confidence_score_old" value="0.1665" type="real" />
    <att name="initial_score" value="0.0742" type="real" />
    <att name="relevance_score" value="0.14128440366972478" type="real" />
  </edge>
  <edge id="P68431 (pp) Q14839" label="H31_HUMAN (pp) CHD4_HUMAN" source="P68431" target="Q14839">
    <att name="confidence_score" value="1.0" type="real" />
    <att name="confidence_score_old" value="0.6849" type="real" />
    <att name="initial_score" value="0.7577" type="real" />
    <att name="relevance_score" value="0.14128440366972478" type="real" />
  </edge>
  <edge id="P68431 (pp) Q15022" label="H31_HUMAN (pp) SUZ12_HUMAN" source="P68431" target="Q15022">
    <att name="confidence_score" value="1.0" type="real" />
    <att name="confidence_score_old" value="1.0" type="real" />
    <att name="initial_score" value="0.2955" type="real" />
    <att name="relevance_score" value="0.14128440366972478" type="real" />
  </edge>
  <edge id="P68431 (pp) Q15910" label="H31_HUMAN (pp) EZH2_HUMAN" source="P68431" target="Q15910">
    <att name="confidence_score" value="1.0" type="real" />
    <att name="confidence_score_old" value="1.0" type="real" />
    <att name="initial_score" value="0.4405" type="real" />
    <att name="relevance_score" value="0.14128440366972478" type="real" />
  </edge>
  <edge id="P68431 (pp) Q5T3J3" label="H31_HUMAN (pp) LRIF1_HUMAN" source="P68431" target="Q5T3J3">
    <att name="confidence_score" value="1.0" type="real" />
    <att name="confidence_score_old" value="0.1688" type="real" />
    <att name="initial_score" value="0.0811" type="real" />
    <att name="relevance_score" value="0.14128440366972478" type="real" />
  </edge>
  <edge id="P68431 (pp) Q5VZL5" label="H31_HUMAN (pp) ZMYM4_HUMAN" source="P68431" target="Q5VZL5">
    <att name="confidence_score" value="1.0" type="real" />
    <att name="confidence_score_old" value="0.1674" type="real" />
    <att name="initial_score" value="0.0771" type="real" />
    <att name="relevance_score" value="0.14128440366972478" type="real" />
  </edge>
  <edge id="P68431 (pp) Q6IE81" label="H31_HUMAN (pp) JADE1_HUMAN" source="P68431" target="Q6IE81">
    <att name="confidence_score" value="1.0" type="real" />
    <att name="confidence_score_old" value="1.0" type="real" />
    <att name="initial_score" value="0.4861" type="real" />
    <att name="relevance_score" value="0.14128440366972478" type="real" />
  </edge>
  <edge id="P68431 (pp) Q6KC79" label="H31_HUMAN (pp) NIPBL_HUMAN" source="P68431" target="Q6KC79">
    <att name="confidence_score" value="1.0" type="real" />
    <att name="confidence_score_old" value="0.165" type="real" />
    <att name="initial_score" value="0.0701" type="real" />
    <att name="relevance_score" value="0.14128440366972478" type="real" />
  </edge>
  <edge id="P68431 (pp) Q6N043" label="H31_HUMAN (pp) Z280D_HUMAN" source="P68431" target="Q6N043">
    <att name="confidence_score" value="1.0" type="real" />
    <att name="confidence_score_old" value="0.1675" type="real" />
    <att name="initial_score" value="0.0771" type="real" />
    <att name="relevance_score" value="0.14128440366972478" type="real" />
  </edge>
  <edge id="P68431 (pp) Q71DI3" label="H31_HUMAN (pp) H32_HUMAN" source="P68431" target="Q71DI3">
    <att name="confidence_score" value="1.0" type="real" />
    <att name="confidence_score_old" value="1.0" type="real" />
    <att name="initial_score" value="0.6192" type="real" />
    <att name="relevance_score" value="0.14128440366972478" type="real" />
  </edge>
  <edge id="P68431 (pp) Q7Z3K3" label="H31_HUMAN (pp) POGZ_HUMAN" source="P68431" target="Q7Z3K3">
    <att name="confidence_score" value="1.0" type="real" />
    <att name="confidence_score_old" value="0.1672" type="real" />
    <att name="initial_score" value="0.0763" type="real" />
    <att name="relevance_score" value="0.14128440366972478" type="real" />
  </edge>
  <edge id="P68431 (pp) Q7Z4V5" label="H31_HUMAN (pp) HDGR2_HUMAN" source="P68431" target="Q7Z4V5">
    <att name="confidence_score" value="1.0" type="real" />
    <att name="confidence_score_old" value="0.1674" type="real" />
    <att name="initial_score" value="0.0769" type="real" />
    <att name="relevance_score" value="0.14128440366972478" type="real" />
  </edge>
  <edge id="P68431 (pp) Q8IWI9" label="H31_HUMAN (pp) MGAP_HUMAN" source="P68431" target="Q8IWI9">
    <att name="confidence_score" value="1.0" type="real" />
    <att name="confidence_score_old" value="0.1819" type="real" />
    <att name="initial_score" value="0.117" type="real" />
    <att name="relevance_score" value="0.14128440366972478" type="real" />
  </edge>
  <edge id="P68431 (pp) Q8NB78" label="H31_HUMAN (pp) KDM1B_HUMAN" source="P68431" target="Q8NB78">
    <att name="confidence_score" value="1.0" type="real" />
    <att name="confidence_score_old" value="0.3581" type="real" />
    <att name="initial_score" value="0.4443" type="real" />
    <att name="relevance_score" value="0.14128440366972478" type="real" />
  </edge>
  <edge id="P68431 (pp) Q8ND82" label="H31_HUMAN (pp) Z280C_HUMAN" source="P68431" target="Q8ND82">
    <att name="confidence_score" value="1.0" type="real" />
    <att name="confidence_score_old" value="0.1668" type="real" />
    <att name="initial_score" value="0.0752" type="real" />
    <att name="relevance_score" value="0.14128440366972478" type="real" />
  </edge>
  <edge id="P68431 (pp) Q8WY36" label="H31_HUMAN (pp) BBX_HUMAN" source="P68431" target="Q8WY36">
    <att name="confidence_score" value="1.0" type="real" />
    <att name="confidence_score_old" value="0.1674" type="real" />
    <att name="initial_score" value="0.0771" type="real" />
    <att name="relevance_score" value="0.14128440366972478" type="real" />
  </edge>
  <edge id="P68431 (pp) Q92769" label="H31_HUMAN (pp) HDAC2_HUMAN" source="P68431" target="Q92769">
    <att name="confidence_score" value="1.0" type="real" />
    <att name="confidence_score_old" value="0.4804" type="real" />
    <att name="initial_score" value="0.5863" type="real" />
    <att name="relevance_score" value="0.14128440366972478" type="real" />
  </edge>
  <edge id="P68431 (pp) Q92878" label="H31_HUMAN (pp) RAD50_HUMAN" source="P68431" target="Q92878">
    <att name="confidence_score" value="1.0" type="real" />
    <att name="confidence_score_old" value="0.1733" type="real" />
    <att name="initial_score" value="0.0936" type="real" />
    <att name="relevance_score" value="0.10429447852760736" type="real" />
  </edge>
  <edge id="P68431 (pp) Q969R5" label="H31_HUMAN (pp) LMBL2_HUMAN" source="P68431" target="Q969R5">
    <att name="confidence_score" value="1.0" type="real" />
    <att name="confidence_score_old" value="0.3403" type="real" />
    <att name="initial_score" value="0.4197" type="real" />
    <att name="relevance_score" value="0.14128440366972478" type="real" />
  </edge>
  <edge id="P68431 (pp) Q96JM3" label="H31_HUMAN (pp) CHAP1_HUMAN" source="P68431" target="Q96JM3">
    <att name="confidence_score" value="1.0" type="real" />
    <att name="confidence_score_old" value="0.1677" type="real" />
    <att name="initial_score" value="0.0779" type="real" />
    <att name="relevance_score" value="0.14128440366972478" type="real" />
  </edge>
  <edge id="P68431 (pp) Q96KQ7" label="H31_HUMAN (pp) EHMT2_HUMAN" source="P68431" target="Q96KQ7">
    <att name="confidence_score" value="1.0" type="real" />
    <att name="confidence_score_old" value="1.0" type="real" />
    <att name="initial_score" value="0.6772" type="real" />
    <att name="relevance_score" value="0.14128440366972478" type="real" />
  </edge>
  <edge id="P68431 (pp) Q96ME7" label="H31_HUMAN (pp) ZN512_HUMAN" source="P68431" target="Q96ME7">
    <att name="confidence_score" value="1.0" type="real" />
    <att name="confidence_score_old" value="0.1743" type="real" />
    <att name="initial_score" value="0.0965" type="real" />
    <att name="relevance_score" value="0.10294117647058823" type="real" />
  </edge>
  <edge id="P68431 (pp) Q96T23" label="H31_HUMAN (pp) RSF1_HUMAN" source="P68431" target="Q96T23">
    <att name="confidence_score" value="1.0" type="real" />
    <att name="confidence_score_old" value="0.2114" type="real" />
    <att name="initial_score" value="0.1897" type="real" />
    <att name="relevance_score" value="0.14128440366972478" type="real" />
  </edge>
  <edge id="P68431 (pp) Q99496" label="H31_HUMAN (pp) RING2_HUMAN" source="P68431" target="Q99496">
    <att name="confidence_score" value="1.0" type="real" />
    <att name="confidence_score_old" value="0.1936" type="real" />
    <att name="initial_score" value="0.1473" type="real" />
    <att name="relevance_score" value="0.14128440366972478" type="real" />
  </edge>
  <edge id="P68431 (pp) Q9BYE7" label="H31_HUMAN (pp) PCGF6_HUMAN" source="P68431" target="Q9BYE7">
    <att name="confidence_score" value="1.0" type="real" />
    <att name="confidence_score_old" value="0.1671" type="real" />
    <att name="initial_score" value="0.0761" type="real" />
    <att name="relevance_score" value="0.14128440366972478" type="real" />
  </edge>
  <edge id="P68431 (pp) Q9BZ95" label="H31_HUMAN (pp) NSD3_HUMAN" source="P68431" target="Q9BZ95">
    <att name="confidence_score" value="1.0" type="real" />
    <att name="confidence_score_old" value="0.5785" type="real" />
    <att name="initial_score" value="0.6761" type="real" />
    <att name="relevance_score" value="0.14128440366972478" type="real" />
  </edge>
  <edge id="P68431 (pp) Q9H2P0" label="H31_HUMAN (pp) ADNP_HUMAN" source="P68431" target="Q9H2P0">
    <att name="confidence_score" value="1.0" type="real" />
    <att name="confidence_score_old" value="0.1708" type="real" />
    <att name="initial_score" value="0.0866" type="real" />
    <att name="relevance_score" value="0.14128440366972478" type="real" />
  </edge>
  <edge id="P68431 (pp) Q9H582" label="H31_HUMAN (pp) ZN644_HUMAN" source="P68431" target="Q9H582">
    <att name="confidence_score" value="1.0" type="real" />
    <att name="confidence_score_old" value="0.1722" type="real" />
    <att name="initial_score" value="0.0905" type="real" />
    <att name="relevance_score" value="0.14128440366972478" type="real" />
  </edge>
  <edge id="P68431 (pp) Q9H5I1" label="H31_HUMAN (pp) SUV92_HUMAN" source="P68431" target="Q9H5I1">
    <att name="confidence_score" value="1.0" type="real" />
    <att name="confidence_score_old" value="0.3228" type="real" />
    <att name="initial_score" value="0.3942" type="real" />
    <att name="relevance_score" value="0.14128440366972478" type="real" />
  </edge>
  <edge id="P68431 (pp) Q9H967" label="H31_HUMAN (pp) WDR76_HUMAN" source="P68431" target="Q9H967">
    <att name="confidence_score" value="1.0" type="real" />
    <att name="confidence_score_old" value="0.1782" type="real" />
    <att name="initial_score" value="0.1072" type="real" />
    <att name="relevance_score" value="0.1037037037037037" type="real" />
  </edge>
  <edge id="P68431 (pp) Q9H9B1" label="H31_HUMAN (pp) EHMT1_HUMAN" source="P68431" target="Q9H9B1">
    <att name="confidence_score" value="1.0" type="real" />
    <att name="confidence_score_old" value="1.0" type="real" />
    <att name="initial_score" value="0.565" type="real" />
    <att name="relevance_score" value="0.14128440366972478" type="real" />
  </edge>
  <edge id="P68431 (pp) Q9NQS7" label="H31_HUMAN (pp) INCE_HUMAN" source="P68431" target="Q9NQS7">
    <att name="confidence_score" value="1.0" type="real" />
    <att name="confidence_score_old" value="0.173" type="real" />
    <att name="initial_score" value="0.0929" type="real" />
    <att name="relevance_score" value="0.14128440366972478" type="real" />
  </edge>
  <edge id="P68431 (pp) Q9NQX0" label="H31_HUMAN (pp) PRDM6_HUMAN" source="P68431" target="Q9NQX0">
    <att name="confidence_score" value="1.0" type="real" />
    <att name="confidence_score_old" value="0.2367" type="real" />
    <att name="initial_score" value="0.2442" type="real" />
    <att name="relevance_score" value="0.14128440366972478" type="real" />
  </edge>
  <edge id="P68431 (pp) Q9UBC3" label="H31_HUMAN (pp) DNM3B_HUMAN" source="P68431" target="Q9UBC3">
    <att name="confidence_score" value="1.0" type="real" />
    <att name="confidence_score_old" value="1.0" type="real" />
    <att name="initial_score" value="0.303" type="real" />
    <att name="relevance_score" value="0.14128440366972478" type="real" />
  </edge>
  <edge id="P68431 (pp) Q9UBW7" label="H31_HUMAN (pp) ZMYM2_HUMAN" source="P68431" target="Q9UBW7">
    <att name="confidence_score" value="1.0" type="real" />
    <att name="confidence_score_old" value="0.1674" type="real" />
    <att name="initial_score" value="0.0768" type="real" />
    <att name="relevance_score" value="0.14128440366972478" type="real" />
  </edge>
  <edge id="P68431 (pp) Q9UER7" label="H31_HUMAN (pp) DAXX_HUMAN" source="P68431" target="Q9UER7">
    <att name="confidence_score" value="1.0" type="real" />
    <att name="confidence_score_old" value="0.3055" type="real" />
    <att name="initial_score" value="0.3676" type="real" />
    <att name="relevance_score" value="0.14128440366972478" type="real" />
  </edge>
  <edge id="P68431 (pp) Q9Y232" label="H31_HUMAN (pp) CDYL_HUMAN" source="P68431" target="Q9Y232">
    <att name="confidence_score" value="1.0" type="real" />
    <att name="confidence_score_old" value="0.4803" type="real" />
    <att name="initial_score" value="0.5862" type="real" />
    <att name="relevance_score" value="0.14128440366972478" type="real" />
  </edge>
  <edge id="P68431 (pp) Q9Y2K7" label="H31_HUMAN (pp) KDM2A_HUMAN" source="P68431" target="Q9Y2K7">
    <att name="confidence_score" value="1.0" type="real" />
    <att name="confidence_score_old" value="0.1665" type="real" />
    <att name="initial_score" value="0.0744" type="real" />
    <att name="relevance_score" value="0.14128440366972478" type="real" />
  </edge>
  <edge id="P68431 (pp) Q9Y5B9" label="H31_HUMAN (pp) SP16H_HUMAN" source="P68431" target="Q9Y5B9">
    <att name="confidence_score" value="1.0" type="real" />
    <att name="confidence_score_old" value="0.2617" type="real" />
    <att name="initial_score" value="0.2927" type="real" />
    <att name="relevance_score" value="0.13372093023255813" type="real" />
  </edge>
  <edge id="P83916 (pp) P84243" label="CBX1_HUMAN (pp) H33_HUMAN" source="P83916" target="P84243">
    <att name="confidence_score" value="1.0" type="real" />
    <att name="confidence_score_old" value="0.1873" type="real" />
    <att name="initial_score" value="0.1313" type="real" />
    <att name="relevance_score" value="0.15120274914089346" type="real" />
  </edge>
  <edge id="P83916 (pp) Q02880" label="CBX1_HUMAN (pp) TOP2B_HUMAN" source="P83916" target="Q02880">
    <att name="confidence_score" value="1.0" type="real" />
    <att name="confidence_score_old" value="0.1606" type="real" />
    <att name="initial_score" value="0.057" type="real" />
    <att name="relevance_score" value="0.2647058823529412" type="real" />
  </edge>
  <edge id="P83916 (pp) Q03164" label="CBX1_HUMAN (pp) KMT2A_HUMAN" source="P83916" target="Q03164">
    <att name="confidence_score" value="1.0" type="real" />
    <att name="confidence_score_old" value="0.1542" type="real" />
    <att name="initial_score" value="0.0373" type="real" />
    <att name="relevance_score" value="0.15463917525773196" type="real" />
  </edge>
  <edge id="P83916 (pp) Q06587" label="CBX1_HUMAN (pp) RING1_HUMAN" source="P83916" target="Q06587">
    <att name="confidence_score" value="1.0" type="real" />
    <att name="confidence_score_old" value="0.1662" type="real" />
    <att name="initial_score" value="0.0734" type="real" />
    <att name="relevance_score" value="0.2631578947368421" type="real" />
  </edge>
  <edge id="P83916 (pp) Q09028" label="CBX1_HUMAN (pp) RBBP4_HUMAN" source="P83916" target="Q09028">
    <att name="confidence_score" value="1.0" type="real" />
    <att name="confidence_score_old" value="0.2095" type="real" />
    <att name="initial_score" value="0.1852" type="real" />
    <att name="relevance_score" value="0.17525773195876287" type="real" />
  </edge>
  <edge id="P83916 (pp) Q12873" label="CBX1_HUMAN (pp) CHD3_HUMAN" source="P83916" target="Q12873">
    <att name="confidence_score" value="1.0" type="real" />
    <att name="confidence_score_old" value="0.1792" type="real" />
    <att name="initial_score" value="0.1097" type="real" />
    <att name="relevance_score" value="0.1978021978021978" type="real" />
  </edge>
  <edge id="P83916 (pp) Q13111" label="CBX1_HUMAN (pp) CAF1A_HUMAN" source="P83916" target="Q13111">
    <att name="confidence_score" value="1.0" type="real" />
    <att name="confidence_score_old" value="0.6806" type="real" />
    <att name="initial_score" value="0.7546" type="real" />
    <att name="relevance_score" value="0.2916666666666667" type="real" />
  </edge>
  <edge id="P83916 (pp) Q13112" label="CBX1_HUMAN (pp) CAF1B_HUMAN" source="P83916" target="Q13112">
    <att name="confidence_score" value="1.0" type="real" />
    <att name="confidence_score_old" value="0.1865" type="real" />
    <att name="initial_score" value="0.1293" type="real" />
    <att name="relevance_score" value="0.4878048780487805" type="real" />
  </edge>
  <edge id="P83916 (pp) Q13129" label="CBX1_HUMAN (pp) RLF_HUMAN" source="P83916" target="Q13129">
    <att name="confidence_score" value="1.0" type="real" />
    <att name="confidence_score_old" value="0.1769" type="real" />
    <att name="initial_score" value="0.1037" type="real" />
    <att name="relevance_score" value="0.8333333333333334" type="real" />
  </edge>
  <edge id="P83916 (pp) Q13185" label="CBX1_HUMAN (pp) CBX3_HUMAN" source="P83916" target="Q13185">
    <att name="confidence_score" value="1.0" type="real" />
    <att name="confidence_score_old" value="1.0" type="real" />
    <att name="initial_score" value="0.558" type="real" />
    <att name="relevance_score" value="0.5804195804195804" type="real" />
  </edge>
  <edge id="P83916 (pp) Q13416" label="CBX1_HUMAN (pp) ORC2_HUMAN" source="P83916" target="Q13416">
    <att name="confidence_score" value="1.0" type="real" />
    <att name="confidence_score_old" value="0.3186" type="real" />
    <att name="initial_score" value="0.3879" type="real" />
    <att name="relevance_score" value="0.14814814814814814" type="real" />
  </edge>
  <edge id="P83916 (pp) Q14186" label="CBX1_HUMAN (pp) TFDP1_HUMAN" source="P83916" target="Q14186">
    <att name="confidence_score" value="1.0" type="real" />
    <att name="confidence_score_old" value="0.1656" type="real" />
    <att name="initial_score" value="0.0717" type="real" />
    <att name="relevance_score" value="0.2702702702702703" type="real" />
  </edge>
  <edge id="P83916 (pp) Q14202" label="CBX1_HUMAN (pp) ZMYM3_HUMAN" source="P83916" target="Q14202">
    <att name="confidence_score" value="1.0" type="real" />
    <att name="confidence_score_old" value="0.1655" type="real" />
    <att name="initial_score" value="0.0713" type="real" />
    <att name="relevance_score" value="0.38461538461538464" type="real" />
  </edge>
  <edge id="P83916 (pp) Q14839" label="CBX1_HUMAN (pp) CHD4_HUMAN" source="P83916" target="Q14839">
    <att name="confidence_score" value="1.0" type="real" />
    <att name="confidence_score_old" value="0.1951" type="real" />
    <att name="initial_score" value="0.151" type="real" />
    <att name="relevance_score" value="0.22023809523809523" type="real" />
  </edge>
  <edge id="P83916 (pp) Q15022" label="CBX1_HUMAN (pp) SUZ12_HUMAN" source="P83916" target="Q15022">
    <att name="confidence_score" value="1.0" type="real" />
    <att name="confidence_score_old" value="0.3713" type="real" />
    <att name="initial_score" value="0.4618" type="real" />
    <att name="relevance_score" value="0.1610738255033557" type="real" />
  </edge>
  <edge id="P83916 (pp) Q15910" label="CBX1_HUMAN (pp) EZH2_HUMAN" source="P83916" target="Q15910">
    <att name="confidence_score" value="1.0" type="real" />
    <att name="confidence_score_old" value="0.2002" type="real" />
    <att name="initial_score" value="0.1635" type="real" />
    <att name="relevance_score" value="0.1642512077294686" type="real" />
  </edge>
  <edge id="P83916 (pp) Q16695" label="CBX1_HUMAN (pp) H31T_HUMAN" source="P83916" target="Q16695">
    <att name="confidence_score" value="1.0" type="real" />
    <att name="confidence_score_old" value="0.5574" type="real" />
    <att name="initial_score" value="0.6582" type="real" />
    <att name="relevance_score" value="0.13270142180094788" type="real" />
  </edge>
  <edge id="P83916 (pp) Q5FBB7" label="CBX1_HUMAN (pp) SGO1_HUMAN" source="P83916" target="Q5FBB7">
    <att name="confidence_score" value="1.0" type="real" />
    <att name="confidence_score_old" value="0.6073" type="real" />
    <att name="initial_score" value="0.6996" type="real" />
    <att name="relevance_score" value="0.2" type="real" />
  </edge>
  <edge id="P83916 (pp) Q5T3J3" label="CBX1_HUMAN (pp) LRIF1_HUMAN" source="P83916" target="Q5T3J3">
    <att name="confidence_score" value="1.0" type="real" />
    <att name="confidence_score_old" value="0.3665" type="real" />
    <att name="initial_score" value="0.4555" type="real" />
    <att name="relevance_score" value="0.17142857142857143" type="real" />
  </edge>
  <edge id="P83916 (pp) Q5TGY3" label="CBX1_HUMAN (pp) AHDC1_HUMAN" source="P83916" target="Q5TGY3">
    <att name="confidence_score" value="1.0" type="real" />
    <att name="confidence_score_old" value="0.1895" type="real" />
    <att name="initial_score" value="0.1368" type="real" />
    <att name="relevance_score" value="0.4" type="real" />
  </edge>
  <edge id="P83916 (pp) Q5VZL5" label="CBX1_HUMAN (pp) ZMYM4_HUMAN" source="P83916" target="Q5VZL5">
    <att name="confidence_score" value="1.0" type="real" />
    <att name="confidence_score_old" value="0.1692" type="real" />
    <att name="initial_score" value="0.0822" type="real" />
    <att name="relevance_score" value="0.45" type="real" />
  </edge>
  <edge id="P83916 (pp) Q6IE81" label="CBX1_HUMAN (pp) JADE1_HUMAN" source="P83916" target="Q6IE81">
    <att name="confidence_score" value="1.0" type="real" />
    <att name="confidence_score_old" value="0.1542" type="real" />
    <att name="initial_score" value="0.0373" type="real" />
    <att name="relevance_score" value="0.2" type="real" />
  </edge>
  <edge id="P83916 (pp) Q6IQ32" label="CBX1_HUMAN (pp) ADNP2_HUMAN" source="P83916" target="Q6IQ32">
    <att name="confidence_score" value="1.0" type="real" />
    <att name="confidence_score_old" value="0.201" type="real" />
    <att name="initial_score" value="0.1654" type="real" />
    <att name="relevance_score" value="1.0" type="real" />
  </edge>
  <edge id="P83916 (pp) Q6KC79" label="CBX1_HUMAN (pp) NIPBL_HUMAN" source="P83916" target="Q6KC79">
    <att name="confidence_score" value="1.0" type="real" />
    <att name="confidence_score_old" value="0.1599" type="real" />
    <att name="initial_score" value="0.0548" type="real" />
    <att name="relevance_score" value="0.21212121212121213" type="real" />
  </edge>
  <edge id="P83916 (pp) Q6N043" label="CBX1_HUMAN (pp) Z280D_HUMAN" source="P83916" target="Q6N043">
    <att name="confidence_score" value="1.0" type="real" />
    <att name="confidence_score_old" value="0.1917" type="real" />
    <att name="initial_score" value="0.1425" type="real" />
    <att name="relevance_score" value="1.0" type="real" />
  </edge>
  <edge id="P83916 (pp) Q6P1K2" label="CBX1_HUMAN (pp) PMF1_HUMAN" source="P83916" target="Q6P1K2">
    <att name="confidence_score" value="1.0" type="real" />
    <att name="confidence_score_old" value="0.1699" type="real" />
    <att name="initial_score" value="0.084" type="real" />
    <att name="relevance_score" value="0.14634146341463414" type="real" />
  </edge>
  <edge id="P83916 (pp) Q71DI3" label="CBX1_HUMAN (pp) H32_HUMAN" source="P83916" target="Q71DI3">
    <att name="confidence_score" value="1.0" type="real" />
    <att name="confidence_score_old" value="0.1655" type="real" />
    <att name="initial_score" value="0.0715" type="real" />
    <att name="relevance_score" value="0.1774193548387097" type="real" />
  </edge>
  <edge id="P83916 (pp) Q71UI9" label="CBX1_HUMAN (pp) H2AV_HUMAN" source="P83916" target="Q71UI9">
    <att name="confidence_score" value="1.0" type="real" />
    <att name="confidence_score_old" value="0.1779" type="real" />
    <att name="initial_score" value="0.1063" type="real" />
    <att name="relevance_score" value="0.42857142857142855" type="real" />
  </edge>
  <edge id="P83916 (pp) Q7L590" label="CBX1_HUMAN (pp) MCM10_HUMAN" source="P83916" target="Q7L590">
    <att name="confidence_score" value="1.0" type="real" />
    <att name="confidence_score_old" value="0.6496" type="real" />
    <att name="initial_score" value="0.7321" type="real" />
    <att name="relevance_score" value="0.16363636363636364" type="real" />
  </edge>
  <edge id="P83916 (pp) Q7Z3K3" label="CBX1_HUMAN (pp) POGZ_HUMAN" source="P83916" target="Q7Z3K3">
    <att name="confidence_score" value="1.0" type="real" />
    <att name="confidence_score_old" value="0.198" type="real" />
    <att name="initial_score" value="0.1582" type="real" />
    <att name="relevance_score" value="0.3684210526315789" type="real" />
  </edge>
  <edge id="P83916 (pp) Q7Z4V5" label="CBX1_HUMAN (pp) HDGR2_HUMAN" source="P83916" target="Q7Z4V5">
    <att name="confidence_score" value="1.0" type="real" />
    <att name="confidence_score_old" value="0.3403" type="real" />
    <att name="initial_score" value="0.4198" type="real" />
    <att name="relevance_score" value="0.34782608695652173" type="real" />
  </edge>
  <edge id="P83916 (pp) Q7Z589" label="CBX1_HUMAN (pp) EMSY_HUMAN" source="P83916" target="Q7Z589">
    <att name="confidence_score" value="1.0" type="real" />
    <att name="confidence_score_old" value="0.7431" type="real" />
    <att name="initial_score" value="0.7971" type="real" />
    <att name="relevance_score" value="0.13636363636363635" type="real" />
  </edge>
  <edge id="P83916 (pp) Q86WX3" label="CBX1_HUMAN (pp) AROS_HUMAN" source="P83916" target="Q86WX3">
    <att name="confidence_score" value="1.0" type="real" />
    <att name="confidence_score_old" value="0.1621" type="real" />
    <att name="initial_score" value="0.0616" type="real" />
    <att name="relevance_score" value="0.1111111111111111" type="real" />
  </edge>
  <edge id="P83916 (pp) Q86XI8" label="CBX1_HUMAN (pp) ZSWM9_HUMAN" source="P83916" target="Q86XI8">
    <att name="confidence_score" value="1.0" type="real" />
    <att name="confidence_score_old" value="0.1677" type="real" />
    <att name="initial_score" value="0.0777" type="real" />
    <att name="relevance_score" value="1.0" type="real" />
  </edge>
  <edge id="P83916 (pp) Q86Y97" label="CBX1_HUMAN (pp) KMT5C_HUMAN" source="P83916" target="Q86Y97">
    <att name="confidence_score" value="1.0" type="real" />
    <att name="confidence_score_old" value="0.2156" type="real" />
    <att name="initial_score" value="0.1992" type="real" />
    <att name="relevance_score" value="0.6666666666666666" type="real" />
  </edge>
  <edge id="P83916 (pp) Q8IWI9" label="CBX1_HUMAN (pp) MGAP_HUMAN" source="P83916" target="Q8IWI9">
    <att name="confidence_score" value="1.0" type="real" />
    <att name="confidence_score_old" value="0.1808" type="real" />
    <att name="initial_score" value="0.1141" type="real" />
    <att name="relevance_score" value="0.40540540540540543" type="real" />
  </edge>
  <edge id="P83916 (pp) Q8N9R8" label="CBX1_HUMAN (pp) SCAI_HUMAN" source="P83916" target="Q8N9R8">
    <att name="confidence_score" value="1.0" type="real" />
    <att name="confidence_score_old" value="0.1818" type="real" />
    <att name="initial_score" value="0.1169" type="real" />
    <att name="relevance_score" value="0.17647058823529413" type="real" />
  </edge>
  <edge id="P83916 (pp) Q8N9Z2" label="CBX1_HUMAN (pp) CC71L_HUMAN" source="P83916" target="Q8N9Z2">
    <att name="confidence_score" value="1.0" type="real" />
    <att name="confidence_score_old" value="0.1669" type="real" />
    <att name="initial_score" value="0.0756" type="real" />
    <att name="relevance_score" value="0.75" type="real" />
  </edge>
  <edge id="P83916 (pp) Q8NB78" label="CBX1_HUMAN (pp) KDM1B_HUMAN" source="P83916" target="Q8NB78">
    <att name="confidence_score" value="1.0" type="real" />
    <att name="confidence_score_old" value="0.1547" type="real" />
    <att name="initial_score" value="0.0389" type="real" />
    <att name="relevance_score" value="0.29411764705882354" type="real" />
  </edge>
  <edge id="P83916 (pp) Q8ND82" label="CBX1_HUMAN (pp) Z280C_HUMAN" source="P83916" target="Q8ND82">
    <att name="confidence_score" value="1.0" type="real" />
    <att name="confidence_score_old" value="0.1836" type="real" />
    <att name="initial_score" value="0.1215" type="real" />
    <att name="relevance_score" value="0.6666666666666666" type="real" />
  </edge>
  <edge id="P83916 (pp) Q8WY36" label="CBX1_HUMAN (pp) BBX_HUMAN" source="P83916" target="Q8WY36">
    <att name="confidence_score" value="1.0" type="real" />
    <att name="confidence_score_old" value="0.1545" type="real" />
    <att name="initial_score" value="0.0381" type="real" />
    <att name="relevance_score" value="0.3125" type="real" />
  </edge>
  <edge id="P83916 (pp) Q92769" label="CBX1_HUMAN (pp) HDAC2_HUMAN" source="P83916" target="Q92769">
    <att name="confidence_score" value="1.0" type="real" />
    <att name="confidence_score_old" value="0.1651" type="real" />
    <att name="initial_score" value="0.0702" type="real" />
    <att name="relevance_score" value="0.15737704918032788" type="real" />
  </edge>
  <edge id="P83916 (pp) Q92878" label="CBX1_HUMAN (pp) RAD50_HUMAN" source="P83916" target="Q92878">
    <att name="confidence_score" value="1.0" type="real" />
    <att name="confidence_score_old" value="0.3197" type="real" />
    <att name="initial_score" value="0.3896" type="real" />
    <att name="relevance_score" value="0.10429447852760736" type="real" />
  </edge>
  <edge id="P83916 (pp) Q969R5" label="CBX1_HUMAN (pp) LMBL2_HUMAN" source="P83916" target="Q969R5">
    <att name="confidence_score" value="1.0" type="real" />
    <att name="confidence_score_old" value="0.1905" type="real" />
    <att name="initial_score" value="0.1394" type="real" />
    <att name="relevance_score" value="0.3090909090909091" type="real" />
  </edge>
  <edge id="P83916 (pp) Q96IY1" label="CBX1_HUMAN (pp) NSL1_HUMAN" source="P83916" target="Q96IY1">
    <att name="confidence_score" value="1.0" type="real" />
    <att name="confidence_score_old" value="0.1932" type="real" />
    <att name="initial_score" value="0.1463" type="real" />
    <att name="relevance_score" value="0.3684210526315789" type="real" />
  </edge>
  <edge id="P83916 (pp) Q96JM2" label="CBX1_HUMAN (pp) ZN462_HUMAN" source="P83916" target="Q96JM2">
    <att name="confidence_score" value="1.0" type="real" />
    <att name="confidence_score_old" value="0.175" type="real" />
    <att name="initial_score" value="0.0984" type="real" />
    <att name="relevance_score" value="0.6666666666666666" type="real" />
  </edge>
  <edge id="P83916 (pp) Q96JM3" label="CBX1_HUMAN (pp) CHAP1_HUMAN" source="P83916" target="Q96JM3">
    <att name="confidence_score" value="1.0" type="real" />
    <att name="confidence_score_old" value="0.1976" type="real" />
    <att name="initial_score" value="0.1572" type="real" />
    <att name="relevance_score" value="0.6111111111111112" type="real" />
  </edge>
  <edge id="P83916 (pp) Q96KQ7" label="CBX1_HUMAN (pp) EHMT2_HUMAN" source="P83916" target="Q96KQ7">
    <att name="confidence_score" value="1.0" type="real" />
    <att name="confidence_score_old" value="0.34" type="real" />
    <att name="initial_score" value="0.4192" type="real" />
    <att name="relevance_score" value="0.3486238532110092" type="real" />
  </edge>
  <edge id="P83916 (pp) Q96ME7" label="CBX1_HUMAN (pp) ZN512_HUMAN" source="P83916" target="Q96ME7">
    <att name="confidence_score" value="1.0" type="real" />
    <att name="confidence_score_old" value="0.1542" type="real" />
    <att name="initial_score" value="0.0374" type="real" />
    <att name="relevance_score" value="0.10294117647058823" type="real" />
  </edge>
  <edge id="P83916 (pp) Q96SR6" label="CBX1_HUMAN (pp) ZN382_HUMAN" source="P83916" target="Q96SR6">
    <att name="confidence_score" value="1.0" type="real" />
    <att name="confidence_score_old" value="0.3364" type="real" />
    <att name="initial_score" value="0.4141" type="real" />
    <att name="relevance_score" value="1.0" type="real" />
  </edge>
  <edge id="P83916 (pp) Q96T23" label="CBX1_HUMAN (pp) RSF1_HUMAN" source="P83916" target="Q96T23">
    <att name="confidence_score" value="1.0" type="real" />
    <att name="confidence_score_old" value="0.1606" type="real" />
    <att name="initial_score" value="0.057" type="real" />
    <att name="relevance_score" value="0.3684210526315789" type="real" />
  </edge>
  <edge id="P83916 (pp) Q99496" label="CBX1_HUMAN (pp) RING2_HUMAN" source="P83916" target="Q99496">
    <att name="confidence_score" value="1.0" type="real" />
    <att name="confidence_score_old" value="0.1669" type="real" />
    <att name="initial_score" value="0.0756" type="real" />
    <att name="relevance_score" value="0.18120805369127516" type="real" />
  </edge>
  <edge id="P83916 (pp) Q9BWN1" label="CBX1_HUMAN (pp) PRR14_HUMAN" source="P83916" target="Q9BWN1">
    <att name="confidence_score" value="1.0" type="real" />
    <att name="confidence_score_old" value="0.1723" type="real" />
    <att name="initial_score" value="0.0908" type="real" />
    <att name="relevance_score" value="0.1875" type="real" />
  </edge>
  <edge id="P83916 (pp) Q9BYE7" label="CBX1_HUMAN (pp) PCGF6_HUMAN" source="P83916" target="Q9BYE7">
    <att name="confidence_score" value="1.0" type="real" />
    <att name="confidence_score_old" value="0.1868" type="real" />
    <att name="initial_score" value="0.13" type="real" />
    <att name="relevance_score" value="0.35294117647058826" type="real" />
  </edge>
  <edge id="P83916 (pp) Q9BZ95" label="CBX1_HUMAN (pp) NSD3_HUMAN" source="P83916" target="Q9BZ95">
    <att name="confidence_score" value="1.0" type="real" />
    <att name="confidence_score_old" value="0.1607" type="real" />
    <att name="initial_score" value="0.0571" type="real" />
    <att name="relevance_score" value="0.5789473684210527" type="real" />
  </edge>
  <edge id="P83916 (pp) Q9C0D4" label="CBX1_HUMAN (pp) Z518B_HUMAN" source="P83916" target="Q9C0D4">
    <att name="confidence_score" value="1.0" type="real" />
    <att name="confidence_score_old" value="0.1761" type="real" />
    <att name="initial_score" value="0.1015" type="real" />
    <att name="relevance_score" value="0.6" type="real" />
  </edge>
  <edge id="P83916 (pp) Q9H081" label="CBX1_HUMAN (pp) MIS12_HUMAN" source="P83916" target="Q9H081">
    <att name="confidence_score" value="1.0" type="real" />
    <att name="confidence_score_old" value="0.1714" type="real" />
    <att name="initial_score" value="0.0884" type="real" />
    <att name="relevance_score" value="0.2857142857142857" type="real" />
  </edge>
  <edge id="P83916 (pp) Q9H2P0" label="CBX1_HUMAN (pp) ADNP_HUMAN" source="P83916" target="Q9H2P0">
    <att name="confidence_score" value="1.0" type="real" />
    <att name="confidence_score_old" value="0.2011" type="real" />
    <att name="initial_score" value="0.1656" type="real" />
    <att name="relevance_score" value="0.5555555555555556" type="real" />
  </edge>
  <edge id="P83916 (pp) Q9H410" label="CBX1_HUMAN (pp) DSN1_HUMAN" source="P83916" target="Q9H410">
    <att name="confidence_score" value="1.0" type="real" />
    <att name="confidence_score_old" value="0.1701" type="real" />
    <att name="initial_score" value="0.0846" type="real" />
    <att name="relevance_score" value="0.22580645161290322" type="real" />
  </edge>
  <edge id="P83916 (pp) Q9H582" label="CBX1_HUMAN (pp) ZN644_HUMAN" source="P83916" target="Q9H582">
    <att name="confidence_score" value="1.0" type="real" />
    <att name="confidence_score_old" value="0.1715" type="real" />
    <att name="initial_score" value="0.0888" type="real" />
    <att name="relevance_score" value="0.48484848484848486" type="real" />
  </edge>
  <edge id="P83916 (pp) Q9H5I1" label="CBX1_HUMAN (pp) SUV92_HUMAN" source="P83916" target="Q9H5I1">
    <att name="confidence_score" value="1.0" type="real" />
    <att name="confidence_score_old" value="0.1654" type="real" />
    <att name="initial_score" value="0.0712" type="real" />
    <att name="relevance_score" value="0.35" type="real" />
  </edge>
  <edge id="P83916 (pp) Q9H967" label="CBX1_HUMAN (pp) WDR76_HUMAN" source="P83916" target="Q9H967">
    <att name="confidence_score" value="1.0" type="real" />
    <att name="confidence_score_old" value="0.1746" type="real" />
    <att name="initial_score" value="0.0974" type="real" />
    <att name="relevance_score" value="0.1037037037037037" type="real" />
  </edge>
  <edge id="P83916 (pp) Q9H9B1" label="CBX1_HUMAN (pp) EHMT1_HUMAN" source="P83916" target="Q9H9B1">
    <att name="confidence_score" value="1.0" type="real" />
    <att name="confidence_score_old" value="0.1816" type="real" />
    <att name="initial_score" value="0.1163" type="real" />
    <att name="relevance_score" value="0.54" type="real" />
  </edge>
  <edge id="P83916 (pp) Q9NQS7" label="CBX1_HUMAN (pp) INCE_HUMAN" source="P83916" target="Q9NQS7">
    <att name="confidence_score" value="1.0" type="real" />
    <att name="confidence_score_old" value="0.346" type="real" />
    <att name="initial_score" value="0.4278" type="real" />
    <att name="relevance_score" value="0.4" type="real" />
  </edge>
  <edge id="P83916 (pp) Q9NQX0" label="CBX1_HUMAN (pp) PRDM6_HUMAN" source="P83916" target="Q9NQX0">
    <att name="confidence_score" value="1.0" type="real" />
    <att name="confidence_score_old" value="0.2386" type="real" />
    <att name="initial_score" value="0.2482" type="real" />
    <att name="relevance_score" value="0.4" type="real" />
  </edge>
  <edge id="P83916 (pp) Q9P0T4" label="CBX1_HUMAN (pp) ZN581_HUMAN" source="P83916" target="Q9P0T4">
    <att name="confidence_score" value="1.0" type="real" />
    <att name="confidence_score_old" value="0.1665" type="real" />
    <att name="initial_score" value="0.0742" type="real" />
    <att name="relevance_score" value="0.10344827586206896" type="real" />
  </edge>
  <edge id="P83916 (pp) Q9P2K3" label="CBX1_HUMAN (pp) RCOR3_HUMAN" source="P83916" target="Q9P2K3">
    <att name="confidence_score" value="1.0" type="real" />
    <att name="confidence_score_old" value="0.1543" type="real" />
    <att name="initial_score" value="0.0377" type="real" />
    <att name="relevance_score" value="0.12195121951219512" type="real" />
  </edge>
  <edge id="P83916 (pp) Q9P2P5" label="CBX1_HUMAN (pp) HECW2_HUMAN" source="P83916" target="Q9P2P5">
    <att name="confidence_score" value="1.0" type="real" />
    <att name="confidence_score_old" value="0.2355" type="real" />
    <att name="initial_score" value="0.2418" type="real" />
    <att name="relevance_score" value="0.2" type="real" />
  </edge>
  <edge id="P83916 (pp) Q9UBC3" label="CBX1_HUMAN (pp) DNM3B_HUMAN" source="P83916" target="Q9UBC3">
    <att name="confidence_score" value="1.0" type="real" />
    <att name="confidence_score_old" value="0.2892" type="real" />
    <att name="initial_score" value="0.3411" type="real" />
    <att name="relevance_score" value="0.2909090909090909" type="real" />
  </edge>
  <edge id="P83916 (pp) Q9UBW7" label="CBX1_HUMAN (pp) ZMYM2_HUMAN" source="P83916" target="Q9UBW7">
    <att name="confidence_score" value="1.0" type="real" />
    <att name="confidence_score_old" value="0.1607" type="real" />
    <att name="initial_score" value="0.0573" type="real" />
    <att name="relevance_score" value="0.25" type="real" />
  </edge>
  <edge id="P83916 (pp) Q9UER7" label="CBX1_HUMAN (pp) DAXX_HUMAN" source="P83916" target="Q9UER7">
    <att name="confidence_score" value="1.0" type="real" />
    <att name="confidence_score_old" value="0.2015" type="real" />
    <att name="initial_score" value="0.1665" type="real" />
    <att name="relevance_score" value="0.1565217391304348" type="real" />
  </edge>
  <edge id="P83916 (pp) Q9UI95" label="CBX1_HUMAN (pp) MD2L2_HUMAN" source="P83916" target="Q9UI95">
    <att name="confidence_score" value="1.0" type="real" />
    <att name="confidence_score_old" value="0.1846" type="real" />
    <att name="initial_score" value="0.1242" type="real" />
    <att name="relevance_score" value="0.11827956989247312" type="real" />
  </edge>
  <edge id="P83916 (pp) Q9UKL0" label="CBX1_HUMAN (pp) RCOR1_HUMAN" source="P83916" target="Q9UKL0">
    <att name="confidence_score" value="1.0" type="real" />
    <att name="confidence_score_old" value="0.1605" type="real" />
    <att name="initial_score" value="0.0567" type="real" />
    <att name="relevance_score" value="0.22727272727272727" type="real" />
  </edge>
  <edge id="P83916 (pp) Q9Y232" label="CBX1_HUMAN (pp) CDYL_HUMAN" source="P83916" target="Q9Y232">
    <att name="confidence_score" value="1.0" type="real" />
    <att name="confidence_score_old" value="0.161" type="real" />
    <att name="initial_score" value="0.058" type="real" />
    <att name="relevance_score" value="0.4074074074074074" type="real" />
  </edge>
  <edge id="P83916 (pp) Q9Y2K7" label="CBX1_HUMAN (pp) KDM2A_HUMAN" source="P83916" target="Q9Y2K7">
    <att name="confidence_score" value="1.0" type="real" />
    <att name="confidence_score_old" value="0.1609" type="real" />
    <att name="initial_score" value="0.0579" type="real" />
    <att name="relevance_score" value="0.4375" type="real" />
  </edge>
  <edge id="P83916 (pp) Q9Y5B9" label="CBX1_HUMAN (pp) SP16H_HUMAN" source="P83916" target="Q9Y5B9">
    <att name="confidence_score" value="1.0" type="real" />
    <att name="confidence_score_old" value="0.2173" type="real" />
    <att name="initial_score" value="0.203" type="real" />
    <att name="relevance_score" value="0.13372093023255813" type="real" />
  </edge>
  <edge id="P83916 (pp) Q9Y5N6" label="CBX1_HUMAN (pp) ORC6_HUMAN" source="P83916" target="Q9Y5N6">
    <att name="confidence_score" value="1.0" type="real" />
    <att name="confidence_score_old" value="0.3307" type="real" />
    <att name="initial_score" value="0.4059" type="real" />
    <att name="relevance_score" value="0.1282051282051282" type="real" />
  </edge>
  <edge id="P83916 (pp) Q9Y689" label="CBX1_HUMAN (pp) ARL5A_HUMAN" source="P83916" target="Q9Y689">
    <att name="confidence_score" value="1.0" type="real" />
    <att name="confidence_score_old" value="0.3281" type="real" />
    <att name="initial_score" value="0.402" type="real" />
    <att name="relevance_score" value="0.8" type="real" />
  </edge>
  <edge id="P83916 (pp) Q9Y6X3" label="CBX1_HUMAN (pp) SCC4_HUMAN" source="P83916" target="Q9Y6X3">
    <att name="confidence_score" value="1.0" type="real" />
    <att name="confidence_score_old" value="0.1768" type="real" />
    <att name="initial_score" value="0.1034" type="real" />
    <att name="relevance_score" value="0.3125" type="real" />
  </edge>
  <edge id="P84243 (pp) Q03164" label="H33_HUMAN (pp) KMT2A_HUMAN" source="P84243" target="Q03164">
    <att name="confidence_score" value="1.0" type="real" />
    <att name="confidence_score_old" value="1.0" type="real" />
    <att name="initial_score" value="0.5096" type="real" />
    <att name="relevance_score" value="0.15120274914089346" type="real" />
  </edge>
  <edge id="P84243 (pp) Q06587" label="H33_HUMAN (pp) RING1_HUMAN" source="P84243" target="Q06587">
    <att name="confidence_score" value="1.0" type="real" />
    <att name="confidence_score_old" value="0.1902" type="real" />
    <att name="initial_score" value="0.1386" type="real" />
    <att name="relevance_score" value="0.15120274914089346" type="real" />
  </edge>
  <edge id="P84243 (pp) Q09028" label="H33_HUMAN (pp) RBBP4_HUMAN" source="P84243" target="Q09028">
    <att name="confidence_score" value="1.0" type="real" />
    <att name="confidence_score_old" value="1.0" type="real" />
    <att name="initial_score" value="0.2979" type="real" />
    <att name="relevance_score" value="0.15120274914089346" type="real" />
  </edge>
  <edge id="P84243 (pp) Q13111" label="H33_HUMAN (pp) CAF1A_HUMAN" source="P84243" target="Q13111">
    <att name="confidence_score" value="1.0" type="real" />
    <att name="confidence_score_old" value="0.2097" type="real" />
    <att name="initial_score" value="0.1858" type="real" />
    <att name="relevance_score" value="0.15120274914089346" type="real" />
  </edge>
  <edge id="P84243 (pp) Q13112" label="H33_HUMAN (pp) CAF1B_HUMAN" source="P84243" target="Q13112">
    <att name="confidence_score" value="1.0" type="real" />
    <att name="confidence_score_old" value="0.1711" type="real" />
    <att name="initial_score" value="0.0875" type="real" />
    <att name="relevance_score" value="0.15120274914089346" type="real" />
  </edge>
  <edge id="P84243 (pp) Q13185" label="H33_HUMAN (pp) CBX3_HUMAN" source="P84243" target="Q13185">
    <att name="confidence_score" value="1.0" type="real" />
    <att name="confidence_score_old" value="1.0" type="real" />
    <att name="initial_score" value="0.6973" type="real" />
    <att name="relevance_score" value="0.15120274914089346" type="real" />
  </edge>
  <edge id="P84243 (pp) Q13416" label="H33_HUMAN (pp) ORC2_HUMAN" source="P84243" target="Q13416">
    <att name="confidence_score" value="1.0" type="real" />
    <att name="confidence_score_old" value="0.1593" type="real" />
    <att name="initial_score" value="0.0529" type="real" />
    <att name="relevance_score" value="0.14814814814814814" type="real" />
  </edge>
  <edge id="P84243 (pp) Q14839" label="H33_HUMAN (pp) CHD4_HUMAN" source="P84243" target="Q14839">
    <att name="confidence_score" value="1.0" type="real" />
    <att name="confidence_score_old" value="0.1819" type="real" />
    <att name="initial_score" value="0.1171" type="real" />
    <att name="relevance_score" value="0.15120274914089346" type="real" />
  </edge>
  <edge id="P84243 (pp) Q15022" label="H33_HUMAN (pp) SUZ12_HUMAN" source="P84243" target="Q15022">
    <att name="confidence_score" value="1.0" type="real" />
    <att name="confidence_score_old" value="1.0" type="real" />
    <att name="initial_score" value="0.5291" type="real" />
    <att name="relevance_score" value="0.15120274914089346" type="real" />
  </edge>
  <edge id="P84243 (pp) Q15910" label="H33_HUMAN (pp) EZH2_HUMAN" source="P84243" target="Q15910">
    <att name="confidence_score" value="1.0" type="real" />
    <att name="confidence_score_old" value="1.0" type="real" />
    <att name="initial_score" value="0.7016" type="real" />
    <att name="relevance_score" value="0.15120274914089346" type="real" />
  </edge>
  <edge id="P84243 (pp) Q16695" label="H33_HUMAN (pp) H31T_HUMAN" source="P84243" target="Q16695">
    <att name="confidence_score" value="1.0" type="real" />
    <att name="confidence_score_old" value="1.0" type="real" />
    <att name="initial_score" value="0.1178" type="real" />
    <att name="relevance_score" value="0.13270142180094788" type="real" />
  </edge>
  <edge id="P84243 (pp) Q71DI3" label="H33_HUMAN (pp) H32_HUMAN" source="P84243" target="Q71DI3">
    <att name="confidence_score" value="1.0" type="real" />
    <att name="confidence_score_old" value="1.0" type="real" />
    <att name="initial_score" value="0.4535" type="real" />
    <att name="relevance_score" value="0.15120274914089346" type="real" />
  </edge>
  <edge id="P84243 (pp) Q7L590" label="H33_HUMAN (pp) MCM10_HUMAN" source="P84243" target="Q7L590">
    <att name="confidence_score" value="1.0" type="real" />
    <att name="confidence_score_old" value="0.1594" type="real" />
    <att name="initial_score" value="0.0532" type="real" />
    <att name="relevance_score" value="0.15120274914089346" type="real" />
  </edge>
  <edge id="P84243 (pp) Q92769" label="H33_HUMAN (pp) HDAC2_HUMAN" source="P84243" target="Q92769">
    <att name="confidence_score" value="1.0" type="real" />
    <att name="confidence_score_old" value="0.1881" type="real" />
    <att name="initial_score" value="0.1333" type="real" />
    <att name="relevance_score" value="0.15120274914089346" type="real" />
  </edge>
  <edge id="P84243 (pp) Q92878" label="H33_HUMAN (pp) RAD50_HUMAN" source="P84243" target="Q92878">
    <att name="confidence_score" value="1.0" type="real" />
    <att name="confidence_score_old" value="0.3156" type="real" />
    <att name="initial_score" value="0.3833" type="real" />
    <att name="relevance_score" value="0.10429447852760736" type="real" />
  </edge>
  <edge id="P84243 (pp) Q96KQ7" label="H33_HUMAN (pp) EHMT2_HUMAN" source="P84243" target="Q96KQ7">
    <att name="confidence_score" value="1.0" type="real" />
    <att name="confidence_score_old" value="1.0" type="real" />
    <att name="initial_score" value="0.5672" type="real" />
    <att name="relevance_score" value="0.15120274914089346" type="real" />
  </edge>
  <edge id="P84243 (pp) Q96T23" label="H33_HUMAN (pp) RSF1_HUMAN" source="P84243" target="Q96T23">
    <att name="confidence_score" value="1.0" type="real" />
    <att name="confidence_score_old" value="0.2022" type="real" />
    <att name="initial_score" value="0.1683" type="real" />
    <att name="relevance_score" value="0.15120274914089346" type="real" />
  </edge>
  <edge id="P84243 (pp) Q99496" label="H33_HUMAN (pp) RING2_HUMAN" source="P84243" target="Q99496">
    <att name="confidence_score" value="1.0" type="real" />
    <att name="confidence_score_old" value="0.1936" type="real" />
    <att name="initial_score" value="0.1471" type="real" />
    <att name="relevance_score" value="0.15120274914089346" type="real" />
  </edge>
  <edge id="P84243 (pp) Q9H582" label="H33_HUMAN (pp) ZN644_HUMAN" source="P84243" target="Q9H582">
    <att name="confidence_score" value="1.0" type="real" />
    <att name="confidence_score_old" value="0.1653" type="real" />
    <att name="initial_score" value="0.0709" type="real" />
    <att name="relevance_score" value="0.15120274914089346" type="real" />
  </edge>
  <edge id="P84243 (pp) Q9H967" label="H33_HUMAN (pp) WDR76_HUMAN" source="P84243" target="Q9H967">
    <att name="confidence_score" value="1.0" type="real" />
    <att name="confidence_score_old" value="0.1758" type="real" />
    <att name="initial_score" value="0.1006" type="real" />
    <att name="relevance_score" value="0.1037037037037037" type="real" />
  </edge>
  <edge id="P84243 (pp) Q9H9B1" label="H33_HUMAN (pp) EHMT1_HUMAN" source="P84243" target="Q9H9B1">
    <att name="confidence_score" value="1.0" type="real" />
    <att name="confidence_score_old" value="1.0" type="real" />
    <att name="initial_score" value="0.3305" type="real" />
    <att name="relevance_score" value="0.15120274914089346" type="real" />
  </edge>
  <edge id="P84243 (pp) Q9UBC3" label="H33_HUMAN (pp) DNM3B_HUMAN" source="P84243" target="Q9UBC3">
    <att name="confidence_score" value="1.0" type="real" />
    <att name="confidence_score_old" value="1.0" type="real" />
    <att name="initial_score" value="0.2482" type="real" />
    <att name="relevance_score" value="0.15120274914089346" type="real" />
  </edge>
  <edge id="P84243 (pp) Q9UER7" label="H33_HUMAN (pp) DAXX_HUMAN" source="P84243" target="Q9UER7">
    <att name="confidence_score" value="1.0" type="real" />
    <att name="confidence_score_old" value="1.0" type="real" />
    <att name="initial_score" value="0.422" type="real" />
    <att name="relevance_score" value="0.15120274914089346" type="real" />
  </edge>
  <edge id="P84243 (pp) Q9Y5B9" label="H33_HUMAN (pp) SP16H_HUMAN" source="P84243" target="Q9Y5B9">
    <att name="confidence_score" value="1.0" type="real" />
    <att name="confidence_score_old" value="0.204" type="real" />
    <att name="initial_score" value="0.1725" type="real" />
    <att name="relevance_score" value="0.13372093023255813" type="real" />
  </edge>
  <edge id="Q02880 (pp) Q14839" label="TOP2B_HUMAN (pp) CHD4_HUMAN" source="Q02880" target="Q14839">
    <att name="confidence_score" value="1.0" type="real" />
    <att name="confidence_score_old" value="0.1751" type="real" />
    <att name="initial_score" value="0.0986" type="real" />
    <att name="relevance_score" value="0.22023809523809523" type="real" />
  </edge>
  <edge id="Q02880 (pp) Q92769" label="TOP2B_HUMAN (pp) HDAC2_HUMAN" source="Q02880" target="Q92769">
    <att name="confidence_score" value="1.0" type="real" />
    <att name="confidence_score_old" value="0.2268" type="real" />
    <att name="initial_score" value="0.2238" type="real" />
    <att name="relevance_score" value="0.15737704918032788" type="real" />
  </edge>
  <edge id="Q03164 (pp) Q13185" label="KMT2A_HUMAN (pp) CBX3_HUMAN" source="Q03164" target="Q13185">
    <att name="confidence_score" value="1.0" type="real" />
    <att name="confidence_score_old" value="0.154" type="real" />
    <att name="initial_score" value="0.0367" type="real" />
    <att name="relevance_score" value="0.15463917525773196" type="real" />
  </edge>
  <edge id="Q03164 (pp) Q14839" label="KMT2A_HUMAN (pp) CHD4_HUMAN" source="Q03164" target="Q14839">
    <att name="confidence_score" value="1.0" type="real" />
    <att name="confidence_score_old" value="0.1743" type="real" />
    <att name="initial_score" value="0.0965" type="real" />
    <att name="relevance_score" value="0.15463917525773196" type="real" />
  </edge>
  <edge id="Q03164 (pp) Q15910" label="KMT2A_HUMAN (pp) EZH2_HUMAN" source="Q03164" target="Q15910">
    <att name="confidence_score" value="1.0" type="real" />
    <att name="confidence_score_old" value="0.1594" type="real" />
    <att name="initial_score" value="0.0534" type="real" />
    <att name="relevance_score" value="0.15463917525773196" type="real" />
  </edge>
  <edge id="Q03164 (pp) Q16695" label="KMT2A_HUMAN (pp) H31T_HUMAN" source="Q03164" target="Q16695">
    <att name="confidence_score" value="1.0" type="real" />
    <att name="confidence_score_old" value="0.4923" type="real" />
    <att name="initial_score" value="0.5982" type="real" />
    <att name="relevance_score" value="0.13270142180094788" type="real" />
  </edge>
  <edge id="Q03164 (pp) Q71DI3" label="KMT2A_HUMAN (pp) H32_HUMAN" source="Q03164" target="Q71DI3">
    <att name="confidence_score" value="1.0" type="real" />
    <att name="confidence_score_old" value="1.0" type="real" />
    <att name="initial_score" value="0.2992" type="real" />
    <att name="relevance_score" value="0.15463917525773196" type="real" />
  </edge>
  <edge id="Q03164 (pp) Q92769" label="KMT2A_HUMAN (pp) HDAC2_HUMAN" source="Q03164" target="Q92769">
    <att name="confidence_score" value="1.0" type="real" />
    <att name="confidence_score_old" value="0.1662" type="real" />
    <att name="initial_score" value="0.0735" type="real" />
    <att name="relevance_score" value="0.15463917525773196" type="real" />
  </edge>
  <edge id="Q06587 (pp) Q13185" label="RING1_HUMAN (pp) CBX3_HUMAN" source="Q06587" target="Q13185">
    <att name="confidence_score" value="1.0" type="real" />
    <att name="confidence_score_old" value="1.0" type="real" />
    <att name="initial_score" value="0.2203" type="real" />
    <att name="relevance_score" value="0.2631578947368421" type="real" />
  </edge>
  <edge id="Q06587 (pp) Q14186" label="RING1_HUMAN (pp) TFDP1_HUMAN" source="Q06587" target="Q14186">
    <att name="confidence_score" value="1.0" type="real" />
    <att name="confidence_score_old" value="1.0" type="real" />
    <att name="initial_score" value="0.1684" type="real" />
    <att name="relevance_score" value="0.2631578947368421" type="real" />
  </edge>
  <edge id="Q06587 (pp) Q8IWI9" label="RING1_HUMAN (pp) MGAP_HUMAN" source="Q06587" target="Q8IWI9">
    <att name="confidence_score" value="1.0" type="real" />
    <att name="confidence_score_old" value="1.0" type="real" />
    <att name="initial_score" value="0.1717" type="real" />
    <att name="relevance_score" value="0.2631578947368421" type="real" />
  </edge>
  <edge id="Q06587 (pp) Q969R5" label="RING1_HUMAN (pp) LMBL2_HUMAN" source="Q06587" target="Q969R5">
    <att name="confidence_score" value="1.0" type="real" />
    <att name="confidence_score_old" value="1.0" type="real" />
    <att name="initial_score" value="0.177" type="real" />
    <att name="relevance_score" value="0.2631578947368421" type="real" />
  </edge>
  <edge id="Q06587 (pp) Q96KQ7" label="RING1_HUMAN (pp) EHMT2_HUMAN" source="Q06587" target="Q96KQ7">
    <att name="confidence_score" value="1.0" type="real" />
    <att name="confidence_score_old" value="1.0" type="real" />
    <att name="initial_score" value="0.148" type="real" />
    <att name="relevance_score" value="0.2631578947368421" type="real" />
  </edge>
  <edge id="Q06587 (pp) Q99496" label="RING1_HUMAN (pp) RING2_HUMAN" source="Q06587" target="Q99496">
    <att name="confidence_score" value="1.0" type="real" />
    <att name="confidence_score_old" value="1.0" type="real" />
    <att name="initial_score" value="0.4808" type="real" />
    <att name="relevance_score" value="0.18120805369127516" type="real" />
  </edge>
  <edge id="Q06587 (pp) Q9BYE7" label="RING1_HUMAN (pp) PCGF6_HUMAN" source="Q06587" target="Q9BYE7">
    <att name="confidence_score" value="1.0" type="real" />
    <att name="confidence_score_old" value="1.0" type="real" />
    <att name="initial_score" value="0.5185" type="real" />
    <att name="relevance_score" value="0.2631578947368421" type="real" />
  </edge>
  <edge id="Q06587 (pp) Q9H9B1" label="RING1_HUMAN (pp) EHMT1_HUMAN" source="Q06587" target="Q9H9B1">
    <att name="confidence_score" value="1.0" type="real" />
    <att name="confidence_score_old" value="1.0" type="real" />
    <att name="initial_score" value="0.1066" type="real" />
    <att name="relevance_score" value="0.2631578947368421" type="real" />
  </edge>
  <edge id="Q09028 (pp) Q12873" label="RBBP4_HUMAN (pp) CHD3_HUMAN" source="Q09028" target="Q12873">
    <att name="confidence_score" value="1.0" type="real" />
    <att name="confidence_score_old" value="1.0" type="real" />
    <att name="initial_score" value="0.1721" type="real" />
    <att name="relevance_score" value="0.17525773195876287" type="real" />
  </edge>
  <edge id="Q09028 (pp) Q13111" label="RBBP4_HUMAN (pp) CAF1A_HUMAN" source="Q09028" target="Q13111">
    <att name="confidence_score" value="1.0" type="real" />
    <att name="confidence_score_old" value="0.3951" type="real" />
    <att name="initial_score" value="0.4919" type="real" />
    <att name="relevance_score" value="0.17525773195876287" type="real" />
  </edge>
  <edge id="Q09028 (pp) Q13112" label="RBBP4_HUMAN (pp) CAF1B_HUMAN" source="Q09028" target="Q13112">
    <att name="confidence_score" value="1.0" type="real" />
    <att name="confidence_score_old" value="0.3606" type="real" />
    <att name="initial_score" value="0.4477" type="real" />
    <att name="relevance_score" value="0.17525773195876287" type="real" />
  </edge>
  <edge id="Q09028 (pp) Q13185" label="RBBP4_HUMAN (pp) CBX3_HUMAN" source="Q09028" target="Q13185">
    <att name="confidence_score" value="1.0" type="real" />
    <att name="confidence_score_old" value="0.1649" type="real" />
    <att name="initial_score" value="0.0696" type="real" />
    <att name="relevance_score" value="0.17525773195876287" type="real" />
  </edge>
  <edge id="Q09028 (pp) Q14186" label="RBBP4_HUMAN (pp) TFDP1_HUMAN" source="Q09028" target="Q14186">
    <att name="confidence_score" value="1.0" type="real" />
    <att name="confidence_score_old" value="1.0" type="real" />
    <att name="initial_score" value="0.1486" type="real" />
    <att name="relevance_score" value="0.17525773195876287" type="real" />
  </edge>
  <edge id="Q09028 (pp) Q14839" label="RBBP4_HUMAN (pp) CHD4_HUMAN" source="Q09028" target="Q14839">
    <att name="confidence_score" value="1.0" type="real" />
    <att name="confidence_score_old" value="1.0" type="real" />
    <att name="initial_score" value="0.2032" type="real" />
    <att name="relevance_score" value="0.17525773195876287" type="real" />
  </edge>
  <edge id="Q09028 (pp) Q15022" label="RBBP4_HUMAN (pp) SUZ12_HUMAN" source="Q09028" target="Q15022">
    <att name="confidence_score" value="1.0" type="real" />
    <att name="confidence_score_old" value="1.0" type="real" />
    <att name="initial_score" value="0.3266" type="real" />
    <att name="relevance_score" value="0.1610738255033557" type="real" />
  </edge>
  <edge id="Q09028 (pp) Q15910" label="RBBP4_HUMAN (pp) EZH2_HUMAN" source="Q09028" target="Q15910">
    <att name="confidence_score" value="1.0" type="real" />
    <att name="confidence_score_old" value="1.0" type="real" />
    <att name="initial_score" value="0.5444" type="real" />
    <att name="relevance_score" value="0.1642512077294686" type="real" />
  </edge>
  <edge id="Q09028 (pp) Q16695" label="RBBP4_HUMAN (pp) H31T_HUMAN" source="Q09028" target="Q16695">
    <att name="confidence_score" value="1.0" type="real" />
    <att name="confidence_score_old" value="0.2148" type="real" />
    <att name="initial_score" value="0.1975" type="real" />
    <att name="relevance_score" value="0.13270142180094788" type="real" />
  </edge>
  <edge id="Q09028 (pp) Q71DI3" label="RBBP4_HUMAN (pp) H32_HUMAN" source="Q09028" target="Q71DI3">
    <att name="confidence_score" value="1.0" type="real" />
    <att name="confidence_score_old" value="1.0" type="real" />
    <att name="initial_score" value="0.3009" type="real" />
    <att name="relevance_score" value="0.17525773195876287" type="real" />
  </edge>
  <edge id="Q09028 (pp) Q92769" label="RBBP4_HUMAN (pp) HDAC2_HUMAN" source="Q09028" target="Q92769">
    <att name="confidence_score" value="1.0" type="real" />
    <att name="confidence_score_old" value="1.0" type="real" />
    <att name="initial_score" value="0.7179" type="real" />
    <att name="relevance_score" value="0.15737704918032788" type="real" />
  </edge>
  <edge id="Q09028 (pp) Q96KQ7" label="RBBP4_HUMAN (pp) EHMT2_HUMAN" source="Q09028" target="Q96KQ7">
    <att name="confidence_score" value="1.0" type="real" />
    <att name="confidence_score_old" value="0.2203" type="real" />
    <att name="initial_score" value="0.2097" type="real" />
    <att name="relevance_score" value="0.17525773195876287" type="real" />
  </edge>
  <edge id="Q09028 (pp) Q99496" label="RBBP4_HUMAN (pp) RING2_HUMAN" source="Q09028" target="Q99496">
    <att name="confidence_score" value="1.0" type="real" />
    <att name="confidence_score_old" value="0.1795" type="real" />
    <att name="initial_score" value="0.1107" type="real" />
    <att name="relevance_score" value="0.17525773195876287" type="real" />
  </edge>
  <edge id="Q09028 (pp) Q9UBC3" label="RBBP4_HUMAN (pp) DNM3B_HUMAN" source="Q09028" target="Q9UBC3">
    <att name="confidence_score" value="1.0" type="real" />
    <att name="confidence_score_old" value="1.0" type="real" />
    <att name="initial_score" value="0.1633" type="real" />
    <att name="relevance_score" value="0.17525773195876287" type="real" />
  </edge>
  <edge id="Q12873 (pp) Q13185" label="CHD3_HUMAN (pp) CBX3_HUMAN" source="Q12873" target="Q13185">
    <att name="confidence_score" value="1.0" type="real" />
    <att name="confidence_score_old" value="0.1823" type="real" />
    <att name="initial_score" value="0.1181" type="real" />
    <att name="relevance_score" value="0.1978021978021978" type="real" />
  </edge>
  <edge id="Q12873 (pp) Q14839" label="CHD3_HUMAN (pp) CHD4_HUMAN" source="Q12873" target="Q14839">
    <att name="confidence_score" value="1.0" type="real" />
    <att name="confidence_score_old" value="1.0" type="real" />
    <att name="initial_score" value="0.1722" type="real" />
    <att name="relevance_score" value="0.1978021978021978" type="real" />
  </edge>
  <edge id="Q12873 (pp) Q15910" label="CHD3_HUMAN (pp) EZH2_HUMAN" source="Q12873" target="Q15910">
    <att name="confidence_score" value="1.0" type="real" />
    <att name="confidence_score_old" value="0.1661" type="real" />
    <att name="initial_score" value="0.073" type="real" />
    <att name="relevance_score" value="0.1642512077294686" type="real" />
  </edge>
  <edge id="Q12873 (pp) Q92769" label="CHD3_HUMAN (pp) HDAC2_HUMAN" source="Q12873" target="Q92769">
    <att name="confidence_score" value="1.0" type="real" />
    <att name="confidence_score_old" value="1.0" type="real" />
    <att name="initial_score" value="0.2583" type="real" />
    <att name="relevance_score" value="0.15737704918032788" type="real" />
  </edge>
  <edge id="Q12873 (pp) Q96KQ7" label="CHD3_HUMAN (pp) EHMT2_HUMAN" source="Q12873" target="Q96KQ7">
    <att name="confidence_score" value="1.0" type="real" />
    <att name="confidence_score_old" value="0.2128" type="real" />
    <att name="initial_score" value="0.1929" type="real" />
    <att name="relevance_score" value="0.1978021978021978" type="real" />
  </edge>
  <edge id="Q13111 (pp) Q13112" label="CAF1A_HUMAN (pp) CAF1B_HUMAN" source="Q13111" target="Q13112">
    <att name="confidence_score" value="1.0" type="real" />
    <att name="confidence_score_old" value="0.4249" type="real" />
    <att name="initial_score" value="0.527" type="real" />
    <att name="relevance_score" value="0.2916666666666667" type="real" />
  </edge>
  <edge id="Q13111 (pp) Q13185" label="CAF1A_HUMAN (pp) CBX3_HUMAN" source="Q13111" target="Q13185">
    <att name="confidence_score" value="1.0" type="real" />
    <att name="confidence_score_old" value="0.3724" type="real" />
    <att name="initial_score" value="0.4633" type="real" />
    <att name="relevance_score" value="0.2916666666666667" type="real" />
  </edge>
  <edge id="Q13111 (pp) Q14839" label="CAF1A_HUMAN (pp) CHD4_HUMAN" source="Q13111" target="Q14839">
    <att name="confidence_score" value="1.0" type="real" />
    <att name="confidence_score_old" value="0.1747" type="real" />
    <att name="initial_score" value="0.0976" type="real" />
    <att name="relevance_score" value="0.22023809523809523" type="real" />
  </edge>
  <edge id="Q13111 (pp) Q71DI3" label="CAF1A_HUMAN (pp) H32_HUMAN" source="Q13111" target="Q71DI3">
    <att name="confidence_score" value="1.0" type="real" />
    <att name="confidence_score_old" value="0.2311" type="real" />
    <att name="initial_score" value="0.2327" type="real" />
    <att name="relevance_score" value="0.1774193548387097" type="real" />
  </edge>
  <edge id="Q13112 (pp) Q13185" label="CAF1B_HUMAN (pp) CBX3_HUMAN" source="Q13112" target="Q13185">
    <att name="confidence_score" value="1.0" type="real" />
    <att name="confidence_score_old" value="0.181" type="real" />
    <att name="initial_score" value="0.1146" type="real" />
    <att name="relevance_score" value="0.4878048780487805" type="real" />
  </edge>
  <edge id="Q13112 (pp) Q16695" label="CAF1B_HUMAN (pp) H31T_HUMAN" source="Q13112" target="Q16695">
    <att name="confidence_score" value="1.0" type="real" />
    <att name="confidence_score_old" value="0.1956" type="real" />
    <att name="initial_score" value="0.1522" type="real" />
    <att name="relevance_score" value="0.13270142180094788" type="real" />
  </edge>
  <edge id="Q13112 (pp) Q5T3J3" label="CAF1B_HUMAN (pp) LRIF1_HUMAN" source="Q13112" target="Q5T3J3">
    <att name="confidence_score" value="1.0" type="real" />
    <att name="confidence_score_old" value="0.1618" type="real" />
    <att name="initial_score" value="0.0605" type="real" />
    <att name="relevance_score" value="0.17142857142857143" type="real" />
  </edge>
  <edge id="Q13112 (pp) Q71DI3" label="CAF1B_HUMAN (pp) H32_HUMAN" source="Q13112" target="Q71DI3">
    <att name="confidence_score" value="1.0" type="real" />
    <att name="confidence_score_old" value="0.1893" type="real" />
    <att name="initial_score" value="0.1365" type="real" />
    <att name="relevance_score" value="0.1774193548387097" type="real" />
  </edge>
  <edge id="Q13112 (pp) Q92878" label="CAF1B_HUMAN (pp) RAD50_HUMAN" source="Q13112" target="Q92878">
    <att name="confidence_score" value="1.0" type="real" />
    <att name="confidence_score_old" value="0.1805" type="real" />
    <att name="initial_score" value="0.1132" type="real" />
    <att name="relevance_score" value="0.10429447852760736" type="real" />
  </edge>
  <edge id="Q13112 (pp) Q96IY1" label="CAF1B_HUMAN (pp) NSL1_HUMAN" source="Q13112" target="Q96IY1">
    <att name="confidence_score" value="1.0" type="real" />
    <att name="confidence_score_old" value="0.1619" type="real" />
    <att name="initial_score" value="0.0607" type="real" />
    <att name="relevance_score" value="0.3684210526315789" type="real" />
  </edge>
  <edge id="Q13112 (pp) Q9H410" label="CAF1B_HUMAN (pp) DSN1_HUMAN" source="Q13112" target="Q9H410">
    <att name="confidence_score" value="1.0" type="real" />
    <att name="confidence_score_old" value="0.1615" type="real" />
    <att name="initial_score" value="0.0595" type="real" />
    <att name="relevance_score" value="0.22580645161290322" type="real" />
  </edge>
  <edge id="Q13112 (pp) Q9Y5B9" label="CAF1B_HUMAN (pp) SP16H_HUMAN" source="Q13112" target="Q9Y5B9">
    <att name="confidence_score" value="1.0" type="real" />
    <att name="confidence_score_old" value="0.2189" type="real" />
    <att name="initial_score" value="0.2066" type="real" />
    <att name="relevance_score" value="0.13372093023255813" type="real" />
  </edge>
  <edge id="Q13129 (pp) Q13185" label="RLF_HUMAN (pp) CBX3_HUMAN" source="Q13129" target="Q13185">
    <att name="confidence_score" value="1.0" type="real" />
    <att name="confidence_score_old" value="0.1813" type="real" />
    <att name="initial_score" value="0.1154" type="real" />
    <att name="relevance_score" value="0.5804195804195804" type="real" />
  </edge>
  <edge id="Q13185 (pp) Q14186" label="CBX3_HUMAN (pp) TFDP1_HUMAN" source="Q13185" target="Q14186">
    <att name="confidence_score" value="1.0" type="real" />
    <att name="confidence_score_old" value="1.0" type="real" />
    <att name="initial_score" value="0.1739" type="real" />
    <att name="relevance_score" value="0.2702702702702703" type="real" />
  </edge>
  <edge id="Q13185 (pp) Q14202" label="CBX3_HUMAN (pp) ZMYM3_HUMAN" source="Q13185" target="Q14202">
    <att name="confidence_score" value="1.0" type="real" />
    <att name="confidence_score_old" value="0.1791" type="real" />
    <att name="initial_score" value="0.1096" type="real" />
    <att name="relevance_score" value="0.38461538461538464" type="real" />
  </edge>
  <edge id="Q13185 (pp) Q14839" label="CBX3_HUMAN (pp) CHD4_HUMAN" source="Q13185" target="Q14839">
    <att name="confidence_score" value="1.0" type="real" />
    <att name="confidence_score_old" value="0.1916" type="real" />
    <att name="initial_score" value="0.1423" type="real" />
    <att name="relevance_score" value="0.22023809523809523" type="real" />
  </edge>
  <edge id="Q13185 (pp) Q15910" label="CBX3_HUMAN (pp) EZH2_HUMAN" source="Q13185" target="Q15910">
    <att name="confidence_score" value="1.0" type="real" />
    <att name="confidence_score_old" value="0.1652" type="real" />
    <att name="initial_score" value="0.0707" type="real" />
    <att name="relevance_score" value="0.1642512077294686" type="real" />
  </edge>
  <edge id="Q13185 (pp) Q16695" label="CBX3_HUMAN (pp) H31T_HUMAN" source="Q13185" target="Q16695">
    <att name="confidence_score" value="1.0" type="real" />
    <att name="confidence_score_old" value="0.289" type="real" />
    <att name="initial_score" value="0.3408" type="real" />
    <att name="relevance_score" value="0.13270142180094788" type="real" />
  </edge>
  <edge id="Q13185 (pp) Q5FBB7" label="CBX3_HUMAN (pp) SGO1_HUMAN" source="Q13185" target="Q5FBB7">
    <att name="confidence_score" value="1.0" type="real" />
    <att name="confidence_score_old" value="0.313" type="real" />
    <att name="initial_score" value="0.3793" type="real" />
    <att name="relevance_score" value="0.2" type="real" />
  </edge>
  <edge id="Q13185 (pp) Q5T3J3" label="CBX3_HUMAN (pp) LRIF1_HUMAN" source="Q13185" target="Q5T3J3">
    <att name="confidence_score" value="1.0" type="real" />
    <att name="confidence_score_old" value="0.3759" type="real" />
    <att name="initial_score" value="0.4678" type="real" />
    <att name="relevance_score" value="0.17142857142857143" type="real" />
  </edge>
  <edge id="Q13185 (pp) Q5TGY3" label="CBX3_HUMAN (pp) AHDC1_HUMAN" source="Q13185" target="Q5TGY3">
    <att name="confidence_score" value="1.0" type="real" />
    <att name="confidence_score_old" value="0.1791" type="real" />
    <att name="initial_score" value="0.1096" type="real" />
    <att name="relevance_score" value="0.4" type="real" />
  </edge>
  <edge id="Q13185 (pp) Q5VZL5" label="CBX3_HUMAN (pp) ZMYM4_HUMAN" source="Q13185" target="Q5VZL5">
    <att name="confidence_score" value="1.0" type="real" />
    <att name="confidence_score_old" value="0.1788" type="real" />
    <att name="initial_score" value="0.1088" type="real" />
    <att name="relevance_score" value="0.45" type="real" />
  </edge>
  <edge id="Q13185 (pp) Q6IQ32" label="CBX3_HUMAN (pp) ADNP2_HUMAN" source="Q13185" target="Q6IQ32">
    <att name="confidence_score" value="1.0" type="real" />
    <att name="confidence_score_old" value="0.1946" type="real" />
    <att name="initial_score" value="0.1497" type="real" />
    <att name="relevance_score" value="0.5804195804195804" type="real" />
  </edge>
  <edge id="Q13185 (pp) Q6KC79" label="CBX3_HUMAN (pp) NIPBL_HUMAN" source="Q13185" target="Q6KC79">
    <att name="confidence_score" value="1.0" type="real" />
    <att name="confidence_score_old" value="0.3711" type="real" />
    <att name="initial_score" value="0.4616" type="real" />
    <att name="relevance_score" value="0.21212121212121213" type="real" />
  </edge>
  <edge id="Q13185 (pp) Q6N043" label="CBX3_HUMAN (pp) Z280D_HUMAN" source="Q13185" target="Q6N043">
    <att name="confidence_score" value="1.0" type="real" />
    <att name="confidence_score_old" value="0.1971" type="real" />
    <att name="initial_score" value="0.1558" type="real" />
    <att name="relevance_score" value="0.5804195804195804" type="real" />
  </edge>
  <edge id="Q13185 (pp) Q6P1K2" label="CBX3_HUMAN (pp) PMF1_HUMAN" source="Q13185" target="Q6P1K2">
    <att name="confidence_score" value="1.0" type="real" />
    <att name="confidence_score_old" value="0.1693" type="real" />
    <att name="initial_score" value="0.0825" type="real" />
    <att name="relevance_score" value="0.14634146341463414" type="real" />
  </edge>
  <edge id="Q13185 (pp) Q71DI3" label="CBX3_HUMAN (pp) H32_HUMAN" source="Q13185" target="Q71DI3">
    <att name="confidence_score" value="1.0" type="real" />
    <att name="confidence_score_old" value="1.0" type="real" />
    <att name="initial_score" value="0.4288" type="real" />
    <att name="relevance_score" value="0.1774193548387097" type="real" />
  </edge>
  <edge id="Q13185 (pp) Q7Z3K3" label="CBX3_HUMAN (pp) POGZ_HUMAN" source="Q13185" target="Q7Z3K3">
    <att name="confidence_score" value="1.0" type="real" />
    <att name="confidence_score_old" value="0.1978" type="real" />
    <att name="initial_score" value="0.1575" type="real" />
    <att name="relevance_score" value="0.3684210526315789" type="real" />
  </edge>
  <edge id="Q13185 (pp) Q86XI8" label="CBX3_HUMAN (pp) ZSWM9_HUMAN" source="Q13185" target="Q86XI8">
    <att name="confidence_score" value="1.0" type="real" />
    <att name="confidence_score_old" value="0.1662" type="real" />
    <att name="initial_score" value="0.0734" type="real" />
    <att name="relevance_score" value="0.5804195804195804" type="real" />
  </edge>
  <edge id="Q13185 (pp) Q86Y97" label="CBX3_HUMAN (pp) KMT5C_HUMAN" source="Q13185" target="Q86Y97">
    <att name="confidence_score" value="1.0" type="real" />
    <att name="confidence_score_old" value="0.2201" type="real" />
    <att name="initial_score" value="0.2092" type="real" />
    <att name="relevance_score" value="0.5804195804195804" type="real" />
  </edge>
  <edge id="Q13185 (pp) Q8IWI9" label="CBX3_HUMAN (pp) MGAP_HUMAN" source="Q13185" target="Q8IWI9">
    <att name="confidence_score" value="1.0" type="real" />
    <att name="confidence_score_old" value="1.0" type="real" />
    <att name="initial_score" value="0.1815" type="real" />
    <att name="relevance_score" value="0.40540540540540543" type="real" />
  </edge>
  <edge id="Q13185 (pp) Q8N9Z2" label="CBX3_HUMAN (pp) CC71L_HUMAN" source="Q13185" target="Q8N9Z2">
    <att name="confidence_score" value="1.0" type="real" />
    <att name="confidence_score_old" value="0.1726" type="real" />
    <att name="initial_score" value="0.0917" type="real" />
    <att name="relevance_score" value="0.5804195804195804" type="real" />
  </edge>
  <edge id="Q13185 (pp) Q8ND82" label="CBX3_HUMAN (pp) Z280C_HUMAN" source="Q13185" target="Q8ND82">
    <att name="confidence_score" value="1.0" type="real" />
    <att name="confidence_score_old" value="0.1834" type="real" />
    <att name="initial_score" value="0.121" type="real" />
    <att name="relevance_score" value="0.5804195804195804" type="real" />
  </edge>
  <edge id="Q13185 (pp) Q92769" label="CBX3_HUMAN (pp) HDAC2_HUMAN" source="Q13185" target="Q92769">
    <att name="confidence_score" value="1.0" type="real" />
    <att name="confidence_score_old" value="0.1991" type="real" />
    <att name="initial_score" value="0.1607" type="real" />
    <att name="relevance_score" value="0.15737704918032788" type="real" />
  </edge>
  <edge id="Q13185 (pp) Q969R5" label="CBX3_HUMAN (pp) LMBL2_HUMAN" source="Q13185" target="Q969R5">
    <att name="confidence_score" value="1.0" type="real" />
    <att name="confidence_score_old" value="1.0" type="real" />
    <att name="initial_score" value="0.2996" type="real" />
    <att name="relevance_score" value="0.3090909090909091" type="real" />
  </edge>
  <edge id="Q13185 (pp) Q96IY1" label="CBX3_HUMAN (pp) NSL1_HUMAN" source="Q13185" target="Q96IY1">
    <att name="confidence_score" value="1.0" type="real" />
    <att name="confidence_score_old" value="0.2027" type="real" />
    <att name="initial_score" value="0.1693" type="real" />
    <att name="relevance_score" value="0.3684210526315789" type="real" />
  </edge>
  <edge id="Q13185 (pp) Q96JM2" label="CBX3_HUMAN (pp) ZN462_HUMAN" source="Q13185" target="Q96JM2">
    <att name="confidence_score" value="1.0" type="real" />
    <att name="confidence_score_old" value="0.1797" type="real" />
    <att name="initial_score" value="0.1113" type="real" />
    <att name="relevance_score" value="0.5804195804195804" type="real" />
  </edge>
  <edge id="Q13185 (pp) Q96JM3" label="CBX3_HUMAN (pp) CHAP1_HUMAN" source="Q13185" target="Q96JM3">
    <att name="confidence_score" value="1.0" type="real" />
    <att name="confidence_score_old" value="0.1975" type="real" />
    <att name="initial_score" value="0.1568" type="real" />
    <att name="relevance_score" value="0.5804195804195804" type="real" />
  </edge>
  <edge id="Q13185 (pp) Q96KQ7" label="CBX3_HUMAN (pp) EHMT2_HUMAN" source="Q13185" target="Q96KQ7">
    <att name="confidence_score" value="1.0" type="real" />
    <att name="confidence_score_old" value="1.0" type="real" />
    <att name="initial_score" value="0.3678" type="real" />
    <att name="relevance_score" value="0.3486238532110092" type="real" />
  </edge>
  <edge id="Q13185 (pp) Q99496" label="CBX3_HUMAN (pp) RING2_HUMAN" source="Q13185" target="Q99496">
    <att name="confidence_score" value="1.0" type="real" />
    <att name="confidence_score_old" value="1.0" type="real" />
    <att name="initial_score" value="0.2135" type="real" />
    <att name="relevance_score" value="0.18120805369127516" type="real" />
  </edge>
  <edge id="Q13185 (pp) Q9BWN1" label="CBX3_HUMAN (pp) PRR14_HUMAN" source="Q13185" target="Q9BWN1">
    <att name="confidence_score" value="1.0" type="real" />
    <att name="confidence_score_old" value="0.1724" type="real" />
    <att name="initial_score" value="0.0911" type="real" />
    <att name="relevance_score" value="0.1875" type="real" />
  </edge>
  <edge id="Q13185 (pp) Q9BYE7" label="CBX3_HUMAN (pp) PCGF6_HUMAN" source="Q13185" target="Q9BYE7">
    <att name="confidence_score" value="1.0" type="real" />
    <att name="confidence_score_old" value="1.0" type="real" />
    <att name="initial_score" value="0.221" type="real" />
    <att name="relevance_score" value="0.35294117647058826" type="real" />
  </edge>
  <edge id="Q13185 (pp) Q9BZ95" label="CBX3_HUMAN (pp) NSD3_HUMAN" source="Q13185" target="Q9BZ95">
    <att name="confidence_score" value="1.0" type="real" />
    <att name="confidence_score_old" value="0.1661" type="real" />
    <att name="initial_score" value="0.0733" type="real" />
    <att name="relevance_score" value="0.5789473684210527" type="real" />
  </edge>
  <edge id="Q13185 (pp) Q9C0D4" label="CBX3_HUMAN (pp) Z518B_HUMAN" source="Q13185" target="Q9C0D4">
    <att name="confidence_score" value="1.0" type="real" />
    <att name="confidence_score_old" value="0.1811" type="real" />
    <att name="initial_score" value="0.1149" type="real" />
    <att name="relevance_score" value="0.5804195804195804" type="real" />
  </edge>
  <edge id="Q13185 (pp) Q9H081" label="CBX3_HUMAN (pp) MIS12_HUMAN" source="Q13185" target="Q9H081">
    <att name="confidence_score" value="1.0" type="real" />
    <att name="confidence_score_old" value="0.1966" type="real" />
    <att name="initial_score" value="0.1546" type="real" />
    <att name="relevance_score" value="0.2857142857142857" type="real" />
  </edge>
  <edge id="Q13185 (pp) Q9H2P0" label="CBX3_HUMAN (pp) ADNP_HUMAN" source="Q13185" target="Q9H2P0">
    <att name="confidence_score" value="1.0" type="real" />
    <att name="confidence_score_old" value="0.2211" type="real" />
    <att name="initial_score" value="0.2113" type="real" />
    <att name="relevance_score" value="0.5555555555555556" type="real" />
  </edge>
  <edge id="Q13185 (pp) Q9H410" label="CBX3_HUMAN (pp) DSN1_HUMAN" source="Q13185" target="Q9H410">
    <att name="confidence_score" value="1.0" type="real" />
    <att name="confidence_score_old" value="0.1957" type="real" />
    <att name="initial_score" value="0.1524" type="real" />
    <att name="relevance_score" value="0.22580645161290322" type="real" />
  </edge>
  <edge id="Q13185 (pp) Q9H582" label="CBX3_HUMAN (pp) ZN644_HUMAN" source="Q13185" target="Q9H582">
    <att name="confidence_score" value="1.0" type="real" />
    <att name="confidence_score_old" value="0.1712" type="real" />
    <att name="initial_score" value="0.0877" type="real" />
    <att name="relevance_score" value="0.48484848484848486" type="real" />
  </edge>
  <edge id="Q13185 (pp) Q9H5I1" label="CBX3_HUMAN (pp) SUV92_HUMAN" source="Q13185" target="Q9H5I1">
    <att name="confidence_score" value="1.0" type="real" />
    <att name="confidence_score_old" value="0.1829" type="real" />
    <att name="initial_score" value="0.1196" type="real" />
    <att name="relevance_score" value="0.35" type="real" />
  </edge>
  <edge id="Q13185 (pp) Q9H967" label="CBX3_HUMAN (pp) WDR76_HUMAN" source="Q13185" target="Q9H967">
    <att name="confidence_score" value="1.0" type="real" />
    <att name="confidence_score_old" value="0.1712" type="real" />
    <att name="initial_score" value="0.0878" type="real" />
    <att name="relevance_score" value="0.1037037037037037" type="real" />
  </edge>
  <edge id="Q13185 (pp) Q9H9B1" label="CBX3_HUMAN (pp) EHMT1_HUMAN" source="Q13185" target="Q9H9B1">
    <att name="confidence_score" value="1.0" type="real" />
    <att name="confidence_score_old" value="1.0" type="real" />
    <att name="initial_score" value="0.1604" type="real" />
    <att name="relevance_score" value="0.54" type="real" />
  </edge>
  <edge id="Q13185 (pp) Q9NQS7" label="CBX3_HUMAN (pp) INCE_HUMAN" source="Q13185" target="Q9NQS7">
    <att name="confidence_score" value="1.0" type="real" />
    <att name="confidence_score_old" value="0.3458" type="real" />
    <att name="initial_score" value="0.4275" type="real" />
    <att name="relevance_score" value="0.4" type="real" />
  </edge>
  <edge id="Q13185 (pp) Q9P2P5" label="CBX3_HUMAN (pp) HECW2_HUMAN" source="Q13185" target="Q9P2P5">
    <att name="confidence_score" value="1.0" type="real" />
    <att name="confidence_score_old" value="0.2504" type="real" />
    <att name="initial_score" value="0.2716" type="real" />
    <att name="relevance_score" value="0.2" type="real" />
  </edge>
  <edge id="Q13185 (pp) Q9UBC3" label="CBX3_HUMAN (pp) DNM3B_HUMAN" source="Q13185" target="Q9UBC3">
    <att name="confidence_score" value="1.0" type="real" />
    <att name="confidence_score_old" value="0.2883" type="real" />
    <att name="initial_score" value="0.3395" type="real" />
    <att name="relevance_score" value="0.2909090909090909" type="real" />
  </edge>
  <edge id="Q13185 (pp) Q9UBW7" label="CBX3_HUMAN (pp) ZMYM2_HUMAN" source="Q13185" target="Q9UBW7">
    <att name="confidence_score" value="1.0" type="real" />
    <att name="confidence_score_old" value="0.1725" type="real" />
    <att name="initial_score" value="0.0913" type="real" />
    <att name="relevance_score" value="0.25" type="real" />
  </edge>
  <edge id="Q13185 (pp) Q9UER7" label="CBX3_HUMAN (pp) DAXX_HUMAN" source="Q13185" target="Q9UER7">
    <att name="confidence_score" value="1.0" type="real" />
    <att name="confidence_score_old" value="0.1614" type="real" />
    <att name="initial_score" value="0.0594" type="real" />
    <att name="relevance_score" value="0.1565217391304348" type="real" />
  </edge>
  <edge id="Q13185 (pp) Q9UI95" label="CBX3_HUMAN (pp) MD2L2_HUMAN" source="Q13185" target="Q9UI95">
    <att name="confidence_score" value="1.0" type="real" />
    <att name="confidence_score_old" value="0.1816" type="real" />
    <att name="initial_score" value="0.1162" type="real" />
    <att name="relevance_score" value="0.11827956989247312" type="real" />
  </edge>
  <edge id="Q13185 (pp) Q9Y5B9" label="CBX3_HUMAN (pp) SP16H_HUMAN" source="Q13185" target="Q9Y5B9">
    <att name="confidence_score" value="1.0" type="real" />
    <att name="confidence_score_old" value="0.2089" type="real" />
    <att name="initial_score" value="0.184" type="real" />
    <att name="relevance_score" value="0.13372093023255813" type="real" />
  </edge>
  <edge id="Q13185 (pp) Q9Y689" label="CBX3_HUMAN (pp) ARL5A_HUMAN" source="Q13185" target="Q9Y689">
    <att name="confidence_score" value="1.0" type="real" />
    <att name="confidence_score_old" value="0.3263" type="real" />
    <att name="initial_score" value="0.3995" type="real" />
    <att name="relevance_score" value="0.5804195804195804" type="real" />
  </edge>
  <edge id="Q13416 (pp) Q7L590" label="ORC2_HUMAN (pp) MCM10_HUMAN" source="Q13416" target="Q7L590">
    <att name="confidence_score" value="1.0" type="real" />
    <att name="confidence_score_old" value="0.6386" type="real" />
    <att name="initial_score" value="0.7238" type="real" />
    <att name="relevance_score" value="0.14814814814814814" type="real" />
  </edge>
  <edge id="Q13416 (pp) Q9Y5N6" label="ORC2_HUMAN (pp) ORC6_HUMAN" source="Q13416" target="Q9Y5N6">
    <att name="confidence_score" value="1.0" type="real" />
    <att name="confidence_score_old" value="1.0" type="real" />
    <att name="initial_score" value="0.7183" type="real" />
    <att name="relevance_score" value="0.1282051282051282" type="real" />
  </edge>
  <edge id="Q14186 (pp) Q15022" label="TFDP1_HUMAN (pp) SUZ12_HUMAN" source="Q14186" target="Q15022">
    <att name="confidence_score" value="1.0" type="real" />
    <att name="confidence_score_old" value="1.0" type="real" />
    <att name="initial_score" value="0.096" type="real" />
    <att name="relevance_score" value="0.1610738255033557" type="real" />
  </edge>
  <edge id="Q14186 (pp) Q15910" label="TFDP1_HUMAN (pp) EZH2_HUMAN" source="Q14186" target="Q15910">
    <att name="confidence_score" value="1.0" type="real" />
    <att name="confidence_score_old" value="1.0" type="real" />
    <att name="initial_score" value="0.0959" type="real" />
    <att name="relevance_score" value="0.1642512077294686" type="real" />
  </edge>
  <edge id="Q14186 (pp) Q8IWI9" label="TFDP1_HUMAN (pp) MGAP_HUMAN" source="Q14186" target="Q8IWI9">
    <att name="confidence_score" value="1.0" type="real" />
    <att name="confidence_score_old" value="1.0" type="real" />
    <att name="initial_score" value="0.1694" type="real" />
    <att name="relevance_score" value="0.2702702702702703" type="real" />
  </edge>
  <edge id="Q14186 (pp) Q92769" label="TFDP1_HUMAN (pp) HDAC2_HUMAN" source="Q14186" target="Q92769">
    <att name="confidence_score" value="1.0" type="real" />
    <att name="confidence_score_old" value="0.1794" type="real" />
    <att name="initial_score" value="0.1103" type="real" />
    <att name="relevance_score" value="0.15737704918032788" type="real" />
  </edge>
  <edge id="Q14186 (pp) Q969R5" label="TFDP1_HUMAN (pp) LMBL2_HUMAN" source="Q14186" target="Q969R5">
    <att name="confidence_score" value="1.0" type="real" />
    <att name="confidence_score_old" value="1.0" type="real" />
    <att name="initial_score" value="0.1716" type="real" />
    <att name="relevance_score" value="0.2702702702702703" type="real" />
  </edge>
  <edge id="Q14186 (pp) Q96KQ7" label="TFDP1_HUMAN (pp) EHMT2_HUMAN" source="Q14186" target="Q96KQ7">
    <att name="confidence_score" value="1.0" type="real" />
    <att name="confidence_score_old" value="1.0" type="real" />
    <att name="initial_score" value="0.1483" type="real" />
    <att name="relevance_score" value="0.2702702702702703" type="real" />
  </edge>
  <edge id="Q14186 (pp) Q99496" label="TFDP1_HUMAN (pp) RING2_HUMAN" source="Q14186" target="Q99496">
    <att name="confidence_score" value="1.0" type="real" />
    <att name="confidence_score_old" value="1.0" type="real" />
    <att name="initial_score" value="0.1819" type="real" />
    <att name="relevance_score" value="0.18120805369127516" type="real" />
  </edge>
  <edge id="Q14186 (pp) Q9BYE7" label="TFDP1_HUMAN (pp) PCGF6_HUMAN" source="Q14186" target="Q9BYE7">
    <att name="confidence_score" value="1.0" type="real" />
    <att name="confidence_score_old" value="1.0" type="real" />
    <att name="initial_score" value="0.164" type="real" />
    <att name="relevance_score" value="0.2702702702702703" type="real" />
  </edge>
  <edge id="Q14186 (pp) Q9H9B1" label="TFDP1_HUMAN (pp) EHMT1_HUMAN" source="Q14186" target="Q9H9B1">
    <att name="confidence_score" value="1.0" type="real" />
    <att name="confidence_score_old" value="1.0" type="real" />
    <att name="initial_score" value="0.1066" type="real" />
    <att name="relevance_score" value="0.2702702702702703" type="real" />
  </edge>
  <edge id="Q14202 (pp) Q14839" label="ZMYM3_HUMAN (pp) CHD4_HUMAN" source="Q14202" target="Q14839">
    <att name="confidence_score" value="1.0" type="real" />
    <att name="confidence_score_old" value="0.1789" type="real" />
    <att name="initial_score" value="0.109" type="real" />
    <att name="relevance_score" value="0.22023809523809523" type="real" />
  </edge>
  <edge id="Q14202 (pp) Q5VZL5" label="ZMYM3_HUMAN (pp) ZMYM4_HUMAN" source="Q14202" target="Q5VZL5">
    <att name="confidence_score" value="1.0" type="real" />
    <att name="confidence_score_old" value="0.1759" type="real" />
    <att name="initial_score" value="0.101" type="real" />
    <att name="relevance_score" value="0.38461538461538464" type="real" />
  </edge>
  <edge id="Q14202 (pp) Q92769" label="ZMYM3_HUMAN (pp) HDAC2_HUMAN" source="Q14202" target="Q92769">
    <att name="confidence_score" value="1.0" type="real" />
    <att name="confidence_score_old" value="0.1979" type="real" />
    <att name="initial_score" value="0.1579" type="real" />
    <att name="relevance_score" value="0.15737704918032788" type="real" />
  </edge>
  <edge id="Q14202 (pp) Q9UBW7" label="ZMYM3_HUMAN (pp) ZMYM2_HUMAN" source="Q14202" target="Q9UBW7">
    <att name="confidence_score" value="1.0" type="real" />
    <att name="confidence_score_old" value="0.1722" type="real" />
    <att name="initial_score" value="0.0907" type="real" />
    <att name="relevance_score" value="0.25" type="real" />
  </edge>
  <edge id="Q14202 (pp) Q9UKL0" label="ZMYM3_HUMAN (pp) RCOR1_HUMAN" source="Q14202" target="Q9UKL0">
    <att name="confidence_score" value="1.0" type="real" />
    <att name="confidence_score_old" value="0.1716" type="real" />
    <att name="initial_score" value="0.0889" type="real" />
    <att name="relevance_score" value="0.22727272727272727" type="real" />
  </edge>
  <edge id="Q14839 (pp) Q15022" label="CHD4_HUMAN (pp) SUZ12_HUMAN" source="Q14839" target="Q15022">
    <att name="confidence_score" value="1.0" type="real" />
    <att name="confidence_score_old" value="0.1644" type="real" />
    <att name="initial_score" value="0.0682" type="real" />
    <att name="relevance_score" value="0.1610738255033557" type="real" />
  </edge>
  <edge id="Q14839 (pp) Q15910" label="CHD4_HUMAN (pp) EZH2_HUMAN" source="Q14839" target="Q15910">
    <att name="confidence_score" value="1.0" type="real" />
    <att name="confidence_score_old" value="0.2089" type="real" />
    <att name="initial_score" value="0.184" type="real" />
    <att name="relevance_score" value="0.1642512077294686" type="real" />
  </edge>
  <edge id="Q14839 (pp) Q16695" label="CHD4_HUMAN (pp) H31T_HUMAN" source="Q14839" target="Q16695">
    <att name="confidence_score" value="1.0" type="real" />
    <att name="confidence_score_old" value="0.3776" type="real" />
    <att name="initial_score" value="0.47" type="real" />
    <att name="relevance_score" value="0.13270142180094788" type="real" />
  </edge>
  <edge id="Q14839 (pp) Q5VZL5" label="CHD4_HUMAN (pp) ZMYM4_HUMAN" source="Q14839" target="Q5VZL5">
    <att name="confidence_score" value="1.0" type="real" />
    <att name="confidence_score_old" value="0.1755" type="real" />
    <att name="initial_score" value="0.0999" type="real" />
    <att name="relevance_score" value="0.22023809523809523" type="real" />
  </edge>
  <edge id="Q14839 (pp) Q6IQ32" label="CHD4_HUMAN (pp) ADNP2_HUMAN" source="Q14839" target="Q6IQ32">
    <att name="confidence_score" value="1.0" type="real" />
    <att name="confidence_score_old" value="0.1728" type="real" />
    <att name="initial_score" value="0.0923" type="real" />
    <att name="relevance_score" value="0.22023809523809523" type="real" />
  </edge>
  <edge id="Q14839 (pp) Q7Z3K3" label="CHD4_HUMAN (pp) POGZ_HUMAN" source="Q14839" target="Q7Z3K3">
    <att name="confidence_score" value="1.0" type="real" />
    <att name="confidence_score_old" value="0.1732" type="real" />
    <att name="initial_score" value="0.0933" type="real" />
    <att name="relevance_score" value="0.22023809523809523" type="real" />
  </edge>
  <edge id="Q14839 (pp) Q92769" label="CHD4_HUMAN (pp) HDAC2_HUMAN" source="Q14839" target="Q92769">
    <att name="confidence_score" value="1.0" type="real" />
    <att name="confidence_score_old" value="1.0" type="real" />
    <att name="initial_score" value="0.3889" type="real" />
    <att name="relevance_score" value="0.15737704918032788" type="real" />
  </edge>
  <edge id="Q14839 (pp) Q96JM3" label="CHD4_HUMAN (pp) CHAP1_HUMAN" source="Q14839" target="Q96JM3">
    <att name="confidence_score" value="1.0" type="real" />
    <att name="confidence_score_old" value="0.1739" type="real" />
    <att name="initial_score" value="0.0954" type="real" />
    <att name="relevance_score" value="0.22023809523809523" type="real" />
  </edge>
  <edge id="Q14839 (pp) Q96KQ7" label="CHD4_HUMAN (pp) EHMT2_HUMAN" source="Q14839" target="Q96KQ7">
    <att name="confidence_score" value="1.0" type="real" />
    <att name="confidence_score_old" value="0.2355" type="real" />
    <att name="initial_score" value="0.2419" type="real" />
    <att name="relevance_score" value="0.22023809523809523" type="real" />
  </edge>
  <edge id="Q14839 (pp) Q9H2P0" label="CHD4_HUMAN (pp) ADNP_HUMAN" source="Q14839" target="Q9H2P0">
    <att name="confidence_score" value="1.0" type="real" />
    <att name="confidence_score_old" value="0.4064" type="real" />
    <att name="initial_score" value="0.5055" type="real" />
    <att name="relevance_score" value="0.22023809523809523" type="real" />
  </edge>
  <edge id="Q14839 (pp) Q9P0T4" label="CHD4_HUMAN (pp) ZN581_HUMAN" source="Q14839" target="Q9P0T4">
    <att name="confidence_score" value="1.0" type="real" />
    <att name="confidence_score_old" value="0.1591" type="real" />
    <att name="initial_score" value="0.0525" type="real" />
    <att name="relevance_score" value="0.10344827586206896" type="real" />
  </edge>
  <edge id="Q14839 (pp) Q9Y5B9" label="CHD4_HUMAN (pp) SP16H_HUMAN" source="Q14839" target="Q9Y5B9">
    <att name="confidence_score" value="1.0" type="real" />
    <att name="confidence_score_old" value="0.1738" type="real" />
    <att name="initial_score" value="0.0951" type="real" />
    <att name="relevance_score" value="0.13372093023255813" type="real" />
  </edge>
  <edge id="Q15022 (pp) Q15910" label="SUZ12_HUMAN (pp) EZH2_HUMAN" source="Q15022" target="Q15910">
    <att name="confidence_score" value="1.0" type="real" />
    <att name="confidence_score_old" value="1.0" type="real" />
    <att name="initial_score" value="0.7613" type="real" />
    <att name="relevance_score" value="0.1610738255033557" type="real" />
  </edge>
  <edge id="Q15022 (pp) Q16695" label="SUZ12_HUMAN (pp) H31T_HUMAN" source="Q15022" target="Q16695">
    <att name="confidence_score" value="1.0" type="real" />
    <att name="confidence_score_old" value="0.3196" type="real" />
    <att name="initial_score" value="0.3893" type="real" />
    <att name="relevance_score" value="0.13270142180094788" type="real" />
  </edge>
  <edge id="Q15022 (pp) Q71DI3" label="SUZ12_HUMAN (pp) H32_HUMAN" source="Q15022" target="Q71DI3">
    <att name="confidence_score" value="1.0" type="real" />
    <att name="confidence_score_old" value="1.0" type="real" />
    <att name="initial_score" value="0.3006" type="real" />
    <att name="relevance_score" value="0.1610738255033557" type="real" />
  </edge>
  <edge id="Q15022 (pp) Q92769" label="SUZ12_HUMAN (pp) HDAC2_HUMAN" source="Q15022" target="Q92769">
    <att name="confidence_score" value="1.0" type="real" />
    <att name="confidence_score_old" value="0.2468" type="real" />
    <att name="initial_score" value="0.2645" type="real" />
    <att name="relevance_score" value="0.15737704918032788" type="real" />
  </edge>
  <edge id="Q15022 (pp) Q99496" label="SUZ12_HUMAN (pp) RING2_HUMAN" source="Q15022" target="Q99496">
    <att name="confidence_score" value="1.0" type="real" />
    <att name="confidence_score_old" value="0.1757" type="real" />
    <att name="initial_score" value="0.1004" type="real" />
    <att name="relevance_score" value="0.1610738255033557" type="real" />
  </edge>
  <edge id="Q15022 (pp) Q9UBC3" label="SUZ12_HUMAN (pp) DNM3B_HUMAN" source="Q15022" target="Q9UBC3">
    <att name="confidence_score" value="1.0" type="real" />
    <att name="confidence_score_old" value="1.0" type="real" />
    <att name="initial_score" value="0.2449" type="real" />
    <att name="relevance_score" value="0.1610738255033557" type="real" />
  </edge>
  <edge id="Q15022 (pp) Q9Y232" label="SUZ12_HUMAN (pp) CDYL_HUMAN" source="Q15022" target="Q9Y232">
    <att name="confidence_score" value="1.0" type="real" />
    <att name="confidence_score_old" value="0.3289" type="real" />
    <att name="initial_score" value="0.4033" type="real" />
    <att name="relevance_score" value="0.1610738255033557" type="real" />
  </edge>
  <edge id="Q15910 (pp) Q16695" label="EZH2_HUMAN (pp) H31T_HUMAN" source="Q15910" target="Q16695">
    <att name="confidence_score" value="1.0" type="real" />
    <att name="confidence_score_old" value="0.4255" type="real" />
    <att name="initial_score" value="0.5277" type="real" />
    <att name="relevance_score" value="0.13270142180094788" type="real" />
  </edge>
  <edge id="Q15910 (pp) Q71DI3" label="EZH2_HUMAN (pp) H32_HUMAN" source="Q15910" target="Q71DI3">
    <att name="confidence_score" value="1.0" type="real" />
    <att name="confidence_score_old" value="1.0" type="real" />
    <att name="initial_score" value="0.2987" type="real" />
    <att name="relevance_score" value="0.1642512077294686" type="real" />
  </edge>
  <edge id="Q15910 (pp) Q92769" label="EZH2_HUMAN (pp) HDAC2_HUMAN" source="Q15910" target="Q92769">
    <att name="confidence_score" value="1.0" type="real" />
    <att name="confidence_score_old" value="0.2549" type="real" />
    <att name="initial_score" value="0.2801" type="real" />
    <att name="relevance_score" value="0.15737704918032788" type="real" />
  </edge>
  <edge id="Q15910 (pp) Q96KQ7" label="EZH2_HUMAN (pp) EHMT2_HUMAN" source="Q15910" target="Q96KQ7">
    <att name="confidence_score" value="1.0" type="real" />
    <att name="confidence_score_old" value="0.1851" type="real" />
    <att name="initial_score" value="0.1255" type="real" />
    <att name="relevance_score" value="0.1642512077294686" type="real" />
  </edge>
  <edge id="Q15910 (pp) Q9H967" label="EZH2_HUMAN (pp) WDR76_HUMAN" source="Q15910" target="Q9H967">
    <att name="confidence_score" value="1.0" type="real" />
    <att name="confidence_score_old" value="0.1817" type="real" />
    <att name="initial_score" value="0.1165" type="real" />
    <att name="relevance_score" value="0.1037037037037037" type="real" />
  </edge>
  <edge id="Q15910 (pp) Q9H9B1" label="EZH2_HUMAN (pp) EHMT1_HUMAN" source="Q15910" target="Q9H9B1">
    <att name="confidence_score" value="1.0" type="real" />
    <att name="confidence_score_old" value="0.2146" type="real" />
    <att name="initial_score" value="0.1969" type="real" />
    <att name="relevance_score" value="0.1642512077294686" type="real" />
  </edge>
  <edge id="Q15910 (pp) Q9P2K3" label="EZH2_HUMAN (pp) RCOR3_HUMAN" source="Q15910" target="Q9P2K3">
    <att name="confidence_score" value="1.0" type="real" />
    <att name="confidence_score_old" value="0.1595" type="real" />
    <att name="initial_score" value="0.0536" type="real" />
    <att name="relevance_score" value="0.12195121951219512" type="real" />
  </edge>
  <edge id="Q15910 (pp) Q9UBC3" label="EZH2_HUMAN (pp) DNM3B_HUMAN" source="Q15910" target="Q9UBC3">
    <att name="confidence_score" value="1.0" type="real" />
    <att name="confidence_score_old" value="1.0" type="real" />
    <att name="initial_score" value="0.6749" type="real" />
    <att name="relevance_score" value="0.1642512077294686" type="real" />
  </edge>
  <edge id="Q15910 (pp) Q9Y232" label="EZH2_HUMAN (pp) CDYL_HUMAN" source="Q15910" target="Q9Y232">
    <att name="confidence_score" value="1.0" type="real" />
    <att name="confidence_score_old" value="0.3275" type="real" />
    <att name="initial_score" value="0.4012" type="real" />
    <att name="relevance_score" value="0.1642512077294686" type="real" />
  </edge>
  <edge id="Q15910 (pp) Q9Y5B9" label="EZH2_HUMAN (pp) SP16H_HUMAN" source="Q15910" target="Q9Y5B9">
    <att name="confidence_score" value="1.0" type="real" />
    <att name="confidence_score_old" value="0.2164" type="real" />
    <att name="initial_score" value="0.201" type="real" />
    <att name="relevance_score" value="0.13372093023255813" type="real" />
  </edge>
  <edge id="Q16695 (pp) Q8NB78" label="H31T_HUMAN (pp) KDM1B_HUMAN" source="Q16695" target="Q8NB78">
    <att name="confidence_score" value="1.0" type="real" />
    <att name="confidence_score_old" value="0.2301" type="real" />
    <att name="initial_score" value="0.2306" type="real" />
    <att name="relevance_score" value="0.13270142180094788" type="real" />
  </edge>
  <edge id="Q16695 (pp) Q92878" label="H31T_HUMAN (pp) RAD50_HUMAN" source="Q16695" target="Q92878">
    <att name="confidence_score" value="1.0" type="real" />
    <att name="confidence_score_old" value="1.0" type="real" />
    <att name="initial_score" value="0.3746" type="real" />
    <att name="relevance_score" value="0.10429447852760736" type="real" />
  </edge>
  <edge id="Q16695 (pp) Q99496" label="H31T_HUMAN (pp) RING2_HUMAN" source="Q16695" target="Q99496">
    <att name="confidence_score" value="1.0" type="real" />
    <att name="confidence_score_old" value="0.199" type="real" />
    <att name="initial_score" value="0.1606" type="real" />
    <att name="relevance_score" value="0.13270142180094788" type="real" />
  </edge>
  <edge id="Q16695 (pp) Q9BZ95" label="H31T_HUMAN (pp) NSD3_HUMAN" source="Q16695" target="Q9BZ95">
    <att name="confidence_score" value="1.0" type="real" />
    <att name="confidence_score_old" value="0.4955" type="real" />
    <att name="initial_score" value="0.6012" type="real" />
    <att name="relevance_score" value="0.13270142180094788" type="real" />
  </edge>
  <edge id="Q16695 (pp) Q9UER7" label="H31T_HUMAN (pp) DAXX_HUMAN" source="Q16695" target="Q9UER7">
    <att name="confidence_score" value="1.0" type="real" />
    <att name="confidence_score_old" value="1.0" type="real" />
    <att name="initial_score" value="0.3769" type="real" />
    <att name="relevance_score" value="0.13270142180094788" type="real" />
  </edge>
  <edge id="Q16695 (pp) Q9UKL0" label="H31T_HUMAN (pp) RCOR1_HUMAN" source="Q16695" target="Q9UKL0">
    <att name="confidence_score" value="1.0" type="real" />
    <att name="confidence_score_old" value="0.3774" type="real" />
    <att name="initial_score" value="0.4698" type="real" />
    <att name="relevance_score" value="0.13270142180094788" type="real" />
  </edge>
  <edge id="Q16695 (pp) Q9Y2K7" label="H31T_HUMAN (pp) KDM2A_HUMAN" source="Q16695" target="Q9Y2K7">
    <att name="confidence_score" value="1.0" type="real" />
    <att name="confidence_score_old" value="0.3313" type="real" />
    <att name="initial_score" value="0.4067" type="real" />
    <att name="relevance_score" value="0.13270142180094788" type="real" />
  </edge>
  <edge id="Q5FBB7 (pp) Q9NQS7" label="SGO1_HUMAN (pp) INCE_HUMAN" source="Q5FBB7" target="Q9NQS7">
    <att name="confidence_score" value="1.0" type="real" />
    <att name="confidence_score_old" value="0.2423" type="real" />
    <att name="initial_score" value="0.2557" type="real" />
    <att name="relevance_score" value="0.2" type="real" />
  </edge>
  <edge id="Q5TGY3 (pp) Q8N9R8" label="AHDC1_HUMAN (pp) SCAI_HUMAN" source="Q5TGY3" target="Q8N9R8">
    <att name="confidence_score" value="1.0" type="real" />
    <att name="confidence_score_old" value="0.2325" type="real" />
    <att name="initial_score" value="0.2357" type="real" />
    <att name="relevance_score" value="0.17647058823529413" type="real" />
  </edge>
  <edge id="Q5VZL5 (pp) Q7Z3K3" label="ZMYM4_HUMAN (pp) POGZ_HUMAN" source="Q5VZL5" target="Q7Z3K3">
    <att name="confidence_score" value="1.0" type="real" />
    <att name="confidence_score_old" value="0.1735" type="real" />
    <att name="initial_score" value="0.0943" type="real" />
    <att name="relevance_score" value="0.3684210526315789" type="real" />
  </edge>
  <edge id="Q5VZL5 (pp) Q9UBW7" label="ZMYM4_HUMAN (pp) ZMYM2_HUMAN" source="Q5VZL5" target="Q9UBW7">
    <att name="confidence_score" value="1.0" type="real" />
    <att name="confidence_score_old" value="0.1967" type="real" />
    <att name="initial_score" value="0.155" type="real" />
    <att name="relevance_score" value="0.25" type="real" />
  </edge>
  <edge id="Q5VZL5 (pp) Q9UI95" label="ZMYM4_HUMAN (pp) MD2L2_HUMAN" source="Q5VZL5" target="Q9UI95">
    <att name="confidence_score" value="1.0" type="real" />
    <att name="confidence_score_old" value="0.184" type="real" />
    <att name="initial_score" value="0.1225" type="real" />
    <att name="relevance_score" value="0.11827956989247312" type="real" />
  </edge>
  <edge id="Q5VZL5 (pp) Q9UKL0" label="ZMYM4_HUMAN (pp) RCOR1_HUMAN" source="Q5VZL5" target="Q9UKL0">
    <att name="confidence_score" value="1.0" type="real" />
    <att name="confidence_score_old" value="0.1654" type="real" />
    <att name="initial_score" value="0.0712" type="real" />
    <att name="relevance_score" value="0.22727272727272727" type="real" />
  </edge>
  <edge id="Q6IE81 (pp) Q71DI3" label="JADE1_HUMAN (pp) H32_HUMAN" source="Q6IE81" target="Q71DI3">
    <att name="confidence_score" value="1.0" type="real" />
    <att name="confidence_score_old" value="0.2728" type="real" />
    <att name="initial_score" value="0.3129" type="real" />
    <att name="relevance_score" value="0.1774193548387097" type="real" />
  </edge>
  <edge id="Q6IQ32 (pp) Q9H582" label="ADNP2_HUMAN (pp) ZN644_HUMAN" source="Q6IQ32" target="Q9H582">
    <att name="confidence_score" value="1.0" type="real" />
    <att name="confidence_score_old" value="0.1623" type="real" />
    <att name="initial_score" value="0.0619" type="real" />
    <att name="relevance_score" value="0.48484848484848486" type="real" />
  </edge>
  <edge id="Q6KC79 (pp) Q9Y6X3" label="NIPBL_HUMAN (pp) SCC4_HUMAN" source="Q6KC79" target="Q9Y6X3">
    <att name="confidence_score" value="1.0" type="real" />
    <att name="confidence_score_old" value="1.0" type="real" />
    <att name="initial_score" value="0.7865" type="real" />
    <att name="relevance_score" value="0.21212121212121213" type="real" />
  </edge>
  <edge id="Q6P1K2 (pp) Q96IY1" label="PMF1_HUMAN (pp) NSL1_HUMAN" source="Q6P1K2" target="Q96IY1">
    <att name="confidence_score" value="1.0" type="real" />
    <att name="confidence_score_old" value="1.0" type="real" />
    <att name="initial_score" value="0.1666" type="real" />
    <att name="relevance_score" value="0.14634146341463414" type="real" />
  </edge>
  <edge id="Q6P1K2 (pp) Q9H081" label="PMF1_HUMAN (pp) MIS12_HUMAN" source="Q6P1K2" target="Q9H081">
    <att name="confidence_score" value="1.0" type="real" />
    <att name="confidence_score_old" value="1.0" type="real" />
    <att name="initial_score" value="0.2131" type="real" />
    <att name="relevance_score" value="0.14634146341463414" type="real" />
  </edge>
  <edge id="Q6P1K2 (pp) Q9H410" label="PMF1_HUMAN (pp) DSN1_HUMAN" source="Q6P1K2" target="Q9H410">
    <att name="confidence_score" value="1.0" type="real" />
    <att name="confidence_score_old" value="1.0" type="real" />
    <att name="initial_score" value="0.1978" type="real" />
    <att name="relevance_score" value="0.14634146341463414" type="real" />
  </edge>
  <edge id="Q71DI3 (pp) Q7Z4V5" label="H32_HUMAN (pp) HDGR2_HUMAN" source="Q71DI3" target="Q7Z4V5">
    <att name="confidence_score" value="1.0" type="real" />
    <att name="confidence_score_old" value="0.3061" type="real" />
    <att name="initial_score" value="0.3685" type="real" />
    <att name="relevance_score" value="0.1774193548387097" type="real" />
  </edge>
  <edge id="Q71DI3 (pp) Q96KQ7" label="H32_HUMAN (pp) EHMT2_HUMAN" source="Q71DI3" target="Q96KQ7">
    <att name="confidence_score" value="1.0" type="real" />
    <att name="confidence_score_old" value="1.0" type="real" />
    <att name="initial_score" value="0.6902" type="real" />
    <att name="relevance_score" value="0.1774193548387097" type="real" />
  </edge>
  <edge id="Q71DI3 (pp) Q9H967" label="H32_HUMAN (pp) WDR76_HUMAN" source="Q71DI3" target="Q9H967">
    <att name="confidence_score" value="1.0" type="real" />
    <att name="confidence_score_old" value="0.1714" type="real" />
    <att name="initial_score" value="0.0884" type="real" />
    <att name="relevance_score" value="0.1037037037037037" type="real" />
  </edge>
  <edge id="Q71DI3 (pp) Q9H9B1" label="H32_HUMAN (pp) EHMT1_HUMAN" source="Q71DI3" target="Q9H9B1">
    <att name="confidence_score" value="1.0" type="real" />
    <att name="confidence_score_old" value="1.0" type="real" />
    <att name="initial_score" value="0.2719" type="real" />
    <att name="relevance_score" value="0.1774193548387097" type="real" />
  </edge>
  <edge id="Q71DI3 (pp) Q9NQS7" label="H32_HUMAN (pp) INCE_HUMAN" source="Q71DI3" target="Q9NQS7">
    <att name="confidence_score" value="1.0" type="real" />
    <att name="confidence_score_old" value="0.2138" type="real" />
    <att name="initial_score" value="0.1951" type="real" />
    <att name="relevance_score" value="0.1774193548387097" type="real" />
  </edge>
  <edge id="Q71DI3 (pp) Q9UBC3" label="H32_HUMAN (pp) DNM3B_HUMAN" source="Q71DI3" target="Q9UBC3">
    <att name="confidence_score" value="1.0" type="real" />
    <att name="confidence_score_old" value="1.0" type="real" />
    <att name="initial_score" value="0.2529" type="real" />
    <att name="relevance_score" value="0.1774193548387097" type="real" />
  </edge>
  <edge id="Q71DI3 (pp) Q9UER7" label="H32_HUMAN (pp) DAXX_HUMAN" source="Q71DI3" target="Q9UER7">
    <att name="confidence_score" value="1.0" type="real" />
    <att name="confidence_score_old" value="0.221" type="real" />
    <att name="initial_score" value="0.2111" type="real" />
    <att name="relevance_score" value="0.1565217391304348" type="real" />
  </edge>
  <edge id="Q71DI3 (pp) Q9Y2K7" label="H32_HUMAN (pp) KDM2A_HUMAN" source="Q71DI3" target="Q9Y2K7">
    <att name="confidence_score" value="1.0" type="real" />
    <att name="confidence_score_old" value="0.3315" type="real" />
    <att name="initial_score" value="0.407" type="real" />
    <att name="relevance_score" value="0.1774193548387097" type="real" />
  </edge>
  <edge id="Q7L590 (pp) Q9Y5N6" label="MCM10_HUMAN (pp) ORC6_HUMAN" source="Q7L590" target="Q9Y5N6">
    <att name="confidence_score" value="1.0" type="real" />
    <att name="confidence_score_old" value="0.2289" type="real" />
    <att name="initial_score" value="0.2282" type="real" />
    <att name="relevance_score" value="0.1282051282051282" type="real" />
  </edge>
  <edge id="Q7Z3K3 (pp) Q7Z4V5" label="POGZ_HUMAN (pp) HDGR2_HUMAN" source="Q7Z3K3" target="Q7Z4V5">
    <att name="confidence_score" value="1.0" type="real" />
    <att name="confidence_score_old" value="0.3646" type="real" />
    <att name="initial_score" value="0.4531" type="real" />
    <att name="relevance_score" value="0.34782608695652173" type="real" />
  </edge>
  <edge id="Q7Z3K3 (pp) Q96JM3" label="POGZ_HUMAN (pp) CHAP1_HUMAN" source="Q7Z3K3" target="Q96JM3">
    <att name="confidence_score" value="1.0" type="real" />
    <att name="confidence_score_old" value="0.1792" type="real" />
    <att name="initial_score" value="0.1098" type="real" />
    <att name="relevance_score" value="0.3684210526315789" type="real" />
  </edge>
  <edge id="Q7Z3K3 (pp) Q96KQ7" label="POGZ_HUMAN (pp) EHMT2_HUMAN" source="Q7Z3K3" target="Q96KQ7">
    <att name="confidence_score" value="1.0" type="real" />
    <att name="confidence_score_old" value="0.1736" type="real" />
    <att name="initial_score" value="0.0946" type="real" />
    <att name="relevance_score" value="0.3486238532110092" type="real" />
  </edge>
  <edge id="Q7Z3K3 (pp) Q9UI95" label="POGZ_HUMAN (pp) MD2L2_HUMAN" source="Q7Z3K3" target="Q9UI95">
    <att name="confidence_score" value="1.0" type="real" />
    <att name="confidence_score_old" value="0.2634" type="real" />
    <att name="initial_score" value="0.296" type="real" />
    <att name="relevance_score" value="0.11827956989247312" type="real" />
  </edge>
  <edge id="Q7Z4V5 (pp) Q96JM3" label="HDGR2_HUMAN (pp) CHAP1_HUMAN" source="Q7Z4V5" target="Q96JM3">
    <att name="confidence_score" value="1.0" type="real" />
    <att name="confidence_score_old" value="0.1604" type="real" />
    <att name="initial_score" value="0.0563" type="real" />
    <att name="relevance_score" value="0.34782608695652173" type="real" />
  </edge>
  <edge id="Q7Z589 (pp) Q92769" label="EMSY_HUMAN (pp) HDAC2_HUMAN" source="Q7Z589" target="Q92769">
    <att name="confidence_score" value="1.0" type="real" />
    <att name="confidence_score_old" value="0.1803" type="real" />
    <att name="initial_score" value="0.1129" type="real" />
    <att name="relevance_score" value="0.13636363636363635" type="real" />
  </edge>
  <edge id="Q8IWI9 (pp) Q969R5" label="MGAP_HUMAN (pp) LMBL2_HUMAN" source="Q8IWI9" target="Q969R5">
    <att name="confidence_score" value="1.0" type="real" />
    <att name="confidence_score_old" value="1.0" type="real" />
    <att name="initial_score" value="0.1743" type="real" />
    <att name="relevance_score" value="0.3090909090909091" type="real" />
  </edge>
  <edge id="Q8IWI9 (pp) Q96KQ7" label="MGAP_HUMAN (pp) EHMT2_HUMAN" source="Q8IWI9" target="Q96KQ7">
    <att name="confidence_score" value="1.0" type="real" />
    <att name="confidence_score_old" value="1.0" type="real" />
    <att name="initial_score" value="0.1495" type="real" />
    <att name="relevance_score" value="0.3486238532110092" type="real" />
  </edge>
  <edge id="Q8IWI9 (pp) Q99496" label="MGAP_HUMAN (pp) RING2_HUMAN" source="Q8IWI9" target="Q99496">
    <att name="confidence_score" value="1.0" type="real" />
    <att name="confidence_score_old" value="1.0" type="real" />
    <att name="initial_score" value="0.2598" type="real" />
    <att name="relevance_score" value="0.18120805369127516" type="real" />
  </edge>
  <edge id="Q8IWI9 (pp) Q9BYE7" label="MGAP_HUMAN (pp) PCGF6_HUMAN" source="Q8IWI9" target="Q9BYE7">
    <att name="confidence_score" value="1.0" type="real" />
    <att name="confidence_score_old" value="1.0" type="real" />
    <att name="initial_score" value="0.166" type="real" />
    <att name="relevance_score" value="0.35294117647058826" type="real" />
  </edge>
  <edge id="Q8IWI9 (pp) Q9H9B1" label="MGAP_HUMAN (pp) EHMT1_HUMAN" source="Q8IWI9" target="Q9H9B1">
    <att name="confidence_score" value="1.0" type="real" />
    <att name="confidence_score_old" value="1.0" type="real" />
    <att name="initial_score" value="0.1073" type="real" />
    <att name="relevance_score" value="0.40540540540540543" type="real" />
  </edge>
  <edge id="Q8NB78 (pp) Q9BZ95" label="KDM1B_HUMAN (pp) NSD3_HUMAN" source="Q8NB78" target="Q9BZ95">
    <att name="confidence_score" value="1.0" type="real" />
    <att name="confidence_score_old" value="0.1911" type="real" />
    <att name="initial_score" value="0.141" type="real" />
    <att name="relevance_score" value="0.29411764705882354" type="real" />
  </edge>
  <edge id="Q8WY36 (pp) Q96ME7" label="BBX_HUMAN (pp) ZN512_HUMAN" source="Q8WY36" target="Q96ME7">
    <att name="confidence_score" value="1.0" type="real" />
    <att name="confidence_score_old" value="0.1596" type="real" />
    <att name="initial_score" value="0.0539" type="real" />
    <att name="relevance_score" value="0.10294117647058823" type="real" />
  </edge>
  <edge id="Q92769 (pp) Q969R5" label="HDAC2_HUMAN (pp) LMBL2_HUMAN" source="Q92769" target="Q969R5">
    <att name="confidence_score" value="1.0" type="real" />
    <att name="confidence_score_old" value="0.1844" type="real" />
    <att name="initial_score" value="0.1238" type="real" />
    <att name="relevance_score" value="0.15737704918032788" type="real" />
  </edge>
  <edge id="Q92769 (pp) Q96KQ7" label="HDAC2_HUMAN (pp) EHMT2_HUMAN" source="Q92769" target="Q96KQ7">
    <att name="confidence_score" value="1.0" type="real" />
    <att name="confidence_score_old" value="0.2302" type="real" />
    <att name="initial_score" value="0.2309" type="real" />
    <att name="relevance_score" value="0.15737704918032788" type="real" />
  </edge>
  <edge id="Q92769 (pp) Q99496" label="HDAC2_HUMAN (pp) RING2_HUMAN" source="Q92769" target="Q99496">
    <att name="confidence_score" value="1.0" type="real" />
    <att name="confidence_score_old" value="0.198" type="real" />
    <att name="initial_score" value="0.158" type="real" />
    <att name="relevance_score" value="0.15737704918032788" type="real" />
  </edge>
  <edge id="Q92769 (pp) Q9BYE7" label="HDAC2_HUMAN (pp) PCGF6_HUMAN" source="Q92769" target="Q9BYE7">
    <att name="confidence_score" value="1.0" type="real" />
    <att name="confidence_score_old" value="0.1678" type="real" />
    <att name="initial_score" value="0.0782" type="real" />
    <att name="relevance_score" value="0.15737704918032788" type="real" />
  </edge>
  <edge id="Q92769 (pp) Q9H9B1" label="HDAC2_HUMAN (pp) EHMT1_HUMAN" source="Q92769" target="Q9H9B1">
    <att name="confidence_score" value="1.0" type="real" />
    <att name="confidence_score_old" value="0.1741" type="real" />
    <att name="initial_score" value="0.096" type="real" />
    <att name="relevance_score" value="0.15737704918032788" type="real" />
  </edge>
  <edge id="Q92769 (pp) Q9NQX0" label="HDAC2_HUMAN (pp) PRDM6_HUMAN" source="Q92769" target="Q9NQX0">
    <att name="confidence_score" value="1.0" type="real" />
    <att name="confidence_score_old" value="0.2374" type="real" />
    <att name="initial_score" value="0.2458" type="real" />
    <att name="relevance_score" value="0.15737704918032788" type="real" />
  </edge>
  <edge id="Q92769 (pp) Q9P2K3" label="HDAC2_HUMAN (pp) RCOR3_HUMAN" source="Q92769" target="Q9P2K3">
    <att name="confidence_score" value="1.0" type="real" />
    <att name="confidence_score_old" value="0.1889" type="real" />
    <att name="initial_score" value="0.1352" type="real" />
    <att name="relevance_score" value="0.12195121951219512" type="real" />
  </edge>
  <edge id="Q92769 (pp) Q9UBC3" label="HDAC2_HUMAN (pp) DNM3B_HUMAN" source="Q92769" target="Q9UBC3">
    <att name="confidence_score" value="1.0" type="real" />
    <att name="confidence_score_old" value="0.4231" type="real" />
    <att name="initial_score" value="0.5249" type="real" />
    <att name="relevance_score" value="0.15737704918032788" type="real" />
  </edge>
  <edge id="Q92769 (pp) Q9UBW7" label="HDAC2_HUMAN (pp) ZMYM2_HUMAN" source="Q92769" target="Q9UBW7">
    <att name="confidence_score" value="1.0" type="real" />
    <att name="confidence_score_old" value="0.2143" type="real" />
    <att name="initial_score" value="0.1962" type="real" />
    <att name="relevance_score" value="0.15737704918032788" type="real" />
  </edge>
  <edge id="Q92769 (pp) Q9UER7" label="HDAC2_HUMAN (pp) DAXX_HUMAN" source="Q92769" target="Q9UER7">
    <att name="confidence_score" value="1.0" type="real" />
    <att name="confidence_score_old" value="0.2661" type="real" />
    <att name="initial_score" value="0.3009" type="real" />
    <att name="relevance_score" value="0.1565217391304348" type="real" />
  </edge>
  <edge id="Q92769 (pp) Q9UKL0" label="HDAC2_HUMAN (pp) RCOR1_HUMAN" source="Q92769" target="Q9UKL0">
    <att name="confidence_score" value="1.0" type="real" />
    <att name="confidence_score_old" value="1.0" type="real" />
    <att name="initial_score" value="0.5298" type="real" />
    <att name="relevance_score" value="0.15737704918032788" type="real" />
  </edge>
  <edge id="Q92769 (pp) Q9Y232" label="HDAC2_HUMAN (pp) CDYL_HUMAN" source="Q92769" target="Q9Y232">
    <att name="confidence_score" value="1.0" type="real" />
    <att name="confidence_score_old" value="0.4217" type="real" />
    <att name="initial_score" value="0.5234" type="real" />
    <att name="relevance_score" value="0.15737704918032788" type="real" />
  </edge>
  <edge id="Q92878 (pp) Q9UER7" label="RAD50_HUMAN (pp) DAXX_HUMAN" source="Q92878" target="Q9UER7">
    <att name="confidence_score" value="1.0" type="real" />
    <att name="confidence_score_old" value="0.2349" type="real" />
    <att name="initial_score" value="0.2406" type="real" />
    <att name="relevance_score" value="0.10429447852760736" type="real" />
  </edge>
  <edge id="Q969R5 (pp) Q96KQ7" label="LMBL2_HUMAN (pp) EHMT2_HUMAN" source="Q969R5" target="Q96KQ7">
    <att name="confidence_score" value="1.0" type="real" />
    <att name="confidence_score_old" value="1.0" type="real" />
    <att name="initial_score" value="0.1475" type="real" />
    <att name="relevance_score" value="0.3090909090909091" type="real" />
  </edge>
  <edge id="Q969R5 (pp) Q99496" label="LMBL2_HUMAN (pp) RING2_HUMAN" source="Q969R5" target="Q99496">
    <att name="confidence_score" value="1.0" type="real" />
    <att name="confidence_score_old" value="1.0" type="real" />
    <att name="initial_score" value="0.5351" type="real" />
    <att name="relevance_score" value="0.18120805369127516" type="real" />
  </edge>
  <edge id="Q969R5 (pp) Q9BYE7" label="LMBL2_HUMAN (pp) PCGF6_HUMAN" source="Q969R5" target="Q9BYE7">
    <att name="confidence_score" value="1.0" type="real" />
    <att name="confidence_score_old" value="1.0" type="real" />
    <att name="initial_score" value="0.2315" type="real" />
    <att name="relevance_score" value="0.3090909090909091" type="real" />
  </edge>
  <edge id="Q969R5 (pp) Q9H9B1" label="LMBL2_HUMAN (pp) EHMT1_HUMAN" source="Q969R5" target="Q9H9B1">
    <att name="confidence_score" value="1.0" type="real" />
    <att name="confidence_score_old" value="1.0" type="real" />
    <att name="initial_score" value="0.1067" type="real" />
    <att name="relevance_score" value="0.3090909090909091" type="real" />
  </edge>
  <edge id="Q96IY1 (pp) Q9H081" label="NSL1_HUMAN (pp) MIS12_HUMAN" source="Q96IY1" target="Q9H081">
    <att name="confidence_score" value="1.0" type="real" />
    <att name="confidence_score_old" value="1.0" type="real" />
    <att name="initial_score" value="0.2282" type="real" />
    <att name="relevance_score" value="0.2857142857142857" type="real" />
  </edge>
  <edge id="Q96IY1 (pp) Q9H410" label="NSL1_HUMAN (pp) DSN1_HUMAN" source="Q96IY1" target="Q9H410">
    <att name="confidence_score" value="1.0" type="real" />
    <att name="confidence_score_old" value="1.0" type="real" />
    <att name="initial_score" value="0.5493" type="real" />
    <att name="relevance_score" value="0.22580645161290322" type="real" />
  </edge>
  <edge id="Q96JM2 (pp) Q96KQ7" label="ZN462_HUMAN (pp) EHMT2_HUMAN" source="Q96JM2" target="Q96KQ7">
    <att name="confidence_score" value="1.0" type="real" />
    <att name="confidence_score_old" value="0.1822" type="real" />
    <att name="initial_score" value="0.1179" type="real" />
    <att name="relevance_score" value="0.3486238532110092" type="real" />
  </edge>
  <edge id="Q96JM2 (pp) Q9H582" label="ZN462_HUMAN (pp) ZN644_HUMAN" source="Q96JM2" target="Q9H582">
    <att name="confidence_score" value="1.0" type="real" />
    <att name="confidence_score_old" value="0.1688" type="real" />
    <att name="initial_score" value="0.0809" type="real" />
    <att name="relevance_score" value="0.48484848484848486" type="real" />
  </edge>
  <edge id="Q96JM2 (pp) Q9H9B1" label="ZN462_HUMAN (pp) EHMT1_HUMAN" source="Q96JM2" target="Q9H9B1">
    <att name="confidence_score" value="1.0" type="real" />
    <att name="confidence_score_old" value="0.1686" type="real" />
    <att name="initial_score" value="0.0803" type="real" />
    <att name="relevance_score" value="0.54" type="real" />
  </edge>
  <edge id="Q96JM3 (pp) Q96KQ7" label="CHAP1_HUMAN (pp) EHMT2_HUMAN" source="Q96JM3" target="Q96KQ7">
    <att name="confidence_score" value="1.0" type="real" />
    <att name="confidence_score_old" value="0.1741" type="real" />
    <att name="initial_score" value="0.0958" type="real" />
    <att name="relevance_score" value="0.3486238532110092" type="real" />
  </edge>
  <edge id="Q96JM3 (pp) Q9H582" label="CHAP1_HUMAN (pp) ZN644_HUMAN" source="Q96JM3" target="Q9H582">
    <att name="confidence_score" value="1.0" type="real" />
    <att name="confidence_score_old" value="0.1626" type="real" />
    <att name="initial_score" value="0.063" type="real" />
    <att name="relevance_score" value="0.48484848484848486" type="real" />
  </edge>
  <edge id="Q96JM3 (pp) Q9UI95" label="CHAP1_HUMAN (pp) MD2L2_HUMAN" source="Q96JM3" target="Q9UI95">
    <att name="confidence_score" value="1.0" type="real" />
    <att name="confidence_score_old" value="0.7207" type="real" />
    <att name="initial_score" value="0.7823" type="real" />
    <att name="relevance_score" value="0.11827956989247312" type="real" />
  </edge>
  <edge id="Q96KQ7 (pp) Q99496" label="EHMT2_HUMAN (pp) RING2_HUMAN" source="Q96KQ7" target="Q99496">
    <att name="confidence_score" value="1.0" type="real" />
    <att name="confidence_score_old" value="1.0" type="real" />
    <att name="initial_score" value="0.2558" type="real" />
    <att name="relevance_score" value="0.18120805369127516" type="real" />
  </edge>
  <edge id="Q96KQ7 (pp) Q9BYE7" label="EHMT2_HUMAN (pp) PCGF6_HUMAN" source="Q96KQ7" target="Q9BYE7">
    <att name="confidence_score" value="1.0" type="real" />
    <att name="confidence_score_old" value="1.0" type="real" />
    <att name="initial_score" value="0.1054" type="real" />
    <att name="relevance_score" value="0.3486238532110092" type="real" />
  </edge>
  <edge id="Q96KQ7 (pp) Q9H582" label="EHMT2_HUMAN (pp) ZN644_HUMAN" source="Q96KQ7" target="Q9H582">
    <att name="confidence_score" value="1.0" type="real" />
    <att name="confidence_score_old" value="0.1821" type="real" />
    <att name="initial_score" value="0.1176" type="real" />
    <att name="relevance_score" value="0.3486238532110092" type="real" />
  </edge>
  <edge id="Q96KQ7 (pp) Q9H5I1" label="EHMT2_HUMAN (pp) SUV92_HUMAN" source="Q96KQ7" target="Q9H5I1">
    <att name="confidence_score" value="1.0" type="real" />
    <att name="confidence_score_old" value="0.1639" type="real" />
    <att name="initial_score" value="0.0666" type="real" />
    <att name="relevance_score" value="0.3486238532110092" type="real" />
  </edge>
  <edge id="Q96KQ7 (pp) Q9H9B1" label="EHMT2_HUMAN (pp) EHMT1_HUMAN" source="Q96KQ7" target="Q9H9B1">
    <att name="confidence_score" value="1.0" type="real" />
    <att name="confidence_score_old" value="1.0" type="real" />
    <att name="initial_score" value="0.6593" type="real" />
    <att name="relevance_score" value="0.3486238532110092" type="real" />
  </edge>
  <edge id="Q96KQ7 (pp) Q9UBC3" label="EHMT2_HUMAN (pp) DNM3B_HUMAN" source="Q96KQ7" target="Q9UBC3">
    <att name="confidence_score" value="1.0" type="real" />
    <att name="confidence_score_old" value="0.3009" type="real" />
    <att name="initial_score" value="0.3603" type="real" />
    <att name="relevance_score" value="0.2909090909090909" type="real" />
  </edge>
  <edge id="Q96KQ7 (pp) Q9UI95" label="EHMT2_HUMAN (pp) MD2L2_HUMAN" source="Q96KQ7" target="Q9UI95">
    <att name="confidence_score" value="1.0" type="real" />
    <att name="confidence_score_old" value="0.2537" type="real" />
    <att name="initial_score" value="0.2779" type="real" />
    <att name="relevance_score" value="0.11827956989247312" type="real" />
  </edge>
  <edge id="Q96KQ7 (pp) Q9Y232" label="EHMT2_HUMAN (pp) CDYL_HUMAN" source="Q96KQ7" target="Q9Y232">
    <att name="confidence_score" value="1.0" type="real" />
    <att name="confidence_score_old" value="0.2447" type="real" />
    <att name="initial_score" value="0.2603" type="real" />
    <att name="relevance_score" value="0.3486238532110092" type="real" />
  </edge>
  <edge id="Q99496 (pp) Q9BYE7" label="RING2_HUMAN (pp) PCGF6_HUMAN" source="Q99496" target="Q9BYE7">
    <att name="confidence_score" value="1.0" type="real" />
    <att name="confidence_score_old" value="1.0" type="real" />
    <att name="initial_score" value="0.6598" type="real" />
    <att name="relevance_score" value="0.18120805369127516" type="real" />
  </edge>
  <edge id="Q99496 (pp) Q9H9B1" label="RING2_HUMAN (pp) EHMT1_HUMAN" source="Q99496" target="Q9H9B1">
    <att name="confidence_score" value="1.0" type="real" />
    <att name="confidence_score_old" value="1.0" type="real" />
    <att name="initial_score" value="0.149" type="real" />
    <att name="relevance_score" value="0.18120805369127516" type="real" />
  </edge>
  <edge id="Q9BYE7 (pp) Q9H582" label="PCGF6_HUMAN (pp) ZN644_HUMAN" source="Q9BYE7" target="Q9H582">
    <att name="confidence_score" value="1.0" type="real" />
    <att name="confidence_score_old" value="0.1596" type="real" />
    <att name="initial_score" value="0.0538" type="real" />
    <att name="relevance_score" value="0.35294117647058826" type="real" />
  </edge>
  <edge id="Q9BYE7 (pp) Q9H9B1" label="PCGF6_HUMAN (pp) EHMT1_HUMAN" source="Q9BYE7" target="Q9H9B1">
    <att name="confidence_score" value="1.0" type="real" />
    <att name="confidence_score_old" value="1.0" type="real" />
    <att name="initial_score" value="0.1069" type="real" />
    <att name="relevance_score" value="0.35294117647058826" type="real" />
  </edge>
  <edge id="Q9H081 (pp) Q9H410" label="MIS12_HUMAN (pp) DSN1_HUMAN" source="Q9H081" target="Q9H410">
    <att name="confidence_score" value="1.0" type="real" />
    <att name="confidence_score_old" value="1.0" type="real" />
    <att name="initial_score" value="0.5326" type="real" />
    <att name="relevance_score" value="0.22580645161290322" type="real" />
  </edge>
  <edge id="Q9H2P0 (pp) Q9H582" label="ADNP_HUMAN (pp) ZN644_HUMAN" source="Q9H2P0" target="Q9H582">
    <att name="confidence_score" value="1.0" type="real" />
    <att name="confidence_score_old" value="0.1625" type="real" />
    <att name="initial_score" value="0.0625" type="real" />
    <att name="relevance_score" value="0.48484848484848486" type="real" />
  </edge>
  <edge id="Q9H2P0 (pp) Q9P0T4" label="ADNP_HUMAN (pp) ZN581_HUMAN" source="Q9H2P0" target="Q9P0T4">
    <att name="confidence_score" value="1.0" type="real" />
    <att name="confidence_score_old" value="0.1597" type="real" />
    <att name="initial_score" value="0.0542" type="real" />
    <att name="relevance_score" value="0.10344827586206896" type="real" />
  </edge>
  <edge id="Q9H2P0 (pp) Q9UER7" label="ADNP_HUMAN (pp) DAXX_HUMAN" source="Q9H2P0" target="Q9UER7">
    <att name="confidence_score" value="1.0" type="real" />
    <att name="confidence_score_old" value="0.1649" type="real" />
    <att name="initial_score" value="0.0698" type="real" />
    <att name="relevance_score" value="0.1565217391304348" type="real" />
  </edge>
  <edge id="Q9H582 (pp) Q9H5I1" label="ZN644_HUMAN (pp) SUV92_HUMAN" source="Q9H582" target="Q9H5I1">
    <att name="confidence_score" value="1.0" type="real" />
    <att name="confidence_score_old" value="0.1639" type="real" />
    <att name="initial_score" value="0.0667" type="real" />
    <att name="relevance_score" value="0.35" type="real" />
  </edge>
  <edge id="Q9H582 (pp) Q9H9B1" label="ZN644_HUMAN (pp) EHMT1_HUMAN" source="Q9H582" target="Q9H9B1">
    <att name="confidence_score" value="1.0" type="real" />
    <att name="confidence_score_old" value="0.1625" type="real" />
    <att name="initial_score" value="0.0626" type="real" />
    <att name="relevance_score" value="0.48484848484848486" type="real" />
  </edge>
  <edge id="Q9H582 (pp) Q9UI95" label="ZN644_HUMAN (pp) MD2L2_HUMAN" source="Q9H582" target="Q9UI95">
    <att name="confidence_score" value="1.0" type="real" />
    <att name="confidence_score_old" value="0.182" type="real" />
    <att name="initial_score" value="0.1174" type="real" />
    <att name="relevance_score" value="0.11827956989247312" type="real" />
  </edge>
  <edge id="Q9H582 (pp) Q9Y232" label="ZN644_HUMAN (pp) CDYL_HUMAN" source="Q9H582" target="Q9Y232">
    <att name="confidence_score" value="1.0" type="real" />
    <att name="confidence_score_old" value="0.2126" type="real" />
    <att name="initial_score" value="0.1925" type="real" />
    <att name="relevance_score" value="0.4074074074074074" type="real" />
  </edge>
  <edge id="Q9H5I1 (pp) Q9H9B1" label="SUV92_HUMAN (pp) EHMT1_HUMAN" source="Q9H5I1" target="Q9H9B1">
    <att name="confidence_score" value="1.0" type="real" />
    <att name="confidence_score_old" value="0.164" type="real" />
    <att name="initial_score" value="0.0671" type="real" />
    <att name="relevance_score" value="0.35" type="real" />
  </edge>
  <edge id="Q9H967 (pp) Q9Y5B9" label="WDR76_HUMAN (pp) SP16H_HUMAN" source="Q9H967" target="Q9Y5B9">
    <att name="confidence_score" value="1.0" type="real" />
    <att name="confidence_score_old" value="0.1534" type="real" />
    <att name="initial_score" value="0.0347" type="real" />
    <att name="relevance_score" value="0.1037037037037037" type="real" />
  </edge>
  <edge id="Q9H9B1 (pp) Q9NQX0" label="EHMT1_HUMAN (pp) PRDM6_HUMAN" source="Q9H9B1" target="Q9NQX0">
    <att name="confidence_score" value="1.0" type="real" />
    <att name="confidence_score_old" value="0.2402" type="real" />
    <att name="initial_score" value="0.2513" type="real" />
    <att name="relevance_score" value="0.4" type="real" />
  </edge>
  <edge id="Q9H9B1 (pp) Q9UI95" label="EHMT1_HUMAN (pp) MD2L2_HUMAN" source="Q9H9B1" target="Q9UI95">
    <att name="confidence_score" value="1.0" type="real" />
    <att name="confidence_score_old" value="0.2423" type="real" />
    <att name="initial_score" value="0.2557" type="real" />
    <att name="relevance_score" value="0.11827956989247312" type="real" />
  </edge>
  <edge id="Q9P2K3 (pp) Q9UKL0" label="RCOR3_HUMAN (pp) RCOR1_HUMAN" source="Q9P2K3" target="Q9UKL0">
    <att name="confidence_score" value="1.0" type="real" />
    <att name="confidence_score_old" value="0.1615" type="real" />
    <att name="initial_score" value="0.0597" type="real" />
    <att name="relevance_score" value="0.12195121951219512" type="real" />
  </edge>
  <edge id="Q9UBW7 (pp) Q9UKL0" label="ZMYM2_HUMAN (pp) RCOR1_HUMAN" source="Q9UBW7" target="Q9UKL0">
    <att name="confidence_score" value="1.0" type="real" />
    <att name="confidence_score_old" value="0.1884" type="real" />
    <att name="initial_score" value="0.1341" type="real" />
    <att name="relevance_score" value="0.22727272727272727" type="real" />
  </edge>
</graph>
