# Supplementary material for: New insights into the molecular biology of Alzheimer’s-like cerebral amyloidosis achieved through multi‐omics approaches
Source: PLoS One. 2025 Sep 3;20(9):e0330859. doi: 10.1371/journal.pone.0330859 (PMC12407441; doi:10.1371/journal.pone.0330859)
Supplement: S4 Appendix — (ZIP) [file pone.0330859.s014.zip › c1_3_107.xgmml]

<?xml version='1.0' encoding='utf-8'?>
<graph xmlns="http://www.cs.rpi.edu/XGMML" xmlns:dc="http://purl.org/dc/elements/1.1/" xmlns:rdf="http://www.w3.org/1999/02/22-rdf-syntax-ns#" label="[c1_3_107]@0.1" directed="0" vendor="Intomics A/S">
  <att name="layoutAlgorithm" value="Edge-weighted Spring Embedded" type="string" />
  <att name="networkMetadata"><rdf:RDF><rdf:Description rdf:about="https://www.intomics.com/"><dc:type>Protein-Protein Interaction</dc:type><dc:description>https://www.intomics.com/inbiomap/</dc:description><dc:identifier>([Q01970]@0.1+[Q9NQ66]@0.1)</dc:identifier><dc:date>2024-01-31 21:21:58 UTC</dc:date><dc:title>inBio Map network</dc:title><dc:source>/unity/intomics/inhouse/software/inBio_Command_2023_08/share/data/interactions/network_0/inBio_Map_2023_08_10</dc:source><dc:format>Cytoscape-XGMML</dc:format></rdf:Description></rdf:RDF></att>
  <att name="_inBio_interactomeVersion" value="2023_08_10" type="string" />
  <att name="_inBio_formatVersion" value="1" type="integer" />
  <att name="order" value="1" type="integer" />
  <node id="O00522" label="KRIT1_HUMAN">
    <att name="ac" value="O00522" type="string" />
    <att name="gene" value="KRIT1" type="string" />
    <att name="multiplicity" value="2" type="integer" />
    <att name="order" value="1" type="integer" />
    <att name="relevance_score" value="1.0" type="real" />
    <att name="localization" value="" type="string" />
    <att name="description" value="Krev interaction trapped protein 1" type="string" />
  </node>
  <node id="O95837" label="GNA14_HUMAN">
    <att name="ac" value="O95837" type="string" />
    <att name="gene" value="GNA14" type="string" />
    <att name="multiplicity" value="2" type="integer" />
    <att name="order" value="1" type="integer" />
    <att name="relevance_score" value="1.0" type="real" />
    <att name="localization" value="" type="string" />
    <att name="description" value="Guanine nucleotide-binding protein subunit alpha-14" type="string" />
  </node>
  <node id="P25098" label="ARBK1_HUMAN">
    <att name="ac" value="P25098" type="string" />
    <att name="gene" value="GRK2" type="string" />
    <att name="multiplicity" value="1" type="integer" />
    <att name="order" value="1" type="integer" />
    <att name="relevance_score" value="1.0" type="real" />
    <att name="localization" value="Kinase" type="string" />
    <att name="description" value="Beta-adrenergic receptor kinase 1" type="string" />
  </node>
  <node id="P29992" label="GNA11_HUMAN">
    <att name="ac" value="P29992" type="string" />
    <att name="gene" value="GNA11" type="string" />
    <att name="multiplicity" value="2" type="integer" />
    <att name="order" value="1" type="integer" />
    <att name="relevance_score" value="1.0" type="real" />
    <att name="localization" value="" type="string" />
    <att name="description" value="Guanine nucleotide-binding protein subunit alpha-11" type="string" />
  </node>
  <node id="P30679" label="GNA15_HUMAN">
    <att name="ac" value="P30679" type="string" />
    <att name="gene" value="GNA15" type="string" />
    <att name="multiplicity" value="2" type="integer" />
    <att name="order" value="1" type="integer" />
    <att name="relevance_score" value="1.0" type="real" />
    <att name="localization" value="" type="string" />
    <att name="description" value="Guanine nucleotide-binding protein subunit alpha-15" type="string" />
  </node>
  <node id="P51178" label="PLCD1_HUMAN">
    <att name="ac" value="P51178" type="string" />
    <att name="gene" value="PLCD1" type="string" />
    <att name="multiplicity" value="1" type="integer" />
    <att name="order" value="1" type="integer" />
    <att name="relevance_score" value="1.0" type="real" />
    <att name="localization" value="Enzyme" type="string" />
    <att name="description" value="1-phosphatidylinositol 4,5-bisphosphate phosphodiesterase delta-1" type="string" />
  </node>
  <node id="Q00722" label="PLCB2_HUMAN">
    <att name="ac" value="Q00722" type="string" />
    <att name="gene" value="PLCB2" type="string" />
    <att name="multiplicity" value="2" type="integer" />
    <att name="order" value="1" type="integer" />
    <att name="relevance_score" value="1.0" type="real" />
    <att name="localization" value="Enzyme" type="string" />
    <att name="description" value="1-phosphatidylinositol 4,5-bisphosphate phosphodiesterase beta-2" type="string" />
  </node>
  <node id="Q01970" label="PLCB3_HUMAN">
    <att name="ac" value="Q01970" type="string" />
    <att name="gene" value="PLCB3" type="string" />
    <att name="multiplicity" value="2" type="integer" />
    <att name="order" value="0" type="integer" />
    <att name="relevance_score" value="1.0" type="real" />
    <att name="localization" value="Enzyme" type="string" />
    <att name="description" value="1-phosphatidylinositol 4,5-bisphosphate phosphodiesterase beta-3" type="string" />
  </node>
  <node id="Q13003" label="GRIK3_HUMAN">
    <att name="ac" value="Q13003" type="string" />
    <att name="gene" value="GRIK3" type="string" />
    <att name="multiplicity" value="2" type="integer" />
    <att name="order" value="1" type="integer" />
    <att name="relevance_score" value="1.0" type="real" />
    <att name="_Receptor" value="true" type="boolean" />
    <att name="localization" value="Receptor" type="string" />
    <att name="description" value="Glutamate receptor ionotropic, kainate 3" type="string" />
  </node>
  <node id="Q15147" label="PLCB4_HUMAN">
    <att name="ac" value="Q15147" type="string" />
    <att name="gene" value="PLCB4" type="string" />
    <att name="multiplicity" value="2" type="integer" />
    <att name="order" value="1" type="integer" />
    <att name="relevance_score" value="1.0" type="real" />
    <att name="localization" value="Enzyme" type="string" />
    <att name="description" value="1-phosphatidylinositol 4,5-bisphosphate phosphodiesterase beta-4" type="string" />
  </node>
  <node id="Q969F8" label="KISSR_HUMAN">
    <att name="ac" value="Q969F8" type="string" />
    <att name="gene" value="KISS1R" type="string" />
    <att name="multiplicity" value="1" type="integer" />
    <att name="order" value="1" type="integer" />
    <att name="relevance_score" value="1.0" type="real" />
    <att name="_Receptor" value="true" type="boolean" />
    <att name="localization" value="Receptor" type="string" />
    <att name="description" value="KiSS-1 receptor" type="string" />
  </node>
  <node id="Q9HBW0" label="LPAR2_HUMAN">
    <att name="ac" value="Q9HBW0" type="string" />
    <att name="gene" value="LPAR2" type="string" />
    <att name="multiplicity" value="1" type="integer" />
    <att name="order" value="1" type="integer" />
    <att name="relevance_score" value="1.0" type="real" />
    <att name="_Receptor" value="true" type="boolean" />
    <att name="localization" value="Receptor" type="string" />
    <att name="description" value="Lysophosphatidic acid receptor 2" type="string" />
  </node>
  <node id="Q9NQ66" label="PLCB1_HUMAN">
    <att name="ac" value="Q9NQ66" type="string" />
    <att name="gene" value="PLCB1" type="string" />
    <att name="multiplicity" value="2" type="integer" />
    <att name="order" value="0" type="integer" />
    <att name="relevance_score" value="1.0" type="real" />
    <att name="localization" value="Enzyme" type="string" />
    <att name="description" value="1-phosphatidylinositol 4,5-bisphosphate phosphodiesterase beta-1" type="string" />
  </node>
  <edge id="O00522 (pp) Q01970" label="KRIT1_HUMAN (pp) PLCB3_HUMAN" source="O00522" target="Q01970">
    <att name="confidence_score" value="1.0" type="real" />
    <att name="confidence_score_old" value="0.345" type="real" />
    <att name="initial_score" value="0.4264" type="real" />
    <att name="relevance_score" value="1.0" type="real" />
  </edge>
  <edge id="O00522 (pp) Q9NQ66" label="KRIT1_HUMAN (pp) PLCB1_HUMAN" source="O00522" target="Q9NQ66">
    <att name="confidence_score" value="1.0" type="real" />
    <att name="confidence_score_old" value="0.3354" type="real" />
    <att name="initial_score" value="0.4127" type="real" />
    <att name="relevance_score" value="1.0" type="real" />
  </edge>
  <edge id="O95837 (pp) P25098" label="GNA14_HUMAN (pp) ARBK1_HUMAN" source="O95837" target="P25098">
    <att name="confidence_score" value="1.0" type="real" />
    <att name="confidence_score_old" value="1.0" type="real" />
    <att name="initial_score" value="0.4094" type="real" />
    <att name="relevance_score" value="1.0" type="real" />
  </edge>
  <edge id="O95837 (pp) P29992" label="GNA14_HUMAN (pp) GNA11_HUMAN" source="O95837" target="P29992">
    <att name="confidence_score" value="1.0" type="real" />
    <att name="confidence_score_old" value="1.0" type="real" />
    <att name="initial_score" value="0.1808" type="real" />
    <att name="relevance_score" value="1.0" type="real" />
  </edge>
  <edge id="O95837 (pp) P30679" label="GNA14_HUMAN (pp) GNA15_HUMAN" source="O95837" target="P30679">
    <att name="confidence_score" value="1.0" type="real" />
    <att name="confidence_score_old" value="1.0" type="real" />
    <att name="initial_score" value="0.1885" type="real" />
    <att name="relevance_score" value="1.0" type="real" />
  </edge>
  <edge id="O95837 (pp) Q00722" label="GNA14_HUMAN (pp) PLCB2_HUMAN" source="O95837" target="Q00722">
    <att name="confidence_score" value="1.0" type="real" />
    <att name="confidence_score_old" value="1.0" type="real" />
    <att name="initial_score" value="0.2334" type="real" />
    <att name="relevance_score" value="1.0" type="real" />
  </edge>
  <edge id="O95837 (pp) Q01970" label="GNA14_HUMAN (pp) PLCB3_HUMAN" source="O95837" target="Q01970">
    <att name="confidence_score" value="1.0" type="real" />
    <att name="confidence_score_old" value="1.0" type="real" />
    <att name="initial_score" value="0.2383" type="real" />
    <att name="relevance_score" value="1.0" type="real" />
  </edge>
  <edge id="O95837 (pp) Q15147" label="GNA14_HUMAN (pp) PLCB4_HUMAN" source="O95837" target="Q15147">
    <att name="confidence_score" value="1.0" type="real" />
    <att name="confidence_score_old" value="1.0" type="real" />
    <att name="initial_score" value="0.2412" type="real" />
    <att name="relevance_score" value="1.0" type="real" />
  </edge>
  <edge id="O95837 (pp) Q969F8" label="GNA14_HUMAN (pp) KISSR_HUMAN" source="O95837" target="Q969F8">
    <att name="confidence_score" value="1.0" type="real" />
    <att name="confidence_score_old" value="1.0" type="real" />
    <att name="initial_score" value="0.0672" type="real" />
    <att name="relevance_score" value="1.0" type="real" />
  </edge>
  <edge id="O95837 (pp) Q9HBW0" label="GNA14_HUMAN (pp) LPAR2_HUMAN" source="O95837" target="Q9HBW0">
    <att name="confidence_score" value="1.0" type="real" />
    <att name="confidence_score_old" value="1.0" type="real" />
    <att name="initial_score" value="0.0667" type="real" />
    <att name="relevance_score" value="1.0" type="real" />
  </edge>
  <edge id="O95837 (pp) Q9NQ66" label="GNA14_HUMAN (pp) PLCB1_HUMAN" source="O95837" target="Q9NQ66">
    <att name="confidence_score" value="1.0" type="real" />
    <att name="confidence_score_old" value="1.0" type="real" />
    <att name="initial_score" value="0.2306" type="real" />
    <att name="relevance_score" value="1.0" type="real" />
  </edge>
  <edge id="P25098 (pp) P29992" label="ARBK1_HUMAN (pp) GNA11_HUMAN" source="P25098" target="P29992">
    <att name="confidence_score" value="1.0" type="real" />
    <att name="confidence_score_old" value="1.0" type="real" />
    <att name="initial_score" value="0.694" type="real" />
    <att name="relevance_score" value="1.0" type="real" />
  </edge>
  <edge id="P25098 (pp) P30679" label="ARBK1_HUMAN (pp) GNA15_HUMAN" source="P25098" target="P30679">
    <att name="confidence_score" value="1.0" type="real" />
    <att name="confidence_score_old" value="1.0" type="real" />
    <att name="initial_score" value="0.5378" type="real" />
    <att name="relevance_score" value="1.0" type="real" />
  </edge>
  <edge id="P25098 (pp) Q9NQ66" label="ARBK1_HUMAN (pp) PLCB1_HUMAN" source="P25098" target="Q9NQ66">
    <att name="confidence_score" value="1.0" type="real" />
    <att name="confidence_score_old" value="0.2758" type="real" />
    <att name="initial_score" value="0.3182" type="real" />
    <att name="relevance_score" value="1.0" type="real" />
  </edge>
  <edge id="P29992 (pp) P30679" label="GNA11_HUMAN (pp) GNA15_HUMAN" source="P29992" target="P30679">
    <att name="confidence_score" value="1.0" type="real" />
    <att name="confidence_score_old" value="1.0" type="real" />
    <att name="initial_score" value="0.1822" type="real" />
    <att name="relevance_score" value="1.0" type="real" />
  </edge>
  <edge id="P29992 (pp) Q00722" label="GNA11_HUMAN (pp) PLCB2_HUMAN" source="P29992" target="Q00722">
    <att name="confidence_score" value="1.0" type="real" />
    <att name="confidence_score_old" value="1.0" type="real" />
    <att name="initial_score" value="0.2335" type="real" />
    <att name="relevance_score" value="1.0" type="real" />
  </edge>
  <edge id="P29992 (pp) Q01970" label="GNA11_HUMAN (pp) PLCB3_HUMAN" source="P29992" target="Q01970">
    <att name="confidence_score" value="1.0" type="real" />
    <att name="confidence_score_old" value="1.0" type="real" />
    <att name="initial_score" value="0.2382" type="real" />
    <att name="relevance_score" value="1.0" type="real" />
  </edge>
  <edge id="P29992 (pp) Q15147" label="GNA11_HUMAN (pp) PLCB4_HUMAN" source="P29992" target="Q15147">
    <att name="confidence_score" value="1.0" type="real" />
    <att name="confidence_score_old" value="1.0" type="real" />
    <att name="initial_score" value="0.2419" type="real" />
    <att name="relevance_score" value="1.0" type="real" />
  </edge>
  <edge id="P29992 (pp) Q9NQ66" label="GNA11_HUMAN (pp) PLCB1_HUMAN" source="P29992" target="Q9NQ66">
    <att name="confidence_score" value="1.0" type="real" />
    <att name="confidence_score_old" value="1.0" type="real" />
    <att name="initial_score" value="0.5159" type="real" />
    <att name="relevance_score" value="1.0" type="real" />
  </edge>
  <edge id="P30679 (pp) Q00722" label="GNA15_HUMAN (pp) PLCB2_HUMAN" source="P30679" target="Q00722">
    <att name="confidence_score" value="1.0" type="real" />
    <att name="confidence_score_old" value="1.0" type="real" />
    <att name="initial_score" value="0.2348" type="real" />
    <att name="relevance_score" value="1.0" type="real" />
  </edge>
  <edge id="P30679 (pp) Q01970" label="GNA15_HUMAN (pp) PLCB3_HUMAN" source="P30679" target="Q01970">
    <att name="confidence_score" value="1.0" type="real" />
    <att name="confidence_score_old" value="1.0" type="real" />
    <att name="initial_score" value="0.2396" type="real" />
    <att name="relevance_score" value="1.0" type="real" />
  </edge>
  <edge id="P30679 (pp) Q15147" label="GNA15_HUMAN (pp) PLCB4_HUMAN" source="P30679" target="Q15147">
    <att name="confidence_score" value="1.0" type="real" />
    <att name="confidence_score_old" value="1.0" type="real" />
    <att name="initial_score" value="0.2426" type="real" />
    <att name="relevance_score" value="1.0" type="real" />
  </edge>
  <edge id="P30679 (pp) Q969F8" label="GNA15_HUMAN (pp) KISSR_HUMAN" source="P30679" target="Q969F8">
    <att name="confidence_score" value="1.0" type="real" />
    <att name="confidence_score_old" value="0.2042" type="real" />
    <att name="initial_score" value="0.1728" type="real" />
    <att name="relevance_score" value="1.0" type="real" />
  </edge>
  <edge id="P30679 (pp) Q9HBW0" label="GNA15_HUMAN (pp) LPAR2_HUMAN" source="P30679" target="Q9HBW0">
    <att name="confidence_score" value="1.0" type="real" />
    <att name="confidence_score_old" value="1.0" type="real" />
    <att name="initial_score" value="0.067" type="real" />
    <att name="relevance_score" value="1.0" type="real" />
  </edge>
  <edge id="P30679 (pp) Q9NQ66" label="GNA15_HUMAN (pp) PLCB1_HUMAN" source="P30679" target="Q9NQ66">
    <att name="confidence_score" value="1.0" type="real" />
    <att name="confidence_score_old" value="1.0" type="real" />
    <att name="initial_score" value="0.2319" type="real" />
    <att name="relevance_score" value="1.0" type="real" />
  </edge>
  <edge id="P51178 (pp) Q01970" label="PLCD1_HUMAN (pp) PLCB3_HUMAN" source="P51178" target="Q01970">
    <att name="confidence_score" value="1.0" type="real" />
    <att name="confidence_score_old" value="1.0" type="real" />
    <att name="relevance_score" value="1.0" type="real" />
  </edge>
  <edge id="Q00722 (pp) Q01970" label="PLCB2_HUMAN (pp) PLCB3_HUMAN" source="Q00722" target="Q01970">
    <att name="confidence_score" value="1.0" type="real" />
    <att name="confidence_score_old" value="1.0" type="real" />
    <att name="initial_score" value="0.1516" type="real" />
    <att name="relevance_score" value="1.0" type="real" />
  </edge>
  <edge id="Q00722 (pp) Q13003" label="PLCB2_HUMAN (pp) GRIK3_HUMAN" source="Q00722" target="Q13003">
    <att name="confidence_score" value="1.0" type="real" />
    <att name="confidence_score_old" value="1.0" type="real" />
    <att name="initial_score" value="0.4077" type="real" />
    <att name="relevance_score" value="1.0" type="real" />
  </edge>
  <edge id="Q00722 (pp) Q15147" label="PLCB2_HUMAN (pp) PLCB4_HUMAN" source="Q00722" target="Q15147">
    <att name="confidence_score" value="1.0" type="real" />
    <att name="confidence_score_old" value="1.0" type="real" />
    <att name="initial_score" value="0.1526" type="real" />
    <att name="relevance_score" value="1.0" type="real" />
  </edge>
  <edge id="Q00722 (pp) Q9NQ66" label="PLCB2_HUMAN (pp) PLCB1_HUMAN" source="Q00722" target="Q9NQ66">
    <att name="confidence_score" value="1.0" type="real" />
    <att name="confidence_score_old" value="1.0" type="real" />
    <att name="initial_score" value="0.1548" type="real" />
    <att name="relevance_score" value="1.0" type="real" />
  </edge>
  <edge id="Q01970 (pp) Q13003" label="PLCB3_HUMAN (pp) GRIK3_HUMAN" source="Q01970" target="Q13003">
    <att name="confidence_score" value="1.0" type="real" />
    <att name="confidence_score_old" value="1.0" type="real" />
    <att name="initial_score" value="0.4152" type="real" />
    <att name="relevance_score" value="1.0" type="real" />
  </edge>
  <edge id="Q01970 (pp) Q15147" label="PLCB3_HUMAN (pp) PLCB4_HUMAN" source="Q01970" target="Q15147">
    <att name="confidence_score" value="1.0" type="real" />
    <att name="confidence_score_old" value="1.0" type="real" />
    <att name="initial_score" value="0.1559" type="real" />
    <att name="relevance_score" value="1.0" type="real" />
  </edge>
  <edge id="Q01970 (pp) Q9HBW0" label="PLCB3_HUMAN (pp) LPAR2_HUMAN" source="Q01970" target="Q9HBW0">
    <att name="confidence_score" value="1.0" type="real" />
    <att name="confidence_score_old" value="0.3372" type="real" />
    <att name="initial_score" value="0.4153" type="real" />
    <att name="relevance_score" value="1.0" type="real" />
  </edge>
  <edge id="Q01970 (pp) Q9NQ66" label="PLCB3_HUMAN (pp) PLCB1_HUMAN" source="Q01970" target="Q9NQ66">
    <att name="confidence_score" value="1.0" type="real" />
    <att name="confidence_score_old" value="1.0" type="real" />
    <att name="initial_score" value="0.1502" type="real" />
    <att name="relevance_score" value="1.0" type="real" />
  </edge>
  <edge id="Q13003 (pp) Q9NQ66" label="GRIK3_HUMAN (pp) PLCB1_HUMAN" source="Q13003" target="Q9NQ66">
    <att name="confidence_score" value="1.0" type="real" />
    <att name="confidence_score_old" value="1.0" type="real" />
    <att name="initial_score" value="0.4027" type="real" />
    <att name="relevance_score" value="1.0" type="real" />
  </edge>
  <edge id="Q15147 (pp) Q9NQ66" label="PLCB4_HUMAN (pp) PLCB1_HUMAN" source="Q15147" target="Q9NQ66">
    <att name="confidence_score" value="1.0" type="real" />
    <att name="confidence_score_old" value="1.0" type="real" />
    <att name="initial_score" value="0.1513" type="real" />
    <att name="relevance_score" value="1.0" type="real" />
  </edge>
  <edge id="Q969F8 (pp) Q9NQ66" label="KISSR_HUMAN (pp) PLCB1_HUMAN" source="Q969F8" target="Q9NQ66">
    <att name="confidence_score" value="1.0" type="real" />
    <att name="confidence_score_old" value="0.2025" type="real" />
    <att name="initial_score" value="0.169" type="real" />
    <att name="relevance_score" value="1.0" type="real" />
  </edge>
</graph>
