# Supplementary material for: New insights into the molecular biology of Alzheimer’s-like cerebral amyloidosis achieved through multi‐omics approaches
Source: PLoS One. 2025 Sep 3;20(9):e0330859. doi: 10.1371/journal.pone.0330859 (PMC12407441; doi:10.1371/journal.pone.0330859)
Supplement: S4 Appendix — (ZIP) [file pone.0330859.s014.zip › c1_3_108.xgmml]

<?xml version='1.0' encoding='utf-8'?>
<graph xmlns="http://www.cs.rpi.edu/XGMML" xmlns:dc="http://purl.org/dc/elements/1.1/" xmlns:rdf="http://www.w3.org/1999/02/22-rdf-syntax-ns#" label="[c1_3_108]@0.1" directed="0" vendor="Intomics A/S">
  <att name="layoutAlgorithm" value="Edge-weighted Spring Embedded" type="string" />
  <att name="networkMetadata"><rdf:RDF><rdf:Description rdf:about="https://www.intomics.com/"><dc:type>Protein-Protein Interaction</dc:type><dc:description>https://www.intomics.com/inbiomap/</dc:description><dc:identifier>[Q02083]@0.1</dc:identifier><dc:date>2024-01-31 21:21:58 UTC</dc:date><dc:title>inBio Map network</dc:title><dc:source>/unity/intomics/inhouse/software/inBio_Command_2023_08/share/data/interactions/network_0/inBio_Map_2023_08_10</dc:source><dc:format>Cytoscape-XGMML</dc:format></rdf:Description></rdf:RDF></att>
  <att name="_inBio_interactomeVersion" value="2023_08_10" type="string" />
  <att name="_inBio_formatVersion" value="1" type="integer" />
  <att name="_inBio_formatVersion" value="1" type="integer" />
  <att name="_inBio_interactomeVersion" value="2023_08_10" type="string" />
  <att name="layoutAlgorithm" value="Edge-weighted Spring Embedded" type="string" />
  <att name="order" value="1" type="integer" />
  <node id="O60462" label="NRP2_HUMAN">
    <att name="ac" value="O60462" type="string" />
    <att name="description" value="Neuropilin-2" type="string" />
    <att name="gene" value="NRP2" type="string" />
    <att name="localization" value="Receptor" type="string" />
    <att name="order" value="1" type="integer" />
    <att name="relevance_score" value="0.1" type="real" />
    <att name="_Receptor" value="true" type="boolean" />
    <att name="localization" value="Receptor" type="string" />
    <att name="description" value="Neuropilin-2" type="string" />
  </node>
  <node id="O60701" label="UGDH_HUMAN">
    <att name="ac" value="O60701" type="string" />
    <att name="description" value="UDP-glucose 6-dehydrogenase" type="string" />
    <att name="gene" value="UGDH" type="string" />
    <att name="localization" value="Enzyme" type="string" />
    <att name="order" value="1" type="integer" />
    <att name="relevance_score" value="0.1111111111111111" type="real" />
    <att name="localization" value="Enzyme" type="string" />
    <att name="description" value="UDP-glucose 6-dehydrogenase" type="string" />
  </node>
  <node id="O95158" label="NXPH4_HUMAN">
    <att name="ac" value="O95158" type="string" />
    <att name="description" value="Neurexophilin-4" type="string" />
    <att name="gene" value="NXPH4" type="string" />
    <att name="localization" value="" type="string" />
    <att name="order" value="1" type="integer" />
    <att name="relevance_score" value="0.3333333333333333" type="real" />
    <att name="localization" value="" type="string" />
    <att name="description" value="Neurexophilin-4" type="string" />
  </node>
  <node id="P15848" label="ARSB_HUMAN">
    <att name="ac" value="P15848" type="string" />
    <att name="description" value="Arylsulfatase B" type="string" />
    <att name="gene" value="ARSB" type="string" />
    <att name="localization" value="Enzyme" type="string" />
    <att name="order" value="1" type="integer" />
    <att name="relevance_score" value="0.2222222222222222" type="real" />
    <att name="localization" value="Enzyme" type="string" />
    <att name="description" value="Arylsulfatase B" type="string" />
  </node>
  <node id="P51688" label="SPHM_HUMAN">
    <att name="ac" value="P51688" type="string" />
    <att name="description" value="N-sulphoglucosamine sulphohydrolase" type="string" />
    <att name="gene" value="SGSH" type="string" />
    <att name="localization" value="Enzyme" type="string" />
    <att name="order" value="1" type="integer" />
    <att name="relevance_score" value="0.125" type="real" />
    <att name="localization" value="Enzyme" type="string" />
    <att name="description" value="N-sulphoglucosamine sulphohydrolase" type="string" />
  </node>
  <node id="Q02083" label="NAAA_HUMAN">
    <att name="ac" value="Q02083" type="string" />
    <att name="description" value="N-acylethanolamine-hydrolyzing acid amidase" type="string" />
    <att name="gene" value="NAAA" type="string" />
    <att name="localization" value="Enzyme" type="string" />
    <att name="order" value="0" type="integer" />
    <att name="relevance_score" value="1.0" type="real" />
    <att name="localization" value="Enzyme" type="string" />
    <att name="description" value="N-acylethanolamine-hydrolyzing acid amidase" type="string" />
  </node>
  <node id="Q5VSG8" label="MANEL_HUMAN">
    <att name="ac" value="Q5VSG8" type="string" />
    <att name="description" value="Glycoprotein endo-alpha-1,2-mannosidase-like protein" type="string" />
    <att name="gene" value="MANEAL" type="string" />
    <att name="localization" value="Enzyme" type="string" />
    <att name="order" value="1" type="integer" />
    <att name="relevance_score" value="0.10526315789473684" type="real" />
    <att name="localization" value="Enzyme" type="string" />
    <att name="description" value="Glycoprotein endo-alpha-1,2-mannosidase-like protein" type="string" />
  </node>
  <node id="Q6UWY0" label="ARSK_HUMAN">
    <att name="ac" value="Q6UWY0" type="string" />
    <att name="description" value="Arylsulfatase K" type="string" />
    <att name="gene" value="ARSK" type="string" />
    <att name="localization" value="Enzyme" type="string" />
    <att name="order" value="1" type="integer" />
    <att name="relevance_score" value="0.1" type="real" />
    <att name="localization" value="Enzyme" type="string" />
    <att name="description" value="Arylsulfatase K" type="string" />
  </node>
  <node id="Q86UD1" label="OAF_HUMAN">
    <att name="ac" value="Q86UD1" type="string" />
    <att name="description" value="Out at first protein homolog" type="string" />
    <att name="gene" value="OAF" type="string" />
    <att name="localization" value="" type="string" />
    <att name="order" value="1" type="integer" />
    <att name="relevance_score" value="0.11764705882352941" type="real" />
    <att name="localization" value="" type="string" />
    <att name="description" value="Out at first protein homolog" type="string" />
  </node>
  <node id="Q8IWU5" label="SULF2_HUMAN">
    <att name="ac" value="Q8IWU5" type="string" />
    <att name="description" value="Extracellular sulfatase Sulf-2" type="string" />
    <att name="gene" value="SULF2" type="string" />
    <att name="localization" value="Enzyme" type="string" />
    <att name="order" value="1" type="integer" />
    <att name="relevance_score" value="0.11764705882352941" type="real" />
    <att name="localization" value="Enzyme" type="string" />
    <att name="description" value="Extracellular sulfatase Sulf-2" type="string" />
  </node>
  <node id="Q96AE7" label="TTC17_HUMAN">
    <att name="ac" value="Q96AE7" type="string" />
    <att name="description" value="Tetratricopeptide repeat protein 17" type="string" />
    <att name="gene" value="TTC17" type="string" />
    <att name="localization" value="" type="string" />
    <att name="order" value="1" type="integer" />
    <att name="relevance_score" value="0.11764705882352941" type="real" />
    <att name="localization" value="" type="string" />
    <att name="description" value="Tetratricopeptide repeat protein 17" type="string" />
  </node>
  <node id="Q96PD2" label="DCBD2_HUMAN">
    <att name="ac" value="Q96PD2" type="string" />
    <att name="description" value="Discoidin, CUB and LCCL domain-containing protein 2" type="string" />
    <att name="gene" value="DCBLD2" type="string" />
    <att name="localization" value="Plasma membrane bound" type="string" />
    <att name="order" value="1" type="integer" />
    <att name="relevance_score" value="0.15384615384615385" type="real" />
    <att name="localization" value="Plasma membrane bound" type="string" />
    <att name="description" value="Discoidin, CUB and LCCL domain-containing protein 2" type="string" />
  </node>
  <node id="Q9BZ76" label="CNTP3_HUMAN">
    <att name="ac" value="Q9BZ76" type="string" />
    <att name="description" value="Contactin-associated protein-like 3" type="string" />
    <att name="gene" value="CNTNAP3" type="string" />
    <att name="localization" value="Plasma membrane bound" type="string" />
    <att name="order" value="1" type="integer" />
    <att name="relevance_score" value="0.10714285714285714" type="real" />
    <att name="localization" value="Plasma membrane bound" type="string" />
    <att name="description" value="Contactin-associated protein-like 3" type="string" />
  </node>
  <node id="Q9HAT2" label="SIAE_HUMAN">
    <att name="ac" value="Q9HAT2" type="string" />
    <att name="description" value="Sialate O-acetylesterase" type="string" />
    <att name="gene" value="SIAE" type="string" />
    <att name="localization" value="Enzyme" type="string" />
    <att name="order" value="1" type="integer" />
    <att name="relevance_score" value="0.39285714285714285" type="real" />
    <att name="localization" value="Enzyme" type="string" />
    <att name="description" value="Sialate O-acetylesterase" type="string" />
  </node>
  <node id="Q9HBR0" label="S38AA_HUMAN">
    <att name="ac" value="Q9HBR0" type="string" />
    <att name="description" value="Putative sodium-coupled neutral amino acid transporter 10" type="string" />
    <att name="gene" value="SLC38A10" type="string" />
    <att name="localization" value="" type="string" />
    <att name="order" value="1" type="integer" />
    <att name="relevance_score" value="0.2857142857142857" type="real" />
    <att name="localization" value="" type="string" />
    <att name="description" value="Putative sodium-coupled neutral amino acid transporter 10" type="string" />
  </node>
  <node id="Q9UHN6" label="CEIP2_HUMAN">
    <att name="ac" value="Q9UHN6" type="string" />
    <att name="description" value="Cell surface hyaluronidase" type="string" />
    <att name="gene" value="CEMIP2" type="string" />
    <att name="localization" value="Plasma membrane bound" type="string" />
    <att name="order" value="1" type="integer" />
    <att name="relevance_score" value="0.13333333333333333" type="real" />
    <att name="localization" value="Plasma membrane bound" type="string" />
    <att name="description" value="Cell surface hyaluronidase" type="string" />
  </node>
  <node id="Q9Y2E5" label="MA2B2_HUMAN">
    <att name="ac" value="Q9Y2E5" type="string" />
    <att name="description" value="Epididymis-specific alpha-mannosidase" type="string" />
    <att name="gene" value="MAN2B2" type="string" />
    <att name="localization" value="Enzyme" type="string" />
    <att name="order" value="1" type="integer" />
    <att name="relevance_score" value="0.3333333333333333" type="real" />
    <att name="localization" value="Enzyme" type="string" />
    <att name="description" value="Epididymis-specific alpha-mannosidase" type="string" />
  </node>
  <edge id="O60462 (pp) Q02083" label="NRP2_HUMAN (pp) NAAA_HUMAN" source="O60462" target="Q02083">
    <att name="confidence_score" value="1.0" type="real" />
    <att name="confidence_score_old" value="0.1642" type="real" />
    <att name="initial_score" value="0.0676" type="real" />
    <att name="relevance_score" value="0.1" type="real" />
  </edge>
  <edge id="O60462 (pp) Q9HAT2" label="NRP2_HUMAN (pp) SIAE_HUMAN" source="O60462" target="Q9HAT2">
    <att name="confidence_score" value="1.0" type="real" />
    <att name="confidence_score_old" value="0.1617" type="real" />
    <att name="initial_score" value="0.0603" type="real" />
    <att name="relevance_score" value="0.1" type="real" />
  </edge>
  <edge id="O60701 (pp) Q02083" label="UGDH_HUMAN (pp) NAAA_HUMAN" source="O60701" target="Q02083">
    <att name="confidence_score" value="1.0" type="real" />
    <att name="confidence_score_old" value="0.1637" type="real" />
    <att name="initial_score" value="0.0663" type="real" />
    <att name="relevance_score" value="0.1111111111111111" type="real" />
  </edge>
  <edge id="O95158 (pp) Q02083" label="NXPH4_HUMAN (pp) NAAA_HUMAN" source="O95158" target="Q02083">
    <att name="confidence_score" value="1.0" type="real" />
    <att name="confidence_score_old" value="0.1612" type="real" />
    <att name="initial_score" value="0.0586" type="real" />
    <att name="relevance_score" value="0.3333333333333333" type="real" />
  </edge>
  <edge id="P15848 (pp) Q02083" label="ARSB_HUMAN (pp) NAAA_HUMAN" source="P15848" target="Q02083">
    <att name="confidence_score" value="1.0" type="real" />
    <att name="confidence_score_old" value="0.1644" type="real" />
    <att name="initial_score" value="0.0681" type="real" />
    <att name="relevance_score" value="0.2222222222222222" type="real" />
  </edge>
  <edge id="P15848 (pp) Q9HAT2" label="ARSB_HUMAN (pp) SIAE_HUMAN" source="P15848" target="Q9HAT2">
    <att name="confidence_score" value="1.0" type="real" />
    <att name="confidence_score_old" value="0.1619" type="real" />
    <att name="initial_score" value="0.0607" type="real" />
    <att name="relevance_score" value="0.2222222222222222" type="real" />
  </edge>
  <edge id="P51688 (pp) Q02083" label="SPHM_HUMAN (pp) NAAA_HUMAN" source="P51688" target="Q02083">
    <att name="confidence_score" value="1.0" type="real" />
    <att name="confidence_score_old" value="0.161" type="real" />
    <att name="initial_score" value="0.0582" type="real" />
    <att name="relevance_score" value="0.125" type="real" />
  </edge>
  <edge id="Q02083 (pp) Q5VSG8" label="NAAA_HUMAN (pp) MANEL_HUMAN" source="Q02083" target="Q5VSG8">
    <att name="confidence_score" value="1.0" type="real" />
    <att name="confidence_score_old" value="0.1645" type="real" />
    <att name="initial_score" value="0.0685" type="real" />
    <att name="relevance_score" value="0.10526315789473684" type="real" />
  </edge>
  <edge id="Q02083 (pp) Q6UWY0" label="NAAA_HUMAN (pp) ARSK_HUMAN" source="Q02083" target="Q6UWY0">
    <att name="confidence_score" value="1.0" type="real" />
    <att name="confidence_score_old" value="0.164" type="real" />
    <att name="initial_score" value="0.0669" type="real" />
    <att name="relevance_score" value="0.1" type="real" />
  </edge>
  <edge id="Q02083 (pp) Q86UD1" label="NAAA_HUMAN (pp) OAF_HUMAN" source="Q02083" target="Q86UD1">
    <att name="confidence_score" value="1.0" type="real" />
    <att name="confidence_score_old" value="0.1642" type="real" />
    <att name="initial_score" value="0.0677" type="real" />
    <att name="relevance_score" value="0.11764705882352941" type="real" />
  </edge>
  <edge id="Q02083 (pp) Q8IWU5" label="NAAA_HUMAN (pp) SULF2_HUMAN" source="Q02083" target="Q8IWU5">
    <att name="confidence_score" value="1.0" type="real" />
    <att name="confidence_score_old" value="0.1609" type="real" />
    <att name="initial_score" value="0.0578" type="real" />
    <att name="relevance_score" value="0.11764705882352941" type="real" />
  </edge>
  <edge id="Q02083 (pp) Q96AE7" label="NAAA_HUMAN (pp) TTC17_HUMAN" source="Q02083" target="Q96AE7">
    <att name="confidence_score" value="1.0" type="real" />
    <att name="confidence_score_old" value="0.161" type="real" />
    <att name="initial_score" value="0.0582" type="real" />
    <att name="relevance_score" value="0.11764705882352941" type="real" />
  </edge>
  <edge id="Q02083 (pp) Q96PD2" label="NAAA_HUMAN (pp) DCBD2_HUMAN" source="Q02083" target="Q96PD2">
    <att name="confidence_score" value="1.0" type="real" />
    <att name="confidence_score_old" value="0.1643" type="real" />
    <att name="initial_score" value="0.0679" type="real" />
    <att name="relevance_score" value="0.15384615384615385" type="real" />
  </edge>
  <edge id="Q02083 (pp) Q9BZ76" label="NAAA_HUMAN (pp) CNTP3_HUMAN" source="Q02083" target="Q9BZ76">
    <att name="confidence_score" value="1.0" type="real" />
    <att name="confidence_score_old" value="0.164" type="real" />
    <att name="initial_score" value="0.067" type="real" />
    <att name="relevance_score" value="0.10714285714285714" type="real" />
  </edge>
  <edge id="Q02083 (pp) Q9HAT2" label="NAAA_HUMAN (pp) SIAE_HUMAN" source="Q02083" target="Q9HAT2">
    <att name="confidence_score" value="1.0" type="real" />
    <att name="confidence_score_old" value="0.1614" type="real" />
    <att name="initial_score" value="0.0592" type="real" />
    <att name="relevance_score" value="0.39285714285714285" type="real" />
  </edge>
  <edge id="Q02083 (pp) Q9HBR0" label="NAAA_HUMAN (pp) S38AA_HUMAN" source="Q02083" target="Q9HBR0">
    <att name="confidence_score" value="1.0" type="real" />
    <att name="confidence_score_old" value="0.1607" type="real" />
    <att name="initial_score" value="0.0573" type="real" />
    <att name="relevance_score" value="0.2857142857142857" type="real" />
  </edge>
  <edge id="Q02083 (pp) Q9UHN6" label="NAAA_HUMAN (pp) CEIP2_HUMAN" source="Q02083" target="Q9UHN6">
    <att name="confidence_score" value="1.0" type="real" />
    <att name="confidence_score_old" value="0.1639" type="real" />
    <att name="initial_score" value="0.0668" type="real" />
    <att name="relevance_score" value="0.13333333333333333" type="real" />
  </edge>
  <edge id="Q02083 (pp) Q9Y2E5" label="NAAA_HUMAN (pp) MA2B2_HUMAN" source="Q02083" target="Q9Y2E5">
    <att name="confidence_score" value="1.0" type="real" />
    <att name="confidence_score_old" value="0.1637" type="real" />
    <att name="initial_score" value="0.0662" type="real" />
    <att name="relevance_score" value="0.3333333333333333" type="real" />
  </edge>
  <edge id="Q5VSG8 (pp) Q9HAT2" label="MANEL_HUMAN (pp) SIAE_HUMAN" source="Q5VSG8" target="Q9HAT2">
    <att name="confidence_score" value="1.0" type="real" />
    <att name="confidence_score_old" value="0.1619" type="real" />
    <att name="initial_score" value="0.0609" type="real" />
    <att name="relevance_score" value="0.10526315789473684" type="real" />
  </edge>
  <edge id="Q6UWY0 (pp) Q9HAT2" label="ARSK_HUMAN (pp) SIAE_HUMAN" source="Q6UWY0" target="Q9HAT2">
    <att name="confidence_score" value="1.0" type="real" />
    <att name="confidence_score_old" value="0.1614" type="real" />
    <att name="initial_score" value="0.0594" type="real" />
    <att name="relevance_score" value="0.1" type="real" />
  </edge>
  <edge id="Q86UD1 (pp) Q9HAT2" label="OAF_HUMAN (pp) SIAE_HUMAN" source="Q86UD1" target="Q9HAT2">
    <att name="confidence_score" value="1.0" type="real" />
    <att name="confidence_score_old" value="0.1617" type="real" />
    <att name="initial_score" value="0.0603" type="real" />
    <att name="relevance_score" value="0.11764705882352941" type="real" />
  </edge>
  <edge id="Q96PD2 (pp) Q9HAT2" label="DCBD2_HUMAN (pp) SIAE_HUMAN" source="Q96PD2" target="Q9HAT2">
    <att name="confidence_score" value="1.0" type="real" />
    <att name="confidence_score_old" value="0.1618" type="real" />
    <att name="initial_score" value="0.0606" type="real" />
    <att name="relevance_score" value="0.15384615384615385" type="real" />
  </edge>
  <edge id="Q9BZ76 (pp) Q9HAT2" label="CNTP3_HUMAN (pp) SIAE_HUMAN" source="Q9BZ76" target="Q9HAT2">
    <att name="confidence_score" value="1.0" type="real" />
    <att name="confidence_score_old" value="0.1615" type="real" />
    <att name="initial_score" value="0.0596" type="real" />
    <att name="relevance_score" value="0.10714285714285714" type="real" />
  </edge>
  <edge id="Q9HAT2 (pp) Q9UHN6" label="SIAE_HUMAN (pp) CEIP2_HUMAN" source="Q9HAT2" target="Q9UHN6">
    <att name="confidence_score" value="1.0" type="real" />
    <att name="confidence_score_old" value="0.1615" type="real" />
    <att name="initial_score" value="0.0597" type="real" />
    <att name="relevance_score" value="0.13333333333333333" type="real" />
  </edge>
  <edge id="Q9HAT2 (pp) Q9Y2E5" label="SIAE_HUMAN (pp) MA2B2_HUMAN" source="Q9HAT2" target="Q9Y2E5">
    <att name="confidence_score" value="1.0" type="real" />
    <att name="confidence_score_old" value="0.1613" type="real" />
    <att name="initial_score" value="0.0589" type="real" />
    <att name="relevance_score" value="0.3333333333333333" type="real" />
  </edge>
</graph>
