# Supplementary material for: New insights into the molecular biology of Alzheimer’s-like cerebral amyloidosis achieved through multi‐omics approaches
Source: PLoS One. 2025 Sep 3;20(9):e0330859. doi: 10.1371/journal.pone.0330859 (PMC12407441; doi:10.1371/journal.pone.0330859)
Supplement: S4 Appendix — (ZIP) [file pone.0330859.s014.zip › c1_3_109.xgmml]

<?xml version='1.0' encoding='utf-8'?>
<graph xmlns="http://www.cs.rpi.edu/XGMML" xmlns:dc="http://purl.org/dc/elements/1.1/" xmlns:rdf="http://www.w3.org/1999/02/22-rdf-syntax-ns#" label="[c1_3_109]@0.1" directed="0" vendor="Intomics A/S">
  <att name="layoutAlgorithm" value="Edge-weighted Spring Embedded" type="string" />
  <att name="networkMetadata"><rdf:RDF><rdf:Description rdf:about="https://www.intomics.com/"><dc:type>Protein-Protein Interaction</dc:type><dc:description>https://www.intomics.com/inbiomap/</dc:description><dc:identifier>[Q02156]@0.1</dc:identifier><dc:date>2024-01-31 21:21:58 UTC</dc:date><dc:title>inBio Map network</dc:title><dc:source>/unity/intomics/inhouse/software/inBio_Command_2023_08/share/data/interactions/network_0/inBio_Map_2023_08_10</dc:source><dc:format>Cytoscape-XGMML</dc:format></rdf:Description></rdf:RDF></att>
  <att name="_inBio_interactomeVersion" value="2023_08_10" type="string" />
  <att name="_inBio_formatVersion" value="1" type="integer" />
  <att name="_inBio_formatVersion" value="1" type="integer" />
  <att name="_inBio_interactomeVersion" value="2023_08_10" type="string" />
  <att name="layoutAlgorithm" value="Edge-weighted Spring Embedded" type="string" />
  <att name="order" value="1" type="integer" />
  <node id="O15530" label="PDPK1_HUMAN">
    <att name="ac" value="O15530" type="string" />
    <att name="description" value="3-phosphoinositide-dependent protein kinase 1" type="string" />
    <att name="gene" value="PDPK1" type="string" />
    <att name="localization" value="Kinase" type="string" />
    <att name="order" value="1" type="integer" />
    <att name="relevance_score" value="0.12962962962962962" type="real" />
    <att name="localization" value="Kinase" type="string" />
    <att name="description" value="3-phosphoinositide-dependent protein kinase 1" type="string" />
  </node>
  <node id="O75112" label="LDB3_HUMAN">
    <att name="ac" value="O75112" type="string" />
    <att name="description" value="LIM domain-binding protein 3" type="string" />
    <att name="gene" value="LDB3" type="string" />
    <att name="localization" value="" type="string" />
    <att name="order" value="1" type="integer" />
    <att name="relevance_score" value="0.5" type="real" />
    <att name="localization" value="" type="string" />
    <att name="description" value="LIM domain-binding protein 3" type="string" />
  </node>
  <node id="P04792" label="HSPB1_HUMAN">
    <att name="ac" value="P04792" type="string" />
    <att name="description" value="Heat shock protein beta-1" type="string" />
    <att name="gene" value="HSPB1" type="string" />
    <att name="localization" value="" type="string" />
    <att name="order" value="1" type="integer" />
    <att name="relevance_score" value="0.14782608695652175" type="real" />
    <att name="localization" value="" type="string" />
    <att name="description" value="Heat shock protein beta-1" type="string" />
  </node>
  <node id="P05129" label="KPCG_HUMAN">
    <att name="ac" value="P05129" type="string" />
    <att name="description" value="Protein kinase C gamma type" type="string" />
    <att name="gene" value="PRKCG" type="string" />
    <att name="localization" value="Kinase" type="string" />
    <att name="order" value="1" type="integer" />
    <att name="relevance_score" value="0.3673469387755102" type="real" />
    <att name="localization" value="Kinase" type="string" />
    <att name="description" value="Protein kinase C gamma type" type="string" />
  </node>
  <node id="P05771" label="KPCB_HUMAN">
    <att name="ac" value="P05771" type="string" />
    <att name="description" value="Protein kinase C beta type" type="string" />
    <att name="gene" value="PRKCB" type="string" />
    <att name="localization" value="Kinase" type="string" />
    <att name="order" value="1" type="integer" />
    <att name="relevance_score" value="0.22105263157894736" type="real" />
    <att name="localization" value="Kinase" type="string" />
    <att name="description" value="Protein kinase C beta type" type="string" />
  </node>
  <node id="P05783" label="K1C18_HUMAN">
    <att name="ac" value="P05783" type="string" />
    <att name="description" value="Keratin, type I cytoskeletal 18" type="string" />
    <att name="gene" value="KRT18" type="string" />
    <att name="localization" value="" type="string" />
    <att name="order" value="1" type="integer" />
    <att name="relevance_score" value="0.1267605633802817" type="real" />
    <att name="localization" value="" type="string" />
    <att name="description" value="Keratin, type I cytoskeletal 18" type="string" />
  </node>
  <node id="P05787" label="K2C8_HUMAN">
    <att name="ac" value="P05787" type="string" />
    <att name="description" value="Keratin, type II cytoskeletal 8" type="string" />
    <att name="gene" value="KRT8" type="string" />
    <att name="localization" value="" type="string" />
    <att name="order" value="1" type="integer" />
    <att name="relevance_score" value="0.23255813953488372" type="real" />
    <att name="localization" value="" type="string" />
    <att name="description" value="Keratin, type II cytoskeletal 8" type="string" />
  </node>
  <node id="P12235" label="ADT1_HUMAN">
    <att name="ac" value="P12235" type="string" />
    <att name="description" value="ADP/ATP translocase 1" type="string" />
    <att name="gene" value="SLC25A4" type="string" />
    <att name="localization" value="Plasma membrane bound" type="string" />
    <att name="order" value="1" type="integer" />
    <att name="relevance_score" value="0.17857142857142858" type="real" />
    <att name="localization" value="Plasma membrane bound" type="string" />
    <att name="description" value="ADP/ATP translocase 1" type="string" />
  </node>
  <node id="P15056" label="BRAF_HUMAN">
    <att name="ac" value="P15056" type="string" />
    <att name="description" value="Serine/threonine-protein kinase B-raf" type="string" />
    <att name="gene" value="BRAF" type="string" />
    <att name="localization" value="Kinase" type="string" />
    <att name="order" value="1" type="integer" />
    <att name="relevance_score" value="0.23076923076923078" type="real" />
    <att name="localization" value="Kinase" type="string" />
    <att name="description" value="Serine/threonine-protein kinase B-raf" type="string" />
  </node>
  <node id="P16284" label="PECA1_HUMAN">
    <att name="ac" value="P16284" type="string" />
    <att name="description" value="Platelet endothelial cell adhesion molecule" type="string" />
    <att name="gene" value="PECAM1" type="string" />
    <att name="localization" value="Plasma membrane bound" type="string" />
    <att name="order" value="1" type="integer" />
    <att name="relevance_score" value="0.11764705882352941" type="real" />
    <att name="localization" value="Plasma membrane bound" type="string" />
    <att name="description" value="Platelet endothelial cell adhesion molecule" type="string" />
  </node>
  <node id="P17252" label="KPCA_HUMAN">
    <att name="ac" value="P17252" type="string" />
    <att name="description" value="Protein kinase C alpha type" type="string" />
    <att name="gene" value="PRKCA" type="string" />
    <att name="localization" value="Kinase" type="string" />
    <att name="order" value="1" type="integer" />
    <att name="relevance_score" value="0.17218543046357615" type="real" />
    <att name="localization" value="Kinase" type="string" />
    <att name="description" value="Protein kinase C alpha type" type="string" />
  </node>
  <node id="P17302" label="CXA1_HUMAN">
    <att name="ac" value="P17302" type="string" />
    <att name="description" value="Gap junction alpha-1 protein" type="string" />
    <att name="gene" value="GJA1" type="string" />
    <att name="localization" value="Plasma membrane bound" type="string" />
    <att name="order" value="1" type="integer" />
    <att name="relevance_score" value="0.125" type="real" />
    <att name="localization" value="Plasma membrane bound" type="string" />
    <att name="description" value="Gap junction alpha-1 protein" type="string" />
  </node>
  <node id="P17677" label="NEUM_HUMAN">
    <att name="ac" value="P17677" type="string" />
    <att name="description" value="Neuromodulin" type="string" />
    <att name="gene" value="GAP43" type="string" />
    <att name="localization" value="" type="string" />
    <att name="order" value="1" type="integer" />
    <att name="relevance_score" value="0.125" type="real" />
    <att name="localization" value="" type="string" />
    <att name="description" value="Neuromodulin" type="string" />
  </node>
  <node id="P21796" label="VDAC1_HUMAN">
    <att name="ac" value="P21796" type="string" />
    <att name="description" value="Voltage-dependent anion-selective channel protein 1" type="string" />
    <att name="gene" value="VDAC1" type="string" />
    <att name="localization" value="Plasma membrane bound" type="string" />
    <att name="order" value="1" type="integer" />
    <att name="relevance_score" value="0.12727272727272726" type="real" />
    <att name="localization" value="Plasma membrane bound" type="string" />
    <att name="description" value="Voltage-dependent anion-selective channel protein 1" type="string" />
  </node>
  <node id="P24001" label="IL32_HUMAN">
    <att name="ac" value="P24001" type="string" />
    <att name="description" value="Interleukin-32" type="string" />
    <att name="gene" value="IL32" type="string" />
    <att name="localization" value="Signaling molecule" type="string" />
    <att name="order" value="1" type="integer" />
    <att name="relevance_score" value="0.5" type="real" />
    <att name="_Secreted" value="true" type="boolean" />
    <att name="localization" value="Signaling molecule" type="string" />
    <att name="description" value="Interleukin-32" type="string" />
  </node>
  <node id="P24723" label="KPCL_HUMAN">
    <att name="ac" value="P24723" type="string" />
    <att name="description" value="Protein kinase C eta type" type="string" />
    <att name="gene" value="PRKCH" type="string" />
    <att name="localization" value="Kinase" type="string" />
    <att name="order" value="1" type="integer" />
    <att name="relevance_score" value="0.6875" type="real" />
    <att name="localization" value="Kinase" type="string" />
    <att name="description" value="Protein kinase C eta type" type="string" />
  </node>
  <node id="P29966" label="MARCS_HUMAN">
    <att name="ac" value="P29966" type="string" />
    <att name="description" value="Myristoylated alanine-rich C-kinase substrate" type="string" />
    <att name="gene" value="MARCKS" type="string" />
    <att name="localization" value="" type="string" />
    <att name="order" value="1" type="integer" />
    <att name="relevance_score" value="0.25925925925925924" type="real" />
    <att name="localization" value="" type="string" />
    <att name="description" value="Myristoylated alanine-rich C-kinase substrate" type="string" />
  </node>
  <node id="P37840" label="SYUA_HUMAN">
    <att name="ac" value="P37840" type="string" />
    <att name="description" value="Alpha-synuclein" type="string" />
    <att name="gene" value="SNCA" type="string" />
    <att name="localization" value="" type="string" />
    <att name="order" value="1" type="integer" />
    <att name="relevance_score" value="0.12244897959183673" type="real" />
    <att name="localization" value="" type="string" />
    <att name="description" value="Alpha-synuclein" type="string" />
  </node>
  <node id="P41180" label="CASR_HUMAN">
    <att name="ac" value="P41180" type="string" />
    <att name="description" value="Extracellular calcium-sensing receptor" type="string" />
    <att name="gene" value="CASR" type="string" />
    <att name="localization" value="Receptor" type="string" />
    <att name="order" value="1" type="integer" />
    <att name="relevance_score" value="0.13333333333333333" type="real" />
    <att name="_Receptor" value="true" type="boolean" />
    <att name="localization" value="Receptor" type="string" />
    <att name="description" value="Extracellular calcium-sensing receptor" type="string" />
  </node>
  <node id="P41743" label="KPCI_HUMAN">
    <att name="ac" value="P41743" type="string" />
    <att name="description" value="Protein kinase C iota type" type="string" />
    <att name="gene" value="PRKCI" type="string" />
    <att name="localization" value="Kinase" type="string" />
    <att name="order" value="1" type="integer" />
    <att name="relevance_score" value="0.21518987341772153" type="real" />
    <att name="localization" value="Kinase" type="string" />
    <att name="description" value="Protein kinase C iota type" type="string" />
  </node>
  <node id="P52789" label="HXK2_HUMAN">
    <att name="ac" value="P52789" type="string" />
    <att name="description" value="Hexokinase-2" type="string" />
    <att name="gene" value="HK2" type="string" />
    <att name="localization" value="Kinase" type="string" />
    <att name="order" value="1" type="integer" />
    <att name="relevance_score" value="0.21428571428571427" type="real" />
    <att name="localization" value="Kinase" type="string" />
    <att name="description" value="Hexokinase-2" type="string" />
  </node>
  <node id="Q02156" label="KPCE_HUMAN">
    <att name="ac" value="Q02156" type="string" />
    <att name="description" value="Protein kinase C epsilon type" type="string" />
    <att name="gene" value="PRKCE" type="string" />
    <att name="localization" value="Kinase" type="string" />
    <att name="order" value="0" type="integer" />
    <att name="relevance_score" value="1.0" type="real" />
    <att name="localization" value="Kinase" type="string" />
    <att name="description" value="Protein kinase C epsilon type" type="string" />
  </node>
  <node id="Q04759" label="KPCT_HUMAN">
    <att name="ac" value="Q04759" type="string" />
    <att name="description" value="Protein kinase C theta type" type="string" />
    <att name="gene" value="PRKCQ" type="string" />
    <att name="localization" value="Kinase" type="string" />
    <att name="order" value="1" type="integer" />
    <att name="relevance_score" value="0.1780821917808219" type="real" />
    <att name="localization" value="Kinase" type="string" />
    <att name="description" value="Protein kinase C theta type" type="string" />
  </node>
  <node id="Q05513" label="KPCZ_HUMAN">
    <att name="ac" value="Q05513" type="string" />
    <att name="description" value="Protein kinase C zeta type" type="string" />
    <att name="gene" value="PRKCZ" type="string" />
    <att name="localization" value="Kinase" type="string" />
    <att name="order" value="1" type="integer" />
    <att name="relevance_score" value="0.1888111888111888" type="real" />
    <att name="localization" value="Kinase" type="string" />
    <att name="description" value="Protein kinase C zeta type" type="string" />
  </node>
  <node id="Q05655" label="KPCD_HUMAN">
    <att name="ac" value="Q05655" type="string" />
    <att name="description" value="Protein kinase C delta type" type="string" />
    <att name="gene" value="PRKCD" type="string" />
    <att name="localization" value="Kinase" type="string" />
    <att name="order" value="1" type="integer" />
    <att name="relevance_score" value="0.2972972972972973" type="real" />
    <att name="localization" value="Kinase" type="string" />
    <att name="description" value="Protein kinase C delta type" type="string" />
  </node>
  <node id="Q07812" label="BAX_HUMAN">
    <att name="ac" value="Q07812" type="string" />
    <att name="description" value="Apoptosis regulator BAX" type="string" />
    <att name="gene" value="BAX" type="string" />
    <att name="localization" value="" type="string" />
    <att name="order" value="1" type="integer" />
    <att name="relevance_score" value="0.109375" type="real" />
    <att name="localization" value="" type="string" />
    <att name="description" value="Apoptosis regulator BAX" type="string" />
  </node>
  <node id="Q15139" label="KPCD1_HUMAN">
    <att name="ac" value="Q15139" type="string" />
    <att name="description" value="Serine/threonine-protein kinase D1" type="string" />
    <att name="gene" value="PRKD1" type="string" />
    <att name="localization" value="Kinase" type="string" />
    <att name="order" value="1" type="integer" />
    <att name="relevance_score" value="0.30612244897959184" type="real" />
    <att name="localization" value="Kinase" type="string" />
    <att name="description" value="Serine/threonine-protein kinase D1" type="string" />
  </node>
  <node id="Q15349" label="KS6A2_HUMAN">
    <att name="ac" value="Q15349" type="string" />
    <att name="description" value="Ribosomal protein S6 kinase alpha-2" type="string" />
    <att name="gene" value="RPS6KA2" type="string" />
    <att name="localization" value="Kinase" type="string" />
    <att name="order" value="1" type="integer" />
    <att name="relevance_score" value="0.15789473684210525" type="real" />
    <att name="localization" value="Kinase" type="string" />
    <att name="description" value="Ribosomal protein S6 kinase alpha-2" type="string" />
  </node>
  <node id="Q15388" label="TOM20_HUMAN">
    <att name="ac" value="Q15388" type="string" />
    <att name="description" value="Mitochondrial import receptor subunit TOM20 homolog" type="string" />
    <att name="gene" value="TOMM20" type="string" />
    <att name="localization" value="" type="string" />
    <att name="order" value="1" type="integer" />
    <att name="relevance_score" value="0.125" type="real" />
    <att name="localization" value="" type="string" />
    <att name="description" value="Mitochondrial import receptor subunit TOM20 homolog" type="string" />
  </node>
  <node id="Q16543" label="CDC37_HUMAN">
    <att name="ac" value="Q16543" type="string" />
    <att name="description" value="Hsp90 co-chaperone Cdc37" type="string" />
    <att name="gene" value="CDC37" type="string" />
    <att name="localization" value="" type="string" />
    <att name="order" value="1" type="integer" />
    <att name="relevance_score" value="0.10396039603960396" type="real" />
    <att name="localization" value="" type="string" />
    <att name="description" value="Hsp90 co-chaperone Cdc37" type="string" />
  </node>
  <node id="Q7KZI7" label="MARK2_HUMAN">
    <att name="ac" value="Q7KZI7" type="string" />
    <att name="description" value="Serine/threonine-protein kinase MARK2" type="string" />
    <att name="gene" value="MARK2" type="string" />
    <att name="localization" value="Kinase" type="string" />
    <att name="order" value="1" type="integer" />
    <att name="relevance_score" value="0.10526315789473684" type="real" />
    <att name="localization" value="Kinase" type="string" />
    <att name="description" value="Serine/threonine-protein kinase MARK2" type="string" />
  </node>
  <node id="Q8IV61" label="GRP3_HUMAN">
    <att name="ac" value="Q8IV61" type="string" />
    <att name="description" value="Ras guanyl-releasing protein 3" type="string" />
    <att name="gene" value="RASGRP3" type="string" />
    <att name="localization" value="" type="string" />
    <att name="order" value="1" type="integer" />
    <att name="relevance_score" value="0.4" type="real" />
    <att name="localization" value="" type="string" />
    <att name="description" value="Ras guanyl-releasing protein 3" type="string" />
  </node>
  <node id="Q92934" label="BAD_HUMAN">
    <att name="ac" value="Q92934" type="string" />
    <att name="description" value="Bcl2-associated agonist of cell death" type="string" />
    <att name="gene" value="BAD" type="string" />
    <att name="localization" value="" type="string" />
    <att name="order" value="1" type="integer" />
    <att name="relevance_score" value="0.28205128205128205" type="real" />
    <att name="localization" value="" type="string" />
    <att name="description" value="Bcl2-associated agonist of cell death" type="string" />
  </node>
  <node id="Q9BPZ7" label="SIN1_HUMAN">
    <att name="ac" value="Q9BPZ7" type="string" />
    <att name="description" value="Target of rapamycin complex 2 subunit MAPKAP1" type="string" />
    <att name="gene" value="MAPKAP1" type="string" />
    <att name="localization" value="" type="string" />
    <att name="order" value="1" type="integer" />
    <att name="relevance_score" value="0.10714285714285714" type="real" />
    <att name="localization" value="" type="string" />
    <att name="description" value="Target of rapamycin complex 2 subunit MAPKAP1" type="string" />
  </node>
  <node id="Q9NZT2" label="OGFR_HUMAN">
    <att name="ac" value="Q9NZT2" type="string" />
    <att name="description" value="Opioid growth factor receptor" type="string" />
    <att name="gene" value="OGFR" type="string" />
    <att name="localization" value="" type="string" />
    <att name="order" value="1" type="integer" />
    <att name="relevance_score" value="0.3333333333333333" type="real" />
    <att name="localization" value="" type="string" />
    <att name="description" value="Opioid growth factor receptor" type="string" />
  </node>
  <node id="Q9UBS0" label="KS6B2_HUMAN">
    <att name="ac" value="Q9UBS0" type="string" />
    <att name="description" value="Ribosomal protein S6 kinase beta-2" type="string" />
    <att name="gene" value="RPS6KB2" type="string" />
    <att name="localization" value="Kinase" type="string" />
    <att name="order" value="1" type="integer" />
    <att name="relevance_score" value="0.13043478260869565" type="real" />
    <att name="localization" value="Kinase" type="string" />
    <att name="description" value="Ribosomal protein S6 kinase beta-2" type="string" />
  </node>
  <edge id="O15530 (pp) P05771" label="PDPK1_HUMAN (pp) KPCB_HUMAN" source="O15530" target="P05771">
    <att name="confidence_score" value="1.0" type="real" />
    <att name="confidence_score_old" value="1.0" type="real" />
    <att name="initial_score" value="0.5902" type="real" />
    <att name="relevance_score" value="0.12962962962962962" type="real" />
  </edge>
  <edge id="O15530 (pp) P17252" label="PDPK1_HUMAN (pp) KPCA_HUMAN" source="O15530" target="P17252">
    <att name="confidence_score" value="1.0" type="real" />
    <att name="confidence_score_old" value="1.0" type="real" />
    <att name="initial_score" value="0.3906" type="real" />
    <att name="relevance_score" value="0.12962962962962962" type="real" />
  </edge>
  <edge id="O15530 (pp) P24723" label="PDPK1_HUMAN (pp) KPCL_HUMAN" source="O15530" target="P24723">
    <att name="confidence_score" value="1.0" type="real" />
    <att name="confidence_score_old" value="0.2282" type="real" />
    <att name="initial_score" value="0.2266" type="real" />
    <att name="relevance_score" value="0.12962962962962962" type="real" />
  </edge>
  <edge id="O15530 (pp) P41743" label="PDPK1_HUMAN (pp) KPCI_HUMAN" source="O15530" target="P41743">
    <att name="confidence_score" value="1.0" type="real" />
    <att name="confidence_score_old" value="0.4948" type="real" />
    <att name="initial_score" value="0.6005" type="real" />
    <att name="relevance_score" value="0.12962962962962962" type="real" />
  </edge>
  <edge id="O15530 (pp) Q02156" label="PDPK1_HUMAN (pp) KPCE_HUMAN" source="O15530" target="Q02156">
    <att name="confidence_score" value="1.0" type="real" />
    <att name="confidence_score_old" value="0.4062" type="real" />
    <att name="initial_score" value="0.5052" type="real" />
    <att name="relevance_score" value="0.12962962962962962" type="real" />
  </edge>
  <edge id="O15530 (pp) Q04759" label="PDPK1_HUMAN (pp) KPCT_HUMAN" source="O15530" target="Q04759">
    <att name="confidence_score" value="1.0" type="real" />
    <att name="confidence_score_old" value="1.0" type="real" />
    <att name="initial_score" value="0.6071" type="real" />
    <att name="relevance_score" value="0.12962962962962962" type="real" />
  </edge>
  <edge id="O15530 (pp) Q05513" label="PDPK1_HUMAN (pp) KPCZ_HUMAN" source="O15530" target="Q05513">
    <att name="confidence_score" value="1.0" type="real" />
    <att name="confidence_score_old" value="1.0" type="real" />
    <att name="initial_score" value="0.7812" type="real" />
    <att name="relevance_score" value="0.12962962962962962" type="real" />
  </edge>
  <edge id="O15530 (pp) Q05655" label="PDPK1_HUMAN (pp) KPCD_HUMAN" source="O15530" target="Q05655">
    <att name="confidence_score" value="1.0" type="real" />
    <att name="confidence_score_old" value="1.0" type="real" />
    <att name="initial_score" value="0.6945" type="real" />
    <att name="relevance_score" value="0.12962962962962962" type="real" />
  </edge>
  <edge id="O15530 (pp) Q15349" label="PDPK1_HUMAN (pp) KS6A2_HUMAN" source="O15530" target="Q15349">
    <att name="confidence_score" value="1.0" type="real" />
    <att name="confidence_score_old" value="1.0" type="real" />
    <att name="initial_score" value="0.3888" type="real" />
    <att name="relevance_score" value="0.12962962962962962" type="real" />
  </edge>
  <edge id="O15530 (pp) Q16543" label="PDPK1_HUMAN (pp) CDC37_HUMAN" source="O15530" target="Q16543">
    <att name="confidence_score" value="1.0" type="real" />
    <att name="confidence_score_old" value="0.1663" type="real" />
    <att name="initial_score" value="0.0737" type="real" />
    <att name="relevance_score" value="0.10396039603960396" type="real" />
  </edge>
  <edge id="O75112 (pp) Q02156" label="LDB3_HUMAN (pp) KPCE_HUMAN" source="O75112" target="Q02156">
    <att name="confidence_score" value="1.0" type="real" />
    <att name="confidence_score_old" value="0.2203" type="real" />
    <att name="initial_score" value="0.2096" type="real" />
    <att name="relevance_score" value="0.5" type="real" />
  </edge>
  <edge id="P04792 (pp) P15056" label="HSPB1_HUMAN (pp) BRAF_HUMAN" source="P04792" target="P15056">
    <att name="confidence_score" value="1.0" type="real" />
    <att name="confidence_score_old" value="0.1636" type="real" />
    <att name="initial_score" value="0.0658" type="real" />
    <att name="relevance_score" value="0.14782608695652175" type="real" />
  </edge>
  <edge id="P04792 (pp) P37840" label="HSPB1_HUMAN (pp) SYUA_HUMAN" source="P04792" target="P37840">
    <att name="confidence_score" value="1.0" type="real" />
    <att name="confidence_score_old" value="0.2563" type="real" />
    <att name="initial_score" value="0.2827" type="real" />
    <att name="relevance_score" value="0.12244897959183673" type="real" />
  </edge>
  <edge id="P04792 (pp) Q02156" label="HSPB1_HUMAN (pp) KPCE_HUMAN" source="P04792" target="Q02156">
    <att name="confidence_score" value="1.0" type="real" />
    <att name="confidence_score_old" value="0.194" type="real" />
    <att name="initial_score" value="0.1482" type="real" />
    <att name="relevance_score" value="0.14782608695652175" type="real" />
  </edge>
  <edge id="P04792 (pp) Q05513" label="HSPB1_HUMAN (pp) KPCZ_HUMAN" source="P04792" target="Q05513">
    <att name="confidence_score" value="1.0" type="real" />
    <att name="confidence_score_old" value="0.1765" type="real" />
    <att name="initial_score" value="0.1024" type="real" />
    <att name="relevance_score" value="0.14782608695652175" type="real" />
  </edge>
  <edge id="P04792 (pp) Q05655" label="HSPB1_HUMAN (pp) KPCD_HUMAN" source="P04792" target="Q05655">
    <att name="confidence_score" value="1.0" type="real" />
    <att name="confidence_score_old" value="0.3429" type="real" />
    <att name="initial_score" value="0.4234" type="real" />
    <att name="relevance_score" value="0.14782608695652175" type="real" />
  </edge>
  <edge id="P04792 (pp) Q15139" label="HSPB1_HUMAN (pp) KPCD1_HUMAN" source="P04792" target="Q15139">
    <att name="confidence_score" value="1.0" type="real" />
    <att name="confidence_score_old" value="0.4968" type="real" />
    <att name="initial_score" value="0.6025" type="real" />
    <att name="relevance_score" value="0.14782608695652175" type="real" />
  </edge>
  <edge id="P05129 (pp) P05771" label="KPCG_HUMAN (pp) KPCB_HUMAN" source="P05129" target="P05771">
    <att name="confidence_score" value="1.0" type="real" />
    <att name="confidence_score_old" value="1.0" type="real" />
    <att name="initial_score" value="0.0441" type="real" />
    <att name="relevance_score" value="0.22105263157894736" type="real" />
  </edge>
  <edge id="P05129 (pp) P17252" label="KPCG_HUMAN (pp) KPCA_HUMAN" source="P05129" target="P17252">
    <att name="confidence_score" value="1.0" type="real" />
    <att name="confidence_score_old" value="1.0" type="real" />
    <att name="initial_score" value="0.0803" type="real" />
    <att name="relevance_score" value="0.17218543046357615" type="real" />
  </edge>
  <edge id="P05129 (pp) P17302" label="KPCG_HUMAN (pp) CXA1_HUMAN" source="P05129" target="P17302">
    <att name="confidence_score" value="1.0" type="real" />
    <att name="confidence_score_old" value="0.5709" type="real" />
    <att name="initial_score" value="0.6697" type="real" />
    <att name="relevance_score" value="0.125" type="real" />
  </edge>
  <edge id="P05129 (pp) P24723" label="KPCG_HUMAN (pp) KPCL_HUMAN" source="P05129" target="P24723">
    <att name="confidence_score" value="1.0" type="real" />
    <att name="confidence_score_old" value="1.0" type="real" />
    <att name="relevance_score" value="0.3673469387755102" type="real" />
  </edge>
  <edge id="P05129 (pp) P29966" label="KPCG_HUMAN (pp) MARCS_HUMAN" source="P05129" target="P29966">
    <att name="confidence_score" value="1.0" type="real" />
    <att name="confidence_score_old" value="0.2111" type="real" />
    <att name="initial_score" value="0.1891" type="real" />
    <att name="relevance_score" value="0.25925925925925924" type="real" />
  </edge>
  <edge id="P05129 (pp) P37840" label="KPCG_HUMAN (pp) SYUA_HUMAN" source="P05129" target="P37840">
    <att name="confidence_score" value="1.0" type="real" />
    <att name="confidence_score_old" value="0.2496" type="real" />
    <att name="initial_score" value="0.2699" type="real" />
    <att name="relevance_score" value="0.12244897959183673" type="real" />
  </edge>
  <edge id="P05129 (pp) P41180" label="KPCG_HUMAN (pp) CASR_HUMAN" source="P05129" target="P41180">
    <att name="confidence_score" value="1.0" type="real" />
    <att name="confidence_score_old" value="0.341" type="real" />
    <att name="initial_score" value="0.4207" type="real" />
    <att name="relevance_score" value="0.13333333333333333" type="real" />
  </edge>
  <edge id="P05129 (pp) P41743" label="KPCG_HUMAN (pp) KPCI_HUMAN" source="P05129" target="P41743">
    <att name="confidence_score" value="1.0" type="real" />
    <att name="confidence_score_old" value="1.0" type="real" />
    <att name="relevance_score" value="0.21518987341772153" type="real" />
  </edge>
  <edge id="P05129 (pp) Q02156" label="KPCG_HUMAN (pp) KPCE_HUMAN" source="P05129" target="Q02156">
    <att name="confidence_score" value="1.0" type="real" />
    <att name="confidence_score_old" value="1.0" type="real" />
    <att name="relevance_score" value="0.3673469387755102" type="real" />
  </edge>
  <edge id="P05129 (pp) Q04759" label="KPCG_HUMAN (pp) KPCT_HUMAN" source="P05129" target="Q04759">
    <att name="confidence_score" value="1.0" type="real" />
    <att name="confidence_score_old" value="1.0" type="real" />
    <att name="relevance_score" value="0.1780821917808219" type="real" />
  </edge>
  <edge id="P05129 (pp) Q05513" label="KPCG_HUMAN (pp) KPCZ_HUMAN" source="P05129" target="Q05513">
    <att name="confidence_score" value="1.0" type="real" />
    <att name="confidence_score_old" value="1.0" type="real" />
    <att name="relevance_score" value="0.1888111888111888" type="real" />
  </edge>
  <edge id="P05129 (pp) Q05655" label="KPCG_HUMAN (pp) KPCD_HUMAN" source="P05129" target="Q05655">
    <att name="confidence_score" value="1.0" type="real" />
    <att name="confidence_score_old" value="1.0" type="real" />
    <att name="relevance_score" value="0.2972972972972973" type="real" />
  </edge>
  <edge id="P05129 (pp) Q15139" label="KPCG_HUMAN (pp) KPCD1_HUMAN" source="P05129" target="Q15139">
    <att name="confidence_score" value="1.0" type="real" />
    <att name="confidence_score_old" value="1.0" type="real" />
    <att name="relevance_score" value="0.30612244897959184" type="real" />
  </edge>
  <edge id="P05771 (pp) P17252" label="KPCB_HUMAN (pp) KPCA_HUMAN" source="P05771" target="P17252">
    <att name="confidence_score" value="1.0" type="real" />
    <att name="confidence_score_old" value="1.0" type="real" />
    <att name="initial_score" value="0.0695" type="real" />
    <att name="relevance_score" value="0.17218543046357615" type="real" />
  </edge>
  <edge id="P05771 (pp) P17302" label="KPCB_HUMAN (pp) CXA1_HUMAN" source="P05771" target="P17302">
    <att name="confidence_score" value="1.0" type="real" />
    <att name="confidence_score_old" value="0.2709" type="real" />
    <att name="initial_score" value="0.3095" type="real" />
    <att name="relevance_score" value="0.125" type="real" />
  </edge>
  <edge id="P05771 (pp) P17677" label="KPCB_HUMAN (pp) NEUM_HUMAN" source="P05771" target="P17677">
    <att name="confidence_score" value="1.0" type="real" />
    <att name="confidence_score_old" value="0.3355" type="real" />
    <att name="initial_score" value="0.4129" type="real" />
    <att name="relevance_score" value="0.125" type="real" />
  </edge>
  <edge id="P05771 (pp) P24723" label="KPCB_HUMAN (pp) KPCL_HUMAN" source="P05771" target="P24723">
    <att name="confidence_score" value="1.0" type="real" />
    <att name="confidence_score_old" value="1.0" type="real" />
    <att name="relevance_score" value="0.22105263157894736" type="real" />
  </edge>
  <edge id="P05771 (pp) P29966" label="KPCB_HUMAN (pp) MARCS_HUMAN" source="P05771" target="P29966">
    <att name="confidence_score" value="1.0" type="real" />
    <att name="confidence_score_old" value="0.3913" type="real" />
    <att name="initial_score" value="0.4872" type="real" />
    <att name="relevance_score" value="0.22105263157894736" type="real" />
  </edge>
  <edge id="P05771 (pp) P41180" label="KPCB_HUMAN (pp) CASR_HUMAN" source="P05771" target="P41180">
    <att name="confidence_score" value="1.0" type="real" />
    <att name="confidence_score_old" value="0.3389" type="real" />
    <att name="initial_score" value="0.4177" type="real" />
    <att name="relevance_score" value="0.13333333333333333" type="real" />
  </edge>
  <edge id="P05771 (pp) P41743" label="KPCB_HUMAN (pp) KPCI_HUMAN" source="P05771" target="P41743">
    <att name="confidence_score" value="1.0" type="real" />
    <att name="confidence_score_old" value="1.0" type="real" />
    <att name="relevance_score" value="0.21518987341772153" type="real" />
  </edge>
  <edge id="P05771 (pp) Q02156" label="KPCB_HUMAN (pp) KPCE_HUMAN" source="P05771" target="Q02156">
    <att name="confidence_score" value="1.0" type="real" />
    <att name="confidence_score_old" value="1.0" type="real" />
    <att name="relevance_score" value="0.22105263157894736" type="real" />
  </edge>
  <edge id="P05771 (pp) Q04759" label="KPCB_HUMAN (pp) KPCT_HUMAN" source="P05771" target="Q04759">
    <att name="confidence_score" value="1.0" type="real" />
    <att name="confidence_score_old" value="1.0" type="real" />
    <att name="relevance_score" value="0.1780821917808219" type="real" />
  </edge>
  <edge id="P05771 (pp) Q05513" label="KPCB_HUMAN (pp) KPCZ_HUMAN" source="P05771" target="Q05513">
    <att name="confidence_score" value="1.0" type="real" />
    <att name="confidence_score_old" value="1.0" type="real" />
    <att name="relevance_score" value="0.1888111888111888" type="real" />
  </edge>
  <edge id="P05771 (pp) Q05655" label="KPCB_HUMAN (pp) KPCD_HUMAN" source="P05771" target="Q05655">
    <att name="confidence_score" value="1.0" type="real" />
    <att name="confidence_score_old" value="1.0" type="real" />
    <att name="initial_score" value="0.4439" type="real" />
    <att name="relevance_score" value="0.22105263157894736" type="real" />
  </edge>
  <edge id="P05771 (pp) Q15139" label="KPCB_HUMAN (pp) KPCD1_HUMAN" source="P05771" target="Q15139">
    <att name="confidence_score" value="1.0" type="real" />
    <att name="confidence_score_old" value="1.0" type="real" />
    <att name="relevance_score" value="0.22105263157894736" type="real" />
  </edge>
  <edge id="P05771 (pp) Q8IV61" label="KPCB_HUMAN (pp) GRP3_HUMAN" source="P05771" target="Q8IV61">
    <att name="confidence_score" value="1.0" type="real" />
    <att name="confidence_score_old" value="0.4468" type="real" />
    <att name="initial_score" value="0.5513" type="real" />
    <att name="relevance_score" value="0.22105263157894736" type="real" />
  </edge>
  <edge id="P05783 (pp) P05787" label="K1C18_HUMAN (pp) K2C8_HUMAN" source="P05783" target="P05787">
    <att name="confidence_score" value="1.0" type="real" />
    <att name="confidence_score_old" value="0.7218" type="real" />
    <att name="initial_score" value="0.783" type="real" />
    <att name="relevance_score" value="0.1267605633802817" type="real" />
  </edge>
  <edge id="P05783 (pp) Q02156" label="K1C18_HUMAN (pp) KPCE_HUMAN" source="P05783" target="Q02156">
    <att name="confidence_score" value="1.0" type="real" />
    <att name="confidence_score_old" value="0.3253" type="real" />
    <att name="initial_score" value="0.3979" type="real" />
    <att name="relevance_score" value="0.1267605633802817" type="real" />
  </edge>
  <edge id="P05787 (pp) Q02156" label="K2C8_HUMAN (pp) KPCE_HUMAN" source="P05787" target="Q02156">
    <att name="confidence_score" value="1.0" type="real" />
    <att name="confidence_score_old" value="0.3244" type="real" />
    <att name="initial_score" value="0.3966" type="real" />
    <att name="relevance_score" value="0.23255813953488372" type="real" />
  </edge>
  <edge id="P12235 (pp) P17302" label="ADT1_HUMAN (pp) CXA1_HUMAN" source="P12235" target="P17302">
    <att name="confidence_score" value="1.0" type="real" />
    <att name="confidence_score_old" value="0.1792" type="real" />
    <att name="initial_score" value="0.1098" type="real" />
    <att name="relevance_score" value="0.125" type="real" />
  </edge>
  <edge id="P12235 (pp) P21796" label="ADT1_HUMAN (pp) VDAC1_HUMAN" source="P12235" target="P21796">
    <att name="confidence_score" value="1.0" type="real" />
    <att name="confidence_score_old" value="1.0" type="real" />
    <att name="initial_score" value="0.0704" type="real" />
    <att name="relevance_score" value="0.12727272727272726" type="real" />
  </edge>
  <edge id="P12235 (pp) Q02156" label="ADT1_HUMAN (pp) KPCE_HUMAN" source="P12235" target="Q02156">
    <att name="confidence_score" value="1.0" type="real" />
    <att name="confidence_score_old" value="0.2673" type="real" />
    <att name="initial_score" value="0.3031" type="real" />
    <att name="relevance_score" value="0.17857142857142858" type="real" />
  </edge>
  <edge id="P12235 (pp) Q07812" label="ADT1_HUMAN (pp) BAX_HUMAN" source="P12235" target="Q07812">
    <att name="confidence_score" value="1.0" type="real" />
    <att name="confidence_score_old" value="0.5027" type="real" />
    <att name="initial_score" value="0.6083" type="real" />
    <att name="relevance_score" value="0.109375" type="real" />
  </edge>
  <edge id="P15056 (pp) P17252" label="BRAF_HUMAN (pp) KPCA_HUMAN" source="P15056" target="P17252">
    <att name="confidence_score" value="1.0" type="real" />
    <att name="confidence_score_old" value="0.2082" type="real" />
    <att name="initial_score" value="0.1824" type="real" />
    <att name="relevance_score" value="0.17218543046357615" type="real" />
  </edge>
  <edge id="P15056 (pp) Q02156" label="BRAF_HUMAN (pp) KPCE_HUMAN" source="P15056" target="Q02156">
    <att name="confidence_score" value="1.0" type="real" />
    <att name="confidence_score_old" value="0.3972" type="real" />
    <att name="initial_score" value="0.4945" type="real" />
    <att name="relevance_score" value="0.23076923076923078" type="real" />
  </edge>
  <edge id="P15056 (pp) Q15349" label="BRAF_HUMAN (pp) KS6A2_HUMAN" source="P15056" target="Q15349">
    <att name="confidence_score" value="1.0" type="real" />
    <att name="confidence_score_old" value="0.2073" type="real" />
    <att name="initial_score" value="0.1802" type="real" />
    <att name="relevance_score" value="0.15789473684210525" type="real" />
  </edge>
  <edge id="P15056 (pp) Q16543" label="BRAF_HUMAN (pp) CDC37_HUMAN" source="P15056" target="Q16543">
    <att name="confidence_score" value="1.0" type="real" />
    <att name="confidence_score_old" value="0.1937" type="real" />
    <att name="initial_score" value="0.1475" type="real" />
    <att name="relevance_score" value="0.10396039603960396" type="real" />
  </edge>
  <edge id="P15056 (pp) Q92934" label="BRAF_HUMAN (pp) BAD_HUMAN" source="P15056" target="Q92934">
    <att name="confidence_score" value="1.0" type="real" />
    <att name="confidence_score_old" value="0.3186" type="real" />
    <att name="initial_score" value="0.3878" type="real" />
    <att name="relevance_score" value="0.23076923076923078" type="real" />
  </edge>
  <edge id="P15056 (pp) Q9UBS0" label="BRAF_HUMAN (pp) KS6B2_HUMAN" source="P15056" target="Q9UBS0">
    <att name="confidence_score" value="1.0" type="real" />
    <att name="confidence_score_old" value="0.4329" type="real" />
    <att name="initial_score" value="0.536" type="real" />
    <att name="relevance_score" value="0.13043478260869565" type="real" />
  </edge>
  <edge id="P16284 (pp) Q02156" label="PECA1_HUMAN (pp) KPCE_HUMAN" source="P16284" target="Q02156">
    <att name="confidence_score" value="1.0" type="real" />
    <att name="confidence_score_old" value="0.2046" type="real" />
    <att name="initial_score" value="0.174" type="real" />
    <att name="relevance_score" value="0.11764705882352941" type="real" />
  </edge>
  <edge id="P17252 (pp) P17302" label="KPCA_HUMAN (pp) CXA1_HUMAN" source="P17252" target="P17302">
    <att name="confidence_score" value="1.0" type="real" />
    <att name="confidence_score_old" value="0.4377" type="real" />
    <att name="initial_score" value="0.5413" type="real" />
    <att name="relevance_score" value="0.125" type="real" />
  </edge>
  <edge id="P17252 (pp) P24723" label="KPCA_HUMAN (pp) KPCL_HUMAN" source="P17252" target="P24723">
    <att name="confidence_score" value="1.0" type="real" />
    <att name="confidence_score_old" value="1.0" type="real" />
    <att name="initial_score" value="0.0553" type="real" />
    <att name="relevance_score" value="0.17218543046357615" type="real" />
  </edge>
  <edge id="P17252 (pp) P29966" label="KPCA_HUMAN (pp) MARCS_HUMAN" source="P17252" target="P29966">
    <att name="confidence_score" value="1.0" type="real" />
    <att name="confidence_score_old" value="1.0" type="real" />
    <att name="initial_score" value="0.4838" type="real" />
    <att name="relevance_score" value="0.17218543046357615" type="real" />
  </edge>
  <edge id="P17252 (pp) P37840" label="KPCA_HUMAN (pp) SYUA_HUMAN" source="P17252" target="P37840">
    <att name="confidence_score" value="1.0" type="real" />
    <att name="confidence_score_old" value="0.2682" type="real" />
    <att name="initial_score" value="0.3047" type="real" />
    <att name="relevance_score" value="0.12244897959183673" type="real" />
  </edge>
  <edge id="P17252 (pp) P41180" label="KPCA_HUMAN (pp) CASR_HUMAN" source="P17252" target="P41180">
    <att name="confidence_score" value="1.0" type="real" />
    <att name="confidence_score_old" value="0.3364" type="real" />
    <att name="initial_score" value="0.4142" type="real" />
    <att name="relevance_score" value="0.13333333333333333" type="real" />
  </edge>
  <edge id="P17252 (pp) P41743" label="KPCA_HUMAN (pp) KPCI_HUMAN" source="P17252" target="P41743">
    <att name="confidence_score" value="1.0" type="real" />
    <att name="confidence_score_old" value="1.0" type="real" />
    <att name="relevance_score" value="0.17218543046357615" type="real" />
  </edge>
  <edge id="P17252 (pp) Q02156" label="KPCA_HUMAN (pp) KPCE_HUMAN" source="P17252" target="Q02156">
    <att name="confidence_score" value="1.0" type="real" />
    <att name="confidence_score_old" value="1.0" type="real" />
    <att name="initial_score" value="0.4209" type="real" />
    <att name="relevance_score" value="0.17218543046357615" type="real" />
  </edge>
  <edge id="P17252 (pp) Q04759" label="KPCA_HUMAN (pp) KPCT_HUMAN" source="P17252" target="Q04759">
    <att name="confidence_score" value="1.0" type="real" />
    <att name="confidence_score_old" value="1.0" type="real" />
    <att name="relevance_score" value="0.17218543046357615" type="real" />
  </edge>
  <edge id="P17252 (pp) Q05513" label="KPCA_HUMAN (pp) KPCZ_HUMAN" source="P17252" target="Q05513">
    <att name="confidence_score" value="1.0" type="real" />
    <att name="confidence_score_old" value="1.0" type="real" />
    <att name="initial_score" value="0.0435" type="real" />
    <att name="relevance_score" value="0.17218543046357615" type="real" />
  </edge>
  <edge id="P17252 (pp) Q05655" label="KPCA_HUMAN (pp) KPCD_HUMAN" source="P17252" target="Q05655">
    <att name="confidence_score" value="1.0" type="real" />
    <att name="confidence_score_old" value="1.0" type="real" />
    <att name="initial_score" value="0.0428" type="real" />
    <att name="relevance_score" value="0.17218543046357615" type="real" />
  </edge>
  <edge id="P17252 (pp) Q15139" label="KPCA_HUMAN (pp) KPCD1_HUMAN" source="P17252" target="Q15139">
    <att name="confidence_score" value="1.0" type="real" />
    <att name="confidence_score_old" value="1.0" type="real" />
    <att name="relevance_score" value="0.17218543046357615" type="real" />
  </edge>
  <edge id="P17252 (pp) Q15349" label="KPCA_HUMAN (pp) KS6A2_HUMAN" source="P17252" target="Q15349">
    <att name="confidence_score" value="1.0" type="real" />
    <att name="confidence_score_old" value="0.206" type="real" />
    <att name="initial_score" value="0.1772" type="real" />
    <att name="relevance_score" value="0.15789473684210525" type="real" />
  </edge>
  <edge id="P17252 (pp) Q9BPZ7" label="KPCA_HUMAN (pp) SIN1_HUMAN" source="P17252" target="Q9BPZ7">
    <att name="confidence_score" value="1.0" type="real" />
    <att name="confidence_score_old" value="0.2479" type="real" />
    <att name="initial_score" value="0.2667" type="real" />
    <att name="relevance_score" value="0.10714285714285714" type="real" />
  </edge>
  <edge id="P17302 (pp) Q02156" label="CXA1_HUMAN (pp) KPCE_HUMAN" source="P17302" target="Q02156">
    <att name="confidence_score" value="1.0" type="real" />
    <att name="confidence_score_old" value="0.5142" type="real" />
    <att name="initial_score" value="0.6192" type="real" />
    <att name="relevance_score" value="0.125" type="real" />
  </edge>
  <edge id="P17302 (pp) Q05655" label="CXA1_HUMAN (pp) KPCD_HUMAN" source="P17302" target="Q05655">
    <att name="confidence_score" value="1.0" type="real" />
    <att name="confidence_score_old" value="0.4853" type="real" />
    <att name="initial_score" value="0.5912" type="real" />
    <att name="relevance_score" value="0.125" type="real" />
  </edge>
  <edge id="P17677 (pp) Q02156" label="NEUM_HUMAN (pp) KPCE_HUMAN" source="P17677" target="Q02156">
    <att name="confidence_score" value="1.0" type="real" />
    <att name="confidence_score_old" value="0.3361" type="real" />
    <att name="initial_score" value="0.4138" type="real" />
    <att name="relevance_score" value="0.125" type="real" />
  </edge>
  <edge id="P17677 (pp) Q05655" label="NEUM_HUMAN (pp) KPCD_HUMAN" source="P17677" target="Q05655">
    <att name="confidence_score" value="1.0" type="real" />
    <att name="confidence_score_old" value="0.719" type="real" />
    <att name="initial_score" value="0.7811" type="real" />
    <att name="relevance_score" value="0.125" type="real" />
  </edge>
  <edge id="P21796 (pp) P37840" label="VDAC1_HUMAN (pp) SYUA_HUMAN" source="P21796" target="P37840">
    <att name="confidence_score" value="1.0" type="real" />
    <att name="confidence_score_old" value="0.1898" type="real" />
    <att name="initial_score" value="0.1375" type="real" />
    <att name="relevance_score" value="0.12244897959183673" type="real" />
  </edge>
  <edge id="P21796 (pp) P52789" label="VDAC1_HUMAN (pp) HXK2_HUMAN" source="P21796" target="P52789">
    <att name="confidence_score" value="1.0" type="real" />
    <att name="confidence_score_old" value="0.6099" type="real" />
    <att name="initial_score" value="0.7016" type="real" />
    <att name="relevance_score" value="0.12727272727272726" type="real" />
  </edge>
  <edge id="P21796 (pp) Q02156" label="VDAC1_HUMAN (pp) KPCE_HUMAN" source="P21796" target="Q02156">
    <att name="confidence_score" value="1.0" type="real" />
    <att name="confidence_score_old" value="0.317" type="real" />
    <att name="initial_score" value="0.3855" type="real" />
    <att name="relevance_score" value="0.12727272727272726" type="real" />
  </edge>
  <edge id="P21796 (pp) Q07812" label="VDAC1_HUMAN (pp) BAX_HUMAN" source="P21796" target="Q07812">
    <att name="confidence_score" value="1.0" type="real" />
    <att name="confidence_score_old" value="0.4738" type="real" />
    <att name="initial_score" value="0.5797" type="real" />
    <att name="relevance_score" value="0.109375" type="real" />
  </edge>
  <edge id="P21796 (pp) Q15388" label="VDAC1_HUMAN (pp) TOM20_HUMAN" source="P21796" target="Q15388">
    <att name="confidence_score" value="1.0" type="real" />
    <att name="confidence_score_old" value="0.2122" type="real" />
    <att name="initial_score" value="0.1915" type="real" />
    <att name="relevance_score" value="0.125" type="real" />
  </edge>
  <edge id="P24001 (pp) Q02156" label="IL32_HUMAN (pp) KPCE_HUMAN" source="P24001" target="Q02156">
    <att name="confidence_score" value="1.0" type="real" />
    <att name="confidence_score_old" value="0.3819" type="real" />
    <att name="initial_score" value="0.4754" type="real" />
    <att name="relevance_score" value="0.5" type="real" />
  </edge>
  <edge id="P24001 (pp) Q05655" label="IL32_HUMAN (pp) KPCD_HUMAN" source="P24001" target="Q05655">
    <att name="confidence_score" value="1.0" type="real" />
    <att name="confidence_score_old" value="0.6195" type="real" />
    <att name="initial_score" value="0.7092" type="real" />
    <att name="relevance_score" value="0.2972972972972973" type="real" />
  </edge>
  <edge id="P24723 (pp) P41743" label="KPCL_HUMAN (pp) KPCI_HUMAN" source="P24723" target="P41743">
    <att name="confidence_score" value="1.0" type="real" />
    <att name="confidence_score_old" value="1.0" type="real" />
    <att name="relevance_score" value="0.21518987341772153" type="real" />
  </edge>
  <edge id="P24723 (pp) Q02156" label="KPCL_HUMAN (pp) KPCE_HUMAN" source="P24723" target="Q02156">
    <att name="confidence_score" value="1.0" type="real" />
    <att name="confidence_score_old" value="1.0" type="real" />
    <att name="initial_score" value="0.0351" type="real" />
    <att name="relevance_score" value="0.6875" type="real" />
  </edge>
  <edge id="P24723 (pp) Q04759" label="KPCL_HUMAN (pp) KPCT_HUMAN" source="P24723" target="Q04759">
    <att name="confidence_score" value="1.0" type="real" />
    <att name="confidence_score_old" value="1.0" type="real" />
    <att name="relevance_score" value="0.1780821917808219" type="real" />
  </edge>
  <edge id="P24723 (pp) Q05513" label="KPCL_HUMAN (pp) KPCZ_HUMAN" source="P24723" target="Q05513">
    <att name="confidence_score" value="1.0" type="real" />
    <att name="confidence_score_old" value="1.0" type="real" />
    <att name="relevance_score" value="0.1888111888111888" type="real" />
  </edge>
  <edge id="P24723 (pp) Q05655" label="KPCL_HUMAN (pp) KPCD_HUMAN" source="P24723" target="Q05655">
    <att name="confidence_score" value="1.0" type="real" />
    <att name="confidence_score_old" value="1.0" type="real" />
    <att name="relevance_score" value="0.2972972972972973" type="real" />
  </edge>
  <edge id="P24723 (pp) Q15139" label="KPCL_HUMAN (pp) KPCD1_HUMAN" source="P24723" target="Q15139">
    <att name="confidence_score" value="1.0" type="real" />
    <att name="confidence_score_old" value="1.0" type="real" />
    <att name="initial_score" value="0.2321" type="real" />
    <att name="relevance_score" value="0.30612244897959184" type="real" />
  </edge>
  <edge id="P29966 (pp) Q02156" label="MARCS_HUMAN (pp) KPCE_HUMAN" source="P29966" target="Q02156">
    <att name="confidence_score" value="1.0" type="real" />
    <att name="confidence_score_old" value="0.2105" type="real" />
    <att name="initial_score" value="0.1877" type="real" />
    <att name="relevance_score" value="0.25925925925925924" type="real" />
  </edge>
  <edge id="P29966 (pp) Q05513" label="MARCS_HUMAN (pp) KPCZ_HUMAN" source="P29966" target="Q05513">
    <att name="confidence_score" value="1.0" type="real" />
    <att name="confidence_score_old" value="0.2191" type="real" />
    <att name="initial_score" value="0.2071" type="real" />
    <att name="relevance_score" value="0.1888111888111888" type="real" />
  </edge>
  <edge id="P29966 (pp) Q05655" label="MARCS_HUMAN (pp) KPCD_HUMAN" source="P29966" target="Q05655">
    <att name="confidence_score" value="1.0" type="real" />
    <att name="confidence_score_old" value="0.2113" type="real" />
    <att name="initial_score" value="0.1895" type="real" />
    <att name="relevance_score" value="0.25925925925925924" type="real" />
  </edge>
  <edge id="P37840 (pp) Q02156" label="SYUA_HUMAN (pp) KPCE_HUMAN" source="P37840" target="Q02156">
    <att name="confidence_score" value="1.0" type="real" />
    <att name="confidence_score_old" value="0.27" type="real" />
    <att name="initial_score" value="0.3079" type="real" />
    <att name="relevance_score" value="0.12244897959183673" type="real" />
  </edge>
  <edge id="P37840 (pp) Q05655" label="SYUA_HUMAN (pp) KPCD_HUMAN" source="P37840" target="Q05655">
    <att name="confidence_score" value="1.0" type="real" />
    <att name="confidence_score_old" value="0.2265" type="real" />
    <att name="initial_score" value="0.223" type="real" />
    <att name="relevance_score" value="0.12244897959183673" type="real" />
  </edge>
  <edge id="P37840 (pp) Q07812" label="SYUA_HUMAN (pp) BAX_HUMAN" source="P37840" target="Q07812">
    <att name="confidence_score" value="1.0" type="real" />
    <att name="confidence_score_old" value="0.1733" type="real" />
    <att name="initial_score" value="0.0936" type="real" />
    <att name="relevance_score" value="0.109375" type="real" />
  </edge>
  <edge id="P37840 (pp) Q15388" label="SYUA_HUMAN (pp) TOM20_HUMAN" source="P37840" target="Q15388">
    <att name="confidence_score" value="1.0" type="real" />
    <att name="confidence_score_old" value="0.3212" type="real" />
    <att name="initial_score" value="0.3918" type="real" />
    <att name="relevance_score" value="0.12244897959183673" type="real" />
  </edge>
  <edge id="P37840 (pp) Q92934" label="SYUA_HUMAN (pp) BAD_HUMAN" source="P37840" target="Q92934">
    <att name="confidence_score" value="1.0" type="real" />
    <att name="confidence_score_old" value="0.3244" type="real" />
    <att name="initial_score" value="0.3966" type="real" />
    <att name="relevance_score" value="0.12244897959183673" type="real" />
  </edge>
  <edge id="P41180 (pp) Q02156" label="CASR_HUMAN (pp) KPCE_HUMAN" source="P41180" target="Q02156">
    <att name="confidence_score" value="1.0" type="real" />
    <att name="confidence_score_old" value="0.3393" type="real" />
    <att name="initial_score" value="0.4183" type="real" />
    <att name="relevance_score" value="0.13333333333333333" type="real" />
  </edge>
  <edge id="P41743 (pp) Q02156" label="KPCI_HUMAN (pp) KPCE_HUMAN" source="P41743" target="Q02156">
    <att name="confidence_score" value="1.0" type="real" />
    <att name="confidence_score_old" value="1.0" type="real" />
    <att name="relevance_score" value="0.21518987341772153" type="real" />
  </edge>
  <edge id="P41743 (pp) Q04759" label="KPCI_HUMAN (pp) KPCT_HUMAN" source="P41743" target="Q04759">
    <att name="confidence_score" value="1.0" type="real" />
    <att name="confidence_score_old" value="1.0" type="real" />
    <att name="relevance_score" value="0.1780821917808219" type="real" />
  </edge>
  <edge id="P41743 (pp) Q05513" label="KPCI_HUMAN (pp) KPCZ_HUMAN" source="P41743" target="Q05513">
    <att name="confidence_score" value="1.0" type="real" />
    <att name="confidence_score_old" value="1.0" type="real" />
    <att name="initial_score" value="0.5054" type="real" />
    <att name="relevance_score" value="0.1888111888111888" type="real" />
  </edge>
  <edge id="P41743 (pp) Q05655" label="KPCI_HUMAN (pp) KPCD_HUMAN" source="P41743" target="Q05655">
    <att name="confidence_score" value="1.0" type="real" />
    <att name="confidence_score_old" value="1.0" type="real" />
    <att name="relevance_score" value="0.21518987341772153" type="real" />
  </edge>
  <edge id="P41743 (pp) Q15139" label="KPCI_HUMAN (pp) KPCD1_HUMAN" source="P41743" target="Q15139">
    <att name="confidence_score" value="1.0" type="real" />
    <att name="confidence_score_old" value="1.0" type="real" />
    <att name="relevance_score" value="0.21518987341772153" type="real" />
  </edge>
  <edge id="P41743 (pp) Q16543" label="KPCI_HUMAN (pp) CDC37_HUMAN" source="P41743" target="Q16543">
    <att name="confidence_score" value="1.0" type="real" />
    <att name="confidence_score_old" value="0.1733" type="real" />
    <att name="initial_score" value="0.0937" type="real" />
    <att name="relevance_score" value="0.10396039603960396" type="real" />
  </edge>
  <edge id="P41743 (pp) Q7KZI7" label="KPCI_HUMAN (pp) MARK2_HUMAN" source="P41743" target="Q7KZI7">
    <att name="confidence_score" value="1.0" type="real" />
    <att name="confidence_score_old" value="0.2149" type="real" />
    <att name="initial_score" value="0.1976" type="real" />
    <att name="relevance_score" value="0.10526315789473684" type="real" />
  </edge>
  <edge id="P41743 (pp) Q92934" label="KPCI_HUMAN (pp) BAD_HUMAN" source="P41743" target="Q92934">
    <att name="confidence_score" value="1.0" type="real" />
    <att name="confidence_score_old" value="0.3308" type="real" />
    <att name="initial_score" value="0.4061" type="real" />
    <att name="relevance_score" value="0.21518987341772153" type="real" />
  </edge>
  <edge id="P52789 (pp) Q02156" label="HXK2_HUMAN (pp) KPCE_HUMAN" source="P52789" target="Q02156">
    <att name="confidence_score" value="1.0" type="real" />
    <att name="confidence_score_old" value="0.2392" type="real" />
    <att name="initial_score" value="0.2494" type="real" />
    <att name="relevance_score" value="0.21428571428571427" type="real" />
  </edge>
  <edge id="Q02156 (pp) Q04759" label="KPCE_HUMAN (pp) KPCT_HUMAN" source="Q02156" target="Q04759">
    <att name="confidence_score" value="1.0" type="real" />
    <att name="confidence_score_old" value="1.0" type="real" />
    <att name="relevance_score" value="0.1780821917808219" type="real" />
  </edge>
  <edge id="Q02156 (pp) Q05513" label="KPCE_HUMAN (pp) KPCZ_HUMAN" source="Q02156" target="Q05513">
    <att name="confidence_score" value="1.0" type="real" />
    <att name="confidence_score_old" value="1.0" type="real" />
    <att name="initial_score" value="0.1835" type="real" />
    <att name="relevance_score" value="0.1888111888111888" type="real" />
  </edge>
  <edge id="Q02156 (pp) Q05655" label="KPCE_HUMAN (pp) KPCD_HUMAN" source="Q02156" target="Q05655">
    <att name="confidence_score" value="1.0" type="real" />
    <att name="confidence_score_old" value="1.0" type="real" />
    <att name="relevance_score" value="0.2972972972972973" type="real" />
  </edge>
  <edge id="Q02156 (pp) Q07812" label="KPCE_HUMAN (pp) BAX_HUMAN" source="Q02156" target="Q07812">
    <att name="confidence_score" value="1.0" type="real" />
    <att name="confidence_score_old" value="0.3287" type="real" />
    <att name="initial_score" value="0.403" type="real" />
    <att name="relevance_score" value="0.109375" type="real" />
  </edge>
  <edge id="Q02156 (pp) Q15139" label="KPCE_HUMAN (pp) KPCD1_HUMAN" source="Q02156" target="Q15139">
    <att name="confidence_score" value="1.0" type="real" />
    <att name="confidence_score_old" value="1.0" type="real" />
    <att name="initial_score" value="0.3789" type="real" />
    <att name="relevance_score" value="0.30612244897959184" type="real" />
  </edge>
  <edge id="Q02156 (pp) Q15349" label="KPCE_HUMAN (pp) KS6A2_HUMAN" source="Q02156" target="Q15349">
    <att name="confidence_score" value="1.0" type="real" />
    <att name="confidence_score_old" value="0.2068" type="real" />
    <att name="initial_score" value="0.179" type="real" />
    <att name="relevance_score" value="0.15789473684210525" type="real" />
  </edge>
  <edge id="Q02156 (pp) Q15388" label="KPCE_HUMAN (pp) TOM20_HUMAN" source="Q02156" target="Q15388">
    <att name="confidence_score" value="1.0" type="real" />
    <att name="confidence_score_old" value="0.2745" type="real" />
    <att name="initial_score" value="0.3159" type="real" />
    <att name="relevance_score" value="0.125" type="real" />
  </edge>
  <edge id="Q02156 (pp) Q16543" label="KPCE_HUMAN (pp) CDC37_HUMAN" source="Q02156" target="Q16543">
    <att name="confidence_score" value="1.0" type="real" />
    <att name="confidence_score_old" value="0.1612" type="real" />
    <att name="initial_score" value="0.0588" type="real" />
    <att name="relevance_score" value="0.10396039603960396" type="real" />
  </edge>
  <edge id="Q02156 (pp) Q7KZI7" label="KPCE_HUMAN (pp) MARK2_HUMAN" source="Q02156" target="Q7KZI7">
    <att name="confidence_score" value="1.0" type="real" />
    <att name="confidence_score_old" value="0.2161" type="real" />
    <att name="initial_score" value="0.2003" type="real" />
    <att name="relevance_score" value="0.10526315789473684" type="real" />
  </edge>
  <edge id="Q02156 (pp) Q8IV61" label="KPCE_HUMAN (pp) GRP3_HUMAN" source="Q02156" target="Q8IV61">
    <att name="confidence_score" value="1.0" type="real" />
    <att name="confidence_score_old" value="0.2443" type="real" />
    <att name="initial_score" value="0.2596" type="real" />
    <att name="relevance_score" value="0.4" type="real" />
  </edge>
  <edge id="Q02156 (pp) Q92934" label="KPCE_HUMAN (pp) BAD_HUMAN" source="Q02156" target="Q92934">
    <att name="confidence_score" value="1.0" type="real" />
    <att name="confidence_score_old" value="0.3322" type="real" />
    <att name="initial_score" value="0.4081" type="real" />
    <att name="relevance_score" value="0.28205128205128205" type="real" />
  </edge>
  <edge id="Q02156 (pp) Q9BPZ7" label="KPCE_HUMAN (pp) SIN1_HUMAN" source="Q02156" target="Q9BPZ7">
    <att name="confidence_score" value="1.0" type="real" />
    <att name="confidence_score_old" value="0.4802" type="real" />
    <att name="initial_score" value="0.5861" type="real" />
    <att name="relevance_score" value="0.10714285714285714" type="real" />
  </edge>
  <edge id="Q02156 (pp) Q9NZT2" label="KPCE_HUMAN (pp) OGFR_HUMAN" source="Q02156" target="Q9NZT2">
    <att name="confidence_score" value="1.0" type="real" />
    <att name="confidence_score_old" value="0.1622" type="real" />
    <att name="initial_score" value="0.0618" type="real" />
    <att name="relevance_score" value="0.3333333333333333" type="real" />
  </edge>
  <edge id="Q02156 (pp) Q9UBS0" label="KPCE_HUMAN (pp) KS6B2_HUMAN" source="Q02156" target="Q9UBS0">
    <att name="confidence_score" value="1.0" type="real" />
    <att name="confidence_score_old" value="0.3858" type="real" />
    <att name="initial_score" value="0.4803" type="real" />
    <att name="relevance_score" value="0.13043478260869565" type="real" />
  </edge>
  <edge id="Q04759 (pp) Q05513" label="KPCT_HUMAN (pp) KPCZ_HUMAN" source="Q04759" target="Q05513">
    <att name="confidence_score" value="1.0" type="real" />
    <att name="confidence_score_old" value="1.0" type="real" />
    <att name="initial_score" value="0.7099" type="real" />
    <att name="relevance_score" value="0.1780821917808219" type="real" />
  </edge>
  <edge id="Q04759 (pp) Q05655" label="KPCT_HUMAN (pp) KPCD_HUMAN" source="Q04759" target="Q05655">
    <att name="confidence_score" value="1.0" type="real" />
    <att name="confidence_score_old" value="1.0" type="real" />
    <att name="initial_score" value="0.08" type="real" />
    <att name="relevance_score" value="0.1780821917808219" type="real" />
  </edge>
  <edge id="Q04759 (pp) Q15139" label="KPCT_HUMAN (pp) KPCD1_HUMAN" source="Q04759" target="Q15139">
    <att name="confidence_score" value="1.0" type="real" />
    <att name="confidence_score_old" value="1.0" type="real" />
    <att name="relevance_score" value="0.1780821917808219" type="real" />
  </edge>
  <edge id="Q04759 (pp) Q8IV61" label="KPCT_HUMAN (pp) GRP3_HUMAN" source="Q04759" target="Q8IV61">
    <att name="confidence_score" value="1.0" type="real" />
    <att name="confidence_score_old" value="0.5489" type="real" />
    <att name="initial_score" value="0.6507" type="real" />
    <att name="relevance_score" value="0.1780821917808219" type="real" />
  </edge>
  <edge id="Q05513 (pp) Q05655" label="KPCZ_HUMAN (pp) KPCD_HUMAN" source="Q05513" target="Q05655">
    <att name="confidence_score" value="1.0" type="real" />
    <att name="confidence_score_old" value="1.0" type="real" />
    <att name="relevance_score" value="0.1888111888111888" type="real" />
  </edge>
  <edge id="Q05513 (pp) Q15139" label="KPCZ_HUMAN (pp) KPCD1_HUMAN" source="Q05513" target="Q15139">
    <att name="confidence_score" value="1.0" type="real" />
    <att name="confidence_score_old" value="1.0" type="real" />
    <att name="initial_score" value="0.0439" type="real" />
    <att name="relevance_score" value="0.1888111888111888" type="real" />
  </edge>
  <edge id="Q05513 (pp) Q16543" label="KPCZ_HUMAN (pp) CDC37_HUMAN" source="Q05513" target="Q16543">
    <att name="confidence_score" value="1.0" type="real" />
    <att name="confidence_score_old" value="0.1761" type="real" />
    <att name="initial_score" value="0.1014" type="real" />
    <att name="relevance_score" value="0.10396039603960396" type="real" />
  </edge>
  <edge id="Q05655 (pp) Q15139" label="KPCD_HUMAN (pp) KPCD1_HUMAN" source="Q05655" target="Q15139">
    <att name="confidence_score" value="1.0" type="real" />
    <att name="confidence_score_old" value="1.0" type="real" />
    <att name="relevance_score" value="0.2972972972972973" type="real" />
  </edge>
  <edge id="Q05655 (pp) Q8IV61" label="KPCD_HUMAN (pp) GRP3_HUMAN" source="Q05655" target="Q8IV61">
    <att name="confidence_score" value="1.0" type="real" />
    <att name="confidence_score_old" value="0.3214" type="real" />
    <att name="initial_score" value="0.3921" type="real" />
    <att name="relevance_score" value="0.2972972972972973" type="real" />
  </edge>
  <edge id="Q07812 (pp) Q92934" label="BAX_HUMAN (pp) BAD_HUMAN" source="Q07812" target="Q92934">
    <att name="confidence_score" value="1.0" type="real" />
    <att name="confidence_score_old" value="0.2393" type="real" />
    <att name="initial_score" value="0.2496" type="real" />
    <att name="relevance_score" value="0.109375" type="real" />
  </edge>
  <edge id="Q15139 (pp) Q7KZI7" label="KPCD1_HUMAN (pp) MARK2_HUMAN" source="Q15139" target="Q7KZI7">
    <att name="confidence_score" value="1.0" type="real" />
    <att name="confidence_score_old" value="0.2671" type="real" />
    <att name="initial_score" value="0.3027" type="real" />
    <att name="relevance_score" value="0.10526315789473684" type="real" />
  </edge>
  <edge id="Q15139 (pp) Q92934" label="KPCD1_HUMAN (pp) BAD_HUMAN" source="Q15139" target="Q92934">
    <att name="confidence_score" value="1.0" type="real" />
    <att name="confidence_score_old" value="0.3335" type="real" />
    <att name="initial_score" value="0.41" type="real" />
    <att name="relevance_score" value="0.28205128205128205" type="real" />
  </edge>
  <edge id="Q15349 (pp) Q16543" label="KS6A2_HUMAN (pp) CDC37_HUMAN" source="Q15349" target="Q16543">
    <att name="confidence_score" value="1.0" type="real" />
    <att name="confidence_score_old" value="0.1525" type="real" />
    <att name="initial_score" value="0.0318" type="real" />
    <att name="relevance_score" value="0.10396039603960396" type="real" />
  </edge>
  <edge id="Q15349 (pp) Q9UBS0" label="KS6A2_HUMAN (pp) KS6B2_HUMAN" source="Q15349" target="Q9UBS0">
    <att name="confidence_score" value="1.0" type="real" />
    <att name="confidence_score_old" value="1.0" type="real" />
    <att name="initial_score" value="0.0" type="real" />
    <att name="relevance_score" value="0.13043478260869565" type="real" />
  </edge>
  <edge id="Q16543 (pp) Q9UBS0" label="CDC37_HUMAN (pp) KS6B2_HUMAN" source="Q16543" target="Q9UBS0">
    <att name="confidence_score" value="1.0" type="real" />
    <att name="confidence_score_old" value="0.166" type="real" />
    <att name="initial_score" value="0.073" type="real" />
    <att name="relevance_score" value="0.10396039603960396" type="real" />
  </edge>
</graph>
