# Supplementary material for: New insights into the molecular biology of Alzheimer’s-like cerebral amyloidosis achieved through multi‐omics approaches
Source: PLoS One. 2025 Sep 3;20(9):e0330859. doi: 10.1371/journal.pone.0330859 (PMC12407441; doi:10.1371/journal.pone.0330859)
Supplement: S4 Appendix — (ZIP) [file pone.0330859.s014.zip › c1_3_111.xgmml]

<?xml version='1.0' encoding='utf-8'?>
<graph xmlns="http://www.cs.rpi.edu/XGMML" xmlns:dc="http://purl.org/dc/elements/1.1/" xmlns:rdf="http://www.w3.org/1999/02/22-rdf-syntax-ns#" label="[c1_3_111]@0.1" directed="0" vendor="Intomics A/S">
  <att name="layoutAlgorithm" value="Edge-weighted Spring Embedded" type="string" />
  <att name="networkMetadata"><rdf:RDF><rdf:Description rdf:about="https://www.intomics.com/"><dc:type>Protein-Protein Interaction</dc:type><dc:description>https://www.intomics.com/inbiomap/</dc:description><dc:identifier>[Q03154]@0.1</dc:identifier><dc:date>2024-01-31 21:21:58 UTC</dc:date><dc:title>inBio Map network</dc:title><dc:source>/unity/intomics/inhouse/software/inBio_Command_2023_08/share/data/interactions/network_0/inBio_Map_2023_08_10</dc:source><dc:format>Cytoscape-XGMML</dc:format></rdf:Description></rdf:RDF></att>
  <att name="_inBio_interactomeVersion" value="2023_08_10" type="string" />
  <att name="_inBio_formatVersion" value="1" type="integer" />
  <att name="_inBio_formatVersion" value="1" type="integer" />
  <att name="_inBio_interactomeVersion" value="2023_08_10" type="string" />
  <att name="layoutAlgorithm" value="Edge-weighted Spring Embedded" type="string" />
  <att name="order" value="1" type="integer" />
  <node id="O43272" label="PROD_HUMAN">
    <att name="ac" value="O43272" type="string" />
    <att name="description" value="Proline dehydrogenase 1, mitochondrial" type="string" />
    <att name="gene" value="PRODH" type="string" />
    <att name="localization" value="Enzyme" type="string" />
    <att name="order" value="1" type="integer" />
    <att name="relevance_score" value="0.125" type="real" />
    <att name="localization" value="Enzyme" type="string" />
    <att name="description" value="Proline dehydrogenase 1, mitochondrial" type="string" />
  </node>
  <node id="P36639" label="8ODP_HUMAN">
    <att name="ac" value="P36639" type="string" />
    <att name="description" value="Oxidized purine nucleoside triphosphate hydrolase" type="string" />
    <att name="gene" value="NUDT1" type="string" />
    <att name="localization" value="Enzyme" type="string" />
    <att name="order" value="1" type="integer" />
    <att name="relevance_score" value="0.3333333333333333" type="real" />
    <att name="localization" value="Enzyme" type="string" />
    <att name="description" value="Oxidized purine nucleoside triphosphate hydrolase" type="string" />
  </node>
  <node id="Q03154" label="ACY1_HUMAN">
    <att name="ac" value="Q03154" type="string" />
    <att name="description" value="Aminoacylase-1" type="string" />
    <att name="gene" value="ACY1" type="string" />
    <att name="localization" value="Enzyme" type="string" />
    <att name="order" value="0" type="integer" />
    <att name="relevance_score" value="1.0" type="real" />
    <att name="localization" value="Enzyme" type="string" />
    <att name="description" value="Aminoacylase-1" type="string" />
  </node>
  <node id="Q8TCT1" label="PHOP1_HUMAN">
    <att name="ac" value="Q8TCT1" type="string" />
    <att name="description" value="Phosphoethanolamine/phosphocholine phosphatase" type="string" />
    <att name="gene" value="PHOSPHO1" type="string" />
    <att name="localization" value="Enzyme" type="string" />
    <att name="order" value="1" type="integer" />
    <att name="relevance_score" value="0.3333333333333333" type="real" />
    <att name="localization" value="Enzyme" type="string" />
    <att name="description" value="Phosphoethanolamine/phosphocholine phosphatase" type="string" />
  </node>
  <node id="Q9BY49" label="PECR_HUMAN">
    <att name="ac" value="Q9BY49" type="string" />
    <att name="description" value="Peroxisomal trans-2-enoyl-CoA reductase" type="string" />
    <att name="gene" value="PECR" type="string" />
    <att name="localization" value="Enzyme" type="string" />
    <att name="order" value="1" type="integer" />
    <att name="relevance_score" value="0.1" type="real" />
    <att name="localization" value="Enzyme" type="string" />
    <att name="description" value="Peroxisomal trans-2-enoyl-CoA reductase" type="string" />
  </node>
  <edge id="O43272 (pp) Q03154" label="PROD_HUMAN (pp) ACY1_HUMAN" source="O43272" target="Q03154">
    <att name="confidence_score" value="1.0" type="real" />
    <att name="confidence_score_old" value="0.1747" type="real" />
    <att name="initial_score" value="0.0975" type="real" />
    <att name="relevance_score" value="0.125" type="real" />
  </edge>
  <edge id="P36639 (pp) Q03154" label="8ODP_HUMAN (pp) ACY1_HUMAN" source="P36639" target="Q03154">
    <att name="confidence_score" value="1.0" type="real" />
    <att name="confidence_score_old" value="0.1758" type="real" />
    <att name="initial_score" value="0.1007" type="real" />
    <att name="relevance_score" value="0.3333333333333333" type="real" />
  </edge>
  <edge id="Q03154 (pp) Q8TCT1" label="ACY1_HUMAN (pp) PHOP1_HUMAN" source="Q03154" target="Q8TCT1">
    <att name="confidence_score" value="1.0" type="real" />
    <att name="confidence_score_old" value="0.1643" type="real" />
    <att name="initial_score" value="0.0681" type="real" />
    <att name="relevance_score" value="0.3333333333333333" type="real" />
  </edge>
  <edge id="Q03154 (pp) Q9BY49" label="ACY1_HUMAN (pp) PECR_HUMAN" source="Q03154" target="Q9BY49">
    <att name="confidence_score" value="1.0" type="real" />
    <att name="confidence_score_old" value="0.1648" type="real" />
    <att name="initial_score" value="0.0694" type="real" />
    <att name="relevance_score" value="0.1" type="real" />
  </edge>
</graph>
