# Supplementary material for: New insights into the molecular biology of Alzheimer’s-like cerebral amyloidosis achieved through multi‐omics approaches
Source: PLoS One. 2025 Sep 3;20(9):e0330859. doi: 10.1371/journal.pone.0330859 (PMC12407441; doi:10.1371/journal.pone.0330859)
Supplement: S4 Appendix — (ZIP) [file pone.0330859.s014.zip › c1_3_112.xgmml]

<?xml version='1.0' encoding='utf-8'?>
<graph xmlns="http://www.cs.rpi.edu/XGMML" xmlns:dc="http://purl.org/dc/elements/1.1/" xmlns:rdf="http://www.w3.org/1999/02/22-rdf-syntax-ns#" label="[c1_3_112]@0.1" directed="0" vendor="Intomics A/S">
  <att name="layoutAlgorithm" value="Edge-weighted Spring Embedded" type="string" />
  <att name="networkMetadata"><rdf:RDF><rdf:Description rdf:about="https://www.intomics.com/"><dc:type>Protein-Protein Interaction</dc:type><dc:description>https://www.intomics.com/inbiomap/</dc:description><dc:identifier>[Q03181]@0.1</dc:identifier><dc:date>2024-01-31 21:21:58 UTC</dc:date><dc:title>inBio Map network</dc:title><dc:source>/unity/intomics/inhouse/software/inBio_Command_2023_08/share/data/interactions/network_0/inBio_Map_2023_08_10</dc:source><dc:format>Cytoscape-XGMML</dc:format></rdf:Description></rdf:RDF></att>
  <att name="_inBio_interactomeVersion" value="2023_08_10" type="string" />
  <att name="_inBio_formatVersion" value="1" type="integer" />
  <att name="_inBio_formatVersion" value="1" type="integer" />
  <att name="_inBio_interactomeVersion" value="2023_08_10" type="string" />
  <att name="layoutAlgorithm" value="Edge-weighted Spring Embedded" type="string" />
  <att name="order" value="1" type="integer" />
  <node id="O75376" label="NCOR1_HUMAN">
    <att name="ac" value="O75376" type="string" />
    <att name="description" value="Nuclear receptor corepressor 1" type="string" />
    <att name="gene" value="NCOR1" type="string" />
    <att name="localization" value="Transcription factor" type="string" />
    <att name="order" value="1" type="integer" />
    <att name="relevance_score" value="0.11188811188811189" type="real" />
    <att name="localization" value="Transcription factor" type="string" />
    <att name="description" value="Nuclear receptor corepressor 1" type="string" />
  </node>
  <node id="P00749" label="UROK_HUMAN">
    <att name="ac" value="P00749" type="string" />
    <att name="description" value="Urokinase-type plasminogen activator" type="string" />
    <att name="gene" value="PLAU" type="string" />
    <att name="localization" value="Enzyme" type="string" />
    <att name="order" value="1" type="integer" />
    <att name="relevance_score" value="0.38461538461538464" type="real" />
    <att name="localization" value="Enzyme" type="string" />
    <att name="description" value="Urokinase-type plasminogen activator" type="string" />
  </node>
  <node id="P09237" label="MMP7_HUMAN">
    <att name="ac" value="P09237" type="string" />
    <att name="description" value="Matrilysin" type="string" />
    <att name="gene" value="MMP7" type="string" />
    <att name="localization" value="Enzyme" type="string" />
    <att name="order" value="1" type="integer" />
    <att name="relevance_score" value="0.20833333333333334" type="real" />
    <att name="localization" value="Enzyme" type="string" />
    <att name="description" value="Matrilysin" type="string" />
  </node>
  <node id="P09430" label="STP1_HUMAN">
    <att name="ac" value="P09430" type="string" />
    <att name="description" value="Spermatid nuclear transition protein 1" type="string" />
    <att name="gene" value="TNP1" type="string" />
    <att name="localization" value="" type="string" />
    <att name="order" value="1" type="integer" />
    <att name="relevance_score" value="0.4" type="real" />
    <att name="localization" value="" type="string" />
    <att name="description" value="Spermatid nuclear transition protein 1" type="string" />
  </node>
  <node id="P15407" label="FOSL1_HUMAN">
    <att name="ac" value="P15407" type="string" />
    <att name="description" value="Fos-related antigen 1" type="string" />
    <att name="gene" value="FOSL1" type="string" />
    <att name="localization" value="" type="string" />
    <att name="order" value="1" type="integer" />
    <att name="relevance_score" value="0.41379310344827586" type="real" />
    <att name="localization" value="" type="string" />
    <att name="description" value="Fos-related antigen 1" type="string" />
  </node>
  <node id="P19793" label="RXRA_HUMAN">
    <att name="ac" value="P19793" type="string" />
    <att name="description" value="Retinoic acid receptor RXR-alpha" type="string" />
    <att name="gene" value="RXRA" type="string" />
    <att name="localization" value="Transcription factor" type="string" />
    <att name="order" value="1" type="integer" />
    <att name="relevance_score" value="0.14285714285714285" type="real" />
    <att name="localization" value="Transcription factor" type="string" />
    <att name="description" value="Retinoic acid receptor RXR-alpha" type="string" />
  </node>
  <node id="P24385" label="CCND1_HUMAN">
    <att name="ac" value="P24385" type="string" />
    <att name="description" value="G1/S-specific cyclin-D1" type="string" />
    <att name="gene" value="CCND1" type="string" />
    <att name="localization" value="" type="string" />
    <att name="order" value="1" type="integer" />
    <att name="relevance_score" value="0.12650602409638553" type="real" />
    <att name="localization" value="" type="string" />
    <att name="description" value="G1/S-specific cyclin-D1" type="string" />
  </node>
  <node id="P28702" label="RXRB_HUMAN">
    <att name="ac" value="P28702" type="string" />
    <att name="description" value="Retinoic acid receptor RXR-beta" type="string" />
    <att name="gene" value="RXRB" type="string" />
    <att name="localization" value="Transcription factor" type="string" />
    <att name="order" value="1" type="integer" />
    <att name="relevance_score" value="0.34285714285714286" type="real" />
    <att name="localization" value="Transcription factor" type="string" />
    <att name="description" value="Retinoic acid receptor RXR-beta" type="string" />
  </node>
  <node id="P30279" label="CCND2_HUMAN">
    <att name="ac" value="P30279" type="string" />
    <att name="description" value="G1/S-specific cyclin-D2" type="string" />
    <att name="gene" value="CCND2" type="string" />
    <att name="localization" value="" type="string" />
    <att name="order" value="1" type="integer" />
    <att name="relevance_score" value="0.15" type="real" />
    <att name="localization" value="" type="string" />
    <att name="description" value="G1/S-specific cyclin-D2" type="string" />
  </node>
  <node id="P30281" label="CCND3_HUMAN">
    <att name="ac" value="P30281" type="string" />
    <att name="description" value="G1/S-specific cyclin-D3" type="string" />
    <att name="gene" value="CCND3" type="string" />
    <att name="localization" value="" type="string" />
    <att name="order" value="1" type="integer" />
    <att name="relevance_score" value="0.16666666666666666" type="real" />
    <att name="localization" value="" type="string" />
    <att name="description" value="G1/S-specific cyclin-D3" type="string" />
  </node>
  <node id="P33316" label="DUT_HUMAN">
    <att name="ac" value="P33316" type="string" />
    <att name="description" value="Deoxyuridine 5'-triphosphate nucleotidohydrolase, mitochondrial" type="string" />
    <att name="gene" value="DUT" type="string" />
    <att name="localization" value="Enzyme" type="string" />
    <att name="order" value="1" type="integer" />
    <att name="relevance_score" value="0.13333333333333333" type="real" />
    <att name="localization" value="Enzyme" type="string" />
    <att name="description" value="Deoxyuridine 5'-triphosphate nucleotidohydrolase, mitochondrial" type="string" />
  </node>
  <node id="P41182" label="BCL6_HUMAN">
    <att name="ac" value="P41182" type="string" />
    <att name="description" value="B-cell lymphoma 6 protein" type="string" />
    <att name="gene" value="BCL6" type="string" />
    <att name="localization" value="Transcription factor" type="string" />
    <att name="order" value="1" type="integer" />
    <att name="relevance_score" value="0.17647058823529413" type="real" />
    <att name="localization" value="Transcription factor" type="string" />
    <att name="description" value="B-cell lymphoma 6 protein" type="string" />
  </node>
  <node id="P48443" label="RXRG_HUMAN">
    <att name="ac" value="P48443" type="string" />
    <att name="description" value="Retinoic acid receptor RXR-gamma" type="string" />
    <att name="gene" value="RXRG" type="string" />
    <att name="localization" value="Transcription factor" type="string" />
    <att name="order" value="1" type="integer" />
    <att name="relevance_score" value="0.3181818181818182" type="real" />
    <att name="localization" value="Transcription factor" type="string" />
    <att name="description" value="Retinoic acid receptor RXR-gamma" type="string" />
  </node>
  <node id="P55055" label="NR1H2_HUMAN">
    <att name="ac" value="P55055" type="string" />
    <att name="description" value="Oxysterols receptor LXR-beta" type="string" />
    <att name="gene" value="NR1H2" type="string" />
    <att name="localization" value="Transcription factor" type="string" />
    <att name="order" value="1" type="integer" />
    <att name="relevance_score" value="0.3157894736842105" type="real" />
    <att name="localization" value="Transcription factor" type="string" />
    <att name="description" value="Oxysterols receptor LXR-beta" type="string" />
  </node>
  <node id="Q01469" label="FABP5_HUMAN">
    <att name="ac" value="Q01469" type="string" />
    <att name="description" value="Fatty acid-binding protein 5" type="string" />
    <att name="gene" value="FABP5" type="string" />
    <att name="localization" value="" type="string" />
    <att name="order" value="1" type="integer" />
    <att name="relevance_score" value="0.3333333333333333" type="real" />
    <att name="localization" value="" type="string" />
    <att name="description" value="Fatty acid-binding protein 5" type="string" />
  </node>
  <node id="Q03181" label="PPARD_HUMAN">
    <att name="ac" value="Q03181" type="string" />
    <att name="description" value="Peroxisome proliferator-activated receptor delta" type="string" />
    <att name="gene" value="PPARD" type="string" />
    <att name="localization" value="Transcription factor" type="string" />
    <att name="order" value="0" type="integer" />
    <att name="relevance_score" value="1.0" type="real" />
    <att name="localization" value="Transcription factor" type="string" />
    <att name="description" value="Peroxisome proliferator-activated receptor delta" type="string" />
  </node>
  <node id="Q07869" label="PPARA_HUMAN">
    <att name="ac" value="Q07869" type="string" />
    <att name="description" value="Peroxisome proliferator-activated receptor alpha" type="string" />
    <att name="gene" value="PPARA" type="string" />
    <att name="localization" value="Transcription factor" type="string" />
    <att name="order" value="1" type="integer" />
    <att name="relevance_score" value="0.4166666666666667" type="real" />
    <att name="localization" value="Transcription factor" type="string" />
    <att name="description" value="Peroxisome proliferator-activated receptor alpha" type="string" />
  </node>
  <node id="Q13133" label="NR1H3_HUMAN">
    <att name="ac" value="Q13133" type="string" />
    <att name="description" value="Oxysterols receptor LXR-alpha" type="string" />
    <att name="gene" value="NR1H3" type="string" />
    <att name="localization" value="Transcription factor" type="string" />
    <att name="order" value="1" type="integer" />
    <att name="relevance_score" value="0.37209302325581395" type="real" />
    <att name="localization" value="Transcription factor" type="string" />
    <att name="description" value="Oxysterols receptor LXR-alpha" type="string" />
  </node>
  <node id="Q15596" label="NCOA2_HUMAN">
    <att name="ac" value="Q15596" type="string" />
    <att name="description" value="Nuclear receptor coactivator 2" type="string" />
    <att name="gene" value="NCOA2" type="string" />
    <att name="localization" value="" type="string" />
    <att name="order" value="1" type="integer" />
    <att name="relevance_score" value="0.13846153846153847" type="real" />
    <att name="localization" value="" type="string" />
    <att name="description" value="Nuclear receptor coactivator 2" type="string" />
  </node>
  <node id="Q15788" label="NCOA1_HUMAN">
    <att name="ac" value="Q15788" type="string" />
    <att name="description" value="Nuclear receptor coactivator 1" type="string" />
    <att name="gene" value="NCOA1" type="string" />
    <att name="localization" value="Enzyme" type="string" />
    <att name="order" value="1" type="integer" />
    <att name="relevance_score" value="0.15217391304347827" type="real" />
    <att name="localization" value="Enzyme" type="string" />
    <att name="description" value="Nuclear receptor coactivator 1" type="string" />
  </node>
  <node id="Q5VT06" label="CE350_HUMAN">
    <att name="ac" value="Q5VT06" type="string" />
    <att name="description" value="Centrosome-associated protein 350" type="string" />
    <att name="gene" value="CEP350" type="string" />
    <att name="localization" value="" type="string" />
    <att name="order" value="1" type="integer" />
    <att name="relevance_score" value="0.10714285714285714" type="real" />
    <att name="localization" value="" type="string" />
    <att name="description" value="Centrosome-associated protein 350" type="string" />
  </node>
  <node id="Q9UBK2" label="PRGC1_HUMAN">
    <att name="ac" value="Q9UBK2" type="string" />
    <att name="description" value="Peroxisome proliferator-activated receptor gamma coactivator 1-alpha" type="string" />
    <att name="gene" value="PPARGC1A" type="string" />
    <att name="localization" value="" type="string" />
    <att name="order" value="1" type="integer" />
    <att name="relevance_score" value="0.1" type="real" />
    <att name="localization" value="" type="string" />
    <att name="description" value="Peroxisome proliferator-activated receptor gamma coactivator 1-alpha" type="string" />
  </node>
  <node id="Q9Y618" label="NCOR2_HUMAN">
    <att name="ac" value="Q9Y618" type="string" />
    <att name="description" value="Nuclear receptor corepressor 2" type="string" />
    <att name="gene" value="NCOR2" type="string" />
    <att name="localization" value="Transcription factor" type="string" />
    <att name="order" value="1" type="integer" />
    <att name="relevance_score" value="0.14655172413793102" type="real" />
    <att name="localization" value="Transcription factor" type="string" />
    <att name="description" value="Nuclear receptor corepressor 2" type="string" />
  </node>
  <node id="Q9Y6Q9" label="NCOA3_HUMAN">
    <att name="ac" value="Q9Y6Q9" type="string" />
    <att name="description" value="Nuclear receptor coactivator 3" type="string" />
    <att name="gene" value="NCOA3" type="string" />
    <att name="localization" value="Enzyme" type="string" />
    <att name="order" value="1" type="integer" />
    <att name="relevance_score" value="0.14953271028037382" type="real" />
    <att name="localization" value="Enzyme" type="string" />
    <att name="description" value="Nuclear receptor coactivator 3" type="string" />
  </node>
  <edge id="O75376 (pp) P19793" label="NCOR1_HUMAN (pp) RXRA_HUMAN" source="O75376" target="P19793">
    <att name="confidence_score" value="1.0" type="real" />
    <att name="confidence_score_old" value="1.0" type="real" />
    <att name="initial_score" value="0.4992" type="real" />
    <att name="relevance_score" value="0.11188811188811189" type="real" />
  </edge>
  <edge id="O75376 (pp) P28702" label="NCOR1_HUMAN (pp) RXRB_HUMAN" source="O75376" target="P28702">
    <att name="confidence_score" value="1.0" type="real" />
    <att name="confidence_score_old" value="1.0" type="real" />
    <att name="initial_score" value="0.3043" type="real" />
    <att name="relevance_score" value="0.11188811188811189" type="real" />
  </edge>
  <edge id="O75376 (pp) P30279" label="NCOR1_HUMAN (pp) CCND2_HUMAN" source="O75376" target="P30279">
    <att name="confidence_score" value="1.0" type="real" />
    <att name="confidence_score_old" value="0.2025" type="real" />
    <att name="initial_score" value="0.1688" type="real" />
    <att name="relevance_score" value="0.11188811188811189" type="real" />
  </edge>
  <edge id="O75376 (pp) P41182" label="NCOR1_HUMAN (pp) BCL6_HUMAN" source="O75376" target="P41182">
    <att name="confidence_score" value="1.0" type="real" />
    <att name="confidence_score_old" value="0.2418" type="real" />
    <att name="initial_score" value="0.2546" type="real" />
    <att name="relevance_score" value="0.11188811188811189" type="real" />
  </edge>
  <edge id="O75376 (pp) P55055" label="NCOR1_HUMAN (pp) NR1H2_HUMAN" source="O75376" target="P55055">
    <att name="confidence_score" value="1.0" type="real" />
    <att name="confidence_score_old" value="1.0" type="real" />
    <att name="initial_score" value="0.3696" type="real" />
    <att name="relevance_score" value="0.11188811188811189" type="real" />
  </edge>
  <edge id="O75376 (pp) Q03181" label="NCOR1_HUMAN (pp) PPARD_HUMAN" source="O75376" target="Q03181">
    <att name="confidence_score" value="1.0" type="real" />
    <att name="confidence_score_old" value="0.3087" type="real" />
    <att name="initial_score" value="0.3726" type="real" />
    <att name="relevance_score" value="0.11188811188811189" type="real" />
  </edge>
  <edge id="O75376 (pp) Q07869" label="NCOR1_HUMAN (pp) PPARA_HUMAN" source="O75376" target="Q07869">
    <att name="confidence_score" value="1.0" type="real" />
    <att name="confidence_score_old" value="0.4878" type="real" />
    <att name="initial_score" value="0.5937" type="real" />
    <att name="relevance_score" value="0.11188811188811189" type="real" />
  </edge>
  <edge id="O75376 (pp) Q13133" label="NCOR1_HUMAN (pp) NR1H3_HUMAN" source="O75376" target="Q13133">
    <att name="confidence_score" value="1.0" type="real" />
    <att name="confidence_score_old" value="1.0" type="real" />
    <att name="initial_score" value="0.395" type="real" />
    <att name="relevance_score" value="0.11188811188811189" type="real" />
  </edge>
  <edge id="O75376 (pp) Q15788" label="NCOR1_HUMAN (pp) NCOA1_HUMAN" source="O75376" target="Q15788">
    <att name="confidence_score" value="1.0" type="real" />
    <att name="confidence_score_old" value="0.2151" type="real" />
    <att name="initial_score" value="0.198" type="real" />
    <att name="relevance_score" value="0.11188811188811189" type="real" />
  </edge>
  <edge id="O75376 (pp) Q9Y618" label="NCOR1_HUMAN (pp) NCOR2_HUMAN" source="O75376" target="Q9Y618">
    <att name="confidence_score" value="1.0" type="real" />
    <att name="confidence_score_old" value="1.0" type="real" />
    <att name="initial_score" value="0.4552" type="real" />
    <att name="relevance_score" value="0.11188811188811189" type="real" />
  </edge>
  <edge id="O75376 (pp) Q9Y6Q9" label="NCOR1_HUMAN (pp) NCOA3_HUMAN" source="O75376" target="Q9Y6Q9">
    <att name="confidence_score" value="1.0" type="real" />
    <att name="confidence_score_old" value="0.3228" type="real" />
    <att name="initial_score" value="0.3942" type="real" />
    <att name="relevance_score" value="0.11188811188811189" type="real" />
  </edge>
  <edge id="P00749 (pp) P09237" label="UROK_HUMAN (pp) MMP7_HUMAN" source="P00749" target="P09237">
    <att name="confidence_score" value="1.0" type="real" />
    <att name="confidence_score_old" value="1.0" type="real" />
    <att name="relevance_score" value="0.20833333333333334" type="real" />
  </edge>
  <edge id="P00749 (pp) P15407" label="UROK_HUMAN (pp) FOSL1_HUMAN" source="P00749" target="P15407">
    <att name="confidence_score" value="1.0" type="real" />
    <att name="confidence_score_old" value="1.0" type="real" />
    <att name="relevance_score" value="0.38461538461538464" type="real" />
  </edge>
  <edge id="P00749 (pp) P24385" label="UROK_HUMAN (pp) CCND1_HUMAN" source="P00749" target="P24385">
    <att name="confidence_score" value="1.0" type="real" />
    <att name="confidence_score_old" value="1.0" type="real" />
    <att name="relevance_score" value="0.12650602409638553" type="real" />
  </edge>
  <edge id="P00749 (pp) P30279" label="UROK_HUMAN (pp) CCND2_HUMAN" source="P00749" target="P30279">
    <att name="confidence_score" value="1.0" type="real" />
    <att name="confidence_score_old" value="1.0" type="real" />
    <att name="relevance_score" value="0.15" type="real" />
  </edge>
  <edge id="P00749 (pp) P30281" label="UROK_HUMAN (pp) CCND3_HUMAN" source="P00749" target="P30281">
    <att name="confidence_score" value="1.0" type="real" />
    <att name="confidence_score_old" value="1.0" type="real" />
    <att name="relevance_score" value="0.16666666666666666" type="real" />
  </edge>
  <edge id="P00749 (pp) Q03181" label="UROK_HUMAN (pp) PPARD_HUMAN" source="P00749" target="Q03181">
    <att name="confidence_score" value="1.0" type="real" />
    <att name="confidence_score_old" value="1.0" type="real" />
    <att name="relevance_score" value="0.38461538461538464" type="real" />
  </edge>
  <edge id="P09237 (pp) P15407" label="MMP7_HUMAN (pp) FOSL1_HUMAN" source="P09237" target="P15407">
    <att name="confidence_score" value="1.0" type="real" />
    <att name="confidence_score_old" value="1.0" type="real" />
    <att name="relevance_score" value="0.20833333333333334" type="real" />
  </edge>
  <edge id="P09237 (pp) P24385" label="MMP7_HUMAN (pp) CCND1_HUMAN" source="P09237" target="P24385">
    <att name="confidence_score" value="1.0" type="real" />
    <att name="confidence_score_old" value="1.0" type="real" />
    <att name="relevance_score" value="0.12650602409638553" type="real" />
  </edge>
  <edge id="P09237 (pp) P30279" label="MMP7_HUMAN (pp) CCND2_HUMAN" source="P09237" target="P30279">
    <att name="confidence_score" value="1.0" type="real" />
    <att name="confidence_score_old" value="1.0" type="real" />
    <att name="relevance_score" value="0.15" type="real" />
  </edge>
  <edge id="P09237 (pp) P30281" label="MMP7_HUMAN (pp) CCND3_HUMAN" source="P09237" target="P30281">
    <att name="confidence_score" value="1.0" type="real" />
    <att name="confidence_score_old" value="1.0" type="real" />
    <att name="relevance_score" value="0.16666666666666666" type="real" />
  </edge>
  <edge id="P09237 (pp) Q03181" label="MMP7_HUMAN (pp) PPARD_HUMAN" source="P09237" target="Q03181">
    <att name="confidence_score" value="1.0" type="real" />
    <att name="confidence_score_old" value="1.0" type="real" />
    <att name="relevance_score" value="0.20833333333333334" type="real" />
  </edge>
  <edge id="P09430 (pp) Q03181" label="STP1_HUMAN (pp) PPARD_HUMAN" source="P09430" target="Q03181">
    <att name="confidence_score" value="1.0" type="real" />
    <att name="confidence_score_old" value="0.2053" type="real" />
    <att name="initial_score" value="0.1757" type="real" />
    <att name="relevance_score" value="0.4" type="real" />
  </edge>
  <edge id="P09430 (pp) Q07869" label="STP1_HUMAN (pp) PPARA_HUMAN" source="P09430" target="Q07869">
    <att name="confidence_score" value="1.0" type="real" />
    <att name="confidence_score_old" value="0.2056" type="real" />
    <att name="initial_score" value="0.1762" type="real" />
    <att name="relevance_score" value="0.4" type="real" />
  </edge>
  <edge id="P15407 (pp) P24385" label="FOSL1_HUMAN (pp) CCND1_HUMAN" source="P15407" target="P24385">
    <att name="confidence_score" value="1.0" type="real" />
    <att name="confidence_score_old" value="1.0" type="real" />
    <att name="relevance_score" value="0.12650602409638553" type="real" />
  </edge>
  <edge id="P15407 (pp) P30279" label="FOSL1_HUMAN (pp) CCND2_HUMAN" source="P15407" target="P30279">
    <att name="confidence_score" value="1.0" type="real" />
    <att name="confidence_score_old" value="1.0" type="real" />
    <att name="relevance_score" value="0.15" type="real" />
  </edge>
  <edge id="P15407 (pp) P30281" label="FOSL1_HUMAN (pp) CCND3_HUMAN" source="P15407" target="P30281">
    <att name="confidence_score" value="1.0" type="real" />
    <att name="confidence_score_old" value="1.0" type="real" />
    <att name="relevance_score" value="0.16666666666666666" type="real" />
  </edge>
  <edge id="P15407 (pp) Q03181" label="FOSL1_HUMAN (pp) PPARD_HUMAN" source="P15407" target="Q03181">
    <att name="confidence_score" value="1.0" type="real" />
    <att name="confidence_score_old" value="1.0" type="real" />
    <att name="relevance_score" value="0.41379310344827586" type="real" />
  </edge>
  <edge id="P19793 (pp) P28702" label="RXRA_HUMAN (pp) RXRB_HUMAN" source="P19793" target="P28702">
    <att name="confidence_score" value="1.0" type="real" />
    <att name="confidence_score_old" value="1.0" type="real" />
    <att name="initial_score" value="0.0" type="real" />
    <att name="relevance_score" value="0.14285714285714285" type="real" />
  </edge>
  <edge id="P19793 (pp) P48443" label="RXRA_HUMAN (pp) RXRG_HUMAN" source="P19793" target="P48443">
    <att name="confidence_score" value="1.0" type="real" />
    <att name="confidence_score_old" value="1.0" type="real" />
    <att name="initial_score" value="0.0548" type="real" />
    <att name="relevance_score" value="0.14285714285714285" type="real" />
  </edge>
  <edge id="P19793 (pp) P55055" label="RXRA_HUMAN (pp) NR1H2_HUMAN" source="P19793" target="P55055">
    <att name="confidence_score" value="1.0" type="real" />
    <att name="confidence_score_old" value="1.0" type="real" />
    <att name="initial_score" value="0.5537" type="real" />
    <att name="relevance_score" value="0.14285714285714285" type="real" />
  </edge>
  <edge id="P19793 (pp) Q01469" label="RXRA_HUMAN (pp) FABP5_HUMAN" source="P19793" target="Q01469">
    <att name="confidence_score" value="1.0" type="real" />
    <att name="confidence_score_old" value="1.0" type="real" />
    <att name="initial_score" value="0.3944" type="real" />
    <att name="relevance_score" value="0.14285714285714285" type="real" />
  </edge>
  <edge id="P19793 (pp) Q03181" label="RXRA_HUMAN (pp) PPARD_HUMAN" source="P19793" target="Q03181">
    <att name="confidence_score" value="1.0" type="real" />
    <att name="confidence_score_old" value="1.0" type="real" />
    <att name="initial_score" value="0.3423" type="real" />
    <att name="relevance_score" value="0.14285714285714285" type="real" />
  </edge>
  <edge id="P19793 (pp) Q07869" label="RXRA_HUMAN (pp) PPARA_HUMAN" source="P19793" target="Q07869">
    <att name="confidence_score" value="1.0" type="real" />
    <att name="confidence_score_old" value="1.0" type="real" />
    <att name="initial_score" value="0.5811" type="real" />
    <att name="relevance_score" value="0.14285714285714285" type="real" />
  </edge>
  <edge id="P19793 (pp) Q13133" label="RXRA_HUMAN (pp) NR1H3_HUMAN" source="P19793" target="Q13133">
    <att name="confidence_score" value="1.0" type="real" />
    <att name="confidence_score_old" value="1.0" type="real" />
    <att name="initial_score" value="0.6448" type="real" />
    <att name="relevance_score" value="0.14285714285714285" type="real" />
  </edge>
  <edge id="P19793 (pp) Q15596" label="RXRA_HUMAN (pp) NCOA2_HUMAN" source="P19793" target="Q15596">
    <att name="confidence_score" value="1.0" type="real" />
    <att name="confidence_score_old" value="1.0" type="real" />
    <att name="initial_score" value="0.7943" type="real" />
    <att name="relevance_score" value="0.13846153846153847" type="real" />
  </edge>
  <edge id="P19793 (pp) Q15788" label="RXRA_HUMAN (pp) NCOA1_HUMAN" source="P19793" target="Q15788">
    <att name="confidence_score" value="1.0" type="real" />
    <att name="confidence_score_old" value="1.0" type="real" />
    <att name="initial_score" value="0.8001" type="real" />
    <att name="relevance_score" value="0.14285714285714285" type="real" />
  </edge>
  <edge id="P19793 (pp) Q9UBK2" label="RXRA_HUMAN (pp) PRGC1_HUMAN" source="P19793" target="Q9UBK2">
    <att name="confidence_score" value="1.0" type="real" />
    <att name="confidence_score_old" value="1.0" type="real" />
    <att name="initial_score" value="0.6342" type="real" />
    <att name="relevance_score" value="0.1" type="real" />
  </edge>
  <edge id="P19793 (pp) Q9Y618" label="RXRA_HUMAN (pp) NCOR2_HUMAN" source="P19793" target="Q9Y618">
    <att name="confidence_score" value="1.0" type="real" />
    <att name="confidence_score_old" value="1.0" type="real" />
    <att name="initial_score" value="0.6276" type="real" />
    <att name="relevance_score" value="0.14285714285714285" type="real" />
  </edge>
  <edge id="P19793 (pp) Q9Y6Q9" label="RXRA_HUMAN (pp) NCOA3_HUMAN" source="P19793" target="Q9Y6Q9">
    <att name="confidence_score" value="1.0" type="real" />
    <att name="confidence_score_old" value="0.2963" type="real" />
    <att name="initial_score" value="0.3529" type="real" />
    <att name="relevance_score" value="0.14285714285714285" type="real" />
  </edge>
  <edge id="P24385 (pp) P30279" label="CCND1_HUMAN (pp) CCND2_HUMAN" source="P24385" target="P30279">
    <att name="confidence_score" value="1.0" type="real" />
    <att name="confidence_score_old" value="1.0" type="real" />
    <att name="initial_score" value="0.0" type="real" />
    <att name="relevance_score" value="0.12650602409638553" type="real" />
  </edge>
  <edge id="P24385 (pp) P30281" label="CCND1_HUMAN (pp) CCND3_HUMAN" source="P24385" target="P30281">
    <att name="confidence_score" value="1.0" type="real" />
    <att name="confidence_score_old" value="1.0" type="real" />
    <att name="initial_score" value="0.1318" type="real" />
    <att name="relevance_score" value="0.12650602409638553" type="real" />
  </edge>
  <edge id="P24385 (pp) Q03181" label="CCND1_HUMAN (pp) PPARD_HUMAN" source="P24385" target="Q03181">
    <att name="confidence_score" value="1.0" type="real" />
    <att name="confidence_score_old" value="1.0" type="real" />
    <att name="initial_score" value="0.0" type="real" />
    <att name="relevance_score" value="0.12650602409638553" type="real" />
  </edge>
  <edge id="P24385 (pp) Q13133" label="CCND1_HUMAN (pp) NR1H3_HUMAN" source="P24385" target="Q13133">
    <att name="confidence_score" value="1.0" type="real" />
    <att name="confidence_score_old" value="0.1791" type="real" />
    <att name="initial_score" value="0.1096" type="real" />
    <att name="relevance_score" value="0.12650602409638553" type="real" />
  </edge>
  <edge id="P24385 (pp) Q15788" label="CCND1_HUMAN (pp) NCOA1_HUMAN" source="P24385" target="Q15788">
    <att name="confidence_score" value="1.0" type="real" />
    <att name="confidence_score_old" value="0.3208" type="real" />
    <att name="initial_score" value="0.3912" type="real" />
    <att name="relevance_score" value="0.12650602409638553" type="real" />
  </edge>
  <edge id="P24385 (pp) Q9Y6Q9" label="CCND1_HUMAN (pp) NCOA3_HUMAN" source="P24385" target="Q9Y6Q9">
    <att name="confidence_score" value="1.0" type="real" />
    <att name="confidence_score_old" value="0.3519" type="real" />
    <att name="initial_score" value="0.4359" type="real" />
    <att name="relevance_score" value="0.12650602409638553" type="real" />
  </edge>
  <edge id="P28702 (pp) P48443" label="RXRB_HUMAN (pp) RXRG_HUMAN" source="P28702" target="P48443">
    <att name="confidence_score" value="1.0" type="real" />
    <att name="confidence_score_old" value="1.0" type="real" />
    <att name="initial_score" value="0.0" type="real" />
    <att name="relevance_score" value="0.3181818181818182" type="real" />
  </edge>
  <edge id="P28702 (pp) P55055" label="RXRB_HUMAN (pp) NR1H2_HUMAN" source="P28702" target="P55055">
    <att name="confidence_score" value="1.0" type="real" />
    <att name="confidence_score_old" value="0.2993" type="real" />
    <att name="initial_score" value="0.3577" type="real" />
    <att name="relevance_score" value="0.3157894736842105" type="real" />
  </edge>
  <edge id="P28702 (pp) Q03181" label="RXRB_HUMAN (pp) PPARD_HUMAN" source="P28702" target="Q03181">
    <att name="confidence_score" value="1.0" type="real" />
    <att name="confidence_score_old" value="1.0" type="real" />
    <att name="initial_score" value="0.118" type="real" />
    <att name="relevance_score" value="0.34285714285714286" type="real" />
  </edge>
  <edge id="P28702 (pp) Q07869" label="RXRB_HUMAN (pp) PPARA_HUMAN" source="P28702" target="Q07869">
    <att name="confidence_score" value="1.0" type="real" />
    <att name="confidence_score_old" value="1.0" type="real" />
    <att name="initial_score" value="0.0897" type="real" />
    <att name="relevance_score" value="0.34285714285714286" type="real" />
  </edge>
  <edge id="P28702 (pp) Q13133" label="RXRB_HUMAN (pp) NR1H3_HUMAN" source="P28702" target="Q13133">
    <att name="confidence_score" value="1.0" type="real" />
    <att name="confidence_score_old" value="1.0" type="real" />
    <att name="initial_score" value="0.4476" type="real" />
    <att name="relevance_score" value="0.34285714285714286" type="real" />
  </edge>
  <edge id="P28702 (pp) Q15788" label="RXRB_HUMAN (pp) NCOA1_HUMAN" source="P28702" target="Q15788">
    <att name="confidence_score" value="1.0" type="real" />
    <att name="confidence_score_old" value="1.0" type="real" />
    <att name="initial_score" value="0.5376" type="real" />
    <att name="relevance_score" value="0.15217391304347827" type="real" />
  </edge>
  <edge id="P28702 (pp) Q9Y618" label="RXRB_HUMAN (pp) NCOR2_HUMAN" source="P28702" target="Q9Y618">
    <att name="confidence_score" value="1.0" type="real" />
    <att name="confidence_score_old" value="1.0" type="real" />
    <att name="initial_score" value="0.3048" type="real" />
    <att name="relevance_score" value="0.14655172413793102" type="real" />
  </edge>
  <edge id="P28702 (pp) Q9Y6Q9" label="RXRB_HUMAN (pp) NCOA3_HUMAN" source="P28702" target="Q9Y6Q9">
    <att name="confidence_score" value="1.0" type="real" />
    <att name="confidence_score_old" value="0.1823" type="real" />
    <att name="initial_score" value="0.1183" type="real" />
    <att name="relevance_score" value="0.14953271028037382" type="real" />
  </edge>
  <edge id="P30279 (pp) P30281" label="CCND2_HUMAN (pp) CCND3_HUMAN" source="P30279" target="P30281">
    <att name="confidence_score" value="1.0" type="real" />
    <att name="confidence_score_old" value="1.0" type="real" />
    <att name="initial_score" value="0.0" type="real" />
    <att name="relevance_score" value="0.15" type="real" />
  </edge>
  <edge id="P30279 (pp) P41182" label="CCND2_HUMAN (pp) BCL6_HUMAN" source="P30279" target="P41182">
    <att name="confidence_score" value="1.0" type="real" />
    <att name="confidence_score_old" value="0.2037" type="real" />
    <att name="initial_score" value="0.1718" type="real" />
    <att name="relevance_score" value="0.15" type="real" />
  </edge>
  <edge id="P30279 (pp) Q03181" label="CCND2_HUMAN (pp) PPARD_HUMAN" source="P30279" target="Q03181">
    <att name="confidence_score" value="1.0" type="real" />
    <att name="confidence_score_old" value="1.0" type="real" />
    <att name="initial_score" value="0.0" type="real" />
    <att name="relevance_score" value="0.15" type="real" />
  </edge>
  <edge id="P30279 (pp) Q9Y618" label="CCND2_HUMAN (pp) NCOR2_HUMAN" source="P30279" target="Q9Y618">
    <att name="confidence_score" value="1.0" type="real" />
    <att name="confidence_score_old" value="0.2027" type="real" />
    <att name="initial_score" value="0.1693" type="real" />
    <att name="relevance_score" value="0.14655172413793102" type="real" />
  </edge>
  <edge id="P30281 (pp) Q03181" label="CCND3_HUMAN (pp) PPARD_HUMAN" source="P30281" target="Q03181">
    <att name="confidence_score" value="1.0" type="real" />
    <att name="confidence_score_old" value="1.0" type="real" />
    <att name="initial_score" value="0.0" type="real" />
    <att name="relevance_score" value="0.16666666666666666" type="real" />
  </edge>
  <edge id="P33316 (pp) Q03181" label="DUT_HUMAN (pp) PPARD_HUMAN" source="P33316" target="Q03181">
    <att name="confidence_score" value="1.0" type="real" />
    <att name="confidence_score_old" value="0.3217" type="real" />
    <att name="initial_score" value="0.3926" type="real" />
    <att name="relevance_score" value="0.13333333333333333" type="real" />
  </edge>
  <edge id="P33316 (pp) Q07869" label="DUT_HUMAN (pp) PPARA_HUMAN" source="P33316" target="Q07869">
    <att name="confidence_score" value="1.0" type="real" />
    <att name="confidence_score_old" value="0.5919" type="real" />
    <att name="initial_score" value="0.6871" type="real" />
    <att name="relevance_score" value="0.13333333333333333" type="real" />
  </edge>
  <edge id="P41182 (pp) Q03181" label="BCL6_HUMAN (pp) PPARD_HUMAN" source="P41182" target="Q03181">
    <att name="confidence_score" value="1.0" type="real" />
    <att name="confidence_score_old" value="0.2344" type="real" />
    <att name="initial_score" value="0.2395" type="real" />
    <att name="relevance_score" value="0.17647058823529413" type="real" />
  </edge>
  <edge id="P41182 (pp) Q9Y618" label="BCL6_HUMAN (pp) NCOR2_HUMAN" source="P41182" target="Q9Y618">
    <att name="confidence_score" value="1.0" type="real" />
    <att name="confidence_score_old" value="0.6654" type="real" />
    <att name="initial_score" value="0.7437" type="real" />
    <att name="relevance_score" value="0.14655172413793102" type="real" />
  </edge>
  <edge id="P48443 (pp) P55055" label="RXRG_HUMAN (pp) NR1H2_HUMAN" source="P48443" target="P55055">
    <att name="confidence_score" value="1.0" type="real" />
    <att name="confidence_score_old" value="0.1797" type="real" />
    <att name="initial_score" value="0.1111" type="real" />
    <att name="relevance_score" value="0.3157894736842105" type="real" />
  </edge>
  <edge id="P48443 (pp) Q03181" label="RXRG_HUMAN (pp) PPARD_HUMAN" source="P48443" target="Q03181">
    <att name="confidence_score" value="1.0" type="real" />
    <att name="confidence_score_old" value="1.0" type="real" />
    <att name="initial_score" value="0.1303" type="real" />
    <att name="relevance_score" value="0.3181818181818182" type="real" />
  </edge>
  <edge id="P48443 (pp) Q07869" label="RXRG_HUMAN (pp) PPARA_HUMAN" source="P48443" target="Q07869">
    <att name="confidence_score" value="1.0" type="real" />
    <att name="confidence_score_old" value="1.0" type="real" />
    <att name="initial_score" value="0.1129" type="real" />
    <att name="relevance_score" value="0.3181818181818182" type="real" />
  </edge>
  <edge id="P48443 (pp) Q13133" label="RXRG_HUMAN (pp) NR1H3_HUMAN" source="P48443" target="Q13133">
    <att name="confidence_score" value="1.0" type="real" />
    <att name="confidence_score_old" value="0.1803" type="real" />
    <att name="initial_score" value="0.1129" type="real" />
    <att name="relevance_score" value="0.3181818181818182" type="real" />
  </edge>
  <edge id="P48443 (pp) Q9Y618" label="RXRG_HUMAN (pp) NCOR2_HUMAN" source="P48443" target="Q9Y618">
    <att name="confidence_score" value="1.0" type="real" />
    <att name="confidence_score_old" value="0.1602" type="real" />
    <att name="initial_score" value="0.0556" type="real" />
    <att name="relevance_score" value="0.14655172413793102" type="real" />
  </edge>
  <edge id="P55055 (pp) Q03181" label="NR1H2_HUMAN (pp) PPARD_HUMAN" source="P55055" target="Q03181">
    <att name="confidence_score" value="1.0" type="real" />
    <att name="confidence_score_old" value="0.1982" type="real" />
    <att name="initial_score" value="0.1586" type="real" />
    <att name="relevance_score" value="0.3157894736842105" type="real" />
  </edge>
  <edge id="P55055 (pp) Q07869" label="NR1H2_HUMAN (pp) PPARA_HUMAN" source="P55055" target="Q07869">
    <att name="confidence_score" value="1.0" type="real" />
    <att name="confidence_score_old" value="0.1986" type="real" />
    <att name="initial_score" value="0.1595" type="real" />
    <att name="relevance_score" value="0.3157894736842105" type="real" />
  </edge>
  <edge id="P55055 (pp) Q15596" label="NR1H2_HUMAN (pp) NCOA2_HUMAN" source="P55055" target="Q15596">
    <att name="confidence_score" value="1.0" type="real" />
    <att name="confidence_score_old" value="0.2371" type="real" />
    <att name="initial_score" value="0.2452" type="real" />
    <att name="relevance_score" value="0.13846153846153847" type="real" />
  </edge>
  <edge id="P55055 (pp) Q15788" label="NR1H2_HUMAN (pp) NCOA1_HUMAN" source="P55055" target="Q15788">
    <att name="confidence_score" value="1.0" type="real" />
    <att name="confidence_score_old" value="1.0" type="real" />
    <att name="initial_score" value="0.6726" type="real" />
    <att name="relevance_score" value="0.15217391304347827" type="real" />
  </edge>
  <edge id="P55055 (pp) Q9Y618" label="NR1H2_HUMAN (pp) NCOR2_HUMAN" source="P55055" target="Q9Y618">
    <att name="confidence_score" value="1.0" type="real" />
    <att name="confidence_score_old" value="1.0" type="real" />
    <att name="initial_score" value="0.3279" type="real" />
    <att name="relevance_score" value="0.14655172413793102" type="real" />
  </edge>
  <edge id="P55055 (pp) Q9Y6Q9" label="NR1H2_HUMAN (pp) NCOA3_HUMAN" source="P55055" target="Q9Y6Q9">
    <att name="confidence_score" value="1.0" type="real" />
    <att name="confidence_score_old" value="0.1609" type="real" />
    <att name="initial_score" value="0.0577" type="real" />
    <att name="relevance_score" value="0.14953271028037382" type="real" />
  </edge>
  <edge id="Q01469 (pp) Q03181" label="FABP5_HUMAN (pp) PPARD_HUMAN" source="Q01469" target="Q03181">
    <att name="confidence_score" value="1.0" type="real" />
    <att name="confidence_score_old" value="1.0" type="real" />
    <att name="initial_score" value="0.3954" type="real" />
    <att name="relevance_score" value="0.3333333333333333" type="real" />
  </edge>
  <edge id="Q03181 (pp) Q07869" label="PPARD_HUMAN (pp) PPARA_HUMAN" source="Q03181" target="Q07869">
    <att name="confidence_score" value="1.0" type="real" />
    <att name="confidence_score_old" value="1.0" type="real" />
    <att name="initial_score" value="0.0" type="real" />
    <att name="relevance_score" value="0.4166666666666667" type="real" />
  </edge>
  <edge id="Q03181 (pp) Q13133" label="PPARD_HUMAN (pp) NR1H3_HUMAN" source="Q03181" target="Q13133">
    <att name="confidence_score" value="1.0" type="real" />
    <att name="confidence_score_old" value="0.1986" type="real" />
    <att name="initial_score" value="0.1594" type="real" />
    <att name="relevance_score" value="0.37209302325581395" type="real" />
  </edge>
  <edge id="Q03181 (pp) Q15596" label="PPARD_HUMAN (pp) NCOA2_HUMAN" source="Q03181" target="Q15596">
    <att name="confidence_score" value="1.0" type="real" />
    <att name="confidence_score_old" value="0.3288" type="real" />
    <att name="initial_score" value="0.403" type="real" />
    <att name="relevance_score" value="0.13846153846153847" type="real" />
  </edge>
  <edge id="Q03181 (pp) Q15788" label="PPARD_HUMAN (pp) NCOA1_HUMAN" source="Q03181" target="Q15788">
    <att name="confidence_score" value="1.0" type="real" />
    <att name="confidence_score_old" value="0.3393" type="real" />
    <att name="initial_score" value="0.4183" type="real" />
    <att name="relevance_score" value="0.15217391304347827" type="real" />
  </edge>
  <edge id="Q03181 (pp) Q5VT06" label="PPARD_HUMAN (pp) CE350_HUMAN" source="Q03181" target="Q5VT06">
    <att name="confidence_score" value="1.0" type="real" />
    <att name="confidence_score_old" value="0.2208" type="real" />
    <att name="initial_score" value="0.2107" type="real" />
    <att name="relevance_score" value="0.10714285714285714" type="real" />
  </edge>
  <edge id="Q03181 (pp) Q9UBK2" label="PPARD_HUMAN (pp) PRGC1_HUMAN" source="Q03181" target="Q9UBK2">
    <att name="confidence_score" value="1.0" type="real" />
    <att name="confidence_score_old" value="0.2755" type="real" />
    <att name="initial_score" value="0.3176" type="real" />
    <att name="relevance_score" value="0.1" type="real" />
  </edge>
  <edge id="Q03181 (pp) Q9Y618" label="PPARD_HUMAN (pp) NCOR2_HUMAN" source="Q03181" target="Q9Y618">
    <att name="confidence_score" value="1.0" type="real" />
    <att name="confidence_score_old" value="0.2393" type="real" />
    <att name="initial_score" value="0.2497" type="real" />
    <att name="relevance_score" value="0.14655172413793102" type="real" />
  </edge>
  <edge id="Q03181 (pp) Q9Y6Q9" label="PPARD_HUMAN (pp) NCOA3_HUMAN" source="Q03181" target="Q9Y6Q9">
    <att name="confidence_score" value="1.0" type="real" />
    <att name="confidence_score_old" value="0.1986" type="real" />
    <att name="initial_score" value="0.1595" type="real" />
    <att name="relevance_score" value="0.14953271028037382" type="real" />
  </edge>
  <edge id="Q07869 (pp) Q13133" label="PPARA_HUMAN (pp) NR1H3_HUMAN" source="Q07869" target="Q13133">
    <att name="confidence_score" value="1.0" type="real" />
    <att name="confidence_score_old" value="0.7076" type="real" />
    <att name="initial_score" value="0.7734" type="real" />
    <att name="relevance_score" value="0.37209302325581395" type="real" />
  </edge>
  <edge id="Q07869 (pp) Q15596" label="PPARA_HUMAN (pp) NCOA2_HUMAN" source="Q07869" target="Q15596">
    <att name="confidence_score" value="1.0" type="real" />
    <att name="confidence_score_old" value="0.2791" type="real" />
    <att name="initial_score" value="0.324" type="real" />
    <att name="relevance_score" value="0.13846153846153847" type="real" />
  </edge>
  <edge id="Q07869 (pp) Q15788" label="PPARA_HUMAN (pp) NCOA1_HUMAN" source="Q07869" target="Q15788">
    <att name="confidence_score" value="1.0" type="real" />
    <att name="confidence_score_old" value="0.6813" type="real" />
    <att name="initial_score" value="0.7551" type="real" />
    <att name="relevance_score" value="0.15217391304347827" type="real" />
  </edge>
  <edge id="Q07869 (pp) Q5VT06" label="PPARA_HUMAN (pp) CE350_HUMAN" source="Q07869" target="Q5VT06">
    <att name="confidence_score" value="1.0" type="real" />
    <att name="confidence_score_old" value="0.2209" type="real" />
    <att name="initial_score" value="0.2109" type="real" />
    <att name="relevance_score" value="0.10714285714285714" type="real" />
  </edge>
  <edge id="Q07869 (pp) Q9UBK2" label="PPARA_HUMAN (pp) PRGC1_HUMAN" source="Q07869" target="Q9UBK2">
    <att name="confidence_score" value="1.0" type="real" />
    <att name="confidence_score_old" value="1.0" type="real" />
    <att name="initial_score" value="0.5402" type="real" />
    <att name="relevance_score" value="0.1" type="real" />
  </edge>
  <edge id="Q07869 (pp) Q9Y618" label="PPARA_HUMAN (pp) NCOR2_HUMAN" source="Q07869" target="Q9Y618">
    <att name="confidence_score" value="1.0" type="real" />
    <att name="confidence_score_old" value="0.5467" type="real" />
    <att name="initial_score" value="0.6488" type="real" />
    <att name="relevance_score" value="0.14655172413793102" type="real" />
  </edge>
  <edge id="Q07869 (pp) Q9Y6Q9" label="PPARA_HUMAN (pp) NCOA3_HUMAN" source="Q07869" target="Q9Y6Q9">
    <att name="confidence_score" value="1.0" type="real" />
    <att name="confidence_score_old" value="0.36" type="real" />
    <att name="initial_score" value="0.4468" type="real" />
    <att name="relevance_score" value="0.14953271028037382" type="real" />
  </edge>
  <edge id="Q13133 (pp) Q15788" label="NR1H3_HUMAN (pp) NCOA1_HUMAN" source="Q13133" target="Q15788">
    <att name="confidence_score" value="1.0" type="real" />
    <att name="confidence_score_old" value="1.0" type="real" />
    <att name="initial_score" value="0.7731" type="real" />
    <att name="relevance_score" value="0.15217391304347827" type="real" />
  </edge>
  <edge id="Q13133 (pp) Q5VT06" label="NR1H3_HUMAN (pp) CE350_HUMAN" source="Q13133" target="Q5VT06">
    <att name="confidence_score" value="1.0" type="real" />
    <att name="confidence_score_old" value="0.221" type="real" />
    <att name="initial_score" value="0.2112" type="real" />
    <att name="relevance_score" value="0.10714285714285714" type="real" />
  </edge>
  <edge id="Q13133 (pp) Q9UBK2" label="NR1H3_HUMAN (pp) PRGC1_HUMAN" source="Q13133" target="Q9UBK2">
    <att name="confidence_score" value="1.0" type="real" />
    <att name="confidence_score_old" value="0.3463" type="real" />
    <att name="initial_score" value="0.4282" type="real" />
    <att name="relevance_score" value="0.1" type="real" />
  </edge>
  <edge id="Q13133 (pp) Q9Y618" label="NR1H3_HUMAN (pp) NCOR2_HUMAN" source="Q13133" target="Q9Y618">
    <att name="confidence_score" value="1.0" type="real" />
    <att name="confidence_score_old" value="1.0" type="real" />
    <att name="initial_score" value="0.3227" type="real" />
    <att name="relevance_score" value="0.14655172413793102" type="real" />
  </edge>
  <edge id="Q13133 (pp) Q9Y6Q9" label="NR1H3_HUMAN (pp) NCOA3_HUMAN" source="Q13133" target="Q9Y6Q9">
    <att name="confidence_score" value="1.0" type="real" />
    <att name="confidence_score_old" value="0.1609" type="real" />
    <att name="initial_score" value="0.0578" type="real" />
    <att name="relevance_score" value="0.14953271028037382" type="real" />
  </edge>
  <edge id="Q15596 (pp) Q15788" label="NCOA2_HUMAN (pp) NCOA1_HUMAN" source="Q15596" target="Q15788">
    <att name="confidence_score" value="1.0" type="real" />
    <att name="confidence_score_old" value="1.0" type="real" />
    <att name="initial_score" value="0.7291" type="real" />
    <att name="relevance_score" value="0.13846153846153847" type="real" />
  </edge>
  <edge id="Q15596 (pp) Q9Y6Q9" label="NCOA2_HUMAN (pp) NCOA3_HUMAN" source="Q15596" target="Q9Y6Q9">
    <att name="confidence_score" value="1.0" type="real" />
    <att name="confidence_score_old" value="0.2992" type="real" />
    <att name="initial_score" value="0.3575" type="real" />
    <att name="relevance_score" value="0.13846153846153847" type="real" />
  </edge>
  <edge id="Q15788 (pp) Q9UBK2" label="NCOA1_HUMAN (pp) PRGC1_HUMAN" source="Q15788" target="Q9UBK2">
    <att name="confidence_score" value="1.0" type="real" />
    <att name="confidence_score_old" value="1.0" type="real" />
    <att name="initial_score" value="0.5225" type="real" />
    <att name="relevance_score" value="0.1" type="real" />
  </edge>
  <edge id="Q15788 (pp) Q9Y6Q9" label="NCOA1_HUMAN (pp) NCOA3_HUMAN" source="Q15788" target="Q9Y6Q9">
    <att name="confidence_score" value="1.0" type="real" />
    <att name="confidence_score_old" value="1.0" type="real" />
    <att name="initial_score" value="0.6483" type="real" />
    <att name="relevance_score" value="0.14953271028037382" type="real" />
  </edge>
</graph>
