# Supplementary material for: New insights into the molecular biology of Alzheimer’s-like cerebral amyloidosis achieved through multi‐omics approaches
Source: PLoS One. 2025 Sep 3;20(9):e0330859. doi: 10.1371/journal.pone.0330859 (PMC12407441; doi:10.1371/journal.pone.0330859)
Supplement: S4 Appendix — (ZIP) [file pone.0330859.s014.zip › c1_3_113.xgmml]

<?xml version='1.0' encoding='utf-8'?>
<graph xmlns="http://www.cs.rpi.edu/XGMML" xmlns:dc="http://purl.org/dc/elements/1.1/" xmlns:rdf="http://www.w3.org/1999/02/22-rdf-syntax-ns#" label="[c1_3_113]@0.1" directed="0" vendor="Intomics A/S">
  <att name="layoutAlgorithm" value="Edge-weighted Spring Embedded" type="string" />
  <att name="networkMetadata"><rdf:RDF><rdf:Description rdf:about="https://www.intomics.com/"><dc:type>Protein-Protein Interaction</dc:type><dc:description>https://www.intomics.com/inbiomap/</dc:description><dc:identifier>[Q04759]@0.1</dc:identifier><dc:date>2024-01-31 21:21:58 UTC</dc:date><dc:title>inBio Map network</dc:title><dc:source>/unity/intomics/inhouse/software/inBio_Command_2023_08/share/data/interactions/network_0/inBio_Map_2023_08_10</dc:source><dc:format>Cytoscape-XGMML</dc:format></rdf:Description></rdf:RDF></att>
  <att name="_inBio_interactomeVersion" value="2023_08_10" type="string" />
  <att name="_inBio_formatVersion" value="1" type="integer" />
  <att name="_inBio_formatVersion" value="1" type="integer" />
  <att name="_inBio_interactomeVersion" value="2023_08_10" type="string" />
  <att name="layoutAlgorithm" value="Edge-weighted Spring Embedded" type="string" />
  <att name="order" value="1" type="integer" />
  <node id="O14523" label="C2C2L_HUMAN">
    <att name="ac" value="O14523" type="string" />
    <att name="description" value="Phospholipid transfer protein C2CD2L" type="string" />
    <att name="gene" value="C2CD2L" type="string" />
    <att name="localization" value="Plasma membrane bound" type="string" />
    <att name="order" value="1" type="integer" />
    <att name="relevance_score" value="0.16666666666666666" type="real" />
    <att name="localization" value="Plasma membrane bound" type="string" />
    <att name="description" value="Phospholipid transfer protein C2CD2L" type="string" />
  </node>
  <node id="O14775" label="GNB5_HUMAN">
    <att name="ac" value="O14775" type="string" />
    <att name="description" value="Guanine nucleotide-binding protein subunit beta-5" type="string" />
    <att name="gene" value="GNB5" type="string" />
    <att name="localization" value="" type="string" />
    <att name="order" value="1" type="integer" />
    <att name="relevance_score" value="0.13793103448275862" type="real" />
    <att name="localization" value="" type="string" />
    <att name="description" value="Guanine nucleotide-binding protein subunit beta-5" type="string" />
  </node>
  <node id="O15117" label="FYB1_HUMAN">
    <att name="ac" value="O15117" type="string" />
    <att name="description" value="FYN-binding protein 1" type="string" />
    <att name="gene" value="FYB1" type="string" />
    <att name="localization" value="" type="string" />
    <att name="order" value="1" type="integer" />
    <att name="relevance_score" value="0.2727272727272727" type="real" />
    <att name="localization" value="" type="string" />
    <att name="description" value="FYN-binding protein 1" type="string" />
  </node>
  <node id="O15530" label="PDPK1_HUMAN">
    <att name="ac" value="O15530" type="string" />
    <att name="description" value="3-phosphoinositide-dependent protein kinase 1" type="string" />
    <att name="gene" value="PDPK1" type="string" />
    <att name="localization" value="Kinase" type="string" />
    <att name="order" value="1" type="integer" />
    <att name="relevance_score" value="0.17592592592592593" type="real" />
    <att name="localization" value="Kinase" type="string" />
    <att name="description" value="3-phosphoinositide-dependent protein kinase 1" type="string" />
  </node>
  <node id="O75916" label="RGS9_HUMAN">
    <att name="ac" value="O75916" type="string" />
    <att name="description" value="Regulator of G-protein signaling 9" type="string" />
    <att name="gene" value="RGS9" type="string" />
    <att name="localization" value="" type="string" />
    <att name="order" value="1" type="integer" />
    <att name="relevance_score" value="0.36363636363636365" type="real" />
    <att name="localization" value="" type="string" />
    <att name="description" value="Regulator of G-protein signaling 9" type="string" />
  </node>
  <node id="O95999" label="BCL10_HUMAN">
    <att name="ac" value="O95999" type="string" />
    <att name="description" value="B-cell lymphoma/leukemia 10" type="string" />
    <att name="gene" value="BCL10" type="string" />
    <att name="localization" value="" type="string" />
    <att name="order" value="1" type="integer" />
    <att name="relevance_score" value="0.29411764705882354" type="real" />
    <att name="localization" value="" type="string" />
    <att name="description" value="B-cell lymphoma/leukemia 10" type="string" />
  </node>
  <node id="P01730" label="CD4_HUMAN">
    <att name="ac" value="P01730" type="string" />
    <att name="description" value="T-cell surface glycoprotein CD4" type="string" />
    <att name="gene" value="CD4" type="string" />
    <att name="localization" value="Receptor" type="string" />
    <att name="order" value="1" type="integer" />
    <att name="relevance_score" value="0.2375" type="real" />
    <att name="_Receptor" value="true" type="boolean" />
    <att name="localization" value="Receptor" type="string" />
    <att name="description" value="T-cell surface glycoprotein CD4" type="string" />
  </node>
  <node id="P01733" label="TVBL3_HUMAN">
    <att name="ac" value="P01733" type="string" />
    <att name="description" value="T cell receptor beta variable 12-3" type="string" />
    <att name="gene" value="TRBV12-3" type="string" />
    <att name="localization" value="Receptor" type="string" />
    <att name="order" value="1" type="integer" />
    <att name="relevance_score" value="0.5142857142857142" type="real" />
    <att name="_Receptor" value="true" type="boolean" />
    <att name="localization" value="Receptor" type="string" />
    <att name="description" value="T cell receptor beta variable 12-3" type="string" />
  </node>
  <node id="P01737" label="TVA84_HUMAN">
    <att name="ac" value="P01737" type="string" />
    <att name="description" value="T cell receptor alpha variable 8-4" type="string" />
    <att name="gene" value="TRAV8-4" type="string" />
    <att name="localization" value="Receptor" type="string" />
    <att name="order" value="1" type="integer" />
    <att name="relevance_score" value="0.5142857142857142" type="real" />
    <att name="_Receptor" value="true" type="boolean" />
    <att name="localization" value="Receptor" type="string" />
    <att name="description" value="T cell receptor alpha variable 8-4" type="string" />
  </node>
  <node id="P01848" label="TRAC_HUMAN">
    <att name="ac" value="P01848" type="string" />
    <att name="description" value="T cell receptor alpha chain constant" type="string" />
    <att name="gene" value="TRAC" type="string" />
    <att name="localization" value="Receptor" type="string" />
    <att name="order" value="1" type="integer" />
    <att name="relevance_score" value="0.48717948717948717" type="real" />
    <att name="_Receptor" value="true" type="boolean" />
    <att name="localization" value="Receptor" type="string" />
    <att name="description" value="T cell receptor alpha chain constant" type="string" />
  </node>
  <node id="P01850" label="TRBC1_HUMAN">
    <att name="ac" value="P01850" type="string" />
    <att name="description" value="T cell receptor beta constant 1" type="string" />
    <att name="gene" value="TRBC1" type="string" />
    <att name="localization" value="Receptor" type="string" />
    <att name="order" value="1" type="integer" />
    <att name="relevance_score" value="0.48717948717948717" type="real" />
    <att name="_Receptor" value="true" type="boolean" />
    <att name="localization" value="Receptor" type="string" />
    <att name="description" value="T cell receptor beta constant 1" type="string" />
  </node>
  <node id="P01903" label="DRA_HUMAN">
    <att name="ac" value="P01903" type="string" />
    <att name="description" value="HLA class II histocompatibility antigen, DR alpha chain" type="string" />
    <att name="gene" value="HLA-DRA" type="string" />
    <att name="localization" value="Plasma membrane bound" type="string" />
    <att name="order" value="1" type="integer" />
    <att name="relevance_score" value="0.20430107526881722" type="real" />
    <att name="localization" value="Plasma membrane bound" type="string" />
    <att name="description" value="HLA class II histocompatibility antigen, DR alpha chain" type="string" />
  </node>
  <node id="P01906" label="DQA2_HUMAN">
    <att name="ac" value="P01906" type="string" />
    <att name="description" value="HLA class II histocompatibility antigen, DQ alpha 2 chain" type="string" />
    <att name="gene" value="HLA-DQA2" type="string" />
    <att name="localization" value="Plasma membrane bound" type="string" />
    <att name="order" value="1" type="integer" />
    <att name="relevance_score" value="0.29508196721311475" type="real" />
    <att name="localization" value="Plasma membrane bound" type="string" />
    <att name="description" value="HLA class II histocompatibility antigen, DQ alpha 2 chain" type="string" />
  </node>
  <node id="P01909" label="DQA1_HUMAN">
    <att name="ac" value="P01909" type="string" />
    <att name="description" value="HLA class II histocompatibility antigen, DQ alpha 1 chain" type="string" />
    <att name="gene" value="HLA-DQA1" type="string" />
    <att name="localization" value="Plasma membrane bound" type="string" />
    <att name="order" value="1" type="integer" />
    <att name="relevance_score" value="0.21428571428571427" type="real" />
    <att name="localization" value="Plasma membrane bound" type="string" />
    <att name="description" value="HLA class II histocompatibility antigen, DQ alpha 1 chain" type="string" />
  </node>
  <node id="P02686" label="MBP_HUMAN">
    <att name="ac" value="P02686" type="string" />
    <att name="description" value="Myelin basic protein" type="string" />
    <att name="gene" value="MBP" type="string" />
    <att name="localization" value="" type="string" />
    <att name="order" value="1" type="integer" />
    <att name="relevance_score" value="0.14705882352941177" type="real" />
    <att name="localization" value="" type="string" />
    <att name="description" value="Myelin basic protein" type="string" />
  </node>
  <node id="P04234" label="CD3D_HUMAN">
    <att name="ac" value="P04234" type="string" />
    <att name="description" value="T-cell surface glycoprotein CD3 delta chain" type="string" />
    <att name="gene" value="CD3D" type="string" />
    <att name="localization" value="Receptor" type="string" />
    <att name="order" value="1" type="integer" />
    <att name="relevance_score" value="0.2857142857142857" type="real" />
    <att name="_Receptor" value="true" type="boolean" />
    <att name="localization" value="Receptor" type="string" />
    <att name="description" value="T-cell surface glycoprotein CD3 delta chain" type="string" />
  </node>
  <node id="P04435" label="TVB79_HUMAN">
    <att name="ac" value="P04435" type="string" />
    <att name="description" value="T cell receptor beta variable 7-9" type="string" />
    <att name="gene" value="TRBV7-9" type="string" />
    <att name="localization" value="Receptor" type="string" />
    <att name="order" value="1" type="integer" />
    <att name="relevance_score" value="0.5142857142857142" type="real" />
    <att name="_Receptor" value="true" type="boolean" />
    <att name="localization" value="Receptor" type="string" />
    <att name="description" value="T cell receptor beta variable 7-9" type="string" />
  </node>
  <node id="P04437" label="TVA29_HUMAN">
    <att name="ac" value="P04437" type="string" />
    <att name="description" value="T cell receptor alpha variable 29/delta variable 5" type="string" />
    <att name="gene" value="TRAV29DV5" type="string" />
    <att name="localization" value="Receptor" type="string" />
    <att name="order" value="1" type="integer" />
    <att name="relevance_score" value="0.5142857142857142" type="real" />
    <att name="_Receptor" value="true" type="boolean" />
    <att name="localization" value="Receptor" type="string" />
    <att name="description" value="T cell receptor alpha variable 29/delta variable 5" type="string" />
  </node>
  <node id="P05129" label="KPCG_HUMAN">
    <att name="ac" value="P05129" type="string" />
    <att name="description" value="Protein kinase C gamma type" type="string" />
    <att name="gene" value="PRKCG" type="string" />
    <att name="localization" value="Kinase" type="string" />
    <att name="order" value="1" type="integer" />
    <att name="relevance_score" value="0.22448979591836735" type="real" />
    <att name="localization" value="Kinase" type="string" />
    <att name="description" value="Protein kinase C gamma type" type="string" />
  </node>
  <node id="P05771" label="KPCB_HUMAN">
    <att name="ac" value="P05771" type="string" />
    <att name="description" value="Protein kinase C beta type" type="string" />
    <att name="gene" value="PRKCB" type="string" />
    <att name="localization" value="Kinase" type="string" />
    <att name="order" value="1" type="integer" />
    <att name="relevance_score" value="0.2" type="real" />
    <att name="localization" value="Kinase" type="string" />
    <att name="description" value="Protein kinase C beta type" type="string" />
  </node>
  <node id="P06239" label="LCK_HUMAN">
    <att name="ac" value="P06239" type="string" />
    <att name="description" value="Tyrosine-protein kinase Lck" type="string" />
    <att name="gene" value="LCK" type="string" />
    <att name="localization" value="Kinase" type="string" />
    <att name="order" value="1" type="integer" />
    <att name="relevance_score" value="0.17647058823529413" type="real" />
    <att name="localization" value="Kinase" type="string" />
    <att name="description" value="Tyrosine-protein kinase Lck" type="string" />
  </node>
  <node id="P07766" label="CD3E_HUMAN">
    <att name="ac" value="P07766" type="string" />
    <att name="description" value="T-cell surface glycoprotein CD3 epsilon chain" type="string" />
    <att name="gene" value="CD3E" type="string" />
    <att name="localization" value="Receptor" type="string" />
    <att name="order" value="1" type="integer" />
    <att name="relevance_score" value="0.27692307692307694" type="real" />
    <att name="_Receptor" value="true" type="boolean" />
    <att name="localization" value="Receptor" type="string" />
    <att name="description" value="T-cell surface glycoprotein CD3 epsilon chain" type="string" />
  </node>
  <node id="P09693" label="CD3G_HUMAN">
    <att name="ac" value="P09693" type="string" />
    <att name="description" value="T-cell surface glycoprotein CD3 gamma chain" type="string" />
    <att name="gene" value="CD3G" type="string" />
    <att name="localization" value="Receptor" type="string" />
    <att name="order" value="1" type="integer" />
    <att name="relevance_score" value="0.25301204819277107" type="real" />
    <att name="_Receptor" value="true" type="boolean" />
    <att name="localization" value="Receptor" type="string" />
    <att name="description" value="T-cell surface glycoprotein CD3 gamma chain" type="string" />
  </node>
  <node id="P10747" label="CD28_HUMAN">
    <att name="ac" value="P10747" type="string" />
    <att name="description" value="T-cell-specific surface glycoprotein CD28" type="string" />
    <att name="gene" value="CD28" type="string" />
    <att name="localization" value="Plasma membrane bound" type="string" />
    <att name="order" value="1" type="integer" />
    <att name="relevance_score" value="0.23529411764705882" type="real" />
    <att name="localization" value="Plasma membrane bound" type="string" />
    <att name="description" value="T-cell-specific surface glycoprotein CD28" type="string" />
  </node>
  <node id="P14151" label="LYAM1_HUMAN">
    <att name="ac" value="P14151" type="string" />
    <att name="description" value="L-selectin" type="string" />
    <att name="gene" value="SELL" type="string" />
    <att name="localization" value="Plasma membrane bound" type="string" />
    <att name="order" value="1" type="integer" />
    <att name="relevance_score" value="0.21052631578947367" type="real" />
    <att name="localization" value="Plasma membrane bound" type="string" />
    <att name="description" value="L-selectin" type="string" />
  </node>
  <node id="P17252" label="KPCA_HUMAN">
    <att name="ac" value="P17252" type="string" />
    <att name="description" value="Protein kinase C alpha type" type="string" />
    <att name="gene" value="PRKCA" type="string" />
    <att name="localization" value="Kinase" type="string" />
    <att name="order" value="1" type="integer" />
    <att name="relevance_score" value="0.12582781456953643" type="real" />
    <att name="localization" value="Kinase" type="string" />
    <att name="description" value="Protein kinase C alpha type" type="string" />
  </node>
  <node id="P20036" label="DPA1_HUMAN">
    <att name="ac" value="P20036" type="string" />
    <att name="description" value="HLA class II histocompatibility antigen, DP alpha 1 chain" type="string" />
    <att name="gene" value="HLA-DPA1" type="string" />
    <att name="localization" value="Plasma membrane bound" type="string" />
    <att name="order" value="1" type="integer" />
    <att name="relevance_score" value="0.13953488372093023" type="real" />
    <att name="localization" value="Plasma membrane bound" type="string" />
    <att name="description" value="HLA class II histocompatibility antigen, DP alpha 1 chain" type="string" />
  </node>
  <node id="P20963" label="CD3Z_HUMAN">
    <att name="ac" value="P20963" type="string" />
    <att name="description" value="T-cell surface glycoprotein CD3 zeta chain" type="string" />
    <att name="gene" value="CD247" type="string" />
    <att name="localization" value="Receptor" type="string" />
    <att name="order" value="1" type="integer" />
    <att name="relevance_score" value="0.22916666666666666" type="real" />
    <att name="_Receptor" value="true" type="boolean" />
    <att name="localization" value="Receptor" type="string" />
    <att name="description" value="T-cell surface glycoprotein CD3 zeta chain" type="string" />
  </node>
  <node id="P24723" label="KPCL_HUMAN">
    <att name="ac" value="P24723" type="string" />
    <att name="description" value="Protein kinase C eta type" type="string" />
    <att name="gene" value="PRKCH" type="string" />
    <att name="localization" value="Kinase" type="string" />
    <att name="order" value="1" type="integer" />
    <att name="relevance_score" value="0.625" type="real" />
    <att name="localization" value="Kinase" type="string" />
    <att name="description" value="Protein kinase C eta type" type="string" />
  </node>
  <node id="P35568" label="IRS1_HUMAN">
    <att name="ac" value="P35568" type="string" />
    <att name="description" value="Insulin receptor substrate 1" type="string" />
    <att name="gene" value="IRS1" type="string" />
    <att name="localization" value="" type="string" />
    <att name="order" value="1" type="integer" />
    <att name="relevance_score" value="0.10434782608695652" type="real" />
    <att name="localization" value="" type="string" />
    <att name="description" value="Insulin receptor substrate 1" type="string" />
  </node>
  <node id="P41743" label="KPCI_HUMAN">
    <att name="ac" value="P41743" type="string" />
    <att name="description" value="Protein kinase C iota type" type="string" />
    <att name="gene" value="PRKCI" type="string" />
    <att name="localization" value="Kinase" type="string" />
    <att name="order" value="1" type="integer" />
    <att name="relevance_score" value="0.17721518987341772" type="real" />
    <att name="localization" value="Kinase" type="string" />
    <att name="description" value="Protein kinase C iota type" type="string" />
  </node>
  <node id="Q02156" label="KPCE_HUMAN">
    <att name="ac" value="Q02156" type="string" />
    <att name="description" value="Protein kinase C epsilon type" type="string" />
    <att name="gene" value="PRKCE" type="string" />
    <att name="localization" value="Kinase" type="string" />
    <att name="order" value="1" type="integer" />
    <att name="relevance_score" value="0.15476190476190477" type="real" />
    <att name="localization" value="Kinase" type="string" />
    <att name="description" value="Protein kinase C epsilon type" type="string" />
  </node>
  <node id="Q04759" label="KPCT_HUMAN">
    <att name="ac" value="Q04759" type="string" />
    <att name="description" value="Protein kinase C theta type" type="string" />
    <att name="gene" value="PRKCQ" type="string" />
    <att name="localization" value="Kinase" type="string" />
    <att name="order" value="0" type="integer" />
    <att name="relevance_score" value="1.0" type="real" />
    <att name="localization" value="Kinase" type="string" />
    <att name="description" value="Protein kinase C theta type" type="string" />
  </node>
  <node id="Q05513" label="KPCZ_HUMAN">
    <att name="ac" value="Q05513" type="string" />
    <att name="description" value="Protein kinase C zeta type" type="string" />
    <att name="gene" value="PRKCZ" type="string" />
    <att name="localization" value="Kinase" type="string" />
    <att name="order" value="1" type="integer" />
    <att name="relevance_score" value="0.1258741258741259" type="real" />
    <att name="localization" value="Kinase" type="string" />
    <att name="description" value="Protein kinase C zeta type" type="string" />
  </node>
  <node id="Q05655" label="KPCD_HUMAN">
    <att name="ac" value="Q05655" type="string" />
    <att name="description" value="Protein kinase C delta type" type="string" />
    <att name="gene" value="PRKCD" type="string" />
    <att name="localization" value="Kinase" type="string" />
    <att name="order" value="1" type="integer" />
    <att name="relevance_score" value="0.15315315315315314" type="real" />
    <att name="localization" value="Kinase" type="string" />
    <att name="description" value="Protein kinase C delta type" type="string" />
  </node>
  <node id="Q06187" label="BTK_HUMAN">
    <att name="ac" value="Q06187" type="string" />
    <att name="description" value="Tyrosine-protein kinase BTK" type="string" />
    <att name="gene" value="BTK" type="string" />
    <att name="localization" value="Kinase" type="string" />
    <att name="order" value="1" type="integer" />
    <att name="relevance_score" value="0.10526315789473684" type="real" />
    <att name="localization" value="Kinase" type="string" />
    <att name="description" value="Tyrosine-protein kinase BTK" type="string" />
  </node>
  <node id="Q13094" label="LCP2_HUMAN">
    <att name="ac" value="Q13094" type="string" />
    <att name="description" value="Lymphocyte cytosolic protein 2" type="string" />
    <att name="gene" value="LCP2" type="string" />
    <att name="localization" value="" type="string" />
    <att name="order" value="1" type="integer" />
    <att name="relevance_score" value="0.390625" type="real" />
    <att name="localization" value="" type="string" />
    <att name="description" value="Lymphocyte cytosolic protein 2" type="string" />
  </node>
  <node id="Q13191" label="CBLB_HUMAN">
    <att name="ac" value="Q13191" type="string" />
    <att name="description" value="E3 ubiquitin-protein ligase CBL-B" type="string" />
    <att name="gene" value="CBLB" type="string" />
    <att name="localization" value="Enzyme" type="string" />
    <att name="order" value="1" type="integer" />
    <att name="relevance_score" value="0.10588235294117647" type="real" />
    <att name="localization" value="Enzyme" type="string" />
    <att name="description" value="E3 ubiquitin-protein ligase CBL-B" type="string" />
  </node>
  <node id="Q15139" label="KPCD1_HUMAN">
    <att name="ac" value="Q15139" type="string" />
    <att name="description" value="Serine/threonine-protein kinase D1" type="string" />
    <att name="gene" value="PRKD1" type="string" />
    <att name="localization" value="Kinase" type="string" />
    <att name="order" value="1" type="integer" />
    <att name="relevance_score" value="0.22448979591836735" type="real" />
    <att name="localization" value="Kinase" type="string" />
    <att name="description" value="Serine/threonine-protein kinase D1" type="string" />
  </node>
  <node id="Q15750" label="TAB1_HUMAN">
    <att name="ac" value="Q15750" type="string" />
    <att name="description" value="TGF-beta-activated kinase 1 and MAP3K7-binding protein 1" type="string" />
    <att name="gene" value="TAB1" type="string" />
    <att name="localization" value="" type="string" />
    <att name="order" value="1" type="integer" />
    <att name="relevance_score" value="0.12658227848101267" type="real" />
    <att name="localization" value="" type="string" />
    <att name="description" value="TGF-beta-activated kinase 1 and MAP3K7-binding protein 1" type="string" />
  </node>
  <node id="Q6ZS82" label="R9BP_HUMAN">
    <att name="ac" value="Q6ZS82" type="string" />
    <att name="description" value="Regulator of G-protein signaling 9-binding protein" type="string" />
    <att name="gene" value="RGS9BP" type="string" />
    <att name="localization" value="" type="string" />
    <att name="order" value="1" type="integer" />
    <att name="relevance_score" value="1.0" type="real" />
    <att name="localization" value="" type="string" />
    <att name="description" value="Regulator of G-protein signaling 9-binding protein" type="string" />
  </node>
  <node id="Q86Y01" label="DTX1_HUMAN">
    <att name="ac" value="Q86Y01" type="string" />
    <att name="description" value="E3 ubiquitin-protein ligase DTX1" type="string" />
    <att name="gene" value="DTX1" type="string" />
    <att name="localization" value="Enzyme" type="string" />
    <att name="order" value="1" type="integer" />
    <att name="relevance_score" value="0.11764705882352941" type="real" />
    <att name="localization" value="Enzyme" type="string" />
    <att name="description" value="E3 ubiquitin-protein ligase DTX1" type="string" />
  </node>
  <node id="Q8IV61" label="GRP3_HUMAN">
    <att name="ac" value="Q8IV61" type="string" />
    <att name="description" value="Ras guanyl-releasing protein 3" type="string" />
    <att name="gene" value="RASGRP3" type="string" />
    <att name="localization" value="" type="string" />
    <att name="order" value="1" type="integer" />
    <att name="relevance_score" value="0.5" type="real" />
    <att name="localization" value="" type="string" />
    <att name="description" value="Ras guanyl-releasing protein 3" type="string" />
  </node>
  <node id="Q8IVH8" label="M4K3_HUMAN">
    <att name="ac" value="Q8IVH8" type="string" />
    <att name="description" value="Mitogen-activated protein kinase kinase kinase kinase 3" type="string" />
    <att name="gene" value="MAP4K3" type="string" />
    <att name="localization" value="Kinase" type="string" />
    <att name="order" value="1" type="integer" />
    <att name="relevance_score" value="0.13333333333333333" type="real" />
    <att name="localization" value="Kinase" type="string" />
    <att name="description" value="Mitogen-activated protein kinase kinase kinase kinase 3" type="string" />
  </node>
  <node id="Q8N5C8" label="TAB3_HUMAN">
    <att name="ac" value="Q8N5C8" type="string" />
    <att name="description" value="TGF-beta-activated kinase 1 and MAP3K7-binding protein 3" type="string" />
    <att name="gene" value="TAB3" type="string" />
    <att name="localization" value="" type="string" />
    <att name="order" value="1" type="integer" />
    <att name="relevance_score" value="0.20833333333333334" type="real" />
    <att name="localization" value="" type="string" />
    <att name="description" value="TGF-beta-activated kinase 1 and MAP3K7-binding protein 3" type="string" />
  </node>
  <node id="Q9BXL7" label="CAR11_HUMAN">
    <att name="ac" value="Q9BXL7" type="string" />
    <att name="description" value="Caspase recruitment domain-containing protein 11" type="string" />
    <att name="gene" value="CARD11" type="string" />
    <att name="localization" value="" type="string" />
    <att name="order" value="1" type="integer" />
    <att name="relevance_score" value="0.4838709677419355" type="real" />
    <att name="localization" value="" type="string" />
    <att name="description" value="Caspase recruitment domain-containing protein 11" type="string" />
  </node>
  <node id="Q9NSE2" label="CISH_HUMAN">
    <att name="ac" value="Q9NSE2" type="string" />
    <att name="description" value="Cytokine-inducible SH2-containing protein" type="string" />
    <att name="gene" value="CISH" type="string" />
    <att name="localization" value="" type="string" />
    <att name="order" value="1" type="integer" />
    <att name="relevance_score" value="0.10344827586206896" type="real" />
    <att name="localization" value="" type="string" />
    <att name="description" value="Cytokine-inducible SH2-containing protein" type="string" />
  </node>
  <node id="Q9NYJ8" label="TAB2_HUMAN">
    <att name="ac" value="Q9NYJ8" type="string" />
    <att name="description" value="TGF-beta-activated kinase 1 and MAP3K7-binding protein 2" type="string" />
    <att name="gene" value="TAB2" type="string" />
    <att name="localization" value="" type="string" />
    <att name="order" value="1" type="integer" />
    <att name="relevance_score" value="0.14606741573033707" type="real" />
    <att name="localization" value="" type="string" />
    <att name="description" value="TGF-beta-activated kinase 1 and MAP3K7-binding protein 2" type="string" />
  </node>
  <node id="Q9UDY8" label="MALT1_HUMAN">
    <att name="ac" value="Q9UDY8" type="string" />
    <att name="description" value="Mucosa-associated lymphoid tissue lymphoma translocation protein 1" type="string" />
    <att name="gene" value="MALT1" type="string" />
    <att name="localization" value="Enzyme" type="string" />
    <att name="order" value="1" type="integer" />
    <att name="relevance_score" value="0.32432432432432434" type="real" />
    <att name="localization" value="Enzyme" type="string" />
    <att name="description" value="Mucosa-associated lymphoid tissue lymphoma translocation protein 1" type="string" />
  </node>
  <node id="A0A0A6YYK7" label="TVA19_HUMAN">
    <att name="ac" value="A0A0A6YYK7" type="string" />
    <att name="description" value="T cell receptor alpha variable 19" type="string" />
    <att name="gene" value="TRAV19" type="string" />
    <att name="localization" value="Receptor" type="string" />
    <att name="order" value="1" type="integer" />
    <att name="relevance_score" value="0.5142857142857142" type="real" />
    <att name="_Receptor" value="true" type="boolean" />
    <att name="localization" value="Receptor" type="string" />
    <att name="description" value="T cell receptor alpha variable 19" type="string" />
  </node>
  <edge id="O14523 (pp) Q04759" label="C2C2L_HUMAN (pp) KPCT_HUMAN" source="O14523" target="Q04759">
    <att name="confidence_score" value="1.0" type="real" />
    <att name="confidence_score_old" value="0.1599" type="real" />
    <att name="initial_score" value="0.0547" type="real" />
    <att name="relevance_score" value="0.16666666666666666" type="real" />
  </edge>
  <edge id="O14775 (pp) O75916" label="GNB5_HUMAN (pp) RGS9_HUMAN" source="O14775" target="O75916">
    <att name="confidence_score" value="1.0" type="real" />
    <att name="confidence_score_old" value="1.0" type="real" />
    <att name="initial_score" value="0.8104" type="real" />
    <att name="relevance_score" value="0.13793103448275862" type="real" />
  </edge>
  <edge id="O14775 (pp) P17252" label="GNB5_HUMAN (pp) KPCA_HUMAN" source="O14775" target="P17252">
    <att name="confidence_score" value="1.0" type="real" />
    <att name="confidence_score_old" value="1.0" type="real" />
    <att name="initial_score" value="0.3971" type="real" />
    <att name="relevance_score" value="0.12582781456953643" type="real" />
  </edge>
  <edge id="O14775 (pp) Q04759" label="GNB5_HUMAN (pp) KPCT_HUMAN" source="O14775" target="Q04759">
    <att name="confidence_score" value="1.0" type="real" />
    <att name="confidence_score_old" value="1.0" type="real" />
    <att name="initial_score" value="0.4095" type="real" />
    <att name="relevance_score" value="0.13793103448275862" type="real" />
  </edge>
  <edge id="O14775 (pp) Q6ZS82" label="GNB5_HUMAN (pp) R9BP_HUMAN" source="O14775" target="Q6ZS82">
    <att name="confidence_score" value="1.0" type="real" />
    <att name="confidence_score_old" value="1.0" type="real" />
    <att name="initial_score" value="0.4473" type="real" />
    <att name="relevance_score" value="0.13793103448275862" type="real" />
  </edge>
  <edge id="O15117 (pp) O95999" label="FYB1_HUMAN (pp) BCL10_HUMAN" source="O15117" target="O95999">
    <att name="confidence_score" value="1.0" type="real" />
    <att name="confidence_score_old" value="0.2054" type="real" />
    <att name="initial_score" value="0.1759" type="real" />
    <att name="relevance_score" value="0.2727272727272727" type="real" />
  </edge>
  <edge id="O15117 (pp) P06239" label="FYB1_HUMAN (pp) LCK_HUMAN" source="O15117" target="P06239">
    <att name="confidence_score" value="1.0" type="real" />
    <att name="confidence_score_old" value="0.2556" type="real" />
    <att name="initial_score" value="0.2814" type="real" />
    <att name="relevance_score" value="0.17647058823529413" type="real" />
  </edge>
  <edge id="O15117 (pp) Q04759" label="FYB1_HUMAN (pp) KPCT_HUMAN" source="O15117" target="Q04759">
    <att name="confidence_score" value="1.0" type="real" />
    <att name="confidence_score_old" value="0.2058" type="real" />
    <att name="initial_score" value="0.1768" type="real" />
    <att name="relevance_score" value="0.2727272727272727" type="real" />
  </edge>
  <edge id="O15117 (pp) Q13094" label="FYB1_HUMAN (pp) LCP2_HUMAN" source="O15117" target="Q13094">
    <att name="confidence_score" value="1.0" type="real" />
    <att name="confidence_score_old" value="1.0" type="real" />
    <att name="initial_score" value="0.8519" type="real" />
    <att name="relevance_score" value="0.2727272727272727" type="real" />
  </edge>
  <edge id="O15117 (pp) Q9BXL7" label="FYB1_HUMAN (pp) CAR11_HUMAN" source="O15117" target="Q9BXL7">
    <att name="confidence_score" value="1.0" type="real" />
    <att name="confidence_score_old" value="0.2065" type="real" />
    <att name="initial_score" value="0.1784" type="real" />
    <att name="relevance_score" value="0.2727272727272727" type="real" />
  </edge>
  <edge id="O15530 (pp) O95999" label="PDPK1_HUMAN (pp) BCL10_HUMAN" source="O15530" target="O95999">
    <att name="confidence_score" value="1.0" type="real" />
    <att name="confidence_score_old" value="1.0" type="real" />
    <att name="initial_score" value="0.4667" type="real" />
    <att name="relevance_score" value="0.17592592592592593" type="real" />
  </edge>
  <edge id="O15530 (pp) P05771" label="PDPK1_HUMAN (pp) KPCB_HUMAN" source="O15530" target="P05771">
    <att name="confidence_score" value="1.0" type="real" />
    <att name="confidence_score_old" value="1.0" type="real" />
    <att name="initial_score" value="0.5902" type="real" />
    <att name="relevance_score" value="0.17592592592592593" type="real" />
  </edge>
  <edge id="O15530 (pp) P17252" label="PDPK1_HUMAN (pp) KPCA_HUMAN" source="O15530" target="P17252">
    <att name="confidence_score" value="1.0" type="real" />
    <att name="confidence_score_old" value="1.0" type="real" />
    <att name="initial_score" value="0.3906" type="real" />
    <att name="relevance_score" value="0.12582781456953643" type="real" />
  </edge>
  <edge id="O15530 (pp) P24723" label="PDPK1_HUMAN (pp) KPCL_HUMAN" source="O15530" target="P24723">
    <att name="confidence_score" value="1.0" type="real" />
    <att name="confidence_score_old" value="0.2282" type="real" />
    <att name="initial_score" value="0.2266" type="real" />
    <att name="relevance_score" value="0.17592592592592593" type="real" />
  </edge>
  <edge id="O15530 (pp) P41743" label="PDPK1_HUMAN (pp) KPCI_HUMAN" source="O15530" target="P41743">
    <att name="confidence_score" value="1.0" type="real" />
    <att name="confidence_score_old" value="0.4948" type="real" />
    <att name="initial_score" value="0.6005" type="real" />
    <att name="relevance_score" value="0.17592592592592593" type="real" />
  </edge>
  <edge id="O15530 (pp) Q02156" label="PDPK1_HUMAN (pp) KPCE_HUMAN" source="O15530" target="Q02156">
    <att name="confidence_score" value="1.0" type="real" />
    <att name="confidence_score_old" value="0.4062" type="real" />
    <att name="initial_score" value="0.5052" type="real" />
    <att name="relevance_score" value="0.15476190476190477" type="real" />
  </edge>
  <edge id="O15530 (pp) Q04759" label="PDPK1_HUMAN (pp) KPCT_HUMAN" source="O15530" target="Q04759">
    <att name="confidence_score" value="1.0" type="real" />
    <att name="confidence_score_old" value="1.0" type="real" />
    <att name="initial_score" value="0.6071" type="real" />
    <att name="relevance_score" value="0.17592592592592593" type="real" />
  </edge>
  <edge id="O15530 (pp) Q05513" label="PDPK1_HUMAN (pp) KPCZ_HUMAN" source="O15530" target="Q05513">
    <att name="confidence_score" value="1.0" type="real" />
    <att name="confidence_score_old" value="1.0" type="real" />
    <att name="initial_score" value="0.7812" type="real" />
    <att name="relevance_score" value="0.1258741258741259" type="real" />
  </edge>
  <edge id="O15530 (pp) Q05655" label="PDPK1_HUMAN (pp) KPCD_HUMAN" source="O15530" target="Q05655">
    <att name="confidence_score" value="1.0" type="real" />
    <att name="confidence_score_old" value="1.0" type="real" />
    <att name="initial_score" value="0.6945" type="real" />
    <att name="relevance_score" value="0.15315315315315314" type="real" />
  </edge>
  <edge id="O15530 (pp) Q13191" label="PDPK1_HUMAN (pp) CBLB_HUMAN" source="O15530" target="Q13191">
    <att name="confidence_score" value="1.0" type="real" />
    <att name="confidence_score_old" value="0.3248" type="real" />
    <att name="initial_score" value="0.3971" type="real" />
    <att name="relevance_score" value="0.10588235294117647" type="real" />
  </edge>
  <edge id="O15530 (pp) Q9BXL7" label="PDPK1_HUMAN (pp) CAR11_HUMAN" source="O15530" target="Q9BXL7">
    <att name="confidence_score" value="1.0" type="real" />
    <att name="confidence_score_old" value="1.0" type="real" />
    <att name="initial_score" value="0.6106" type="real" />
    <att name="relevance_score" value="0.17592592592592593" type="real" />
  </edge>
  <edge id="O15530 (pp) Q9NYJ8" label="PDPK1_HUMAN (pp) TAB2_HUMAN" source="O15530" target="Q9NYJ8">
    <att name="confidence_score" value="1.0" type="real" />
    <att name="confidence_score_old" value="1.0" type="real" />
    <att name="initial_score" value="0.2435" type="real" />
    <att name="relevance_score" value="0.14606741573033707" type="real" />
  </edge>
  <edge id="O15530 (pp) Q9UDY8" label="PDPK1_HUMAN (pp) MALT1_HUMAN" source="O15530" target="Q9UDY8">
    <att name="confidence_score" value="1.0" type="real" />
    <att name="confidence_score_old" value="1.0" type="real" />
    <att name="initial_score" value="0.1456" type="real" />
    <att name="relevance_score" value="0.17592592592592593" type="real" />
  </edge>
  <edge id="O75916 (pp) P17252" label="RGS9_HUMAN (pp) KPCA_HUMAN" source="O75916" target="P17252">
    <att name="confidence_score" value="1.0" type="real" />
    <att name="confidence_score_old" value="1.0" type="real" />
    <att name="initial_score" value="0.4157" type="real" />
    <att name="relevance_score" value="0.12582781456953643" type="real" />
  </edge>
  <edge id="O75916 (pp) Q04759" label="RGS9_HUMAN (pp) KPCT_HUMAN" source="O75916" target="Q04759">
    <att name="confidence_score" value="1.0" type="real" />
    <att name="confidence_score_old" value="1.0" type="real" />
    <att name="initial_score" value="0.4278" type="real" />
    <att name="relevance_score" value="0.36363636363636365" type="real" />
  </edge>
  <edge id="O75916 (pp) Q6ZS82" label="RGS9_HUMAN (pp) R9BP_HUMAN" source="O75916" target="Q6ZS82">
    <att name="confidence_score" value="1.0" type="real" />
    <att name="confidence_score_old" value="1.0" type="real" />
    <att name="initial_score" value="0.536" type="real" />
    <att name="relevance_score" value="0.36363636363636365" type="real" />
  </edge>
  <edge id="O95999 (pp) Q04759" label="BCL10_HUMAN (pp) KPCT_HUMAN" source="O95999" target="Q04759">
    <att name="confidence_score" value="1.0" type="real" />
    <att name="confidence_score_old" value="1.0" type="real" />
    <att name="initial_score" value="0.7374" type="real" />
    <att name="relevance_score" value="0.29411764705882354" type="real" />
  </edge>
  <edge id="O95999 (pp) Q05513" label="BCL10_HUMAN (pp) KPCZ_HUMAN" source="O95999" target="Q05513">
    <att name="confidence_score" value="1.0" type="real" />
    <att name="confidence_score_old" value="0.4992" type="real" />
    <att name="initial_score" value="0.6048" type="real" />
    <att name="relevance_score" value="0.1258741258741259" type="real" />
  </edge>
  <edge id="O95999 (pp) Q15750" label="BCL10_HUMAN (pp) TAB1_HUMAN" source="O95999" target="Q15750">
    <att name="confidence_score" value="1.0" type="real" />
    <att name="confidence_score_old" value="1.0" type="real" />
    <att name="initial_score" value="0.3136" type="real" />
    <att name="relevance_score" value="0.12658227848101267" type="real" />
  </edge>
  <edge id="O95999 (pp) Q8N5C8" label="BCL10_HUMAN (pp) TAB3_HUMAN" source="O95999" target="Q8N5C8">
    <att name="confidence_score" value="1.0" type="real" />
    <att name="confidence_score_old" value="1.0" type="real" />
    <att name="initial_score" value="0.3265" type="real" />
    <att name="relevance_score" value="0.20833333333333334" type="real" />
  </edge>
  <edge id="O95999 (pp) Q9BXL7" label="BCL10_HUMAN (pp) CAR11_HUMAN" source="O95999" target="Q9BXL7">
    <att name="confidence_score" value="1.0" type="real" />
    <att name="confidence_score_old" value="1.0" type="real" />
    <att name="initial_score" value="0.8556" type="real" />
    <att name="relevance_score" value="0.29411764705882354" type="real" />
  </edge>
  <edge id="O95999 (pp) Q9NYJ8" label="BCL10_HUMAN (pp) TAB2_HUMAN" source="O95999" target="Q9NYJ8">
    <att name="confidence_score" value="1.0" type="real" />
    <att name="confidence_score_old" value="1.0" type="real" />
    <att name="initial_score" value="0.4132" type="real" />
    <att name="relevance_score" value="0.14606741573033707" type="real" />
  </edge>
  <edge id="O95999 (pp) Q9UDY8" label="BCL10_HUMAN (pp) MALT1_HUMAN" source="O95999" target="Q9UDY8">
    <att name="confidence_score" value="1.0" type="real" />
    <att name="confidence_score_old" value="1.0" type="real" />
    <att name="initial_score" value="0.8454" type="real" />
    <att name="relevance_score" value="0.29411764705882354" type="real" />
  </edge>
  <edge id="P01730 (pp) P01733" label="CD4_HUMAN (pp) TVBL3_HUMAN" source="P01730" target="P01733">
    <att name="confidence_score" value="1.0" type="real" />
    <att name="confidence_score_old" value="1.0" type="real" />
    <att name="initial_score" value="0.2116" type="real" />
    <att name="relevance_score" value="0.2375" type="real" />
  </edge>
  <edge id="P01730 (pp) P01737" label="CD4_HUMAN (pp) TVA84_HUMAN" source="P01730" target="P01737">
    <att name="confidence_score" value="1.0" type="real" />
    <att name="confidence_score_old" value="1.0" type="real" />
    <att name="initial_score" value="0.2116" type="real" />
    <att name="relevance_score" value="0.2375" type="real" />
  </edge>
  <edge id="P01730 (pp) P01848" label="CD4_HUMAN (pp) TRAC_HUMAN" source="P01730" target="P01848">
    <att name="confidence_score" value="1.0" type="real" />
    <att name="confidence_score_old" value="1.0" type="real" />
    <att name="initial_score" value="0.2064" type="real" />
    <att name="relevance_score" value="0.2375" type="real" />
  </edge>
  <edge id="P01730 (pp) P01850" label="CD4_HUMAN (pp) TRBC1_HUMAN" source="P01730" target="P01850">
    <att name="confidence_score" value="1.0" type="real" />
    <att name="confidence_score_old" value="1.0" type="real" />
    <att name="initial_score" value="0.2087" type="real" />
    <att name="relevance_score" value="0.2375" type="real" />
  </edge>
  <edge id="P01730 (pp) P01903" label="CD4_HUMAN (pp) DRA_HUMAN" source="P01730" target="P01903">
    <att name="confidence_score" value="1.0" type="real" />
    <att name="confidence_score_old" value="1.0" type="real" />
    <att name="initial_score" value="0.1986" type="real" />
    <att name="relevance_score" value="0.20430107526881722" type="real" />
  </edge>
  <edge id="P01730 (pp) P01906" label="CD4_HUMAN (pp) DQA2_HUMAN" source="P01730" target="P01906">
    <att name="confidence_score" value="1.0" type="real" />
    <att name="confidence_score_old" value="1.0" type="real" />
    <att name="initial_score" value="0.3143" type="real" />
    <att name="relevance_score" value="0.2375" type="real" />
  </edge>
  <edge id="P01730 (pp) P01909" label="CD4_HUMAN (pp) DQA1_HUMAN" source="P01730" target="P01909">
    <att name="confidence_score" value="1.0" type="real" />
    <att name="confidence_score_old" value="1.0" type="real" />
    <att name="initial_score" value="0.1992" type="real" />
    <att name="relevance_score" value="0.21428571428571427" type="real" />
  </edge>
  <edge id="P01730 (pp) P04234" label="CD4_HUMAN (pp) CD3D_HUMAN" source="P01730" target="P04234">
    <att name="confidence_score" value="1.0" type="real" />
    <att name="confidence_score_old" value="1.0" type="real" />
    <att name="initial_score" value="0.2026" type="real" />
    <att name="relevance_score" value="0.2375" type="real" />
  </edge>
  <edge id="P01730 (pp) P04435" label="CD4_HUMAN (pp) TVB79_HUMAN" source="P01730" target="P04435">
    <att name="confidence_score" value="1.0" type="real" />
    <att name="confidence_score_old" value="1.0" type="real" />
    <att name="initial_score" value="0.2116" type="real" />
    <att name="relevance_score" value="0.2375" type="real" />
  </edge>
  <edge id="P01730 (pp) P04437" label="CD4_HUMAN (pp) TVA29_HUMAN" source="P01730" target="P04437">
    <att name="confidence_score" value="1.0" type="real" />
    <att name="confidence_score_old" value="1.0" type="real" />
    <att name="initial_score" value="0.2116" type="real" />
    <att name="relevance_score" value="0.2375" type="real" />
  </edge>
  <edge id="P01730 (pp) P06239" label="CD4_HUMAN (pp) LCK_HUMAN" source="P01730" target="P06239">
    <att name="confidence_score" value="1.0" type="real" />
    <att name="confidence_score_old" value="1.0" type="real" />
    <att name="initial_score" value="0.7926" type="real" />
    <att name="relevance_score" value="0.17647058823529413" type="real" />
  </edge>
  <edge id="P01730 (pp) P07766" label="CD4_HUMAN (pp) CD3E_HUMAN" source="P01730" target="P07766">
    <att name="confidence_score" value="1.0" type="real" />
    <att name="confidence_score_old" value="1.0" type="real" />
    <att name="initial_score" value="0.2022" type="real" />
    <att name="relevance_score" value="0.2375" type="real" />
  </edge>
  <edge id="P01730 (pp) P09693" label="CD4_HUMAN (pp) CD3G_HUMAN" source="P01730" target="P09693">
    <att name="confidence_score" value="1.0" type="real" />
    <att name="confidence_score_old" value="1.0" type="real" />
    <att name="initial_score" value="0.2048" type="real" />
    <att name="relevance_score" value="0.2375" type="real" />
  </edge>
  <edge id="P01730 (pp) P20036" label="CD4_HUMAN (pp) DPA1_HUMAN" source="P01730" target="P20036">
    <att name="confidence_score" value="1.0" type="real" />
    <att name="confidence_score_old" value="1.0" type="real" />
    <att name="initial_score" value="0.1994" type="real" />
    <att name="relevance_score" value="0.13953488372093023" type="real" />
  </edge>
  <edge id="P01730 (pp) P20963" label="CD4_HUMAN (pp) CD3Z_HUMAN" source="P01730" target="P20963">
    <att name="confidence_score" value="1.0" type="real" />
    <att name="confidence_score_old" value="1.0" type="real" />
    <att name="initial_score" value="0.1993" type="real" />
    <att name="relevance_score" value="0.22916666666666666" type="real" />
  </edge>
  <edge id="P01730 (pp) Q04759" label="CD4_HUMAN (pp) KPCT_HUMAN" source="P01730" target="Q04759">
    <att name="confidence_score" value="1.0" type="real" />
    <att name="confidence_score_old" value="1.0" type="real" />
    <att name="initial_score" value="0.1774" type="real" />
    <att name="relevance_score" value="0.2375" type="real" />
  </edge>
  <edge id="P01730 (pp) Q13094" label="CD4_HUMAN (pp) LCP2_HUMAN" source="P01730" target="Q13094">
    <att name="confidence_score" value="1.0" type="real" />
    <att name="confidence_score_old" value="1.0" type="real" />
    <att name="initial_score" value="0.0977" type="real" />
    <att name="relevance_score" value="0.2375" type="real" />
  </edge>
  <edge id="P01730 (pp) A0A0A6YYK7" label="CD4_HUMAN (pp) TVA19_HUMAN" source="P01730" target="A0A0A6YYK7">
    <att name="confidence_score" value="1.0" type="real" />
    <att name="confidence_score_old" value="1.0" type="real" />
    <att name="initial_score" value="0.2116" type="real" />
    <att name="relevance_score" value="0.2375" type="real" />
  </edge>
  <edge id="P01733 (pp) P01737" label="TVBL3_HUMAN (pp) TVA84_HUMAN" source="P01733" target="P01737">
    <att name="confidence_score" value="1.0" type="real" />
    <att name="confidence_score_old" value="1.0" type="real" />
    <att name="initial_score" value="0.1361" type="real" />
    <att name="relevance_score" value="0.5142857142857142" type="real" />
  </edge>
  <edge id="P01733 (pp) P01848" label="TVBL3_HUMAN (pp) TRAC_HUMAN" source="P01733" target="P01848">
    <att name="confidence_score" value="1.0" type="real" />
    <att name="confidence_score_old" value="1.0" type="real" />
    <att name="initial_score" value="0.1284" type="real" />
    <att name="relevance_score" value="0.48717948717948717" type="real" />
  </edge>
  <edge id="P01733 (pp) P01850" label="TVBL3_HUMAN (pp) TRBC1_HUMAN" source="P01733" target="P01850">
    <att name="confidence_score" value="1.0" type="real" />
    <att name="confidence_score_old" value="1.0" type="real" />
    <att name="initial_score" value="0.1033" type="real" />
    <att name="relevance_score" value="0.48717948717948717" type="real" />
  </edge>
  <edge id="P01733 (pp) P01903" label="TVBL3_HUMAN (pp) DRA_HUMAN" source="P01733" target="P01903">
    <att name="confidence_score" value="1.0" type="real" />
    <att name="confidence_score_old" value="1.0" type="real" />
    <att name="initial_score" value="0.2099" type="real" />
    <att name="relevance_score" value="0.20430107526881722" type="real" />
  </edge>
  <edge id="P01733 (pp) P01906" label="TVBL3_HUMAN (pp) DQA2_HUMAN" source="P01733" target="P01906">
    <att name="confidence_score" value="1.0" type="real" />
    <att name="confidence_score_old" value="1.0" type="real" />
    <att name="initial_score" value="0.2167" type="real" />
    <att name="relevance_score" value="0.29508196721311475" type="real" />
  </edge>
  <edge id="P01733 (pp) P01909" label="TVBL3_HUMAN (pp) DQA1_HUMAN" source="P01733" target="P01909">
    <att name="confidence_score" value="1.0" type="real" />
    <att name="confidence_score_old" value="1.0" type="real" />
    <att name="initial_score" value="0.2105" type="real" />
    <att name="relevance_score" value="0.21428571428571427" type="real" />
  </edge>
  <edge id="P01733 (pp) P04234" label="TVBL3_HUMAN (pp) CD3D_HUMAN" source="P01733" target="P04234">
    <att name="confidence_score" value="1.0" type="real" />
    <att name="confidence_score_old" value="1.0" type="real" />
    <att name="initial_score" value="0.1235" type="real" />
    <att name="relevance_score" value="0.2857142857142857" type="real" />
  </edge>
  <edge id="P01733 (pp) P04435" label="TVBL3_HUMAN (pp) TVB79_HUMAN" source="P01733" target="P04435">
    <att name="confidence_score" value="1.0" type="real" />
    <att name="confidence_score_old" value="1.0" type="real" />
    <att name="initial_score" value="0.1077" type="real" />
    <att name="relevance_score" value="0.5142857142857142" type="real" />
  </edge>
  <edge id="P01733 (pp) P04437" label="TVBL3_HUMAN (pp) TVA29_HUMAN" source="P01733" target="P04437">
    <att name="confidence_score" value="1.0" type="real" />
    <att name="confidence_score_old" value="1.0" type="real" />
    <att name="initial_score" value="0.1361" type="real" />
    <att name="relevance_score" value="0.5142857142857142" type="real" />
  </edge>
  <edge id="P01733 (pp) P06239" label="TVBL3_HUMAN (pp) LCK_HUMAN" source="P01733" target="P06239">
    <att name="confidence_score" value="1.0" type="real" />
    <att name="confidence_score_old" value="1.0" type="real" />
    <att name="initial_score" value="0.2081" type="real" />
    <att name="relevance_score" value="0.17647058823529413" type="real" />
  </edge>
  <edge id="P01733 (pp) P07766" label="TVBL3_HUMAN (pp) CD3E_HUMAN" source="P01733" target="P07766">
    <att name="confidence_score" value="1.0" type="real" />
    <att name="confidence_score_old" value="1.0" type="real" />
    <att name="initial_score" value="0.1251" type="real" />
    <att name="relevance_score" value="0.27692307692307694" type="real" />
  </edge>
  <edge id="P01733 (pp) P09693" label="TVBL3_HUMAN (pp) CD3G_HUMAN" source="P01733" target="P09693">
    <att name="confidence_score" value="1.0" type="real" />
    <att name="confidence_score_old" value="1.0" type="real" />
    <att name="initial_score" value="0.1243" type="real" />
    <att name="relevance_score" value="0.25301204819277107" type="real" />
  </edge>
  <edge id="P01733 (pp) P20036" label="TVBL3_HUMAN (pp) DPA1_HUMAN" source="P01733" target="P20036">
    <att name="confidence_score" value="1.0" type="real" />
    <att name="confidence_score_old" value="1.0" type="real" />
    <att name="initial_score" value="0.2116" type="real" />
    <att name="relevance_score" value="0.13953488372093023" type="real" />
  </edge>
  <edge id="P01733 (pp) P20963" label="TVBL3_HUMAN (pp) CD3Z_HUMAN" source="P01733" target="P20963">
    <att name="confidence_score" value="1.0" type="real" />
    <att name="confidence_score_old" value="1.0" type="real" />
    <att name="initial_score" value="0.123" type="real" />
    <att name="relevance_score" value="0.22916666666666666" type="real" />
  </edge>
  <edge id="P01733 (pp) Q04759" label="TVBL3_HUMAN (pp) KPCT_HUMAN" source="P01733" target="Q04759">
    <att name="confidence_score" value="1.0" type="real" />
    <att name="confidence_score_old" value="1.0" type="real" />
    <att name="initial_score" value="0.1851" type="real" />
    <att name="relevance_score" value="0.5142857142857142" type="real" />
  </edge>
  <edge id="P01733 (pp) Q13094" label="TVBL3_HUMAN (pp) LCP2_HUMAN" source="P01733" target="Q13094">
    <att name="confidence_score" value="1.0" type="real" />
    <att name="confidence_score_old" value="1.0" type="real" />
    <att name="initial_score" value="0.1026" type="real" />
    <att name="relevance_score" value="0.390625" type="real" />
  </edge>
  <edge id="P01733 (pp) A0A0A6YYK7" label="TVBL3_HUMAN (pp) TVA19_HUMAN" source="P01733" target="A0A0A6YYK7">
    <att name="confidence_score" value="1.0" type="real" />
    <att name="confidence_score_old" value="1.0" type="real" />
    <att name="initial_score" value="0.1361" type="real" />
    <att name="relevance_score" value="0.5142857142857142" type="real" />
  </edge>
  <edge id="P01737 (pp) P01848" label="TVA84_HUMAN (pp) TRAC_HUMAN" source="P01737" target="P01848">
    <att name="confidence_score" value="1.0" type="real" />
    <att name="confidence_score_old" value="1.0" type="real" />
    <att name="initial_score" value="0.1017" type="real" />
    <att name="relevance_score" value="0.48717948717948717" type="real" />
  </edge>
  <edge id="P01737 (pp) P01850" label="TVA84_HUMAN (pp) TRBC1_HUMAN" source="P01737" target="P01850">
    <att name="confidence_score" value="1.0" type="real" />
    <att name="confidence_score_old" value="1.0" type="real" />
    <att name="initial_score" value="0.1305" type="real" />
    <att name="relevance_score" value="0.48717948717948717" type="real" />
  </edge>
  <edge id="P01737 (pp) P01903" label="TVA84_HUMAN (pp) DRA_HUMAN" source="P01737" target="P01903">
    <att name="confidence_score" value="1.0" type="real" />
    <att name="confidence_score_old" value="1.0" type="real" />
    <att name="initial_score" value="0.2099" type="real" />
    <att name="relevance_score" value="0.20430107526881722" type="real" />
  </edge>
  <edge id="P01737 (pp) P01906" label="TVA84_HUMAN (pp) DQA2_HUMAN" source="P01737" target="P01906">
    <att name="confidence_score" value="1.0" type="real" />
    <att name="confidence_score_old" value="1.0" type="real" />
    <att name="initial_score" value="0.2167" type="real" />
    <att name="relevance_score" value="0.29508196721311475" type="real" />
  </edge>
  <edge id="P01737 (pp) P01909" label="TVA84_HUMAN (pp) DQA1_HUMAN" source="P01737" target="P01909">
    <att name="confidence_score" value="1.0" type="real" />
    <att name="confidence_score_old" value="1.0" type="real" />
    <att name="initial_score" value="0.2105" type="real" />
    <att name="relevance_score" value="0.21428571428571427" type="real" />
  </edge>
  <edge id="P01737 (pp) P04234" label="TVA84_HUMAN (pp) CD3D_HUMAN" source="P01737" target="P04234">
    <att name="confidence_score" value="1.0" type="real" />
    <att name="confidence_score_old" value="1.0" type="real" />
    <att name="initial_score" value="0.1235" type="real" />
    <att name="relevance_score" value="0.2857142857142857" type="real" />
  </edge>
  <edge id="P01737 (pp) P04435" label="TVA84_HUMAN (pp) TVB79_HUMAN" source="P01737" target="P04435">
    <att name="confidence_score" value="1.0" type="real" />
    <att name="confidence_score_old" value="1.0" type="real" />
    <att name="initial_score" value="0.1361" type="real" />
    <att name="relevance_score" value="0.5142857142857142" type="real" />
  </edge>
  <edge id="P01737 (pp) P04437" label="TVA84_HUMAN (pp) TVA29_HUMAN" source="P01737" target="P04437">
    <att name="confidence_score" value="1.0" type="real" />
    <att name="confidence_score_old" value="1.0" type="real" />
    <att name="initial_score" value="0.1077" type="real" />
    <att name="relevance_score" value="0.5142857142857142" type="real" />
  </edge>
  <edge id="P01737 (pp) P06239" label="TVA84_HUMAN (pp) LCK_HUMAN" source="P01737" target="P06239">
    <att name="confidence_score" value="1.0" type="real" />
    <att name="confidence_score_old" value="1.0" type="real" />
    <att name="initial_score" value="0.2081" type="real" />
    <att name="relevance_score" value="0.17647058823529413" type="real" />
  </edge>
  <edge id="P01737 (pp) P07766" label="TVA84_HUMAN (pp) CD3E_HUMAN" source="P01737" target="P07766">
    <att name="confidence_score" value="1.0" type="real" />
    <att name="confidence_score_old" value="1.0" type="real" />
    <att name="initial_score" value="0.1251" type="real" />
    <att name="relevance_score" value="0.27692307692307694" type="real" />
  </edge>
  <edge id="P01737 (pp) P09693" label="TVA84_HUMAN (pp) CD3G_HUMAN" source="P01737" target="P09693">
    <att name="confidence_score" value="1.0" type="real" />
    <att name="confidence_score_old" value="1.0" type="real" />
    <att name="initial_score" value="0.1243" type="real" />
    <att name="relevance_score" value="0.25301204819277107" type="real" />
  </edge>
  <edge id="P01737 (pp) P20036" label="TVA84_HUMAN (pp) DPA1_HUMAN" source="P01737" target="P20036">
    <att name="confidence_score" value="1.0" type="real" />
    <att name="confidence_score_old" value="1.0" type="real" />
    <att name="initial_score" value="0.2116" type="real" />
    <att name="relevance_score" value="0.13953488372093023" type="real" />
  </edge>
  <edge id="P01737 (pp) P20963" label="TVA84_HUMAN (pp) CD3Z_HUMAN" source="P01737" target="P20963">
    <att name="confidence_score" value="1.0" type="real" />
    <att name="confidence_score_old" value="1.0" type="real" />
    <att name="initial_score" value="0.123" type="real" />
    <att name="relevance_score" value="0.22916666666666666" type="real" />
  </edge>
  <edge id="P01737 (pp) Q04759" label="TVA84_HUMAN (pp) KPCT_HUMAN" source="P01737" target="Q04759">
    <att name="confidence_score" value="1.0" type="real" />
    <att name="confidence_score_old" value="1.0" type="real" />
    <att name="initial_score" value="0.1851" type="real" />
    <att name="relevance_score" value="0.5142857142857142" type="real" />
  </edge>
  <edge id="P01737 (pp) Q13094" label="TVA84_HUMAN (pp) LCP2_HUMAN" source="P01737" target="Q13094">
    <att name="confidence_score" value="1.0" type="real" />
    <att name="confidence_score_old" value="1.0" type="real" />
    <att name="initial_score" value="0.1026" type="real" />
    <att name="relevance_score" value="0.390625" type="real" />
  </edge>
  <edge id="P01737 (pp) A0A0A6YYK7" label="TVA84_HUMAN (pp) TVA19_HUMAN" source="P01737" target="A0A0A6YYK7">
    <att name="confidence_score" value="1.0" type="real" />
    <att name="confidence_score_old" value="1.0" type="real" />
    <att name="initial_score" value="0.1077" type="real" />
    <att name="relevance_score" value="0.5142857142857142" type="real" />
  </edge>
  <edge id="P01848 (pp) P01850" label="TRAC_HUMAN (pp) TRBC1_HUMAN" source="P01848" target="P01850">
    <att name="confidence_score" value="1.0" type="real" />
    <att name="confidence_score_old" value="1.0" type="real" />
    <att name="initial_score" value="0.7443" type="real" />
    <att name="relevance_score" value="0.48717948717948717" type="real" />
  </edge>
  <edge id="P01848 (pp) P01903" label="TRAC_HUMAN (pp) DRA_HUMAN" source="P01848" target="P01903">
    <att name="confidence_score" value="1.0" type="real" />
    <att name="confidence_score_old" value="1.0" type="real" />
    <att name="initial_score" value="0.5629" type="real" />
    <att name="relevance_score" value="0.20430107526881722" type="real" />
  </edge>
  <edge id="P01848 (pp) P01906" label="TRAC_HUMAN (pp) DQA2_HUMAN" source="P01848" target="P01906">
    <att name="confidence_score" value="1.0" type="real" />
    <att name="confidence_score_old" value="1.0" type="real" />
    <att name="initial_score" value="0.2119" type="real" />
    <att name="relevance_score" value="0.29508196721311475" type="real" />
  </edge>
  <edge id="P01848 (pp) P01909" label="TRAC_HUMAN (pp) DQA1_HUMAN" source="P01848" target="P01909">
    <att name="confidence_score" value="1.0" type="real" />
    <att name="confidence_score_old" value="1.0" type="real" />
    <att name="initial_score" value="0.2064" type="real" />
    <att name="relevance_score" value="0.21428571428571427" type="real" />
  </edge>
  <edge id="P01848 (pp) P02686" label="TRAC_HUMAN (pp) MBP_HUMAN" source="P01848" target="P02686">
    <att name="confidence_score" value="1.0" type="real" />
    <att name="confidence_score_old" value="0.2049" type="real" />
    <att name="initial_score" value="0.1745" type="real" />
    <att name="relevance_score" value="0.14705882352941177" type="real" />
  </edge>
  <edge id="P01848 (pp) P04234" label="TRAC_HUMAN (pp) CD3D_HUMAN" source="P01848" target="P04234">
    <att name="confidence_score" value="1.0" type="real" />
    <att name="confidence_score_old" value="1.0" type="real" />
    <att name="initial_score" value="0.1169" type="real" />
    <att name="relevance_score" value="0.2857142857142857" type="real" />
  </edge>
  <edge id="P01848 (pp) P04435" label="TRAC_HUMAN (pp) TVB79_HUMAN" source="P01848" target="P04435">
    <att name="confidence_score" value="1.0" type="real" />
    <att name="confidence_score_old" value="1.0" type="real" />
    <att name="initial_score" value="0.1284" type="real" />
    <att name="relevance_score" value="0.48717948717948717" type="real" />
  </edge>
  <edge id="P01848 (pp) P04437" label="TRAC_HUMAN (pp) TVA29_HUMAN" source="P01848" target="P04437">
    <att name="confidence_score" value="1.0" type="real" />
    <att name="confidence_score_old" value="1.0" type="real" />
    <att name="initial_score" value="0.1017" type="real" />
    <att name="relevance_score" value="0.48717948717948717" type="real" />
  </edge>
  <edge id="P01848 (pp) P06239" label="TRAC_HUMAN (pp) LCK_HUMAN" source="P01848" target="P06239">
    <att name="confidence_score" value="1.0" type="real" />
    <att name="confidence_score_old" value="1.0" type="real" />
    <att name="initial_score" value="0.2022" type="real" />
    <att name="relevance_score" value="0.17647058823529413" type="real" />
  </edge>
  <edge id="P01848 (pp) P07766" label="TRAC_HUMAN (pp) CD3E_HUMAN" source="P01848" target="P07766">
    <att name="confidence_score" value="1.0" type="real" />
    <att name="confidence_score_old" value="1.0" type="real" />
    <att name="initial_score" value="0.1182" type="real" />
    <att name="relevance_score" value="0.27692307692307694" type="real" />
  </edge>
  <edge id="P01848 (pp) P09693" label="TRAC_HUMAN (pp) CD3G_HUMAN" source="P01848" target="P09693">
    <att name="confidence_score" value="1.0" type="real" />
    <att name="confidence_score_old" value="1.0" type="real" />
    <att name="initial_score" value="0.1174" type="real" />
    <att name="relevance_score" value="0.25301204819277107" type="real" />
  </edge>
  <edge id="P01848 (pp) P20036" label="TRAC_HUMAN (pp) DPA1_HUMAN" source="P01848" target="P20036">
    <att name="confidence_score" value="1.0" type="real" />
    <att name="confidence_score_old" value="1.0" type="real" />
    <att name="initial_score" value="0.2066" type="real" />
    <att name="relevance_score" value="0.13953488372093023" type="real" />
  </edge>
  <edge id="P01848 (pp) P20963" label="TRAC_HUMAN (pp) CD3Z_HUMAN" source="P01848" target="P20963">
    <att name="confidence_score" value="1.0" type="real" />
    <att name="confidence_score_old" value="1.0" type="real" />
    <att name="initial_score" value="0.1161" type="real" />
    <att name="relevance_score" value="0.22916666666666666" type="real" />
  </edge>
  <edge id="P01848 (pp) Q04759" label="TRAC_HUMAN (pp) KPCT_HUMAN" source="P01848" target="Q04759">
    <att name="confidence_score" value="1.0" type="real" />
    <att name="confidence_score_old" value="1.0" type="real" />
    <att name="initial_score" value="0.1828" type="real" />
    <att name="relevance_score" value="0.48717948717948717" type="real" />
  </edge>
  <edge id="P01848 (pp) Q13094" label="TRAC_HUMAN (pp) LCP2_HUMAN" source="P01848" target="Q13094">
    <att name="confidence_score" value="1.0" type="real" />
    <att name="confidence_score_old" value="1.0" type="real" />
    <att name="initial_score" value="0.1008" type="real" />
    <att name="relevance_score" value="0.390625" type="real" />
  </edge>
  <edge id="P01848 (pp) A0A0A6YYK7" label="TRAC_HUMAN (pp) TVA19_HUMAN" source="P01848" target="A0A0A6YYK7">
    <att name="confidence_score" value="1.0" type="real" />
    <att name="confidence_score_old" value="1.0" type="real" />
    <att name="initial_score" value="0.1017" type="real" />
    <att name="relevance_score" value="0.48717948717948717" type="real" />
  </edge>
  <edge id="P01850 (pp) P01903" label="TRBC1_HUMAN (pp) DRA_HUMAN" source="P01850" target="P01903">
    <att name="confidence_score" value="1.0" type="real" />
    <att name="confidence_score_old" value="1.0" type="real" />
    <att name="initial_score" value="0.5702" type="real" />
    <att name="relevance_score" value="0.20430107526881722" type="real" />
  </edge>
  <edge id="P01850 (pp) P01906" label="TRBC1_HUMAN (pp) DQA2_HUMAN" source="P01850" target="P01906">
    <att name="confidence_score" value="1.0" type="real" />
    <att name="confidence_score_old" value="1.0" type="real" />
    <att name="initial_score" value="0.214" type="real" />
    <att name="relevance_score" value="0.29508196721311475" type="real" />
  </edge>
  <edge id="P01850 (pp) P01909" label="TRBC1_HUMAN (pp) DQA1_HUMAN" source="P01850" target="P01909">
    <att name="confidence_score" value="1.0" type="real" />
    <att name="confidence_score_old" value="1.0" type="real" />
    <att name="initial_score" value="0.2089" type="real" />
    <att name="relevance_score" value="0.21428571428571427" type="real" />
  </edge>
  <edge id="P01850 (pp) P02686" label="TRBC1_HUMAN (pp) MBP_HUMAN" source="P01850" target="P02686">
    <att name="confidence_score" value="1.0" type="real" />
    <att name="confidence_score_old" value="0.2052" type="real" />
    <att name="initial_score" value="0.1754" type="real" />
    <att name="relevance_score" value="0.14705882352941177" type="real" />
  </edge>
  <edge id="P01850 (pp) P04234" label="TRBC1_HUMAN (pp) CD3D_HUMAN" source="P01850" target="P04234">
    <att name="confidence_score" value="1.0" type="real" />
    <att name="confidence_score_old" value="1.0" type="real" />
    <att name="initial_score" value="0.1185" type="real" />
    <att name="relevance_score" value="0.2857142857142857" type="real" />
  </edge>
  <edge id="P01850 (pp) P04435" label="TRBC1_HUMAN (pp) TVB79_HUMAN" source="P01850" target="P04435">
    <att name="confidence_score" value="1.0" type="real" />
    <att name="confidence_score_old" value="1.0" type="real" />
    <att name="initial_score" value="0.1033" type="real" />
    <att name="relevance_score" value="0.48717948717948717" type="real" />
  </edge>
  <edge id="P01850 (pp) P04437" label="TRBC1_HUMAN (pp) TVA29_HUMAN" source="P01850" target="P04437">
    <att name="confidence_score" value="1.0" type="real" />
    <att name="confidence_score_old" value="1.0" type="real" />
    <att name="initial_score" value="0.1305" type="real" />
    <att name="relevance_score" value="0.48717948717948717" type="real" />
  </edge>
  <edge id="P01850 (pp) P06239" label="TRBC1_HUMAN (pp) LCK_HUMAN" source="P01850" target="P06239">
    <att name="confidence_score" value="1.0" type="real" />
    <att name="confidence_score_old" value="1.0" type="real" />
    <att name="initial_score" value="0.2048" type="real" />
    <att name="relevance_score" value="0.17647058823529413" type="real" />
  </edge>
  <edge id="P01850 (pp) P07766" label="TRBC1_HUMAN (pp) CD3E_HUMAN" source="P01850" target="P07766">
    <att name="confidence_score" value="1.0" type="real" />
    <att name="confidence_score_old" value="1.0" type="real" />
    <att name="initial_score" value="0.1203" type="real" />
    <att name="relevance_score" value="0.27692307692307694" type="real" />
  </edge>
  <edge id="P01850 (pp) P09693" label="TRBC1_HUMAN (pp) CD3G_HUMAN" source="P01850" target="P09693">
    <att name="confidence_score" value="1.0" type="real" />
    <att name="confidence_score_old" value="1.0" type="real" />
    <att name="initial_score" value="0.1193" type="real" />
    <att name="relevance_score" value="0.25301204819277107" type="real" />
  </edge>
  <edge id="P01850 (pp) P20036" label="TRBC1_HUMAN (pp) DPA1_HUMAN" source="P01850" target="P20036">
    <att name="confidence_score" value="1.0" type="real" />
    <att name="confidence_score_old" value="1.0" type="real" />
    <att name="initial_score" value="0.209" type="real" />
    <att name="relevance_score" value="0.13953488372093023" type="real" />
  </edge>
  <edge id="P01850 (pp) P20963" label="TRBC1_HUMAN (pp) CD3Z_HUMAN" source="P01850" target="P20963">
    <att name="confidence_score" value="1.0" type="real" />
    <att name="confidence_score_old" value="1.0" type="real" />
    <att name="initial_score" value="0.118" type="real" />
    <att name="relevance_score" value="0.22916666666666666" type="real" />
  </edge>
  <edge id="P01850 (pp) Q04759" label="TRBC1_HUMAN (pp) KPCT_HUMAN" source="P01850" target="Q04759">
    <att name="confidence_score" value="1.0" type="real" />
    <att name="confidence_score_old" value="1.0" type="real" />
    <att name="initial_score" value="0.1841" type="real" />
    <att name="relevance_score" value="0.48717948717948717" type="real" />
  </edge>
  <edge id="P01850 (pp) Q13094" label="TRBC1_HUMAN (pp) LCP2_HUMAN" source="P01850" target="Q13094">
    <att name="confidence_score" value="1.0" type="real" />
    <att name="confidence_score_old" value="1.0" type="real" />
    <att name="initial_score" value="0.1017" type="real" />
    <att name="relevance_score" value="0.390625" type="real" />
  </edge>
  <edge id="P01850 (pp) A0A0A6YYK7" label="TRBC1_HUMAN (pp) TVA19_HUMAN" source="P01850" target="A0A0A6YYK7">
    <att name="confidence_score" value="1.0" type="real" />
    <att name="confidence_score_old" value="1.0" type="real" />
    <att name="initial_score" value="0.1305" type="real" />
    <att name="relevance_score" value="0.48717948717948717" type="real" />
  </edge>
  <edge id="P01903 (pp) P01906" label="DRA_HUMAN (pp) DQA2_HUMAN" source="P01903" target="P01906">
    <att name="confidence_score" value="1.0" type="real" />
    <att name="confidence_score_old" value="1.0" type="real" />
    <att name="initial_score" value="0.3648" type="real" />
    <att name="relevance_score" value="0.20430107526881722" type="real" />
  </edge>
  <edge id="P01903 (pp) P01909" label="DRA_HUMAN (pp) DQA1_HUMAN" source="P01903" target="P01909">
    <att name="confidence_score" value="1.0" type="real" />
    <att name="confidence_score_old" value="1.0" type="real" />
    <att name="initial_score" value="0.3391" type="real" />
    <att name="relevance_score" value="0.20430107526881722" type="real" />
  </edge>
  <edge id="P01903 (pp) P02686" label="DRA_HUMAN (pp) MBP_HUMAN" source="P01903" target="P02686">
    <att name="confidence_score" value="1.0" type="real" />
    <att name="confidence_score_old" value="0.6075" type="real" />
    <att name="initial_score" value="0.6997" type="real" />
    <att name="relevance_score" value="0.14705882352941177" type="real" />
  </edge>
  <edge id="P01903 (pp) P04234" label="DRA_HUMAN (pp) CD3D_HUMAN" source="P01903" target="P04234">
    <att name="confidence_score" value="1.0" type="real" />
    <att name="confidence_score_old" value="1.0" type="real" />
    <att name="initial_score" value="0.1993" type="real" />
    <att name="relevance_score" value="0.20430107526881722" type="real" />
  </edge>
  <edge id="P01903 (pp) P04435" label="DRA_HUMAN (pp) TVB79_HUMAN" source="P01903" target="P04435">
    <att name="confidence_score" value="1.0" type="real" />
    <att name="confidence_score_old" value="1.0" type="real" />
    <att name="initial_score" value="0.2099" type="real" />
    <att name="relevance_score" value="0.20430107526881722" type="real" />
  </edge>
  <edge id="P01903 (pp) P04437" label="DRA_HUMAN (pp) TVA29_HUMAN" source="P01903" target="P04437">
    <att name="confidence_score" value="1.0" type="real" />
    <att name="confidence_score_old" value="1.0" type="real" />
    <att name="initial_score" value="0.2099" type="real" />
    <att name="relevance_score" value="0.20430107526881722" type="real" />
  </edge>
  <edge id="P01903 (pp) P06239" label="DRA_HUMAN (pp) LCK_HUMAN" source="P01903" target="P06239">
    <att name="confidence_score" value="1.0" type="real" />
    <att name="confidence_score_old" value="1.0" type="real" />
    <att name="initial_score" value="0.1935" type="real" />
    <att name="relevance_score" value="0.17647058823529413" type="real" />
  </edge>
  <edge id="P01903 (pp) P07766" label="DRA_HUMAN (pp) CD3E_HUMAN" source="P01903" target="P07766">
    <att name="confidence_score" value="1.0" type="real" />
    <att name="confidence_score_old" value="1.0" type="real" />
    <att name="initial_score" value="0.2011" type="real" />
    <att name="relevance_score" value="0.20430107526881722" type="real" />
  </edge>
  <edge id="P01903 (pp) P09693" label="DRA_HUMAN (pp) CD3G_HUMAN" source="P01903" target="P09693">
    <att name="confidence_score" value="1.0" type="real" />
    <att name="confidence_score_old" value="1.0" type="real" />
    <att name="initial_score" value="0.2002" type="real" />
    <att name="relevance_score" value="0.20430107526881722" type="real" />
  </edge>
  <edge id="P01903 (pp) P20036" label="DRA_HUMAN (pp) DPA1_HUMAN" source="P01903" target="P20036">
    <att name="confidence_score" value="1.0" type="real" />
    <att name="confidence_score_old" value="1.0" type="real" />
    <att name="initial_score" value="0.3386" type="real" />
    <att name="relevance_score" value="0.13953488372093023" type="real" />
  </edge>
  <edge id="P01903 (pp) P20963" label="DRA_HUMAN (pp) CD3Z_HUMAN" source="P01903" target="P20963">
    <att name="confidence_score" value="1.0" type="real" />
    <att name="confidence_score_old" value="1.0" type="real" />
    <att name="initial_score" value="0.1978" type="real" />
    <att name="relevance_score" value="0.20430107526881722" type="real" />
  </edge>
  <edge id="P01903 (pp) Q04759" label="DRA_HUMAN (pp) KPCT_HUMAN" source="P01903" target="Q04759">
    <att name="confidence_score" value="1.0" type="real" />
    <att name="confidence_score_old" value="1.0" type="real" />
    <att name="initial_score" value="0.1765" type="real" />
    <att name="relevance_score" value="0.20430107526881722" type="real" />
  </edge>
  <edge id="P01903 (pp) Q13094" label="DRA_HUMAN (pp) LCP2_HUMAN" source="P01903" target="Q13094">
    <att name="confidence_score" value="1.0" type="real" />
    <att name="confidence_score_old" value="1.0" type="real" />
    <att name="initial_score" value="0.097" type="real" />
    <att name="relevance_score" value="0.20430107526881722" type="real" />
  </edge>
  <edge id="P01903 (pp) A0A0A6YYK7" label="DRA_HUMAN (pp) TVA19_HUMAN" source="P01903" target="A0A0A6YYK7">
    <att name="confidence_score" value="1.0" type="real" />
    <att name="confidence_score_old" value="1.0" type="real" />
    <att name="initial_score" value="0.2099" type="real" />
    <att name="relevance_score" value="0.20430107526881722" type="real" />
  </edge>
  <edge id="P01906 (pp) P01909" label="DQA2_HUMAN (pp) DQA1_HUMAN" source="P01906" target="P01909">
    <att name="confidence_score" value="1.0" type="real" />
    <att name="confidence_score_old" value="1.0" type="real" />
    <att name="initial_score" value="0.3664" type="real" />
    <att name="relevance_score" value="0.21428571428571427" type="real" />
  </edge>
  <edge id="P01906 (pp) P04234" label="DQA2_HUMAN (pp) CD3D_HUMAN" source="P01906" target="P04234">
    <att name="confidence_score" value="1.0" type="real" />
    <att name="confidence_score_old" value="1.0" type="real" />
    <att name="initial_score" value="0.2063" type="real" />
    <att name="relevance_score" value="0.2857142857142857" type="real" />
  </edge>
  <edge id="P01906 (pp) P04435" label="DQA2_HUMAN (pp) TVB79_HUMAN" source="P01906" target="P04435">
    <att name="confidence_score" value="1.0" type="real" />
    <att name="confidence_score_old" value="1.0" type="real" />
    <att name="initial_score" value="0.2167" type="real" />
    <att name="relevance_score" value="0.29508196721311475" type="real" />
  </edge>
  <edge id="P01906 (pp) P04437" label="DQA2_HUMAN (pp) TVA29_HUMAN" source="P01906" target="P04437">
    <att name="confidence_score" value="1.0" type="real" />
    <att name="confidence_score_old" value="1.0" type="real" />
    <att name="initial_score" value="0.2167" type="real" />
    <att name="relevance_score" value="0.29508196721311475" type="real" />
  </edge>
  <edge id="P01906 (pp) P06239" label="DQA2_HUMAN (pp) LCK_HUMAN" source="P01906" target="P06239">
    <att name="confidence_score" value="1.0" type="real" />
    <att name="confidence_score_old" value="1.0" type="real" />
    <att name="initial_score" value="0.1998" type="real" />
    <att name="relevance_score" value="0.17647058823529413" type="real" />
  </edge>
  <edge id="P01906 (pp) P07766" label="DQA2_HUMAN (pp) CD3E_HUMAN" source="P01906" target="P07766">
    <att name="confidence_score" value="1.0" type="real" />
    <att name="confidence_score_old" value="1.0" type="real" />
    <att name="initial_score" value="0.2073" type="real" />
    <att name="relevance_score" value="0.27692307692307694" type="real" />
  </edge>
  <edge id="P01906 (pp) P09693" label="DQA2_HUMAN (pp) CD3G_HUMAN" source="P01906" target="P09693">
    <att name="confidence_score" value="1.0" type="real" />
    <att name="confidence_score_old" value="1.0" type="real" />
    <att name="initial_score" value="0.2076" type="real" />
    <att name="relevance_score" value="0.25301204819277107" type="real" />
  </edge>
  <edge id="P01906 (pp) P20036" label="DQA2_HUMAN (pp) DPA1_HUMAN" source="P01906" target="P20036">
    <att name="confidence_score" value="1.0" type="real" />
    <att name="confidence_score_old" value="1.0" type="real" />
    <att name="initial_score" value="0.3673" type="real" />
    <att name="relevance_score" value="0.13953488372093023" type="real" />
  </edge>
  <edge id="P01906 (pp) P20963" label="DQA2_HUMAN (pp) CD3Z_HUMAN" source="P01906" target="P20963">
    <att name="confidence_score" value="1.0" type="real" />
    <att name="confidence_score_old" value="1.0" type="real" />
    <att name="initial_score" value="0.2044" type="real" />
    <att name="relevance_score" value="0.22916666666666666" type="real" />
  </edge>
  <edge id="P01906 (pp) Q04759" label="DQA2_HUMAN (pp) KPCT_HUMAN" source="P01906" target="Q04759">
    <att name="confidence_score" value="1.0" type="real" />
    <att name="confidence_score_old" value="1.0" type="real" />
    <att name="initial_score" value="0.1814" type="real" />
    <att name="relevance_score" value="0.29508196721311475" type="real" />
  </edge>
  <edge id="P01906 (pp) Q13094" label="DQA2_HUMAN (pp) LCP2_HUMAN" source="P01906" target="Q13094">
    <att name="confidence_score" value="1.0" type="real" />
    <att name="confidence_score_old" value="1.0" type="real" />
    <att name="initial_score" value="0.1001" type="real" />
    <att name="relevance_score" value="0.29508196721311475" type="real" />
  </edge>
  <edge id="P01906 (pp) A0A0A6YYK7" label="DQA2_HUMAN (pp) TVA19_HUMAN" source="P01906" target="A0A0A6YYK7">
    <att name="confidence_score" value="1.0" type="real" />
    <att name="confidence_score_old" value="1.0" type="real" />
    <att name="initial_score" value="0.2167" type="real" />
    <att name="relevance_score" value="0.29508196721311475" type="real" />
  </edge>
  <edge id="P01909 (pp) P04234" label="DQA1_HUMAN (pp) CD3D_HUMAN" source="P01909" target="P04234">
    <att name="confidence_score" value="1.0" type="real" />
    <att name="confidence_score_old" value="1.0" type="real" />
    <att name="initial_score" value="0.1999" type="real" />
    <att name="relevance_score" value="0.21428571428571427" type="real" />
  </edge>
  <edge id="P01909 (pp) P04435" label="DQA1_HUMAN (pp) TVB79_HUMAN" source="P01909" target="P04435">
    <att name="confidence_score" value="1.0" type="real" />
    <att name="confidence_score_old" value="1.0" type="real" />
    <att name="initial_score" value="0.2105" type="real" />
    <att name="relevance_score" value="0.21428571428571427" type="real" />
  </edge>
  <edge id="P01909 (pp) P04437" label="DQA1_HUMAN (pp) TVA29_HUMAN" source="P01909" target="P04437">
    <att name="confidence_score" value="1.0" type="real" />
    <att name="confidence_score_old" value="1.0" type="real" />
    <att name="initial_score" value="0.2105" type="real" />
    <att name="relevance_score" value="0.21428571428571427" type="real" />
  </edge>
  <edge id="P01909 (pp) P06239" label="DQA1_HUMAN (pp) LCK_HUMAN" source="P01909" target="P06239">
    <att name="confidence_score" value="1.0" type="real" />
    <att name="confidence_score_old" value="1.0" type="real" />
    <att name="initial_score" value="0.1941" type="real" />
    <att name="relevance_score" value="0.17647058823529413" type="real" />
  </edge>
  <edge id="P01909 (pp) P07766" label="DQA1_HUMAN (pp) CD3E_HUMAN" source="P01909" target="P07766">
    <att name="confidence_score" value="1.0" type="real" />
    <att name="confidence_score_old" value="1.0" type="real" />
    <att name="initial_score" value="0.202" type="real" />
    <att name="relevance_score" value="0.21428571428571427" type="real" />
  </edge>
  <edge id="P01909 (pp) P09693" label="DQA1_HUMAN (pp) CD3G_HUMAN" source="P01909" target="P09693">
    <att name="confidence_score" value="1.0" type="real" />
    <att name="confidence_score_old" value="1.0" type="real" />
    <att name="initial_score" value="0.2008" type="real" />
    <att name="relevance_score" value="0.21428571428571427" type="real" />
  </edge>
  <edge id="P01909 (pp) P20036" label="DQA1_HUMAN (pp) DPA1_HUMAN" source="P01909" target="P20036">
    <att name="confidence_score" value="1.0" type="real" />
    <att name="confidence_score_old" value="1.0" type="real" />
    <att name="initial_score" value="0.3402" type="real" />
    <att name="relevance_score" value="0.13953488372093023" type="real" />
  </edge>
  <edge id="P01909 (pp) P20963" label="DQA1_HUMAN (pp) CD3Z_HUMAN" source="P01909" target="P20963">
    <att name="confidence_score" value="1.0" type="real" />
    <att name="confidence_score_old" value="1.0" type="real" />
    <att name="initial_score" value="0.1984" type="real" />
    <att name="relevance_score" value="0.21428571428571427" type="real" />
  </edge>
  <edge id="P01909 (pp) Q04759" label="DQA1_HUMAN (pp) KPCT_HUMAN" source="P01909" target="Q04759">
    <att name="confidence_score" value="1.0" type="real" />
    <att name="confidence_score_old" value="1.0" type="real" />
    <att name="initial_score" value="0.1768" type="real" />
    <att name="relevance_score" value="0.21428571428571427" type="real" />
  </edge>
  <edge id="P01909 (pp) Q13094" label="DQA1_HUMAN (pp) LCP2_HUMAN" source="P01909" target="Q13094">
    <att name="confidence_score" value="1.0" type="real" />
    <att name="confidence_score_old" value="1.0" type="real" />
    <att name="initial_score" value="0.0973" type="real" />
    <att name="relevance_score" value="0.21428571428571427" type="real" />
  </edge>
  <edge id="P01909 (pp) A0A0A6YYK7" label="DQA1_HUMAN (pp) TVA19_HUMAN" source="P01909" target="A0A0A6YYK7">
    <att name="confidence_score" value="1.0" type="real" />
    <att name="confidence_score_old" value="1.0" type="real" />
    <att name="initial_score" value="0.2105" type="real" />
    <att name="relevance_score" value="0.21428571428571427" type="real" />
  </edge>
  <edge id="P02686 (pp) P05771" label="MBP_HUMAN (pp) KPCB_HUMAN" source="P02686" target="P05771">
    <att name="confidence_score" value="1.0" type="real" />
    <att name="confidence_score_old" value="0.3296" type="real" />
    <att name="initial_score" value="0.4042" type="real" />
    <att name="relevance_score" value="0.14705882352941177" type="real" />
  </edge>
  <edge id="P02686 (pp) P17252" label="MBP_HUMAN (pp) KPCA_HUMAN" source="P02686" target="P17252">
    <att name="confidence_score" value="1.0" type="real" />
    <att name="confidence_score_old" value="0.2829" type="real" />
    <att name="initial_score" value="0.3304" type="real" />
    <att name="relevance_score" value="0.12582781456953643" type="real" />
  </edge>
  <edge id="P02686 (pp) P41743" label="MBP_HUMAN (pp) KPCI_HUMAN" source="P02686" target="P41743">
    <att name="confidence_score" value="1.0" type="real" />
    <att name="confidence_score_old" value="0.5577" type="real" />
    <att name="initial_score" value="0.6584" type="real" />
    <att name="relevance_score" value="0.14705882352941177" type="real" />
  </edge>
  <edge id="P02686 (pp) Q04759" label="MBP_HUMAN (pp) KPCT_HUMAN" source="P02686" target="Q04759">
    <att name="confidence_score" value="1.0" type="real" />
    <att name="confidence_score_old" value="0.3366" type="real" />
    <att name="initial_score" value="0.4144" type="real" />
    <att name="relevance_score" value="0.14705882352941177" type="real" />
  </edge>
  <edge id="P02686 (pp) Q05513" label="MBP_HUMAN (pp) KPCZ_HUMAN" source="P02686" target="Q05513">
    <att name="confidence_score" value="1.0" type="real" />
    <att name="confidence_score_old" value="0.5325" type="real" />
    <att name="initial_score" value="0.636" type="real" />
    <att name="relevance_score" value="0.1258741258741259" type="real" />
  </edge>
  <edge id="P02686 (pp) Q05655" label="MBP_HUMAN (pp) KPCD_HUMAN" source="P02686" target="Q05655">
    <att name="confidence_score" value="1.0" type="real" />
    <att name="confidence_score_old" value="0.2566" type="real" />
    <att name="initial_score" value="0.2834" type="real" />
    <att name="relevance_score" value="0.14705882352941177" type="real" />
  </edge>
  <edge id="P04234 (pp) P04435" label="CD3D_HUMAN (pp) TVB79_HUMAN" source="P04234" target="P04435">
    <att name="confidence_score" value="1.0" type="real" />
    <att name="confidence_score_old" value="1.0" type="real" />
    <att name="initial_score" value="0.1235" type="real" />
    <att name="relevance_score" value="0.2857142857142857" type="real" />
  </edge>
  <edge id="P04234 (pp) P04437" label="CD3D_HUMAN (pp) TVA29_HUMAN" source="P04234" target="P04437">
    <att name="confidence_score" value="1.0" type="real" />
    <att name="confidence_score_old" value="1.0" type="real" />
    <att name="initial_score" value="0.1235" type="real" />
    <att name="relevance_score" value="0.2857142857142857" type="real" />
  </edge>
  <edge id="P04234 (pp) P06239" label="CD3D_HUMAN (pp) LCK_HUMAN" source="P04234" target="P06239">
    <att name="confidence_score" value="1.0" type="real" />
    <att name="confidence_score_old" value="1.0" type="real" />
    <att name="initial_score" value="0.1954" type="real" />
    <att name="relevance_score" value="0.17647058823529413" type="real" />
  </edge>
  <edge id="P04234 (pp) P07766" label="CD3D_HUMAN (pp) CD3E_HUMAN" source="P04234" target="P07766">
    <att name="confidence_score" value="1.0" type="real" />
    <att name="confidence_score_old" value="1.0" type="real" />
    <att name="initial_score" value="0.7002" type="real" />
    <att name="relevance_score" value="0.27692307692307694" type="real" />
  </edge>
  <edge id="P04234 (pp) P09693" label="CD3D_HUMAN (pp) CD3G_HUMAN" source="P04234" target="P09693">
    <att name="confidence_score" value="1.0" type="real" />
    <att name="confidence_score_old" value="1.0" type="real" />
    <att name="initial_score" value="0.1159" type="real" />
    <att name="relevance_score" value="0.25301204819277107" type="real" />
  </edge>
  <edge id="P04234 (pp) P20036" label="CD3D_HUMAN (pp) DPA1_HUMAN" source="P04234" target="P20036">
    <att name="confidence_score" value="1.0" type="real" />
    <att name="confidence_score_old" value="1.0" type="real" />
    <att name="initial_score" value="0.2004" type="real" />
    <att name="relevance_score" value="0.13953488372093023" type="real" />
  </edge>
  <edge id="P04234 (pp) P20963" label="CD3D_HUMAN (pp) CD3Z_HUMAN" source="P04234" target="P20963">
    <att name="confidence_score" value="1.0" type="real" />
    <att name="confidence_score_old" value="1.0" type="real" />
    <att name="initial_score" value="0.1121" type="real" />
    <att name="relevance_score" value="0.22916666666666666" type="real" />
  </edge>
  <edge id="P04234 (pp) Q04759" label="CD3D_HUMAN (pp) KPCT_HUMAN" source="P04234" target="Q04759">
    <att name="confidence_score" value="1.0" type="real" />
    <att name="confidence_score_old" value="1.0" type="real" />
    <att name="initial_score" value="0.1776" type="real" />
    <att name="relevance_score" value="0.2857142857142857" type="real" />
  </edge>
  <edge id="P04234 (pp) Q13094" label="CD3D_HUMAN (pp) LCP2_HUMAN" source="P04234" target="Q13094">
    <att name="confidence_score" value="1.0" type="real" />
    <att name="confidence_score_old" value="1.0" type="real" />
    <att name="initial_score" value="0.0979" type="real" />
    <att name="relevance_score" value="0.2857142857142857" type="real" />
  </edge>
  <edge id="P04234 (pp) A0A0A6YYK7" label="CD3D_HUMAN (pp) TVA19_HUMAN" source="P04234" target="A0A0A6YYK7">
    <att name="confidence_score" value="1.0" type="real" />
    <att name="confidence_score_old" value="1.0" type="real" />
    <att name="initial_score" value="0.1235" type="real" />
    <att name="relevance_score" value="0.2857142857142857" type="real" />
  </edge>
  <edge id="P04435 (pp) P04437" label="TVB79_HUMAN (pp) TVA29_HUMAN" source="P04435" target="P04437">
    <att name="confidence_score" value="1.0" type="real" />
    <att name="confidence_score_old" value="1.0" type="real" />
    <att name="initial_score" value="0.1361" type="real" />
    <att name="relevance_score" value="0.5142857142857142" type="real" />
  </edge>
  <edge id="P04435 (pp) P06239" label="TVB79_HUMAN (pp) LCK_HUMAN" source="P04435" target="P06239">
    <att name="confidence_score" value="1.0" type="real" />
    <att name="confidence_score_old" value="1.0" type="real" />
    <att name="initial_score" value="0.2081" type="real" />
    <att name="relevance_score" value="0.17647058823529413" type="real" />
  </edge>
  <edge id="P04435 (pp) P07766" label="TVB79_HUMAN (pp) CD3E_HUMAN" source="P04435" target="P07766">
    <att name="confidence_score" value="1.0" type="real" />
    <att name="confidence_score_old" value="1.0" type="real" />
    <att name="initial_score" value="0.1251" type="real" />
    <att name="relevance_score" value="0.27692307692307694" type="real" />
  </edge>
  <edge id="P04435 (pp) P09693" label="TVB79_HUMAN (pp) CD3G_HUMAN" source="P04435" target="P09693">
    <att name="confidence_score" value="1.0" type="real" />
    <att name="confidence_score_old" value="1.0" type="real" />
    <att name="initial_score" value="0.1243" type="real" />
    <att name="relevance_score" value="0.25301204819277107" type="real" />
  </edge>
  <edge id="P04435 (pp) P20036" label="TVB79_HUMAN (pp) DPA1_HUMAN" source="P04435" target="P20036">
    <att name="confidence_score" value="1.0" type="real" />
    <att name="confidence_score_old" value="1.0" type="real" />
    <att name="initial_score" value="0.2116" type="real" />
    <att name="relevance_score" value="0.13953488372093023" type="real" />
  </edge>
  <edge id="P04435 (pp) P20963" label="TVB79_HUMAN (pp) CD3Z_HUMAN" source="P04435" target="P20963">
    <att name="confidence_score" value="1.0" type="real" />
    <att name="confidence_score_old" value="1.0" type="real" />
    <att name="initial_score" value="0.123" type="real" />
    <att name="relevance_score" value="0.22916666666666666" type="real" />
  </edge>
  <edge id="P04435 (pp) Q04759" label="TVB79_HUMAN (pp) KPCT_HUMAN" source="P04435" target="Q04759">
    <att name="confidence_score" value="1.0" type="real" />
    <att name="confidence_score_old" value="1.0" type="real" />
    <att name="initial_score" value="0.1851" type="real" />
    <att name="relevance_score" value="0.5142857142857142" type="real" />
  </edge>
  <edge id="P04435 (pp) Q13094" label="TVB79_HUMAN (pp) LCP2_HUMAN" source="P04435" target="Q13094">
    <att name="confidence_score" value="1.0" type="real" />
    <att name="confidence_score_old" value="1.0" type="real" />
    <att name="initial_score" value="0.1026" type="real" />
    <att name="relevance_score" value="0.390625" type="real" />
  </edge>
  <edge id="P04435 (pp) A0A0A6YYK7" label="TVB79_HUMAN (pp) TVA19_HUMAN" source="P04435" target="A0A0A6YYK7">
    <att name="confidence_score" value="1.0" type="real" />
    <att name="confidence_score_old" value="1.0" type="real" />
    <att name="initial_score" value="0.1361" type="real" />
    <att name="relevance_score" value="0.5142857142857142" type="real" />
  </edge>
  <edge id="P04437 (pp) P06239" label="TVA29_HUMAN (pp) LCK_HUMAN" source="P04437" target="P06239">
    <att name="confidence_score" value="1.0" type="real" />
    <att name="confidence_score_old" value="1.0" type="real" />
    <att name="initial_score" value="0.2081" type="real" />
    <att name="relevance_score" value="0.17647058823529413" type="real" />
  </edge>
  <edge id="P04437 (pp) P07766" label="TVA29_HUMAN (pp) CD3E_HUMAN" source="P04437" target="P07766">
    <att name="confidence_score" value="1.0" type="real" />
    <att name="confidence_score_old" value="1.0" type="real" />
    <att name="initial_score" value="0.1251" type="real" />
    <att name="relevance_score" value="0.27692307692307694" type="real" />
  </edge>
  <edge id="P04437 (pp) P09693" label="TVA29_HUMAN (pp) CD3G_HUMAN" source="P04437" target="P09693">
    <att name="confidence_score" value="1.0" type="real" />
    <att name="confidence_score_old" value="1.0" type="real" />
    <att name="initial_score" value="0.1243" type="real" />
    <att name="relevance_score" value="0.25301204819277107" type="real" />
  </edge>
  <edge id="P04437 (pp) P20036" label="TVA29_HUMAN (pp) DPA1_HUMAN" source="P04437" target="P20036">
    <att name="confidence_score" value="1.0" type="real" />
    <att name="confidence_score_old" value="1.0" type="real" />
    <att name="initial_score" value="0.2116" type="real" />
    <att name="relevance_score" value="0.13953488372093023" type="real" />
  </edge>
  <edge id="P04437 (pp) P20963" label="TVA29_HUMAN (pp) CD3Z_HUMAN" source="P04437" target="P20963">
    <att name="confidence_score" value="1.0" type="real" />
    <att name="confidence_score_old" value="1.0" type="real" />
    <att name="initial_score" value="0.123" type="real" />
    <att name="relevance_score" value="0.22916666666666666" type="real" />
  </edge>
  <edge id="P04437 (pp) Q04759" label="TVA29_HUMAN (pp) KPCT_HUMAN" source="P04437" target="Q04759">
    <att name="confidence_score" value="1.0" type="real" />
    <att name="confidence_score_old" value="1.0" type="real" />
    <att name="initial_score" value="0.1851" type="real" />
    <att name="relevance_score" value="0.5142857142857142" type="real" />
  </edge>
  <edge id="P04437 (pp) Q13094" label="TVA29_HUMAN (pp) LCP2_HUMAN" source="P04437" target="Q13094">
    <att name="confidence_score" value="1.0" type="real" />
    <att name="confidence_score_old" value="1.0" type="real" />
    <att name="initial_score" value="0.1026" type="real" />
    <att name="relevance_score" value="0.390625" type="real" />
  </edge>
  <edge id="P04437 (pp) A0A0A6YYK7" label="TVA29_HUMAN (pp) TVA19_HUMAN" source="P04437" target="A0A0A6YYK7">
    <att name="confidence_score" value="1.0" type="real" />
    <att name="confidence_score_old" value="1.0" type="real" />
    <att name="initial_score" value="0.1077" type="real" />
    <att name="relevance_score" value="0.5142857142857142" type="real" />
  </edge>
  <edge id="P05129 (pp) P05771" label="KPCG_HUMAN (pp) KPCB_HUMAN" source="P05129" target="P05771">
    <att name="confidence_score" value="1.0" type="real" />
    <att name="confidence_score_old" value="1.0" type="real" />
    <att name="initial_score" value="0.0441" type="real" />
    <att name="relevance_score" value="0.2" type="real" />
  </edge>
  <edge id="P05129 (pp) P17252" label="KPCG_HUMAN (pp) KPCA_HUMAN" source="P05129" target="P17252">
    <att name="confidence_score" value="1.0" type="real" />
    <att name="confidence_score_old" value="1.0" type="real" />
    <att name="initial_score" value="0.0803" type="real" />
    <att name="relevance_score" value="0.12582781456953643" type="real" />
  </edge>
  <edge id="P05129 (pp) P24723" label="KPCG_HUMAN (pp) KPCL_HUMAN" source="P05129" target="P24723">
    <att name="confidence_score" value="1.0" type="real" />
    <att name="confidence_score_old" value="1.0" type="real" />
    <att name="relevance_score" value="0.22448979591836735" type="real" />
  </edge>
  <edge id="P05129 (pp) P41743" label="KPCG_HUMAN (pp) KPCI_HUMAN" source="P05129" target="P41743">
    <att name="confidence_score" value="1.0" type="real" />
    <att name="confidence_score_old" value="1.0" type="real" />
    <att name="relevance_score" value="0.17721518987341772" type="real" />
  </edge>
  <edge id="P05129 (pp) Q02156" label="KPCG_HUMAN (pp) KPCE_HUMAN" source="P05129" target="Q02156">
    <att name="confidence_score" value="1.0" type="real" />
    <att name="confidence_score_old" value="1.0" type="real" />
    <att name="relevance_score" value="0.15476190476190477" type="real" />
  </edge>
  <edge id="P05129 (pp) Q04759" label="KPCG_HUMAN (pp) KPCT_HUMAN" source="P05129" target="Q04759">
    <att name="confidence_score" value="1.0" type="real" />
    <att name="confidence_score_old" value="1.0" type="real" />
    <att name="relevance_score" value="0.22448979591836735" type="real" />
  </edge>
  <edge id="P05129 (pp) Q05513" label="KPCG_HUMAN (pp) KPCZ_HUMAN" source="P05129" target="Q05513">
    <att name="confidence_score" value="1.0" type="real" />
    <att name="confidence_score_old" value="1.0" type="real" />
    <att name="relevance_score" value="0.1258741258741259" type="real" />
  </edge>
  <edge id="P05129 (pp) Q05655" label="KPCG_HUMAN (pp) KPCD_HUMAN" source="P05129" target="Q05655">
    <att name="confidence_score" value="1.0" type="real" />
    <att name="confidence_score_old" value="1.0" type="real" />
    <att name="relevance_score" value="0.15315315315315314" type="real" />
  </edge>
  <edge id="P05129 (pp) Q15139" label="KPCG_HUMAN (pp) KPCD1_HUMAN" source="P05129" target="Q15139">
    <att name="confidence_score" value="1.0" type="real" />
    <att name="confidence_score_old" value="1.0" type="real" />
    <att name="relevance_score" value="0.22448979591836735" type="real" />
  </edge>
  <edge id="P05771 (pp) P17252" label="KPCB_HUMAN (pp) KPCA_HUMAN" source="P05771" target="P17252">
    <att name="confidence_score" value="1.0" type="real" />
    <att name="confidence_score_old" value="1.0" type="real" />
    <att name="initial_score" value="0.0695" type="real" />
    <att name="relevance_score" value="0.12582781456953643" type="real" />
  </edge>
  <edge id="P05771 (pp) P24723" label="KPCB_HUMAN (pp) KPCL_HUMAN" source="P05771" target="P24723">
    <att name="confidence_score" value="1.0" type="real" />
    <att name="confidence_score_old" value="1.0" type="real" />
    <att name="relevance_score" value="0.2" type="real" />
  </edge>
  <edge id="P05771 (pp) P41743" label="KPCB_HUMAN (pp) KPCI_HUMAN" source="P05771" target="P41743">
    <att name="confidence_score" value="1.0" type="real" />
    <att name="confidence_score_old" value="1.0" type="real" />
    <att name="relevance_score" value="0.17721518987341772" type="real" />
  </edge>
  <edge id="P05771 (pp) Q02156" label="KPCB_HUMAN (pp) KPCE_HUMAN" source="P05771" target="Q02156">
    <att name="confidence_score" value="1.0" type="real" />
    <att name="confidence_score_old" value="1.0" type="real" />
    <att name="relevance_score" value="0.15476190476190477" type="real" />
  </edge>
  <edge id="P05771 (pp) Q04759" label="KPCB_HUMAN (pp) KPCT_HUMAN" source="P05771" target="Q04759">
    <att name="confidence_score" value="1.0" type="real" />
    <att name="confidence_score_old" value="1.0" type="real" />
    <att name="relevance_score" value="0.2" type="real" />
  </edge>
  <edge id="P05771 (pp) Q05513" label="KPCB_HUMAN (pp) KPCZ_HUMAN" source="P05771" target="Q05513">
    <att name="confidence_score" value="1.0" type="real" />
    <att name="confidence_score_old" value="1.0" type="real" />
    <att name="relevance_score" value="0.1258741258741259" type="real" />
  </edge>
  <edge id="P05771 (pp) Q05655" label="KPCB_HUMAN (pp) KPCD_HUMAN" source="P05771" target="Q05655">
    <att name="confidence_score" value="1.0" type="real" />
    <att name="confidence_score_old" value="1.0" type="real" />
    <att name="initial_score" value="0.4439" type="real" />
    <att name="relevance_score" value="0.15315315315315314" type="real" />
  </edge>
  <edge id="P05771 (pp) Q06187" label="KPCB_HUMAN (pp) BTK_HUMAN" source="P05771" target="Q06187">
    <att name="confidence_score" value="1.0" type="real" />
    <att name="confidence_score_old" value="0.3286" type="real" />
    <att name="initial_score" value="0.4028" type="real" />
    <att name="relevance_score" value="0.10526315789473684" type="real" />
  </edge>
  <edge id="P05771 (pp) Q15139" label="KPCB_HUMAN (pp) KPCD1_HUMAN" source="P05771" target="Q15139">
    <att name="confidence_score" value="1.0" type="real" />
    <att name="confidence_score_old" value="1.0" type="real" />
    <att name="relevance_score" value="0.2" type="real" />
  </edge>
  <edge id="P05771 (pp) Q8IV61" label="KPCB_HUMAN (pp) GRP3_HUMAN" source="P05771" target="Q8IV61">
    <att name="confidence_score" value="1.0" type="real" />
    <att name="confidence_score_old" value="0.4468" type="real" />
    <att name="initial_score" value="0.5513" type="real" />
    <att name="relevance_score" value="0.2" type="real" />
  </edge>
  <edge id="P05771 (pp) Q9BXL7" label="KPCB_HUMAN (pp) CAR11_HUMAN" source="P05771" target="Q9BXL7">
    <att name="confidence_score" value="1.0" type="real" />
    <att name="confidence_score_old" value="1.0" type="real" />
    <att name="initial_score" value="0.2416" type="real" />
    <att name="relevance_score" value="0.2" type="real" />
  </edge>
  <edge id="P05771 (pp) Q9NSE2" label="KPCB_HUMAN (pp) CISH_HUMAN" source="P05771" target="Q9NSE2">
    <att name="confidence_score" value="1.0" type="real" />
    <att name="confidence_score_old" value="0.311" type="real" />
    <att name="initial_score" value="0.3763" type="real" />
    <att name="relevance_score" value="0.10344827586206896" type="real" />
  </edge>
  <edge id="P06239 (pp) P07766" label="LCK_HUMAN (pp) CD3E_HUMAN" source="P06239" target="P07766">
    <att name="confidence_score" value="1.0" type="real" />
    <att name="confidence_score_old" value="1.0" type="real" />
    <att name="initial_score" value="0.3592" type="real" />
    <att name="relevance_score" value="0.17647058823529413" type="real" />
  </edge>
  <edge id="P06239 (pp) P09693" label="LCK_HUMAN (pp) CD3G_HUMAN" source="P06239" target="P09693">
    <att name="confidence_score" value="1.0" type="real" />
    <att name="confidence_score_old" value="1.0" type="real" />
    <att name="initial_score" value="0.1975" type="real" />
    <att name="relevance_score" value="0.17647058823529413" type="real" />
  </edge>
  <edge id="P06239 (pp) P10747" label="LCK_HUMAN (pp) CD28_HUMAN" source="P06239" target="P10747">
    <att name="confidence_score" value="1.0" type="real" />
    <att name="confidence_score_old" value="1.0" type="real" />
    <att name="initial_score" value="0.2854" type="real" />
    <att name="relevance_score" value="0.17647058823529413" type="real" />
  </edge>
  <edge id="P06239 (pp) P20036" label="LCK_HUMAN (pp) DPA1_HUMAN" source="P06239" target="P20036">
    <att name="confidence_score" value="1.0" type="real" />
    <att name="confidence_score_old" value="1.0" type="real" />
    <att name="initial_score" value="0.1945" type="real" />
    <att name="relevance_score" value="0.13953488372093023" type="real" />
  </edge>
  <edge id="P06239 (pp) P20963" label="LCK_HUMAN (pp) CD3Z_HUMAN" source="P06239" target="P20963">
    <att name="confidence_score" value="1.0" type="real" />
    <att name="confidence_score_old" value="1.0" type="real" />
    <att name="initial_score" value="0.7371" type="real" />
    <att name="relevance_score" value="0.17647058823529413" type="real" />
  </edge>
  <edge id="P06239 (pp) Q04759" label="LCK_HUMAN (pp) KPCT_HUMAN" source="P06239" target="Q04759">
    <att name="confidence_score" value="1.0" type="real" />
    <att name="confidence_score_old" value="1.0" type="real" />
    <att name="initial_score" value="0.6538" type="real" />
    <att name="relevance_score" value="0.17647058823529413" type="real" />
  </edge>
  <edge id="P06239 (pp) Q06187" label="LCK_HUMAN (pp) BTK_HUMAN" source="P06239" target="Q06187">
    <att name="confidence_score" value="1.0" type="real" />
    <att name="confidence_score_old" value="1.0" type="real" />
    <att name="initial_score" value="0.1559" type="real" />
    <att name="relevance_score" value="0.10526315789473684" type="real" />
  </edge>
  <edge id="P06239 (pp) Q13094" label="LCK_HUMAN (pp) LCP2_HUMAN" source="P06239" target="Q13094">
    <att name="confidence_score" value="1.0" type="real" />
    <att name="confidence_score_old" value="1.0" type="real" />
    <att name="initial_score" value="0.6669" type="real" />
    <att name="relevance_score" value="0.17647058823529413" type="real" />
  </edge>
  <edge id="P06239 (pp) Q13191" label="LCK_HUMAN (pp) CBLB_HUMAN" source="P06239" target="Q13191">
    <att name="confidence_score" value="1.0" type="real" />
    <att name="confidence_score_old" value="0.2417" type="real" />
    <att name="initial_score" value="0.2544" type="real" />
    <att name="relevance_score" value="0.10588235294117647" type="real" />
  </edge>
  <edge id="P06239 (pp) A0A0A6YYK7" label="LCK_HUMAN (pp) TVA19_HUMAN" source="P06239" target="A0A0A6YYK7">
    <att name="confidence_score" value="1.0" type="real" />
    <att name="confidence_score_old" value="1.0" type="real" />
    <att name="initial_score" value="0.2081" type="real" />
    <att name="relevance_score" value="0.17647058823529413" type="real" />
  </edge>
  <edge id="P07766 (pp) P09693" label="CD3E_HUMAN (pp) CD3G_HUMAN" source="P07766" target="P09693">
    <att name="confidence_score" value="1.0" type="real" />
    <att name="confidence_score_old" value="1.0" type="real" />
    <att name="initial_score" value="0.705" type="real" />
    <att name="relevance_score" value="0.25301204819277107" type="real" />
  </edge>
  <edge id="P07766 (pp) P20036" label="CD3E_HUMAN (pp) DPA1_HUMAN" source="P07766" target="P20036">
    <att name="confidence_score" value="1.0" type="real" />
    <att name="confidence_score_old" value="1.0" type="real" />
    <att name="initial_score" value="0.2023" type="real" />
    <att name="relevance_score" value="0.13953488372093023" type="real" />
  </edge>
  <edge id="P07766 (pp) P20963" label="CD3E_HUMAN (pp) CD3Z_HUMAN" source="P07766" target="P20963">
    <att name="confidence_score" value="1.0" type="real" />
    <att name="confidence_score_old" value="1.0" type="real" />
    <att name="initial_score" value="0.1849" type="real" />
    <att name="relevance_score" value="0.22916666666666666" type="real" />
  </edge>
  <edge id="P07766 (pp) Q04759" label="CD3E_HUMAN (pp) KPCT_HUMAN" source="P07766" target="Q04759">
    <att name="confidence_score" value="1.0" type="real" />
    <att name="confidence_score_old" value="1.0" type="real" />
    <att name="initial_score" value="0.1796" type="real" />
    <att name="relevance_score" value="0.27692307692307694" type="real" />
  </edge>
  <edge id="P07766 (pp) Q13094" label="CD3E_HUMAN (pp) LCP2_HUMAN" source="P07766" target="Q13094">
    <att name="confidence_score" value="1.0" type="real" />
    <att name="confidence_score_old" value="1.0" type="real" />
    <att name="initial_score" value="0.0993" type="real" />
    <att name="relevance_score" value="0.27692307692307694" type="real" />
  </edge>
  <edge id="P07766 (pp) A0A0A6YYK7" label="CD3E_HUMAN (pp) TVA19_HUMAN" source="P07766" target="A0A0A6YYK7">
    <att name="confidence_score" value="1.0" type="real" />
    <att name="confidence_score_old" value="1.0" type="real" />
    <att name="initial_score" value="0.1251" type="real" />
    <att name="relevance_score" value="0.27692307692307694" type="real" />
  </edge>
  <edge id="P09693 (pp) P20036" label="CD3G_HUMAN (pp) DPA1_HUMAN" source="P09693" target="P20036">
    <att name="confidence_score" value="1.0" type="real" />
    <att name="confidence_score_old" value="1.0" type="real" />
    <att name="initial_score" value="0.2014" type="real" />
    <att name="relevance_score" value="0.13953488372093023" type="real" />
  </edge>
  <edge id="P09693 (pp) P20963" label="CD3G_HUMAN (pp) CD3Z_HUMAN" source="P09693" target="P20963">
    <att name="confidence_score" value="1.0" type="real" />
    <att name="confidence_score_old" value="1.0" type="real" />
    <att name="initial_score" value="0.1142" type="real" />
    <att name="relevance_score" value="0.22916666666666666" type="real" />
  </edge>
  <edge id="P09693 (pp) Q04759" label="CD3G_HUMAN (pp) KPCT_HUMAN" source="P09693" target="Q04759">
    <att name="confidence_score" value="1.0" type="real" />
    <att name="confidence_score_old" value="1.0" type="real" />
    <att name="initial_score" value="0.1788" type="real" />
    <att name="relevance_score" value="0.25301204819277107" type="real" />
  </edge>
  <edge id="P09693 (pp) Q13094" label="CD3G_HUMAN (pp) LCP2_HUMAN" source="P09693" target="Q13094">
    <att name="confidence_score" value="1.0" type="real" />
    <att name="confidence_score_old" value="1.0" type="real" />
    <att name="initial_score" value="0.099" type="real" />
    <att name="relevance_score" value="0.25301204819277107" type="real" />
  </edge>
  <edge id="P09693 (pp) A0A0A6YYK7" label="CD3G_HUMAN (pp) TVA19_HUMAN" source="P09693" target="A0A0A6YYK7">
    <att name="confidence_score" value="1.0" type="real" />
    <att name="confidence_score_old" value="1.0" type="real" />
    <att name="initial_score" value="0.1243" type="real" />
    <att name="relevance_score" value="0.25301204819277107" type="real" />
  </edge>
  <edge id="P10747 (pp) Q04759" label="CD28_HUMAN (pp) KPCT_HUMAN" source="P10747" target="Q04759">
    <att name="confidence_score" value="1.0" type="real" />
    <att name="confidence_score_old" value="0.5386" type="real" />
    <att name="initial_score" value="0.6415" type="real" />
    <att name="relevance_score" value="0.23529411764705882" type="real" />
  </edge>
  <edge id="P14151 (pp) P17252" label="LYAM1_HUMAN (pp) KPCA_HUMAN" source="P14151" target="P17252">
    <att name="confidence_score" value="1.0" type="real" />
    <att name="confidence_score_old" value="0.523" type="real" />
    <att name="initial_score" value="0.6274" type="real" />
    <att name="relevance_score" value="0.12582781456953643" type="real" />
  </edge>
  <edge id="P14151 (pp) P41743" label="LYAM1_HUMAN (pp) KPCI_HUMAN" source="P14151" target="P41743">
    <att name="confidence_score" value="1.0" type="real" />
    <att name="confidence_score_old" value="0.3403" type="real" />
    <att name="initial_score" value="0.4197" type="real" />
    <att name="relevance_score" value="0.17721518987341772" type="real" />
  </edge>
  <edge id="P14151 (pp) Q04759" label="LYAM1_HUMAN (pp) KPCT_HUMAN" source="P14151" target="Q04759">
    <att name="confidence_score" value="1.0" type="real" />
    <att name="confidence_score_old" value="0.3482" type="real" />
    <att name="initial_score" value="0.4308" type="real" />
    <att name="relevance_score" value="0.21052631578947367" type="real" />
  </edge>
  <edge id="P17252 (pp) P24723" label="KPCA_HUMAN (pp) KPCL_HUMAN" source="P17252" target="P24723">
    <att name="confidence_score" value="1.0" type="real" />
    <att name="confidence_score_old" value="1.0" type="real" />
    <att name="initial_score" value="0.0553" type="real" />
    <att name="relevance_score" value="0.12582781456953643" type="real" />
  </edge>
  <edge id="P17252 (pp) P41743" label="KPCA_HUMAN (pp) KPCI_HUMAN" source="P17252" target="P41743">
    <att name="confidence_score" value="1.0" type="real" />
    <att name="confidence_score_old" value="1.0" type="real" />
    <att name="relevance_score" value="0.12582781456953643" type="real" />
  </edge>
  <edge id="P17252 (pp) Q02156" label="KPCA_HUMAN (pp) KPCE_HUMAN" source="P17252" target="Q02156">
    <att name="confidence_score" value="1.0" type="real" />
    <att name="confidence_score_old" value="1.0" type="real" />
    <att name="initial_score" value="0.4209" type="real" />
    <att name="relevance_score" value="0.12582781456953643" type="real" />
  </edge>
  <edge id="P17252 (pp) Q04759" label="KPCA_HUMAN (pp) KPCT_HUMAN" source="P17252" target="Q04759">
    <att name="confidence_score" value="1.0" type="real" />
    <att name="confidence_score_old" value="1.0" type="real" />
    <att name="relevance_score" value="0.12582781456953643" type="real" />
  </edge>
  <edge id="P17252 (pp) Q05513" label="KPCA_HUMAN (pp) KPCZ_HUMAN" source="P17252" target="Q05513">
    <att name="confidence_score" value="1.0" type="real" />
    <att name="confidence_score_old" value="1.0" type="real" />
    <att name="initial_score" value="0.0435" type="real" />
    <att name="relevance_score" value="0.12582781456953643" type="real" />
  </edge>
  <edge id="P17252 (pp) Q05655" label="KPCA_HUMAN (pp) KPCD_HUMAN" source="P17252" target="Q05655">
    <att name="confidence_score" value="1.0" type="real" />
    <att name="confidence_score_old" value="1.0" type="real" />
    <att name="initial_score" value="0.0428" type="real" />
    <att name="relevance_score" value="0.12582781456953643" type="real" />
  </edge>
  <edge id="P17252 (pp) Q15139" label="KPCA_HUMAN (pp) KPCD1_HUMAN" source="P17252" target="Q15139">
    <att name="confidence_score" value="1.0" type="real" />
    <att name="confidence_score_old" value="1.0" type="real" />
    <att name="relevance_score" value="0.12582781456953643" type="real" />
  </edge>
  <edge id="P17252 (pp) Q6ZS82" label="KPCA_HUMAN (pp) R9BP_HUMAN" source="P17252" target="Q6ZS82">
    <att name="confidence_score" value="1.0" type="real" />
    <att name="confidence_score_old" value="1.0" type="real" />
    <att name="initial_score" value="0.4177" type="real" />
    <att name="relevance_score" value="0.12582781456953643" type="real" />
  </edge>
  <edge id="P17252 (pp) Q9NSE2" label="KPCA_HUMAN (pp) CISH_HUMAN" source="P17252" target="Q9NSE2">
    <att name="confidence_score" value="1.0" type="real" />
    <att name="confidence_score_old" value="0.3096" type="real" />
    <att name="initial_score" value="0.374" type="real" />
    <att name="relevance_score" value="0.10344827586206896" type="real" />
  </edge>
  <edge id="P20036 (pp) P20963" label="DPA1_HUMAN (pp) CD3Z_HUMAN" source="P20036" target="P20963">
    <att name="confidence_score" value="1.0" type="real" />
    <att name="confidence_score_old" value="1.0" type="real" />
    <att name="initial_score" value="0.1989" type="real" />
    <att name="relevance_score" value="0.13953488372093023" type="real" />
  </edge>
  <edge id="P20036 (pp) Q04759" label="DPA1_HUMAN (pp) KPCT_HUMAN" source="P20036" target="Q04759">
    <att name="confidence_score" value="1.0" type="real" />
    <att name="confidence_score_old" value="1.0" type="real" />
    <att name="initial_score" value="0.1771" type="real" />
    <att name="relevance_score" value="0.13953488372093023" type="real" />
  </edge>
  <edge id="P20036 (pp) Q13094" label="DPA1_HUMAN (pp) LCP2_HUMAN" source="P20036" target="Q13094">
    <att name="confidence_score" value="1.0" type="real" />
    <att name="confidence_score_old" value="1.0" type="real" />
    <att name="initial_score" value="0.0976" type="real" />
    <att name="relevance_score" value="0.13953488372093023" type="real" />
  </edge>
  <edge id="P20036 (pp) A0A0A6YYK7" label="DPA1_HUMAN (pp) TVA19_HUMAN" source="P20036" target="A0A0A6YYK7">
    <att name="confidence_score" value="1.0" type="real" />
    <att name="confidence_score_old" value="1.0" type="real" />
    <att name="initial_score" value="0.2116" type="real" />
    <att name="relevance_score" value="0.13953488372093023" type="real" />
  </edge>
  <edge id="P20963 (pp) Q04759" label="CD3Z_HUMAN (pp) KPCT_HUMAN" source="P20963" target="Q04759">
    <att name="confidence_score" value="1.0" type="real" />
    <att name="confidence_score_old" value="1.0" type="real" />
    <att name="initial_score" value="0.1773" type="real" />
    <att name="relevance_score" value="0.22916666666666666" type="real" />
  </edge>
  <edge id="P20963 (pp) Q13094" label="CD3Z_HUMAN (pp) LCP2_HUMAN" source="P20963" target="Q13094">
    <att name="confidence_score" value="1.0" type="real" />
    <att name="confidence_score_old" value="1.0" type="real" />
    <att name="initial_score" value="0.098" type="real" />
    <att name="relevance_score" value="0.22916666666666666" type="real" />
  </edge>
  <edge id="P20963 (pp) A0A0A6YYK7" label="CD3Z_HUMAN (pp) TVA19_HUMAN" source="P20963" target="A0A0A6YYK7">
    <att name="confidence_score" value="1.0" type="real" />
    <att name="confidence_score_old" value="1.0" type="real" />
    <att name="initial_score" value="0.123" type="real" />
    <att name="relevance_score" value="0.22916666666666666" type="real" />
  </edge>
  <edge id="P24723 (pp) P41743" label="KPCL_HUMAN (pp) KPCI_HUMAN" source="P24723" target="P41743">
    <att name="confidence_score" value="1.0" type="real" />
    <att name="confidence_score_old" value="1.0" type="real" />
    <att name="relevance_score" value="0.17721518987341772" type="real" />
  </edge>
  <edge id="P24723 (pp) Q02156" label="KPCL_HUMAN (pp) KPCE_HUMAN" source="P24723" target="Q02156">
    <att name="confidence_score" value="1.0" type="real" />
    <att name="confidence_score_old" value="1.0" type="real" />
    <att name="initial_score" value="0.0351" type="real" />
    <att name="relevance_score" value="0.15476190476190477" type="real" />
  </edge>
  <edge id="P24723 (pp) Q04759" label="KPCL_HUMAN (pp) KPCT_HUMAN" source="P24723" target="Q04759">
    <att name="confidence_score" value="1.0" type="real" />
    <att name="confidence_score_old" value="1.0" type="real" />
    <att name="relevance_score" value="0.625" type="real" />
  </edge>
  <edge id="P24723 (pp) Q05513" label="KPCL_HUMAN (pp) KPCZ_HUMAN" source="P24723" target="Q05513">
    <att name="confidence_score" value="1.0" type="real" />
    <att name="confidence_score_old" value="1.0" type="real" />
    <att name="relevance_score" value="0.1258741258741259" type="real" />
  </edge>
  <edge id="P24723 (pp) Q05655" label="KPCL_HUMAN (pp) KPCD_HUMAN" source="P24723" target="Q05655">
    <att name="confidence_score" value="1.0" type="real" />
    <att name="confidence_score_old" value="1.0" type="real" />
    <att name="relevance_score" value="0.15315315315315314" type="real" />
  </edge>
  <edge id="P24723 (pp) Q15139" label="KPCL_HUMAN (pp) KPCD1_HUMAN" source="P24723" target="Q15139">
    <att name="confidence_score" value="1.0" type="real" />
    <att name="confidence_score_old" value="1.0" type="real" />
    <att name="initial_score" value="0.2321" type="real" />
    <att name="relevance_score" value="0.22448979591836735" type="real" />
  </edge>
  <edge id="P35568 (pp) Q04759" label="IRS1_HUMAN (pp) KPCT_HUMAN" source="P35568" target="Q04759">
    <att name="confidence_score" value="1.0" type="real" />
    <att name="confidence_score_old" value="0.3342" type="real" />
    <att name="initial_score" value="0.411" type="real" />
    <att name="relevance_score" value="0.10434782608695652" type="real" />
  </edge>
  <edge id="P35568 (pp) Q05513" label="IRS1_HUMAN (pp) KPCZ_HUMAN" source="P35568" target="Q05513">
    <att name="confidence_score" value="1.0" type="real" />
    <att name="confidence_score_old" value="0.3867" type="real" />
    <att name="initial_score" value="0.4815" type="real" />
    <att name="relevance_score" value="0.10434782608695652" type="real" />
  </edge>
  <edge id="P35568 (pp) Q05655" label="IRS1_HUMAN (pp) KPCD_HUMAN" source="P35568" target="Q05655">
    <att name="confidence_score" value="1.0" type="real" />
    <att name="confidence_score_old" value="0.5021" type="real" />
    <att name="initial_score" value="0.6076" type="real" />
    <att name="relevance_score" value="0.10434782608695652" type="real" />
  </edge>
  <edge id="P35568 (pp) Q13191" label="IRS1_HUMAN (pp) CBLB_HUMAN" source="P35568" target="Q13191">
    <att name="confidence_score" value="1.0" type="real" />
    <att name="confidence_score_old" value="0.5029" type="real" />
    <att name="initial_score" value="0.6084" type="real" />
    <att name="relevance_score" value="0.10434782608695652" type="real" />
  </edge>
  <edge id="P41743 (pp) Q02156" label="KPCI_HUMAN (pp) KPCE_HUMAN" source="P41743" target="Q02156">
    <att name="confidence_score" value="1.0" type="real" />
    <att name="confidence_score_old" value="1.0" type="real" />
    <att name="relevance_score" value="0.15476190476190477" type="real" />
  </edge>
  <edge id="P41743 (pp) Q04759" label="KPCI_HUMAN (pp) KPCT_HUMAN" source="P41743" target="Q04759">
    <att name="confidence_score" value="1.0" type="real" />
    <att name="confidence_score_old" value="1.0" type="real" />
    <att name="relevance_score" value="0.17721518987341772" type="real" />
  </edge>
  <edge id="P41743 (pp) Q05513" label="KPCI_HUMAN (pp) KPCZ_HUMAN" source="P41743" target="Q05513">
    <att name="confidence_score" value="1.0" type="real" />
    <att name="confidence_score_old" value="1.0" type="real" />
    <att name="initial_score" value="0.5054" type="real" />
    <att name="relevance_score" value="0.1258741258741259" type="real" />
  </edge>
  <edge id="P41743 (pp) Q05655" label="KPCI_HUMAN (pp) KPCD_HUMAN" source="P41743" target="Q05655">
    <att name="confidence_score" value="1.0" type="real" />
    <att name="confidence_score_old" value="1.0" type="real" />
    <att name="relevance_score" value="0.15315315315315314" type="real" />
  </edge>
  <edge id="P41743 (pp) Q15139" label="KPCI_HUMAN (pp) KPCD1_HUMAN" source="P41743" target="Q15139">
    <att name="confidence_score" value="1.0" type="real" />
    <att name="confidence_score_old" value="1.0" type="real" />
    <att name="relevance_score" value="0.17721518987341772" type="real" />
  </edge>
  <edge id="Q02156 (pp) Q04759" label="KPCE_HUMAN (pp) KPCT_HUMAN" source="Q02156" target="Q04759">
    <att name="confidence_score" value="1.0" type="real" />
    <att name="confidence_score_old" value="1.0" type="real" />
    <att name="relevance_score" value="0.15476190476190477" type="real" />
  </edge>
  <edge id="Q02156 (pp) Q05513" label="KPCE_HUMAN (pp) KPCZ_HUMAN" source="Q02156" target="Q05513">
    <att name="confidence_score" value="1.0" type="real" />
    <att name="confidence_score_old" value="1.0" type="real" />
    <att name="initial_score" value="0.1835" type="real" />
    <att name="relevance_score" value="0.1258741258741259" type="real" />
  </edge>
  <edge id="Q02156 (pp) Q05655" label="KPCE_HUMAN (pp) KPCD_HUMAN" source="Q02156" target="Q05655">
    <att name="confidence_score" value="1.0" type="real" />
    <att name="confidence_score_old" value="1.0" type="real" />
    <att name="relevance_score" value="0.15315315315315314" type="real" />
  </edge>
  <edge id="Q02156 (pp) Q15139" label="KPCE_HUMAN (pp) KPCD1_HUMAN" source="Q02156" target="Q15139">
    <att name="confidence_score" value="1.0" type="real" />
    <att name="confidence_score_old" value="1.0" type="real" />
    <att name="initial_score" value="0.3789" type="real" />
    <att name="relevance_score" value="0.15476190476190477" type="real" />
  </edge>
  <edge id="Q02156 (pp) Q8IV61" label="KPCE_HUMAN (pp) GRP3_HUMAN" source="Q02156" target="Q8IV61">
    <att name="confidence_score" value="1.0" type="real" />
    <att name="confidence_score_old" value="0.2443" type="real" />
    <att name="initial_score" value="0.2596" type="real" />
    <att name="relevance_score" value="0.15476190476190477" type="real" />
  </edge>
  <edge id="Q04759 (pp) Q05513" label="KPCT_HUMAN (pp) KPCZ_HUMAN" source="Q04759" target="Q05513">
    <att name="confidence_score" value="1.0" type="real" />
    <att name="confidence_score_old" value="1.0" type="real" />
    <att name="initial_score" value="0.7099" type="real" />
    <att name="relevance_score" value="0.1258741258741259" type="real" />
  </edge>
  <edge id="Q04759 (pp) Q05655" label="KPCT_HUMAN (pp) KPCD_HUMAN" source="Q04759" target="Q05655">
    <att name="confidence_score" value="1.0" type="real" />
    <att name="confidence_score_old" value="1.0" type="real" />
    <att name="initial_score" value="0.08" type="real" />
    <att name="relevance_score" value="0.15315315315315314" type="real" />
  </edge>
  <edge id="Q04759 (pp) Q06187" label="KPCT_HUMAN (pp) BTK_HUMAN" source="Q04759" target="Q06187">
    <att name="confidence_score" value="1.0" type="real" />
    <att name="confidence_score_old" value="0.5148" type="real" />
    <att name="initial_score" value="0.6198" type="real" />
    <att name="relevance_score" value="0.10526315789473684" type="real" />
  </edge>
  <edge id="Q04759 (pp) Q13094" label="KPCT_HUMAN (pp) LCP2_HUMAN" source="Q04759" target="Q13094">
    <att name="confidence_score" value="1.0" type="real" />
    <att name="confidence_score_old" value="0.3404" type="real" />
    <att name="initial_score" value="0.4199" type="real" />
    <att name="relevance_score" value="0.390625" type="real" />
  </edge>
  <edge id="Q04759 (pp) Q13191" label="KPCT_HUMAN (pp) CBLB_HUMAN" source="Q04759" target="Q13191">
    <att name="confidence_score" value="1.0" type="real" />
    <att name="confidence_score_old" value="0.2557" type="real" />
    <att name="initial_score" value="0.2816" type="real" />
    <att name="relevance_score" value="0.10588235294117647" type="real" />
  </edge>
  <edge id="Q04759 (pp) Q15139" label="KPCT_HUMAN (pp) KPCD1_HUMAN" source="Q04759" target="Q15139">
    <att name="confidence_score" value="1.0" type="real" />
    <att name="confidence_score_old" value="1.0" type="real" />
    <att name="relevance_score" value="0.22448979591836735" type="real" />
  </edge>
  <edge id="Q04759 (pp) Q15750" label="KPCT_HUMAN (pp) TAB1_HUMAN" source="Q04759" target="Q15750">
    <att name="confidence_score" value="1.0" type="real" />
    <att name="confidence_score_old" value="1.0" type="real" />
    <att name="initial_score" value="0.1722" type="real" />
    <att name="relevance_score" value="0.12658227848101267" type="real" />
  </edge>
  <edge id="Q04759 (pp) Q6ZS82" label="KPCT_HUMAN (pp) R9BP_HUMAN" source="Q04759" target="Q6ZS82">
    <att name="confidence_score" value="1.0" type="real" />
    <att name="confidence_score_old" value="1.0" type="real" />
    <att name="initial_score" value="0.4313" type="real" />
    <att name="relevance_score" value="1.0" type="real" />
  </edge>
  <edge id="Q04759 (pp) Q86Y01" label="KPCT_HUMAN (pp) DTX1_HUMAN" source="Q04759" target="Q86Y01">
    <att name="confidence_score" value="1.0" type="real" />
    <att name="confidence_score_old" value="0.2601" type="real" />
    <att name="initial_score" value="0.2899" type="real" />
    <att name="relevance_score" value="0.11764705882352941" type="real" />
  </edge>
  <edge id="Q04759 (pp) Q8IV61" label="KPCT_HUMAN (pp) GRP3_HUMAN" source="Q04759" target="Q8IV61">
    <att name="confidence_score" value="1.0" type="real" />
    <att name="confidence_score_old" value="0.5489" type="real" />
    <att name="initial_score" value="0.6507" type="real" />
    <att name="relevance_score" value="0.5" type="real" />
  </edge>
  <edge id="Q04759 (pp) Q8IVH8" label="KPCT_HUMAN (pp) M4K3_HUMAN" source="Q04759" target="Q8IVH8">
    <att name="confidence_score" value="1.0" type="real" />
    <att name="confidence_score_old" value="0.7645" type="real" />
    <att name="initial_score" value="0.8108" type="real" />
    <att name="relevance_score" value="0.13333333333333333" type="real" />
  </edge>
  <edge id="Q04759 (pp) Q8N5C8" label="KPCT_HUMAN (pp) TAB3_HUMAN" source="Q04759" target="Q8N5C8">
    <att name="confidence_score" value="1.0" type="real" />
    <att name="confidence_score_old" value="1.0" type="real" />
    <att name="initial_score" value="0.1785" type="real" />
    <att name="relevance_score" value="0.20833333333333334" type="real" />
  </edge>
  <edge id="Q04759 (pp) Q9BXL7" label="KPCT_HUMAN (pp) CAR11_HUMAN" source="Q04759" target="Q9BXL7">
    <att name="confidence_score" value="1.0" type="real" />
    <att name="confidence_score_old" value="1.0" type="real" />
    <att name="initial_score" value="0.8489" type="real" />
    <att name="relevance_score" value="0.4838709677419355" type="real" />
  </edge>
  <edge id="Q04759 (pp) Q9NSE2" label="KPCT_HUMAN (pp) CISH_HUMAN" source="Q04759" target="Q9NSE2">
    <att name="confidence_score" value="1.0" type="real" />
    <att name="confidence_score_old" value="0.3168" type="real" />
    <att name="initial_score" value="0.3851" type="real" />
    <att name="relevance_score" value="0.10344827586206896" type="real" />
  </edge>
  <edge id="Q04759 (pp) Q9NYJ8" label="KPCT_HUMAN (pp) TAB2_HUMAN" source="Q04759" target="Q9NYJ8">
    <att name="confidence_score" value="1.0" type="real" />
    <att name="confidence_score_old" value="1.0" type="real" />
    <att name="initial_score" value="0.1751" type="real" />
    <att name="relevance_score" value="0.14606741573033707" type="real" />
  </edge>
  <edge id="Q04759 (pp) Q9UDY8" label="KPCT_HUMAN (pp) MALT1_HUMAN" source="Q04759" target="Q9UDY8">
    <att name="confidence_score" value="1.0" type="real" />
    <att name="confidence_score_old" value="1.0" type="real" />
    <att name="initial_score" value="0.7346" type="real" />
    <att name="relevance_score" value="0.32432432432432434" type="real" />
  </edge>
  <edge id="Q04759 (pp) A0A0A6YYK7" label="KPCT_HUMAN (pp) TVA19_HUMAN" source="Q04759" target="A0A0A6YYK7">
    <att name="confidence_score" value="1.0" type="real" />
    <att name="confidence_score_old" value="1.0" type="real" />
    <att name="initial_score" value="0.1851" type="real" />
    <att name="relevance_score" value="0.5142857142857142" type="real" />
  </edge>
  <edge id="Q05513 (pp) Q05655" label="KPCZ_HUMAN (pp) KPCD_HUMAN" source="Q05513" target="Q05655">
    <att name="confidence_score" value="1.0" type="real" />
    <att name="confidence_score_old" value="1.0" type="real" />
    <att name="relevance_score" value="0.1258741258741259" type="real" />
  </edge>
  <edge id="Q05513 (pp) Q15139" label="KPCZ_HUMAN (pp) KPCD1_HUMAN" source="Q05513" target="Q15139">
    <att name="confidence_score" value="1.0" type="real" />
    <att name="confidence_score_old" value="1.0" type="real" />
    <att name="initial_score" value="0.0439" type="real" />
    <att name="relevance_score" value="0.1258741258741259" type="real" />
  </edge>
  <edge id="Q05655 (pp) Q15139" label="KPCD_HUMAN (pp) KPCD1_HUMAN" source="Q05655" target="Q15139">
    <att name="confidence_score" value="1.0" type="real" />
    <att name="confidence_score_old" value="1.0" type="real" />
    <att name="relevance_score" value="0.15315315315315314" type="real" />
  </edge>
  <edge id="Q05655 (pp) Q8IV61" label="KPCD_HUMAN (pp) GRP3_HUMAN" source="Q05655" target="Q8IV61">
    <att name="confidence_score" value="1.0" type="real" />
    <att name="confidence_score_old" value="0.3214" type="real" />
    <att name="initial_score" value="0.3921" type="real" />
    <att name="relevance_score" value="0.15315315315315314" type="real" />
  </edge>
  <edge id="Q06187 (pp) Q13094" label="BTK_HUMAN (pp) LCP2_HUMAN" source="Q06187" target="Q13094">
    <att name="confidence_score" value="1.0" type="real" />
    <att name="confidence_score_old" value="1.0" type="real" />
    <att name="initial_score" value="0.2074" type="real" />
    <att name="relevance_score" value="0.10526315789473684" type="real" />
  </edge>
  <edge id="Q06187 (pp) Q15139" label="BTK_HUMAN (pp) KPCD1_HUMAN" source="Q06187" target="Q15139">
    <att name="confidence_score" value="1.0" type="real" />
    <att name="confidence_score_old" value="0.5046" type="real" />
    <att name="initial_score" value="0.6101" type="real" />
    <att name="relevance_score" value="0.10526315789473684" type="real" />
  </edge>
  <edge id="Q13094 (pp) Q8IVH8" label="LCP2_HUMAN (pp) M4K3_HUMAN" source="Q13094" target="Q8IVH8">
    <att name="confidence_score" value="1.0" type="real" />
    <att name="confidence_score_old" value="0.7221" type="real" />
    <att name="initial_score" value="0.7832" type="real" />
    <att name="relevance_score" value="0.13333333333333333" type="real" />
  </edge>
  <edge id="Q13094 (pp) A0A0A6YYK7" label="LCP2_HUMAN (pp) TVA19_HUMAN" source="Q13094" target="A0A0A6YYK7">
    <att name="confidence_score" value="1.0" type="real" />
    <att name="confidence_score_old" value="1.0" type="real" />
    <att name="initial_score" value="0.1026" type="real" />
    <att name="relevance_score" value="0.390625" type="real" />
  </edge>
  <edge id="Q13191 (pp) Q86Y01" label="CBLB_HUMAN (pp) DTX1_HUMAN" source="Q13191" target="Q86Y01">
    <att name="confidence_score" value="1.0" type="real" />
    <att name="confidence_score_old" value="0.2588" type="real" />
    <att name="initial_score" value="0.2874" type="real" />
    <att name="relevance_score" value="0.10588235294117647" type="real" />
  </edge>
  <edge id="Q15750 (pp) Q8N5C8" label="TAB1_HUMAN (pp) TAB3_HUMAN" source="Q15750" target="Q8N5C8">
    <att name="confidence_score" value="1.0" type="real" />
    <att name="confidence_score_old" value="1.0" type="real" />
    <att name="initial_score" value="0.6006" type="real" />
    <att name="relevance_score" value="0.12658227848101267" type="real" />
  </edge>
  <edge id="Q15750 (pp) Q9BXL7" label="TAB1_HUMAN (pp) CAR11_HUMAN" source="Q15750" target="Q9BXL7">
    <att name="confidence_score" value="1.0" type="real" />
    <att name="confidence_score_old" value="1.0" type="real" />
    <att name="initial_score" value="0.1875" type="real" />
    <att name="relevance_score" value="0.12658227848101267" type="real" />
  </edge>
  <edge id="Q15750 (pp) Q9NYJ8" label="TAB1_HUMAN (pp) TAB2_HUMAN" source="Q15750" target="Q9NYJ8">
    <att name="confidence_score" value="1.0" type="real" />
    <att name="confidence_score_old" value="1.0" type="real" />
    <att name="initial_score" value="0.7873" type="real" />
    <att name="relevance_score" value="0.12658227848101267" type="real" />
  </edge>
  <edge id="Q15750 (pp) Q9UDY8" label="TAB1_HUMAN (pp) MALT1_HUMAN" source="Q15750" target="Q9UDY8">
    <att name="confidence_score" value="1.0" type="real" />
    <att name="confidence_score_old" value="1.0" type="real" />
    <att name="initial_score" value="0.3143" type="real" />
    <att name="relevance_score" value="0.12658227848101267" type="real" />
  </edge>
  <edge id="Q8N5C8 (pp) Q9BXL7" label="TAB3_HUMAN (pp) CAR11_HUMAN" source="Q8N5C8" target="Q9BXL7">
    <att name="confidence_score" value="1.0" type="real" />
    <att name="confidence_score_old" value="1.0" type="real" />
    <att name="initial_score" value="0.3839" type="real" />
    <att name="relevance_score" value="0.20833333333333334" type="real" />
  </edge>
  <edge id="Q8N5C8 (pp) Q9NYJ8" label="TAB3_HUMAN (pp) TAB2_HUMAN" source="Q8N5C8" target="Q9NYJ8">
    <att name="confidence_score" value="1.0" type="real" />
    <att name="confidence_score_old" value="1.0" type="real" />
    <att name="initial_score" value="0.5526" type="real" />
    <att name="relevance_score" value="0.14606741573033707" type="real" />
  </edge>
  <edge id="Q8N5C8 (pp) Q9UDY8" label="TAB3_HUMAN (pp) MALT1_HUMAN" source="Q8N5C8" target="Q9UDY8">
    <att name="confidence_score" value="1.0" type="real" />
    <att name="confidence_score_old" value="1.0" type="real" />
    <att name="initial_score" value="0.3261" type="real" />
    <att name="relevance_score" value="0.20833333333333334" type="real" />
  </edge>
  <edge id="Q9BXL7 (pp) Q9NYJ8" label="CAR11_HUMAN (pp) TAB2_HUMAN" source="Q9BXL7" target="Q9NYJ8">
    <att name="confidence_score" value="1.0" type="real" />
    <att name="confidence_score_old" value="1.0" type="real" />
    <att name="initial_score" value="0.3474" type="real" />
    <att name="relevance_score" value="0.14606741573033707" type="real" />
  </edge>
  <edge id="Q9BXL7 (pp) Q9UDY8" label="CAR11_HUMAN (pp) MALT1_HUMAN" source="Q9BXL7" target="Q9UDY8">
    <att name="confidence_score" value="1.0" type="real" />
    <att name="confidence_score_old" value="1.0" type="real" />
    <att name="initial_score" value="0.7631" type="real" />
    <att name="relevance_score" value="0.32432432432432434" type="real" />
  </edge>
  <edge id="Q9NYJ8 (pp) Q9UDY8" label="TAB2_HUMAN (pp) MALT1_HUMAN" source="Q9NYJ8" target="Q9UDY8">
    <att name="confidence_score" value="1.0" type="real" />
    <att name="confidence_score_old" value="1.0" type="real" />
    <att name="initial_score" value="0.4286" type="real" />
    <att name="relevance_score" value="0.14606741573033707" type="real" />
  </edge>
</graph>
