# Supplementary material for: New insights into the molecular biology of Alzheimer’s-like cerebral amyloidosis achieved through multi‐omics approaches
Source: PLoS One. 2025 Sep 3;20(9):e0330859. doi: 10.1371/journal.pone.0330859 (PMC12407441; doi:10.1371/journal.pone.0330859)
Supplement: S4 Appendix — (ZIP) [file pone.0330859.s014.zip › c1_3_115.xgmml]

<?xml version='1.0' encoding='utf-8'?>
<graph xmlns="http://www.cs.rpi.edu/XGMML" xmlns:dc="http://purl.org/dc/elements/1.1/" xmlns:rdf="http://www.w3.org/1999/02/22-rdf-syntax-ns#" label="[c1_3_115]@0.1" directed="0" vendor="Intomics A/S">
  <att name="layoutAlgorithm" value="Edge-weighted Spring Embedded" type="string" />
  <att name="networkMetadata"><rdf:RDF><rdf:Description rdf:about="https://www.intomics.com/"><dc:type>Protein-Protein Interaction</dc:type><dc:description>https://www.intomics.com/inbiomap/</dc:description><dc:identifier>[Q05513]@0.1</dc:identifier><dc:date>2024-01-31 21:21:58 UTC</dc:date><dc:title>inBio Map network</dc:title><dc:source>/unity/intomics/inhouse/software/inBio_Command_2023_08/share/data/interactions/network_0/inBio_Map_2023_08_10</dc:source><dc:format>Cytoscape-XGMML</dc:format></rdf:Description></rdf:RDF></att>
  <att name="_inBio_interactomeVersion" value="2023_08_10" type="string" />
  <att name="_inBio_formatVersion" value="1" type="integer" />
  <att name="_inBio_formatVersion" value="1" type="integer" />
  <att name="_inBio_interactomeVersion" value="2023_08_10" type="string" />
  <att name="layoutAlgorithm" value="Edge-weighted Spring Embedded" type="string" />
  <att name="order" value="1" type="integer" />
  <node id="A8MPY1" label="GBRR3_HUMAN">
    <att name="ac" value="A8MPY1" type="string" />
    <att name="description" value="Gamma-aminobutyric acid receptor subunit rho-3" type="string" />
    <att name="gene" value="GABRR3" type="string" />
    <att name="localization" value="Plasma membrane bound" type="string" />
    <att name="order" value="1" type="integer" />
    <att name="relevance_score" value="0.5" type="real" />
    <att name="localization" value="Plasma membrane bound" type="string" />
    <att name="description" value="Gamma-aminobutyric acid receptor subunit rho-3" type="string" />
  </node>
  <node id="O00186" label="STXB3_HUMAN">
    <att name="ac" value="O00186" type="string" />
    <att name="description" value="Syntaxin-binding protein 3" type="string" />
    <att name="gene" value="STXBP3" type="string" />
    <att name="localization" value="" type="string" />
    <att name="order" value="1" type="integer" />
    <att name="relevance_score" value="0.2962962962962963" type="real" />
    <att name="localization" value="" type="string" />
    <att name="description" value="Syntaxin-binding protein 3" type="string" />
  </node>
  <node id="O00329" label="PK3CD_HUMAN">
    <att name="ac" value="O00329" type="string" />
    <att name="description" value="Phosphatidylinositol 4,5-bisphosphate 3-kinase catalytic subunit delta isoform" type="string" />
    <att name="gene" value="PIK3CD" type="string" />
    <att name="localization" value="Kinase" type="string" />
    <att name="order" value="1" type="integer" />
    <att name="relevance_score" value="0.13333333333333333" type="real" />
    <att name="localization" value="Kinase" type="string" />
    <att name="description" value="Phosphatidylinositol 4,5-bisphosphate 3-kinase catalytic subunit delta isoform" type="string" />
  </node>
  <node id="O15530" label="PDPK1_HUMAN">
    <att name="ac" value="O15530" type="string" />
    <att name="description" value="3-phosphoinositide-dependent protein kinase 1" type="string" />
    <att name="gene" value="PDPK1" type="string" />
    <att name="localization" value="Kinase" type="string" />
    <att name="order" value="1" type="integer" />
    <att name="relevance_score" value="0.23148148148148148" type="real" />
    <att name="localization" value="Kinase" type="string" />
    <att name="description" value="3-phosphoinositide-dependent protein kinase 1" type="string" />
  </node>
  <node id="O43293" label="DAPK3_HUMAN">
    <att name="ac" value="O43293" type="string" />
    <att name="description" value="Death-associated protein kinase 3" type="string" />
    <att name="gene" value="DAPK3" type="string" />
    <att name="localization" value="Kinase" type="string" />
    <att name="order" value="1" type="integer" />
    <att name="relevance_score" value="0.16" type="real" />
    <att name="localization" value="Kinase" type="string" />
    <att name="description" value="Death-associated protein kinase 3" type="string" />
  </node>
  <node id="O75323" label="NIPS2_HUMAN">
    <att name="ac" value="O75323" type="string" />
    <att name="description" value="Protein NipSnap homolog 2" type="string" />
    <att name="gene" value="NIPSNAP2" type="string" />
    <att name="localization" value="" type="string" />
    <att name="order" value="1" type="integer" />
    <att name="relevance_score" value="0.3333333333333333" type="real" />
    <att name="localization" value="" type="string" />
    <att name="description" value="Protein NipSnap homolog 2" type="string" />
  </node>
  <node id="O95999" label="BCL10_HUMAN">
    <att name="ac" value="O95999" type="string" />
    <att name="description" value="B-cell lymphoma/leukemia 10" type="string" />
    <att name="gene" value="BCL10" type="string" />
    <att name="localization" value="" type="string" />
    <att name="order" value="1" type="integer" />
    <att name="relevance_score" value="0.1568627450980392" type="real" />
    <att name="localization" value="" type="string" />
    <att name="description" value="B-cell lymphoma/leukemia 10" type="string" />
  </node>
  <node id="P02686" label="MBP_HUMAN">
    <att name="ac" value="P02686" type="string" />
    <att name="description" value="Myelin basic protein" type="string" />
    <att name="gene" value="MBP" type="string" />
    <att name="localization" value="" type="string" />
    <att name="order" value="1" type="integer" />
    <att name="relevance_score" value="0.16176470588235295" type="real" />
    <att name="localization" value="" type="string" />
    <att name="description" value="Myelin basic protein" type="string" />
  </node>
  <node id="P04792" label="HSPB1_HUMAN">
    <att name="ac" value="P04792" type="string" />
    <att name="description" value="Heat shock protein beta-1" type="string" />
    <att name="gene" value="HSPB1" type="string" />
    <att name="localization" value="" type="string" />
    <att name="order" value="1" type="integer" />
    <att name="relevance_score" value="0.1391304347826087" type="real" />
    <att name="localization" value="" type="string" />
    <att name="description" value="Heat shock protein beta-1" type="string" />
  </node>
  <node id="P05129" label="KPCG_HUMAN">
    <att name="ac" value="P05129" type="string" />
    <att name="description" value="Protein kinase C gamma type" type="string" />
    <att name="gene" value="PRKCG" type="string" />
    <att name="localization" value="Kinase" type="string" />
    <att name="order" value="1" type="integer" />
    <att name="relevance_score" value="0.3469387755102041" type="real" />
    <att name="localization" value="Kinase" type="string" />
    <att name="description" value="Protein kinase C gamma type" type="string" />
  </node>
  <node id="P05771" label="KPCB_HUMAN">
    <att name="ac" value="P05771" type="string" />
    <att name="description" value="Protein kinase C beta type" type="string" />
    <att name="gene" value="PRKCB" type="string" />
    <att name="localization" value="Kinase" type="string" />
    <att name="order" value="1" type="integer" />
    <att name="relevance_score" value="0.3263157894736842" type="real" />
    <att name="localization" value="Kinase" type="string" />
    <att name="description" value="Protein kinase C beta type" type="string" />
  </node>
  <node id="P13645" label="K1C10_HUMAN">
    <att name="ac" value="P13645" type="string" />
    <att name="description" value="Keratin, type I cytoskeletal 10" type="string" />
    <att name="gene" value="KRT10" type="string" />
    <att name="localization" value="" type="string" />
    <att name="order" value="1" type="integer" />
    <att name="relevance_score" value="0.2727272727272727" type="real" />
    <att name="localization" value="" type="string" />
    <att name="description" value="Keratin, type I cytoskeletal 10" type="string" />
  </node>
  <node id="P14598" label="NCF1_HUMAN">
    <att name="ac" value="P14598" type="string" />
    <att name="description" value="Neutrophil cytosol factor 1" type="string" />
    <att name="gene" value="NCF1" type="string" />
    <att name="localization" value="" type="string" />
    <att name="order" value="1" type="integer" />
    <att name="relevance_score" value="0.325" type="real" />
    <att name="localization" value="" type="string" />
    <att name="description" value="Neutrophil cytosol factor 1" type="string" />
  </node>
  <node id="P14618" label="KPYM_HUMAN">
    <att name="ac" value="P14618" type="string" />
    <att name="description" value="Pyruvate kinase PKM" type="string" />
    <att name="gene" value="PKM" type="string" />
    <att name="localization" value="Kinase" type="string" />
    <att name="order" value="1" type="integer" />
    <att name="relevance_score" value="0.1" type="real" />
    <att name="localization" value="Kinase" type="string" />
    <att name="description" value="Pyruvate kinase PKM" type="string" />
  </node>
  <node id="P16401" label="H15_HUMAN">
    <att name="ac" value="P16401" type="string" />
    <att name="description" value="Histone H1.5" type="string" />
    <att name="gene" value="H1-5" type="string" />
    <att name="localization" value="" type="string" />
    <att name="order" value="1" type="integer" />
    <att name="relevance_score" value="0.13953488372093023" type="real" />
    <att name="localization" value="" type="string" />
    <att name="description" value="Histone H1.5" type="string" />
  </node>
  <node id="P17252" label="KPCA_HUMAN">
    <att name="ac" value="P17252" type="string" />
    <att name="description" value="Protein kinase C alpha type" type="string" />
    <att name="gene" value="PRKCA" type="string" />
    <att name="localization" value="Kinase" type="string" />
    <att name="order" value="1" type="integer" />
    <att name="relevance_score" value="0.2052980132450331" type="real" />
    <att name="localization" value="Kinase" type="string" />
    <att name="description" value="Protein kinase C alpha type" type="string" />
  </node>
  <node id="P19878" label="NCF2_HUMAN">
    <att name="ac" value="P19878" type="string" />
    <att name="description" value="Neutrophil cytosol factor 2" type="string" />
    <att name="gene" value="NCF2" type="string" />
    <att name="localization" value="" type="string" />
    <att name="order" value="1" type="integer" />
    <att name="relevance_score" value="0.2727272727272727" type="real" />
    <att name="localization" value="" type="string" />
    <att name="description" value="Neutrophil cytosol factor 2" type="string" />
  </node>
  <node id="P22460" label="KCNA5_HUMAN">
    <att name="ac" value="P22460" type="string" />
    <att name="description" value="Potassium voltage-gated channel subfamily A member 5" type="string" />
    <att name="gene" value="KCNA5" type="string" />
    <att name="localization" value="Plasma membrane bound" type="string" />
    <att name="order" value="1" type="integer" />
    <att name="relevance_score" value="0.10714285714285714" type="real" />
    <att name="localization" value="Plasma membrane bound" type="string" />
    <att name="description" value="Potassium voltage-gated channel subfamily A member 5" type="string" />
  </node>
  <node id="P23443" label="KS6B1_HUMAN">
    <att name="ac" value="P23443" type="string" />
    <att name="description" value="Ribosomal protein S6 kinase beta-1" type="string" />
    <att name="gene" value="RPS6KB1" type="string" />
    <att name="localization" value="Kinase" type="string" />
    <att name="order" value="1" type="integer" />
    <att name="relevance_score" value="0.17567567567567569" type="real" />
    <att name="localization" value="Kinase" type="string" />
    <att name="description" value="Ribosomal protein S6 kinase beta-1" type="string" />
  </node>
  <node id="P23528" label="COF1_HUMAN">
    <att name="ac" value="P23528" type="string" />
    <att name="description" value="Cofilin-1" type="string" />
    <att name="gene" value="CFL1" type="string" />
    <att name="localization" value="" type="string" />
    <att name="order" value="1" type="integer" />
    <att name="relevance_score" value="0.10752688172043011" type="real" />
    <att name="localization" value="" type="string" />
    <att name="description" value="Cofilin-1" type="string" />
  </node>
  <node id="P24723" label="KPCL_HUMAN">
    <att name="ac" value="P24723" type="string" />
    <att name="description" value="Protein kinase C eta type" type="string" />
    <att name="gene" value="PRKCH" type="string" />
    <att name="localization" value="Kinase" type="string" />
    <att name="order" value="1" type="integer" />
    <att name="relevance_score" value="0.75" type="real" />
    <att name="localization" value="Kinase" type="string" />
    <att name="description" value="Protein kinase C eta type" type="string" />
  </node>
  <node id="P29966" label="MARCS_HUMAN">
    <att name="ac" value="P29966" type="string" />
    <att name="description" value="Myristoylated alanine-rich C-kinase substrate" type="string" />
    <att name="gene" value="MARCKS" type="string" />
    <att name="localization" value="" type="string" />
    <att name="order" value="1" type="integer" />
    <att name="relevance_score" value="0.37037037037037035" type="real" />
    <att name="localization" value="" type="string" />
    <att name="description" value="Myristoylated alanine-rich C-kinase substrate" type="string" />
  </node>
  <node id="P30086" label="PEBP1_HUMAN">
    <att name="ac" value="P30086" type="string" />
    <att name="description" value="Phosphatidylethanolamine-binding protein 1" type="string" />
    <att name="gene" value="PEBP1" type="string" />
    <att name="localization" value="" type="string" />
    <att name="order" value="1" type="integer" />
    <att name="relevance_score" value="0.39285714285714285" type="real" />
    <att name="localization" value="" type="string" />
    <att name="description" value="Phosphatidylethanolamine-binding protein 1" type="string" />
  </node>
  <node id="P31749" label="AKT1_HUMAN">
    <att name="ac" value="P31749" type="string" />
    <att name="description" value="RAC-alpha serine/threonine-protein kinase" type="string" />
    <att name="gene" value="AKT1" type="string" />
    <att name="localization" value="Kinase" type="string" />
    <att name="order" value="1" type="integer" />
    <att name="relevance_score" value="0.12286689419795221" type="real" />
    <att name="localization" value="Kinase" type="string" />
    <att name="description" value="RAC-alpha serine/threonine-protein kinase" type="string" />
  </node>
  <node id="P31751" label="AKT2_HUMAN">
    <att name="ac" value="P31751" type="string" />
    <att name="description" value="RAC-beta serine/threonine-protein kinase" type="string" />
    <att name="gene" value="AKT2" type="string" />
    <att name="localization" value="Kinase" type="string" />
    <att name="order" value="1" type="integer" />
    <att name="relevance_score" value="0.18867924528301888" type="real" />
    <att name="localization" value="Kinase" type="string" />
    <att name="description" value="RAC-beta serine/threonine-protein kinase" type="string" />
  </node>
  <node id="P35568" label="IRS1_HUMAN">
    <att name="ac" value="P35568" type="string" />
    <att name="description" value="Insulin receptor substrate 1" type="string" />
    <att name="gene" value="IRS1" type="string" />
    <att name="localization" value="" type="string" />
    <att name="order" value="1" type="integer" />
    <att name="relevance_score" value="0.17391304347826086" type="real" />
    <att name="localization" value="" type="string" />
    <att name="description" value="Insulin receptor substrate 1" type="string" />
  </node>
  <node id="P36507" label="MP2K2_HUMAN">
    <att name="ac" value="P36507" type="string" />
    <att name="description" value="Dual specificity mitogen-activated protein kinase kinase 2" type="string" />
    <att name="gene" value="MAP2K2" type="string" />
    <att name="localization" value="Kinase" type="string" />
    <att name="order" value="1" type="integer" />
    <att name="relevance_score" value="0.22972972972972974" type="real" />
    <att name="localization" value="Kinase" type="string" />
    <att name="description" value="Dual specificity mitogen-activated protein kinase kinase 2" type="string" />
  </node>
  <node id="P40939" label="ECHA_HUMAN">
    <att name="ac" value="P40939" type="string" />
    <att name="description" value="Trifunctional enzyme subunit alpha, mitochondrial" type="string" />
    <att name="gene" value="HADHA" type="string" />
    <att name="localization" value="Enzyme" type="string" />
    <att name="order" value="1" type="integer" />
    <att name="relevance_score" value="0.15789473684210525" type="real" />
    <att name="localization" value="Enzyme" type="string" />
    <att name="description" value="Trifunctional enzyme subunit alpha, mitochondrial" type="string" />
  </node>
  <node id="P41743" label="KPCI_HUMAN">
    <att name="ac" value="P41743" type="string" />
    <att name="description" value="Protein kinase C iota type" type="string" />
    <att name="gene" value="PRKCI" type="string" />
    <att name="localization" value="Kinase" type="string" />
    <att name="order" value="1" type="integer" />
    <att name="relevance_score" value="0.4430379746835443" type="real" />
    <att name="localization" value="Kinase" type="string" />
    <att name="description" value="Protein kinase C iota type" type="string" />
  </node>
  <node id="P42338" label="PK3CB_HUMAN">
    <att name="ac" value="P42338" type="string" />
    <att name="description" value="Phosphatidylinositol 4,5-bisphosphate 3-kinase catalytic subunit beta isoform" type="string" />
    <att name="gene" value="PIK3CB" type="string" />
    <att name="localization" value="Kinase" type="string" />
    <att name="order" value="1" type="integer" />
    <att name="relevance_score" value="0.128" type="real" />
    <att name="localization" value="Kinase" type="string" />
    <att name="description" value="Phosphatidylinositol 4,5-bisphosphate 3-kinase catalytic subunit beta isoform" type="string" />
  </node>
  <node id="P48736" label="PK3CG_HUMAN">
    <att name="ac" value="P48736" type="string" />
    <att name="description" value="Phosphatidylinositol 4,5-bisphosphate 3-kinase catalytic subunit gamma isoform" type="string" />
    <att name="gene" value="PIK3CG" type="string" />
    <att name="localization" value="Kinase" type="string" />
    <att name="order" value="1" type="integer" />
    <att name="relevance_score" value="0.25" type="real" />
    <att name="localization" value="Kinase" type="string" />
    <att name="description" value="Phosphatidylinositol 4,5-bisphosphate 3-kinase catalytic subunit gamma isoform" type="string" />
  </node>
  <node id="P51617" label="IRAK1_HUMAN">
    <att name="ac" value="P51617" type="string" />
    <att name="description" value="Interleukin-1 receptor-associated kinase 1" type="string" />
    <att name="gene" value="IRAK1" type="string" />
    <att name="localization" value="Kinase" type="string" />
    <att name="order" value="1" type="integer" />
    <att name="relevance_score" value="0.14166666666666666" type="real" />
    <att name="localization" value="Kinase" type="string" />
    <att name="description" value="Interleukin-1 receptor-associated kinase 1" type="string" />
  </node>
  <node id="P53004" label="BIEA_HUMAN">
    <att name="ac" value="P53004" type="string" />
    <att name="description" value="Biliverdin reductase A" type="string" />
    <att name="gene" value="BLVRA" type="string" />
    <att name="localization" value="Enzyme" type="string" />
    <att name="order" value="1" type="integer" />
    <att name="relevance_score" value="0.2" type="real" />
    <att name="localization" value="Enzyme" type="string" />
    <att name="description" value="Biliverdin reductase A" type="string" />
  </node>
  <node id="P55084" label="ECHB_HUMAN">
    <att name="ac" value="P55084" type="string" />
    <att name="description" value="Trifunctional enzyme subunit beta, mitochondrial" type="string" />
    <att name="gene" value="HADHB" type="string" />
    <att name="localization" value="Enzyme" type="string" />
    <att name="order" value="1" type="integer" />
    <att name="relevance_score" value="0.1724137931034483" type="real" />
    <att name="localization" value="Enzyme" type="string" />
    <att name="description" value="Trifunctional enzyme subunit beta, mitochondrial" type="string" />
  </node>
  <node id="Q00325" label="S25A3_HUMAN">
    <att name="ac" value="Q00325" type="string" />
    <att name="description" value="Solute carrier family 25 member 3" type="string" />
    <att name="gene" value="SLC25A3" type="string" />
    <att name="localization" value="Plasma membrane bound" type="string" />
    <att name="order" value="1" type="integer" />
    <att name="relevance_score" value="0.14285714285714285" type="real" />
    <att name="localization" value="Plasma membrane bound" type="string" />
    <att name="description" value="Solute carrier family 25 member 3" type="string" />
  </node>
  <node id="Q02156" label="KPCE_HUMAN">
    <att name="ac" value="Q02156" type="string" />
    <att name="description" value="Protein kinase C epsilon type" type="string" />
    <att name="gene" value="PRKCE" type="string" />
    <att name="localization" value="Kinase" type="string" />
    <att name="order" value="1" type="integer" />
    <att name="relevance_score" value="0.32142857142857145" type="real" />
    <att name="localization" value="Kinase" type="string" />
    <att name="description" value="Protein kinase C epsilon type" type="string" />
  </node>
  <node id="Q02750" label="MP2K1_HUMAN">
    <att name="ac" value="Q02750" type="string" />
    <att name="description" value="Dual specificity mitogen-activated protein kinase kinase 1" type="string" />
    <att name="gene" value="MAP2K1" type="string" />
    <att name="localization" value="Kinase" type="string" />
    <att name="order" value="1" type="integer" />
    <att name="relevance_score" value="0.17525773195876287" type="real" />
    <att name="localization" value="Kinase" type="string" />
    <att name="description" value="Dual specificity mitogen-activated protein kinase kinase 1" type="string" />
  </node>
  <node id="Q04759" label="KPCT_HUMAN">
    <att name="ac" value="Q04759" type="string" />
    <att name="description" value="Protein kinase C theta type" type="string" />
    <att name="gene" value="PRKCQ" type="string" />
    <att name="localization" value="Kinase" type="string" />
    <att name="order" value="1" type="integer" />
    <att name="relevance_score" value="0.2465753424657534" type="real" />
    <att name="localization" value="Kinase" type="string" />
    <att name="description" value="Protein kinase C theta type" type="string" />
  </node>
  <node id="Q05513" label="KPCZ_HUMAN">
    <att name="ac" value="Q05513" type="string" />
    <att name="description" value="Protein kinase C zeta type" type="string" />
    <att name="gene" value="PRKCZ" type="string" />
    <att name="localization" value="Kinase" type="string" />
    <att name="order" value="0" type="integer" />
    <att name="relevance_score" value="1.0" type="real" />
    <att name="localization" value="Kinase" type="string" />
    <att name="description" value="Protein kinase C zeta type" type="string" />
  </node>
  <node id="Q05655" label="KPCD_HUMAN">
    <att name="ac" value="Q05655" type="string" />
    <att name="description" value="Protein kinase C delta type" type="string" />
    <att name="gene" value="PRKCD" type="string" />
    <att name="localization" value="Kinase" type="string" />
    <att name="order" value="1" type="integer" />
    <att name="relevance_score" value="0.35135135135135137" type="real" />
    <att name="localization" value="Kinase" type="string" />
    <att name="description" value="Protein kinase C delta type" type="string" />
  </node>
  <node id="Q12967" label="GNDS_HUMAN">
    <att name="ac" value="Q12967" type="string" />
    <att name="description" value="Ral guanine nucleotide dissociation stimulator" type="string" />
    <att name="gene" value="RALGDS" type="string" />
    <att name="localization" value="" type="string" />
    <att name="order" value="1" type="integer" />
    <att name="relevance_score" value="0.15384615384615385" type="real" />
    <att name="localization" value="" type="string" />
    <att name="description" value="Ral guanine nucleotide dissociation stimulator" type="string" />
  </node>
  <node id="Q13153" label="PAK1_HUMAN">
    <att name="ac" value="Q13153" type="string" />
    <att name="description" value="Serine/threonine-protein kinase PAK 1" type="string" />
    <att name="gene" value="PAK1" type="string" />
    <att name="localization" value="Kinase" type="string" />
    <att name="order" value="1" type="integer" />
    <att name="relevance_score" value="0.1171875" type="real" />
    <att name="localization" value="Kinase" type="string" />
    <att name="description" value="Serine/threonine-protein kinase PAK 1" type="string" />
  </node>
  <node id="Q13163" label="MP2K5_HUMAN">
    <att name="ac" value="Q13163" type="string" />
    <att name="description" value="Dual specificity mitogen-activated protein kinase kinase 5" type="string" />
    <att name="gene" value="MAP2K5" type="string" />
    <att name="localization" value="Kinase" type="string" />
    <att name="order" value="1" type="integer" />
    <att name="relevance_score" value="0.22580645161290322" type="real" />
    <att name="localization" value="Kinase" type="string" />
    <att name="description" value="Dual specificity mitogen-activated protein kinase kinase 5" type="string" />
  </node>
  <node id="Q13303" label="KCAB2_HUMAN">
    <att name="ac" value="Q13303" type="string" />
    <att name="description" value="Voltage-gated potassium channel subunit beta-2" type="string" />
    <att name="gene" value="KCNAB2" type="string" />
    <att name="localization" value="Enzyme" type="string" />
    <att name="order" value="1" type="integer" />
    <att name="relevance_score" value="0.16129032258064516" type="real" />
    <att name="localization" value="Enzyme" type="string" />
    <att name="description" value="Voltage-gated potassium channel subunit beta-2" type="string" />
  </node>
  <node id="Q13404" label="UB2V1_HUMAN">
    <att name="ac" value="Q13404" type="string" />
    <att name="description" value="Ubiquitin-conjugating enzyme E2 variant 1" type="string" />
    <att name="gene" value="UBE2V1" type="string" />
    <att name="localization" value="" type="string" />
    <att name="order" value="1" type="integer" />
    <att name="relevance_score" value="0.2222222222222222" type="real" />
    <att name="localization" value="" type="string" />
    <att name="description" value="Ubiquitin-conjugating enzyme E2 variant 1" type="string" />
  </node>
  <node id="Q13469" label="NFAC2_HUMAN">
    <att name="ac" value="Q13469" type="string" />
    <att name="description" value="Nuclear factor of activated T-cells, cytoplasmic 2" type="string" />
    <att name="gene" value="NFATC2" type="string" />
    <att name="localization" value="Transcription factor" type="string" />
    <att name="order" value="1" type="integer" />
    <att name="relevance_score" value="0.12195121951219512" type="real" />
    <att name="localization" value="Transcription factor" type="string" />
    <att name="description" value="Nuclear factor of activated T-cells, cytoplasmic 2" type="string" />
  </node>
  <node id="Q13501" label="SQSTM_HUMAN">
    <att name="ac" value="Q13501" type="string" />
    <att name="description" value="Sequestosome-1" type="string" />
    <att name="gene" value="SQSTM1" type="string" />
    <att name="localization" value="" type="string" />
    <att name="order" value="1" type="integer" />
    <att name="relevance_score" value="0.1171875" type="real" />
    <att name="localization" value="" type="string" />
    <att name="description" value="Sequestosome-1" type="string" />
  </node>
  <node id="Q14145" label="KEAP1_HUMAN">
    <att name="ac" value="Q14145" type="string" />
    <att name="description" value="Kelch-like ECH-associated protein 1" type="string" />
    <att name="gene" value="KEAP1" type="string" />
    <att name="localization" value="" type="string" />
    <att name="order" value="1" type="integer" />
    <att name="relevance_score" value="0.10112359550561797" type="real" />
    <att name="localization" value="" type="string" />
    <att name="description" value="Kelch-like ECH-associated protein 1" type="string" />
  </node>
  <node id="Q14449" label="GRB14_HUMAN">
    <att name="ac" value="Q14449" type="string" />
    <att name="description" value="Growth factor receptor-bound protein 14" type="string" />
    <att name="gene" value="GRB14" type="string" />
    <att name="localization" value="" type="string" />
    <att name="order" value="1" type="integer" />
    <att name="relevance_score" value="0.3333333333333333" type="real" />
    <att name="localization" value="" type="string" />
    <att name="description" value="Growth factor receptor-bound protein 14" type="string" />
  </node>
  <node id="Q15080" label="NCF4_HUMAN">
    <att name="ac" value="Q15080" type="string" />
    <att name="description" value="Neutrophil cytosol factor 4" type="string" />
    <att name="gene" value="NCF4" type="string" />
    <att name="localization" value="" type="string" />
    <att name="order" value="1" type="integer" />
    <att name="relevance_score" value="0.36363636363636365" type="real" />
    <att name="localization" value="" type="string" />
    <att name="description" value="Neutrophil cytosol factor 4" type="string" />
  </node>
  <node id="Q15109" label="RAGE_HUMAN">
    <att name="ac" value="Q15109" type="string" />
    <att name="description" value="Advanced glycosylation end product-specific receptor" type="string" />
    <att name="gene" value="AGER" type="string" />
    <att name="localization" value="Plasma membrane bound" type="string" />
    <att name="order" value="1" type="integer" />
    <att name="relevance_score" value="0.19230769230769232" type="real" />
    <att name="localization" value="Plasma membrane bound" type="string" />
    <att name="description" value="Advanced glycosylation end product-specific receptor" type="string" />
  </node>
  <node id="Q15139" label="KPCD1_HUMAN">
    <att name="ac" value="Q15139" type="string" />
    <att name="description" value="Serine/threonine-protein kinase D1" type="string" />
    <att name="gene" value="PRKD1" type="string" />
    <att name="localization" value="Kinase" type="string" />
    <att name="order" value="1" type="integer" />
    <att name="relevance_score" value="0.24489795918367346" type="real" />
    <att name="localization" value="Kinase" type="string" />
    <att name="description" value="Serine/threonine-protein kinase D1" type="string" />
  </node>
  <node id="Q15334" label="L2GL1_HUMAN">
    <att name="ac" value="Q15334" type="string" />
    <att name="description" value="Lethal(2) giant larvae protein homolog 1" type="string" />
    <att name="gene" value="LLGL1" type="string" />
    <att name="localization" value="" type="string" />
    <att name="order" value="1" type="integer" />
    <att name="relevance_score" value="0.3" type="real" />
    <att name="localization" value="" type="string" />
    <att name="description" value="Lethal(2) giant larvae protein homolog 1" type="string" />
  </node>
  <node id="Q16543" label="CDC37_HUMAN">
    <att name="ac" value="Q16543" type="string" />
    <att name="description" value="Hsp90 co-chaperone Cdc37" type="string" />
    <att name="gene" value="CDC37" type="string" />
    <att name="localization" value="" type="string" />
    <att name="order" value="1" type="integer" />
    <att name="relevance_score" value="0.1188118811881188" type="real" />
    <att name="localization" value="" type="string" />
    <att name="description" value="Hsp90 co-chaperone Cdc37" type="string" />
  </node>
  <node id="Q6P1M3" label="L2GL2_HUMAN">
    <att name="ac" value="Q6P1M3" type="string" />
    <att name="description" value="LLGL scribble cell polarity complex component 2" type="string" />
    <att name="gene" value="LLGL2" type="string" />
    <att name="localization" value="" type="string" />
    <att name="order" value="1" type="integer" />
    <att name="relevance_score" value="0.18867924528301888" type="real" />
    <att name="localization" value="" type="string" />
    <att name="description" value="LLGL scribble cell polarity complex component 2" type="string" />
  </node>
  <node id="Q6R327" label="RICTR_HUMAN">
    <att name="ac" value="Q6R327" type="string" />
    <att name="description" value="Rapamycin-insensitive companion of mTOR" type="string" />
    <att name="gene" value="RICTOR" type="string" />
    <att name="localization" value="" type="string" />
    <att name="order" value="1" type="integer" />
    <att name="relevance_score" value="0.1590909090909091" type="real" />
    <att name="localization" value="" type="string" />
    <att name="description" value="Rapamycin-insensitive companion of mTOR" type="string" />
  </node>
  <node id="Q6ZSZ5" label="ARHGI_HUMAN">
    <att name="ac" value="Q6ZSZ5" type="string" />
    <att name="description" value="Rho guanine nucleotide exchange factor 18" type="string" />
    <att name="gene" value="ARHGEF18" type="string" />
    <att name="localization" value="" type="string" />
    <att name="order" value="1" type="integer" />
    <att name="relevance_score" value="0.7" type="real" />
    <att name="localization" value="" type="string" />
    <att name="description" value="Rho guanine nucleotide exchange factor 18" type="string" />
  </node>
  <node id="Q8IX03" label="KIBRA_HUMAN">
    <att name="ac" value="Q8IX03" type="string" />
    <att name="description" value="Protein KIBRA" type="string" />
    <att name="gene" value="WWC1" type="string" />
    <att name="localization" value="" type="string" />
    <att name="order" value="1" type="integer" />
    <att name="relevance_score" value="0.1111111111111111" type="real" />
    <att name="localization" value="" type="string" />
    <att name="description" value="Protein KIBRA" type="string" />
  </node>
  <node id="Q8TEW0" label="PARD3_HUMAN">
    <att name="ac" value="Q8TEW0" type="string" />
    <att name="description" value="Partitioning defective 3 homolog" type="string" />
    <att name="gene" value="PARD3" type="string" />
    <att name="localization" value="" type="string" />
    <att name="order" value="1" type="integer" />
    <att name="relevance_score" value="0.20512820512820512" type="real" />
    <att name="localization" value="" type="string" />
    <att name="description" value="Partitioning defective 3 homolog" type="string" />
  </node>
  <node id="Q96CG3" label="TIFA_HUMAN">
    <att name="ac" value="Q96CG3" type="string" />
    <att name="description" value="TRAF-interacting protein with FHA domain-containing protein A" type="string" />
    <att name="gene" value="TIFA" type="string" />
    <att name="localization" value="" type="string" />
    <att name="order" value="1" type="integer" />
    <att name="relevance_score" value="0.23333333333333334" type="real" />
    <att name="localization" value="" type="string" />
    <att name="description" value="TRAF-interacting protein with FHA domain-containing protein A" type="string" />
  </node>
  <node id="Q96EL3" label="RM53_HUMAN">
    <att name="ac" value="Q96EL3" type="string" />
    <att name="description" value="Large ribosomal subunit protein mL53" type="string" />
    <att name="gene" value="MRPL53" type="string" />
    <att name="localization" value="" type="string" />
    <att name="order" value="1" type="integer" />
    <att name="relevance_score" value="0.1111111111111111" type="real" />
    <att name="localization" value="" type="string" />
    <att name="description" value="Large ribosomal subunit protein mL53" type="string" />
  </node>
  <node id="Q96IF1" label="AJUBA_HUMAN">
    <att name="ac" value="Q96IF1" type="string" />
    <att name="description" value="LIM domain-containing protein ajuba" type="string" />
    <att name="gene" value="AJUBA" type="string" />
    <att name="localization" value="" type="string" />
    <att name="order" value="1" type="integer" />
    <att name="relevance_score" value="0.2413793103448276" type="real" />
    <att name="localization" value="" type="string" />
    <att name="description" value="LIM domain-containing protein ajuba" type="string" />
  </node>
  <node id="Q96IZ0" label="PAWR_HUMAN">
    <att name="ac" value="Q96IZ0" type="string" />
    <att name="description" value="PRKC apoptosis WT1 regulator protein" type="string" />
    <att name="gene" value="PAWR" type="string" />
    <att name="localization" value="" type="string" />
    <att name="order" value="1" type="integer" />
    <att name="relevance_score" value="0.20689655172413793" type="real" />
    <att name="localization" value="" type="string" />
    <att name="description" value="PRKC apoptosis WT1 regulator protein" type="string" />
  </node>
  <node id="Q9BPW8" label="NIPS1_HUMAN">
    <att name="ac" value="Q9BPW8" type="string" />
    <att name="description" value="Protein NipSnap homolog 1" type="string" />
    <att name="gene" value="NIPSNAP1" type="string" />
    <att name="localization" value="" type="string" />
    <att name="order" value="1" type="integer" />
    <att name="relevance_score" value="0.3125" type="real" />
    <att name="localization" value="" type="string" />
    <att name="description" value="Protein NipSnap homolog 1" type="string" />
  </node>
  <node id="Q9BTC0" label="DIDO1_HUMAN">
    <att name="ac" value="Q9BTC0" type="string" />
    <att name="description" value="Death-inducer obliterator 1" type="string" />
    <att name="gene" value="DIDO1" type="string" />
    <att name="localization" value="" type="string" />
    <att name="order" value="1" type="integer" />
    <att name="relevance_score" value="0.23809523809523808" type="real" />
    <att name="localization" value="" type="string" />
    <att name="description" value="Death-inducer obliterator 1" type="string" />
  </node>
  <node id="Q9BYG4" label="PAR6G_HUMAN">
    <att name="ac" value="Q9BYG4" type="string" />
    <att name="description" value="Partitioning defective 6 homolog gamma" type="string" />
    <att name="gene" value="PARD6G" type="string" />
    <att name="localization" value="" type="string" />
    <att name="order" value="1" type="integer" />
    <att name="relevance_score" value="0.6923076923076923" type="real" />
    <att name="localization" value="" type="string" />
    <att name="description" value="Partitioning defective 6 homolog gamma" type="string" />
  </node>
  <node id="Q9BYG5" label="PAR6B_HUMAN">
    <att name="ac" value="Q9BYG5" type="string" />
    <att name="description" value="Partitioning defective 6 homolog beta" type="string" />
    <att name="gene" value="PARD6B" type="string" />
    <att name="localization" value="" type="string" />
    <att name="order" value="1" type="integer" />
    <att name="relevance_score" value="0.3333333333333333" type="real" />
    <att name="localization" value="" type="string" />
    <att name="description" value="Partitioning defective 6 homolog beta" type="string" />
  </node>
  <node id="Q9BYM8" label="HOIL1_HUMAN">
    <att name="ac" value="Q9BYM8" type="string" />
    <att name="description" value="RanBP-type and C3HC4-type zinc finger-containing protein 1" type="string" />
    <att name="gene" value="RBCK1" type="string" />
    <att name="localization" value="Enzyme" type="string" />
    <att name="order" value="1" type="integer" />
    <att name="relevance_score" value="0.1509433962264151" type="real" />
    <att name="localization" value="Enzyme" type="string" />
    <att name="description" value="RanBP-type and C3HC4-type zinc finger-containing protein 1" type="string" />
  </node>
  <node id="Q9HBW1" label="LRRC4_HUMAN">
    <att name="ac" value="Q9HBW1" type="string" />
    <att name="description" value="Leucine-rich repeat-containing protein 4" type="string" />
    <att name="gene" value="LRRC4" type="string" />
    <att name="localization" value="Plasma membrane bound" type="string" />
    <att name="order" value="1" type="integer" />
    <att name="relevance_score" value="0.21428571428571427" type="real" />
    <att name="localization" value="Plasma membrane bound" type="string" />
    <att name="description" value="Leucine-rich repeat-containing protein 4" type="string" />
  </node>
  <node id="Q9NP59" label="S40A1_HUMAN">
    <att name="ac" value="Q9NP59" type="string" />
    <att name="description" value="Solute carrier family 40 member 1" type="string" />
    <att name="gene" value="SLC40A1" type="string" />
    <att name="localization" value="Plasma membrane bound" type="string" />
    <att name="order" value="1" type="integer" />
    <att name="relevance_score" value="0.23076923076923078" type="real" />
    <att name="localization" value="Plasma membrane bound" type="string" />
    <att name="description" value="Solute carrier family 40 member 1" type="string" />
  </node>
  <node id="Q9NPB6" label="PAR6A_HUMAN">
    <att name="ac" value="Q9NPB6" type="string" />
    <att name="description" value="Partitioning defective 6 homolog alpha" type="string" />
    <att name="gene" value="PARD6A" type="string" />
    <att name="localization" value="" type="string" />
    <att name="order" value="1" type="integer" />
    <att name="relevance_score" value="0.43243243243243246" type="real" />
    <att name="localization" value="" type="string" />
    <att name="description" value="Partitioning defective 6 homolog alpha" type="string" />
  </node>
  <node id="Q9NYA1" label="SPHK1_HUMAN">
    <att name="ac" value="Q9NYA1" type="string" />
    <att name="description" value="Sphingosine kinase 1" type="string" />
    <att name="gene" value="SPHK1" type="string" />
    <att name="localization" value="Kinase" type="string" />
    <att name="order" value="1" type="integer" />
    <att name="relevance_score" value="0.21951219512195122" type="real" />
    <att name="localization" value="Kinase" type="string" />
    <att name="description" value="Sphingosine kinase 1" type="string" />
  </node>
  <node id="Q9P2M7" label="CING_HUMAN">
    <att name="ac" value="Q9P2M7" type="string" />
    <att name="description" value="Cingulin" type="string" />
    <att name="gene" value="CGN" type="string" />
    <att name="localization" value="" type="string" />
    <att name="order" value="1" type="integer" />
    <att name="relevance_score" value="0.4" type="real" />
    <att name="localization" value="" type="string" />
    <att name="description" value="Cingulin" type="string" />
  </node>
  <node id="Q9UHY8" label="FEZ2_HUMAN">
    <att name="ac" value="Q9UHY8" type="string" />
    <att name="description" value="Fasciculation and elongation protein zeta-2" type="string" />
    <att name="gene" value="FEZ2" type="string" />
    <att name="localization" value="" type="string" />
    <att name="order" value="1" type="integer" />
    <att name="relevance_score" value="0.14285714285714285" type="real" />
    <att name="localization" value="" type="string" />
    <att name="description" value="Fasciculation and elongation protein zeta-2" type="string" />
  </node>
  <node id="Q9UJM3" label="ERRFI_HUMAN">
    <att name="ac" value="Q9UJM3" type="string" />
    <att name="description" value="ERBB receptor feedback inhibitor 1" type="string" />
    <att name="gene" value="ERRFI1" type="string" />
    <att name="localization" value="" type="string" />
    <att name="order" value="1" type="integer" />
    <att name="relevance_score" value="0.10344827586206896" type="real" />
    <att name="localization" value="" type="string" />
    <att name="description" value="ERBB receptor feedback inhibitor 1" type="string" />
  </node>
  <node id="Q9UKG1" label="DP13A_HUMAN">
    <att name="ac" value="Q9UKG1" type="string" />
    <att name="description" value="DCC-interacting protein 13-alpha" type="string" />
    <att name="gene" value="APPL1" type="string" />
    <att name="localization" value="" type="string" />
    <att name="order" value="1" type="integer" />
    <att name="relevance_score" value="0.13953488372093023" type="real" />
    <att name="localization" value="" type="string" />
    <att name="description" value="DCC-interacting protein 13-alpha" type="string" />
  </node>
  <node id="Q9Y243" label="AKT3_HUMAN">
    <att name="ac" value="Q9Y243" type="string" />
    <att name="description" value="RAC-gamma serine/threonine-protein kinase" type="string" />
    <att name="gene" value="AKT3" type="string" />
    <att name="localization" value="Kinase" type="string" />
    <att name="order" value="1" type="integer" />
    <att name="relevance_score" value="0.42105263157894735" type="real" />
    <att name="localization" value="Kinase" type="string" />
    <att name="description" value="RAC-gamma serine/threonine-protein kinase" type="string" />
  </node>
  <node id="Q9Y2K6" label="UBP20_HUMAN">
    <att name="ac" value="Q9Y2K6" type="string" />
    <att name="description" value="Ubiquitin carboxyl-terminal hydrolase 20" type="string" />
    <att name="gene" value="USP20" type="string" />
    <att name="localization" value="Enzyme" type="string" />
    <att name="order" value="1" type="integer" />
    <att name="relevance_score" value="0.1282051282051282" type="real" />
    <att name="localization" value="Enzyme" type="string" />
    <att name="description" value="Ubiquitin carboxyl-terminal hydrolase 20" type="string" />
  </node>
  <node id="Q9Y5S2" label="MRCKB_HUMAN">
    <att name="ac" value="Q9Y5S2" type="string" />
    <att name="description" value="Serine/threonine-protein kinase MRCK beta" type="string" />
    <att name="gene" value="CDC42BPB" type="string" />
    <att name="localization" value="Kinase" type="string" />
    <att name="order" value="1" type="integer" />
    <att name="relevance_score" value="0.17647058823529413" type="real" />
    <att name="localization" value="Kinase" type="string" />
    <att name="description" value="Serine/threonine-protein kinase MRCK beta" type="string" />
  </node>
  <node id="Q9Y624" label="JAM1_HUMAN">
    <att name="ac" value="Q9Y624" type="string" />
    <att name="description" value="Junctional adhesion molecule A" type="string" />
    <att name="gene" value="F11R" type="string" />
    <att name="localization" value="Receptor" type="string" />
    <att name="order" value="1" type="integer" />
    <att name="relevance_score" value="0.5" type="real" />
    <att name="_Receptor" value="true" type="boolean" />
    <att name="localization" value="Receptor" type="string" />
    <att name="description" value="Junctional adhesion molecule A" type="string" />
  </node>
  <edge id="A8MPY1 (pp) Q05513" label="GBRR3_HUMAN (pp) KPCZ_HUMAN" source="A8MPY1" target="Q05513">
    <att name="confidence_score" value="1.0" type="real" />
    <att name="confidence_score_old" value="0.4129" type="real" />
    <att name="initial_score" value="0.5132" type="real" />
    <att name="relevance_score" value="0.5" type="real" />
  </edge>
  <edge id="A8MPY1 (pp) Q13501" label="GBRR3_HUMAN (pp) SQSTM_HUMAN" source="A8MPY1" target="Q13501">
    <att name="confidence_score" value="1.0" type="real" />
    <att name="confidence_score_old" value="0.4155" type="real" />
    <att name="initial_score" value="0.5162" type="real" />
    <att name="relevance_score" value="0.1171875" type="real" />
  </edge>
  <edge id="O00186 (pp) P05129" label="STXB3_HUMAN (pp) KPCG_HUMAN" source="O00186" target="P05129">
    <att name="confidence_score" value="1.0" type="real" />
    <att name="confidence_score_old" value="1.0" type="real" />
    <att name="initial_score" value="0.397" type="real" />
    <att name="relevance_score" value="0.2962962962962963" type="real" />
  </edge>
  <edge id="O00186 (pp) P05771" label="STXB3_HUMAN (pp) KPCB_HUMAN" source="O00186" target="P05771">
    <att name="confidence_score" value="1.0" type="real" />
    <att name="confidence_score_old" value="1.0" type="real" />
    <att name="initial_score" value="0.3936" type="real" />
    <att name="relevance_score" value="0.2962962962962963" type="real" />
  </edge>
  <edge id="O00186 (pp) P17252" label="STXB3_HUMAN (pp) KPCA_HUMAN" source="O00186" target="P17252">
    <att name="confidence_score" value="1.0" type="real" />
    <att name="confidence_score_old" value="1.0" type="real" />
    <att name="initial_score" value="0.3906" type="real" />
    <att name="relevance_score" value="0.2052980132450331" type="real" />
  </edge>
  <edge id="O00186 (pp) Q05513" label="STXB3_HUMAN (pp) KPCZ_HUMAN" source="O00186" target="Q05513">
    <att name="confidence_score" value="1.0" type="real" />
    <att name="confidence_score_old" value="0.3733" type="real" />
    <att name="initial_score" value="0.4644" type="real" />
    <att name="relevance_score" value="0.2962962962962963" type="real" />
  </edge>
  <edge id="O00329 (pp) P23443" label="PK3CD_HUMAN (pp) KS6B1_HUMAN" source="O00329" target="P23443">
    <att name="confidence_score" value="1.0" type="real" />
    <att name="confidence_score_old" value="1.0" type="real" />
    <att name="relevance_score" value="0.13333333333333333" type="real" />
  </edge>
  <edge id="O00329 (pp) P42338" label="PK3CD_HUMAN (pp) PK3CB_HUMAN" source="O00329" target="P42338">
    <att name="confidence_score" value="1.0" type="real" />
    <att name="confidence_score_old" value="1.0" type="real" />
    <att name="initial_score" value="0.5213" type="real" />
    <att name="relevance_score" value="0.128" type="real" />
  </edge>
  <edge id="O00329 (pp) P48736" label="PK3CD_HUMAN (pp) PK3CG_HUMAN" source="O00329" target="P48736">
    <att name="confidence_score" value="1.0" type="real" />
    <att name="confidence_score_old" value="1.0" type="real" />
    <att name="initial_score" value="0.2943" type="real" />
    <att name="relevance_score" value="0.13333333333333333" type="real" />
  </edge>
  <edge id="O00329 (pp) Q05513" label="PK3CD_HUMAN (pp) KPCZ_HUMAN" source="O00329" target="Q05513">
    <att name="confidence_score" value="1.0" type="real" />
    <att name="confidence_score_old" value="1.0" type="real" />
    <att name="relevance_score" value="0.13333333333333333" type="real" />
  </edge>
  <edge id="O15530 (pp) O95999" label="PDPK1_HUMAN (pp) BCL10_HUMAN" source="O15530" target="O95999">
    <att name="confidence_score" value="1.0" type="real" />
    <att name="confidence_score_old" value="1.0" type="real" />
    <att name="initial_score" value="0.4667" type="real" />
    <att name="relevance_score" value="0.1568627450980392" type="real" />
  </edge>
  <edge id="O15530 (pp) P05771" label="PDPK1_HUMAN (pp) KPCB_HUMAN" source="O15530" target="P05771">
    <att name="confidence_score" value="1.0" type="real" />
    <att name="confidence_score_old" value="1.0" type="real" />
    <att name="initial_score" value="0.5902" type="real" />
    <att name="relevance_score" value="0.23148148148148148" type="real" />
  </edge>
  <edge id="O15530 (pp) P17252" label="PDPK1_HUMAN (pp) KPCA_HUMAN" source="O15530" target="P17252">
    <att name="confidence_score" value="1.0" type="real" />
    <att name="confidence_score_old" value="1.0" type="real" />
    <att name="initial_score" value="0.3906" type="real" />
    <att name="relevance_score" value="0.2052980132450331" type="real" />
  </edge>
  <edge id="O15530 (pp) P23443" label="PDPK1_HUMAN (pp) KS6B1_HUMAN" source="O15530" target="P23443">
    <att name="confidence_score" value="1.0" type="real" />
    <att name="confidence_score_old" value="0.2707" type="real" />
    <att name="initial_score" value="0.3092" type="real" />
    <att name="relevance_score" value="0.17567567567567569" type="real" />
  </edge>
  <edge id="O15530 (pp) P24723" label="PDPK1_HUMAN (pp) KPCL_HUMAN" source="O15530" target="P24723">
    <att name="confidence_score" value="1.0" type="real" />
    <att name="confidence_score_old" value="0.2282" type="real" />
    <att name="initial_score" value="0.2266" type="real" />
    <att name="relevance_score" value="0.23148148148148148" type="real" />
  </edge>
  <edge id="O15530 (pp) P31749" label="PDPK1_HUMAN (pp) AKT1_HUMAN" source="O15530" target="P31749">
    <att name="confidence_score" value="1.0" type="real" />
    <att name="confidence_score_old" value="1.0" type="real" />
    <att name="initial_score" value="0.7749" type="real" />
    <att name="relevance_score" value="0.12286689419795221" type="real" />
  </edge>
  <edge id="O15530 (pp) P31751" label="PDPK1_HUMAN (pp) AKT2_HUMAN" source="O15530" target="P31751">
    <att name="confidence_score" value="1.0" type="real" />
    <att name="confidence_score_old" value="1.0" type="real" />
    <att name="initial_score" value="0.4519" type="real" />
    <att name="relevance_score" value="0.18867924528301888" type="real" />
  </edge>
  <edge id="O15530 (pp) P40939" label="PDPK1_HUMAN (pp) ECHA_HUMAN" source="O15530" target="P40939">
    <att name="confidence_score" value="1.0" type="real" />
    <att name="confidence_score_old" value="0.1629" type="real" />
    <att name="initial_score" value="0.0638" type="real" />
    <att name="relevance_score" value="0.15789473684210525" type="real" />
  </edge>
  <edge id="O15530 (pp) P41743" label="PDPK1_HUMAN (pp) KPCI_HUMAN" source="O15530" target="P41743">
    <att name="confidence_score" value="1.0" type="real" />
    <att name="confidence_score_old" value="0.4948" type="real" />
    <att name="initial_score" value="0.6005" type="real" />
    <att name="relevance_score" value="0.23148148148148148" type="real" />
  </edge>
  <edge id="O15530 (pp) P55084" label="PDPK1_HUMAN (pp) ECHB_HUMAN" source="O15530" target="P55084">
    <att name="confidence_score" value="1.0" type="real" />
    <att name="confidence_score_old" value="0.1631" type="real" />
    <att name="initial_score" value="0.0643" type="real" />
    <att name="relevance_score" value="0.1724137931034483" type="real" />
  </edge>
  <edge id="O15530 (pp) Q02156" label="PDPK1_HUMAN (pp) KPCE_HUMAN" source="O15530" target="Q02156">
    <att name="confidence_score" value="1.0" type="real" />
    <att name="confidence_score_old" value="0.4062" type="real" />
    <att name="initial_score" value="0.5052" type="real" />
    <att name="relevance_score" value="0.23148148148148148" type="real" />
  </edge>
  <edge id="O15530 (pp) Q04759" label="PDPK1_HUMAN (pp) KPCT_HUMAN" source="O15530" target="Q04759">
    <att name="confidence_score" value="1.0" type="real" />
    <att name="confidence_score_old" value="1.0" type="real" />
    <att name="initial_score" value="0.6071" type="real" />
    <att name="relevance_score" value="0.23148148148148148" type="real" />
  </edge>
  <edge id="O15530 (pp) Q05513" label="PDPK1_HUMAN (pp) KPCZ_HUMAN" source="O15530" target="Q05513">
    <att name="confidence_score" value="1.0" type="real" />
    <att name="confidence_score_old" value="1.0" type="real" />
    <att name="initial_score" value="0.7812" type="real" />
    <att name="relevance_score" value="0.23148148148148148" type="real" />
  </edge>
  <edge id="O15530 (pp) Q05655" label="PDPK1_HUMAN (pp) KPCD_HUMAN" source="O15530" target="Q05655">
    <att name="confidence_score" value="1.0" type="real" />
    <att name="confidence_score_old" value="1.0" type="real" />
    <att name="initial_score" value="0.6945" type="real" />
    <att name="relevance_score" value="0.23148148148148148" type="real" />
  </edge>
  <edge id="O15530 (pp) Q13404" label="PDPK1_HUMAN (pp) UB2V1_HUMAN" source="O15530" target="Q13404">
    <att name="confidence_score" value="1.0" type="real" />
    <att name="confidence_score_old" value="1.0" type="real" />
    <att name="initial_score" value="0.1255" type="real" />
    <att name="relevance_score" value="0.2222222222222222" type="real" />
  </edge>
  <edge id="O15530 (pp) Q13501" label="PDPK1_HUMAN (pp) SQSTM_HUMAN" source="O15530" target="Q13501">
    <att name="confidence_score" value="1.0" type="real" />
    <att name="confidence_score_old" value="0.1626" type="real" />
    <att name="initial_score" value="0.0629" type="real" />
    <att name="relevance_score" value="0.1171875" type="real" />
  </edge>
  <edge id="O15530 (pp) Q16543" label="PDPK1_HUMAN (pp) CDC37_HUMAN" source="O15530" target="Q16543">
    <att name="confidence_score" value="1.0" type="real" />
    <att name="confidence_score_old" value="0.1663" type="real" />
    <att name="initial_score" value="0.0737" type="real" />
    <att name="relevance_score" value="0.1188118811881188" type="real" />
  </edge>
  <edge id="O43293 (pp) Q05513" label="DAPK3_HUMAN (pp) KPCZ_HUMAN" source="O43293" target="Q05513">
    <att name="confidence_score" value="1.0" type="real" />
    <att name="confidence_score_old" value="0.322" type="real" />
    <att name="initial_score" value="0.393" type="real" />
    <att name="relevance_score" value="0.16" type="real" />
  </edge>
  <edge id="O43293 (pp) Q14449" label="DAPK3_HUMAN (pp) GRB14_HUMAN" source="O43293" target="Q14449">
    <att name="confidence_score" value="1.0" type="real" />
    <att name="confidence_score_old" value="0.3347" type="real" />
    <att name="initial_score" value="0.4117" type="real" />
    <att name="relevance_score" value="0.16" type="real" />
  </edge>
  <edge id="O43293 (pp) Q96IZ0" label="DAPK3_HUMAN (pp) PAWR_HUMAN" source="O43293" target="Q96IZ0">
    <att name="confidence_score" value="1.0" type="real" />
    <att name="confidence_score_old" value="0.3249" type="real" />
    <att name="initial_score" value="0.3973" type="real" />
    <att name="relevance_score" value="0.16" type="real" />
  </edge>
  <edge id="O75323 (pp) P41743" label="NIPS2_HUMAN (pp) KPCI_HUMAN" source="O75323" target="P41743">
    <att name="confidence_score" value="1.0" type="real" />
    <att name="confidence_score_old" value="0.1785" type="real" />
    <att name="initial_score" value="0.1079" type="real" />
    <att name="relevance_score" value="0.3333333333333333" type="real" />
  </edge>
  <edge id="O75323 (pp) Q05513" label="NIPS2_HUMAN (pp) KPCZ_HUMAN" source="O75323" target="Q05513">
    <att name="confidence_score" value="1.0" type="real" />
    <att name="confidence_score_old" value="0.1681" type="real" />
    <att name="initial_score" value="0.0789" type="real" />
    <att name="relevance_score" value="0.3333333333333333" type="real" />
  </edge>
  <edge id="O75323 (pp) Q13501" label="NIPS2_HUMAN (pp) SQSTM_HUMAN" source="O75323" target="Q13501">
    <att name="confidence_score" value="1.0" type="real" />
    <att name="confidence_score_old" value="0.2382" type="real" />
    <att name="initial_score" value="0.2473" type="real" />
    <att name="relevance_score" value="0.1171875" type="real" />
  </edge>
  <edge id="O75323 (pp) Q9BPW8" label="NIPS2_HUMAN (pp) NIPS1_HUMAN" source="O75323" target="Q9BPW8">
    <att name="confidence_score" value="1.0" type="real" />
    <att name="confidence_score_old" value="0.1698" type="real" />
    <att name="initial_score" value="0.0837" type="real" />
    <att name="relevance_score" value="0.3125" type="real" />
  </edge>
  <edge id="O95999 (pp) P31749" label="BCL10_HUMAN (pp) AKT1_HUMAN" source="O95999" target="P31749">
    <att name="confidence_score" value="1.0" type="real" />
    <att name="confidence_score_old" value="0.2415" type="real" />
    <att name="initial_score" value="0.254" type="real" />
    <att name="relevance_score" value="0.12286689419795221" type="real" />
  </edge>
  <edge id="O95999 (pp) Q04759" label="BCL10_HUMAN (pp) KPCT_HUMAN" source="O95999" target="Q04759">
    <att name="confidence_score" value="1.0" type="real" />
    <att name="confidence_score_old" value="1.0" type="real" />
    <att name="initial_score" value="0.7374" type="real" />
    <att name="relevance_score" value="0.1568627450980392" type="real" />
  </edge>
  <edge id="O95999 (pp) Q05513" label="BCL10_HUMAN (pp) KPCZ_HUMAN" source="O95999" target="Q05513">
    <att name="confidence_score" value="1.0" type="real" />
    <att name="confidence_score_old" value="0.4992" type="real" />
    <att name="initial_score" value="0.6048" type="real" />
    <att name="relevance_score" value="0.1568627450980392" type="real" />
  </edge>
  <edge id="O95999 (pp) Q13404" label="BCL10_HUMAN (pp) UB2V1_HUMAN" source="O95999" target="Q13404">
    <att name="confidence_score" value="1.0" type="real" />
    <att name="confidence_score_old" value="1.0" type="real" />
    <att name="initial_score" value="0.1308" type="real" />
    <att name="relevance_score" value="0.1568627450980392" type="real" />
  </edge>
  <edge id="O95999 (pp) Q9BYM8" label="BCL10_HUMAN (pp) HOIL1_HUMAN" source="O95999" target="Q9BYM8">
    <att name="confidence_score" value="1.0" type="real" />
    <att name="confidence_score_old" value="0.1979" type="real" />
    <att name="initial_score" value="0.1578" type="real" />
    <att name="relevance_score" value="0.1509433962264151" type="real" />
  </edge>
  <edge id="P02686 (pp) P05771" label="MBP_HUMAN (pp) KPCB_HUMAN" source="P02686" target="P05771">
    <att name="confidence_score" value="1.0" type="real" />
    <att name="confidence_score_old" value="0.3296" type="real" />
    <att name="initial_score" value="0.4042" type="real" />
    <att name="relevance_score" value="0.16176470588235295" type="real" />
  </edge>
  <edge id="P02686 (pp) P17252" label="MBP_HUMAN (pp) KPCA_HUMAN" source="P02686" target="P17252">
    <att name="confidence_score" value="1.0" type="real" />
    <att name="confidence_score_old" value="0.2829" type="real" />
    <att name="initial_score" value="0.3304" type="real" />
    <att name="relevance_score" value="0.16176470588235295" type="real" />
  </edge>
  <edge id="P02686 (pp) P41743" label="MBP_HUMAN (pp) KPCI_HUMAN" source="P02686" target="P41743">
    <att name="confidence_score" value="1.0" type="real" />
    <att name="confidence_score_old" value="0.5577" type="real" />
    <att name="initial_score" value="0.6584" type="real" />
    <att name="relevance_score" value="0.16176470588235295" type="real" />
  </edge>
  <edge id="P02686 (pp) Q02750" label="MBP_HUMAN (pp) MP2K1_HUMAN" source="P02686" target="Q02750">
    <att name="confidence_score" value="1.0" type="real" />
    <att name="confidence_score_old" value="0.2613" type="real" />
    <att name="initial_score" value="0.2921" type="real" />
    <att name="relevance_score" value="0.16176470588235295" type="real" />
  </edge>
  <edge id="P02686 (pp) Q04759" label="MBP_HUMAN (pp) KPCT_HUMAN" source="P02686" target="Q04759">
    <att name="confidence_score" value="1.0" type="real" />
    <att name="confidence_score_old" value="0.3366" type="real" />
    <att name="initial_score" value="0.4144" type="real" />
    <att name="relevance_score" value="0.16176470588235295" type="real" />
  </edge>
  <edge id="P02686 (pp) Q05513" label="MBP_HUMAN (pp) KPCZ_HUMAN" source="P02686" target="Q05513">
    <att name="confidence_score" value="1.0" type="real" />
    <att name="confidence_score_old" value="0.5325" type="real" />
    <att name="initial_score" value="0.636" type="real" />
    <att name="relevance_score" value="0.16176470588235295" type="real" />
  </edge>
  <edge id="P02686 (pp) Q05655" label="MBP_HUMAN (pp) KPCD_HUMAN" source="P02686" target="Q05655">
    <att name="confidence_score" value="1.0" type="real" />
    <att name="confidence_score_old" value="0.2566" type="real" />
    <att name="initial_score" value="0.2834" type="real" />
    <att name="relevance_score" value="0.16176470588235295" type="real" />
  </edge>
  <edge id="P02686 (pp) Q13153" label="MBP_HUMAN (pp) PAK1_HUMAN" source="P02686" target="Q13153">
    <att name="confidence_score" value="1.0" type="real" />
    <att name="confidence_score_old" value="0.4655" type="real" />
    <att name="initial_score" value="0.5711" type="real" />
    <att name="relevance_score" value="0.1171875" type="real" />
  </edge>
  <edge id="P04792 (pp) P31749" label="HSPB1_HUMAN (pp) AKT1_HUMAN" source="P04792" target="P31749">
    <att name="confidence_score" value="1.0" type="real" />
    <att name="confidence_score_old" value="0.4713" type="real" />
    <att name="initial_score" value="0.577" type="real" />
    <att name="relevance_score" value="0.12286689419795221" type="real" />
  </edge>
  <edge id="P04792 (pp) Q02156" label="HSPB1_HUMAN (pp) KPCE_HUMAN" source="P04792" target="Q02156">
    <att name="confidence_score" value="1.0" type="real" />
    <att name="confidence_score_old" value="0.194" type="real" />
    <att name="initial_score" value="0.1482" type="real" />
    <att name="relevance_score" value="0.1391304347826087" type="real" />
  </edge>
  <edge id="P04792 (pp) Q02750" label="HSPB1_HUMAN (pp) MP2K1_HUMAN" source="P04792" target="Q02750">
    <att name="confidence_score" value="1.0" type="real" />
    <att name="confidence_score_old" value="0.163" type="real" />
    <att name="initial_score" value="0.0641" type="real" />
    <att name="relevance_score" value="0.1391304347826087" type="real" />
  </edge>
  <edge id="P04792 (pp) Q05513" label="HSPB1_HUMAN (pp) KPCZ_HUMAN" source="P04792" target="Q05513">
    <att name="confidence_score" value="1.0" type="real" />
    <att name="confidence_score_old" value="0.1765" type="real" />
    <att name="initial_score" value="0.1024" type="real" />
    <att name="relevance_score" value="0.1391304347826087" type="real" />
  </edge>
  <edge id="P04792 (pp) Q05655" label="HSPB1_HUMAN (pp) KPCD_HUMAN" source="P04792" target="Q05655">
    <att name="confidence_score" value="1.0" type="real" />
    <att name="confidence_score_old" value="0.3429" type="real" />
    <att name="initial_score" value="0.4234" type="real" />
    <att name="relevance_score" value="0.1391304347826087" type="real" />
  </edge>
  <edge id="P04792 (pp) Q13501" label="HSPB1_HUMAN (pp) SQSTM_HUMAN" source="P04792" target="Q13501">
    <att name="confidence_score" value="1.0" type="real" />
    <att name="confidence_score_old" value="0.184" type="real" />
    <att name="initial_score" value="0.1227" type="real" />
    <att name="relevance_score" value="0.1171875" type="real" />
  </edge>
  <edge id="P04792 (pp) Q15139" label="HSPB1_HUMAN (pp) KPCD1_HUMAN" source="P04792" target="Q15139">
    <att name="confidence_score" value="1.0" type="real" />
    <att name="confidence_score_old" value="0.4968" type="real" />
    <att name="initial_score" value="0.6025" type="real" />
    <att name="relevance_score" value="0.1391304347826087" type="real" />
  </edge>
  <edge id="P05129 (pp) P05771" label="KPCG_HUMAN (pp) KPCB_HUMAN" source="P05129" target="P05771">
    <att name="confidence_score" value="1.0" type="real" />
    <att name="confidence_score_old" value="1.0" type="real" />
    <att name="initial_score" value="0.0441" type="real" />
    <att name="relevance_score" value="0.3263157894736842" type="real" />
  </edge>
  <edge id="P05129 (pp) P17252" label="KPCG_HUMAN (pp) KPCA_HUMAN" source="P05129" target="P17252">
    <att name="confidence_score" value="1.0" type="real" />
    <att name="confidence_score_old" value="1.0" type="real" />
    <att name="initial_score" value="0.0803" type="real" />
    <att name="relevance_score" value="0.2052980132450331" type="real" />
  </edge>
  <edge id="P05129 (pp) P24723" label="KPCG_HUMAN (pp) KPCL_HUMAN" source="P05129" target="P24723">
    <att name="confidence_score" value="1.0" type="real" />
    <att name="confidence_score_old" value="1.0" type="real" />
    <att name="relevance_score" value="0.3469387755102041" type="real" />
  </edge>
  <edge id="P05129 (pp) P29966" label="KPCG_HUMAN (pp) MARCS_HUMAN" source="P05129" target="P29966">
    <att name="confidence_score" value="1.0" type="real" />
    <att name="confidence_score_old" value="0.2111" type="real" />
    <att name="initial_score" value="0.1891" type="real" />
    <att name="relevance_score" value="0.3469387755102041" type="real" />
  </edge>
  <edge id="P05129 (pp) P30086" label="KPCG_HUMAN (pp) PEBP1_HUMAN" source="P05129" target="P30086">
    <att name="confidence_score" value="1.0" type="real" />
    <att name="confidence_score_old" value="0.2086" type="real" />
    <att name="initial_score" value="0.1832" type="real" />
    <att name="relevance_score" value="0.3469387755102041" type="real" />
  </edge>
  <edge id="P05129 (pp) P41743" label="KPCG_HUMAN (pp) KPCI_HUMAN" source="P05129" target="P41743">
    <att name="confidence_score" value="1.0" type="real" />
    <att name="confidence_score_old" value="1.0" type="real" />
    <att name="relevance_score" value="0.3469387755102041" type="real" />
  </edge>
  <edge id="P05129 (pp) Q02156" label="KPCG_HUMAN (pp) KPCE_HUMAN" source="P05129" target="Q02156">
    <att name="confidence_score" value="1.0" type="real" />
    <att name="confidence_score_old" value="1.0" type="real" />
    <att name="relevance_score" value="0.32142857142857145" type="real" />
  </edge>
  <edge id="P05129 (pp) Q04759" label="KPCG_HUMAN (pp) KPCT_HUMAN" source="P05129" target="Q04759">
    <att name="confidence_score" value="1.0" type="real" />
    <att name="confidence_score_old" value="1.0" type="real" />
    <att name="relevance_score" value="0.2465753424657534" type="real" />
  </edge>
  <edge id="P05129 (pp) Q05513" label="KPCG_HUMAN (pp) KPCZ_HUMAN" source="P05129" target="Q05513">
    <att name="confidence_score" value="1.0" type="real" />
    <att name="confidence_score_old" value="1.0" type="real" />
    <att name="relevance_score" value="0.3469387755102041" type="real" />
  </edge>
  <edge id="P05129 (pp) Q05655" label="KPCG_HUMAN (pp) KPCD_HUMAN" source="P05129" target="Q05655">
    <att name="confidence_score" value="1.0" type="real" />
    <att name="confidence_score_old" value="1.0" type="real" />
    <att name="relevance_score" value="0.3469387755102041" type="real" />
  </edge>
  <edge id="P05129 (pp) Q13501" label="KPCG_HUMAN (pp) SQSTM_HUMAN" source="P05129" target="Q13501">
    <att name="confidence_score" value="1.0" type="real" />
    <att name="confidence_score_old" value="0.2072" type="real" />
    <att name="initial_score" value="0.18" type="real" />
    <att name="relevance_score" value="0.1171875" type="real" />
  </edge>
  <edge id="P05129 (pp) Q15139" label="KPCG_HUMAN (pp) KPCD1_HUMAN" source="P05129" target="Q15139">
    <att name="confidence_score" value="1.0" type="real" />
    <att name="confidence_score_old" value="1.0" type="real" />
    <att name="relevance_score" value="0.24489795918367346" type="real" />
  </edge>
  <edge id="P05771 (pp) P14598" label="KPCB_HUMAN (pp) NCF1_HUMAN" source="P05771" target="P14598">
    <att name="confidence_score" value="1.0" type="real" />
    <att name="confidence_score_old" value="1.0" type="real" />
    <att name="initial_score" value="0.6743" type="real" />
    <att name="relevance_score" value="0.325" type="real" />
  </edge>
  <edge id="P05771 (pp) P16401" label="KPCB_HUMAN (pp) H15_HUMAN" source="P05771" target="P16401">
    <att name="confidence_score" value="1.0" type="real" />
    <att name="confidence_score_old" value="0.3237" type="real" />
    <att name="initial_score" value="0.3956" type="real" />
    <att name="relevance_score" value="0.13953488372093023" type="real" />
  </edge>
  <edge id="P05771 (pp) P17252" label="KPCB_HUMAN (pp) KPCA_HUMAN" source="P05771" target="P17252">
    <att name="confidence_score" value="1.0" type="real" />
    <att name="confidence_score_old" value="1.0" type="real" />
    <att name="initial_score" value="0.0695" type="real" />
    <att name="relevance_score" value="0.2052980132450331" type="real" />
  </edge>
  <edge id="P05771 (pp) P19878" label="KPCB_HUMAN (pp) NCF2_HUMAN" source="P05771" target="P19878">
    <att name="confidence_score" value="1.0" type="real" />
    <att name="confidence_score_old" value="1.0" type="real" />
    <att name="initial_score" value="0.1647" type="real" />
    <att name="relevance_score" value="0.2727272727272727" type="real" />
  </edge>
  <edge id="P05771 (pp) P22460" label="KPCB_HUMAN (pp) KCNA5_HUMAN" source="P05771" target="P22460">
    <att name="confidence_score" value="1.0" type="real" />
    <att name="confidence_score_old" value="0.2054" type="real" />
    <att name="initial_score" value="0.1757" type="real" />
    <att name="relevance_score" value="0.10714285714285714" type="real" />
  </edge>
  <edge id="P05771 (pp) P24723" label="KPCB_HUMAN (pp) KPCL_HUMAN" source="P05771" target="P24723">
    <att name="confidence_score" value="1.0" type="real" />
    <att name="confidence_score_old" value="1.0" type="real" />
    <att name="relevance_score" value="0.3263157894736842" type="real" />
  </edge>
  <edge id="P05771 (pp) P29966" label="KPCB_HUMAN (pp) MARCS_HUMAN" source="P05771" target="P29966">
    <att name="confidence_score" value="1.0" type="real" />
    <att name="confidence_score_old" value="0.3913" type="real" />
    <att name="initial_score" value="0.4872" type="real" />
    <att name="relevance_score" value="0.3263157894736842" type="real" />
  </edge>
  <edge id="P05771 (pp) P30086" label="KPCB_HUMAN (pp) PEBP1_HUMAN" source="P05771" target="P30086">
    <att name="confidence_score" value="1.0" type="real" />
    <att name="confidence_score_old" value="0.2079" type="real" />
    <att name="initial_score" value="0.1816" type="real" />
    <att name="relevance_score" value="0.3263157894736842" type="real" />
  </edge>
  <edge id="P05771 (pp) P31749" label="KPCB_HUMAN (pp) AKT1_HUMAN" source="P05771" target="P31749">
    <att name="confidence_score" value="1.0" type="real" />
    <att name="confidence_score_old" value="0.2153" type="real" />
    <att name="initial_score" value="0.1985" type="real" />
    <att name="relevance_score" value="0.12286689419795221" type="real" />
  </edge>
  <edge id="P05771 (pp) P41743" label="KPCB_HUMAN (pp) KPCI_HUMAN" source="P05771" target="P41743">
    <att name="confidence_score" value="1.0" type="real" />
    <att name="confidence_score_old" value="1.0" type="real" />
    <att name="relevance_score" value="0.3263157894736842" type="real" />
  </edge>
  <edge id="P05771 (pp) P48736" label="KPCB_HUMAN (pp) PK3CG_HUMAN" source="P05771" target="P48736">
    <att name="confidence_score" value="1.0" type="real" />
    <att name="confidence_score_old" value="0.5037" type="real" />
    <att name="initial_score" value="0.6092" type="real" />
    <att name="relevance_score" value="0.25" type="real" />
  </edge>
  <edge id="P05771 (pp) P53004" label="KPCB_HUMAN (pp) BIEA_HUMAN" source="P05771" target="P53004">
    <att name="confidence_score" value="1.0" type="real" />
    <att name="confidence_score_old" value="0.3906" type="real" />
    <att name="initial_score" value="0.4864" type="real" />
    <att name="relevance_score" value="0.2" type="real" />
  </edge>
  <edge id="P05771 (pp) Q02156" label="KPCB_HUMAN (pp) KPCE_HUMAN" source="P05771" target="Q02156">
    <att name="confidence_score" value="1.0" type="real" />
    <att name="confidence_score_old" value="1.0" type="real" />
    <att name="relevance_score" value="0.32142857142857145" type="real" />
  </edge>
  <edge id="P05771 (pp) Q04759" label="KPCB_HUMAN (pp) KPCT_HUMAN" source="P05771" target="Q04759">
    <att name="confidence_score" value="1.0" type="real" />
    <att name="confidence_score_old" value="1.0" type="real" />
    <att name="relevance_score" value="0.2465753424657534" type="real" />
  </edge>
  <edge id="P05771 (pp) Q05513" label="KPCB_HUMAN (pp) KPCZ_HUMAN" source="P05771" target="Q05513">
    <att name="confidence_score" value="1.0" type="real" />
    <att name="confidence_score_old" value="1.0" type="real" />
    <att name="relevance_score" value="0.3263157894736842" type="real" />
  </edge>
  <edge id="P05771 (pp) Q05655" label="KPCB_HUMAN (pp) KPCD_HUMAN" source="P05771" target="Q05655">
    <att name="confidence_score" value="1.0" type="real" />
    <att name="confidence_score_old" value="1.0" type="real" />
    <att name="initial_score" value="0.4439" type="real" />
    <att name="relevance_score" value="0.3263157894736842" type="real" />
  </edge>
  <edge id="P05771 (pp) Q13501" label="KPCB_HUMAN (pp) SQSTM_HUMAN" source="P05771" target="Q13501">
    <att name="confidence_score" value="1.0" type="real" />
    <att name="confidence_score_old" value="0.2065" type="real" />
    <att name="initial_score" value="0.1785" type="real" />
    <att name="relevance_score" value="0.1171875" type="real" />
  </edge>
  <edge id="P05771 (pp) Q15080" label="KPCB_HUMAN (pp) NCF4_HUMAN" source="P05771" target="Q15080">
    <att name="confidence_score" value="1.0" type="real" />
    <att name="confidence_score_old" value="1.0" type="real" />
    <att name="initial_score" value="0.1629" type="real" />
    <att name="relevance_score" value="0.3263157894736842" type="real" />
  </edge>
  <edge id="P05771 (pp) Q15139" label="KPCB_HUMAN (pp) KPCD1_HUMAN" source="P05771" target="Q15139">
    <att name="confidence_score" value="1.0" type="real" />
    <att name="confidence_score_old" value="1.0" type="real" />
    <att name="relevance_score" value="0.24489795918367346" type="real" />
  </edge>
  <edge id="P05771 (pp) Q9BYM8" label="KPCB_HUMAN (pp) HOIL1_HUMAN" source="P05771" target="Q9BYM8">
    <att name="confidence_score" value="1.0" type="real" />
    <att name="confidence_score_old" value="0.6749" type="real" />
    <att name="initial_score" value="0.7505" type="real" />
    <att name="relevance_score" value="0.1509433962264151" type="real" />
  </edge>
  <edge id="P05771 (pp) Q9NYA1" label="KPCB_HUMAN (pp) SPHK1_HUMAN" source="P05771" target="Q9NYA1">
    <att name="confidence_score" value="1.0" type="real" />
    <att name="confidence_score_old" value="1.0" type="real" />
    <att name="initial_score" value="0.3934" type="real" />
    <att name="relevance_score" value="0.21951219512195122" type="real" />
  </edge>
  <edge id="P13645 (pp) P31749" label="K1C10_HUMAN (pp) AKT1_HUMAN" source="P13645" target="P31749">
    <att name="confidence_score" value="1.0" type="real" />
    <att name="confidence_score_old" value="0.492" type="real" />
    <att name="initial_score" value="0.5979" type="real" />
    <att name="relevance_score" value="0.12286689419795221" type="real" />
  </edge>
  <edge id="P13645 (pp) Q05513" label="K1C10_HUMAN (pp) KPCZ_HUMAN" source="P13645" target="Q05513">
    <att name="confidence_score" value="1.0" type="real" />
    <att name="confidence_score_old" value="0.3265" type="real" />
    <att name="initial_score" value="0.3998" type="real" />
    <att name="relevance_score" value="0.2727272727272727" type="real" />
  </edge>
  <edge id="P14598 (pp) P17252" label="NCF1_HUMAN (pp) KPCA_HUMAN" source="P14598" target="P17252">
    <att name="confidence_score" value="1.0" type="real" />
    <att name="confidence_score_old" value="1.0" type="real" />
    <att name="initial_score" value="0.5305" type="real" />
    <att name="relevance_score" value="0.2052980132450331" type="real" />
  </edge>
  <edge id="P14598 (pp) P19878" label="NCF1_HUMAN (pp) NCF2_HUMAN" source="P14598" target="P19878">
    <att name="confidence_score" value="1.0" type="real" />
    <att name="confidence_score_old" value="1.0" type="real" />
    <att name="initial_score" value="0.8633" type="real" />
    <att name="relevance_score" value="0.2727272727272727" type="real" />
  </edge>
  <edge id="P14598 (pp) P31749" label="NCF1_HUMAN (pp) AKT1_HUMAN" source="P14598" target="P31749">
    <att name="confidence_score" value="1.0" type="real" />
    <att name="confidence_score_old" value="0.3281" type="real" />
    <att name="initial_score" value="0.4021" type="real" />
    <att name="relevance_score" value="0.12286689419795221" type="real" />
  </edge>
  <edge id="P14598 (pp) Q05513" label="NCF1_HUMAN (pp) KPCZ_HUMAN" source="P14598" target="Q05513">
    <att name="confidence_score" value="1.0" type="real" />
    <att name="confidence_score_old" value="1.0" type="real" />
    <att name="initial_score" value="0.7396" type="real" />
    <att name="relevance_score" value="0.325" type="real" />
  </edge>
  <edge id="P14598 (pp) Q05655" label="NCF1_HUMAN (pp) KPCD_HUMAN" source="P14598" target="Q05655">
    <att name="confidence_score" value="1.0" type="real" />
    <att name="confidence_score_old" value="1.0" type="real" />
    <att name="initial_score" value="0.5393" type="real" />
    <att name="relevance_score" value="0.325" type="real" />
  </edge>
  <edge id="P14598 (pp) Q13153" label="NCF1_HUMAN (pp) PAK1_HUMAN" source="P14598" target="Q13153">
    <att name="confidence_score" value="1.0" type="real" />
    <att name="confidence_score_old" value="0.3306" type="real" />
    <att name="initial_score" value="0.4058" type="real" />
    <att name="relevance_score" value="0.1171875" type="real" />
  </edge>
  <edge id="P14598 (pp) Q15080" label="NCF1_HUMAN (pp) NCF4_HUMAN" source="P14598" target="Q15080">
    <att name="confidence_score" value="1.0" type="real" />
    <att name="confidence_score_old" value="1.0" type="real" />
    <att name="initial_score" value="0.8433" type="real" />
    <att name="relevance_score" value="0.325" type="real" />
  </edge>
  <edge id="P14618 (pp) P36507" label="KPYM_HUMAN (pp) MP2K2_HUMAN" source="P14618" target="P36507">
    <att name="confidence_score" value="1.0" type="real" />
    <att name="confidence_score_old" value="0.1806" type="real" />
    <att name="initial_score" value="0.1137" type="real" />
    <att name="relevance_score" value="0.1" type="real" />
  </edge>
  <edge id="P14618 (pp) Q02750" label="KPYM_HUMAN (pp) MP2K1_HUMAN" source="P14618" target="Q02750">
    <att name="confidence_score" value="1.0" type="real" />
    <att name="confidence_score_old" value="0.1807" type="real" />
    <att name="initial_score" value="0.1138" type="real" />
    <att name="relevance_score" value="0.1" type="real" />
  </edge>
  <edge id="P14618 (pp) Q05513" label="KPYM_HUMAN (pp) KPCZ_HUMAN" source="P14618" target="Q05513">
    <att name="confidence_score" value="1.0" type="real" />
    <att name="confidence_score_old" value="0.2089" type="real" />
    <att name="initial_score" value="0.1839" type="real" />
    <att name="relevance_score" value="0.1" type="real" />
  </edge>
  <edge id="P14618 (pp) Q16543" label="KPYM_HUMAN (pp) CDC37_HUMAN" source="P14618" target="Q16543">
    <att name="confidence_score" value="1.0" type="real" />
    <att name="confidence_score_old" value="0.1599" type="real" />
    <att name="initial_score" value="0.0547" type="real" />
    <att name="relevance_score" value="0.1" type="real" />
  </edge>
  <edge id="P16401 (pp) P17252" label="H15_HUMAN (pp) KPCA_HUMAN" source="P16401" target="P17252">
    <att name="confidence_score" value="1.0" type="real" />
    <att name="confidence_score_old" value="0.3583" type="real" />
    <att name="initial_score" value="0.4446" type="real" />
    <att name="relevance_score" value="0.13953488372093023" type="real" />
  </edge>
  <edge id="P16401 (pp) Q05513" label="H15_HUMAN (pp) KPCZ_HUMAN" source="P16401" target="Q05513">
    <att name="confidence_score" value="1.0" type="real" />
    <att name="confidence_score_old" value="0.321" type="real" />
    <att name="initial_score" value="0.3915" type="real" />
    <att name="relevance_score" value="0.13953488372093023" type="real" />
  </edge>
  <edge id="P16401 (pp) Q05655" label="H15_HUMAN (pp) KPCD_HUMAN" source="P16401" target="Q05655">
    <att name="confidence_score" value="1.0" type="real" />
    <att name="confidence_score_old" value="0.2681" type="real" />
    <att name="initial_score" value="0.3045" type="real" />
    <att name="relevance_score" value="0.13953488372093023" type="real" />
  </edge>
  <edge id="P17252 (pp) P19878" label="KPCA_HUMAN (pp) NCF2_HUMAN" source="P17252" target="P19878">
    <att name="confidence_score" value="1.0" type="real" />
    <att name="confidence_score_old" value="1.0" type="real" />
    <att name="initial_score" value="0.1637" type="real" />
    <att name="relevance_score" value="0.2052980132450331" type="real" />
  </edge>
  <edge id="P17252 (pp) P24723" label="KPCA_HUMAN (pp) KPCL_HUMAN" source="P17252" target="P24723">
    <att name="confidence_score" value="1.0" type="real" />
    <att name="confidence_score_old" value="1.0" type="real" />
    <att name="initial_score" value="0.0553" type="real" />
    <att name="relevance_score" value="0.2052980132450331" type="real" />
  </edge>
  <edge id="P17252 (pp) P29966" label="KPCA_HUMAN (pp) MARCS_HUMAN" source="P17252" target="P29966">
    <att name="confidence_score" value="1.0" type="real" />
    <att name="confidence_score_old" value="1.0" type="real" />
    <att name="initial_score" value="0.4838" type="real" />
    <att name="relevance_score" value="0.2052980132450331" type="real" />
  </edge>
  <edge id="P17252 (pp) P30086" label="KPCA_HUMAN (pp) PEBP1_HUMAN" source="P17252" target="P30086">
    <att name="confidence_score" value="1.0" type="real" />
    <att name="confidence_score_old" value="0.2421" type="real" />
    <att name="initial_score" value="0.2553" type="real" />
    <att name="relevance_score" value="0.2052980132450331" type="real" />
  </edge>
  <edge id="P17252 (pp) P41743" label="KPCA_HUMAN (pp) KPCI_HUMAN" source="P17252" target="P41743">
    <att name="confidence_score" value="1.0" type="real" />
    <att name="confidence_score_old" value="1.0" type="real" />
    <att name="relevance_score" value="0.2052980132450331" type="real" />
  </edge>
  <edge id="P17252 (pp) Q02156" label="KPCA_HUMAN (pp) KPCE_HUMAN" source="P17252" target="Q02156">
    <att name="confidence_score" value="1.0" type="real" />
    <att name="confidence_score_old" value="1.0" type="real" />
    <att name="initial_score" value="0.4209" type="real" />
    <att name="relevance_score" value="0.2052980132450331" type="real" />
  </edge>
  <edge id="P17252 (pp) Q04759" label="KPCA_HUMAN (pp) KPCT_HUMAN" source="P17252" target="Q04759">
    <att name="confidence_score" value="1.0" type="real" />
    <att name="confidence_score_old" value="1.0" type="real" />
    <att name="relevance_score" value="0.2052980132450331" type="real" />
  </edge>
  <edge id="P17252 (pp) Q05513" label="KPCA_HUMAN (pp) KPCZ_HUMAN" source="P17252" target="Q05513">
    <att name="confidence_score" value="1.0" type="real" />
    <att name="confidence_score_old" value="1.0" type="real" />
    <att name="initial_score" value="0.0435" type="real" />
    <att name="relevance_score" value="0.2052980132450331" type="real" />
  </edge>
  <edge id="P17252 (pp) Q05655" label="KPCA_HUMAN (pp) KPCD_HUMAN" source="P17252" target="Q05655">
    <att name="confidence_score" value="1.0" type="real" />
    <att name="confidence_score_old" value="1.0" type="real" />
    <att name="initial_score" value="0.0428" type="real" />
    <att name="relevance_score" value="0.2052980132450331" type="real" />
  </edge>
  <edge id="P17252 (pp) Q13501" label="KPCA_HUMAN (pp) SQSTM_HUMAN" source="P17252" target="Q13501">
    <att name="confidence_score" value="1.0" type="real" />
    <att name="confidence_score_old" value="0.2059" type="real" />
    <att name="initial_score" value="0.177" type="real" />
    <att name="relevance_score" value="0.1171875" type="real" />
  </edge>
  <edge id="P17252 (pp) Q15080" label="KPCA_HUMAN (pp) NCF4_HUMAN" source="P17252" target="Q15080">
    <att name="confidence_score" value="1.0" type="real" />
    <att name="confidence_score_old" value="1.0" type="real" />
    <att name="initial_score" value="0.1618" type="real" />
    <att name="relevance_score" value="0.2052980132450331" type="real" />
  </edge>
  <edge id="P17252 (pp) Q15139" label="KPCA_HUMAN (pp) KPCD1_HUMAN" source="P17252" target="Q15139">
    <att name="confidence_score" value="1.0" type="real" />
    <att name="confidence_score_old" value="1.0" type="real" />
    <att name="relevance_score" value="0.2052980132450331" type="real" />
  </edge>
  <edge id="P17252 (pp) Q9BYM8" label="KPCA_HUMAN (pp) HOIL1_HUMAN" source="P17252" target="Q9BYM8">
    <att name="confidence_score" value="1.0" type="real" />
    <att name="confidence_score_old" value="0.2657" type="real" />
    <att name="initial_score" value="0.3001" type="real" />
    <att name="relevance_score" value="0.1509433962264151" type="real" />
  </edge>
  <edge id="P17252 (pp) Q9NPB6" label="KPCA_HUMAN (pp) PAR6A_HUMAN" source="P17252" target="Q9NPB6">
    <att name="confidence_score" value="1.0" type="real" />
    <att name="confidence_score_old" value="0.3269" type="real" />
    <att name="initial_score" value="0.4003" type="real" />
    <att name="relevance_score" value="0.2052980132450331" type="real" />
  </edge>
  <edge id="P17252 (pp) Q9NYA1" label="KPCA_HUMAN (pp) SPHK1_HUMAN" source="P17252" target="Q9NYA1">
    <att name="confidence_score" value="1.0" type="real" />
    <att name="confidence_score_old" value="1.0" type="real" />
    <att name="initial_score" value="0.3905" type="real" />
    <att name="relevance_score" value="0.2052980132450331" type="real" />
  </edge>
  <edge id="P19878 (pp) P31749" label="NCF2_HUMAN (pp) AKT1_HUMAN" source="P19878" target="P31749">
    <att name="confidence_score" value="1.0" type="real" />
    <att name="confidence_score_old" value="0.3338" type="real" />
    <att name="initial_score" value="0.4104" type="real" />
    <att name="relevance_score" value="0.12286689419795221" type="real" />
  </edge>
  <edge id="P19878 (pp) Q05513" label="NCF2_HUMAN (pp) KPCZ_HUMAN" source="P19878" target="Q05513">
    <att name="confidence_score" value="1.0" type="real" />
    <att name="confidence_score_old" value="1.0" type="real" />
    <att name="initial_score" value="0.1631" type="real" />
    <att name="relevance_score" value="0.2727272727272727" type="real" />
  </edge>
  <edge id="P19878 (pp) Q05655" label="NCF2_HUMAN (pp) KPCD_HUMAN" source="P19878" target="Q05655">
    <att name="confidence_score" value="1.0" type="real" />
    <att name="confidence_score_old" value="1.0" type="real" />
    <att name="initial_score" value="0.6693" type="real" />
    <att name="relevance_score" value="0.2727272727272727" type="real" />
  </edge>
  <edge id="P19878 (pp) Q15080" label="NCF2_HUMAN (pp) NCF4_HUMAN" source="P19878" target="Q15080">
    <att name="confidence_score" value="1.0" type="real" />
    <att name="confidence_score_old" value="1.0" type="real" />
    <att name="initial_score" value="0.8661" type="real" />
    <att name="relevance_score" value="0.2727272727272727" type="real" />
  </edge>
  <edge id="P22460 (pp) Q04759" label="KCNA5_HUMAN (pp) KPCT_HUMAN" source="P22460" target="Q04759">
    <att name="confidence_score" value="1.0" type="real" />
    <att name="confidence_score_old" value="0.2071" type="real" />
    <att name="initial_score" value="0.1798" type="real" />
    <att name="relevance_score" value="0.10714285714285714" type="real" />
  </edge>
  <edge id="P22460 (pp) Q05513" label="KCNA5_HUMAN (pp) KPCZ_HUMAN" source="P22460" target="Q05513">
    <att name="confidence_score" value="1.0" type="real" />
    <att name="confidence_score_old" value="0.3312" type="real" />
    <att name="initial_score" value="0.4066" type="real" />
    <att name="relevance_score" value="0.10714285714285714" type="real" />
  </edge>
  <edge id="P22460 (pp) Q13303" label="KCNA5_HUMAN (pp) KCAB2_HUMAN" source="P22460" target="Q13303">
    <att name="confidence_score" value="1.0" type="real" />
    <att name="confidence_score_old" value="0.201" type="real" />
    <att name="initial_score" value="0.1654" type="real" />
    <att name="relevance_score" value="0.10714285714285714" type="real" />
  </edge>
  <edge id="P22460 (pp) Q13501" label="KCNA5_HUMAN (pp) SQSTM_HUMAN" source="P22460" target="Q13501">
    <att name="confidence_score" value="1.0" type="real" />
    <att name="confidence_score_old" value="0.3276" type="real" />
    <att name="initial_score" value="0.4013" type="real" />
    <att name="relevance_score" value="0.10714285714285714" type="real" />
  </edge>
  <edge id="P23443 (pp) P31749" label="KS6B1_HUMAN (pp) AKT1_HUMAN" source="P23443" target="P31749">
    <att name="confidence_score" value="1.0" type="real" />
    <att name="confidence_score_old" value="0.4086" type="real" />
    <att name="initial_score" value="0.5081" type="real" />
    <att name="relevance_score" value="0.12286689419795221" type="real" />
  </edge>
  <edge id="P23443 (pp) P35568" label="KS6B1_HUMAN (pp) IRS1_HUMAN" source="P23443" target="P35568">
    <att name="confidence_score" value="1.0" type="real" />
    <att name="confidence_score_old" value="0.6212" type="real" />
    <att name="initial_score" value="0.7105" type="real" />
    <att name="relevance_score" value="0.17391304347826086" type="real" />
  </edge>
  <edge id="P23443 (pp) P42338" label="KS6B1_HUMAN (pp) PK3CB_HUMAN" source="P23443" target="P42338">
    <att name="confidence_score" value="1.0" type="real" />
    <att name="confidence_score_old" value="1.0" type="real" />
    <att name="relevance_score" value="0.128" type="real" />
  </edge>
  <edge id="P23443 (pp) Q05513" label="KS6B1_HUMAN (pp) KPCZ_HUMAN" source="P23443" target="Q05513">
    <att name="confidence_score" value="1.0" type="real" />
    <att name="confidence_score_old" value="0.3185" type="real" />
    <att name="initial_score" value="0.3877" type="real" />
    <att name="relevance_score" value="0.17567567567567569" type="real" />
  </edge>
  <edge id="P23443 (pp) Q13153" label="KS6B1_HUMAN (pp) PAK1_HUMAN" source="P23443" target="Q13153">
    <att name="confidence_score" value="1.0" type="real" />
    <att name="confidence_score_old" value="0.3199" type="real" />
    <att name="initial_score" value="0.3899" type="real" />
    <att name="relevance_score" value="0.1171875" type="real" />
  </edge>
  <edge id="P23443 (pp) Q6R327" label="KS6B1_HUMAN (pp) RICTR_HUMAN" source="P23443" target="Q6R327">
    <att name="confidence_score" value="1.0" type="real" />
    <att name="confidence_score_old" value="0.3161" type="real" />
    <att name="initial_score" value="0.384" type="real" />
    <att name="relevance_score" value="0.1590909090909091" type="real" />
  </edge>
  <edge id="P23528 (pp) Q05513" label="COF1_HUMAN (pp) KPCZ_HUMAN" source="P23528" target="Q05513">
    <att name="confidence_score" value="1.0" type="real" />
    <att name="confidence_score_old" value="0.1794" type="real" />
    <att name="initial_score" value="0.1104" type="real" />
    <att name="relevance_score" value="0.10752688172043011" type="real" />
  </edge>
  <edge id="P24723 (pp) P41743" label="KPCL_HUMAN (pp) KPCI_HUMAN" source="P24723" target="P41743">
    <att name="confidence_score" value="1.0" type="real" />
    <att name="confidence_score_old" value="1.0" type="real" />
    <att name="relevance_score" value="0.4430379746835443" type="real" />
  </edge>
  <edge id="P24723 (pp) Q02156" label="KPCL_HUMAN (pp) KPCE_HUMAN" source="P24723" target="Q02156">
    <att name="confidence_score" value="1.0" type="real" />
    <att name="confidence_score_old" value="1.0" type="real" />
    <att name="initial_score" value="0.0351" type="real" />
    <att name="relevance_score" value="0.32142857142857145" type="real" />
  </edge>
  <edge id="P24723 (pp) Q04759" label="KPCL_HUMAN (pp) KPCT_HUMAN" source="P24723" target="Q04759">
    <att name="confidence_score" value="1.0" type="real" />
    <att name="confidence_score_old" value="1.0" type="real" />
    <att name="relevance_score" value="0.2465753424657534" type="real" />
  </edge>
  <edge id="P24723 (pp) Q05513" label="KPCL_HUMAN (pp) KPCZ_HUMAN" source="P24723" target="Q05513">
    <att name="confidence_score" value="1.0" type="real" />
    <att name="confidence_score_old" value="1.0" type="real" />
    <att name="relevance_score" value="0.75" type="real" />
  </edge>
  <edge id="P24723 (pp) Q05655" label="KPCL_HUMAN (pp) KPCD_HUMAN" source="P24723" target="Q05655">
    <att name="confidence_score" value="1.0" type="real" />
    <att name="confidence_score_old" value="1.0" type="real" />
    <att name="relevance_score" value="0.35135135135135137" type="real" />
  </edge>
  <edge id="P24723 (pp) Q13501" label="KPCL_HUMAN (pp) SQSTM_HUMAN" source="P24723" target="Q13501">
    <att name="confidence_score" value="1.0" type="real" />
    <att name="confidence_score_old" value="0.2081" type="real" />
    <att name="initial_score" value="0.1821" type="real" />
    <att name="relevance_score" value="0.1171875" type="real" />
  </edge>
  <edge id="P24723 (pp) Q15139" label="KPCL_HUMAN (pp) KPCD1_HUMAN" source="P24723" target="Q15139">
    <att name="confidence_score" value="1.0" type="real" />
    <att name="confidence_score_old" value="1.0" type="real" />
    <att name="initial_score" value="0.2321" type="real" />
    <att name="relevance_score" value="0.24489795918367346" type="real" />
  </edge>
  <edge id="P29966 (pp) P30086" label="MARCS_HUMAN (pp) PEBP1_HUMAN" source="P29966" target="P30086">
    <att name="confidence_score" value="1.0" type="real" />
    <att name="confidence_score_old" value="0.166" type="real" />
    <att name="initial_score" value="0.0729" type="real" />
    <att name="relevance_score" value="0.37037037037037035" type="real" />
  </edge>
  <edge id="P29966 (pp) Q02156" label="MARCS_HUMAN (pp) KPCE_HUMAN" source="P29966" target="Q02156">
    <att name="confidence_score" value="1.0" type="real" />
    <att name="confidence_score_old" value="0.2105" type="real" />
    <att name="initial_score" value="0.1877" type="real" />
    <att name="relevance_score" value="0.32142857142857145" type="real" />
  </edge>
  <edge id="P29966 (pp) Q05513" label="MARCS_HUMAN (pp) KPCZ_HUMAN" source="P29966" target="Q05513">
    <att name="confidence_score" value="1.0" type="real" />
    <att name="confidence_score_old" value="0.2191" type="real" />
    <att name="initial_score" value="0.2071" type="real" />
    <att name="relevance_score" value="0.37037037037037035" type="real" />
  </edge>
  <edge id="P29966 (pp) Q05655" label="MARCS_HUMAN (pp) KPCD_HUMAN" source="P29966" target="Q05655">
    <att name="confidence_score" value="1.0" type="real" />
    <att name="confidence_score_old" value="0.2113" type="real" />
    <att name="initial_score" value="0.1895" type="real" />
    <att name="relevance_score" value="0.35135135135135137" type="real" />
  </edge>
  <edge id="P29966 (pp) Q6R327" label="MARCS_HUMAN (pp) RICTR_HUMAN" source="P29966" target="Q6R327">
    <att name="confidence_score" value="1.0" type="real" />
    <att name="confidence_score_old" value="0.1778" type="real" />
    <att name="initial_score" value="0.1061" type="real" />
    <att name="relevance_score" value="0.1590909090909091" type="real" />
  </edge>
  <edge id="P30086 (pp) Q02750" label="PEBP1_HUMAN (pp) MP2K1_HUMAN" source="P30086" target="Q02750">
    <att name="confidence_score" value="1.0" type="real" />
    <att name="confidence_score_old" value="1.0" type="real" />
    <att name="initial_score" value="0.4772" type="real" />
    <att name="relevance_score" value="0.17525773195876287" type="real" />
  </edge>
  <edge id="P30086 (pp) Q05513" label="PEBP1_HUMAN (pp) KPCZ_HUMAN" source="P30086" target="Q05513">
    <att name="confidence_score" value="1.0" type="real" />
    <att name="confidence_score_old" value="0.2555" type="real" />
    <att name="initial_score" value="0.2812" type="real" />
    <att name="relevance_score" value="0.39285714285714285" type="real" />
  </edge>
  <edge id="P31749 (pp) P31751" label="AKT1_HUMAN (pp) AKT2_HUMAN" source="P31749" target="P31751">
    <att name="confidence_score" value="1.0" type="real" />
    <att name="confidence_score_old" value="1.0" type="real" />
    <att name="initial_score" value="0.4421" type="real" />
    <att name="relevance_score" value="0.12286689419795221" type="real" />
  </edge>
  <edge id="P31749 (pp) P35568" label="AKT1_HUMAN (pp) IRS1_HUMAN" source="P31749" target="P35568">
    <att name="confidence_score" value="1.0" type="real" />
    <att name="confidence_score_old" value="0.4909" type="real" />
    <att name="initial_score" value="0.5967" type="real" />
    <att name="relevance_score" value="0.12286689419795221" type="real" />
  </edge>
  <edge id="P31749 (pp) P48736" label="AKT1_HUMAN (pp) PK3CG_HUMAN" source="P31749" target="P48736">
    <att name="confidence_score" value="1.0" type="real" />
    <att name="confidence_score_old" value="1.0" type="real" />
    <att name="relevance_score" value="0.12286689419795221" type="real" />
  </edge>
  <edge id="P31749 (pp) P51617" label="AKT1_HUMAN (pp) IRAK1_HUMAN" source="P31749" target="P51617">
    <att name="confidence_score" value="1.0" type="real" />
    <att name="confidence_score_old" value="0.2182" type="real" />
    <att name="initial_score" value="0.2049" type="real" />
    <att name="relevance_score" value="0.12286689419795221" type="real" />
  </edge>
  <edge id="P31749 (pp) P53004" label="AKT1_HUMAN (pp) BIEA_HUMAN" source="P31749" target="P53004">
    <att name="confidence_score" value="1.0" type="real" />
    <att name="confidence_score_old" value="0.2411" type="real" />
    <att name="initial_score" value="0.2532" type="real" />
    <att name="relevance_score" value="0.12286689419795221" type="real" />
  </edge>
  <edge id="P31749 (pp) Q04759" label="AKT1_HUMAN (pp) KPCT_HUMAN" source="P31749" target="Q04759">
    <att name="confidence_score" value="1.0" type="real" />
    <att name="confidence_score_old" value="1.0" type="real" />
    <att name="initial_score" value="0.7056" type="real" />
    <att name="relevance_score" value="0.12286689419795221" type="real" />
  </edge>
  <edge id="P31749 (pp) Q05513" label="AKT1_HUMAN (pp) KPCZ_HUMAN" source="P31749" target="Q05513">
    <att name="confidence_score" value="1.0" type="real" />
    <att name="confidence_score_old" value="0.6504" type="real" />
    <att name="initial_score" value="0.7326" type="real" />
    <att name="relevance_score" value="0.12286689419795221" type="real" />
  </edge>
  <edge id="P31749 (pp) Q13153" label="AKT1_HUMAN (pp) PAK1_HUMAN" source="P31749" target="Q13153">
    <att name="confidence_score" value="1.0" type="real" />
    <att name="confidence_score_old" value="0.4609" type="real" />
    <att name="initial_score" value="0.5663" type="real" />
    <att name="relevance_score" value="0.1171875" type="real" />
  </edge>
  <edge id="P31749 (pp) Q16543" label="AKT1_HUMAN (pp) CDC37_HUMAN" source="P31749" target="Q16543">
    <att name="confidence_score" value="1.0" type="real" />
    <att name="confidence_score_old" value="0.3143" type="real" />
    <att name="initial_score" value="0.3813" type="real" />
    <att name="relevance_score" value="0.1188118811881188" type="real" />
  </edge>
  <edge id="P31749 (pp) Q6R327" label="AKT1_HUMAN (pp) RICTR_HUMAN" source="P31749" target="Q6R327">
    <att name="confidence_score" value="1.0" type="real" />
    <att name="confidence_score_old" value="0.5037" type="real" />
    <att name="initial_score" value="0.6092" type="real" />
    <att name="relevance_score" value="0.12286689419795221" type="real" />
  </edge>
  <edge id="P31749 (pp) Q9UKG1" label="AKT1_HUMAN (pp) DP13A_HUMAN" source="P31749" target="Q9UKG1">
    <att name="confidence_score" value="1.0" type="real" />
    <att name="confidence_score_old" value="1.0" type="real" />
    <att name="initial_score" value="0.5242" type="real" />
    <att name="relevance_score" value="0.12286689419795221" type="real" />
  </edge>
  <edge id="P31749 (pp) Q9Y243" label="AKT1_HUMAN (pp) AKT3_HUMAN" source="P31749" target="Q9Y243">
    <att name="confidence_score" value="1.0" type="real" />
    <att name="confidence_score_old" value="1.0" type="real" />
    <att name="initial_score" value="0.0529" type="real" />
    <att name="relevance_score" value="0.12286689419795221" type="real" />
  </edge>
  <edge id="P31751 (pp) P53004" label="AKT2_HUMAN (pp) BIEA_HUMAN" source="P31751" target="P53004">
    <att name="confidence_score" value="1.0" type="real" />
    <att name="confidence_score_old" value="0.2443" type="real" />
    <att name="initial_score" value="0.2596" type="real" />
    <att name="relevance_score" value="0.18867924528301888" type="real" />
  </edge>
  <edge id="P31751 (pp) Q05513" label="AKT2_HUMAN (pp) KPCZ_HUMAN" source="P31751" target="Q05513">
    <att name="confidence_score" value="1.0" type="real" />
    <att name="confidence_score_old" value="0.3278" type="real" />
    <att name="initial_score" value="0.4016" type="real" />
    <att name="relevance_score" value="0.18867924528301888" type="real" />
  </edge>
  <edge id="P31751 (pp) Q16543" label="AKT2_HUMAN (pp) CDC37_HUMAN" source="P31751" target="Q16543">
    <att name="confidence_score" value="1.0" type="real" />
    <att name="confidence_score_old" value="0.231" type="real" />
    <att name="initial_score" value="0.2325" type="real" />
    <att name="relevance_score" value="0.1188118811881188" type="real" />
  </edge>
  <edge id="P31751 (pp) Q9UKG1" label="AKT2_HUMAN (pp) DP13A_HUMAN" source="P31751" target="Q9UKG1">
    <att name="confidence_score" value="1.0" type="real" />
    <att name="confidence_score_old" value="0.6277" type="real" />
    <att name="initial_score" value="0.7155" type="real" />
    <att name="relevance_score" value="0.13953488372093023" type="real" />
  </edge>
  <edge id="P31751 (pp) Q9Y243" label="AKT2_HUMAN (pp) AKT3_HUMAN" source="P31751" target="Q9Y243">
    <att name="confidence_score" value="1.0" type="real" />
    <att name="confidence_score_old" value="1.0" type="real" />
    <att name="initial_score" value="0.0549" type="real" />
    <att name="relevance_score" value="0.18867924528301888" type="real" />
  </edge>
  <edge id="P35568 (pp) P42338" label="IRS1_HUMAN (pp) PK3CB_HUMAN" source="P35568" target="P42338">
    <att name="confidence_score" value="1.0" type="real" />
    <att name="confidence_score_old" value="1.0" type="real" />
    <att name="initial_score" value="0.6701" type="real" />
    <att name="relevance_score" value="0.128" type="real" />
  </edge>
  <edge id="P35568 (pp) P48736" label="IRS1_HUMAN (pp) PK3CG_HUMAN" source="P35568" target="P48736">
    <att name="confidence_score" value="1.0" type="real" />
    <att name="confidence_score_old" value="0.3276" type="real" />
    <att name="initial_score" value="0.4013" type="real" />
    <att name="relevance_score" value="0.17391304347826086" type="real" />
  </edge>
  <edge id="P35568 (pp) Q04759" label="IRS1_HUMAN (pp) KPCT_HUMAN" source="P35568" target="Q04759">
    <att name="confidence_score" value="1.0" type="real" />
    <att name="confidence_score_old" value="0.3342" type="real" />
    <att name="initial_score" value="0.411" type="real" />
    <att name="relevance_score" value="0.17391304347826086" type="real" />
  </edge>
  <edge id="P35568 (pp) Q05513" label="IRS1_HUMAN (pp) KPCZ_HUMAN" source="P35568" target="Q05513">
    <att name="confidence_score" value="1.0" type="real" />
    <att name="confidence_score_old" value="0.3867" type="real" />
    <att name="initial_score" value="0.4815" type="real" />
    <att name="relevance_score" value="0.17391304347826086" type="real" />
  </edge>
  <edge id="P35568 (pp) Q05655" label="IRS1_HUMAN (pp) KPCD_HUMAN" source="P35568" target="Q05655">
    <att name="confidence_score" value="1.0" type="real" />
    <att name="confidence_score_old" value="0.5021" type="real" />
    <att name="initial_score" value="0.6076" type="real" />
    <att name="relevance_score" value="0.17391304347826086" type="real" />
  </edge>
  <edge id="P35568 (pp) Q13501" label="IRS1_HUMAN (pp) SQSTM_HUMAN" source="P35568" target="Q13501">
    <att name="confidence_score" value="1.0" type="real" />
    <att name="confidence_score_old" value="0.381" type="real" />
    <att name="initial_score" value="0.4743" type="real" />
    <att name="relevance_score" value="0.1171875" type="real" />
  </edge>
  <edge id="P35568 (pp) Q14449" label="IRS1_HUMAN (pp) GRB14_HUMAN" source="P35568" target="Q14449">
    <att name="confidence_score" value="1.0" type="real" />
    <att name="confidence_score_old" value="0.5218" type="real" />
    <att name="initial_score" value="0.6262" type="real" />
    <att name="relevance_score" value="0.17391304347826086" type="real" />
  </edge>
  <edge id="P36507 (pp) Q02750" label="MP2K2_HUMAN (pp) MP2K1_HUMAN" source="P36507" target="Q02750">
    <att name="confidence_score" value="1.0" type="real" />
    <att name="confidence_score_old" value="1.0" type="real" />
    <att name="initial_score" value="0.4471" type="real" />
    <att name="relevance_score" value="0.17525773195876287" type="real" />
  </edge>
  <edge id="P36507 (pp) Q05513" label="MP2K2_HUMAN (pp) KPCZ_HUMAN" source="P36507" target="Q05513">
    <att name="confidence_score" value="1.0" type="real" />
    <att name="confidence_score_old" value="0.1996" type="real" />
    <att name="initial_score" value="0.162" type="real" />
    <att name="relevance_score" value="0.22972972972972974" type="real" />
  </edge>
  <edge id="P36507 (pp) Q16543" label="MP2K2_HUMAN (pp) CDC37_HUMAN" source="P36507" target="Q16543">
    <att name="confidence_score" value="1.0" type="real" />
    <att name="confidence_score_old" value="0.1609" type="real" />
    <att name="initial_score" value="0.0579" type="real" />
    <att name="relevance_score" value="0.1188118811881188" type="real" />
  </edge>
  <edge id="P36507 (pp) Q6R327" label="MP2K2_HUMAN (pp) RICTR_HUMAN" source="P36507" target="Q6R327">
    <att name="confidence_score" value="1.0" type="real" />
    <att name="confidence_score_old" value="0.1525" type="real" />
    <att name="initial_score" value="0.032" type="real" />
    <att name="relevance_score" value="0.1590909090909091" type="real" />
  </edge>
  <edge id="P40939 (pp) P55084" label="ECHA_HUMAN (pp) ECHB_HUMAN" source="P40939" target="P55084">
    <att name="confidence_score" value="1.0" type="real" />
    <att name="confidence_score_old" value="1.0" type="real" />
    <att name="initial_score" value="0.7654" type="real" />
    <att name="relevance_score" value="0.15789473684210525" type="real" />
  </edge>
  <edge id="P40939 (pp) Q05513" label="ECHA_HUMAN (pp) KPCZ_HUMAN" source="P40939" target="Q05513">
    <att name="confidence_score" value="1.0" type="real" />
    <att name="confidence_score_old" value="0.163" type="real" />
    <att name="initial_score" value="0.064" type="real" />
    <att name="relevance_score" value="0.15789473684210525" type="real" />
  </edge>
  <edge id="P40939 (pp) Q13501" label="ECHA_HUMAN (pp) SQSTM_HUMAN" source="P40939" target="Q13501">
    <att name="confidence_score" value="1.0" type="real" />
    <att name="confidence_score_old" value="0.1977" type="real" />
    <att name="initial_score" value="0.1574" type="real" />
    <att name="relevance_score" value="0.1171875" type="real" />
  </edge>
  <edge id="P41743 (pp) P51617" label="KPCI_HUMAN (pp) IRAK1_HUMAN" source="P41743" target="P51617">
    <att name="confidence_score" value="1.0" type="real" />
    <att name="confidence_score_old" value="1.0" type="real" />
    <att name="initial_score" value="0.3921" type="real" />
    <att name="relevance_score" value="0.14166666666666666" type="real" />
  </edge>
  <edge id="P41743 (pp) Q02156" label="KPCI_HUMAN (pp) KPCE_HUMAN" source="P41743" target="Q02156">
    <att name="confidence_score" value="1.0" type="real" />
    <att name="confidence_score_old" value="1.0" type="real" />
    <att name="relevance_score" value="0.32142857142857145" type="real" />
  </edge>
  <edge id="P41743 (pp) Q04759" label="KPCI_HUMAN (pp) KPCT_HUMAN" source="P41743" target="Q04759">
    <att name="confidence_score" value="1.0" type="real" />
    <att name="confidence_score_old" value="1.0" type="real" />
    <att name="relevance_score" value="0.2465753424657534" type="real" />
  </edge>
  <edge id="P41743 (pp) Q05513" label="KPCI_HUMAN (pp) KPCZ_HUMAN" source="P41743" target="Q05513">
    <att name="confidence_score" value="1.0" type="real" />
    <att name="confidence_score_old" value="1.0" type="real" />
    <att name="initial_score" value="0.5054" type="real" />
    <att name="relevance_score" value="0.4430379746835443" type="real" />
  </edge>
  <edge id="P41743 (pp) Q05655" label="KPCI_HUMAN (pp) KPCD_HUMAN" source="P41743" target="Q05655">
    <att name="confidence_score" value="1.0" type="real" />
    <att name="confidence_score_old" value="1.0" type="real" />
    <att name="relevance_score" value="0.35135135135135137" type="real" />
  </edge>
  <edge id="P41743 (pp) Q13163" label="KPCI_HUMAN (pp) MP2K5_HUMAN" source="P41743" target="Q13163">
    <att name="confidence_score" value="1.0" type="real" />
    <att name="confidence_score_old" value="1.0" type="real" />
    <att name="initial_score" value="0.4602" type="real" />
    <att name="relevance_score" value="0.22580645161290322" type="real" />
  </edge>
  <edge id="P41743 (pp) Q13501" label="KPCI_HUMAN (pp) SQSTM_HUMAN" source="P41743" target="Q13501">
    <att name="confidence_score" value="1.0" type="real" />
    <att name="confidence_score_old" value="1.0" type="real" />
    <att name="initial_score" value="0.7809" type="real" />
    <att name="relevance_score" value="0.1171875" type="real" />
  </edge>
  <edge id="P41743 (pp) Q14145" label="KPCI_HUMAN (pp) KEAP1_HUMAN" source="P41743" target="Q14145">
    <att name="confidence_score" value="1.0" type="real" />
    <att name="confidence_score_old" value="0.1625" type="real" />
    <att name="initial_score" value="0.0627" type="real" />
    <att name="relevance_score" value="0.10112359550561797" type="real" />
  </edge>
  <edge id="P41743 (pp) Q15139" label="KPCI_HUMAN (pp) KPCD1_HUMAN" source="P41743" target="Q15139">
    <att name="confidence_score" value="1.0" type="real" />
    <att name="confidence_score_old" value="1.0" type="real" />
    <att name="relevance_score" value="0.24489795918367346" type="real" />
  </edge>
  <edge id="P41743 (pp) Q15334" label="KPCI_HUMAN (pp) L2GL1_HUMAN" source="P41743" target="Q15334">
    <att name="confidence_score" value="1.0" type="real" />
    <att name="confidence_score_old" value="0.3624" type="real" />
    <att name="initial_score" value="0.4501" type="real" />
    <att name="relevance_score" value="0.3" type="real" />
  </edge>
  <edge id="P41743 (pp) Q16543" label="KPCI_HUMAN (pp) CDC37_HUMAN" source="P41743" target="Q16543">
    <att name="confidence_score" value="1.0" type="real" />
    <att name="confidence_score_old" value="0.1733" type="real" />
    <att name="initial_score" value="0.0937" type="real" />
    <att name="relevance_score" value="0.1188118811881188" type="real" />
  </edge>
  <edge id="P41743 (pp) Q6P1M3" label="KPCI_HUMAN (pp) L2GL2_HUMAN" source="P41743" target="Q6P1M3">
    <att name="confidence_score" value="1.0" type="real" />
    <att name="confidence_score_old" value="0.1842" type="real" />
    <att name="initial_score" value="0.1232" type="real" />
    <att name="relevance_score" value="0.18867924528301888" type="real" />
  </edge>
  <edge id="P41743 (pp) Q8IX03" label="KPCI_HUMAN (pp) KIBRA_HUMAN" source="P41743" target="Q8IX03">
    <att name="confidence_score" value="1.0" type="real" />
    <att name="confidence_score_old" value="0.189" type="real" />
    <att name="initial_score" value="0.1356" type="real" />
    <att name="relevance_score" value="0.1111111111111111" type="real" />
  </edge>
  <edge id="P41743 (pp) Q8TEW0" label="KPCI_HUMAN (pp) PARD3_HUMAN" source="P41743" target="Q8TEW0">
    <att name="confidence_score" value="1.0" type="real" />
    <att name="confidence_score_old" value="1.0" type="real" />
    <att name="initial_score" value="0.7806" type="real" />
    <att name="relevance_score" value="0.20512820512820512" type="real" />
  </edge>
  <edge id="P41743 (pp) Q96IZ0" label="KPCI_HUMAN (pp) PAWR_HUMAN" source="P41743" target="Q96IZ0">
    <att name="confidence_score" value="1.0" type="real" />
    <att name="confidence_score_old" value="0.3316" type="real" />
    <att name="initial_score" value="0.4072" type="real" />
    <att name="relevance_score" value="0.20689655172413793" type="real" />
  </edge>
  <edge id="P41743 (pp) Q9BPW8" label="KPCI_HUMAN (pp) NIPS1_HUMAN" source="P41743" target="Q9BPW8">
    <att name="confidence_score" value="1.0" type="real" />
    <att name="confidence_score_old" value="0.1782" type="real" />
    <att name="initial_score" value="0.107" type="real" />
    <att name="relevance_score" value="0.3125" type="real" />
  </edge>
  <edge id="P41743 (pp) Q9BTC0" label="KPCI_HUMAN (pp) DIDO1_HUMAN" source="P41743" target="Q9BTC0">
    <att name="confidence_score" value="1.0" type="real" />
    <att name="confidence_score_old" value="0.3286" type="real" />
    <att name="initial_score" value="0.4027" type="real" />
    <att name="relevance_score" value="0.23809523809523808" type="real" />
  </edge>
  <edge id="P41743 (pp) Q9BYG4" label="KPCI_HUMAN (pp) PAR6G_HUMAN" source="P41743" target="Q9BYG4">
    <att name="confidence_score" value="1.0" type="real" />
    <att name="confidence_score_old" value="1.0" type="real" />
    <att name="initial_score" value="0.208" type="real" />
    <att name="relevance_score" value="0.4430379746835443" type="real" />
  </edge>
  <edge id="P41743 (pp) Q9BYG5" label="KPCI_HUMAN (pp) PAR6B_HUMAN" source="P41743" target="Q9BYG5">
    <att name="confidence_score" value="1.0" type="real" />
    <att name="confidence_score_old" value="1.0" type="real" />
    <att name="initial_score" value="0.5384" type="real" />
    <att name="relevance_score" value="0.3333333333333333" type="real" />
  </edge>
  <edge id="P41743 (pp) Q9NPB6" label="KPCI_HUMAN (pp) PAR6A_HUMAN" source="P41743" target="Q9NPB6">
    <att name="confidence_score" value="1.0" type="real" />
    <att name="confidence_score_old" value="1.0" type="real" />
    <att name="initial_score" value="0.5883" type="real" />
    <att name="relevance_score" value="0.43243243243243246" type="real" />
  </edge>
  <edge id="P41743 (pp) Q9Y624" label="KPCI_HUMAN (pp) JAM1_HUMAN" source="P41743" target="Q9Y624">
    <att name="confidence_score" value="1.0" type="real" />
    <att name="confidence_score_old" value="1.0" type="real" />
    <att name="initial_score" value="0.1383" type="real" />
    <att name="relevance_score" value="0.4430379746835443" type="real" />
  </edge>
  <edge id="P42338 (pp) P48736" label="PK3CB_HUMAN (pp) PK3CG_HUMAN" source="P42338" target="P48736">
    <att name="confidence_score" value="1.0" type="real" />
    <att name="confidence_score_old" value="1.0" type="real" />
    <att name="relevance_score" value="0.128" type="real" />
  </edge>
  <edge id="P42338 (pp) Q02156" label="PK3CB_HUMAN (pp) KPCE_HUMAN" source="P42338" target="Q02156">
    <att name="confidence_score" value="1.0" type="real" />
    <att name="confidence_score_old" value="0.3234" type="real" />
    <att name="initial_score" value="0.3951" type="real" />
    <att name="relevance_score" value="0.128" type="real" />
  </edge>
  <edge id="P42338 (pp) Q05513" label="PK3CB_HUMAN (pp) KPCZ_HUMAN" source="P42338" target="Q05513">
    <att name="confidence_score" value="1.0" type="real" />
    <att name="confidence_score_old" value="1.0" type="real" />
    <att name="relevance_score" value="0.128" type="real" />
  </edge>
  <edge id="P42338 (pp) Q05655" label="PK3CB_HUMAN (pp) KPCD_HUMAN" source="P42338" target="Q05655">
    <att name="confidence_score" value="1.0" type="real" />
    <att name="confidence_score_old" value="0.3257" type="real" />
    <att name="initial_score" value="0.3986" type="real" />
    <att name="relevance_score" value="0.128" type="real" />
  </edge>
  <edge id="P42338 (pp) Q13153" label="PK3CB_HUMAN (pp) PAK1_HUMAN" source="P42338" target="Q13153">
    <att name="confidence_score" value="1.0" type="real" />
    <att name="confidence_score_old" value="0.3223" type="real" />
    <att name="initial_score" value="0.3934" type="real" />
    <att name="relevance_score" value="0.1171875" type="real" />
  </edge>
  <edge id="P48736 (pp) Q05513" label="PK3CG_HUMAN (pp) KPCZ_HUMAN" source="P48736" target="Q05513">
    <att name="confidence_score" value="1.0" type="real" />
    <att name="confidence_score_old" value="1.0" type="real" />
    <att name="relevance_score" value="0.25" type="real" />
  </edge>
  <edge id="P51617 (pp) Q02156" label="IRAK1_HUMAN (pp) KPCE_HUMAN" source="P51617" target="Q02156">
    <att name="confidence_score" value="1.0" type="real" />
    <att name="confidence_score_old" value="0.3219" type="real" />
    <att name="initial_score" value="0.3928" type="real" />
    <att name="relevance_score" value="0.14166666666666666" type="real" />
  </edge>
  <edge id="P51617 (pp) Q05513" label="IRAK1_HUMAN (pp) KPCZ_HUMAN" source="P51617" target="Q05513">
    <att name="confidence_score" value="1.0" type="real" />
    <att name="confidence_score_old" value="1.0" type="real" />
    <att name="initial_score" value="0.3893" type="real" />
    <att name="relevance_score" value="0.14166666666666666" type="real" />
  </edge>
  <edge id="P51617 (pp) Q05655" label="IRAK1_HUMAN (pp) KPCD_HUMAN" source="P51617" target="Q05655">
    <att name="confidence_score" value="1.0" type="real" />
    <att name="confidence_score_old" value="0.3241" type="real" />
    <att name="initial_score" value="0.3961" type="real" />
    <att name="relevance_score" value="0.14166666666666666" type="real" />
  </edge>
  <edge id="P51617 (pp) Q13404" label="IRAK1_HUMAN (pp) UB2V1_HUMAN" source="P51617" target="Q13404">
    <att name="confidence_score" value="1.0" type="real" />
    <att name="confidence_score_old" value="1.0" type="real" />
    <att name="initial_score" value="0.3637" type="real" />
    <att name="relevance_score" value="0.14166666666666666" type="real" />
  </edge>
  <edge id="P51617 (pp) Q13501" label="IRAK1_HUMAN (pp) SQSTM_HUMAN" source="P51617" target="Q13501">
    <att name="confidence_score" value="1.0" type="real" />
    <att name="confidence_score_old" value="1.0" type="real" />
    <att name="initial_score" value="0.5766" type="real" />
    <att name="relevance_score" value="0.1171875" type="real" />
  </edge>
  <edge id="P51617 (pp) Q16543" label="IRAK1_HUMAN (pp) CDC37_HUMAN" source="P51617" target="Q16543">
    <att name="confidence_score" value="1.0" type="real" />
    <att name="confidence_score_old" value="0.1925" type="real" />
    <att name="initial_score" value="0.1446" type="real" />
    <att name="relevance_score" value="0.1188118811881188" type="real" />
  </edge>
  <edge id="P51617 (pp) Q96CG3" label="IRAK1_HUMAN (pp) TIFA_HUMAN" source="P51617" target="Q96CG3">
    <att name="confidence_score" value="1.0" type="real" />
    <att name="confidence_score_old" value="1.0" type="real" />
    <att name="initial_score" value="0.4906" type="real" />
    <att name="relevance_score" value="0.14166666666666666" type="real" />
  </edge>
  <edge id="P51617 (pp) Q96IF1" label="IRAK1_HUMAN (pp) AJUBA_HUMAN" source="P51617" target="Q96IF1">
    <att name="confidence_score" value="1.0" type="real" />
    <att name="confidence_score_old" value="1.0" type="real" />
    <att name="relevance_score" value="0.14166666666666666" type="real" />
  </edge>
  <edge id="P53004 (pp) Q05513" label="BIEA_HUMAN (pp) KPCZ_HUMAN" source="P53004" target="Q05513">
    <att name="confidence_score" value="1.0" type="real" />
    <att name="confidence_score_old" value="0.3874" type="real" />
    <att name="initial_score" value="0.4823" type="real" />
    <att name="relevance_score" value="0.2" type="real" />
  </edge>
  <edge id="P55084 (pp) Q05513" label="ECHB_HUMAN (pp) KPCZ_HUMAN" source="P55084" target="Q05513">
    <att name="confidence_score" value="1.0" type="real" />
    <att name="confidence_score_old" value="0.1631" type="real" />
    <att name="initial_score" value="0.0644" type="real" />
    <att name="relevance_score" value="0.1724137931034483" type="real" />
  </edge>
  <edge id="P55084 (pp) Q13501" label="ECHB_HUMAN (pp) SQSTM_HUMAN" source="P55084" target="Q13501">
    <att name="confidence_score" value="1.0" type="real" />
    <att name="confidence_score_old" value="0.2086" type="real" />
    <att name="initial_score" value="0.1832" type="real" />
    <att name="relevance_score" value="0.1171875" type="real" />
  </edge>
  <edge id="Q00325 (pp) Q05513" label="S25A3_HUMAN (pp) KPCZ_HUMAN" source="Q00325" target="Q05513">
    <att name="confidence_score" value="1.0" type="real" />
    <att name="confidence_score_old" value="0.1769" type="real" />
    <att name="initial_score" value="0.1037" type="real" />
    <att name="relevance_score" value="0.14285714285714285" type="real" />
  </edge>
  <edge id="Q00325 (pp) Q13501" label="S25A3_HUMAN (pp) SQSTM_HUMAN" source="Q00325" target="Q13501">
    <att name="confidence_score" value="1.0" type="real" />
    <att name="confidence_score_old" value="0.2043" type="real" />
    <att name="initial_score" value="0.1731" type="real" />
    <att name="relevance_score" value="0.1171875" type="real" />
  </edge>
  <edge id="Q02156 (pp) Q04759" label="KPCE_HUMAN (pp) KPCT_HUMAN" source="Q02156" target="Q04759">
    <att name="confidence_score" value="1.0" type="real" />
    <att name="confidence_score_old" value="1.0" type="real" />
    <att name="relevance_score" value="0.2465753424657534" type="real" />
  </edge>
  <edge id="Q02156 (pp) Q05513" label="KPCE_HUMAN (pp) KPCZ_HUMAN" source="Q02156" target="Q05513">
    <att name="confidence_score" value="1.0" type="real" />
    <att name="confidence_score_old" value="1.0" type="real" />
    <att name="initial_score" value="0.1835" type="real" />
    <att name="relevance_score" value="0.32142857142857145" type="real" />
  </edge>
  <edge id="Q02156 (pp) Q05655" label="KPCE_HUMAN (pp) KPCD_HUMAN" source="Q02156" target="Q05655">
    <att name="confidence_score" value="1.0" type="real" />
    <att name="confidence_score_old" value="1.0" type="real" />
    <att name="relevance_score" value="0.32142857142857145" type="real" />
  </edge>
  <edge id="Q02156 (pp) Q13501" label="KPCE_HUMAN (pp) SQSTM_HUMAN" source="Q02156" target="Q13501">
    <att name="confidence_score" value="1.0" type="real" />
    <att name="confidence_score_old" value="0.2067" type="real" />
    <att name="initial_score" value="0.1788" type="real" />
    <att name="relevance_score" value="0.1171875" type="real" />
  </edge>
  <edge id="Q02156 (pp) Q15139" label="KPCE_HUMAN (pp) KPCD1_HUMAN" source="Q02156" target="Q15139">
    <att name="confidence_score" value="1.0" type="real" />
    <att name="confidence_score_old" value="1.0" type="real" />
    <att name="initial_score" value="0.3789" type="real" />
    <att name="relevance_score" value="0.24489795918367346" type="real" />
  </edge>
  <edge id="Q02156 (pp) Q16543" label="KPCE_HUMAN (pp) CDC37_HUMAN" source="Q02156" target="Q16543">
    <att name="confidence_score" value="1.0" type="real" />
    <att name="confidence_score_old" value="0.1612" type="real" />
    <att name="initial_score" value="0.0588" type="real" />
    <att name="relevance_score" value="0.1188118811881188" type="real" />
  </edge>
  <edge id="Q02750 (pp) Q05513" label="MP2K1_HUMAN (pp) KPCZ_HUMAN" source="Q02750" target="Q05513">
    <att name="confidence_score" value="1.0" type="real" />
    <att name="confidence_score_old" value="0.1995" type="real" />
    <att name="initial_score" value="0.1617" type="real" />
    <att name="relevance_score" value="0.17525773195876287" type="real" />
  </edge>
  <edge id="Q04759 (pp) Q05513" label="KPCT_HUMAN (pp) KPCZ_HUMAN" source="Q04759" target="Q05513">
    <att name="confidence_score" value="1.0" type="real" />
    <att name="confidence_score_old" value="1.0" type="real" />
    <att name="initial_score" value="0.7099" type="real" />
    <att name="relevance_score" value="0.2465753424657534" type="real" />
  </edge>
  <edge id="Q04759 (pp) Q05655" label="KPCT_HUMAN (pp) KPCD_HUMAN" source="Q04759" target="Q05655">
    <att name="confidence_score" value="1.0" type="real" />
    <att name="confidence_score_old" value="1.0" type="real" />
    <att name="initial_score" value="0.08" type="real" />
    <att name="relevance_score" value="0.2465753424657534" type="real" />
  </edge>
  <edge id="Q04759 (pp) Q15139" label="KPCT_HUMAN (pp) KPCD1_HUMAN" source="Q04759" target="Q15139">
    <att name="confidence_score" value="1.0" type="real" />
    <att name="confidence_score_old" value="1.0" type="real" />
    <att name="relevance_score" value="0.24489795918367346" type="real" />
  </edge>
  <edge id="Q05513 (pp) Q05655" label="KPCZ_HUMAN (pp) KPCD_HUMAN" source="Q05513" target="Q05655">
    <att name="confidence_score" value="1.0" type="real" />
    <att name="confidence_score_old" value="1.0" type="real" />
    <att name="relevance_score" value="0.35135135135135137" type="real" />
  </edge>
  <edge id="Q05513 (pp) Q12967" label="KPCZ_HUMAN (pp) GNDS_HUMAN" source="Q05513" target="Q12967">
    <att name="confidence_score" value="1.0" type="real" />
    <att name="confidence_score_old" value="0.3315" type="real" />
    <att name="initial_score" value="0.4071" type="real" />
    <att name="relevance_score" value="0.15384615384615385" type="real" />
  </edge>
  <edge id="Q05513 (pp) Q13153" label="KPCZ_HUMAN (pp) PAK1_HUMAN" source="Q05513" target="Q13153">
    <att name="confidence_score" value="1.0" type="real" />
    <att name="confidence_score_old" value="0.3234" type="real" />
    <att name="initial_score" value="0.3951" type="real" />
    <att name="relevance_score" value="0.1171875" type="real" />
  </edge>
  <edge id="Q05513 (pp) Q13163" label="KPCZ_HUMAN (pp) MP2K5_HUMAN" source="Q05513" target="Q13163">
    <att name="confidence_score" value="1.0" type="real" />
    <att name="confidence_score_old" value="0.3207" type="real" />
    <att name="initial_score" value="0.391" type="real" />
    <att name="relevance_score" value="0.22580645161290322" type="real" />
  </edge>
  <edge id="Q05513 (pp) Q13303" label="KPCZ_HUMAN (pp) KCAB2_HUMAN" source="Q05513" target="Q13303">
    <att name="confidence_score" value="1.0" type="real" />
    <att name="confidence_score_old" value="0.3964" type="real" />
    <att name="initial_score" value="0.4934" type="real" />
    <att name="relevance_score" value="0.16129032258064516" type="real" />
  </edge>
  <edge id="Q05513 (pp) Q13404" label="KPCZ_HUMAN (pp) UB2V1_HUMAN" source="Q05513" target="Q13404">
    <att name="confidence_score" value="1.0" type="real" />
    <att name="confidence_score_old" value="1.0" type="real" />
    <att name="relevance_score" value="0.2222222222222222" type="real" />
  </edge>
  <edge id="Q05513 (pp) Q13469" label="KPCZ_HUMAN (pp) NFAC2_HUMAN" source="Q05513" target="Q13469">
    <att name="confidence_score" value="1.0" type="real" />
    <att name="confidence_score_old" value="0.491" type="real" />
    <att name="initial_score" value="0.5968" type="real" />
    <att name="relevance_score" value="0.12195121951219512" type="real" />
  </edge>
  <edge id="Q05513 (pp) Q13501" label="KPCZ_HUMAN (pp) SQSTM_HUMAN" source="Q05513" target="Q13501">
    <att name="confidence_score" value="1.0" type="real" />
    <att name="confidence_score_old" value="1.0" type="real" />
    <att name="initial_score" value="0.7742" type="real" />
    <att name="relevance_score" value="0.1171875" type="real" />
  </edge>
  <edge id="Q05513 (pp) Q14145" label="KPCZ_HUMAN (pp) KEAP1_HUMAN" source="Q05513" target="Q14145">
    <att name="confidence_score" value="1.0" type="real" />
    <att name="confidence_score_old" value="0.1771" type="real" />
    <att name="initial_score" value="0.1042" type="real" />
    <att name="relevance_score" value="0.10112359550561797" type="real" />
  </edge>
  <edge id="Q05513 (pp) Q14449" label="KPCZ_HUMAN (pp) GRB14_HUMAN" source="Q05513" target="Q14449">
    <att name="confidence_score" value="1.0" type="real" />
    <att name="confidence_score_old" value="0.3343" type="real" />
    <att name="initial_score" value="0.4112" type="real" />
    <att name="relevance_score" value="0.3333333333333333" type="real" />
  </edge>
  <edge id="Q05513 (pp) Q15080" label="KPCZ_HUMAN (pp) NCF4_HUMAN" source="Q05513" target="Q15080">
    <att name="confidence_score" value="1.0" type="real" />
    <att name="confidence_score_old" value="1.0" type="real" />
    <att name="initial_score" value="0.1614" type="real" />
    <att name="relevance_score" value="0.36363636363636365" type="real" />
  </edge>
  <edge id="Q05513 (pp) Q15109" label="KPCZ_HUMAN (pp) RAGE_HUMAN" source="Q05513" target="Q15109">
    <att name="confidence_score" value="1.0" type="real" />
    <att name="confidence_score_old" value="0.3011" type="real" />
    <att name="initial_score" value="0.3606" type="real" />
    <att name="relevance_score" value="0.19230769230769232" type="real" />
  </edge>
  <edge id="Q05513 (pp) Q15139" label="KPCZ_HUMAN (pp) KPCD1_HUMAN" source="Q05513" target="Q15139">
    <att name="confidence_score" value="1.0" type="real" />
    <att name="confidence_score_old" value="1.0" type="real" />
    <att name="initial_score" value="0.0439" type="real" />
    <att name="relevance_score" value="0.24489795918367346" type="real" />
  </edge>
  <edge id="Q05513 (pp) Q15334" label="KPCZ_HUMAN (pp) L2GL1_HUMAN" source="Q05513" target="Q15334">
    <att name="confidence_score" value="1.0" type="real" />
    <att name="confidence_score_old" value="0.3644" type="real" />
    <att name="initial_score" value="0.4528" type="real" />
    <att name="relevance_score" value="0.3" type="real" />
  </edge>
  <edge id="Q05513 (pp) Q16543" label="KPCZ_HUMAN (pp) CDC37_HUMAN" source="Q05513" target="Q16543">
    <att name="confidence_score" value="1.0" type="real" />
    <att name="confidence_score_old" value="0.1761" type="real" />
    <att name="initial_score" value="0.1014" type="real" />
    <att name="relevance_score" value="0.1188118811881188" type="real" />
  </edge>
  <edge id="Q05513 (pp) Q6P1M3" label="KPCZ_HUMAN (pp) L2GL2_HUMAN" source="Q05513" target="Q6P1M3">
    <att name="confidence_score" value="1.0" type="real" />
    <att name="confidence_score_old" value="0.1876" type="real" />
    <att name="initial_score" value="0.1321" type="real" />
    <att name="relevance_score" value="0.18867924528301888" type="real" />
  </edge>
  <edge id="Q05513 (pp) Q6R327" label="KPCZ_HUMAN (pp) RICTR_HUMAN" source="Q05513" target="Q6R327">
    <att name="confidence_score" value="1.0" type="real" />
    <att name="confidence_score_old" value="1.0" type="real" />
    <att name="initial_score" value="0.5779" type="real" />
    <att name="relevance_score" value="0.1590909090909091" type="real" />
  </edge>
  <edge id="Q05513 (pp) Q6ZSZ5" label="KPCZ_HUMAN (pp) ARHGI_HUMAN" source="Q05513" target="Q6ZSZ5">
    <att name="confidence_score" value="1.0" type="real" />
    <att name="confidence_score_old" value="0.2191" type="real" />
    <att name="initial_score" value="0.2069" type="real" />
    <att name="relevance_score" value="0.7" type="real" />
  </edge>
  <edge id="Q05513 (pp) Q8IX03" label="KPCZ_HUMAN (pp) KIBRA_HUMAN" source="Q05513" target="Q8IX03">
    <att name="confidence_score" value="1.0" type="real" />
    <att name="confidence_score_old" value="0.6847" type="real" />
    <att name="initial_score" value="0.7575" type="real" />
    <att name="relevance_score" value="0.1111111111111111" type="real" />
  </edge>
  <edge id="Q05513 (pp) Q8TEW0" label="KPCZ_HUMAN (pp) PARD3_HUMAN" source="Q05513" target="Q8TEW0">
    <att name="confidence_score" value="1.0" type="real" />
    <att name="confidence_score_old" value="1.0" type="real" />
    <att name="initial_score" value="0.727" type="real" />
    <att name="relevance_score" value="0.20512820512820512" type="real" />
  </edge>
  <edge id="Q05513 (pp) Q96CG3" label="KPCZ_HUMAN (pp) TIFA_HUMAN" source="Q05513" target="Q96CG3">
    <att name="confidence_score" value="1.0" type="real" />
    <att name="confidence_score_old" value="1.0" type="real" />
    <att name="relevance_score" value="0.23333333333333334" type="real" />
  </edge>
  <edge id="Q05513 (pp) Q96EL3" label="KPCZ_HUMAN (pp) RM53_HUMAN" source="Q05513" target="Q96EL3">
    <att name="confidence_score" value="1.0" type="real" />
    <att name="confidence_score_old" value="0.1777" type="real" />
    <att name="initial_score" value="0.1057" type="real" />
    <att name="relevance_score" value="0.1111111111111111" type="real" />
  </edge>
  <edge id="Q05513 (pp) Q96IF1" label="KPCZ_HUMAN (pp) AJUBA_HUMAN" source="Q05513" target="Q96IF1">
    <att name="confidence_score" value="1.0" type="real" />
    <att name="confidence_score_old" value="1.0" type="real" />
    <att name="initial_score" value="0.32" type="real" />
    <att name="relevance_score" value="0.2413793103448276" type="real" />
  </edge>
  <edge id="Q05513 (pp) Q96IZ0" label="KPCZ_HUMAN (pp) PAWR_HUMAN" source="Q05513" target="Q96IZ0">
    <att name="confidence_score" value="1.0" type="real" />
    <att name="confidence_score_old" value="0.6181" type="real" />
    <att name="initial_score" value="0.7081" type="real" />
    <att name="relevance_score" value="0.20689655172413793" type="real" />
  </edge>
  <edge id="Q05513 (pp) Q9BPW8" label="KPCZ_HUMAN (pp) NIPS1_HUMAN" source="Q05513" target="Q9BPW8">
    <att name="confidence_score" value="1.0" type="real" />
    <att name="confidence_score_old" value="0.1775" type="real" />
    <att name="initial_score" value="0.1054" type="real" />
    <att name="relevance_score" value="0.3125" type="real" />
  </edge>
  <edge id="Q05513 (pp) Q9BTC0" label="KPCZ_HUMAN (pp) DIDO1_HUMAN" source="Q05513" target="Q9BTC0">
    <att name="confidence_score" value="1.0" type="real" />
    <att name="confidence_score_old" value="0.3263" type="real" />
    <att name="initial_score" value="0.3994" type="real" />
    <att name="relevance_score" value="0.23809523809523808" type="real" />
  </edge>
  <edge id="Q05513 (pp) Q9BYG4" label="KPCZ_HUMAN (pp) PAR6G_HUMAN" source="Q05513" target="Q9BYG4">
    <att name="confidence_score" value="1.0" type="real" />
    <att name="confidence_score_old" value="0.2554" type="real" />
    <att name="initial_score" value="0.281" type="real" />
    <att name="relevance_score" value="0.6923076923076923" type="real" />
  </edge>
  <edge id="Q05513 (pp) Q9BYG5" label="KPCZ_HUMAN (pp) PAR6B_HUMAN" source="Q05513" target="Q9BYG5">
    <att name="confidence_score" value="1.0" type="real" />
    <att name="confidence_score_old" value="0.4232" type="real" />
    <att name="initial_score" value="0.525" type="real" />
    <att name="relevance_score" value="0.3333333333333333" type="real" />
  </edge>
  <edge id="Q05513 (pp) Q9BYM8" label="KPCZ_HUMAN (pp) HOIL1_HUMAN" source="Q05513" target="Q9BYM8">
    <att name="confidence_score" value="1.0" type="real" />
    <att name="confidence_score_old" value="0.3264" type="real" />
    <att name="initial_score" value="0.3996" type="real" />
    <att name="relevance_score" value="0.1509433962264151" type="real" />
  </edge>
  <edge id="Q05513 (pp) Q9HBW1" label="KPCZ_HUMAN (pp) LRRC4_HUMAN" source="Q05513" target="Q9HBW1">
    <att name="confidence_score" value="1.0" type="real" />
    <att name="confidence_score_old" value="0.3377" type="real" />
    <att name="initial_score" value="0.4161" type="real" />
    <att name="relevance_score" value="0.21428571428571427" type="real" />
  </edge>
  <edge id="Q05513 (pp) Q9NP59" label="KPCZ_HUMAN (pp) S40A1_HUMAN" source="Q05513" target="Q9NP59">
    <att name="confidence_score" value="1.0" type="real" />
    <att name="confidence_score_old" value="0.2251" type="real" />
    <att name="initial_score" value="0.2201" type="real" />
    <att name="relevance_score" value="0.23076923076923078" type="real" />
  </edge>
  <edge id="Q05513 (pp) Q9NPB6" label="KPCZ_HUMAN (pp) PAR6A_HUMAN" source="Q05513" target="Q9NPB6">
    <att name="confidence_score" value="1.0" type="real" />
    <att name="confidence_score_old" value="1.0" type="real" />
    <att name="initial_score" value="0.7456" type="real" />
    <att name="relevance_score" value="0.43243243243243246" type="real" />
  </edge>
  <edge id="Q05513 (pp) Q9NYA1" label="KPCZ_HUMAN (pp) SPHK1_HUMAN" source="Q05513" target="Q9NYA1">
    <att name="confidence_score" value="1.0" type="real" />
    <att name="confidence_score_old" value="1.0" type="real" />
    <att name="initial_score" value="0.3904" type="real" />
    <att name="relevance_score" value="0.21951219512195122" type="real" />
  </edge>
  <edge id="Q05513 (pp) Q9P2M7" label="KPCZ_HUMAN (pp) CING_HUMAN" source="Q05513" target="Q9P2M7">
    <att name="confidence_score" value="1.0" type="real" />
    <att name="confidence_score_old" value="0.2158" type="real" />
    <att name="initial_score" value="0.1997" type="real" />
    <att name="relevance_score" value="0.4" type="real" />
  </edge>
  <edge id="Q05513 (pp) Q9UHY8" label="KPCZ_HUMAN (pp) FEZ2_HUMAN" source="Q05513" target="Q9UHY8">
    <att name="confidence_score" value="1.0" type="real" />
    <att name="confidence_score_old" value="0.3293" type="real" />
    <att name="initial_score" value="0.4039" type="real" />
    <att name="relevance_score" value="0.14285714285714285" type="real" />
  </edge>
  <edge id="Q05513 (pp) Q9UJM3" label="KPCZ_HUMAN (pp) ERRFI_HUMAN" source="Q05513" target="Q9UJM3">
    <att name="confidence_score" value="1.0" type="real" />
    <att name="confidence_score_old" value="0.3285" type="real" />
    <att name="initial_score" value="0.4027" type="real" />
    <att name="relevance_score" value="0.10344827586206896" type="real" />
  </edge>
  <edge id="Q05513 (pp) Q9UKG1" label="KPCZ_HUMAN (pp) DP13A_HUMAN" source="Q05513" target="Q9UKG1">
    <att name="confidence_score" value="1.0" type="real" />
    <att name="confidence_score_old" value="0.3262" type="real" />
    <att name="initial_score" value="0.3993" type="real" />
    <att name="relevance_score" value="0.13953488372093023" type="real" />
  </edge>
  <edge id="Q05513 (pp) Q9Y243" label="KPCZ_HUMAN (pp) AKT3_HUMAN" source="Q05513" target="Q9Y243">
    <att name="confidence_score" value="1.0" type="real" />
    <att name="confidence_score_old" value="0.6207" type="real" />
    <att name="initial_score" value="0.7101" type="real" />
    <att name="relevance_score" value="0.42105263157894735" type="real" />
  </edge>
  <edge id="Q05513 (pp) Q9Y2K6" label="KPCZ_HUMAN (pp) UBP20_HUMAN" source="Q05513" target="Q9Y2K6">
    <att name="confidence_score" value="1.0" type="real" />
    <att name="confidence_score_old" value="0.3268" type="real" />
    <att name="initial_score" value="0.4002" type="real" />
    <att name="relevance_score" value="0.1282051282051282" type="real" />
  </edge>
  <edge id="Q05513 (pp) Q9Y5S2" label="KPCZ_HUMAN (pp) MRCKB_HUMAN" source="Q05513" target="Q9Y5S2">
    <att name="confidence_score" value="1.0" type="real" />
    <att name="confidence_score_old" value="0.1632" type="real" />
    <att name="initial_score" value="0.0647" type="real" />
    <att name="relevance_score" value="0.17647058823529413" type="real" />
  </edge>
  <edge id="Q05513 (pp) Q9Y624" label="KPCZ_HUMAN (pp) JAM1_HUMAN" source="Q05513" target="Q9Y624">
    <att name="confidence_score" value="1.0" type="real" />
    <att name="confidence_score_old" value="0.2599" type="real" />
    <att name="initial_score" value="0.2896" type="real" />
    <att name="relevance_score" value="0.5" type="real" />
  </edge>
  <edge id="Q05655 (pp) Q13501" label="KPCD_HUMAN (pp) SQSTM_HUMAN" source="Q05655" target="Q13501">
    <att name="confidence_score" value="1.0" type="real" />
    <att name="confidence_score_old" value="0.4461" type="real" />
    <att name="initial_score" value="0.5505" type="real" />
    <att name="relevance_score" value="0.1171875" type="real" />
  </edge>
  <edge id="Q05655 (pp) Q14145" label="KPCD_HUMAN (pp) KEAP1_HUMAN" source="Q05655" target="Q14145">
    <att name="confidence_score" value="1.0" type="real" />
    <att name="confidence_score_old" value="1.0" type="real" />
    <att name="initial_score" value="0.4022" type="real" />
    <att name="relevance_score" value="0.10112359550561797" type="real" />
  </edge>
  <edge id="Q05655 (pp) Q15080" label="KPCD_HUMAN (pp) NCF4_HUMAN" source="Q05655" target="Q15080">
    <att name="confidence_score" value="1.0" type="real" />
    <att name="confidence_score_old" value="1.0" type="real" />
    <att name="initial_score" value="0.1645" type="real" />
    <att name="relevance_score" value="0.35135135135135137" type="real" />
  </edge>
  <edge id="Q05655 (pp) Q15139" label="KPCD_HUMAN (pp) KPCD1_HUMAN" source="Q05655" target="Q15139">
    <att name="confidence_score" value="1.0" type="real" />
    <att name="confidence_score_old" value="1.0" type="real" />
    <att name="relevance_score" value="0.24489795918367346" type="real" />
  </edge>
  <edge id="Q05655 (pp) Q9NYA1" label="KPCD_HUMAN (pp) SPHK1_HUMAN" source="Q05655" target="Q9NYA1">
    <att name="confidence_score" value="1.0" type="real" />
    <att name="confidence_score_old" value="1.0" type="real" />
    <att name="initial_score" value="0.4209" type="real" />
    <att name="relevance_score" value="0.21951219512195122" type="real" />
  </edge>
  <edge id="Q13163 (pp) Q13501" label="MP2K5_HUMAN (pp) SQSTM_HUMAN" source="Q13163" target="Q13501">
    <att name="confidence_score" value="1.0" type="real" />
    <att name="confidence_score_old" value="0.2419" type="real" />
    <att name="initial_score" value="0.2548" type="real" />
    <att name="relevance_score" value="0.1171875" type="real" />
  </edge>
  <edge id="Q13163 (pp) Q16543" label="MP2K5_HUMAN (pp) CDC37_HUMAN" source="Q13163" target="Q16543">
    <att name="confidence_score" value="1.0" type="real" />
    <att name="confidence_score_old" value="0.1656" type="real" />
    <att name="initial_score" value="0.0717" type="real" />
    <att name="relevance_score" value="0.1188118811881188" type="real" />
  </edge>
  <edge id="Q13303 (pp) Q13501" label="KCAB2_HUMAN (pp) SQSTM_HUMAN" source="Q13303" target="Q13501">
    <att name="confidence_score" value="1.0" type="real" />
    <att name="confidence_score_old" value="0.3677" type="real" />
    <att name="initial_score" value="0.4571" type="real" />
    <att name="relevance_score" value="0.1171875" type="real" />
  </edge>
  <edge id="Q13303 (pp) Q9NP59" label="KCAB2_HUMAN (pp) S40A1_HUMAN" source="Q13303" target="Q9NP59">
    <att name="confidence_score" value="1.0" type="real" />
    <att name="confidence_score_old" value="0.2828" type="real" />
    <att name="initial_score" value="0.3302" type="real" />
    <att name="relevance_score" value="0.16129032258064516" type="real" />
  </edge>
  <edge id="Q13404 (pp) Q13501" label="UB2V1_HUMAN (pp) SQSTM_HUMAN" source="Q13404" target="Q13501">
    <att name="confidence_score" value="1.0" type="real" />
    <att name="confidence_score_old" value="1.0" type="real" />
    <att name="relevance_score" value="0.1171875" type="real" />
  </edge>
  <edge id="Q13404 (pp) Q96CG3" label="UB2V1_HUMAN (pp) TIFA_HUMAN" source="Q13404" target="Q96CG3">
    <att name="confidence_score" value="1.0" type="real" />
    <att name="confidence_score_old" value="1.0" type="real" />
    <att name="relevance_score" value="0.2222222222222222" type="real" />
  </edge>
  <edge id="Q13404 (pp) Q96IF1" label="UB2V1_HUMAN (pp) AJUBA_HUMAN" source="Q13404" target="Q96IF1">
    <att name="confidence_score" value="1.0" type="real" />
    <att name="confidence_score_old" value="1.0" type="real" />
    <att name="relevance_score" value="0.2222222222222222" type="real" />
  </edge>
  <edge id="Q13501 (pp) Q14145" label="SQSTM_HUMAN (pp) KEAP1_HUMAN" source="Q13501" target="Q14145">
    <att name="confidence_score" value="1.0" type="real" />
    <att name="confidence_score_old" value="0.7186" type="real" />
    <att name="initial_score" value="0.7809" type="real" />
    <att name="relevance_score" value="0.10112359550561797" type="real" />
  </edge>
  <edge id="Q13501 (pp) Q15334" label="SQSTM_HUMAN (pp) L2GL1_HUMAN" source="Q13501" target="Q15334">
    <att name="confidence_score" value="1.0" type="real" />
    <att name="confidence_score_old" value="0.1805" type="real" />
    <att name="initial_score" value="0.1133" type="real" />
    <att name="relevance_score" value="0.1171875" type="real" />
  </edge>
  <edge id="Q13501 (pp) Q16543" label="SQSTM_HUMAN (pp) CDC37_HUMAN" source="Q13501" target="Q16543">
    <att name="confidence_score" value="1.0" type="real" />
    <att name="confidence_score_old" value="0.1749" type="real" />
    <att name="initial_score" value="0.0981" type="real" />
    <att name="relevance_score" value="0.1171875" type="real" />
  </edge>
  <edge id="Q13501 (pp) Q96CG3" label="SQSTM_HUMAN (pp) TIFA_HUMAN" source="Q13501" target="Q96CG3">
    <att name="confidence_score" value="1.0" type="real" />
    <att name="confidence_score_old" value="1.0" type="real" />
    <att name="relevance_score" value="0.1171875" type="real" />
  </edge>
  <edge id="Q13501 (pp) Q96IF1" label="SQSTM_HUMAN (pp) AJUBA_HUMAN" source="Q13501" target="Q96IF1">
    <att name="confidence_score" value="1.0" type="real" />
    <att name="confidence_score_old" value="1.0" type="real" />
    <att name="initial_score" value="0.6364" type="real" />
    <att name="relevance_score" value="0.1171875" type="real" />
  </edge>
  <edge id="Q13501 (pp) Q96IZ0" label="SQSTM_HUMAN (pp) PAWR_HUMAN" source="Q13501" target="Q96IZ0">
    <att name="confidence_score" value="1.0" type="real" />
    <att name="confidence_score_old" value="0.3268" type="real" />
    <att name="initial_score" value="0.4002" type="real" />
    <att name="relevance_score" value="0.1171875" type="real" />
  </edge>
  <edge id="Q13501 (pp) Q9BPW8" label="SQSTM_HUMAN (pp) NIPS1_HUMAN" source="Q13501" target="Q9BPW8">
    <att name="confidence_score" value="1.0" type="real" />
    <att name="confidence_score_old" value="0.1991" type="real" />
    <att name="initial_score" value="0.1607" type="real" />
    <att name="relevance_score" value="0.1171875" type="real" />
  </edge>
  <edge id="Q13501 (pp) Q9NP59" label="SQSTM_HUMAN (pp) S40A1_HUMAN" source="Q13501" target="Q9NP59">
    <att name="confidence_score" value="1.0" type="real" />
    <att name="confidence_score_old" value="0.2808" type="real" />
    <att name="initial_score" value="0.3269" type="real" />
    <att name="relevance_score" value="0.1171875" type="real" />
  </edge>
  <edge id="Q13501 (pp) Q9Y2K6" label="SQSTM_HUMAN (pp) UBP20_HUMAN" source="Q13501" target="Q9Y2K6">
    <att name="confidence_score" value="1.0" type="real" />
    <att name="confidence_score_old" value="0.3236" type="real" />
    <att name="initial_score" value="0.3954" type="real" />
    <att name="relevance_score" value="0.1171875" type="real" />
  </edge>
  <edge id="Q15334 (pp) Q6P1M3" label="L2GL1_HUMAN (pp) L2GL2_HUMAN" source="Q15334" target="Q6P1M3">
    <att name="confidence_score" value="1.0" type="real" />
    <att name="confidence_score_old" value="0.2147" type="real" />
    <att name="initial_score" value="0.1971" type="real" />
    <att name="relevance_score" value="0.18867924528301888" type="real" />
  </edge>
  <edge id="Q15334 (pp) Q8TEW0" label="L2GL1_HUMAN (pp) PARD3_HUMAN" source="Q15334" target="Q8TEW0">
    <att name="confidence_score" value="1.0" type="real" />
    <att name="confidence_score_old" value="0.1724" type="real" />
    <att name="initial_score" value="0.091" type="real" />
    <att name="relevance_score" value="0.20512820512820512" type="real" />
  </edge>
  <edge id="Q15334 (pp) Q9BYG4" label="L2GL1_HUMAN (pp) PAR6G_HUMAN" source="Q15334" target="Q9BYG4">
    <att name="confidence_score" value="1.0" type="real" />
    <att name="confidence_score_old" value="0.4317" type="real" />
    <att name="initial_score" value="0.5346" type="real" />
    <att name="relevance_score" value="0.3" type="real" />
  </edge>
  <edge id="Q15334 (pp) Q9BYG5" label="L2GL1_HUMAN (pp) PAR6B_HUMAN" source="Q15334" target="Q9BYG5">
    <att name="confidence_score" value="1.0" type="real" />
    <att name="confidence_score_old" value="0.4277" type="real" />
    <att name="initial_score" value="0.5302" type="real" />
    <att name="relevance_score" value="0.3" type="real" />
  </edge>
  <edge id="Q15334 (pp) Q9NPB6" label="L2GL1_HUMAN (pp) PAR6A_HUMAN" source="Q15334" target="Q9NPB6">
    <att name="confidence_score" value="1.0" type="real" />
    <att name="confidence_score_old" value="0.4295" type="real" />
    <att name="initial_score" value="0.5322" type="real" />
    <att name="relevance_score" value="0.3" type="real" />
  </edge>
  <edge id="Q16543 (pp) Q9Y243" label="CDC37_HUMAN (pp) AKT3_HUMAN" source="Q16543" target="Q9Y243">
    <att name="confidence_score" value="1.0" type="real" />
    <att name="confidence_score_old" value="0.2125" type="real" />
    <att name="initial_score" value="0.1923" type="real" />
    <att name="relevance_score" value="0.1188118811881188" type="real" />
  </edge>
  <edge id="Q6P1M3 (pp) Q9BYG4" label="L2GL2_HUMAN (pp) PAR6G_HUMAN" source="Q6P1M3" target="Q9BYG4">
    <att name="confidence_score" value="1.0" type="real" />
    <att name="confidence_score_old" value="0.2537" type="real" />
    <att name="initial_score" value="0.2777" type="real" />
    <att name="relevance_score" value="0.18867924528301888" type="real" />
  </edge>
  <edge id="Q6P1M3 (pp) Q9BYG5" label="L2GL2_HUMAN (pp) PAR6B_HUMAN" source="Q6P1M3" target="Q9BYG5">
    <att name="confidence_score" value="1.0" type="real" />
    <att name="confidence_score_old" value="0.2524" type="real" />
    <att name="initial_score" value="0.2753" type="real" />
    <att name="relevance_score" value="0.18867924528301888" type="real" />
  </edge>
  <edge id="Q6P1M3 (pp) Q9NPB6" label="L2GL2_HUMAN (pp) PAR6A_HUMAN" source="Q6P1M3" target="Q9NPB6">
    <att name="confidence_score" value="1.0" type="real" />
    <att name="confidence_score_old" value="0.2529" type="real" />
    <att name="initial_score" value="0.2763" type="real" />
    <att name="relevance_score" value="0.18867924528301888" type="real" />
  </edge>
  <edge id="Q6P1M3 (pp) Q9NYA1" label="L2GL2_HUMAN (pp) SPHK1_HUMAN" source="Q6P1M3" target="Q9NYA1">
    <att name="confidence_score" value="1.0" type="real" />
    <att name="confidence_score_old" value="0.1806" type="real" />
    <att name="initial_score" value="0.1136" type="real" />
    <att name="relevance_score" value="0.18867924528301888" type="real" />
  </edge>
  <edge id="Q6R327 (pp) Q9NPB6" label="RICTR_HUMAN (pp) PAR6A_HUMAN" source="Q6R327" target="Q9NPB6">
    <att name="confidence_score" value="1.0" type="real" />
    <att name="confidence_score_old" value="0.3209" type="real" />
    <att name="initial_score" value="0.3913" type="real" />
    <att name="relevance_score" value="0.1590909090909091" type="real" />
  </edge>
  <edge id="Q6ZSZ5 (pp) Q8TEW0" label="ARHGI_HUMAN (pp) PARD3_HUMAN" source="Q6ZSZ5" target="Q8TEW0">
    <att name="confidence_score" value="1.0" type="real" />
    <att name="confidence_score_old" value="0.2243" type="real" />
    <att name="initial_score" value="0.2182" type="real" />
    <att name="relevance_score" value="0.20512820512820512" type="real" />
  </edge>
  <edge id="Q6ZSZ5 (pp) Q9NPB6" label="ARHGI_HUMAN (pp) PAR6A_HUMAN" source="Q6ZSZ5" target="Q9NPB6">
    <att name="confidence_score" value="1.0" type="real" />
    <att name="confidence_score_old" value="0.2261" type="real" />
    <att name="initial_score" value="0.2222" type="real" />
    <att name="relevance_score" value="0.43243243243243246" type="real" />
  </edge>
  <edge id="Q6ZSZ5 (pp) Q9P2M7" label="ARHGI_HUMAN (pp) CING_HUMAN" source="Q6ZSZ5" target="Q9P2M7">
    <att name="confidence_score" value="1.0" type="real" />
    <att name="confidence_score_old" value="0.2207" type="real" />
    <att name="initial_score" value="0.2104" type="real" />
    <att name="relevance_score" value="0.4" type="real" />
  </edge>
  <edge id="Q6ZSZ5 (pp) Q9Y624" label="ARHGI_HUMAN (pp) JAM1_HUMAN" source="Q6ZSZ5" target="Q9Y624">
    <att name="confidence_score" value="1.0" type="real" />
    <att name="confidence_score_old" value="0.2223" type="real" />
    <att name="initial_score" value="0.214" type="real" />
    <att name="relevance_score" value="0.5" type="real" />
  </edge>
  <edge id="Q8IX03 (pp) Q9BYG5" label="KIBRA_HUMAN (pp) PAR6B_HUMAN" source="Q8IX03" target="Q9BYG5">
    <att name="confidence_score" value="1.0" type="real" />
    <att name="confidence_score_old" value="0.1638" type="real" />
    <att name="initial_score" value="0.0665" type="real" />
    <att name="relevance_score" value="0.1111111111111111" type="real" />
  </edge>
  <edge id="Q8TEW0 (pp) Q9BYG4" label="PARD3_HUMAN (pp) PAR6G_HUMAN" source="Q8TEW0" target="Q9BYG4">
    <att name="confidence_score" value="1.0" type="real" />
    <att name="confidence_score_old" value="1.0" type="real" />
    <att name="initial_score" value="0.4605" type="real" />
    <att name="relevance_score" value="0.20512820512820512" type="real" />
  </edge>
  <edge id="Q8TEW0 (pp) Q9BYG5" label="PARD3_HUMAN (pp) PAR6B_HUMAN" source="Q8TEW0" target="Q9BYG5">
    <att name="confidence_score" value="1.0" type="real" />
    <att name="confidence_score_old" value="1.0" type="real" />
    <att name="initial_score" value="0.5551" type="real" />
    <att name="relevance_score" value="0.20512820512820512" type="real" />
  </edge>
  <edge id="Q8TEW0 (pp) Q9HBW1" label="PARD3_HUMAN (pp) LRRC4_HUMAN" source="Q8TEW0" target="Q9HBW1">
    <att name="confidence_score" value="1.0" type="real" />
    <att name="confidence_score_old" value="0.339" type="real" />
    <att name="initial_score" value="0.4179" type="real" />
    <att name="relevance_score" value="0.20512820512820512" type="real" />
  </edge>
  <edge id="Q8TEW0 (pp) Q9NPB6" label="PARD3_HUMAN (pp) PAR6A_HUMAN" source="Q8TEW0" target="Q9NPB6">
    <att name="confidence_score" value="1.0" type="real" />
    <att name="confidence_score_old" value="1.0" type="real" />
    <att name="initial_score" value="0.6573" type="real" />
    <att name="relevance_score" value="0.20512820512820512" type="real" />
  </edge>
  <edge id="Q8TEW0 (pp) Q9P2M7" label="PARD3_HUMAN (pp) CING_HUMAN" source="Q8TEW0" target="Q9P2M7">
    <att name="confidence_score" value="1.0" type="real" />
    <att name="confidence_score_old" value="0.2167" type="real" />
    <att name="initial_score" value="0.2017" type="real" />
    <att name="relevance_score" value="0.20512820512820512" type="real" />
  </edge>
  <edge id="Q8TEW0 (pp) Q9Y624" label="PARD3_HUMAN (pp) JAM1_HUMAN" source="Q8TEW0" target="Q9Y624">
    <att name="confidence_score" value="1.0" type="real" />
    <att name="confidence_score_old" value="1.0" type="real" />
    <att name="initial_score" value="0.4458" type="real" />
    <att name="relevance_score" value="0.20512820512820512" type="real" />
  </edge>
  <edge id="Q96CG3 (pp) Q96IF1" label="TIFA_HUMAN (pp) AJUBA_HUMAN" source="Q96CG3" target="Q96IF1">
    <att name="confidence_score" value="1.0" type="real" />
    <att name="confidence_score_old" value="1.0" type="real" />
    <att name="relevance_score" value="0.23333333333333334" type="real" />
  </edge>
  <edge id="Q9BYG4 (pp) Q9BYG5" label="PAR6G_HUMAN (pp) PAR6B_HUMAN" source="Q9BYG4" target="Q9BYG5">
    <att name="confidence_score" value="1.0" type="real" />
    <att name="confidence_score_old" value="1.0" type="real" />
    <att name="initial_score" value="0.0983" type="real" />
    <att name="relevance_score" value="0.3333333333333333" type="real" />
  </edge>
  <edge id="Q9BYG4 (pp) Q9NPB6" label="PAR6G_HUMAN (pp) PAR6A_HUMAN" source="Q9BYG4" target="Q9NPB6">
    <att name="confidence_score" value="1.0" type="real" />
    <att name="confidence_score_old" value="1.0" type="real" />
    <att name="relevance_score" value="0.43243243243243246" type="real" />
  </edge>
  <edge id="Q9BYG4 (pp) Q9Y624" label="PAR6G_HUMAN (pp) JAM1_HUMAN" source="Q9BYG4" target="Q9Y624">
    <att name="confidence_score" value="1.0" type="real" />
    <att name="confidence_score_old" value="1.0" type="real" />
    <att name="initial_score" value="0.1403" type="real" />
    <att name="relevance_score" value="0.5" type="real" />
  </edge>
  <edge id="Q9BYG5 (pp) Q9NPB6" label="PAR6B_HUMAN (pp) PAR6A_HUMAN" source="Q9BYG5" target="Q9NPB6">
    <att name="confidence_score" value="1.0" type="real" />
    <att name="confidence_score_old" value="1.0" type="real" />
    <att name="initial_score" value="0.0988" type="real" />
    <att name="relevance_score" value="0.3333333333333333" type="real" />
  </edge>
  <edge id="Q9BYG5 (pp) Q9Y624" label="PAR6B_HUMAN (pp) JAM1_HUMAN" source="Q9BYG5" target="Q9Y624">
    <att name="confidence_score" value="1.0" type="real" />
    <att name="confidence_score_old" value="1.0" type="real" />
    <att name="initial_score" value="0.1391" type="real" />
    <att name="relevance_score" value="0.3333333333333333" type="real" />
  </edge>
  <edge id="Q9HBW1 (pp) Q9NPB6" label="LRRC4_HUMAN (pp) PAR6A_HUMAN" source="Q9HBW1" target="Q9NPB6">
    <att name="confidence_score" value="1.0" type="real" />
    <att name="confidence_score_old" value="0.3441" type="real" />
    <att name="initial_score" value="0.4251" type="real" />
    <att name="relevance_score" value="0.21428571428571427" type="real" />
  </edge>
  <edge id="Q9NPB6 (pp) Q9P2M7" label="PAR6A_HUMAN (pp) CING_HUMAN" source="Q9NPB6" target="Q9P2M7">
    <att name="confidence_score" value="1.0" type="real" />
    <att name="confidence_score_old" value="0.223" type="real" />
    <att name="initial_score" value="0.2154" type="real" />
    <att name="relevance_score" value="0.4" type="real" />
  </edge>
  <edge id="Q9NPB6 (pp) Q9Y624" label="PAR6A_HUMAN (pp) JAM1_HUMAN" source="Q9NPB6" target="Q9Y624">
    <att name="confidence_score" value="1.0" type="real" />
    <att name="confidence_score_old" value="1.0" type="real" />
    <att name="initial_score" value="0.2714" type="real" />
    <att name="relevance_score" value="0.43243243243243246" type="real" />
  </edge>
  <edge id="Q9P2M7 (pp) Q9Y624" label="CING_HUMAN (pp) JAM1_HUMAN" source="Q9P2M7" target="Q9Y624">
    <att name="confidence_score" value="1.0" type="real" />
    <att name="confidence_score_old" value="0.2196" type="real" />
    <att name="initial_score" value="0.2082" type="real" />
    <att name="relevance_score" value="0.4" type="real" />
  </edge>
</graph>
