# Supplementary material for: New insights into the molecular biology of Alzheimer’s-like cerebral amyloidosis achieved through multi‐omics approaches
Source: PLoS One. 2025 Sep 3;20(9):e0330859. doi: 10.1371/journal.pone.0330859 (PMC12407441; doi:10.1371/journal.pone.0330859)
Supplement: S4 Appendix — (ZIP) [file pone.0330859.s014.zip › c1_3_116.xgmml]

<?xml version='1.0' encoding='utf-8'?>
<graph xmlns="http://www.cs.rpi.edu/XGMML" xmlns:dc="http://purl.org/dc/elements/1.1/" xmlns:rdf="http://www.w3.org/1999/02/22-rdf-syntax-ns#" label="[c1_3_116]@0.1" directed="0" vendor="Intomics A/S">
  <att name="layoutAlgorithm" value="Edge-weighted Spring Embedded" type="string" />
  <att name="networkMetadata"><rdf:RDF><rdf:Description rdf:about="https://www.intomics.com/"><dc:type>Protein-Protein Interaction</dc:type><dc:description>https://www.intomics.com/inbiomap/</dc:description><dc:identifier>[Q05655]@0.1</dc:identifier><dc:date>2024-01-31 21:21:58 UTC</dc:date><dc:title>inBio Map network</dc:title><dc:source>/unity/intomics/inhouse/software/inBio_Command_2023_08/share/data/interactions/network_0/inBio_Map_2023_08_10</dc:source><dc:format>Cytoscape-XGMML</dc:format></rdf:Description></rdf:RDF></att>
  <att name="_inBio_interactomeVersion" value="2023_08_10" type="string" />
  <att name="_inBio_formatVersion" value="1" type="integer" />
  <att name="_inBio_formatVersion" value="1" type="integer" />
  <att name="_inBio_interactomeVersion" value="2023_08_10" type="string" />
  <att name="layoutAlgorithm" value="Edge-weighted Spring Embedded" type="string" />
  <att name="order" value="1" type="integer" />
  <node id="O14939" label="PLD2_HUMAN">
    <att name="ac" value="O14939" type="string" />
    <att name="description" value="Phospholipase D2" type="string" />
    <att name="gene" value="PLD2" type="string" />
    <att name="localization" value="Enzyme" type="string" />
    <att name="order" value="1" type="integer" />
    <att name="relevance_score" value="0.18181818181818182" type="real" />
    <att name="localization" value="Enzyme" type="string" />
    <att name="description" value="Phospholipase D2" type="string" />
  </node>
  <node id="O15530" label="PDPK1_HUMAN">
    <att name="ac" value="O15530" type="string" />
    <att name="description" value="3-phosphoinositide-dependent protein kinase 1" type="string" />
    <att name="gene" value="PDPK1" type="string" />
    <att name="localization" value="Kinase" type="string" />
    <att name="order" value="1" type="integer" />
    <att name="relevance_score" value="0.12962962962962962" type="real" />
    <att name="localization" value="Kinase" type="string" />
    <att name="description" value="3-phosphoinositide-dependent protein kinase 1" type="string" />
  </node>
  <node id="O43474" label="KLF4_HUMAN">
    <att name="ac" value="O43474" type="string" />
    <att name="description" value="Krueppel-like factor 4" type="string" />
    <att name="gene" value="KLF4" type="string" />
    <att name="localization" value="Transcription factor" type="string" />
    <att name="order" value="1" type="integer" />
    <att name="relevance_score" value="0.13725490196078433" type="real" />
    <att name="localization" value="Transcription factor" type="string" />
    <att name="description" value="Krueppel-like factor 4" type="string" />
  </node>
  <node id="O43597" label="SPY2_HUMAN">
    <att name="ac" value="O43597" type="string" />
    <att name="description" value="Protein sprouty homolog 2" type="string" />
    <att name="gene" value="SPRY2" type="string" />
    <att name="localization" value="" type="string" />
    <att name="order" value="1" type="integer" />
    <att name="relevance_score" value="0.1111111111111111" type="real" />
    <att name="localization" value="" type="string" />
    <att name="description" value="Protein sprouty homolog 2" type="string" />
  </node>
  <node id="O60674" label="JAK2_HUMAN">
    <att name="ac" value="O60674" type="string" />
    <att name="description" value="Tyrosine-protein kinase JAK2" type="string" />
    <att name="gene" value="JAK2" type="string" />
    <att name="localization" value="Kinase" type="string" />
    <att name="order" value="1" type="integer" />
    <att name="relevance_score" value="0.1511627906976744" type="real" />
    <att name="localization" value="Kinase" type="string" />
    <att name="description" value="Tyrosine-protein kinase JAK2" type="string" />
  </node>
  <node id="O95352" label="ATG7_HUMAN">
    <att name="ac" value="O95352" type="string" />
    <att name="description" value="Ubiquitin-like modifier-activating enzyme ATG7" type="string" />
    <att name="gene" value="ATG7" type="string" />
    <att name="localization" value="" type="string" />
    <att name="order" value="1" type="integer" />
    <att name="relevance_score" value="0.1111111111111111" type="real" />
    <att name="localization" value="" type="string" />
    <att name="description" value="Ubiquitin-like modifier-activating enzyme ATG7" type="string" />
  </node>
  <node id="P00519" label="ABL1_HUMAN">
    <att name="ac" value="P00519" type="string" />
    <att name="description" value="Tyrosine-protein kinase ABL1" type="string" />
    <att name="gene" value="ABL1" type="string" />
    <att name="localization" value="Kinase" type="string" />
    <att name="order" value="1" type="integer" />
    <att name="relevance_score" value="0.11363636363636363" type="real" />
    <att name="localization" value="Kinase" type="string" />
    <att name="description" value="Tyrosine-protein kinase ABL1" type="string" />
  </node>
  <node id="P01579" label="IFNG_HUMAN">
    <att name="ac" value="P01579" type="string" />
    <att name="description" value="Interferon gamma" type="string" />
    <att name="gene" value="IFNG" type="string" />
    <att name="localization" value="Signaling molecule" type="string" />
    <att name="order" value="1" type="integer" />
    <att name="relevance_score" value="0.2692307692307692" type="real" />
    <att name="_Secreted" value="true" type="boolean" />
    <att name="localization" value="Signaling molecule" type="string" />
    <att name="description" value="Interferon gamma" type="string" />
  </node>
  <node id="P02686" label="MBP_HUMAN">
    <att name="ac" value="P02686" type="string" />
    <att name="description" value="Myelin basic protein" type="string" />
    <att name="gene" value="MBP" type="string" />
    <att name="localization" value="" type="string" />
    <att name="order" value="1" type="integer" />
    <att name="relevance_score" value="0.14705882352941177" type="real" />
    <att name="localization" value="" type="string" />
    <att name="description" value="Myelin basic protein" type="string" />
  </node>
  <node id="P04792" label="HSPB1_HUMAN">
    <att name="ac" value="P04792" type="string" />
    <att name="description" value="Heat shock protein beta-1" type="string" />
    <att name="gene" value="HSPB1" type="string" />
    <att name="localization" value="" type="string" />
    <att name="order" value="1" type="integer" />
    <att name="relevance_score" value="0.16521739130434782" type="real" />
    <att name="localization" value="" type="string" />
    <att name="description" value="Heat shock protein beta-1" type="string" />
  </node>
  <node id="P05121" label="PAI1_HUMAN">
    <att name="ac" value="P05121" type="string" />
    <att name="description" value="Plasminogen activator inhibitor 1" type="string" />
    <att name="gene" value="SERPINE1" type="string" />
    <att name="localization" value="" type="string" />
    <att name="order" value="1" type="integer" />
    <att name="relevance_score" value="0.11764705882352941" type="real" />
    <att name="localization" value="" type="string" />
    <att name="description" value="Plasminogen activator inhibitor 1" type="string" />
  </node>
  <node id="P05129" label="KPCG_HUMAN">
    <att name="ac" value="P05129" type="string" />
    <att name="description" value="Protein kinase C gamma type" type="string" />
    <att name="gene" value="PRKCG" type="string" />
    <att name="localization" value="Kinase" type="string" />
    <att name="order" value="1" type="integer" />
    <att name="relevance_score" value="0.40816326530612246" type="real" />
    <att name="localization" value="Kinase" type="string" />
    <att name="description" value="Protein kinase C gamma type" type="string" />
  </node>
  <node id="P05771" label="KPCB_HUMAN">
    <att name="ac" value="P05771" type="string" />
    <att name="description" value="Protein kinase C beta type" type="string" />
    <att name="gene" value="PRKCB" type="string" />
    <att name="localization" value="Kinase" type="string" />
    <att name="order" value="1" type="integer" />
    <att name="relevance_score" value="0.4" type="real" />
    <att name="localization" value="Kinase" type="string" />
    <att name="description" value="Protein kinase C beta type" type="string" />
  </node>
  <node id="P06213" label="INSR_HUMAN">
    <att name="ac" value="P06213" type="string" />
    <att name="description" value="Insulin receptor" type="string" />
    <att name="gene" value="INSR" type="string" />
    <att name="localization" value="Receptor" type="string" />
    <att name="order" value="1" type="integer" />
    <att name="relevance_score" value="0.12222222222222222" type="real" />
    <att name="_Receptor" value="true" type="boolean" />
    <att name="localization" value="Receptor" type="string" />
    <att name="description" value="Insulin receptor" type="string" />
  </node>
  <node id="P07948" label="LYN_HUMAN">
    <att name="ac" value="P07948" type="string" />
    <att name="description" value="Tyrosine-protein kinase Lyn" type="string" />
    <att name="gene" value="LYN" type="string" />
    <att name="localization" value="Kinase" type="string" />
    <att name="order" value="1" type="integer" />
    <att name="relevance_score" value="0.12206572769953052" type="real" />
    <att name="localization" value="Kinase" type="string" />
    <att name="description" value="Tyrosine-protein kinase Lyn" type="string" />
  </node>
  <node id="P08069" label="IGF1R_HUMAN">
    <att name="ac" value="P08069" type="string" />
    <att name="description" value="Insulin-like growth factor 1 receptor" type="string" />
    <att name="gene" value="IGF1R" type="string" />
    <att name="localization" value="Receptor" type="string" />
    <att name="order" value="1" type="integer" />
    <att name="relevance_score" value="0.1744186046511628" type="real" />
    <att name="_Receptor" value="true" type="boolean" />
    <att name="localization" value="Receptor" type="string" />
    <att name="description" value="Insulin-like growth factor 1 receptor" type="string" />
  </node>
  <node id="P09429" label="HMGB1_HUMAN">
    <att name="ac" value="P09429" type="string" />
    <att name="description" value="High mobility group protein B1" type="string" />
    <att name="gene" value="HMGB1" type="string" />
    <att name="localization" value="" type="string" />
    <att name="order" value="1" type="integer" />
    <att name="relevance_score" value="0.10679611650485436" type="real" />
    <att name="localization" value="" type="string" />
    <att name="description" value="High mobility group protein B1" type="string" />
  </node>
  <node id="P11388" label="TOP2A_HUMAN">
    <att name="ac" value="P11388" type="string" />
    <att name="description" value="DNA topoisomerase 2-alpha" type="string" />
    <att name="gene" value="TOP2A" type="string" />
    <att name="localization" value="Enzyme" type="string" />
    <att name="order" value="1" type="integer" />
    <att name="relevance_score" value="0.13953488372093023" type="real" />
    <att name="localization" value="Enzyme" type="string" />
    <att name="description" value="DNA topoisomerase 2-alpha" type="string" />
  </node>
  <node id="P14598" label="NCF1_HUMAN">
    <att name="ac" value="P14598" type="string" />
    <att name="description" value="Neutrophil cytosol factor 1" type="string" />
    <att name="gene" value="NCF1" type="string" />
    <att name="localization" value="" type="string" />
    <att name="order" value="1" type="integer" />
    <att name="relevance_score" value="0.275" type="real" />
    <att name="localization" value="" type="string" />
    <att name="description" value="Neutrophil cytosol factor 1" type="string" />
  </node>
  <node id="P15260" label="INGR1_HUMAN">
    <att name="ac" value="P15260" type="string" />
    <att name="description" value="Interferon gamma receptor 1" type="string" />
    <att name="gene" value="IFNGR1" type="string" />
    <att name="localization" value="Receptor" type="string" />
    <att name="order" value="1" type="integer" />
    <att name="relevance_score" value="0.2571428571428571" type="real" />
    <att name="_Receptor" value="true" type="boolean" />
    <att name="localization" value="Receptor" type="string" />
    <att name="description" value="Interferon gamma receptor 1" type="string" />
  </node>
  <node id="P16401" label="H15_HUMAN">
    <att name="ac" value="P16401" type="string" />
    <att name="description" value="Histone H1.5" type="string" />
    <att name="gene" value="H1-5" type="string" />
    <att name="localization" value="" type="string" />
    <att name="order" value="1" type="integer" />
    <att name="relevance_score" value="0.11627906976744186" type="real" />
    <att name="localization" value="" type="string" />
    <att name="description" value="Histone H1.5" type="string" />
  </node>
  <node id="P17252" label="KPCA_HUMAN">
    <att name="ac" value="P17252" type="string" />
    <att name="description" value="Protein kinase C alpha type" type="string" />
    <att name="gene" value="PRKCA" type="string" />
    <att name="localization" value="Kinase" type="string" />
    <att name="order" value="1" type="integer" />
    <att name="relevance_score" value="0.26490066225165565" type="real" />
    <att name="localization" value="Kinase" type="string" />
    <att name="description" value="Protein kinase C alpha type" type="string" />
  </node>
  <node id="P17677" label="NEUM_HUMAN">
    <att name="ac" value="P17677" type="string" />
    <att name="description" value="Neuromodulin" type="string" />
    <att name="gene" value="GAP43" type="string" />
    <att name="localization" value="" type="string" />
    <att name="order" value="1" type="integer" />
    <att name="relevance_score" value="0.125" type="real" />
    <att name="localization" value="" type="string" />
    <att name="description" value="Neuromodulin" type="string" />
  </node>
  <node id="P17947" label="SPI1_HUMAN">
    <att name="ac" value="P17947" type="string" />
    <att name="description" value="Transcription factor PU.1" type="string" />
    <att name="gene" value="SPI1" type="string" />
    <att name="localization" value="Transcription factor" type="string" />
    <att name="order" value="1" type="integer" />
    <att name="relevance_score" value="0.10714285714285714" type="real" />
    <att name="localization" value="Transcription factor" type="string" />
    <att name="description" value="Transcription factor PU.1" type="string" />
  </node>
  <node id="P19878" label="NCF2_HUMAN">
    <att name="ac" value="P19878" type="string" />
    <att name="description" value="Neutrophil cytosol factor 2" type="string" />
    <att name="gene" value="NCF2" type="string" />
    <att name="localization" value="" type="string" />
    <att name="order" value="1" type="integer" />
    <att name="relevance_score" value="0.2727272727272727" type="real" />
    <att name="localization" value="" type="string" />
    <att name="description" value="Neutrophil cytosol factor 2" type="string" />
  </node>
  <node id="P23458" label="JAK1_HUMAN">
    <att name="ac" value="P23458" type="string" />
    <att name="description" value="Tyrosine-protein kinase JAK1" type="string" />
    <att name="gene" value="JAK1" type="string" />
    <att name="localization" value="Kinase" type="string" />
    <att name="order" value="1" type="integer" />
    <att name="relevance_score" value="0.1347517730496454" type="real" />
    <att name="localization" value="Kinase" type="string" />
    <att name="description" value="Tyrosine-protein kinase JAK1" type="string" />
  </node>
  <node id="P24001" label="IL32_HUMAN">
    <att name="ac" value="P24001" type="string" />
    <att name="description" value="Interleukin-32" type="string" />
    <att name="gene" value="IL32" type="string" />
    <att name="localization" value="Signaling molecule" type="string" />
    <att name="order" value="1" type="integer" />
    <att name="relevance_score" value="0.5" type="real" />
    <att name="_Secreted" value="true" type="boolean" />
    <att name="localization" value="Signaling molecule" type="string" />
    <att name="description" value="Interleukin-32" type="string" />
  </node>
  <node id="P24723" label="KPCL_HUMAN">
    <att name="ac" value="P24723" type="string" />
    <att name="description" value="Protein kinase C eta type" type="string" />
    <att name="gene" value="PRKCH" type="string" />
    <att name="localization" value="Kinase" type="string" />
    <att name="order" value="1" type="integer" />
    <att name="relevance_score" value="0.875" type="real" />
    <att name="localization" value="Kinase" type="string" />
    <att name="description" value="Protein kinase C eta type" type="string" />
  </node>
  <node id="P25098" label="ARBK1_HUMAN">
    <att name="ac" value="P25098" type="string" />
    <att name="description" value="Beta-adrenergic receptor kinase 1" type="string" />
    <att name="gene" value="GRK2" type="string" />
    <att name="localization" value="Kinase" type="string" />
    <att name="order" value="1" type="integer" />
    <att name="relevance_score" value="0.16666666666666666" type="real" />
    <att name="localization" value="Kinase" type="string" />
    <att name="description" value="Beta-adrenergic receptor kinase 1" type="string" />
  </node>
  <node id="P29966" label="MARCS_HUMAN">
    <att name="ac" value="P29966" type="string" />
    <att name="description" value="Myristoylated alanine-rich C-kinase substrate" type="string" />
    <att name="gene" value="MARCKS" type="string" />
    <att name="localization" value="" type="string" />
    <att name="order" value="1" type="integer" />
    <att name="relevance_score" value="0.2222222222222222" type="real" />
    <att name="localization" value="" type="string" />
    <att name="description" value="Myristoylated alanine-rich C-kinase substrate" type="string" />
  </node>
  <node id="P30273" label="FCERG_HUMAN">
    <att name="ac" value="P30273" type="string" />
    <att name="description" value="High affinity immunoglobulin epsilon receptor subunit gamma" type="string" />
    <att name="gene" value="FCER1G" type="string" />
    <att name="localization" value="Receptor" type="string" />
    <att name="order" value="1" type="integer" />
    <att name="relevance_score" value="0.15151515151515152" type="real" />
    <att name="_Receptor" value="true" type="boolean" />
    <att name="localization" value="Receptor" type="string" />
    <att name="description" value="High affinity immunoglobulin epsilon receptor subunit gamma" type="string" />
  </node>
  <node id="P35568" label="IRS1_HUMAN">
    <att name="ac" value="P35568" type="string" />
    <att name="description" value="Insulin receptor substrate 1" type="string" />
    <att name="gene" value="IRS1" type="string" />
    <att name="localization" value="" type="string" />
    <att name="order" value="1" type="integer" />
    <att name="relevance_score" value="0.1565217391304348" type="real" />
    <att name="localization" value="" type="string" />
    <att name="description" value="Insulin receptor substrate 1" type="string" />
  </node>
  <node id="P37840" label="SYUA_HUMAN">
    <att name="ac" value="P37840" type="string" />
    <att name="description" value="Alpha-synuclein" type="string" />
    <att name="gene" value="SNCA" type="string" />
    <att name="localization" value="" type="string" />
    <att name="order" value="1" type="integer" />
    <att name="relevance_score" value="0.10714285714285714" type="real" />
    <att name="localization" value="" type="string" />
    <att name="description" value="Alpha-synuclein" type="string" />
  </node>
  <node id="P38484" label="INGR2_HUMAN">
    <att name="ac" value="P38484" type="string" />
    <att name="description" value="Interferon gamma receptor 2" type="string" />
    <att name="gene" value="IFNGR2" type="string" />
    <att name="localization" value="Receptor" type="string" />
    <att name="order" value="1" type="integer" />
    <att name="relevance_score" value="0.4117647058823529" type="real" />
    <att name="_Receptor" value="true" type="boolean" />
    <att name="localization" value="Receptor" type="string" />
    <att name="description" value="Interferon gamma receptor 2" type="string" />
  </node>
  <node id="P40189" label="IL6RB_HUMAN">
    <att name="ac" value="P40189" type="string" />
    <att name="description" value="Interleukin-6 receptor subunit beta" type="string" />
    <att name="gene" value="IL6ST" type="string" />
    <att name="localization" value="Receptor" type="string" />
    <att name="order" value="1" type="integer" />
    <att name="relevance_score" value="0.16666666666666666" type="real" />
    <att name="_Receptor" value="true" type="boolean" />
    <att name="localization" value="Receptor" type="string" />
    <att name="description" value="Interleukin-6 receptor subunit beta" type="string" />
  </node>
  <node id="P40337" label="VHL_HUMAN">
    <att name="ac" value="P40337" type="string" />
    <att name="description" value="von Hippel-Lindau disease tumor suppressor" type="string" />
    <att name="gene" value="VHL" type="string" />
    <att name="localization" value="" type="string" />
    <att name="order" value="1" type="integer" />
    <att name="relevance_score" value="0.11797752808988764" type="real" />
    <att name="localization" value="" type="string" />
    <att name="description" value="von Hippel-Lindau disease tumor suppressor" type="string" />
  </node>
  <node id="P41743" label="KPCI_HUMAN">
    <att name="ac" value="P41743" type="string" />
    <att name="description" value="Protein kinase C iota type" type="string" />
    <att name="gene" value="PRKCI" type="string" />
    <att name="localization" value="Kinase" type="string" />
    <att name="order" value="1" type="integer" />
    <att name="relevance_score" value="0.26582278481012656" type="real" />
    <att name="localization" value="Kinase" type="string" />
    <att name="description" value="Protein kinase C iota type" type="string" />
  </node>
  <node id="P42224" label="STAT1_HUMAN">
    <att name="ac" value="P42224" type="string" />
    <att name="description" value="Signal transducer and activator of transcription 1-alpha/beta" type="string" />
    <att name="gene" value="STAT1" type="string" />
    <att name="localization" value="Transcription factor" type="string" />
    <att name="order" value="1" type="integer" />
    <att name="relevance_score" value="0.13125" type="real" />
    <att name="localization" value="Transcription factor" type="string" />
    <att name="description" value="Signal transducer and activator of transcription 1-alpha/beta" type="string" />
  </node>
  <node id="P42338" label="PK3CB_HUMAN">
    <att name="ac" value="P42338" type="string" />
    <att name="description" value="Phosphatidylinositol 4,5-bisphosphate 3-kinase catalytic subunit beta isoform" type="string" />
    <att name="gene" value="PIK3CB" type="string" />
    <att name="localization" value="Kinase" type="string" />
    <att name="order" value="1" type="integer" />
    <att name="relevance_score" value="0.112" type="real" />
    <att name="localization" value="Kinase" type="string" />
    <att name="description" value="Phosphatidylinositol 4,5-bisphosphate 3-kinase catalytic subunit beta isoform" type="string" />
  </node>
  <node id="P48167" label="GLRB_HUMAN">
    <att name="ac" value="P48167" type="string" />
    <att name="description" value="Glycine receptor subunit beta" type="string" />
    <att name="gene" value="GLRB" type="string" />
    <att name="localization" value="Receptor" type="string" />
    <att name="order" value="1" type="integer" />
    <att name="relevance_score" value="0.15" type="real" />
    <att name="_Receptor" value="true" type="boolean" />
    <att name="localization" value="Receptor" type="string" />
    <att name="description" value="Glycine receptor subunit beta" type="string" />
  </node>
  <node id="P51617" label="IRAK1_HUMAN">
    <att name="ac" value="P51617" type="string" />
    <att name="description" value="Interleukin-1 receptor-associated kinase 1" type="string" />
    <att name="gene" value="IRAK1" type="string" />
    <att name="localization" value="Kinase" type="string" />
    <att name="order" value="1" type="integer" />
    <att name="relevance_score" value="0.125" type="real" />
    <att name="localization" value="Kinase" type="string" />
    <att name="description" value="Interleukin-1 receptor-associated kinase 1" type="string" />
  </node>
  <node id="P57078" label="RIPK4_HUMAN">
    <att name="ac" value="P57078" type="string" />
    <att name="description" value="Receptor-interacting serine/threonine-protein kinase 4" type="string" />
    <att name="gene" value="RIPK4" type="string" />
    <att name="localization" value="Receptor" type="string" />
    <att name="order" value="1" type="integer" />
    <att name="relevance_score" value="0.2" type="real" />
    <att name="_Receptor" value="true" type="boolean" />
    <att name="localization" value="Receptor" type="string" />
    <att name="description" value="Receptor-interacting serine/threonine-protein kinase 4" type="string" />
  </node>
  <node id="P78527" label="PRKDC_HUMAN">
    <att name="ac" value="P78527" type="string" />
    <att name="description" value="DNA-dependent protein kinase catalytic subunit" type="string" />
    <att name="gene" value="PRKDC" type="string" />
    <att name="localization" value="Kinase" type="string" />
    <att name="order" value="1" type="integer" />
    <att name="relevance_score" value="0.1282051282051282" type="real" />
    <att name="localization" value="Kinase" type="string" />
    <att name="description" value="DNA-dependent protein kinase catalytic subunit" type="string" />
  </node>
  <node id="Q01543" label="FLI1_HUMAN">
    <att name="ac" value="Q01543" type="string" />
    <att name="description" value="Friend leukemia integration 1 transcription factor" type="string" />
    <att name="gene" value="FLI1" type="string" />
    <att name="localization" value="Transcription factor" type="string" />
    <att name="order" value="1" type="integer" />
    <att name="relevance_score" value="0.11764705882352941" type="real" />
    <att name="localization" value="Transcription factor" type="string" />
    <att name="description" value="Friend leukemia integration 1 transcription factor" type="string" />
  </node>
  <node id="Q02156" label="KPCE_HUMAN">
    <att name="ac" value="Q02156" type="string" />
    <att name="description" value="Protein kinase C epsilon type" type="string" />
    <att name="gene" value="PRKCE" type="string" />
    <att name="localization" value="Kinase" type="string" />
    <att name="order" value="1" type="integer" />
    <att name="relevance_score" value="0.39285714285714285" type="real" />
    <att name="localization" value="Kinase" type="string" />
    <att name="description" value="Protein kinase C epsilon type" type="string" />
  </node>
  <node id="Q02880" label="TOP2B_HUMAN">
    <att name="ac" value="Q02880" type="string" />
    <att name="description" value="DNA topoisomerase 2-beta" type="string" />
    <att name="gene" value="TOP2B" type="string" />
    <att name="localization" value="Enzyme" type="string" />
    <att name="order" value="1" type="integer" />
    <att name="relevance_score" value="0.14705882352941177" type="real" />
    <att name="localization" value="Enzyme" type="string" />
    <att name="description" value="DNA topoisomerase 2-beta" type="string" />
  </node>
  <node id="Q04759" label="KPCT_HUMAN">
    <att name="ac" value="Q04759" type="string" />
    <att name="description" value="Protein kinase C theta type" type="string" />
    <att name="gene" value="PRKCQ" type="string" />
    <att name="localization" value="Kinase" type="string" />
    <att name="order" value="1" type="integer" />
    <att name="relevance_score" value="0.2328767123287671" type="real" />
    <att name="localization" value="Kinase" type="string" />
    <att name="description" value="Protein kinase C theta type" type="string" />
  </node>
  <node id="Q05513" label="KPCZ_HUMAN">
    <att name="ac" value="Q05513" type="string" />
    <att name="description" value="Protein kinase C zeta type" type="string" />
    <att name="gene" value="PRKCZ" type="string" />
    <att name="localization" value="Kinase" type="string" />
    <att name="order" value="1" type="integer" />
    <att name="relevance_score" value="0.2727272727272727" type="real" />
    <att name="localization" value="Kinase" type="string" />
    <att name="description" value="Protein kinase C zeta type" type="string" />
  </node>
  <node id="Q05655" label="KPCD_HUMAN">
    <att name="ac" value="Q05655" type="string" />
    <att name="description" value="Protein kinase C delta type" type="string" />
    <att name="gene" value="PRKCD" type="string" />
    <att name="localization" value="Kinase" type="string" />
    <att name="order" value="0" type="integer" />
    <att name="relevance_score" value="1.0" type="real" />
    <att name="localization" value="Kinase" type="string" />
    <att name="description" value="Protein kinase C delta type" type="string" />
  </node>
  <node id="Q14145" label="KEAP1_HUMAN">
    <att name="ac" value="Q14145" type="string" />
    <att name="description" value="Kelch-like ECH-associated protein 1" type="string" />
    <att name="gene" value="KEAP1" type="string" />
    <att name="localization" value="" type="string" />
    <att name="order" value="1" type="integer" />
    <att name="relevance_score" value="0.15730337078651685" type="real" />
    <att name="localization" value="" type="string" />
    <att name="description" value="Kelch-like ECH-associated protein 1" type="string" />
  </node>
  <node id="Q14289" label="FAK2_HUMAN">
    <att name="ac" value="Q14289" type="string" />
    <att name="description" value="Protein-tyrosine kinase 2-beta" type="string" />
    <att name="gene" value="PTK2B" type="string" />
    <att name="localization" value="Kinase" type="string" />
    <att name="order" value="1" type="integer" />
    <att name="relevance_score" value="0.17857142857142858" type="real" />
    <att name="localization" value="Kinase" type="string" />
    <att name="description" value="Protein-tyrosine kinase 2-beta" type="string" />
  </node>
  <node id="Q15080" label="NCF4_HUMAN">
    <att name="ac" value="Q15080" type="string" />
    <att name="description" value="Neutrophil cytosol factor 4" type="string" />
    <att name="gene" value="NCF4" type="string" />
    <att name="localization" value="" type="string" />
    <att name="order" value="1" type="integer" />
    <att name="relevance_score" value="0.4090909090909091" type="real" />
    <att name="localization" value="" type="string" />
    <att name="description" value="Neutrophil cytosol factor 4" type="string" />
  </node>
  <node id="Q15139" label="KPCD1_HUMAN">
    <att name="ac" value="Q15139" type="string" />
    <att name="description" value="Serine/threonine-protein kinase D1" type="string" />
    <att name="gene" value="PRKD1" type="string" />
    <att name="localization" value="Kinase" type="string" />
    <att name="order" value="1" type="integer" />
    <att name="relevance_score" value="0.32653061224489793" type="real" />
    <att name="localization" value="Kinase" type="string" />
    <att name="description" value="Serine/threonine-protein kinase D1" type="string" />
  </node>
  <node id="Q16236" label="NF2L2_HUMAN">
    <att name="ac" value="Q16236" type="string" />
    <att name="description" value="Nuclear factor erythroid 2-related factor 2" type="string" />
    <att name="gene" value="NFE2L2" type="string" />
    <att name="localization" value="Transcription factor" type="string" />
    <att name="order" value="1" type="integer" />
    <att name="relevance_score" value="0.12941176470588237" type="real" />
    <att name="localization" value="Transcription factor" type="string" />
    <att name="description" value="Nuclear factor erythroid 2-related factor 2" type="string" />
  </node>
  <node id="Q16625" label="OCLN_HUMAN">
    <att name="ac" value="Q16625" type="string" />
    <att name="description" value="Occludin" type="string" />
    <att name="gene" value="OCLN" type="string" />
    <att name="localization" value="Plasma membrane bound" type="string" />
    <att name="order" value="1" type="integer" />
    <att name="relevance_score" value="0.11320754716981132" type="real" />
    <att name="localization" value="Plasma membrane bound" type="string" />
    <att name="description" value="Occludin" type="string" />
  </node>
  <node id="Q8IV61" label="GRP3_HUMAN">
    <att name="ac" value="Q8IV61" type="string" />
    <att name="description" value="Ras guanyl-releasing protein 3" type="string" />
    <att name="gene" value="RASGRP3" type="string" />
    <att name="localization" value="" type="string" />
    <att name="order" value="1" type="integer" />
    <att name="relevance_score" value="0.4" type="real" />
    <att name="localization" value="" type="string" />
    <att name="description" value="Ras guanyl-releasing protein 3" type="string" />
  </node>
  <node id="Q8N5V2" label="NGEF_HUMAN">
    <att name="ac" value="Q8N5V2" type="string" />
    <att name="description" value="Ephexin-1" type="string" />
    <att name="gene" value="NGEF" type="string" />
    <att name="localization" value="" type="string" />
    <att name="order" value="1" type="integer" />
    <att name="relevance_score" value="0.375" type="real" />
    <att name="localization" value="" type="string" />
    <att name="description" value="Ephexin-1" type="string" />
  </node>
  <node id="Q8WV44" label="TRI41_HUMAN">
    <att name="ac" value="Q8WV44" type="string" />
    <att name="description" value="E3 ubiquitin-protein ligase TRIM41" type="string" />
    <att name="gene" value="TRIM41" type="string" />
    <att name="localization" value="Enzyme" type="string" />
    <att name="order" value="1" type="integer" />
    <att name="relevance_score" value="0.10416666666666667" type="real" />
    <att name="localization" value="Enzyme" type="string" />
    <att name="description" value="E3 ubiquitin-protein ligase TRIM41" type="string" />
  </node>
  <node id="Q92835" label="SHIP1_HUMAN">
    <att name="ac" value="Q92835" type="string" />
    <att name="description" value="Phosphatidylinositol 3,4,5-trisphosphate 5-phosphatase 1" type="string" />
    <att name="gene" value="INPP5D" type="string" />
    <att name="localization" value="Enzyme" type="string" />
    <att name="order" value="1" type="integer" />
    <att name="relevance_score" value="0.10344827586206896" type="real" />
    <att name="localization" value="Enzyme" type="string" />
    <att name="description" value="Phosphatidylinositol 3,4,5-trisphosphate 5-phosphatase 1" type="string" />
  </node>
  <node id="Q96A56" label="T53I1_HUMAN">
    <att name="ac" value="Q96A56" type="string" />
    <att name="description" value="Tumor protein p53-inducible nuclear protein 1" type="string" />
    <att name="gene" value="TP53INP1" type="string" />
    <att name="localization" value="" type="string" />
    <att name="order" value="1" type="integer" />
    <att name="relevance_score" value="0.36363636363636365" type="real" />
    <att name="localization" value="" type="string" />
    <att name="description" value="Tumor protein p53-inducible nuclear protein 1" type="string" />
  </node>
  <node id="Q99624" label="S38A3_HUMAN">
    <att name="ac" value="Q99624" type="string" />
    <att name="description" value="Sodium-coupled neutral amino acid transporter 3" type="string" />
    <att name="gene" value="SLC38A3" type="string" />
    <att name="localization" value="Plasma membrane bound" type="string" />
    <att name="order" value="1" type="integer" />
    <att name="relevance_score" value="0.25" type="real" />
    <att name="localization" value="Plasma membrane bound" type="string" />
    <att name="description" value="Sodium-coupled neutral amino acid transporter 3" type="string" />
  </node>
  <node id="Q9H3D4" label="P63_HUMAN">
    <att name="ac" value="Q9H3D4" type="string" />
    <att name="description" value="Tumor protein 63" type="string" />
    <att name="gene" value="TP63" type="string" />
    <att name="localization" value="Transcription factor" type="string" />
    <att name="order" value="1" type="integer" />
    <att name="relevance_score" value="0.12698412698412698" type="real" />
    <att name="localization" value="Transcription factor" type="string" />
    <att name="description" value="Tumor protein 63" type="string" />
  </node>
  <node id="Q9H5V8" label="CDCP1_HUMAN">
    <att name="ac" value="Q9H5V8" type="string" />
    <att name="description" value="CUB domain-containing protein 1" type="string" />
    <att name="gene" value="CDCP1" type="string" />
    <att name="localization" value="Plasma membrane bound" type="string" />
    <att name="order" value="1" type="integer" />
    <att name="relevance_score" value="0.16666666666666666" type="real" />
    <att name="localization" value="Plasma membrane bound" type="string" />
    <att name="description" value="CUB domain-containing protein 1" type="string" />
  </node>
  <node id="Q9NRY6" label="PLS3_HUMAN">
    <att name="ac" value="Q9NRY6" type="string" />
    <att name="description" value="Phospholipid scramblase 3" type="string" />
    <att name="gene" value="PLSCR3" type="string" />
    <att name="localization" value="Plasma membrane bound" type="string" />
    <att name="order" value="1" type="integer" />
    <att name="relevance_score" value="0.1" type="real" />
    <att name="localization" value="Plasma membrane bound" type="string" />
    <att name="description" value="Phospholipid scramblase 3" type="string" />
  </node>
  <node id="Q9NYA1" label="SPHK1_HUMAN">
    <att name="ac" value="Q9NYA1" type="string" />
    <att name="description" value="Sphingosine kinase 1" type="string" />
    <att name="gene" value="SPHK1" type="string" />
    <att name="localization" value="Kinase" type="string" />
    <att name="order" value="1" type="integer" />
    <att name="relevance_score" value="0.17073170731707318" type="real" />
    <att name="localization" value="Kinase" type="string" />
    <att name="description" value="Sphingosine kinase 1" type="string" />
  </node>
  <node id="Q9P0J1" label="PDP1_HUMAN">
    <att name="ac" value="Q9P0J1" type="string" />
    <att name="description" value="[Pyruvate dehydrogenase [acetyl-transferring]]-phosphatase 1, mitochondrial" type="string" />
    <att name="gene" value="PDP1" type="string" />
    <att name="localization" value="Enzyme" type="string" />
    <att name="order" value="1" type="integer" />
    <att name="relevance_score" value="0.1111111111111111" type="real" />
    <att name="localization" value="Enzyme" type="string" />
    <att name="description" value="[Pyruvate dehydrogenase [acetyl-transferring]]-phosphatase 1, mitochondrial" type="string" />
  </node>
  <edge id="O14939 (pp) P17252" label="PLD2_HUMAN (pp) KPCA_HUMAN" source="O14939" target="P17252">
    <att name="confidence_score" value="1.0" type="real" />
    <att name="confidence_score_old" value="1.0" type="real" />
    <att name="initial_score" value="0.4818" type="real" />
    <att name="relevance_score" value="0.18181818181818182" type="real" />
  </edge>
  <edge id="O14939 (pp) P37840" label="PLD2_HUMAN (pp) SYUA_HUMAN" source="O14939" target="P37840">
    <att name="confidence_score" value="1.0" type="real" />
    <att name="confidence_score_old" value="0.3244" type="real" />
    <att name="initial_score" value="0.3965" type="real" />
    <att name="relevance_score" value="0.10714285714285714" type="real" />
  </edge>
  <edge id="O14939 (pp) P40337" label="PLD2_HUMAN (pp) VHL_HUMAN" source="O14939" target="P40337">
    <att name="confidence_score" value="1.0" type="real" />
    <att name="confidence_score_old" value="0.2079" type="real" />
    <att name="initial_score" value="0.1817" type="real" />
    <att name="relevance_score" value="0.11797752808988764" type="real" />
  </edge>
  <edge id="O14939 (pp) Q05655" label="PLD2_HUMAN (pp) KPCD_HUMAN" source="O14939" target="Q05655">
    <att name="confidence_score" value="1.0" type="real" />
    <att name="confidence_score_old" value="0.3309" type="real" />
    <att name="initial_score" value="0.4062" type="real" />
    <att name="relevance_score" value="0.18181818181818182" type="real" />
  </edge>
  <edge id="O14939 (pp) Q14289" label="PLD2_HUMAN (pp) FAK2_HUMAN" source="O14939" target="Q14289">
    <att name="confidence_score" value="1.0" type="real" />
    <att name="confidence_score_old" value="0.3335" type="real" />
    <att name="initial_score" value="0.41" type="real" />
    <att name="relevance_score" value="0.17857142857142858" type="real" />
  </edge>
  <edge id="O15530 (pp) P05771" label="PDPK1_HUMAN (pp) KPCB_HUMAN" source="O15530" target="P05771">
    <att name="confidence_score" value="1.0" type="real" />
    <att name="confidence_score_old" value="1.0" type="real" />
    <att name="initial_score" value="0.5902" type="real" />
    <att name="relevance_score" value="0.12962962962962962" type="real" />
  </edge>
  <edge id="O15530 (pp) P17252" label="PDPK1_HUMAN (pp) KPCA_HUMAN" source="O15530" target="P17252">
    <att name="confidence_score" value="1.0" type="real" />
    <att name="confidence_score_old" value="1.0" type="real" />
    <att name="initial_score" value="0.3906" type="real" />
    <att name="relevance_score" value="0.12962962962962962" type="real" />
  </edge>
  <edge id="O15530 (pp) P24723" label="PDPK1_HUMAN (pp) KPCL_HUMAN" source="O15530" target="P24723">
    <att name="confidence_score" value="1.0" type="real" />
    <att name="confidence_score_old" value="0.2282" type="real" />
    <att name="initial_score" value="0.2266" type="real" />
    <att name="relevance_score" value="0.12962962962962962" type="real" />
  </edge>
  <edge id="O15530 (pp) P41743" label="PDPK1_HUMAN (pp) KPCI_HUMAN" source="O15530" target="P41743">
    <att name="confidence_score" value="1.0" type="real" />
    <att name="confidence_score_old" value="0.4948" type="real" />
    <att name="initial_score" value="0.6005" type="real" />
    <att name="relevance_score" value="0.12962962962962962" type="real" />
  </edge>
  <edge id="O15530 (pp) Q02156" label="PDPK1_HUMAN (pp) KPCE_HUMAN" source="O15530" target="Q02156">
    <att name="confidence_score" value="1.0" type="real" />
    <att name="confidence_score_old" value="0.4062" type="real" />
    <att name="initial_score" value="0.5052" type="real" />
    <att name="relevance_score" value="0.12962962962962962" type="real" />
  </edge>
  <edge id="O15530 (pp) Q04759" label="PDPK1_HUMAN (pp) KPCT_HUMAN" source="O15530" target="Q04759">
    <att name="confidence_score" value="1.0" type="real" />
    <att name="confidence_score_old" value="1.0" type="real" />
    <att name="initial_score" value="0.6071" type="real" />
    <att name="relevance_score" value="0.12962962962962962" type="real" />
  </edge>
  <edge id="O15530 (pp) Q05513" label="PDPK1_HUMAN (pp) KPCZ_HUMAN" source="O15530" target="Q05513">
    <att name="confidence_score" value="1.0" type="real" />
    <att name="confidence_score_old" value="1.0" type="real" />
    <att name="initial_score" value="0.7812" type="real" />
    <att name="relevance_score" value="0.12962962962962962" type="real" />
  </edge>
  <edge id="O15530 (pp) Q05655" label="PDPK1_HUMAN (pp) KPCD_HUMAN" source="O15530" target="Q05655">
    <att name="confidence_score" value="1.0" type="real" />
    <att name="confidence_score_old" value="1.0" type="real" />
    <att name="initial_score" value="0.6945" type="real" />
    <att name="relevance_score" value="0.12962962962962962" type="real" />
  </edge>
  <edge id="O43474 (pp) P17947" label="KLF4_HUMAN (pp) SPI1_HUMAN" source="O43474" target="P17947">
    <att name="confidence_score" value="1.0" type="real" />
    <att name="confidence_score_old" value="0.3351" type="real" />
    <att name="initial_score" value="0.4123" type="real" />
    <att name="relevance_score" value="0.10714285714285714" type="real" />
  </edge>
  <edge id="O43474 (pp) P40337" label="KLF4_HUMAN (pp) VHL_HUMAN" source="O43474" target="P40337">
    <att name="confidence_score" value="1.0" type="real" />
    <att name="confidence_score_old" value="0.2734" type="real" />
    <att name="initial_score" value="0.314" type="real" />
    <att name="relevance_score" value="0.11797752808988764" type="real" />
  </edge>
  <edge id="O43474 (pp) Q05655" label="KLF4_HUMAN (pp) KPCD_HUMAN" source="O43474" target="Q05655">
    <att name="confidence_score" value="1.0" type="real" />
    <att name="confidence_score_old" value="0.213" type="real" />
    <att name="initial_score" value="0.1934" type="real" />
    <att name="relevance_score" value="0.13725490196078433" type="real" />
  </edge>
  <edge id="O43597 (pp) P40337" label="SPY2_HUMAN (pp) VHL_HUMAN" source="O43597" target="P40337">
    <att name="confidence_score" value="1.0" type="real" />
    <att name="confidence_score_old" value="0.2478" type="real" />
    <att name="initial_score" value="0.2665" type="real" />
    <att name="relevance_score" value="0.1111111111111111" type="real" />
  </edge>
  <edge id="O43597 (pp) Q05655" label="SPY2_HUMAN (pp) KPCD_HUMAN" source="O43597" target="Q05655">
    <att name="confidence_score" value="1.0" type="real" />
    <att name="confidence_score_old" value="0.4948" type="real" />
    <att name="initial_score" value="0.6005" type="real" />
    <att name="relevance_score" value="0.1111111111111111" type="real" />
  </edge>
  <edge id="O43597 (pp) Q15139" label="SPY2_HUMAN (pp) KPCD1_HUMAN" source="O43597" target="Q15139">
    <att name="confidence_score" value="1.0" type="real" />
    <att name="confidence_score_old" value="0.495" type="real" />
    <att name="initial_score" value="0.6008" type="real" />
    <att name="relevance_score" value="0.1111111111111111" type="real" />
  </edge>
  <edge id="O60674 (pp) P01579" label="JAK2_HUMAN (pp) IFNG_HUMAN" source="O60674" target="P01579">
    <att name="confidence_score" value="1.0" type="real" />
    <att name="confidence_score_old" value="1.0" type="real" />
    <att name="initial_score" value="0.7522" type="real" />
    <att name="relevance_score" value="0.1511627906976744" type="real" />
  </edge>
  <edge id="O60674 (pp) P06213" label="JAK2_HUMAN (pp) INSR_HUMAN" source="O60674" target="P06213">
    <att name="confidence_score" value="1.0" type="real" />
    <att name="confidence_score_old" value="0.4023" type="real" />
    <att name="initial_score" value="0.5005" type="real" />
    <att name="relevance_score" value="0.12222222222222222" type="real" />
  </edge>
  <edge id="O60674 (pp) P07948" label="JAK2_HUMAN (pp) LYN_HUMAN" source="O60674" target="P07948">
    <att name="confidence_score" value="1.0" type="real" />
    <att name="confidence_score_old" value="1.0" type="real" />
    <att name="initial_score" value="0.4168" type="real" />
    <att name="relevance_score" value="0.12206572769953052" type="real" />
  </edge>
  <edge id="O60674 (pp) P08069" label="JAK2_HUMAN (pp) IGF1R_HUMAN" source="O60674" target="P08069">
    <att name="confidence_score" value="1.0" type="real" />
    <att name="confidence_score_old" value="0.2367" type="real" />
    <att name="initial_score" value="0.2443" type="real" />
    <att name="relevance_score" value="0.1511627906976744" type="real" />
  </edge>
  <edge id="O60674 (pp) P15260" label="JAK2_HUMAN (pp) INGR1_HUMAN" source="O60674" target="P15260">
    <att name="confidence_score" value="1.0" type="real" />
    <att name="confidence_score_old" value="1.0" type="real" />
    <att name="initial_score" value="0.7274" type="real" />
    <att name="relevance_score" value="0.1511627906976744" type="real" />
  </edge>
  <edge id="O60674 (pp) P23458" label="JAK2_HUMAN (pp) JAK1_HUMAN" source="O60674" target="P23458">
    <att name="confidence_score" value="1.0" type="real" />
    <att name="confidence_score_old" value="1.0" type="real" />
    <att name="initial_score" value="0.7813" type="real" />
    <att name="relevance_score" value="0.1347517730496454" type="real" />
  </edge>
  <edge id="O60674 (pp) P30273" label="JAK2_HUMAN (pp) FCERG_HUMAN" source="O60674" target="P30273">
    <att name="confidence_score" value="1.0" type="real" />
    <att name="confidence_score_old" value="0.3327" type="real" />
    <att name="initial_score" value="0.4088" type="real" />
    <att name="relevance_score" value="0.1511627906976744" type="real" />
  </edge>
  <edge id="O60674 (pp) P35568" label="JAK2_HUMAN (pp) IRS1_HUMAN" source="O60674" target="P35568">
    <att name="confidence_score" value="1.0" type="real" />
    <att name="confidence_score_old" value="1.0" type="real" />
    <att name="initial_score" value="0.7659" type="real" />
    <att name="relevance_score" value="0.1511627906976744" type="real" />
  </edge>
  <edge id="O60674 (pp) P38484" label="JAK2_HUMAN (pp) INGR2_HUMAN" source="O60674" target="P38484">
    <att name="confidence_score" value="1.0" type="real" />
    <att name="confidence_score_old" value="1.0" type="real" />
    <att name="initial_score" value="0.6181" type="real" />
    <att name="relevance_score" value="0.1511627906976744" type="real" />
  </edge>
  <edge id="O60674 (pp) P40189" label="JAK2_HUMAN (pp) IL6RB_HUMAN" source="O60674" target="P40189">
    <att name="confidence_score" value="1.0" type="real" />
    <att name="confidence_score_old" value="1.0" type="real" />
    <att name="initial_score" value="0.6714" type="real" />
    <att name="relevance_score" value="0.1511627906976744" type="real" />
  </edge>
  <edge id="O60674 (pp) P40337" label="JAK2_HUMAN (pp) VHL_HUMAN" source="O60674" target="P40337">
    <att name="confidence_score" value="1.0" type="real" />
    <att name="confidence_score_old" value="0.2418" type="real" />
    <att name="initial_score" value="0.2547" type="real" />
    <att name="relevance_score" value="0.11797752808988764" type="real" />
  </edge>
  <edge id="O60674 (pp) P42224" label="JAK2_HUMAN (pp) STAT1_HUMAN" source="O60674" target="P42224">
    <att name="confidence_score" value="1.0" type="real" />
    <att name="confidence_score_old" value="1.0" type="real" />
    <att name="initial_score" value="0.7703" type="real" />
    <att name="relevance_score" value="0.13125" type="real" />
  </edge>
  <edge id="O60674 (pp) P42338" label="JAK2_HUMAN (pp) PK3CB_HUMAN" source="O60674" target="P42338">
    <att name="confidence_score" value="1.0" type="real" />
    <att name="confidence_score_old" value="1.0" type="real" />
    <att name="initial_score" value="0.2463" type="real" />
    <att name="relevance_score" value="0.112" type="real" />
  </edge>
  <edge id="O60674 (pp) Q05655" label="JAK2_HUMAN (pp) KPCD_HUMAN" source="O60674" target="Q05655">
    <att name="confidence_score" value="1.0" type="real" />
    <att name="confidence_score_old" value="1.0" type="real" />
    <att name="initial_score" value="0.1321" type="real" />
    <att name="relevance_score" value="0.1511627906976744" type="real" />
  </edge>
  <edge id="O60674 (pp) Q14289" label="JAK2_HUMAN (pp) FAK2_HUMAN" source="O60674" target="Q14289">
    <att name="confidence_score" value="1.0" type="real" />
    <att name="confidence_score_old" value="0.3335" type="real" />
    <att name="initial_score" value="0.41" type="real" />
    <att name="relevance_score" value="0.1511627906976744" type="real" />
  </edge>
  <edge id="O60674 (pp) Q92835" label="JAK2_HUMAN (pp) SHIP1_HUMAN" source="O60674" target="Q92835">
    <att name="confidence_score" value="1.0" type="real" />
    <att name="confidence_score_old" value="1.0" type="real" />
    <att name="initial_score" value="0.1132" type="real" />
    <att name="relevance_score" value="0.10344827586206896" type="real" />
  </edge>
  <edge id="O95352 (pp) Q05655" label="ATG7_HUMAN (pp) KPCD_HUMAN" source="O95352" target="Q05655">
    <att name="confidence_score" value="1.0" type="real" />
    <att name="confidence_score_old" value="0.3767" type="real" />
    <att name="initial_score" value="0.4688" type="real" />
    <att name="relevance_score" value="0.1111111111111111" type="real" />
  </edge>
  <edge id="O95352 (pp) Q14145" label="ATG7_HUMAN (pp) KEAP1_HUMAN" source="O95352" target="Q14145">
    <att name="confidence_score" value="1.0" type="real" />
    <att name="confidence_score_old" value="0.2262" type="real" />
    <att name="initial_score" value="0.2225" type="real" />
    <att name="relevance_score" value="0.1111111111111111" type="real" />
  </edge>
  <edge id="O95352 (pp) Q16236" label="ATG7_HUMAN (pp) NF2L2_HUMAN" source="O95352" target="Q16236">
    <att name="confidence_score" value="1.0" type="real" />
    <att name="confidence_score_old" value="0.2274" type="real" />
    <att name="initial_score" value="0.225" type="real" />
    <att name="relevance_score" value="0.1111111111111111" type="real" />
  </edge>
  <edge id="P00519 (pp) P02686" label="ABL1_HUMAN (pp) MBP_HUMAN" source="P00519" target="P02686">
    <att name="confidence_score" value="1.0" type="real" />
    <att name="confidence_score_old" value="0.2148" type="real" />
    <att name="initial_score" value="0.1973" type="real" />
    <att name="relevance_score" value="0.11363636363636363" type="real" />
  </edge>
  <edge id="P00519 (pp) P14598" label="ABL1_HUMAN (pp) NCF1_HUMAN" source="P00519" target="P14598">
    <att name="confidence_score" value="1.0" type="real" />
    <att name="confidence_score_old" value="0.3302" type="real" />
    <att name="initial_score" value="0.4052" type="real" />
    <att name="relevance_score" value="0.11363636363636363" type="real" />
  </edge>
  <edge id="P00519 (pp) P37840" label="ABL1_HUMAN (pp) SYUA_HUMAN" source="P00519" target="P37840">
    <att name="confidence_score" value="1.0" type="real" />
    <att name="confidence_score_old" value="0.7067" type="real" />
    <att name="initial_score" value="0.7728" type="real" />
    <att name="relevance_score" value="0.10714285714285714" type="real" />
  </edge>
  <edge id="P00519 (pp) P78527" label="ABL1_HUMAN (pp) PRKDC_HUMAN" source="P00519" target="P78527">
    <att name="confidence_score" value="1.0" type="real" />
    <att name="confidence_score_old" value="0.3209" type="real" />
    <att name="initial_score" value="0.3913" type="real" />
    <att name="relevance_score" value="0.11363636363636363" type="real" />
  </edge>
  <edge id="P00519 (pp) Q05513" label="ABL1_HUMAN (pp) KPCZ_HUMAN" source="P00519" target="Q05513">
    <att name="confidence_score" value="1.0" type="real" />
    <att name="confidence_score_old" value="0.226" type="real" />
    <att name="initial_score" value="0.222" type="real" />
    <att name="relevance_score" value="0.11363636363636363" type="real" />
  </edge>
  <edge id="P00519 (pp) Q05655" label="ABL1_HUMAN (pp) KPCD_HUMAN" source="P00519" target="Q05655">
    <att name="confidence_score" value="1.0" type="real" />
    <att name="confidence_score_old" value="0.2279" type="real" />
    <att name="initial_score" value="0.2261" type="real" />
    <att name="relevance_score" value="0.11363636363636363" type="real" />
  </edge>
  <edge id="P00519 (pp) Q92835" label="ABL1_HUMAN (pp) SHIP1_HUMAN" source="P00519" target="Q92835">
    <att name="confidence_score" value="1.0" type="real" />
    <att name="confidence_score_old" value="0.2576" type="real" />
    <att name="initial_score" value="0.2853" type="real" />
    <att name="relevance_score" value="0.10344827586206896" type="real" />
  </edge>
  <edge id="P01579 (pp) P15260" label="IFNG_HUMAN (pp) INGR1_HUMAN" source="P01579" target="P15260">
    <att name="confidence_score" value="1.0" type="real" />
    <att name="confidence_score_old" value="1.0" type="real" />
    <att name="initial_score" value="0.85" type="real" />
    <att name="relevance_score" value="0.2571428571428571" type="real" />
  </edge>
  <edge id="P01579 (pp) P23458" label="IFNG_HUMAN (pp) JAK1_HUMAN" source="P01579" target="P23458">
    <att name="confidence_score" value="1.0" type="real" />
    <att name="confidence_score_old" value="1.0" type="real" />
    <att name="initial_score" value="0.7469" type="real" />
    <att name="relevance_score" value="0.1347517730496454" type="real" />
  </edge>
  <edge id="P01579 (pp) P38484" label="IFNG_HUMAN (pp) INGR2_HUMAN" source="P01579" target="P38484">
    <att name="confidence_score" value="1.0" type="real" />
    <att name="confidence_score_old" value="1.0" type="real" />
    <att name="initial_score" value="0.7789" type="real" />
    <att name="relevance_score" value="0.2692307692307692" type="real" />
  </edge>
  <edge id="P01579 (pp) P42224" label="IFNG_HUMAN (pp) STAT1_HUMAN" source="P01579" target="P42224">
    <att name="confidence_score" value="1.0" type="real" />
    <att name="confidence_score_old" value="1.0" type="real" />
    <att name="initial_score" value="0.5975" type="real" />
    <att name="relevance_score" value="0.13125" type="real" />
  </edge>
  <edge id="P01579 (pp) Q05655" label="IFNG_HUMAN (pp) KPCD_HUMAN" source="P01579" target="Q05655">
    <att name="confidence_score" value="1.0" type="real" />
    <att name="confidence_score_old" value="1.0" type="real" />
    <att name="initial_score" value="0.1364" type="real" />
    <att name="relevance_score" value="0.2692307692307692" type="real" />
  </edge>
  <edge id="P02686 (pp) P05771" label="MBP_HUMAN (pp) KPCB_HUMAN" source="P02686" target="P05771">
    <att name="confidence_score" value="1.0" type="real" />
    <att name="confidence_score_old" value="0.3296" type="real" />
    <att name="initial_score" value="0.4042" type="real" />
    <att name="relevance_score" value="0.14705882352941177" type="real" />
  </edge>
  <edge id="P02686 (pp) P17252" label="MBP_HUMAN (pp) KPCA_HUMAN" source="P02686" target="P17252">
    <att name="confidence_score" value="1.0" type="real" />
    <att name="confidence_score_old" value="0.2829" type="real" />
    <att name="initial_score" value="0.3304" type="real" />
    <att name="relevance_score" value="0.14705882352941177" type="real" />
  </edge>
  <edge id="P02686 (pp) P41743" label="MBP_HUMAN (pp) KPCI_HUMAN" source="P02686" target="P41743">
    <att name="confidence_score" value="1.0" type="real" />
    <att name="confidence_score_old" value="0.5577" type="real" />
    <att name="initial_score" value="0.6584" type="real" />
    <att name="relevance_score" value="0.14705882352941177" type="real" />
  </edge>
  <edge id="P02686 (pp) Q04759" label="MBP_HUMAN (pp) KPCT_HUMAN" source="P02686" target="Q04759">
    <att name="confidence_score" value="1.0" type="real" />
    <att name="confidence_score_old" value="0.3366" type="real" />
    <att name="initial_score" value="0.4144" type="real" />
    <att name="relevance_score" value="0.14705882352941177" type="real" />
  </edge>
  <edge id="P02686 (pp) Q05513" label="MBP_HUMAN (pp) KPCZ_HUMAN" source="P02686" target="Q05513">
    <att name="confidence_score" value="1.0" type="real" />
    <att name="confidence_score_old" value="0.5325" type="real" />
    <att name="initial_score" value="0.636" type="real" />
    <att name="relevance_score" value="0.14705882352941177" type="real" />
  </edge>
  <edge id="P02686 (pp) Q05655" label="MBP_HUMAN (pp) KPCD_HUMAN" source="P02686" target="Q05655">
    <att name="confidence_score" value="1.0" type="real" />
    <att name="confidence_score_old" value="0.2566" type="real" />
    <att name="initial_score" value="0.2834" type="real" />
    <att name="relevance_score" value="0.14705882352941177" type="real" />
  </edge>
  <edge id="P04792 (pp) P37840" label="HSPB1_HUMAN (pp) SYUA_HUMAN" source="P04792" target="P37840">
    <att name="confidence_score" value="1.0" type="real" />
    <att name="confidence_score_old" value="0.2563" type="real" />
    <att name="initial_score" value="0.2827" type="real" />
    <att name="relevance_score" value="0.10714285714285714" type="real" />
  </edge>
  <edge id="P04792 (pp) Q02156" label="HSPB1_HUMAN (pp) KPCE_HUMAN" source="P04792" target="Q02156">
    <att name="confidence_score" value="1.0" type="real" />
    <att name="confidence_score_old" value="0.194" type="real" />
    <att name="initial_score" value="0.1482" type="real" />
    <att name="relevance_score" value="0.16521739130434782" type="real" />
  </edge>
  <edge id="P04792 (pp) Q05513" label="HSPB1_HUMAN (pp) KPCZ_HUMAN" source="P04792" target="Q05513">
    <att name="confidence_score" value="1.0" type="real" />
    <att name="confidence_score_old" value="0.1765" type="real" />
    <att name="initial_score" value="0.1024" type="real" />
    <att name="relevance_score" value="0.16521739130434782" type="real" />
  </edge>
  <edge id="P04792 (pp) Q05655" label="HSPB1_HUMAN (pp) KPCD_HUMAN" source="P04792" target="Q05655">
    <att name="confidence_score" value="1.0" type="real" />
    <att name="confidence_score_old" value="0.3429" type="real" />
    <att name="initial_score" value="0.4234" type="real" />
    <att name="relevance_score" value="0.16521739130434782" type="real" />
  </edge>
  <edge id="P04792 (pp) Q15139" label="HSPB1_HUMAN (pp) KPCD1_HUMAN" source="P04792" target="Q15139">
    <att name="confidence_score" value="1.0" type="real" />
    <att name="confidence_score_old" value="0.4968" type="real" />
    <att name="initial_score" value="0.6025" type="real" />
    <att name="relevance_score" value="0.16521739130434782" type="real" />
  </edge>
  <edge id="P05121 (pp) Q05655" label="PAI1_HUMAN (pp) KPCD_HUMAN" source="P05121" target="Q05655">
    <att name="confidence_score" value="1.0" type="real" />
    <att name="confidence_score_old" value="0.3379" type="real" />
    <att name="initial_score" value="0.4162" type="real" />
    <att name="relevance_score" value="0.11764705882352941" type="real" />
  </edge>
  <edge id="P05129 (pp) P05771" label="KPCG_HUMAN (pp) KPCB_HUMAN" source="P05129" target="P05771">
    <att name="confidence_score" value="1.0" type="real" />
    <att name="confidence_score_old" value="1.0" type="real" />
    <att name="initial_score" value="0.0441" type="real" />
    <att name="relevance_score" value="0.4" type="real" />
  </edge>
  <edge id="P05129 (pp) P09429" label="KPCG_HUMAN (pp) HMGB1_HUMAN" source="P05129" target="P09429">
    <att name="confidence_score" value="1.0" type="real" />
    <att name="confidence_score_old" value="0.2365" type="real" />
    <att name="initial_score" value="0.2439" type="real" />
    <att name="relevance_score" value="0.10679611650485436" type="real" />
  </edge>
  <edge id="P05129 (pp) P11388" label="KPCG_HUMAN (pp) TOP2A_HUMAN" source="P05129" target="P11388">
    <att name="confidence_score" value="1.0" type="real" />
    <att name="confidence_score_old" value="0.3256" type="real" />
    <att name="initial_score" value="0.3984" type="real" />
    <att name="relevance_score" value="0.13953488372093023" type="real" />
  </edge>
  <edge id="P05129 (pp) P17252" label="KPCG_HUMAN (pp) KPCA_HUMAN" source="P05129" target="P17252">
    <att name="confidence_score" value="1.0" type="real" />
    <att name="confidence_score_old" value="1.0" type="real" />
    <att name="initial_score" value="0.0803" type="real" />
    <att name="relevance_score" value="0.26490066225165565" type="real" />
  </edge>
  <edge id="P05129 (pp) P24723" label="KPCG_HUMAN (pp) KPCL_HUMAN" source="P05129" target="P24723">
    <att name="confidence_score" value="1.0" type="real" />
    <att name="confidence_score_old" value="1.0" type="real" />
    <att name="relevance_score" value="0.40816326530612246" type="real" />
  </edge>
  <edge id="P05129 (pp) P25098" label="KPCG_HUMAN (pp) ARBK1_HUMAN" source="P05129" target="P25098">
    <att name="confidence_score" value="1.0" type="real" />
    <att name="confidence_score_old" value="1.0" type="real" />
    <att name="initial_score" value="0.4071" type="real" />
    <att name="relevance_score" value="0.16666666666666666" type="real" />
  </edge>
  <edge id="P05129 (pp) P29966" label="KPCG_HUMAN (pp) MARCS_HUMAN" source="P05129" target="P29966">
    <att name="confidence_score" value="1.0" type="real" />
    <att name="confidence_score_old" value="0.2111" type="real" />
    <att name="initial_score" value="0.1891" type="real" />
    <att name="relevance_score" value="0.2222222222222222" type="real" />
  </edge>
  <edge id="P05129 (pp) P37840" label="KPCG_HUMAN (pp) SYUA_HUMAN" source="P05129" target="P37840">
    <att name="confidence_score" value="1.0" type="real" />
    <att name="confidence_score_old" value="0.2496" type="real" />
    <att name="initial_score" value="0.2699" type="real" />
    <att name="relevance_score" value="0.10714285714285714" type="real" />
  </edge>
  <edge id="P05129 (pp) P41743" label="KPCG_HUMAN (pp) KPCI_HUMAN" source="P05129" target="P41743">
    <att name="confidence_score" value="1.0" type="real" />
    <att name="confidence_score_old" value="1.0" type="real" />
    <att name="relevance_score" value="0.26582278481012656" type="real" />
  </edge>
  <edge id="P05129 (pp) P48167" label="KPCG_HUMAN (pp) GLRB_HUMAN" source="P05129" target="P48167">
    <att name="confidence_score" value="1.0" type="real" />
    <att name="confidence_score_old" value="0.3379" type="real" />
    <att name="initial_score" value="0.4163" type="real" />
    <att name="relevance_score" value="0.15" type="real" />
  </edge>
  <edge id="P05129 (pp) Q02156" label="KPCG_HUMAN (pp) KPCE_HUMAN" source="P05129" target="Q02156">
    <att name="confidence_score" value="1.0" type="real" />
    <att name="confidence_score_old" value="1.0" type="real" />
    <att name="relevance_score" value="0.39285714285714285" type="real" />
  </edge>
  <edge id="P05129 (pp) Q04759" label="KPCG_HUMAN (pp) KPCT_HUMAN" source="P05129" target="Q04759">
    <att name="confidence_score" value="1.0" type="real" />
    <att name="confidence_score_old" value="1.0" type="real" />
    <att name="relevance_score" value="0.2328767123287671" type="real" />
  </edge>
  <edge id="P05129 (pp) Q05513" label="KPCG_HUMAN (pp) KPCZ_HUMAN" source="P05129" target="Q05513">
    <att name="confidence_score" value="1.0" type="real" />
    <att name="confidence_score_old" value="1.0" type="real" />
    <att name="relevance_score" value="0.2727272727272727" type="real" />
  </edge>
  <edge id="P05129 (pp) Q05655" label="KPCG_HUMAN (pp) KPCD_HUMAN" source="P05129" target="Q05655">
    <att name="confidence_score" value="1.0" type="real" />
    <att name="confidence_score_old" value="1.0" type="real" />
    <att name="relevance_score" value="0.40816326530612246" type="real" />
  </edge>
  <edge id="P05129 (pp) Q15139" label="KPCG_HUMAN (pp) KPCD1_HUMAN" source="P05129" target="Q15139">
    <att name="confidence_score" value="1.0" type="real" />
    <att name="confidence_score_old" value="1.0" type="real" />
    <att name="relevance_score" value="0.32653061224489793" type="real" />
  </edge>
  <edge id="P05771 (pp) P07948" label="KPCB_HUMAN (pp) LYN_HUMAN" source="P05771" target="P07948">
    <att name="confidence_score" value="1.0" type="real" />
    <att name="confidence_score_old" value="0.2295" type="real" />
    <att name="initial_score" value="0.2294" type="real" />
    <att name="relevance_score" value="0.12206572769953052" type="real" />
  </edge>
  <edge id="P05771 (pp) P09429" label="KPCB_HUMAN (pp) HMGB1_HUMAN" source="P05771" target="P09429">
    <att name="confidence_score" value="1.0" type="real" />
    <att name="confidence_score_old" value="0.2355" type="real" />
    <att name="initial_score" value="0.242" type="real" />
    <att name="relevance_score" value="0.10679611650485436" type="real" />
  </edge>
  <edge id="P05771 (pp) P11388" label="KPCB_HUMAN (pp) TOP2A_HUMAN" source="P05771" target="P11388">
    <att name="confidence_score" value="1.0" type="real" />
    <att name="confidence_score_old" value="0.324" type="real" />
    <att name="initial_score" value="0.396" type="real" />
    <att name="relevance_score" value="0.13953488372093023" type="real" />
  </edge>
  <edge id="P05771 (pp) P14598" label="KPCB_HUMAN (pp) NCF1_HUMAN" source="P05771" target="P14598">
    <att name="confidence_score" value="1.0" type="real" />
    <att name="confidence_score_old" value="1.0" type="real" />
    <att name="initial_score" value="0.6743" type="real" />
    <att name="relevance_score" value="0.275" type="real" />
  </edge>
  <edge id="P05771 (pp) P16401" label="KPCB_HUMAN (pp) H15_HUMAN" source="P05771" target="P16401">
    <att name="confidence_score" value="1.0" type="real" />
    <att name="confidence_score_old" value="0.3237" type="real" />
    <att name="initial_score" value="0.3956" type="real" />
    <att name="relevance_score" value="0.11627906976744186" type="real" />
  </edge>
  <edge id="P05771 (pp) P17252" label="KPCB_HUMAN (pp) KPCA_HUMAN" source="P05771" target="P17252">
    <att name="confidence_score" value="1.0" type="real" />
    <att name="confidence_score_old" value="1.0" type="real" />
    <att name="initial_score" value="0.0695" type="real" />
    <att name="relevance_score" value="0.26490066225165565" type="real" />
  </edge>
  <edge id="P05771 (pp) P17677" label="KPCB_HUMAN (pp) NEUM_HUMAN" source="P05771" target="P17677">
    <att name="confidence_score" value="1.0" type="real" />
    <att name="confidence_score_old" value="0.3355" type="real" />
    <att name="initial_score" value="0.4129" type="real" />
    <att name="relevance_score" value="0.125" type="real" />
  </edge>
  <edge id="P05771 (pp) P19878" label="KPCB_HUMAN (pp) NCF2_HUMAN" source="P05771" target="P19878">
    <att name="confidence_score" value="1.0" type="real" />
    <att name="confidence_score_old" value="1.0" type="real" />
    <att name="initial_score" value="0.1647" type="real" />
    <att name="relevance_score" value="0.2727272727272727" type="real" />
  </edge>
  <edge id="P05771 (pp) P24723" label="KPCB_HUMAN (pp) KPCL_HUMAN" source="P05771" target="P24723">
    <att name="confidence_score" value="1.0" type="real" />
    <att name="confidence_score_old" value="1.0" type="real" />
    <att name="relevance_score" value="0.4" type="real" />
  </edge>
  <edge id="P05771 (pp) P25098" label="KPCB_HUMAN (pp) ARBK1_HUMAN" source="P05771" target="P25098">
    <att name="confidence_score" value="1.0" type="real" />
    <att name="confidence_score_old" value="0.3885" type="real" />
    <att name="initial_score" value="0.4837" type="real" />
    <att name="relevance_score" value="0.16666666666666666" type="real" />
  </edge>
  <edge id="P05771 (pp) P29966" label="KPCB_HUMAN (pp) MARCS_HUMAN" source="P05771" target="P29966">
    <att name="confidence_score" value="1.0" type="real" />
    <att name="confidence_score_old" value="0.3913" type="real" />
    <att name="initial_score" value="0.4872" type="real" />
    <att name="relevance_score" value="0.2222222222222222" type="real" />
  </edge>
  <edge id="P05771 (pp) P41743" label="KPCB_HUMAN (pp) KPCI_HUMAN" source="P05771" target="P41743">
    <att name="confidence_score" value="1.0" type="real" />
    <att name="confidence_score_old" value="1.0" type="real" />
    <att name="relevance_score" value="0.26582278481012656" type="real" />
  </edge>
  <edge id="P05771 (pp) P48167" label="KPCB_HUMAN (pp) GLRB_HUMAN" source="P05771" target="P48167">
    <att name="confidence_score" value="1.0" type="real" />
    <att name="confidence_score_old" value="0.3352" type="real" />
    <att name="initial_score" value="0.4124" type="real" />
    <att name="relevance_score" value="0.15" type="real" />
  </edge>
  <edge id="P05771 (pp) P57078" label="KPCB_HUMAN (pp) RIPK4_HUMAN" source="P05771" target="P57078">
    <att name="confidence_score" value="1.0" type="real" />
    <att name="confidence_score_old" value="0.4896" type="real" />
    <att name="initial_score" value="0.5954" type="real" />
    <att name="relevance_score" value="0.2" type="real" />
  </edge>
  <edge id="P05771 (pp) Q02156" label="KPCB_HUMAN (pp) KPCE_HUMAN" source="P05771" target="Q02156">
    <att name="confidence_score" value="1.0" type="real" />
    <att name="confidence_score_old" value="1.0" type="real" />
    <att name="relevance_score" value="0.39285714285714285" type="real" />
  </edge>
  <edge id="P05771 (pp) Q04759" label="KPCB_HUMAN (pp) KPCT_HUMAN" source="P05771" target="Q04759">
    <att name="confidence_score" value="1.0" type="real" />
    <att name="confidence_score_old" value="1.0" type="real" />
    <att name="relevance_score" value="0.2328767123287671" type="real" />
  </edge>
  <edge id="P05771 (pp) Q05513" label="KPCB_HUMAN (pp) KPCZ_HUMAN" source="P05771" target="Q05513">
    <att name="confidence_score" value="1.0" type="real" />
    <att name="confidence_score_old" value="1.0" type="real" />
    <att name="relevance_score" value="0.2727272727272727" type="real" />
  </edge>
  <edge id="P05771 (pp) Q05655" label="KPCB_HUMAN (pp) KPCD_HUMAN" source="P05771" target="Q05655">
    <att name="confidence_score" value="1.0" type="real" />
    <att name="confidence_score_old" value="1.0" type="real" />
    <att name="initial_score" value="0.4439" type="real" />
    <att name="relevance_score" value="0.4" type="real" />
  </edge>
  <edge id="P05771 (pp) Q15080" label="KPCB_HUMAN (pp) NCF4_HUMAN" source="P05771" target="Q15080">
    <att name="confidence_score" value="1.0" type="real" />
    <att name="confidence_score_old" value="1.0" type="real" />
    <att name="initial_score" value="0.1629" type="real" />
    <att name="relevance_score" value="0.4" type="real" />
  </edge>
  <edge id="P05771 (pp) Q15139" label="KPCB_HUMAN (pp) KPCD1_HUMAN" source="P05771" target="Q15139">
    <att name="confidence_score" value="1.0" type="real" />
    <att name="confidence_score_old" value="1.0" type="real" />
    <att name="relevance_score" value="0.32653061224489793" type="real" />
  </edge>
  <edge id="P05771 (pp) Q8IV61" label="KPCB_HUMAN (pp) GRP3_HUMAN" source="P05771" target="Q8IV61">
    <att name="confidence_score" value="1.0" type="real" />
    <att name="confidence_score_old" value="0.4468" type="real" />
    <att name="initial_score" value="0.5513" type="real" />
    <att name="relevance_score" value="0.4" type="real" />
  </edge>
  <edge id="P05771 (pp) Q8WV44" label="KPCB_HUMAN (pp) TRI41_HUMAN" source="P05771" target="Q8WV44">
    <att name="confidence_score" value="1.0" type="real" />
    <att name="confidence_score_old" value="0.3337" type="real" />
    <att name="initial_score" value="0.4102" type="real" />
    <att name="relevance_score" value="0.10416666666666667" type="real" />
  </edge>
  <edge id="P05771 (pp) Q9NYA1" label="KPCB_HUMAN (pp) SPHK1_HUMAN" source="P05771" target="Q9NYA1">
    <att name="confidence_score" value="1.0" type="real" />
    <att name="confidence_score_old" value="1.0" type="real" />
    <att name="initial_score" value="0.3934" type="real" />
    <att name="relevance_score" value="0.17073170731707318" type="real" />
  </edge>
  <edge id="P06213 (pp) P08069" label="INSR_HUMAN (pp) IGF1R_HUMAN" source="P06213" target="P08069">
    <att name="confidence_score" value="1.0" type="real" />
    <att name="confidence_score_old" value="0.357" type="real" />
    <att name="initial_score" value="0.4429" type="real" />
    <att name="relevance_score" value="0.12222222222222222" type="real" />
  </edge>
  <edge id="P06213 (pp) P23458" label="INSR_HUMAN (pp) JAK1_HUMAN" source="P06213" target="P23458">
    <att name="confidence_score" value="1.0" type="real" />
    <att name="confidence_score_old" value="0.257" type="real" />
    <att name="initial_score" value="0.2841" type="real" />
    <att name="relevance_score" value="0.12222222222222222" type="real" />
  </edge>
  <edge id="P06213 (pp) P35568" label="INSR_HUMAN (pp) IRS1_HUMAN" source="P06213" target="P35568">
    <att name="confidence_score" value="1.0" type="real" />
    <att name="confidence_score_old" value="1.0" type="real" />
    <att name="initial_score" value="0.8033" type="real" />
    <att name="relevance_score" value="0.12222222222222222" type="real" />
  </edge>
  <edge id="P06213 (pp) Q05655" label="INSR_HUMAN (pp) KPCD_HUMAN" source="P06213" target="Q05655">
    <att name="confidence_score" value="1.0" type="real" />
    <att name="confidence_score_old" value="0.6085" type="real" />
    <att name="initial_score" value="0.7005" type="real" />
    <att name="relevance_score" value="0.12222222222222222" type="real" />
  </edge>
  <edge id="P07948 (pp) P23458" label="LYN_HUMAN (pp) JAK1_HUMAN" source="P07948" target="P23458">
    <att name="confidence_score" value="1.0" type="real" />
    <att name="confidence_score_old" value="1.0" type="real" />
    <att name="initial_score" value="0.371" type="real" />
    <att name="relevance_score" value="0.12206572769953052" type="real" />
  </edge>
  <edge id="P07948 (pp) P30273" label="LYN_HUMAN (pp) FCERG_HUMAN" source="P07948" target="P30273">
    <att name="confidence_score" value="1.0" type="real" />
    <att name="confidence_score_old" value="1.0" type="real" />
    <att name="initial_score" value="0.6862" type="real" />
    <att name="relevance_score" value="0.12206572769953052" type="real" />
  </edge>
  <edge id="P07948 (pp) P37840" label="LYN_HUMAN (pp) SYUA_HUMAN" source="P07948" target="P37840">
    <att name="confidence_score" value="1.0" type="real" />
    <att name="confidence_score_old" value="0.2262" type="real" />
    <att name="initial_score" value="0.2224" type="real" />
    <att name="relevance_score" value="0.10714285714285714" type="real" />
  </edge>
  <edge id="P07948 (pp) P40189" label="LYN_HUMAN (pp) IL6RB_HUMAN" source="P07948" target="P40189">
    <att name="confidence_score" value="1.0" type="real" />
    <att name="confidence_score_old" value="1.0" type="real" />
    <att name="relevance_score" value="0.12206572769953052" type="real" />
  </edge>
  <edge id="P07948 (pp) P42224" label="LYN_HUMAN (pp) STAT1_HUMAN" source="P07948" target="P42224">
    <att name="confidence_score" value="1.0" type="real" />
    <att name="confidence_score_old" value="0.2229" type="real" />
    <att name="initial_score" value="0.2153" type="real" />
    <att name="relevance_score" value="0.12206572769953052" type="real" />
  </edge>
  <edge id="P07948 (pp) P42338" label="LYN_HUMAN (pp) PK3CB_HUMAN" source="P07948" target="P42338">
    <att name="confidence_score" value="1.0" type="real" />
    <att name="confidence_score_old" value="1.0" type="real" />
    <att name="initial_score" value="0.2146" type="real" />
    <att name="relevance_score" value="0.112" type="real" />
  </edge>
  <edge id="P07948 (pp) P78527" label="LYN_HUMAN (pp) PRKDC_HUMAN" source="P07948" target="P78527">
    <att name="confidence_score" value="1.0" type="real" />
    <att name="confidence_score_old" value="0.3174" type="real" />
    <att name="initial_score" value="0.3861" type="real" />
    <att name="relevance_score" value="0.12206572769953052" type="real" />
  </edge>
  <edge id="P07948 (pp) Q04759" label="LYN_HUMAN (pp) KPCT_HUMAN" source="P07948" target="Q04759">
    <att name="confidence_score" value="1.0" type="real" />
    <att name="confidence_score_old" value="1.0" type="real" />
    <att name="initial_score" value="0.1719" type="real" />
    <att name="relevance_score" value="0.12206572769953052" type="real" />
  </edge>
  <edge id="P07948 (pp) Q05655" label="LYN_HUMAN (pp) KPCD_HUMAN" source="P07948" target="Q05655">
    <att name="confidence_score" value="1.0" type="real" />
    <att name="confidence_score_old" value="0.3241" type="real" />
    <att name="initial_score" value="0.3961" type="real" />
    <att name="relevance_score" value="0.12206572769953052" type="real" />
  </edge>
  <edge id="P07948 (pp) Q14289" label="LYN_HUMAN (pp) FAK2_HUMAN" source="P07948" target="Q14289">
    <att name="confidence_score" value="1.0" type="real" />
    <att name="confidence_score_old" value="0.328" type="real" />
    <att name="initial_score" value="0.4019" type="real" />
    <att name="relevance_score" value="0.12206572769953052" type="real" />
  </edge>
  <edge id="P07948 (pp) Q16625" label="LYN_HUMAN (pp) OCLN_HUMAN" source="P07948" target="Q16625">
    <att name="confidence_score" value="1.0" type="real" />
    <att name="confidence_score_old" value="0.1706" type="real" />
    <att name="initial_score" value="0.0861" type="real" />
    <att name="relevance_score" value="0.11320754716981132" type="real" />
  </edge>
  <edge id="P07948 (pp) Q8N5V2" label="LYN_HUMAN (pp) NGEF_HUMAN" source="P07948" target="Q8N5V2">
    <att name="confidence_score" value="1.0" type="real" />
    <att name="confidence_score_old" value="1.0" type="real" />
    <att name="initial_score" value="0.0452" type="real" />
    <att name="relevance_score" value="0.12206572769953052" type="real" />
  </edge>
  <edge id="P07948 (pp) Q92835" label="LYN_HUMAN (pp) SHIP1_HUMAN" source="P07948" target="Q92835">
    <att name="confidence_score" value="1.0" type="real" />
    <att name="confidence_score_old" value="0.3166" type="real" />
    <att name="initial_score" value="0.3849" type="real" />
    <att name="relevance_score" value="0.10344827586206896" type="real" />
  </edge>
  <edge id="P07948 (pp) Q9NYA1" label="LYN_HUMAN (pp) SPHK1_HUMAN" source="P07948" target="Q9NYA1">
    <att name="confidence_score" value="1.0" type="real" />
    <att name="confidence_score_old" value="0.3178" type="real" />
    <att name="initial_score" value="0.3867" type="real" />
    <att name="relevance_score" value="0.12206572769953052" type="real" />
  </edge>
  <edge id="P08069 (pp) P23458" label="IGF1R_HUMAN (pp) JAK1_HUMAN" source="P08069" target="P23458">
    <att name="confidence_score" value="1.0" type="real" />
    <att name="confidence_score_old" value="0.2028" type="real" />
    <att name="initial_score" value="0.1696" type="real" />
    <att name="relevance_score" value="0.1347517730496454" type="real" />
  </edge>
  <edge id="P08069 (pp) P35568" label="IGF1R_HUMAN (pp) IRS1_HUMAN" source="P08069" target="P35568">
    <att name="confidence_score" value="1.0" type="real" />
    <att name="confidence_score_old" value="1.0" type="real" />
    <att name="initial_score" value="0.7972" type="real" />
    <att name="relevance_score" value="0.1565217391304348" type="real" />
  </edge>
  <edge id="P08069 (pp) P78527" label="IGF1R_HUMAN (pp) PRKDC_HUMAN" source="P08069" target="P78527">
    <att name="confidence_score" value="1.0" type="real" />
    <att name="confidence_score_old" value="0.1736" type="real" />
    <att name="initial_score" value="0.0944" type="real" />
    <att name="relevance_score" value="0.1282051282051282" type="real" />
  </edge>
  <edge id="P08069 (pp) Q05655" label="IGF1R_HUMAN (pp) KPCD_HUMAN" source="P08069" target="Q05655">
    <att name="confidence_score" value="1.0" type="real" />
    <att name="confidence_score_old" value="0.2013" type="real" />
    <att name="initial_score" value="0.166" type="real" />
    <att name="relevance_score" value="0.1744186046511628" type="real" />
  </edge>
  <edge id="P08069 (pp) Q15139" label="IGF1R_HUMAN (pp) KPCD1_HUMAN" source="P08069" target="Q15139">
    <att name="confidence_score" value="1.0" type="real" />
    <att name="confidence_score_old" value="0.2012" type="real" />
    <att name="initial_score" value="0.1658" type="real" />
    <att name="relevance_score" value="0.1744186046511628" type="real" />
  </edge>
  <edge id="P09429 (pp) P17252" label="HMGB1_HUMAN (pp) KPCA_HUMAN" source="P09429" target="P17252">
    <att name="confidence_score" value="1.0" type="real" />
    <att name="confidence_score_old" value="0.2345" type="real" />
    <att name="initial_score" value="0.2399" type="real" />
    <att name="relevance_score" value="0.10679611650485436" type="real" />
  </edge>
  <edge id="P09429 (pp) P51617" label="HMGB1_HUMAN (pp) IRAK1_HUMAN" source="P09429" target="P51617">
    <att name="confidence_score" value="1.0" type="real" />
    <att name="confidence_score_old" value="1.0" type="real" />
    <att name="initial_score" value="0.2394" type="real" />
    <att name="relevance_score" value="0.10679611650485436" type="real" />
  </edge>
  <edge id="P09429 (pp) Q05655" label="HMGB1_HUMAN (pp) KPCD_HUMAN" source="P09429" target="Q05655">
    <att name="confidence_score" value="1.0" type="real" />
    <att name="confidence_score_old" value="0.2366" type="real" />
    <att name="initial_score" value="0.2441" type="real" />
    <att name="relevance_score" value="0.10679611650485436" type="real" />
  </edge>
  <edge id="P11388 (pp) P17252" label="TOP2A_HUMAN (pp) KPCA_HUMAN" source="P11388" target="P17252">
    <att name="confidence_score" value="1.0" type="real" />
    <att name="confidence_score_old" value="0.3216" type="real" />
    <att name="initial_score" value="0.3924" type="real" />
    <att name="relevance_score" value="0.13953488372093023" type="real" />
  </edge>
  <edge id="P11388 (pp) P40337" label="TOP2A_HUMAN (pp) VHL_HUMAN" source="P11388" target="P40337">
    <att name="confidence_score" value="1.0" type="real" />
    <att name="confidence_score_old" value="0.2706" type="real" />
    <att name="initial_score" value="0.309" type="real" />
    <att name="relevance_score" value="0.11797752808988764" type="real" />
  </edge>
  <edge id="P11388 (pp) P78527" label="TOP2A_HUMAN (pp) PRKDC_HUMAN" source="P11388" target="P78527">
    <att name="confidence_score" value="1.0" type="real" />
    <att name="confidence_score_old" value="0.1887" type="real" />
    <att name="initial_score" value="0.1349" type="real" />
    <att name="relevance_score" value="0.1282051282051282" type="real" />
  </edge>
  <edge id="P11388 (pp) Q02880" label="TOP2A_HUMAN (pp) TOP2B_HUMAN" source="P11388" target="Q02880">
    <att name="confidence_score" value="1.0" type="real" />
    <att name="confidence_score_old" value="0.358" type="real" />
    <att name="initial_score" value="0.4442" type="real" />
    <att name="relevance_score" value="0.13953488372093023" type="real" />
  </edge>
  <edge id="P11388 (pp) Q05655" label="TOP2A_HUMAN (pp) KPCD_HUMAN" source="P11388" target="Q05655">
    <att name="confidence_score" value="1.0" type="real" />
    <att name="confidence_score_old" value="0.6719" type="real" />
    <att name="initial_score" value="0.7484" type="real" />
    <att name="relevance_score" value="0.13953488372093023" type="real" />
  </edge>
  <edge id="P14598 (pp) P17252" label="NCF1_HUMAN (pp) KPCA_HUMAN" source="P14598" target="P17252">
    <att name="confidence_score" value="1.0" type="real" />
    <att name="confidence_score_old" value="1.0" type="real" />
    <att name="initial_score" value="0.5305" type="real" />
    <att name="relevance_score" value="0.26490066225165565" type="real" />
  </edge>
  <edge id="P14598 (pp) P19878" label="NCF1_HUMAN (pp) NCF2_HUMAN" source="P14598" target="P19878">
    <att name="confidence_score" value="1.0" type="real" />
    <att name="confidence_score_old" value="1.0" type="real" />
    <att name="initial_score" value="0.8633" type="real" />
    <att name="relevance_score" value="0.2727272727272727" type="real" />
  </edge>
  <edge id="P14598 (pp) P78527" label="NCF1_HUMAN (pp) PRKDC_HUMAN" source="P14598" target="P78527">
    <att name="confidence_score" value="1.0" type="real" />
    <att name="confidence_score_old" value="0.2758" type="real" />
    <att name="initial_score" value="0.3181" type="real" />
    <att name="relevance_score" value="0.1282051282051282" type="real" />
  </edge>
  <edge id="P14598 (pp) Q05513" label="NCF1_HUMAN (pp) KPCZ_HUMAN" source="P14598" target="Q05513">
    <att name="confidence_score" value="1.0" type="real" />
    <att name="confidence_score_old" value="1.0" type="real" />
    <att name="initial_score" value="0.7396" type="real" />
    <att name="relevance_score" value="0.2727272727272727" type="real" />
  </edge>
  <edge id="P14598 (pp) Q05655" label="NCF1_HUMAN (pp) KPCD_HUMAN" source="P14598" target="Q05655">
    <att name="confidence_score" value="1.0" type="real" />
    <att name="confidence_score_old" value="1.0" type="real" />
    <att name="initial_score" value="0.5393" type="real" />
    <att name="relevance_score" value="0.275" type="real" />
  </edge>
  <edge id="P14598 (pp) Q14289" label="NCF1_HUMAN (pp) FAK2_HUMAN" source="P14598" target="Q14289">
    <att name="confidence_score" value="1.0" type="real" />
    <att name="confidence_score_old" value="0.2116" type="real" />
    <att name="initial_score" value="0.1901" type="real" />
    <att name="relevance_score" value="0.17857142857142858" type="real" />
  </edge>
  <edge id="P14598 (pp) Q15080" label="NCF1_HUMAN (pp) NCF4_HUMAN" source="P14598" target="Q15080">
    <att name="confidence_score" value="1.0" type="real" />
    <att name="confidence_score_old" value="1.0" type="real" />
    <att name="initial_score" value="0.8433" type="real" />
    <att name="relevance_score" value="0.275" type="real" />
  </edge>
  <edge id="P15260 (pp) P23458" label="INGR1_HUMAN (pp) JAK1_HUMAN" source="P15260" target="P23458">
    <att name="confidence_score" value="1.0" type="real" />
    <att name="confidence_score_old" value="1.0" type="real" />
    <att name="initial_score" value="0.4478" type="real" />
    <att name="relevance_score" value="0.1347517730496454" type="real" />
  </edge>
  <edge id="P15260 (pp) P38484" label="INGR1_HUMAN (pp) INGR2_HUMAN" source="P15260" target="P38484">
    <att name="confidence_score" value="1.0" type="real" />
    <att name="confidence_score_old" value="1.0" type="real" />
    <att name="initial_score" value="0.3581" type="real" />
    <att name="relevance_score" value="0.2571428571428571" type="real" />
  </edge>
  <edge id="P15260 (pp) P42224" label="INGR1_HUMAN (pp) STAT1_HUMAN" source="P15260" target="P42224">
    <att name="confidence_score" value="1.0" type="real" />
    <att name="confidence_score_old" value="1.0" type="real" />
    <att name="initial_score" value="0.8034" type="real" />
    <att name="relevance_score" value="0.13125" type="real" />
  </edge>
  <edge id="P15260 (pp) Q05655" label="INGR1_HUMAN (pp) KPCD_HUMAN" source="P15260" target="Q05655">
    <att name="confidence_score" value="1.0" type="real" />
    <att name="confidence_score_old" value="1.0" type="real" />
    <att name="initial_score" value="0.1344" type="real" />
    <att name="relevance_score" value="0.2571428571428571" type="real" />
  </edge>
  <edge id="P16401 (pp) P17252" label="H15_HUMAN (pp) KPCA_HUMAN" source="P16401" target="P17252">
    <att name="confidence_score" value="1.0" type="real" />
    <att name="confidence_score_old" value="0.3583" type="real" />
    <att name="initial_score" value="0.4446" type="real" />
    <att name="relevance_score" value="0.11627906976744186" type="real" />
  </edge>
  <edge id="P16401 (pp) Q05513" label="H15_HUMAN (pp) KPCZ_HUMAN" source="P16401" target="Q05513">
    <att name="confidence_score" value="1.0" type="real" />
    <att name="confidence_score_old" value="0.321" type="real" />
    <att name="initial_score" value="0.3915" type="real" />
    <att name="relevance_score" value="0.11627906976744186" type="real" />
  </edge>
  <edge id="P16401 (pp) Q05655" label="H15_HUMAN (pp) KPCD_HUMAN" source="P16401" target="Q05655">
    <att name="confidence_score" value="1.0" type="real" />
    <att name="confidence_score_old" value="0.2681" type="real" />
    <att name="initial_score" value="0.3045" type="real" />
    <att name="relevance_score" value="0.11627906976744186" type="real" />
  </edge>
  <edge id="P17252 (pp) P19878" label="KPCA_HUMAN (pp) NCF2_HUMAN" source="P17252" target="P19878">
    <att name="confidence_score" value="1.0" type="real" />
    <att name="confidence_score_old" value="1.0" type="real" />
    <att name="initial_score" value="0.1637" type="real" />
    <att name="relevance_score" value="0.26490066225165565" type="real" />
  </edge>
  <edge id="P17252 (pp) P24723" label="KPCA_HUMAN (pp) KPCL_HUMAN" source="P17252" target="P24723">
    <att name="confidence_score" value="1.0" type="real" />
    <att name="confidence_score_old" value="1.0" type="real" />
    <att name="initial_score" value="0.0553" type="real" />
    <att name="relevance_score" value="0.26490066225165565" type="real" />
  </edge>
  <edge id="P17252 (pp) P25098" label="KPCA_HUMAN (pp) ARBK1_HUMAN" source="P17252" target="P25098">
    <att name="confidence_score" value="1.0" type="real" />
    <att name="confidence_score_old" value="1.0" type="real" />
    <att name="initial_score" value="0.4004" type="real" />
    <att name="relevance_score" value="0.16666666666666666" type="real" />
  </edge>
  <edge id="P17252 (pp) P29966" label="KPCA_HUMAN (pp) MARCS_HUMAN" source="P17252" target="P29966">
    <att name="confidence_score" value="1.0" type="real" />
    <att name="confidence_score_old" value="1.0" type="real" />
    <att name="initial_score" value="0.4838" type="real" />
    <att name="relevance_score" value="0.2222222222222222" type="real" />
  </edge>
  <edge id="P17252 (pp) P37840" label="KPCA_HUMAN (pp) SYUA_HUMAN" source="P17252" target="P37840">
    <att name="confidence_score" value="1.0" type="real" />
    <att name="confidence_score_old" value="0.2682" type="real" />
    <att name="initial_score" value="0.3047" type="real" />
    <att name="relevance_score" value="0.10714285714285714" type="real" />
  </edge>
  <edge id="P17252 (pp) P41743" label="KPCA_HUMAN (pp) KPCI_HUMAN" source="P17252" target="P41743">
    <att name="confidence_score" value="1.0" type="real" />
    <att name="confidence_score_old" value="1.0" type="real" />
    <att name="relevance_score" value="0.26490066225165565" type="real" />
  </edge>
  <edge id="P17252 (pp) Q02156" label="KPCA_HUMAN (pp) KPCE_HUMAN" source="P17252" target="Q02156">
    <att name="confidence_score" value="1.0" type="real" />
    <att name="confidence_score_old" value="1.0" type="real" />
    <att name="initial_score" value="0.4209" type="real" />
    <att name="relevance_score" value="0.26490066225165565" type="real" />
  </edge>
  <edge id="P17252 (pp) Q04759" label="KPCA_HUMAN (pp) KPCT_HUMAN" source="P17252" target="Q04759">
    <att name="confidence_score" value="1.0" type="real" />
    <att name="confidence_score_old" value="1.0" type="real" />
    <att name="relevance_score" value="0.2328767123287671" type="real" />
  </edge>
  <edge id="P17252 (pp) Q05513" label="KPCA_HUMAN (pp) KPCZ_HUMAN" source="P17252" target="Q05513">
    <att name="confidence_score" value="1.0" type="real" />
    <att name="confidence_score_old" value="1.0" type="real" />
    <att name="initial_score" value="0.0435" type="real" />
    <att name="relevance_score" value="0.26490066225165565" type="real" />
  </edge>
  <edge id="P17252 (pp) Q05655" label="KPCA_HUMAN (pp) KPCD_HUMAN" source="P17252" target="Q05655">
    <att name="confidence_score" value="1.0" type="real" />
    <att name="confidence_score_old" value="1.0" type="real" />
    <att name="initial_score" value="0.0428" type="real" />
    <att name="relevance_score" value="0.26490066225165565" type="real" />
  </edge>
  <edge id="P17252 (pp) Q15080" label="KPCA_HUMAN (pp) NCF4_HUMAN" source="P17252" target="Q15080">
    <att name="confidence_score" value="1.0" type="real" />
    <att name="confidence_score_old" value="1.0" type="real" />
    <att name="initial_score" value="0.1618" type="real" />
    <att name="relevance_score" value="0.26490066225165565" type="real" />
  </edge>
  <edge id="P17252 (pp) Q15139" label="KPCA_HUMAN (pp) KPCD1_HUMAN" source="P17252" target="Q15139">
    <att name="confidence_score" value="1.0" type="real" />
    <att name="confidence_score_old" value="1.0" type="real" />
    <att name="relevance_score" value="0.26490066225165565" type="real" />
  </edge>
  <edge id="P17252 (pp) Q16236" label="KPCA_HUMAN (pp) NF2L2_HUMAN" source="P17252" target="Q16236">
    <att name="confidence_score" value="1.0" type="real" />
    <att name="confidence_score_old" value="0.3266" type="real" />
    <att name="initial_score" value="0.3998" type="real" />
    <att name="relevance_score" value="0.12941176470588237" type="real" />
  </edge>
  <edge id="P17252 (pp) Q8WV44" label="KPCA_HUMAN (pp) TRI41_HUMAN" source="P17252" target="Q8WV44">
    <att name="confidence_score" value="1.0" type="real" />
    <att name="confidence_score_old" value="0.274" type="real" />
    <att name="initial_score" value="0.315" type="real" />
    <att name="relevance_score" value="0.10416666666666667" type="real" />
  </edge>
  <edge id="P17252 (pp) Q9NYA1" label="KPCA_HUMAN (pp) SPHK1_HUMAN" source="P17252" target="Q9NYA1">
    <att name="confidence_score" value="1.0" type="real" />
    <att name="confidence_score_old" value="1.0" type="real" />
    <att name="initial_score" value="0.3905" type="real" />
    <att name="relevance_score" value="0.17073170731707318" type="real" />
  </edge>
  <edge id="P17677 (pp) Q02156" label="NEUM_HUMAN (pp) KPCE_HUMAN" source="P17677" target="Q02156">
    <att name="confidence_score" value="1.0" type="real" />
    <att name="confidence_score_old" value="0.3361" type="real" />
    <att name="initial_score" value="0.4138" type="real" />
    <att name="relevance_score" value="0.125" type="real" />
  </edge>
  <edge id="P17677 (pp) Q05655" label="NEUM_HUMAN (pp) KPCD_HUMAN" source="P17677" target="Q05655">
    <att name="confidence_score" value="1.0" type="real" />
    <att name="confidence_score_old" value="0.719" type="real" />
    <att name="initial_score" value="0.7811" type="real" />
    <att name="relevance_score" value="0.125" type="real" />
  </edge>
  <edge id="P17947 (pp) Q01543" label="SPI1_HUMAN (pp) FLI1_HUMAN" source="P17947" target="Q01543">
    <att name="confidence_score" value="1.0" type="real" />
    <att name="confidence_score_old" value="0.2212" type="real" />
    <att name="initial_score" value="0.2117" type="real" />
    <att name="relevance_score" value="0.10714285714285714" type="real" />
  </edge>
  <edge id="P17947 (pp) Q05655" label="SPI1_HUMAN (pp) KPCD_HUMAN" source="P17947" target="Q05655">
    <att name="confidence_score" value="1.0" type="real" />
    <att name="confidence_score_old" value="0.3346" type="real" />
    <att name="initial_score" value="0.4115" type="real" />
    <att name="relevance_score" value="0.10714285714285714" type="real" />
  </edge>
  <edge id="P19878 (pp) P78527" label="NCF2_HUMAN (pp) PRKDC_HUMAN" source="P19878" target="P78527">
    <att name="confidence_score" value="1.0" type="real" />
    <att name="confidence_score_old" value="0.2789" type="real" />
    <att name="initial_score" value="0.3236" type="real" />
    <att name="relevance_score" value="0.1282051282051282" type="real" />
  </edge>
  <edge id="P19878 (pp) Q05513" label="NCF2_HUMAN (pp) KPCZ_HUMAN" source="P19878" target="Q05513">
    <att name="confidence_score" value="1.0" type="real" />
    <att name="confidence_score_old" value="1.0" type="real" />
    <att name="initial_score" value="0.1631" type="real" />
    <att name="relevance_score" value="0.2727272727272727" type="real" />
  </edge>
  <edge id="P19878 (pp) Q05655" label="NCF2_HUMAN (pp) KPCD_HUMAN" source="P19878" target="Q05655">
    <att name="confidence_score" value="1.0" type="real" />
    <att name="confidence_score_old" value="1.0" type="real" />
    <att name="initial_score" value="0.6693" type="real" />
    <att name="relevance_score" value="0.2727272727272727" type="real" />
  </edge>
  <edge id="P19878 (pp) Q15080" label="NCF2_HUMAN (pp) NCF4_HUMAN" source="P19878" target="Q15080">
    <att name="confidence_score" value="1.0" type="real" />
    <att name="confidence_score_old" value="1.0" type="real" />
    <att name="initial_score" value="0.8661" type="real" />
    <att name="relevance_score" value="0.2727272727272727" type="real" />
  </edge>
  <edge id="P23458 (pp) P35568" label="JAK1_HUMAN (pp) IRS1_HUMAN" source="P23458" target="P35568">
    <att name="confidence_score" value="1.0" type="real" />
    <att name="confidence_score_old" value="1.0" type="real" />
    <att name="initial_score" value="0.3557" type="real" />
    <att name="relevance_score" value="0.1347517730496454" type="real" />
  </edge>
  <edge id="P23458 (pp) P38484" label="JAK1_HUMAN (pp) INGR2_HUMAN" source="P23458" target="P38484">
    <att name="confidence_score" value="1.0" type="real" />
    <att name="confidence_score_old" value="1.0" type="real" />
    <att name="initial_score" value="0.3494" type="real" />
    <att name="relevance_score" value="0.1347517730496454" type="real" />
  </edge>
  <edge id="P23458 (pp) P40189" label="JAK1_HUMAN (pp) IL6RB_HUMAN" source="P23458" target="P40189">
    <att name="confidence_score" value="1.0" type="real" />
    <att name="confidence_score_old" value="1.0" type="real" />
    <att name="initial_score" value="0.8336" type="real" />
    <att name="relevance_score" value="0.1347517730496454" type="real" />
  </edge>
  <edge id="P23458 (pp) P42224" label="JAK1_HUMAN (pp) STAT1_HUMAN" source="P23458" target="P42224">
    <att name="confidence_score" value="1.0" type="real" />
    <att name="confidence_score_old" value="1.0" type="real" />
    <att name="initial_score" value="0.8" type="real" />
    <att name="relevance_score" value="0.13125" type="real" />
  </edge>
  <edge id="P23458 (pp) P42338" label="JAK1_HUMAN (pp) PK3CB_HUMAN" source="P23458" target="P42338">
    <att name="confidence_score" value="1.0" type="real" />
    <att name="confidence_score_old" value="0.184" type="real" />
    <att name="initial_score" value="0.1226" type="real" />
    <att name="relevance_score" value="0.112" type="real" />
  </edge>
  <edge id="P23458 (pp) Q05513" label="JAK1_HUMAN (pp) KPCZ_HUMAN" source="P23458" target="Q05513">
    <att name="confidence_score" value="1.0" type="real" />
    <att name="confidence_score_old" value="1.0" type="real" />
    <att name="initial_score" value="0.7452" type="real" />
    <att name="relevance_score" value="0.1347517730496454" type="real" />
  </edge>
  <edge id="P23458 (pp) Q05655" label="JAK1_HUMAN (pp) KPCD_HUMAN" source="P23458" target="Q05655">
    <att name="confidence_score" value="1.0" type="real" />
    <att name="confidence_score_old" value="1.0" type="real" />
    <att name="initial_score" value="0.1317" type="real" />
    <att name="relevance_score" value="0.1347517730496454" type="real" />
  </edge>
  <edge id="P23458 (pp) Q14289" label="JAK1_HUMAN (pp) FAK2_HUMAN" source="P23458" target="Q14289">
    <att name="confidence_score" value="1.0" type="real" />
    <att name="confidence_score_old" value="0.3321" type="real" />
    <att name="initial_score" value="0.4079" type="real" />
    <att name="relevance_score" value="0.1347517730496454" type="real" />
  </edge>
  <edge id="P24001 (pp) P40337" label="IL32_HUMAN (pp) VHL_HUMAN" source="P24001" target="P40337">
    <att name="confidence_score" value="1.0" type="real" />
    <att name="confidence_score_old" value="0.2159" type="real" />
    <att name="initial_score" value="0.1999" type="real" />
    <att name="relevance_score" value="0.11797752808988764" type="real" />
  </edge>
  <edge id="P24001 (pp) Q02156" label="IL32_HUMAN (pp) KPCE_HUMAN" source="P24001" target="Q02156">
    <att name="confidence_score" value="1.0" type="real" />
    <att name="confidence_score_old" value="0.3819" type="real" />
    <att name="initial_score" value="0.4754" type="real" />
    <att name="relevance_score" value="0.39285714285714285" type="real" />
  </edge>
  <edge id="P24001 (pp) Q05655" label="IL32_HUMAN (pp) KPCD_HUMAN" source="P24001" target="Q05655">
    <att name="confidence_score" value="1.0" type="real" />
    <att name="confidence_score_old" value="0.6195" type="real" />
    <att name="initial_score" value="0.7092" type="real" />
    <att name="relevance_score" value="0.5" type="real" />
  </edge>
  <edge id="P24723 (pp) P40337" label="KPCL_HUMAN (pp) VHL_HUMAN" source="P24723" target="P40337">
    <att name="confidence_score" value="1.0" type="real" />
    <att name="confidence_score_old" value="0.3264" type="real" />
    <att name="initial_score" value="0.3995" type="real" />
    <att name="relevance_score" value="0.11797752808988764" type="real" />
  </edge>
  <edge id="P24723 (pp) P41743" label="KPCL_HUMAN (pp) KPCI_HUMAN" source="P24723" target="P41743">
    <att name="confidence_score" value="1.0" type="real" />
    <att name="confidence_score_old" value="1.0" type="real" />
    <att name="relevance_score" value="0.26582278481012656" type="real" />
  </edge>
  <edge id="P24723 (pp) Q02156" label="KPCL_HUMAN (pp) KPCE_HUMAN" source="P24723" target="Q02156">
    <att name="confidence_score" value="1.0" type="real" />
    <att name="confidence_score_old" value="1.0" type="real" />
    <att name="initial_score" value="0.0351" type="real" />
    <att name="relevance_score" value="0.39285714285714285" type="real" />
  </edge>
  <edge id="P24723 (pp) Q04759" label="KPCL_HUMAN (pp) KPCT_HUMAN" source="P24723" target="Q04759">
    <att name="confidence_score" value="1.0" type="real" />
    <att name="confidence_score_old" value="1.0" type="real" />
    <att name="relevance_score" value="0.2328767123287671" type="real" />
  </edge>
  <edge id="P24723 (pp) Q05513" label="KPCL_HUMAN (pp) KPCZ_HUMAN" source="P24723" target="Q05513">
    <att name="confidence_score" value="1.0" type="real" />
    <att name="confidence_score_old" value="1.0" type="real" />
    <att name="relevance_score" value="0.2727272727272727" type="real" />
  </edge>
  <edge id="P24723 (pp) Q05655" label="KPCL_HUMAN (pp) KPCD_HUMAN" source="P24723" target="Q05655">
    <att name="confidence_score" value="1.0" type="real" />
    <att name="confidence_score_old" value="1.0" type="real" />
    <att name="relevance_score" value="0.875" type="real" />
  </edge>
  <edge id="P24723 (pp) Q15139" label="KPCL_HUMAN (pp) KPCD1_HUMAN" source="P24723" target="Q15139">
    <att name="confidence_score" value="1.0" type="real" />
    <att name="confidence_score_old" value="1.0" type="real" />
    <att name="initial_score" value="0.2321" type="real" />
    <att name="relevance_score" value="0.32653061224489793" type="real" />
  </edge>
  <edge id="P24723 (pp) Q16625" label="KPCL_HUMAN (pp) OCLN_HUMAN" source="P24723" target="Q16625">
    <att name="confidence_score" value="1.0" type="real" />
    <att name="confidence_score_old" value="0.7375" type="real" />
    <att name="initial_score" value="0.7934" type="real" />
    <att name="relevance_score" value="0.11320754716981132" type="real" />
  </edge>
  <edge id="P25098 (pp) P37840" label="ARBK1_HUMAN (pp) SYUA_HUMAN" source="P25098" target="P37840">
    <att name="confidence_score" value="1.0" type="real" />
    <att name="confidence_score_old" value="0.2041" type="real" />
    <att name="initial_score" value="0.1728" type="real" />
    <att name="relevance_score" value="0.10714285714285714" type="real" />
  </edge>
  <edge id="P25098 (pp) P42338" label="ARBK1_HUMAN (pp) PK3CB_HUMAN" source="P25098" target="P42338">
    <att name="confidence_score" value="1.0" type="real" />
    <att name="confidence_score_old" value="0.2753" type="real" />
    <att name="initial_score" value="0.3173" type="real" />
    <att name="relevance_score" value="0.112" type="real" />
  </edge>
  <edge id="P25098 (pp) Q05655" label="ARBK1_HUMAN (pp) KPCD_HUMAN" source="P25098" target="Q05655">
    <att name="confidence_score" value="1.0" type="real" />
    <att name="confidence_score_old" value="1.0" type="real" />
    <att name="initial_score" value="0.4071" type="real" />
    <att name="relevance_score" value="0.16666666666666666" type="real" />
  </edge>
  <edge id="P29966 (pp) Q02156" label="MARCS_HUMAN (pp) KPCE_HUMAN" source="P29966" target="Q02156">
    <att name="confidence_score" value="1.0" type="real" />
    <att name="confidence_score_old" value="0.2105" type="real" />
    <att name="initial_score" value="0.1877" type="real" />
    <att name="relevance_score" value="0.2222222222222222" type="real" />
  </edge>
  <edge id="P29966 (pp) Q05513" label="MARCS_HUMAN (pp) KPCZ_HUMAN" source="P29966" target="Q05513">
    <att name="confidence_score" value="1.0" type="real" />
    <att name="confidence_score_old" value="0.2191" type="real" />
    <att name="initial_score" value="0.2071" type="real" />
    <att name="relevance_score" value="0.2222222222222222" type="real" />
  </edge>
  <edge id="P29966 (pp) Q05655" label="MARCS_HUMAN (pp) KPCD_HUMAN" source="P29966" target="Q05655">
    <att name="confidence_score" value="1.0" type="real" />
    <att name="confidence_score_old" value="0.2113" type="real" />
    <att name="initial_score" value="0.1895" type="real" />
    <att name="relevance_score" value="0.2222222222222222" type="real" />
  </edge>
  <edge id="P30273 (pp) Q05655" label="FCERG_HUMAN (pp) KPCD_HUMAN" source="P30273" target="Q05655">
    <att name="confidence_score" value="1.0" type="real" />
    <att name="confidence_score_old" value="0.2304" type="real" />
    <att name="initial_score" value="0.2312" type="real" />
    <att name="relevance_score" value="0.15151515151515152" type="real" />
  </edge>
  <edge id="P35568 (pp) P42338" label="IRS1_HUMAN (pp) PK3CB_HUMAN" source="P35568" target="P42338">
    <att name="confidence_score" value="1.0" type="real" />
    <att name="confidence_score_old" value="1.0" type="real" />
    <att name="initial_score" value="0.6701" type="real" />
    <att name="relevance_score" value="0.112" type="real" />
  </edge>
  <edge id="P35568 (pp) Q04759" label="IRS1_HUMAN (pp) KPCT_HUMAN" source="P35568" target="Q04759">
    <att name="confidence_score" value="1.0" type="real" />
    <att name="confidence_score_old" value="0.3342" type="real" />
    <att name="initial_score" value="0.411" type="real" />
    <att name="relevance_score" value="0.1565217391304348" type="real" />
  </edge>
  <edge id="P35568 (pp) Q05513" label="IRS1_HUMAN (pp) KPCZ_HUMAN" source="P35568" target="Q05513">
    <att name="confidence_score" value="1.0" type="real" />
    <att name="confidence_score_old" value="0.3867" type="real" />
    <att name="initial_score" value="0.4815" type="real" />
    <att name="relevance_score" value="0.1565217391304348" type="real" />
  </edge>
  <edge id="P35568 (pp) Q05655" label="IRS1_HUMAN (pp) KPCD_HUMAN" source="P35568" target="Q05655">
    <att name="confidence_score" value="1.0" type="real" />
    <att name="confidence_score_old" value="0.5021" type="real" />
    <att name="initial_score" value="0.6076" type="real" />
    <att name="relevance_score" value="0.1565217391304348" type="real" />
  </edge>
  <edge id="P37840 (pp) Q02156" label="SYUA_HUMAN (pp) KPCE_HUMAN" source="P37840" target="Q02156">
    <att name="confidence_score" value="1.0" type="real" />
    <att name="confidence_score_old" value="0.27" type="real" />
    <att name="initial_score" value="0.3079" type="real" />
    <att name="relevance_score" value="0.10714285714285714" type="real" />
  </edge>
  <edge id="P37840 (pp) Q05655" label="SYUA_HUMAN (pp) KPCD_HUMAN" source="P37840" target="Q05655">
    <att name="confidence_score" value="1.0" type="real" />
    <att name="confidence_score_old" value="0.2265" type="real" />
    <att name="initial_score" value="0.223" type="real" />
    <att name="relevance_score" value="0.10714285714285714" type="real" />
  </edge>
  <edge id="P38484 (pp) P42224" label="INGR2_HUMAN (pp) STAT1_HUMAN" source="P38484" target="P42224">
    <att name="confidence_score" value="1.0" type="real" />
    <att name="confidence_score_old" value="1.0" type="real" />
    <att name="initial_score" value="0.5567" type="real" />
    <att name="relevance_score" value="0.13125" type="real" />
  </edge>
  <edge id="P38484 (pp) Q05655" label="INGR2_HUMAN (pp) KPCD_HUMAN" source="P38484" target="Q05655">
    <att name="confidence_score" value="1.0" type="real" />
    <att name="confidence_score_old" value="1.0" type="real" />
    <att name="initial_score" value="0.1349" type="real" />
    <att name="relevance_score" value="0.4117647058823529" type="real" />
  </edge>
  <edge id="P40189 (pp) P42224" label="IL6RB_HUMAN (pp) STAT1_HUMAN" source="P40189" target="P42224">
    <att name="confidence_score" value="1.0" type="real" />
    <att name="confidence_score_old" value="1.0" type="real" />
    <att name="initial_score" value="0.5407" type="real" />
    <att name="relevance_score" value="0.13125" type="real" />
  </edge>
  <edge id="P40189 (pp) Q05655" label="IL6RB_HUMAN (pp) KPCD_HUMAN" source="P40189" target="Q05655">
    <att name="confidence_score" value="1.0" type="real" />
    <att name="confidence_score_old" value="1.0" type="real" />
    <att name="initial_score" value="0.189" type="real" />
    <att name="relevance_score" value="0.16666666666666666" type="real" />
  </edge>
  <edge id="P40337 (pp) P41743" label="VHL_HUMAN (pp) KPCI_HUMAN" source="P40337" target="P41743">
    <att name="confidence_score" value="1.0" type="real" />
    <att name="confidence_score_old" value="0.3205" type="real" />
    <att name="initial_score" value="0.3907" type="real" />
    <att name="relevance_score" value="0.11797752808988764" type="real" />
  </edge>
  <edge id="P40337 (pp) Q05513" label="VHL_HUMAN (pp) KPCZ_HUMAN" source="P40337" target="Q05513">
    <att name="confidence_score" value="1.0" type="real" />
    <att name="confidence_score_old" value="0.5295" type="real" />
    <att name="initial_score" value="0.6333" type="real" />
    <att name="relevance_score" value="0.11797752808988764" type="real" />
  </edge>
  <edge id="P40337 (pp) Q05655" label="VHL_HUMAN (pp) KPCD_HUMAN" source="P40337" target="Q05655">
    <att name="confidence_score" value="1.0" type="real" />
    <att name="confidence_score_old" value="0.5403" type="real" />
    <att name="initial_score" value="0.6431" type="real" />
    <att name="relevance_score" value="0.11797752808988764" type="real" />
  </edge>
  <edge id="P41743 (pp) P51617" label="KPCI_HUMAN (pp) IRAK1_HUMAN" source="P41743" target="P51617">
    <att name="confidence_score" value="1.0" type="real" />
    <att name="confidence_score_old" value="1.0" type="real" />
    <att name="initial_score" value="0.3921" type="real" />
    <att name="relevance_score" value="0.125" type="real" />
  </edge>
  <edge id="P41743 (pp) Q02156" label="KPCI_HUMAN (pp) KPCE_HUMAN" source="P41743" target="Q02156">
    <att name="confidence_score" value="1.0" type="real" />
    <att name="confidence_score_old" value="1.0" type="real" />
    <att name="relevance_score" value="0.26582278481012656" type="real" />
  </edge>
  <edge id="P41743 (pp) Q04759" label="KPCI_HUMAN (pp) KPCT_HUMAN" source="P41743" target="Q04759">
    <att name="confidence_score" value="1.0" type="real" />
    <att name="confidence_score_old" value="1.0" type="real" />
    <att name="relevance_score" value="0.2328767123287671" type="real" />
  </edge>
  <edge id="P41743 (pp) Q05513" label="KPCI_HUMAN (pp) KPCZ_HUMAN" source="P41743" target="Q05513">
    <att name="confidence_score" value="1.0" type="real" />
    <att name="confidence_score_old" value="1.0" type="real" />
    <att name="initial_score" value="0.5054" type="real" />
    <att name="relevance_score" value="0.26582278481012656" type="real" />
  </edge>
  <edge id="P41743 (pp) Q05655" label="KPCI_HUMAN (pp) KPCD_HUMAN" source="P41743" target="Q05655">
    <att name="confidence_score" value="1.0" type="real" />
    <att name="confidence_score_old" value="1.0" type="real" />
    <att name="relevance_score" value="0.26582278481012656" type="real" />
  </edge>
  <edge id="P41743 (pp) Q14145" label="KPCI_HUMAN (pp) KEAP1_HUMAN" source="P41743" target="Q14145">
    <att name="confidence_score" value="1.0" type="real" />
    <att name="confidence_score_old" value="0.1625" type="real" />
    <att name="initial_score" value="0.0627" type="real" />
    <att name="relevance_score" value="0.15730337078651685" type="real" />
  </edge>
  <edge id="P41743 (pp) Q15139" label="KPCI_HUMAN (pp) KPCD1_HUMAN" source="P41743" target="Q15139">
    <att name="confidence_score" value="1.0" type="real" />
    <att name="confidence_score_old" value="1.0" type="real" />
    <att name="relevance_score" value="0.26582278481012656" type="real" />
  </edge>
  <edge id="P41743 (pp) Q8N5V2" label="KPCI_HUMAN (pp) NGEF_HUMAN" source="P41743" target="Q8N5V2">
    <att name="confidence_score" value="1.0" type="real" />
    <att name="confidence_score_old" value="0.1594" type="real" />
    <att name="initial_score" value="0.0532" type="real" />
    <att name="relevance_score" value="0.26582278481012656" type="real" />
  </edge>
  <edge id="P42224 (pp) P51617" label="STAT1_HUMAN (pp) IRAK1_HUMAN" source="P42224" target="P51617">
    <att name="confidence_score" value="1.0" type="real" />
    <att name="confidence_score_old" value="0.3205" type="real" />
    <att name="initial_score" value="0.3907" type="real" />
    <att name="relevance_score" value="0.125" type="real" />
  </edge>
  <edge id="P42224 (pp) Q02156" label="STAT1_HUMAN (pp) KPCE_HUMAN" source="P42224" target="Q02156">
    <att name="confidence_score" value="1.0" type="real" />
    <att name="confidence_score_old" value="0.3641" type="real" />
    <att name="initial_score" value="0.4524" type="real" />
    <att name="relevance_score" value="0.13125" type="real" />
  </edge>
  <edge id="P42224 (pp) Q05655" label="STAT1_HUMAN (pp) KPCD_HUMAN" source="P42224" target="Q05655">
    <att name="confidence_score" value="1.0" type="real" />
    <att name="confidence_score_old" value="1.0" type="real" />
    <att name="initial_score" value="0.7794" type="real" />
    <att name="relevance_score" value="0.13125" type="real" />
  </edge>
  <edge id="P42338 (pp) Q02156" label="PK3CB_HUMAN (pp) KPCE_HUMAN" source="P42338" target="Q02156">
    <att name="confidence_score" value="1.0" type="real" />
    <att name="confidence_score_old" value="0.3234" type="real" />
    <att name="initial_score" value="0.3951" type="real" />
    <att name="relevance_score" value="0.112" type="real" />
  </edge>
  <edge id="P42338 (pp) Q05513" label="PK3CB_HUMAN (pp) KPCZ_HUMAN" source="P42338" target="Q05513">
    <att name="confidence_score" value="1.0" type="real" />
    <att name="confidence_score_old" value="1.0" type="real" />
    <att name="relevance_score" value="0.112" type="real" />
  </edge>
  <edge id="P42338 (pp) Q05655" label="PK3CB_HUMAN (pp) KPCD_HUMAN" source="P42338" target="Q05655">
    <att name="confidence_score" value="1.0" type="real" />
    <att name="confidence_score_old" value="0.3257" type="real" />
    <att name="initial_score" value="0.3986" type="real" />
    <att name="relevance_score" value="0.112" type="real" />
  </edge>
  <edge id="P42338 (pp) Q14289" label="PK3CB_HUMAN (pp) FAK2_HUMAN" source="P42338" target="Q14289">
    <att name="confidence_score" value="1.0" type="real" />
    <att name="confidence_score_old" value="0.2381" type="real" />
    <att name="initial_score" value="0.2471" type="real" />
    <att name="relevance_score" value="0.112" type="real" />
  </edge>
  <edge id="P48167 (pp) Q05655" label="GLRB_HUMAN (pp) KPCD_HUMAN" source="P48167" target="Q05655">
    <att name="confidence_score" value="1.0" type="real" />
    <att name="confidence_score_old" value="0.3378" type="real" />
    <att name="initial_score" value="0.4162" type="real" />
    <att name="relevance_score" value="0.15" type="real" />
  </edge>
  <edge id="P51617 (pp) Q02156" label="IRAK1_HUMAN (pp) KPCE_HUMAN" source="P51617" target="Q02156">
    <att name="confidence_score" value="1.0" type="real" />
    <att name="confidence_score_old" value="0.3219" type="real" />
    <att name="initial_score" value="0.3928" type="real" />
    <att name="relevance_score" value="0.125" type="real" />
  </edge>
  <edge id="P51617 (pp) Q05513" label="IRAK1_HUMAN (pp) KPCZ_HUMAN" source="P51617" target="Q05513">
    <att name="confidence_score" value="1.0" type="real" />
    <att name="confidence_score_old" value="1.0" type="real" />
    <att name="initial_score" value="0.3893" type="real" />
    <att name="relevance_score" value="0.125" type="real" />
  </edge>
  <edge id="P51617 (pp) Q05655" label="IRAK1_HUMAN (pp) KPCD_HUMAN" source="P51617" target="Q05655">
    <att name="confidence_score" value="1.0" type="real" />
    <att name="confidence_score_old" value="0.3241" type="real" />
    <att name="initial_score" value="0.3961" type="real" />
    <att name="relevance_score" value="0.125" type="real" />
  </edge>
  <edge id="P57078 (pp) Q05655" label="RIPK4_HUMAN (pp) KPCD_HUMAN" source="P57078" target="Q05655">
    <att name="confidence_score" value="1.0" type="real" />
    <att name="confidence_score_old" value="0.5068" type="real" />
    <att name="initial_score" value="0.6122" type="real" />
    <att name="relevance_score" value="0.2" type="real" />
  </edge>
  <edge id="P78527 (pp) Q05655" label="PRKDC_HUMAN (pp) KPCD_HUMAN" source="P78527" target="Q05655">
    <att name="confidence_score" value="1.0" type="real" />
    <att name="confidence_score_old" value="0.3252" type="real" />
    <att name="initial_score" value="0.3978" type="real" />
    <att name="relevance_score" value="0.1282051282051282" type="real" />
  </edge>
  <edge id="P78527 (pp) Q15080" label="PRKDC_HUMAN (pp) NCF4_HUMAN" source="P78527" target="Q15080">
    <att name="confidence_score" value="1.0" type="real" />
    <att name="confidence_score_old" value="0.2773" type="real" />
    <att name="initial_score" value="0.3207" type="real" />
    <att name="relevance_score" value="0.1282051282051282" type="real" />
  </edge>
  <edge id="Q01543 (pp) Q05655" label="FLI1_HUMAN (pp) KPCD_HUMAN" source="Q01543" target="Q05655">
    <att name="confidence_score" value="1.0" type="real" />
    <att name="confidence_score_old" value="0.2636" type="real" />
    <att name="initial_score" value="0.2963" type="real" />
    <att name="relevance_score" value="0.11764705882352941" type="real" />
  </edge>
  <edge id="Q02156 (pp) Q04759" label="KPCE_HUMAN (pp) KPCT_HUMAN" source="Q02156" target="Q04759">
    <att name="confidence_score" value="1.0" type="real" />
    <att name="confidence_score_old" value="1.0" type="real" />
    <att name="relevance_score" value="0.2328767123287671" type="real" />
  </edge>
  <edge id="Q02156 (pp) Q05513" label="KPCE_HUMAN (pp) KPCZ_HUMAN" source="Q02156" target="Q05513">
    <att name="confidence_score" value="1.0" type="real" />
    <att name="confidence_score_old" value="1.0" type="real" />
    <att name="initial_score" value="0.1835" type="real" />
    <att name="relevance_score" value="0.2727272727272727" type="real" />
  </edge>
  <edge id="Q02156 (pp) Q05655" label="KPCE_HUMAN (pp) KPCD_HUMAN" source="Q02156" target="Q05655">
    <att name="confidence_score" value="1.0" type="real" />
    <att name="confidence_score_old" value="1.0" type="real" />
    <att name="relevance_score" value="0.39285714285714285" type="real" />
  </edge>
  <edge id="Q02156 (pp) Q14289" label="KPCE_HUMAN (pp) FAK2_HUMAN" source="Q02156" target="Q14289">
    <att name="confidence_score" value="1.0" type="real" />
    <att name="confidence_score_old" value="0.1959" type="real" />
    <att name="initial_score" value="0.153" type="real" />
    <att name="relevance_score" value="0.17857142857142858" type="real" />
  </edge>
  <edge id="Q02156 (pp) Q15139" label="KPCE_HUMAN (pp) KPCD1_HUMAN" source="Q02156" target="Q15139">
    <att name="confidence_score" value="1.0" type="real" />
    <att name="confidence_score_old" value="1.0" type="real" />
    <att name="initial_score" value="0.3789" type="real" />
    <att name="relevance_score" value="0.32653061224489793" type="real" />
  </edge>
  <edge id="Q02156 (pp) Q8IV61" label="KPCE_HUMAN (pp) GRP3_HUMAN" source="Q02156" target="Q8IV61">
    <att name="confidence_score" value="1.0" type="real" />
    <att name="confidence_score_old" value="0.2443" type="real" />
    <att name="initial_score" value="0.2596" type="real" />
    <att name="relevance_score" value="0.39285714285714285" type="real" />
  </edge>
  <edge id="Q02880 (pp) Q05655" label="TOP2B_HUMAN (pp) KPCD_HUMAN" source="Q02880" target="Q05655">
    <att name="confidence_score" value="1.0" type="real" />
    <att name="confidence_score_old" value="0.3303" type="real" />
    <att name="initial_score" value="0.4053" type="real" />
    <att name="relevance_score" value="0.14705882352941177" type="real" />
  </edge>
  <edge id="Q04759 (pp) Q05513" label="KPCT_HUMAN (pp) KPCZ_HUMAN" source="Q04759" target="Q05513">
    <att name="confidence_score" value="1.0" type="real" />
    <att name="confidence_score_old" value="1.0" type="real" />
    <att name="initial_score" value="0.7099" type="real" />
    <att name="relevance_score" value="0.2328767123287671" type="real" />
  </edge>
  <edge id="Q04759 (pp) Q05655" label="KPCT_HUMAN (pp) KPCD_HUMAN" source="Q04759" target="Q05655">
    <att name="confidence_score" value="1.0" type="real" />
    <att name="confidence_score_old" value="1.0" type="real" />
    <att name="initial_score" value="0.08" type="real" />
    <att name="relevance_score" value="0.2328767123287671" type="real" />
  </edge>
  <edge id="Q04759 (pp) Q15139" label="KPCT_HUMAN (pp) KPCD1_HUMAN" source="Q04759" target="Q15139">
    <att name="confidence_score" value="1.0" type="real" />
    <att name="confidence_score_old" value="1.0" type="real" />
    <att name="relevance_score" value="0.2328767123287671" type="real" />
  </edge>
  <edge id="Q04759 (pp) Q8IV61" label="KPCT_HUMAN (pp) GRP3_HUMAN" source="Q04759" target="Q8IV61">
    <att name="confidence_score" value="1.0" type="real" />
    <att name="confidence_score_old" value="0.5489" type="real" />
    <att name="initial_score" value="0.6507" type="real" />
    <att name="relevance_score" value="0.2328767123287671" type="real" />
  </edge>
  <edge id="Q05513 (pp) Q05655" label="KPCZ_HUMAN (pp) KPCD_HUMAN" source="Q05513" target="Q05655">
    <att name="confidence_score" value="1.0" type="real" />
    <att name="confidence_score_old" value="1.0" type="real" />
    <att name="relevance_score" value="0.2727272727272727" type="real" />
  </edge>
  <edge id="Q05513 (pp) Q14145" label="KPCZ_HUMAN (pp) KEAP1_HUMAN" source="Q05513" target="Q14145">
    <att name="confidence_score" value="1.0" type="real" />
    <att name="confidence_score_old" value="0.1771" type="real" />
    <att name="initial_score" value="0.1042" type="real" />
    <att name="relevance_score" value="0.15730337078651685" type="real" />
  </edge>
  <edge id="Q05513 (pp) Q15080" label="KPCZ_HUMAN (pp) NCF4_HUMAN" source="Q05513" target="Q15080">
    <att name="confidence_score" value="1.0" type="real" />
    <att name="confidence_score_old" value="1.0" type="real" />
    <att name="initial_score" value="0.1614" type="real" />
    <att name="relevance_score" value="0.2727272727272727" type="real" />
  </edge>
  <edge id="Q05513 (pp) Q15139" label="KPCZ_HUMAN (pp) KPCD1_HUMAN" source="Q05513" target="Q15139">
    <att name="confidence_score" value="1.0" type="real" />
    <att name="confidence_score_old" value="1.0" type="real" />
    <att name="initial_score" value="0.0439" type="real" />
    <att name="relevance_score" value="0.2727272727272727" type="real" />
  </edge>
  <edge id="Q05513 (pp) Q8WV44" label="KPCZ_HUMAN (pp) TRI41_HUMAN" source="Q05513" target="Q8WV44">
    <att name="confidence_score" value="1.0" type="real" />
    <att name="confidence_score_old" value="0.2812" type="real" />
    <att name="initial_score" value="0.3275" type="real" />
    <att name="relevance_score" value="0.10416666666666667" type="real" />
  </edge>
  <edge id="Q05513 (pp) Q9NYA1" label="KPCZ_HUMAN (pp) SPHK1_HUMAN" source="Q05513" target="Q9NYA1">
    <att name="confidence_score" value="1.0" type="real" />
    <att name="confidence_score_old" value="1.0" type="real" />
    <att name="initial_score" value="0.3904" type="real" />
    <att name="relevance_score" value="0.17073170731707318" type="real" />
  </edge>
  <edge id="Q05655 (pp) Q14145" label="KPCD_HUMAN (pp) KEAP1_HUMAN" source="Q05655" target="Q14145">
    <att name="confidence_score" value="1.0" type="real" />
    <att name="confidence_score_old" value="1.0" type="real" />
    <att name="initial_score" value="0.4022" type="real" />
    <att name="relevance_score" value="0.15730337078651685" type="real" />
  </edge>
  <edge id="Q05655 (pp) Q14289" label="KPCD_HUMAN (pp) FAK2_HUMAN" source="Q05655" target="Q14289">
    <att name="confidence_score" value="1.0" type="real" />
    <att name="confidence_score_old" value="0.3338" type="real" />
    <att name="initial_score" value="0.4104" type="real" />
    <att name="relevance_score" value="0.17857142857142858" type="real" />
  </edge>
  <edge id="Q05655 (pp) Q15080" label="KPCD_HUMAN (pp) NCF4_HUMAN" source="Q05655" target="Q15080">
    <att name="confidence_score" value="1.0" type="real" />
    <att name="confidence_score_old" value="1.0" type="real" />
    <att name="initial_score" value="0.1645" type="real" />
    <att name="relevance_score" value="0.4090909090909091" type="real" />
  </edge>
  <edge id="Q05655 (pp) Q15139" label="KPCD_HUMAN (pp) KPCD1_HUMAN" source="Q05655" target="Q15139">
    <att name="confidence_score" value="1.0" type="real" />
    <att name="confidence_score_old" value="1.0" type="real" />
    <att name="relevance_score" value="0.32653061224489793" type="real" />
  </edge>
  <edge id="Q05655 (pp) Q16236" label="KPCD_HUMAN (pp) NF2L2_HUMAN" source="Q05655" target="Q16236">
    <att name="confidence_score" value="1.0" type="real" />
    <att name="confidence_score_old" value="1.0" type="real" />
    <att name="initial_score" value="0.4064" type="real" />
    <att name="relevance_score" value="0.12941176470588237" type="real" />
  </edge>
  <edge id="Q05655 (pp) Q16625" label="KPCD_HUMAN (pp) OCLN_HUMAN" source="Q05655" target="Q16625">
    <att name="confidence_score" value="1.0" type="real" />
    <att name="confidence_score_old" value="0.3251" type="real" />
    <att name="initial_score" value="0.3976" type="real" />
    <att name="relevance_score" value="0.11320754716981132" type="real" />
  </edge>
  <edge id="Q05655 (pp) Q8IV61" label="KPCD_HUMAN (pp) GRP3_HUMAN" source="Q05655" target="Q8IV61">
    <att name="confidence_score" value="1.0" type="real" />
    <att name="confidence_score_old" value="0.3214" type="real" />
    <att name="initial_score" value="0.3921" type="real" />
    <att name="relevance_score" value="0.4" type="real" />
  </edge>
  <edge id="Q05655 (pp) Q8N5V2" label="KPCD_HUMAN (pp) NGEF_HUMAN" source="Q05655" target="Q8N5V2">
    <att name="confidence_score" value="1.0" type="real" />
    <att name="confidence_score_old" value="0.1595" type="real" />
    <att name="initial_score" value="0.0537" type="real" />
    <att name="relevance_score" value="0.375" type="real" />
  </edge>
  <edge id="Q05655 (pp) Q8WV44" label="KPCD_HUMAN (pp) TRI41_HUMAN" source="Q05655" target="Q8WV44">
    <att name="confidence_score" value="1.0" type="real" />
    <att name="confidence_score_old" value="0.2769" type="real" />
    <att name="initial_score" value="0.3201" type="real" />
    <att name="relevance_score" value="0.10416666666666667" type="real" />
  </edge>
  <edge id="Q05655 (pp) Q92835" label="KPCD_HUMAN (pp) SHIP1_HUMAN" source="Q05655" target="Q92835">
    <att name="confidence_score" value="1.0" type="real" />
    <att name="confidence_score_old" value="0.323" type="real" />
    <att name="initial_score" value="0.3945" type="real" />
    <att name="relevance_score" value="0.10344827586206896" type="real" />
  </edge>
  <edge id="Q05655 (pp) Q96A56" label="KPCD_HUMAN (pp) T53I1_HUMAN" source="Q05655" target="Q96A56">
    <att name="confidence_score" value="1.0" type="real" />
    <att name="confidence_score_old" value="0.3425" type="real" />
    <att name="initial_score" value="0.4228" type="real" />
    <att name="relevance_score" value="0.36363636363636365" type="real" />
  </edge>
  <edge id="Q05655 (pp) Q99624" label="KPCD_HUMAN (pp) S38A3_HUMAN" source="Q05655" target="Q99624">
    <att name="confidence_score" value="1.0" type="real" />
    <att name="confidence_score_old" value="0.3445" type="real" />
    <att name="initial_score" value="0.4256" type="real" />
    <att name="relevance_score" value="0.25" type="real" />
  </edge>
  <edge id="Q05655 (pp) Q9H3D4" label="KPCD_HUMAN (pp) P63_HUMAN" source="Q05655" target="Q9H3D4">
    <att name="confidence_score" value="1.0" type="real" />
    <att name="confidence_score_old" value="0.3237" type="real" />
    <att name="initial_score" value="0.3956" type="real" />
    <att name="relevance_score" value="0.12698412698412698" type="real" />
  </edge>
  <edge id="Q05655 (pp) Q9H5V8" label="KPCD_HUMAN (pp) CDCP1_HUMAN" source="Q05655" target="Q9H5V8">
    <att name="confidence_score" value="1.0" type="real" />
    <att name="confidence_score_old" value="0.656" type="real" />
    <att name="initial_score" value="0.7368" type="real" />
    <att name="relevance_score" value="0.16666666666666666" type="real" />
  </edge>
  <edge id="Q05655 (pp) Q9NRY6" label="KPCD_HUMAN (pp) PLS3_HUMAN" source="Q05655" target="Q9NRY6">
    <att name="confidence_score" value="1.0" type="real" />
    <att name="confidence_score_old" value="0.3296" type="real" />
    <att name="initial_score" value="0.4043" type="real" />
    <att name="relevance_score" value="0.1" type="real" />
  </edge>
  <edge id="Q05655 (pp) Q9NYA1" label="KPCD_HUMAN (pp) SPHK1_HUMAN" source="Q05655" target="Q9NYA1">
    <att name="confidence_score" value="1.0" type="real" />
    <att name="confidence_score_old" value="1.0" type="real" />
    <att name="initial_score" value="0.4209" type="real" />
    <att name="relevance_score" value="0.17073170731707318" type="real" />
  </edge>
  <edge id="Q05655 (pp) Q9P0J1" label="KPCD_HUMAN (pp) PDP1_HUMAN" source="Q05655" target="Q9P0J1">
    <att name="confidence_score" value="1.0" type="real" />
    <att name="confidence_score_old" value="0.2377" type="real" />
    <att name="initial_score" value="0.2463" type="real" />
    <att name="relevance_score" value="0.1111111111111111" type="real" />
  </edge>
  <edge id="Q14145 (pp) Q16236" label="KEAP1_HUMAN (pp) NF2L2_HUMAN" source="Q14145" target="Q16236">
    <att name="confidence_score" value="1.0" type="real" />
    <att name="confidence_score_old" value="1.0" type="real" />
    <att name="initial_score" value="0.8081" type="real" />
    <att name="relevance_score" value="0.12941176470588237" type="real" />
  </edge>
</graph>
