# Supplementary material for: New insights into the molecular biology of Alzheimer’s-like cerebral amyloidosis achieved through multi‐omics approaches
Source: PLoS One. 2025 Sep 3;20(9):e0330859. doi: 10.1371/journal.pone.0330859 (PMC12407441; doi:10.1371/journal.pone.0330859)
Supplement: S4 Appendix — (ZIP) [file pone.0330859.s014.zip › c1_3_117.xgmml]

<?xml version='1.0' encoding='utf-8'?>
<graph xmlns="http://www.cs.rpi.edu/XGMML" xmlns:dc="http://purl.org/dc/elements/1.1/" xmlns:rdf="http://www.w3.org/1999/02/22-rdf-syntax-ns#" label="[c1_3_117]@0.1" directed="0" vendor="Intomics A/S">
  <att name="layoutAlgorithm" value="Edge-weighted Spring Embedded" type="string" />
  <att name="networkMetadata"><rdf:RDF><rdf:Description rdf:about="https://www.intomics.com/"><dc:type>Protein-Protein Interaction</dc:type><dc:description>https://www.intomics.com/inbiomap/</dc:description><dc:identifier>[Q07869]@0.1</dc:identifier><dc:date>2024-01-31 21:21:58 UTC</dc:date><dc:title>inBio Map network</dc:title><dc:source>/unity/intomics/inhouse/software/inBio_Command_2023_08/share/data/interactions/network_0/inBio_Map_2023_08_10</dc:source><dc:format>Cytoscape-XGMML</dc:format></rdf:Description></rdf:RDF></att>
  <att name="_inBio_interactomeVersion" value="2023_08_10" type="string" />
  <att name="_inBio_formatVersion" value="1" type="integer" />
  <att name="_inBio_formatVersion" value="1" type="integer" />
  <att name="_inBio_interactomeVersion" value="2023_08_10" type="string" />
  <att name="layoutAlgorithm" value="Edge-weighted Spring Embedded" type="string" />
  <att name="order" value="1" type="integer" />
  <node id="O60907" label="TBL1X_HUMAN">
    <att name="ac" value="O60907" type="string" />
    <att name="description" value="F-box-like/WD repeat-containing protein TBL1X" type="string" />
    <att name="gene" value="TBL1X" type="string" />
    <att name="localization" value="" type="string" />
    <att name="order" value="1" type="integer" />
    <att name="relevance_score" value="0.2826086956521739" type="real" />
    <att name="localization" value="" type="string" />
    <att name="description" value="F-box-like/WD repeat-containing protein TBL1X" type="string" />
  </node>
  <node id="O75376" label="NCOR1_HUMAN">
    <att name="ac" value="O75376" type="string" />
    <att name="description" value="Nuclear receptor corepressor 1" type="string" />
    <att name="gene" value="NCOR1" type="string" />
    <att name="localization" value="Transcription factor" type="string" />
    <att name="order" value="1" type="integer" />
    <att name="relevance_score" value="0.1258741258741259" type="real" />
    <att name="localization" value="Transcription factor" type="string" />
    <att name="description" value="Nuclear receptor corepressor 1" type="string" />
  </node>
  <node id="P07148" label="FABPL_HUMAN">
    <att name="ac" value="P07148" type="string" />
    <att name="description" value="Fatty acid-binding protein, liver" type="string" />
    <att name="gene" value="FABP1" type="string" />
    <att name="localization" value="" type="string" />
    <att name="order" value="1" type="integer" />
    <att name="relevance_score" value="0.6153846153846154" type="real" />
    <att name="localization" value="" type="string" />
    <att name="description" value="Fatty acid-binding protein, liver" type="string" />
  </node>
  <node id="P09430" label="STP1_HUMAN">
    <att name="ac" value="P09430" type="string" />
    <att name="description" value="Spermatid nuclear transition protein 1" type="string" />
    <att name="gene" value="TNP1" type="string" />
    <att name="localization" value="" type="string" />
    <att name="order" value="1" type="integer" />
    <att name="relevance_score" value="0.6" type="real" />
    <att name="localization" value="" type="string" />
    <att name="description" value="Spermatid nuclear transition protein 1" type="string" />
  </node>
  <node id="P19793" label="RXRA_HUMAN">
    <att name="ac" value="P19793" type="string" />
    <att name="description" value="Retinoic acid receptor RXR-alpha" type="string" />
    <att name="gene" value="RXRA" type="string" />
    <att name="localization" value="Transcription factor" type="string" />
    <att name="order" value="1" type="integer" />
    <att name="relevance_score" value="0.21008403361344538" type="real" />
    <att name="localization" value="Transcription factor" type="string" />
    <att name="description" value="Retinoic acid receptor RXR-alpha" type="string" />
  </node>
  <node id="P28069" label="PIT1_HUMAN">
    <att name="ac" value="P28069" type="string" />
    <att name="description" value="Pituitary-specific positive transcription factor 1" type="string" />
    <att name="gene" value="POU1F1" type="string" />
    <att name="localization" value="Transcription factor" type="string" />
    <att name="order" value="1" type="integer" />
    <att name="relevance_score" value="0.29411764705882354" type="real" />
    <att name="localization" value="Transcription factor" type="string" />
    <att name="description" value="Pituitary-specific positive transcription factor 1" type="string" />
  </node>
  <node id="P28702" label="RXRB_HUMAN">
    <att name="ac" value="P28702" type="string" />
    <att name="description" value="Retinoic acid receptor RXR-beta" type="string" />
    <att name="gene" value="RXRB" type="string" />
    <att name="localization" value="Transcription factor" type="string" />
    <att name="order" value="1" type="integer" />
    <att name="relevance_score" value="0.4" type="real" />
    <att name="localization" value="Transcription factor" type="string" />
    <att name="description" value="Retinoic acid receptor RXR-beta" type="string" />
  </node>
  <node id="P33316" label="DUT_HUMAN">
    <att name="ac" value="P33316" type="string" />
    <att name="description" value="Deoxyuridine 5'-triphosphate nucleotidohydrolase, mitochondrial" type="string" />
    <att name="gene" value="DUT" type="string" />
    <att name="localization" value="Enzyme" type="string" />
    <att name="order" value="1" type="integer" />
    <att name="relevance_score" value="0.2" type="real" />
    <att name="localization" value="Enzyme" type="string" />
    <att name="description" value="Deoxyuridine 5'-triphosphate nucleotidohydrolase, mitochondrial" type="string" />
  </node>
  <node id="P37231" label="PPARG_HUMAN">
    <att name="ac" value="P37231" type="string" />
    <att name="description" value="Peroxisome proliferator-activated receptor gamma" type="string" />
    <att name="gene" value="PPARG" type="string" />
    <att name="localization" value="Transcription factor" type="string" />
    <att name="order" value="1" type="integer" />
    <att name="relevance_score" value="0.21374045801526717" type="real" />
    <att name="localization" value="Transcription factor" type="string" />
    <att name="description" value="Peroxisome proliferator-activated receptor gamma" type="string" />
  </node>
  <node id="P42226" label="STAT6_HUMAN">
    <att name="ac" value="P42226" type="string" />
    <att name="description" value="Signal transducer and activator of transcription 6" type="string" />
    <att name="gene" value="STAT6" type="string" />
    <att name="localization" value="Transcription factor" type="string" />
    <att name="order" value="1" type="integer" />
    <att name="relevance_score" value="0.15555555555555556" type="real" />
    <att name="localization" value="Transcription factor" type="string" />
    <att name="description" value="Signal transducer and activator of transcription 6" type="string" />
  </node>
  <node id="P48443" label="RXRG_HUMAN">
    <att name="ac" value="P48443" type="string" />
    <att name="description" value="Retinoic acid receptor RXR-gamma" type="string" />
    <att name="gene" value="RXRG" type="string" />
    <att name="localization" value="Transcription factor" type="string" />
    <att name="order" value="1" type="integer" />
    <att name="relevance_score" value="0.36363636363636365" type="real" />
    <att name="localization" value="Transcription factor" type="string" />
    <att name="description" value="Retinoic acid receptor RXR-gamma" type="string" />
  </node>
  <node id="P55055" label="NR1H2_HUMAN">
    <att name="ac" value="P55055" type="string" />
    <att name="description" value="Oxysterols receptor LXR-beta" type="string" />
    <att name="gene" value="NR1H2" type="string" />
    <att name="localization" value="Transcription factor" type="string" />
    <att name="order" value="1" type="integer" />
    <att name="relevance_score" value="0.42105263157894735" type="real" />
    <att name="localization" value="Transcription factor" type="string" />
    <att name="description" value="Oxysterols receptor LXR-beta" type="string" />
  </node>
  <node id="Q03181" label="PPARD_HUMAN">
    <att name="ac" value="Q03181" type="string" />
    <att name="description" value="Peroxisome proliferator-activated receptor delta" type="string" />
    <att name="gene" value="PPARD" type="string" />
    <att name="localization" value="Transcription factor" type="string" />
    <att name="order" value="1" type="integer" />
    <att name="relevance_score" value="0.40816326530612246" type="real" />
    <att name="localization" value="Transcription factor" type="string" />
    <att name="description" value="Peroxisome proliferator-activated receptor delta" type="string" />
  </node>
  <node id="Q07869" label="PPARA_HUMAN">
    <att name="ac" value="Q07869" type="string" />
    <att name="description" value="Peroxisome proliferator-activated receptor alpha" type="string" />
    <att name="gene" value="PPARA" type="string" />
    <att name="localization" value="Transcription factor" type="string" />
    <att name="order" value="0" type="integer" />
    <att name="relevance_score" value="1.0" type="real" />
    <att name="localization" value="Transcription factor" type="string" />
    <att name="description" value="Peroxisome proliferator-activated receptor alpha" type="string" />
  </node>
  <node id="Q13133" label="NR1H3_HUMAN">
    <att name="ac" value="Q13133" type="string" />
    <att name="description" value="Oxysterols receptor LXR-alpha" type="string" />
    <att name="gene" value="NR1H3" type="string" />
    <att name="localization" value="Transcription factor" type="string" />
    <att name="order" value="1" type="integer" />
    <att name="relevance_score" value="0.4186046511627907" type="real" />
    <att name="localization" value="Transcription factor" type="string" />
    <att name="description" value="Oxysterols receptor LXR-alpha" type="string" />
  </node>
  <node id="Q15596" label="NCOA2_HUMAN">
    <att name="ac" value="Q15596" type="string" />
    <att name="description" value="Nuclear receptor coactivator 2" type="string" />
    <att name="gene" value="NCOA2" type="string" />
    <att name="localization" value="" type="string" />
    <att name="order" value="1" type="integer" />
    <att name="relevance_score" value="0.18461538461538463" type="real" />
    <att name="localization" value="" type="string" />
    <att name="description" value="Nuclear receptor coactivator 2" type="string" />
  </node>
  <node id="Q15648" label="MED1_HUMAN">
    <att name="ac" value="Q15648" type="string" />
    <att name="description" value="Mediator of RNA polymerase II transcription subunit 1" type="string" />
    <att name="gene" value="MED1" type="string" />
    <att name="localization" value="Transcription factor" type="string" />
    <att name="order" value="1" type="integer" />
    <att name="relevance_score" value="0.10714285714285714" type="real" />
    <att name="localization" value="Transcription factor" type="string" />
    <att name="description" value="Mediator of RNA polymerase II transcription subunit 1" type="string" />
  </node>
  <node id="Q15788" label="NCOA1_HUMAN">
    <att name="ac" value="Q15788" type="string" />
    <att name="description" value="Nuclear receptor coactivator 1" type="string" />
    <att name="gene" value="NCOA1" type="string" />
    <att name="localization" value="Enzyme" type="string" />
    <att name="order" value="1" type="integer" />
    <att name="relevance_score" value="0.18478260869565216" type="real" />
    <att name="localization" value="Enzyme" type="string" />
    <att name="description" value="Nuclear receptor coactivator 1" type="string" />
  </node>
  <node id="Q3L8U1" label="CHD9_HUMAN">
    <att name="ac" value="Q3L8U1" type="string" />
    <att name="description" value="Chromodomain-helicase-DNA-binding protein 9" type="string" />
    <att name="gene" value="CHD9" type="string" />
    <att name="localization" value="Transcription factor" type="string" />
    <att name="order" value="1" type="integer" />
    <att name="relevance_score" value="0.2222222222222222" type="real" />
    <att name="localization" value="Transcription factor" type="string" />
    <att name="description" value="Chromodomain-helicase-DNA-binding protein 9" type="string" />
  </node>
  <node id="Q5VT06" label="CE350_HUMAN">
    <att name="ac" value="Q5VT06" type="string" />
    <att name="description" value="Centrosome-associated protein 350" type="string" />
    <att name="gene" value="CEP350" type="string" />
    <att name="localization" value="" type="string" />
    <att name="order" value="1" type="integer" />
    <att name="relevance_score" value="0.14285714285714285" type="real" />
    <att name="localization" value="" type="string" />
    <att name="description" value="Centrosome-associated protein 350" type="string" />
  </node>
  <node id="Q6TCH7" label="PAQR3_HUMAN">
    <att name="ac" value="Q6TCH7" type="string" />
    <att name="description" value="Progestin and adipoQ receptor family member 3" type="string" />
    <att name="gene" value="PAQR3" type="string" />
    <att name="localization" value="Receptor" type="string" />
    <att name="order" value="1" type="integer" />
    <att name="relevance_score" value="0.1875" type="real" />
    <att name="_Receptor" value="true" type="boolean" />
    <att name="localization" value="Receptor" type="string" />
    <att name="description" value="Progestin and adipoQ receptor family member 3" type="string" />
  </node>
  <node id="Q6ZVX9" label="PAQR9_HUMAN">
    <att name="ac" value="Q6ZVX9" type="string" />
    <att name="description" value="Membrane progestin receptor epsilon" type="string" />
    <att name="gene" value="PAQR9" type="string" />
    <att name="localization" value="Receptor" type="string" />
    <att name="order" value="1" type="integer" />
    <att name="relevance_score" value="1.0" type="real" />
    <att name="_Receptor" value="true" type="boolean" />
    <att name="localization" value="Receptor" type="string" />
    <att name="description" value="Membrane progestin receptor epsilon" type="string" />
  </node>
  <node id="Q96F24" label="NRBF2_HUMAN">
    <att name="ac" value="Q96F24" type="string" />
    <att name="description" value="Nuclear receptor-binding factor 2" type="string" />
    <att name="gene" value="NRBF2" type="string" />
    <att name="localization" value="" type="string" />
    <att name="order" value="1" type="integer" />
    <att name="relevance_score" value="0.13333333333333333" type="real" />
    <att name="localization" value="" type="string" />
    <att name="description" value="Nuclear receptor-binding factor 2" type="string" />
  </node>
  <node id="Q9BYK8" label="HELZ2_HUMAN">
    <att name="ac" value="Q9BYK8" type="string" />
    <att name="description" value="Helicase with zinc finger domain 2" type="string" />
    <att name="gene" value="HELZ2" type="string" />
    <att name="localization" value="Transcription factor" type="string" />
    <att name="order" value="1" type="integer" />
    <att name="relevance_score" value="0.2857142857142857" type="real" />
    <att name="localization" value="Transcription factor" type="string" />
    <att name="description" value="Helicase with zinc finger domain 2" type="string" />
  </node>
  <node id="Q9BZK7" label="TBL1R_HUMAN">
    <att name="ac" value="Q9BZK7" type="string" />
    <att name="description" value="F-box-like/WD repeat-containing protein TBL1XR1" type="string" />
    <att name="gene" value="TBL1XR1" type="string" />
    <att name="localization" value="" type="string" />
    <att name="order" value="1" type="integer" />
    <att name="relevance_score" value="0.16216216216216217" type="real" />
    <att name="localization" value="" type="string" />
    <att name="description" value="F-box-like/WD repeat-containing protein TBL1XR1" type="string" />
  </node>
  <node id="Q9H6K1" label="ILRUN_HUMAN">
    <att name="ac" value="Q9H6K1" type="string" />
    <att name="description" value="Protein ILRUN" type="string" />
    <att name="gene" value="ILRUN" type="string" />
    <att name="localization" value="" type="string" />
    <att name="order" value="1" type="integer" />
    <att name="relevance_score" value="0.75" type="real" />
    <att name="localization" value="" type="string" />
    <att name="description" value="Protein ILRUN" type="string" />
  </node>
  <node id="Q9UBK2" label="PRGC1_HUMAN">
    <att name="ac" value="Q9UBK2" type="string" />
    <att name="description" value="Peroxisome proliferator-activated receptor gamma coactivator 1-alpha" type="string" />
    <att name="gene" value="PPARGC1A" type="string" />
    <att name="localization" value="" type="string" />
    <att name="order" value="1" type="integer" />
    <att name="relevance_score" value="0.1625" type="real" />
    <att name="localization" value="" type="string" />
    <att name="description" value="Peroxisome proliferator-activated receptor gamma coactivator 1-alpha" type="string" />
  </node>
  <node id="Q9Y618" label="NCOR2_HUMAN">
    <att name="ac" value="Q9Y618" type="string" />
    <att name="description" value="Nuclear receptor corepressor 2" type="string" />
    <att name="gene" value="NCOR2" type="string" />
    <att name="localization" value="Transcription factor" type="string" />
    <att name="order" value="1" type="integer" />
    <att name="relevance_score" value="0.16379310344827586" type="real" />
    <att name="localization" value="Transcription factor" type="string" />
    <att name="description" value="Nuclear receptor corepressor 2" type="string" />
  </node>
  <node id="Q9Y6Q9" label="NCOA3_HUMAN">
    <att name="ac" value="Q9Y6Q9" type="string" />
    <att name="description" value="Nuclear receptor coactivator 3" type="string" />
    <att name="gene" value="NCOA3" type="string" />
    <att name="localization" value="Enzyme" type="string" />
    <att name="order" value="1" type="integer" />
    <att name="relevance_score" value="0.1308411214953271" type="real" />
    <att name="localization" value="Enzyme" type="string" />
    <att name="description" value="Nuclear receptor coactivator 3" type="string" />
  </node>
  <edge id="O60907 (pp) O75376" label="TBL1X_HUMAN (pp) NCOR1_HUMAN" source="O60907" target="O75376">
    <att name="confidence_score" value="1.0" type="real" />
    <att name="confidence_score_old" value="1.0" type="real" />
    <att name="initial_score" value="0.387" type="real" />
    <att name="relevance_score" value="0.1258741258741259" type="real" />
  </edge>
  <edge id="O60907 (pp) P07148" label="TBL1X_HUMAN (pp) FABPL_HUMAN" source="O60907" target="P07148">
    <att name="confidence_score" value="1.0" type="real" />
    <att name="confidence_score_old" value="1.0" type="real" />
    <att name="initial_score" value="0.218" type="real" />
    <att name="relevance_score" value="0.2826086956521739" type="real" />
  </edge>
  <edge id="O60907 (pp) P19793" label="TBL1X_HUMAN (pp) RXRA_HUMAN" source="O60907" target="P19793">
    <att name="confidence_score" value="1.0" type="real" />
    <att name="confidence_score_old" value="1.0" type="real" />
    <att name="initial_score" value="0.3033" type="real" />
    <att name="relevance_score" value="0.21008403361344538" type="real" />
  </edge>
  <edge id="O60907 (pp) P28702" label="TBL1X_HUMAN (pp) RXRB_HUMAN" source="O60907" target="P28702">
    <att name="confidence_score" value="1.0" type="real" />
    <att name="confidence_score_old" value="1.0" type="real" />
    <att name="initial_score" value="0.1165" type="real" />
    <att name="relevance_score" value="0.2826086956521739" type="real" />
  </edge>
  <edge id="O60907 (pp) P55055" label="TBL1X_HUMAN (pp) NR1H2_HUMAN" source="O60907" target="P55055">
    <att name="confidence_score" value="1.0" type="real" />
    <att name="confidence_score_old" value="1.0" type="real" />
    <att name="initial_score" value="0.1169" type="real" />
    <att name="relevance_score" value="0.2826086956521739" type="real" />
  </edge>
  <edge id="O60907 (pp) Q07869" label="TBL1X_HUMAN (pp) PPARA_HUMAN" source="O60907" target="Q07869">
    <att name="confidence_score" value="1.0" type="real" />
    <att name="confidence_score_old" value="1.0" type="real" />
    <att name="initial_score" value="0.2753" type="real" />
    <att name="relevance_score" value="0.2826086956521739" type="real" />
  </edge>
  <edge id="O60907 (pp) Q13133" label="TBL1X_HUMAN (pp) NR1H3_HUMAN" source="O60907" target="Q13133">
    <att name="confidence_score" value="1.0" type="real" />
    <att name="confidence_score_old" value="1.0" type="real" />
    <att name="initial_score" value="0.117" type="real" />
    <att name="relevance_score" value="0.2826086956521739" type="real" />
  </edge>
  <edge id="O60907 (pp) Q9BZK7" label="TBL1X_HUMAN (pp) TBL1R_HUMAN" source="O60907" target="Q9BZK7">
    <att name="confidence_score" value="1.0" type="real" />
    <att name="confidence_score_old" value="1.0" type="real" />
    <att name="initial_score" value="0.5232" type="real" />
    <att name="relevance_score" value="0.16216216216216217" type="real" />
  </edge>
  <edge id="O60907 (pp) Q9Y618" label="TBL1X_HUMAN (pp) NCOR2_HUMAN" source="O60907" target="Q9Y618">
    <att name="confidence_score" value="1.0" type="real" />
    <att name="confidence_score_old" value="1.0" type="real" />
    <att name="initial_score" value="0.3737" type="real" />
    <att name="relevance_score" value="0.16379310344827586" type="real" />
  </edge>
  <edge id="O75376 (pp) P07148" label="NCOR1_HUMAN (pp) FABPL_HUMAN" source="O75376" target="P07148">
    <att name="confidence_score" value="1.0" type="real" />
    <att name="confidence_score_old" value="0.2236" type="real" />
    <att name="initial_score" value="0.2169" type="real" />
    <att name="relevance_score" value="0.1258741258741259" type="real" />
  </edge>
  <edge id="O75376 (pp) P19793" label="NCOR1_HUMAN (pp) RXRA_HUMAN" source="O75376" target="P19793">
    <att name="confidence_score" value="1.0" type="real" />
    <att name="confidence_score_old" value="1.0" type="real" />
    <att name="initial_score" value="0.4992" type="real" />
    <att name="relevance_score" value="0.1258741258741259" type="real" />
  </edge>
  <edge id="O75376 (pp) P28069" label="NCOR1_HUMAN (pp) PIT1_HUMAN" source="O75376" target="P28069">
    <att name="confidence_score" value="1.0" type="real" />
    <att name="confidence_score_old" value="0.4274" type="real" />
    <att name="initial_score" value="0.5299" type="real" />
    <att name="relevance_score" value="0.1258741258741259" type="real" />
  </edge>
  <edge id="O75376 (pp) P28702" label="NCOR1_HUMAN (pp) RXRB_HUMAN" source="O75376" target="P28702">
    <att name="confidence_score" value="1.0" type="real" />
    <att name="confidence_score_old" value="1.0" type="real" />
    <att name="initial_score" value="0.3043" type="real" />
    <att name="relevance_score" value="0.1258741258741259" type="real" />
  </edge>
  <edge id="O75376 (pp) P37231" label="NCOR1_HUMAN (pp) PPARG_HUMAN" source="O75376" target="P37231">
    <att name="confidence_score" value="1.0" type="real" />
    <att name="confidence_score_old" value="1.0" type="real" />
    <att name="initial_score" value="0.5147" type="real" />
    <att name="relevance_score" value="0.1258741258741259" type="real" />
  </edge>
  <edge id="O75376 (pp) P55055" label="NCOR1_HUMAN (pp) NR1H2_HUMAN" source="O75376" target="P55055">
    <att name="confidence_score" value="1.0" type="real" />
    <att name="confidence_score_old" value="1.0" type="real" />
    <att name="initial_score" value="0.3696" type="real" />
    <att name="relevance_score" value="0.1258741258741259" type="real" />
  </edge>
  <edge id="O75376 (pp) Q03181" label="NCOR1_HUMAN (pp) PPARD_HUMAN" source="O75376" target="Q03181">
    <att name="confidence_score" value="1.0" type="real" />
    <att name="confidence_score_old" value="0.3087" type="real" />
    <att name="initial_score" value="0.3726" type="real" />
    <att name="relevance_score" value="0.1258741258741259" type="real" />
  </edge>
  <edge id="O75376 (pp) Q07869" label="NCOR1_HUMAN (pp) PPARA_HUMAN" source="O75376" target="Q07869">
    <att name="confidence_score" value="1.0" type="real" />
    <att name="confidence_score_old" value="0.4878" type="real" />
    <att name="initial_score" value="0.5937" type="real" />
    <att name="relevance_score" value="0.1258741258741259" type="real" />
  </edge>
  <edge id="O75376 (pp) Q13133" label="NCOR1_HUMAN (pp) NR1H3_HUMAN" source="O75376" target="Q13133">
    <att name="confidence_score" value="1.0" type="real" />
    <att name="confidence_score_old" value="1.0" type="real" />
    <att name="initial_score" value="0.395" type="real" />
    <att name="relevance_score" value="0.1258741258741259" type="real" />
  </edge>
  <edge id="O75376 (pp) Q15788" label="NCOR1_HUMAN (pp) NCOA1_HUMAN" source="O75376" target="Q15788">
    <att name="confidence_score" value="1.0" type="real" />
    <att name="confidence_score_old" value="0.2151" type="real" />
    <att name="initial_score" value="0.198" type="real" />
    <att name="relevance_score" value="0.1258741258741259" type="real" />
  </edge>
  <edge id="O75376 (pp) Q9BZK7" label="NCOR1_HUMAN (pp) TBL1R_HUMAN" source="O75376" target="Q9BZK7">
    <att name="confidence_score" value="1.0" type="real" />
    <att name="confidence_score_old" value="1.0" type="real" />
    <att name="initial_score" value="0.6815" type="real" />
    <att name="relevance_score" value="0.1258741258741259" type="real" />
  </edge>
  <edge id="O75376 (pp) Q9Y618" label="NCOR1_HUMAN (pp) NCOR2_HUMAN" source="O75376" target="Q9Y618">
    <att name="confidence_score" value="1.0" type="real" />
    <att name="confidence_score_old" value="1.0" type="real" />
    <att name="initial_score" value="0.4552" type="real" />
    <att name="relevance_score" value="0.1258741258741259" type="real" />
  </edge>
  <edge id="O75376 (pp) Q9Y6Q9" label="NCOR1_HUMAN (pp) NCOA3_HUMAN" source="O75376" target="Q9Y6Q9">
    <att name="confidence_score" value="1.0" type="real" />
    <att name="confidence_score_old" value="0.3228" type="real" />
    <att name="initial_score" value="0.3942" type="real" />
    <att name="relevance_score" value="0.1258741258741259" type="real" />
  </edge>
  <edge id="P07148 (pp) P19793" label="FABPL_HUMAN (pp) RXRA_HUMAN" source="P07148" target="P19793">
    <att name="confidence_score" value="1.0" type="real" />
    <att name="confidence_score_old" value="1.0" type="real" />
    <att name="initial_score" value="0.2188" type="real" />
    <att name="relevance_score" value="0.21008403361344538" type="real" />
  </edge>
  <edge id="P07148 (pp) Q07869" label="FABPL_HUMAN (pp) PPARA_HUMAN" source="P07148" target="Q07869">
    <att name="confidence_score" value="1.0" type="real" />
    <att name="confidence_score_old" value="1.0" type="real" />
    <att name="initial_score" value="0.3362" type="real" />
    <att name="relevance_score" value="0.6153846153846154" type="real" />
  </edge>
  <edge id="P07148 (pp) Q9BZK7" label="FABPL_HUMAN (pp) TBL1R_HUMAN" source="P07148" target="Q9BZK7">
    <att name="confidence_score" value="1.0" type="real" />
    <att name="confidence_score_old" value="1.0" type="real" />
    <att name="initial_score" value="0.2176" type="real" />
    <att name="relevance_score" value="0.16216216216216217" type="real" />
  </edge>
  <edge id="P07148 (pp) Q9Y618" label="FABPL_HUMAN (pp) NCOR2_HUMAN" source="P07148" target="Q9Y618">
    <att name="confidence_score" value="1.0" type="real" />
    <att name="confidence_score_old" value="0.2237" type="real" />
    <att name="initial_score" value="0.2171" type="real" />
    <att name="relevance_score" value="0.16379310344827586" type="real" />
  </edge>
  <edge id="P09430 (pp) P37231" label="STP1_HUMAN (pp) PPARG_HUMAN" source="P09430" target="P37231">
    <att name="confidence_score" value="1.0" type="real" />
    <att name="confidence_score_old" value="0.2476" type="real" />
    <att name="initial_score" value="0.266" type="real" />
    <att name="relevance_score" value="0.21374045801526717" type="real" />
  </edge>
  <edge id="P09430 (pp) Q03181" label="STP1_HUMAN (pp) PPARD_HUMAN" source="P09430" target="Q03181">
    <att name="confidence_score" value="1.0" type="real" />
    <att name="confidence_score_old" value="0.2053" type="real" />
    <att name="initial_score" value="0.1757" type="real" />
    <att name="relevance_score" value="0.40816326530612246" type="real" />
  </edge>
  <edge id="P09430 (pp) Q07869" label="STP1_HUMAN (pp) PPARA_HUMAN" source="P09430" target="Q07869">
    <att name="confidence_score" value="1.0" type="real" />
    <att name="confidence_score_old" value="0.2056" type="real" />
    <att name="initial_score" value="0.1762" type="real" />
    <att name="relevance_score" value="0.6" type="real" />
  </edge>
  <edge id="P19793 (pp) P28702" label="RXRA_HUMAN (pp) RXRB_HUMAN" source="P19793" target="P28702">
    <att name="confidence_score" value="1.0" type="real" />
    <att name="confidence_score_old" value="1.0" type="real" />
    <att name="initial_score" value="0.0" type="real" />
    <att name="relevance_score" value="0.21008403361344538" type="real" />
  </edge>
  <edge id="P19793 (pp) P37231" label="RXRA_HUMAN (pp) PPARG_HUMAN" source="P19793" target="P37231">
    <att name="confidence_score" value="1.0" type="real" />
    <att name="confidence_score_old" value="1.0" type="real" />
    <att name="initial_score" value="0.6501" type="real" />
    <att name="relevance_score" value="0.21008403361344538" type="real" />
  </edge>
  <edge id="P19793 (pp) P48443" label="RXRA_HUMAN (pp) RXRG_HUMAN" source="P19793" target="P48443">
    <att name="confidence_score" value="1.0" type="real" />
    <att name="confidence_score_old" value="1.0" type="real" />
    <att name="initial_score" value="0.0548" type="real" />
    <att name="relevance_score" value="0.21008403361344538" type="real" />
  </edge>
  <edge id="P19793 (pp) P55055" label="RXRA_HUMAN (pp) NR1H2_HUMAN" source="P19793" target="P55055">
    <att name="confidence_score" value="1.0" type="real" />
    <att name="confidence_score_old" value="1.0" type="real" />
    <att name="initial_score" value="0.5537" type="real" />
    <att name="relevance_score" value="0.21008403361344538" type="real" />
  </edge>
  <edge id="P19793 (pp) Q03181" label="RXRA_HUMAN (pp) PPARD_HUMAN" source="P19793" target="Q03181">
    <att name="confidence_score" value="1.0" type="real" />
    <att name="confidence_score_old" value="1.0" type="real" />
    <att name="initial_score" value="0.3423" type="real" />
    <att name="relevance_score" value="0.21008403361344538" type="real" />
  </edge>
  <edge id="P19793 (pp) Q07869" label="RXRA_HUMAN (pp) PPARA_HUMAN" source="P19793" target="Q07869">
    <att name="confidence_score" value="1.0" type="real" />
    <att name="confidence_score_old" value="1.0" type="real" />
    <att name="initial_score" value="0.5811" type="real" />
    <att name="relevance_score" value="0.21008403361344538" type="real" />
  </edge>
  <edge id="P19793 (pp) Q13133" label="RXRA_HUMAN (pp) NR1H3_HUMAN" source="P19793" target="Q13133">
    <att name="confidence_score" value="1.0" type="real" />
    <att name="confidence_score_old" value="1.0" type="real" />
    <att name="initial_score" value="0.6448" type="real" />
    <att name="relevance_score" value="0.21008403361344538" type="real" />
  </edge>
  <edge id="P19793 (pp) Q15596" label="RXRA_HUMAN (pp) NCOA2_HUMAN" source="P19793" target="Q15596">
    <att name="confidence_score" value="1.0" type="real" />
    <att name="confidence_score_old" value="1.0" type="real" />
    <att name="initial_score" value="0.7943" type="real" />
    <att name="relevance_score" value="0.18461538461538463" type="real" />
  </edge>
  <edge id="P19793 (pp) Q15648" label="RXRA_HUMAN (pp) MED1_HUMAN" source="P19793" target="Q15648">
    <att name="confidence_score" value="1.0" type="real" />
    <att name="confidence_score_old" value="0.3005" type="real" />
    <att name="initial_score" value="0.3597" type="real" />
    <att name="relevance_score" value="0.10714285714285714" type="real" />
  </edge>
  <edge id="P19793 (pp) Q15788" label="RXRA_HUMAN (pp) NCOA1_HUMAN" source="P19793" target="Q15788">
    <att name="confidence_score" value="1.0" type="real" />
    <att name="confidence_score_old" value="1.0" type="real" />
    <att name="initial_score" value="0.8001" type="real" />
    <att name="relevance_score" value="0.18478260869565216" type="real" />
  </edge>
  <edge id="P19793 (pp) Q3L8U1" label="RXRA_HUMAN (pp) CHD9_HUMAN" source="P19793" target="Q3L8U1">
    <att name="confidence_score" value="1.0" type="real" />
    <att name="confidence_score_old" value="0.217" type="real" />
    <att name="initial_score" value="0.2024" type="real" />
    <att name="relevance_score" value="0.21008403361344538" type="real" />
  </edge>
  <edge id="P19793 (pp) Q96F24" label="RXRA_HUMAN (pp) NRBF2_HUMAN" source="P19793" target="Q96F24">
    <att name="confidence_score" value="1.0" type="real" />
    <att name="confidence_score_old" value="0.2288" type="real" />
    <att name="initial_score" value="0.228" type="real" />
    <att name="relevance_score" value="0.13333333333333333" type="real" />
  </edge>
  <edge id="P19793 (pp) Q9BZK7" label="RXRA_HUMAN (pp) TBL1R_HUMAN" source="P19793" target="Q9BZK7">
    <att name="confidence_score" value="1.0" type="real" />
    <att name="confidence_score_old" value="1.0" type="real" />
    <att name="initial_score" value="0.3029" type="real" />
    <att name="relevance_score" value="0.16216216216216217" type="real" />
  </edge>
  <edge id="P19793 (pp) Q9UBK2" label="RXRA_HUMAN (pp) PRGC1_HUMAN" source="P19793" target="Q9UBK2">
    <att name="confidence_score" value="1.0" type="real" />
    <att name="confidence_score_old" value="1.0" type="real" />
    <att name="initial_score" value="0.6342" type="real" />
    <att name="relevance_score" value="0.1625" type="real" />
  </edge>
  <edge id="P19793 (pp) Q9Y618" label="RXRA_HUMAN (pp) NCOR2_HUMAN" source="P19793" target="Q9Y618">
    <att name="confidence_score" value="1.0" type="real" />
    <att name="confidence_score_old" value="1.0" type="real" />
    <att name="initial_score" value="0.6276" type="real" />
    <att name="relevance_score" value="0.16379310344827586" type="real" />
  </edge>
  <edge id="P19793 (pp) Q9Y6Q9" label="RXRA_HUMAN (pp) NCOA3_HUMAN" source="P19793" target="Q9Y6Q9">
    <att name="confidence_score" value="1.0" type="real" />
    <att name="confidence_score_old" value="0.2963" type="real" />
    <att name="initial_score" value="0.3529" type="real" />
    <att name="relevance_score" value="0.1308411214953271" type="real" />
  </edge>
  <edge id="P28069 (pp) P37231" label="PIT1_HUMAN (pp) PPARG_HUMAN" source="P28069" target="P37231">
    <att name="confidence_score" value="1.0" type="real" />
    <att name="confidence_score_old" value="0.2316" type="real" />
    <att name="initial_score" value="0.2338" type="real" />
    <att name="relevance_score" value="0.21374045801526717" type="real" />
  </edge>
  <edge id="P28069 (pp) Q07869" label="PIT1_HUMAN (pp) PPARA_HUMAN" source="P28069" target="Q07869">
    <att name="confidence_score" value="1.0" type="real" />
    <att name="confidence_score_old" value="0.2307" type="real" />
    <att name="initial_score" value="0.2319" type="real" />
    <att name="relevance_score" value="0.29411764705882354" type="real" />
  </edge>
  <edge id="P28069 (pp) Q15648" label="PIT1_HUMAN (pp) MED1_HUMAN" source="P28069" target="Q15648">
    <att name="confidence_score" value="1.0" type="real" />
    <att name="confidence_score_old" value="0.3391" type="real" />
    <att name="initial_score" value="0.4181" type="real" />
    <att name="relevance_score" value="0.10714285714285714" type="real" />
  </edge>
  <edge id="P28702 (pp) P37231" label="RXRB_HUMAN (pp) PPARG_HUMAN" source="P28702" target="P37231">
    <att name="confidence_score" value="1.0" type="real" />
    <att name="confidence_score_old" value="1.0" type="real" />
    <att name="initial_score" value="0.1461" type="real" />
    <att name="relevance_score" value="0.21374045801526717" type="real" />
  </edge>
  <edge id="P28702 (pp) P48443" label="RXRB_HUMAN (pp) RXRG_HUMAN" source="P28702" target="P48443">
    <att name="confidence_score" value="1.0" type="real" />
    <att name="confidence_score_old" value="1.0" type="real" />
    <att name="initial_score" value="0.0" type="real" />
    <att name="relevance_score" value="0.36363636363636365" type="real" />
  </edge>
  <edge id="P28702 (pp) P55055" label="RXRB_HUMAN (pp) NR1H2_HUMAN" source="P28702" target="P55055">
    <att name="confidence_score" value="1.0" type="real" />
    <att name="confidence_score_old" value="0.2993" type="real" />
    <att name="initial_score" value="0.3577" type="real" />
    <att name="relevance_score" value="0.4" type="real" />
  </edge>
  <edge id="P28702 (pp) Q03181" label="RXRB_HUMAN (pp) PPARD_HUMAN" source="P28702" target="Q03181">
    <att name="confidence_score" value="1.0" type="real" />
    <att name="confidence_score_old" value="1.0" type="real" />
    <att name="initial_score" value="0.118" type="real" />
    <att name="relevance_score" value="0.4" type="real" />
  </edge>
  <edge id="P28702 (pp) Q07869" label="RXRB_HUMAN (pp) PPARA_HUMAN" source="P28702" target="Q07869">
    <att name="confidence_score" value="1.0" type="real" />
    <att name="confidence_score_old" value="1.0" type="real" />
    <att name="initial_score" value="0.0897" type="real" />
    <att name="relevance_score" value="0.4" type="real" />
  </edge>
  <edge id="P28702 (pp) Q13133" label="RXRB_HUMAN (pp) NR1H3_HUMAN" source="P28702" target="Q13133">
    <att name="confidence_score" value="1.0" type="real" />
    <att name="confidence_score_old" value="1.0" type="real" />
    <att name="initial_score" value="0.4476" type="real" />
    <att name="relevance_score" value="0.4" type="real" />
  </edge>
  <edge id="P28702 (pp) Q15788" label="RXRB_HUMAN (pp) NCOA1_HUMAN" source="P28702" target="Q15788">
    <att name="confidence_score" value="1.0" type="real" />
    <att name="confidence_score_old" value="1.0" type="real" />
    <att name="initial_score" value="0.5376" type="real" />
    <att name="relevance_score" value="0.18478260869565216" type="real" />
  </edge>
  <edge id="P28702 (pp) Q9BZK7" label="RXRB_HUMAN (pp) TBL1R_HUMAN" source="P28702" target="Q9BZK7">
    <att name="confidence_score" value="1.0" type="real" />
    <att name="confidence_score_old" value="1.0" type="real" />
    <att name="initial_score" value="0.1164" type="real" />
    <att name="relevance_score" value="0.16216216216216217" type="real" />
  </edge>
  <edge id="P28702 (pp) Q9Y618" label="RXRB_HUMAN (pp) NCOR2_HUMAN" source="P28702" target="Q9Y618">
    <att name="confidence_score" value="1.0" type="real" />
    <att name="confidence_score_old" value="1.0" type="real" />
    <att name="initial_score" value="0.3048" type="real" />
    <att name="relevance_score" value="0.16379310344827586" type="real" />
  </edge>
  <edge id="P28702 (pp) Q9Y6Q9" label="RXRB_HUMAN (pp) NCOA3_HUMAN" source="P28702" target="Q9Y6Q9">
    <att name="confidence_score" value="1.0" type="real" />
    <att name="confidence_score_old" value="0.1823" type="real" />
    <att name="initial_score" value="0.1183" type="real" />
    <att name="relevance_score" value="0.1308411214953271" type="real" />
  </edge>
  <edge id="P33316 (pp) P37231" label="DUT_HUMAN (pp) PPARG_HUMAN" source="P33316" target="P37231">
    <att name="confidence_score" value="1.0" type="real" />
    <att name="confidence_score_old" value="0.3244" type="real" />
    <att name="initial_score" value="0.3966" type="real" />
    <att name="relevance_score" value="0.2" type="real" />
  </edge>
  <edge id="P33316 (pp) Q03181" label="DUT_HUMAN (pp) PPARD_HUMAN" source="P33316" target="Q03181">
    <att name="confidence_score" value="1.0" type="real" />
    <att name="confidence_score_old" value="0.3217" type="real" />
    <att name="initial_score" value="0.3926" type="real" />
    <att name="relevance_score" value="0.2" type="real" />
  </edge>
  <edge id="P33316 (pp) Q07869" label="DUT_HUMAN (pp) PPARA_HUMAN" source="P33316" target="Q07869">
    <att name="confidence_score" value="1.0" type="real" />
    <att name="confidence_score_old" value="0.5919" type="real" />
    <att name="initial_score" value="0.6871" type="real" />
    <att name="relevance_score" value="0.2" type="real" />
  </edge>
  <edge id="P37231 (pp) P42226" label="PPARG_HUMAN (pp) STAT6_HUMAN" source="P37231" target="P42226">
    <att name="confidence_score" value="1.0" type="real" />
    <att name="confidence_score_old" value="0.216" type="real" />
    <att name="initial_score" value="0.2001" type="real" />
    <att name="relevance_score" value="0.15555555555555556" type="real" />
  </edge>
  <edge id="P37231 (pp) P48443" label="PPARG_HUMAN (pp) RXRG_HUMAN" source="P37231" target="P48443">
    <att name="confidence_score" value="1.0" type="real" />
    <att name="confidence_score_old" value="1.0" type="real" />
    <att name="initial_score" value="0.1139" type="real" />
    <att name="relevance_score" value="0.21374045801526717" type="real" />
  </edge>
  <edge id="P37231 (pp) Q07869" label="PPARG_HUMAN (pp) PPARA_HUMAN" source="P37231" target="Q07869">
    <att name="confidence_score" value="1.0" type="real" />
    <att name="confidence_score_old" value="1.0" type="real" />
    <att name="relevance_score" value="0.21374045801526717" type="real" />
  </edge>
  <edge id="P37231 (pp) Q15596" label="PPARG_HUMAN (pp) NCOA2_HUMAN" source="P37231" target="Q15596">
    <att name="confidence_score" value="1.0" type="real" />
    <att name="confidence_score_old" value="0.2668" type="real" />
    <att name="initial_score" value="0.3021" type="real" />
    <att name="relevance_score" value="0.18461538461538463" type="real" />
  </edge>
  <edge id="P37231 (pp) Q15648" label="PPARG_HUMAN (pp) MED1_HUMAN" source="P37231" target="Q15648">
    <att name="confidence_score" value="1.0" type="real" />
    <att name="confidence_score_old" value="1.0" type="real" />
    <att name="initial_score" value="0.7523" type="real" />
    <att name="relevance_score" value="0.10714285714285714" type="real" />
  </edge>
  <edge id="P37231 (pp) Q15788" label="PPARG_HUMAN (pp) NCOA1_HUMAN" source="P37231" target="Q15788">
    <att name="confidence_score" value="1.0" type="real" />
    <att name="confidence_score_old" value="1.0" type="real" />
    <att name="initial_score" value="0.7849" type="real" />
    <att name="relevance_score" value="0.18478260869565216" type="real" />
  </edge>
  <edge id="P37231 (pp) Q5VT06" label="PPARG_HUMAN (pp) CE350_HUMAN" source="P37231" target="Q5VT06">
    <att name="confidence_score" value="1.0" type="real" />
    <att name="confidence_score_old" value="0.2218" type="real" />
    <att name="initial_score" value="0.213" type="real" />
    <att name="relevance_score" value="0.14285714285714285" type="real" />
  </edge>
  <edge id="P37231 (pp) Q6TCH7" label="PPARG_HUMAN (pp) PAQR3_HUMAN" source="P37231" target="Q6TCH7">
    <att name="confidence_score" value="1.0" type="real" />
    <att name="confidence_score_old" value="0.2066" type="real" />
    <att name="initial_score" value="0.1787" type="real" />
    <att name="relevance_score" value="0.1875" type="real" />
  </edge>
  <edge id="P37231 (pp) Q9H6K1" label="PPARG_HUMAN (pp) ILRUN_HUMAN" source="P37231" target="Q9H6K1">
    <att name="confidence_score" value="1.0" type="real" />
    <att name="confidence_score_old" value="0.2167" type="real" />
    <att name="initial_score" value="0.2017" type="real" />
    <att name="relevance_score" value="0.21374045801526717" type="real" />
  </edge>
  <edge id="P37231 (pp) Q9UBK2" label="PPARG_HUMAN (pp) PRGC1_HUMAN" source="P37231" target="Q9UBK2">
    <att name="confidence_score" value="1.0" type="real" />
    <att name="confidence_score_old" value="1.0" type="real" />
    <att name="initial_score" value="0.7652" type="real" />
    <att name="relevance_score" value="0.1625" type="real" />
  </edge>
  <edge id="P37231 (pp) Q9Y618" label="PPARG_HUMAN (pp) NCOR2_HUMAN" source="P37231" target="Q9Y618">
    <att name="confidence_score" value="1.0" type="real" />
    <att name="confidence_score_old" value="1.0" type="real" />
    <att name="initial_score" value="0.4616" type="real" />
    <att name="relevance_score" value="0.16379310344827586" type="real" />
  </edge>
  <edge id="P37231 (pp) Q9Y6Q9" label="PPARG_HUMAN (pp) NCOA3_HUMAN" source="P37231" target="Q9Y6Q9">
    <att name="confidence_score" value="1.0" type="real" />
    <att name="confidence_score_old" value="0.2277" type="real" />
    <att name="initial_score" value="0.2256" type="real" />
    <att name="relevance_score" value="0.1308411214953271" type="real" />
  </edge>
  <edge id="P42226 (pp) Q07869" label="STAT6_HUMAN (pp) PPARA_HUMAN" source="P42226" target="Q07869">
    <att name="confidence_score" value="1.0" type="real" />
    <att name="confidence_score_old" value="0.4913" type="real" />
    <att name="initial_score" value="0.5972" type="real" />
    <att name="relevance_score" value="0.15555555555555556" type="real" />
  </edge>
  <edge id="P42226 (pp) Q15596" label="STAT6_HUMAN (pp) NCOA2_HUMAN" source="P42226" target="Q15596">
    <att name="confidence_score" value="1.0" type="real" />
    <att name="confidence_score_old" value="0.3317" type="real" />
    <att name="initial_score" value="0.4074" type="real" />
    <att name="relevance_score" value="0.15555555555555556" type="real" />
  </edge>
  <edge id="P42226 (pp) Q15788" label="STAT6_HUMAN (pp) NCOA1_HUMAN" source="P42226" target="Q15788">
    <att name="confidence_score" value="1.0" type="real" />
    <att name="confidence_score_old" value="0.7626" type="real" />
    <att name="initial_score" value="0.8095" type="real" />
    <att name="relevance_score" value="0.15555555555555556" type="real" />
  </edge>
  <edge id="P42226 (pp) Q9Y6Q9" label="STAT6_HUMAN (pp) NCOA3_HUMAN" source="P42226" target="Q9Y6Q9">
    <att name="confidence_score" value="1.0" type="real" />
    <att name="confidence_score_old" value="1.0" type="real" />
    <att name="initial_score" value="0.2513" type="real" />
    <att name="relevance_score" value="0.1308411214953271" type="real" />
  </edge>
  <edge id="P48443 (pp) P55055" label="RXRG_HUMAN (pp) NR1H2_HUMAN" source="P48443" target="P55055">
    <att name="confidence_score" value="1.0" type="real" />
    <att name="confidence_score_old" value="0.1797" type="real" />
    <att name="initial_score" value="0.1111" type="real" />
    <att name="relevance_score" value="0.36363636363636365" type="real" />
  </edge>
  <edge id="P48443 (pp) Q03181" label="RXRG_HUMAN (pp) PPARD_HUMAN" source="P48443" target="Q03181">
    <att name="confidence_score" value="1.0" type="real" />
    <att name="confidence_score_old" value="1.0" type="real" />
    <att name="initial_score" value="0.1303" type="real" />
    <att name="relevance_score" value="0.36363636363636365" type="real" />
  </edge>
  <edge id="P48443 (pp) Q07869" label="RXRG_HUMAN (pp) PPARA_HUMAN" source="P48443" target="Q07869">
    <att name="confidence_score" value="1.0" type="real" />
    <att name="confidence_score_old" value="1.0" type="real" />
    <att name="initial_score" value="0.1129" type="real" />
    <att name="relevance_score" value="0.36363636363636365" type="real" />
  </edge>
  <edge id="P48443 (pp) Q13133" label="RXRG_HUMAN (pp) NR1H3_HUMAN" source="P48443" target="Q13133">
    <att name="confidence_score" value="1.0" type="real" />
    <att name="confidence_score_old" value="0.1803" type="real" />
    <att name="initial_score" value="0.1129" type="real" />
    <att name="relevance_score" value="0.36363636363636365" type="real" />
  </edge>
  <edge id="P48443 (pp) Q9Y618" label="RXRG_HUMAN (pp) NCOR2_HUMAN" source="P48443" target="Q9Y618">
    <att name="confidence_score" value="1.0" type="real" />
    <att name="confidence_score_old" value="0.1602" type="real" />
    <att name="initial_score" value="0.0556" type="real" />
    <att name="relevance_score" value="0.16379310344827586" type="real" />
  </edge>
  <edge id="P55055 (pp) Q03181" label="NR1H2_HUMAN (pp) PPARD_HUMAN" source="P55055" target="Q03181">
    <att name="confidence_score" value="1.0" type="real" />
    <att name="confidence_score_old" value="0.1982" type="real" />
    <att name="initial_score" value="0.1586" type="real" />
    <att name="relevance_score" value="0.40816326530612246" type="real" />
  </edge>
  <edge id="P55055 (pp) Q07869" label="NR1H2_HUMAN (pp) PPARA_HUMAN" source="P55055" target="Q07869">
    <att name="confidence_score" value="1.0" type="real" />
    <att name="confidence_score_old" value="0.1986" type="real" />
    <att name="initial_score" value="0.1595" type="real" />
    <att name="relevance_score" value="0.42105263157894735" type="real" />
  </edge>
  <edge id="P55055 (pp) Q15596" label="NR1H2_HUMAN (pp) NCOA2_HUMAN" source="P55055" target="Q15596">
    <att name="confidence_score" value="1.0" type="real" />
    <att name="confidence_score_old" value="0.2371" type="real" />
    <att name="initial_score" value="0.2452" type="real" />
    <att name="relevance_score" value="0.18461538461538463" type="real" />
  </edge>
  <edge id="P55055 (pp) Q15648" label="NR1H2_HUMAN (pp) MED1_HUMAN" source="P55055" target="Q15648">
    <att name="confidence_score" value="1.0" type="real" />
    <att name="confidence_score_old" value="0.1835" type="real" />
    <att name="initial_score" value="0.1214" type="real" />
    <att name="relevance_score" value="0.10714285714285714" type="real" />
  </edge>
  <edge id="P55055 (pp) Q15788" label="NR1H2_HUMAN (pp) NCOA1_HUMAN" source="P55055" target="Q15788">
    <att name="confidence_score" value="1.0" type="real" />
    <att name="confidence_score_old" value="1.0" type="real" />
    <att name="initial_score" value="0.6726" type="real" />
    <att name="relevance_score" value="0.18478260869565216" type="real" />
  </edge>
  <edge id="P55055 (pp) Q9BZK7" label="NR1H2_HUMAN (pp) TBL1R_HUMAN" source="P55055" target="Q9BZK7">
    <att name="confidence_score" value="1.0" type="real" />
    <att name="confidence_score_old" value="1.0" type="real" />
    <att name="initial_score" value="0.1168" type="real" />
    <att name="relevance_score" value="0.16216216216216217" type="real" />
  </edge>
  <edge id="P55055 (pp) Q9Y618" label="NR1H2_HUMAN (pp) NCOR2_HUMAN" source="P55055" target="Q9Y618">
    <att name="confidence_score" value="1.0" type="real" />
    <att name="confidence_score_old" value="1.0" type="real" />
    <att name="initial_score" value="0.3279" type="real" />
    <att name="relevance_score" value="0.16379310344827586" type="real" />
  </edge>
  <edge id="P55055 (pp) Q9Y6Q9" label="NR1H2_HUMAN (pp) NCOA3_HUMAN" source="P55055" target="Q9Y6Q9">
    <att name="confidence_score" value="1.0" type="real" />
    <att name="confidence_score_old" value="0.1609" type="real" />
    <att name="initial_score" value="0.0577" type="real" />
    <att name="relevance_score" value="0.1308411214953271" type="real" />
  </edge>
  <edge id="Q03181 (pp) Q07869" label="PPARD_HUMAN (pp) PPARA_HUMAN" source="Q03181" target="Q07869">
    <att name="confidence_score" value="1.0" type="real" />
    <att name="confidence_score_old" value="1.0" type="real" />
    <att name="initial_score" value="0.0" type="real" />
    <att name="relevance_score" value="0.40816326530612246" type="real" />
  </edge>
  <edge id="Q03181 (pp) Q13133" label="PPARD_HUMAN (pp) NR1H3_HUMAN" source="Q03181" target="Q13133">
    <att name="confidence_score" value="1.0" type="real" />
    <att name="confidence_score_old" value="0.1986" type="real" />
    <att name="initial_score" value="0.1594" type="real" />
    <att name="relevance_score" value="0.40816326530612246" type="real" />
  </edge>
  <edge id="Q03181 (pp) Q15596" label="PPARD_HUMAN (pp) NCOA2_HUMAN" source="Q03181" target="Q15596">
    <att name="confidence_score" value="1.0" type="real" />
    <att name="confidence_score_old" value="0.3288" type="real" />
    <att name="initial_score" value="0.403" type="real" />
    <att name="relevance_score" value="0.18461538461538463" type="real" />
  </edge>
  <edge id="Q03181 (pp) Q15788" label="PPARD_HUMAN (pp) NCOA1_HUMAN" source="Q03181" target="Q15788">
    <att name="confidence_score" value="1.0" type="real" />
    <att name="confidence_score_old" value="0.3393" type="real" />
    <att name="initial_score" value="0.4183" type="real" />
    <att name="relevance_score" value="0.18478260869565216" type="real" />
  </edge>
  <edge id="Q03181 (pp) Q5VT06" label="PPARD_HUMAN (pp) CE350_HUMAN" source="Q03181" target="Q5VT06">
    <att name="confidence_score" value="1.0" type="real" />
    <att name="confidence_score_old" value="0.2208" type="real" />
    <att name="initial_score" value="0.2107" type="real" />
    <att name="relevance_score" value="0.14285714285714285" type="real" />
  </edge>
  <edge id="Q03181 (pp) Q9UBK2" label="PPARD_HUMAN (pp) PRGC1_HUMAN" source="Q03181" target="Q9UBK2">
    <att name="confidence_score" value="1.0" type="real" />
    <att name="confidence_score_old" value="0.2755" type="real" />
    <att name="initial_score" value="0.3176" type="real" />
    <att name="relevance_score" value="0.1625" type="real" />
  </edge>
  <edge id="Q03181 (pp) Q9Y618" label="PPARD_HUMAN (pp) NCOR2_HUMAN" source="Q03181" target="Q9Y618">
    <att name="confidence_score" value="1.0" type="real" />
    <att name="confidence_score_old" value="0.2393" type="real" />
    <att name="initial_score" value="0.2497" type="real" />
    <att name="relevance_score" value="0.16379310344827586" type="real" />
  </edge>
  <edge id="Q03181 (pp) Q9Y6Q9" label="PPARD_HUMAN (pp) NCOA3_HUMAN" source="Q03181" target="Q9Y6Q9">
    <att name="confidence_score" value="1.0" type="real" />
    <att name="confidence_score_old" value="0.1986" type="real" />
    <att name="initial_score" value="0.1595" type="real" />
    <att name="relevance_score" value="0.1308411214953271" type="real" />
  </edge>
  <edge id="Q07869 (pp) Q13133" label="PPARA_HUMAN (pp) NR1H3_HUMAN" source="Q07869" target="Q13133">
    <att name="confidence_score" value="1.0" type="real" />
    <att name="confidence_score_old" value="0.7076" type="real" />
    <att name="initial_score" value="0.7734" type="real" />
    <att name="relevance_score" value="0.4186046511627907" type="real" />
  </edge>
  <edge id="Q07869 (pp) Q15596" label="PPARA_HUMAN (pp) NCOA2_HUMAN" source="Q07869" target="Q15596">
    <att name="confidence_score" value="1.0" type="real" />
    <att name="confidence_score_old" value="0.2791" type="real" />
    <att name="initial_score" value="0.324" type="real" />
    <att name="relevance_score" value="0.18461538461538463" type="real" />
  </edge>
  <edge id="Q07869 (pp) Q15648" label="PPARA_HUMAN (pp) MED1_HUMAN" source="Q07869" target="Q15648">
    <att name="confidence_score" value="1.0" type="real" />
    <att name="confidence_score_old" value="0.1879" type="real" />
    <att name="initial_score" value="0.1327" type="real" />
    <att name="relevance_score" value="0.10714285714285714" type="real" />
  </edge>
  <edge id="Q07869 (pp) Q15788" label="PPARA_HUMAN (pp) NCOA1_HUMAN" source="Q07869" target="Q15788">
    <att name="confidence_score" value="1.0" type="real" />
    <att name="confidence_score_old" value="0.6813" type="real" />
    <att name="initial_score" value="0.7551" type="real" />
    <att name="relevance_score" value="0.18478260869565216" type="real" />
  </edge>
  <edge id="Q07869 (pp) Q3L8U1" label="PPARA_HUMAN (pp) CHD9_HUMAN" source="Q07869" target="Q3L8U1">
    <att name="confidence_score" value="1.0" type="real" />
    <att name="confidence_score_old" value="0.268" type="real" />
    <att name="initial_score" value="0.3043" type="real" />
    <att name="relevance_score" value="0.2222222222222222" type="real" />
  </edge>
  <edge id="Q07869 (pp) Q5VT06" label="PPARA_HUMAN (pp) CE350_HUMAN" source="Q07869" target="Q5VT06">
    <att name="confidence_score" value="1.0" type="real" />
    <att name="confidence_score_old" value="0.2209" type="real" />
    <att name="initial_score" value="0.2109" type="real" />
    <att name="relevance_score" value="0.14285714285714285" type="real" />
  </edge>
  <edge id="Q07869 (pp) Q6TCH7" label="PPARA_HUMAN (pp) PAQR3_HUMAN" source="Q07869" target="Q6TCH7">
    <att name="confidence_score" value="1.0" type="real" />
    <att name="confidence_score_old" value="0.3354" type="real" />
    <att name="initial_score" value="0.4127" type="real" />
    <att name="relevance_score" value="0.1875" type="real" />
  </edge>
  <edge id="Q07869 (pp) Q6ZVX9" label="PPARA_HUMAN (pp) PAQR9_HUMAN" source="Q07869" target="Q6ZVX9">
    <att name="confidence_score" value="1.0" type="real" />
    <att name="confidence_score_old" value="0.3428" type="real" />
    <att name="initial_score" value="0.4233" type="real" />
    <att name="relevance_score" value="1.0" type="real" />
  </edge>
  <edge id="Q07869 (pp) Q96F24" label="PPARA_HUMAN (pp) NRBF2_HUMAN" source="Q07869" target="Q96F24">
    <att name="confidence_score" value="1.0" type="real" />
    <att name="confidence_score_old" value="0.2291" type="real" />
    <att name="initial_score" value="0.2285" type="real" />
    <att name="relevance_score" value="0.13333333333333333" type="real" />
  </edge>
  <edge id="Q07869 (pp) Q9BYK8" label="PPARA_HUMAN (pp) HELZ2_HUMAN" source="Q07869" target="Q9BYK8">
    <att name="confidence_score" value="1.0" type="real" />
    <att name="confidence_score_old" value="0.3326" type="real" />
    <att name="initial_score" value="0.4087" type="real" />
    <att name="relevance_score" value="0.2857142857142857" type="real" />
  </edge>
  <edge id="Q07869 (pp) Q9BZK7" label="PPARA_HUMAN (pp) TBL1R_HUMAN" source="Q07869" target="Q9BZK7">
    <att name="confidence_score" value="1.0" type="real" />
    <att name="confidence_score_old" value="1.0" type="real" />
    <att name="initial_score" value="0.2749" type="real" />
    <att name="relevance_score" value="0.16216216216216217" type="real" />
  </edge>
  <edge id="Q07869 (pp) Q9H6K1" label="PPARA_HUMAN (pp) ILRUN_HUMAN" source="Q07869" target="Q9H6K1">
    <att name="confidence_score" value="1.0" type="real" />
    <att name="confidence_score_old" value="0.215" type="real" />
    <att name="initial_score" value="0.1978" type="real" />
    <att name="relevance_score" value="0.75" type="real" />
  </edge>
  <edge id="Q07869 (pp) Q9UBK2" label="PPARA_HUMAN (pp) PRGC1_HUMAN" source="Q07869" target="Q9UBK2">
    <att name="confidence_score" value="1.0" type="real" />
    <att name="confidence_score_old" value="1.0" type="real" />
    <att name="initial_score" value="0.5402" type="real" />
    <att name="relevance_score" value="0.1625" type="real" />
  </edge>
  <edge id="Q07869 (pp) Q9Y618" label="PPARA_HUMAN (pp) NCOR2_HUMAN" source="Q07869" target="Q9Y618">
    <att name="confidence_score" value="1.0" type="real" />
    <att name="confidence_score_old" value="0.5467" type="real" />
    <att name="initial_score" value="0.6488" type="real" />
    <att name="relevance_score" value="0.16379310344827586" type="real" />
  </edge>
  <edge id="Q07869 (pp) Q9Y6Q9" label="PPARA_HUMAN (pp) NCOA3_HUMAN" source="Q07869" target="Q9Y6Q9">
    <att name="confidence_score" value="1.0" type="real" />
    <att name="confidence_score_old" value="0.36" type="real" />
    <att name="initial_score" value="0.4468" type="real" />
    <att name="relevance_score" value="0.1308411214953271" type="real" />
  </edge>
  <edge id="Q13133 (pp) Q15648" label="NR1H3_HUMAN (pp) MED1_HUMAN" source="Q13133" target="Q15648">
    <att name="confidence_score" value="1.0" type="real" />
    <att name="confidence_score_old" value="0.1729" type="real" />
    <att name="initial_score" value="0.0926" type="real" />
    <att name="relevance_score" value="0.10714285714285714" type="real" />
  </edge>
  <edge id="Q13133 (pp) Q15788" label="NR1H3_HUMAN (pp) NCOA1_HUMAN" source="Q13133" target="Q15788">
    <att name="confidence_score" value="1.0" type="real" />
    <att name="confidence_score_old" value="1.0" type="real" />
    <att name="initial_score" value="0.7731" type="real" />
    <att name="relevance_score" value="0.18478260869565216" type="real" />
  </edge>
  <edge id="Q13133 (pp) Q5VT06" label="NR1H3_HUMAN (pp) CE350_HUMAN" source="Q13133" target="Q5VT06">
    <att name="confidence_score" value="1.0" type="real" />
    <att name="confidence_score_old" value="0.221" type="real" />
    <att name="initial_score" value="0.2112" type="real" />
    <att name="relevance_score" value="0.14285714285714285" type="real" />
  </edge>
  <edge id="Q13133 (pp) Q9BZK7" label="NR1H3_HUMAN (pp) TBL1R_HUMAN" source="Q13133" target="Q9BZK7">
    <att name="confidence_score" value="1.0" type="real" />
    <att name="confidence_score_old" value="1.0" type="real" />
    <att name="initial_score" value="0.1169" type="real" />
    <att name="relevance_score" value="0.16216216216216217" type="real" />
  </edge>
  <edge id="Q13133 (pp) Q9UBK2" label="NR1H3_HUMAN (pp) PRGC1_HUMAN" source="Q13133" target="Q9UBK2">
    <att name="confidence_score" value="1.0" type="real" />
    <att name="confidence_score_old" value="0.3463" type="real" />
    <att name="initial_score" value="0.4282" type="real" />
    <att name="relevance_score" value="0.1625" type="real" />
  </edge>
  <edge id="Q13133 (pp) Q9Y618" label="NR1H3_HUMAN (pp) NCOR2_HUMAN" source="Q13133" target="Q9Y618">
    <att name="confidence_score" value="1.0" type="real" />
    <att name="confidence_score_old" value="1.0" type="real" />
    <att name="initial_score" value="0.3227" type="real" />
    <att name="relevance_score" value="0.16379310344827586" type="real" />
  </edge>
  <edge id="Q13133 (pp) Q9Y6Q9" label="NR1H3_HUMAN (pp) NCOA3_HUMAN" source="Q13133" target="Q9Y6Q9">
    <att name="confidence_score" value="1.0" type="real" />
    <att name="confidence_score_old" value="0.1609" type="real" />
    <att name="initial_score" value="0.0578" type="real" />
    <att name="relevance_score" value="0.1308411214953271" type="real" />
  </edge>
  <edge id="Q15596 (pp) Q15788" label="NCOA2_HUMAN (pp) NCOA1_HUMAN" source="Q15596" target="Q15788">
    <att name="confidence_score" value="1.0" type="real" />
    <att name="confidence_score_old" value="1.0" type="real" />
    <att name="initial_score" value="0.7291" type="real" />
    <att name="relevance_score" value="0.18461538461538463" type="real" />
  </edge>
  <edge id="Q15596 (pp) Q9Y6Q9" label="NCOA2_HUMAN (pp) NCOA3_HUMAN" source="Q15596" target="Q9Y6Q9">
    <att name="confidence_score" value="1.0" type="real" />
    <att name="confidence_score_old" value="0.2992" type="real" />
    <att name="initial_score" value="0.3575" type="real" />
    <att name="relevance_score" value="0.1308411214953271" type="real" />
  </edge>
  <edge id="Q15648 (pp) Q15788" label="MED1_HUMAN (pp) NCOA1_HUMAN" source="Q15648" target="Q15788">
    <att name="confidence_score" value="1.0" type="real" />
    <att name="confidence_score_old" value="1.0" type="real" />
    <att name="relevance_score" value="0.10714285714285714" type="real" />
  </edge>
  <edge id="Q15648 (pp) Q9UBK2" label="MED1_HUMAN (pp) PRGC1_HUMAN" source="Q15648" target="Q9UBK2">
    <att name="confidence_score" value="1.0" type="real" />
    <att name="confidence_score_old" value="1.0" type="real" />
    <att name="initial_score" value="0.1461" type="real" />
    <att name="relevance_score" value="0.10714285714285714" type="real" />
  </edge>
  <edge id="Q15788 (pp) Q9UBK2" label="NCOA1_HUMAN (pp) PRGC1_HUMAN" source="Q15788" target="Q9UBK2">
    <att name="confidence_score" value="1.0" type="real" />
    <att name="confidence_score_old" value="1.0" type="real" />
    <att name="initial_score" value="0.5225" type="real" />
    <att name="relevance_score" value="0.1625" type="real" />
  </edge>
  <edge id="Q15788 (pp) Q9Y6Q9" label="NCOA1_HUMAN (pp) NCOA3_HUMAN" source="Q15788" target="Q9Y6Q9">
    <att name="confidence_score" value="1.0" type="real" />
    <att name="confidence_score_old" value="1.0" type="real" />
    <att name="initial_score" value="0.6483" type="real" />
    <att name="relevance_score" value="0.1308411214953271" type="real" />
  </edge>
  <edge id="Q9BZK7 (pp) Q9Y618" label="TBL1R_HUMAN (pp) NCOR2_HUMAN" source="Q9BZK7" target="Q9Y618">
    <att name="confidence_score" value="1.0" type="real" />
    <att name="confidence_score_old" value="1.0" type="real" />
    <att name="initial_score" value="0.3521" type="real" />
    <att name="relevance_score" value="0.16216216216216217" type="real" />
  </edge>
</graph>
