# Supplementary material for: New insights into the molecular biology of Alzheimer’s-like cerebral amyloidosis achieved through multi‐omics approaches
Source: PLoS One. 2025 Sep 3;20(9):e0330859. doi: 10.1371/journal.pone.0330859 (PMC12407441; doi:10.1371/journal.pone.0330859)
Supplement: S4 Appendix — (ZIP) [file pone.0330859.s014.zip › c1_3_122.xgmml]

<?xml version='1.0' encoding='utf-8'?>
<graph xmlns="http://www.cs.rpi.edu/XGMML" xmlns:dc="http://purl.org/dc/elements/1.1/" xmlns:rdf="http://www.w3.org/1999/02/22-rdf-syntax-ns#" label="[c1_3_122]@0.1" directed="0" vendor="Intomics A/S">
  <att name="layoutAlgorithm" value="Edge-weighted Spring Embedded" type="string" />
  <att name="networkMetadata"><rdf:RDF><rdf:Description rdf:about="https://www.intomics.com/"><dc:type>Protein-Protein Interaction</dc:type><dc:description>https://www.intomics.com/inbiomap/</dc:description><dc:identifier>(([Q13507]@0.1+[Q9HCX4]@0.1)+[Q9Y210]@0.1)</dc:identifier><dc:date>2024-01-31 21:21:58 UTC</dc:date><dc:title>inBio Map network</dc:title><dc:source>/unity/intomics/inhouse/software/inBio_Command_2023_08/share/data/interactions/network_0/inBio_Map_2023_08_10</dc:source><dc:format>Cytoscape-XGMML</dc:format></rdf:Description></rdf:RDF></att>
  <att name="_inBio_interactomeVersion" value="2023_08_10" type="string" />
  <att name="_inBio_formatVersion" value="1" type="integer" />
  <att name="order" value="1" type="integer" />
  <node id="P20591" label="MX1_HUMAN">
    <att name="ac" value="P20591" type="string" />
    <att name="gene" value="MX1" type="string" />
    <att name="multiplicity" value="3" type="integer" />
    <att name="order" value="1" type="integer" />
    <att name="relevance_score" value="1.0" type="real" />
    <att name="localization" value="" type="string" />
    <att name="description" value="Interferon-induced GTP-binding protein Mx1" type="string" />
  </node>
  <node id="P48995" label="TRPC1_HUMAN">
    <att name="ac" value="P48995" type="string" />
    <att name="gene" value="TRPC1" type="string" />
    <att name="multiplicity" value="3" type="integer" />
    <att name="order" value="1" type="integer" />
    <att name="relevance_score" value="1.0" type="real" />
    <att name="localization" value="Plasma membrane bound" type="string" />
    <att name="description" value="Short transient receptor potential channel 1" type="string" />
  </node>
  <node id="Q13507" label="TRPC3_HUMAN">
    <att name="ac" value="Q13507" type="string" />
    <att name="gene" value="TRPC3" type="string" />
    <att name="multiplicity" value="3" type="integer" />
    <att name="order" value="0" type="integer" />
    <att name="relevance_score" value="1.0" type="real" />
    <att name="localization" value="Plasma membrane bound" type="string" />
    <att name="description" value="Short transient receptor potential channel 3" type="string" />
  </node>
  <node id="Q14573" label="ITPR3_HUMAN">
    <att name="ac" value="Q14573" type="string" />
    <att name="gene" value="ITPR3" type="string" />
    <att name="multiplicity" value="3" type="integer" />
    <att name="order" value="1" type="integer" />
    <att name="relevance_score" value="1.0" type="real" />
    <att name="_Receptor" value="true" type="boolean" />
    <att name="localization" value="Receptor" type="string" />
    <att name="description" value="Inositol 1,4,5-trisphosphate receptor type 3" type="string" />
  </node>
  <node id="Q96D31" label="CRCM1_HUMAN">
    <att name="ac" value="Q96D31" type="string" />
    <att name="gene" value="ORAI1" type="string" />
    <att name="multiplicity" value="2" type="integer" />
    <att name="order" value="1" type="integer" />
    <att name="relevance_score" value="1.0" type="real" />
    <att name="localization" value="Plasma membrane bound" type="string" />
    <att name="description" value="Calcium release-activated calcium channel protein 1" type="string" />
  </node>
  <node id="Q96SN7" label="ORAI2_HUMAN">
    <att name="ac" value="Q96SN7" type="string" />
    <att name="gene" value="ORAI2" type="string" />
    <att name="multiplicity" value="1" type="integer" />
    <att name="order" value="1" type="integer" />
    <att name="relevance_score" value="1.0" type="real" />
    <att name="localization" value="" type="string" />
    <att name="description" value="Protein orai-2" type="string" />
  </node>
  <node id="Q9BR39" label="JPH2_HUMAN">
    <att name="ac" value="Q9BR39" type="string" />
    <att name="gene" value="JPH2" type="string" />
    <att name="multiplicity" value="1" type="integer" />
    <att name="order" value="1" type="integer" />
    <att name="relevance_score" value="1.0" type="real" />
    <att name="localization" value="Plasma membrane bound" type="string" />
    <att name="description" value="Junctophilin-2" type="string" />
  </node>
  <node id="Q9BRQ5" label="ORAI3_HUMAN">
    <att name="ac" value="Q9BRQ5" type="string" />
    <att name="gene" value="ORAI3" type="string" />
    <att name="multiplicity" value="1" type="integer" />
    <att name="order" value="1" type="integer" />
    <att name="relevance_score" value="1.0" type="real" />
    <att name="localization" value="Plasma membrane bound" type="string" />
    <att name="description" value="Protein orai-3" type="string" />
  </node>
  <node id="Q9HCX4" label="TRPC7_HUMAN">
    <att name="ac" value="Q9HCX4" type="string" />
    <att name="gene" value="TRPC7" type="string" />
    <att name="multiplicity" value="3" type="integer" />
    <att name="order" value="0" type="integer" />
    <att name="relevance_score" value="1.0" type="real" />
    <att name="localization" value="Plasma membrane bound" type="string" />
    <att name="description" value="Short transient receptor potential channel 7" type="string" />
  </node>
  <node id="Q9NP85" label="PODO_HUMAN">
    <att name="ac" value="Q9NP85" type="string" />
    <att name="gene" value="NPHS2" type="string" />
    <att name="multiplicity" value="2" type="integer" />
    <att name="order" value="1" type="integer" />
    <att name="relevance_score" value="1.0" type="real" />
    <att name="localization" value="" type="string" />
    <att name="description" value="Podocin" type="string" />
  </node>
  <node id="Q9UBN4" label="TRPC4_HUMAN">
    <att name="ac" value="Q9UBN4" type="string" />
    <att name="gene" value="TRPC4" type="string" />
    <att name="multiplicity" value="3" type="integer" />
    <att name="order" value="1" type="integer" />
    <att name="relevance_score" value="1.0" type="real" />
    <att name="localization" value="Plasma membrane bound" type="string" />
    <att name="description" value="Short transient receptor potential channel 4" type="string" />
  </node>
  <node id="Q9UL62" label="TRPC5_HUMAN">
    <att name="ac" value="Q9UL62" type="string" />
    <att name="gene" value="TRPC5" type="string" />
    <att name="multiplicity" value="3" type="integer" />
    <att name="order" value="1" type="integer" />
    <att name="relevance_score" value="1.0" type="real" />
    <att name="localization" value="Plasma membrane bound" type="string" />
    <att name="description" value="Short transient receptor potential channel 5" type="string" />
  </node>
  <node id="Q9Y210" label="TRPC6_HUMAN">
    <att name="ac" value="Q9Y210" type="string" />
    <att name="gene" value="TRPC6" type="string" />
    <att name="multiplicity" value="3" type="integer" />
    <att name="order" value="0" type="integer" />
    <att name="relevance_score" value="1.0" type="real" />
    <att name="localization" value="Plasma membrane bound" type="string" />
    <att name="description" value="Short transient receptor potential channel 6" type="string" />
  </node>
  <node id="Q9Y225" label="RNF24_HUMAN">
    <att name="ac" value="Q9Y225" type="string" />
    <att name="gene" value="RNF24" type="string" />
    <att name="multiplicity" value="1" type="integer" />
    <att name="order" value="1" type="integer" />
    <att name="relevance_score" value="1.0" type="real" />
    <att name="localization" value="" type="string" />
    <att name="description" value="RING finger protein 24" type="string" />
  </node>
  <edge id="P20591 (pp) P48995" label="MX1_HUMAN (pp) TRPC1_HUMAN" source="P20591" target="P48995">
    <att name="confidence_score" value="1.0" type="real" />
    <att name="confidence_score_old" value="0.3422" type="real" />
    <att name="initial_score" value="0.4223" type="real" />
    <att name="relevance_score" value="1.0" type="real" />
  </edge>
  <edge id="P20591 (pp) Q13507" label="MX1_HUMAN (pp) TRPC3_HUMAN" source="P20591" target="Q13507">
    <att name="confidence_score" value="1.0" type="real" />
    <att name="confidence_score_old" value="0.5437" type="real" />
    <att name="initial_score" value="0.6461" type="real" />
    <att name="relevance_score" value="1.0" type="real" />
  </edge>
  <edge id="P20591 (pp) Q9HCX4" label="MX1_HUMAN (pp) TRPC7_HUMAN" source="P20591" target="Q9HCX4">
    <att name="confidence_score" value="1.0" type="real" />
    <att name="confidence_score_old" value="0.3599" type="real" />
    <att name="initial_score" value="0.4467" type="real" />
    <att name="relevance_score" value="1.0" type="real" />
  </edge>
  <edge id="P20591 (pp) Q9UBN4" label="MX1_HUMAN (pp) TRPC4_HUMAN" source="P20591" target="Q9UBN4">
    <att name="confidence_score" value="1.0" type="real" />
    <att name="confidence_score_old" value="0.5306" type="real" />
    <att name="initial_score" value="0.6343" type="real" />
    <att name="relevance_score" value="1.0" type="real" />
  </edge>
  <edge id="P20591 (pp) Q9UL62" label="MX1_HUMAN (pp) TRPC5_HUMAN" source="P20591" target="Q9UL62">
    <att name="confidence_score" value="1.0" type="real" />
    <att name="confidence_score_old" value="0.3402" type="real" />
    <att name="initial_score" value="0.4196" type="real" />
    <att name="relevance_score" value="1.0" type="real" />
  </edge>
  <edge id="P20591 (pp) Q9Y210" label="MX1_HUMAN (pp) TRPC6_HUMAN" source="P20591" target="Q9Y210">
    <att name="confidence_score" value="1.0" type="real" />
    <att name="confidence_score_old" value="0.6561" type="real" />
    <att name="initial_score" value="0.7369" type="real" />
    <att name="relevance_score" value="1.0" type="real" />
  </edge>
  <edge id="P48995 (pp) Q13507" label="TRPC1_HUMAN (pp) TRPC3_HUMAN" source="P48995" target="Q13507">
    <att name="confidence_score" value="1.0" type="real" />
    <att name="confidence_score_old" value="1.0" type="real" />
    <att name="initial_score" value="0.7655" type="real" />
    <att name="relevance_score" value="1.0" type="real" />
  </edge>
  <edge id="P48995 (pp) Q14573" label="TRPC1_HUMAN (pp) ITPR3_HUMAN" source="P48995" target="Q14573">
    <att name="confidence_score" value="1.0" type="real" />
    <att name="confidence_score_old" value="0.4394" type="real" />
    <att name="initial_score" value="0.5432" type="real" />
    <att name="relevance_score" value="1.0" type="real" />
  </edge>
  <edge id="P48995 (pp) Q96D31" label="TRPC1_HUMAN (pp) CRCM1_HUMAN" source="P48995" target="Q96D31">
    <att name="confidence_score" value="1.0" type="real" />
    <att name="confidence_score_old" value="0.5336" type="real" />
    <att name="initial_score" value="0.6371" type="real" />
    <att name="relevance_score" value="1.0" type="real" />
  </edge>
  <edge id="P48995 (pp) Q9HCX4" label="TRPC1_HUMAN (pp) TRPC7_HUMAN" source="P48995" target="Q9HCX4">
    <att name="confidence_score" value="1.0" type="real" />
    <att name="confidence_score_old" value="1.0" type="real" />
    <att name="initial_score" value="0.3353" type="real" />
    <att name="relevance_score" value="1.0" type="real" />
  </edge>
  <edge id="P48995 (pp) Q9NP85" label="TRPC1_HUMAN (pp) PODO_HUMAN" source="P48995" target="Q9NP85">
    <att name="confidence_score" value="1.0" type="real" />
    <att name="confidence_score_old" value="0.275" type="real" />
    <att name="initial_score" value="0.3168" type="real" />
    <att name="relevance_score" value="1.0" type="real" />
  </edge>
  <edge id="P48995 (pp) Q9UBN4" label="TRPC1_HUMAN (pp) TRPC4_HUMAN" source="P48995" target="Q9UBN4">
    <att name="confidence_score" value="1.0" type="real" />
    <att name="confidence_score_old" value="1.0" type="real" />
    <att name="initial_score" value="0.7445" type="real" />
    <att name="relevance_score" value="1.0" type="real" />
  </edge>
  <edge id="P48995 (pp) Q9UL62" label="TRPC1_HUMAN (pp) TRPC5_HUMAN" source="P48995" target="Q9UL62">
    <att name="confidence_score" value="1.0" type="real" />
    <att name="confidence_score_old" value="1.0" type="real" />
    <att name="initial_score" value="0.7037" type="real" />
    <att name="relevance_score" value="1.0" type="real" />
  </edge>
  <edge id="P48995 (pp) Q9Y210" label="TRPC1_HUMAN (pp) TRPC6_HUMAN" source="P48995" target="Q9Y210">
    <att name="confidence_score" value="1.0" type="real" />
    <att name="confidence_score_old" value="1.0" type="real" />
    <att name="initial_score" value="0.4446" type="real" />
    <att name="relevance_score" value="1.0" type="real" />
  </edge>
  <edge id="Q13507 (pp) Q14573" label="TRPC3_HUMAN (pp) ITPR3_HUMAN" source="Q13507" target="Q14573">
    <att name="confidence_score" value="1.0" type="real" />
    <att name="confidence_score_old" value="0.7495" type="real" />
    <att name="initial_score" value="0.8012" type="real" />
    <att name="relevance_score" value="1.0" type="real" />
  </edge>
  <edge id="Q13507 (pp) Q96D31" label="TRPC3_HUMAN (pp) CRCM1_HUMAN" source="Q13507" target="Q96D31">
    <att name="confidence_score" value="1.0" type="real" />
    <att name="confidence_score_old" value="0.6839" type="real" />
    <att name="initial_score" value="0.757" type="real" />
    <att name="relevance_score" value="1.0" type="real" />
  </edge>
  <edge id="Q13507 (pp) Q96SN7" label="TRPC3_HUMAN (pp) ORAI2_HUMAN" source="Q13507" target="Q96SN7">
    <att name="confidence_score" value="1.0" type="real" />
    <att name="confidence_score_old" value="0.5682" type="real" />
    <att name="initial_score" value="0.6674" type="real" />
    <att name="relevance_score" value="1.0" type="real" />
  </edge>
  <edge id="Q13507 (pp) Q9BR39" label="TRPC3_HUMAN (pp) JPH2_HUMAN" source="Q13507" target="Q9BR39">
    <att name="confidence_score" value="1.0" type="real" />
    <att name="confidence_score_old" value="0.5452" type="real" />
    <att name="initial_score" value="0.6474" type="real" />
    <att name="relevance_score" value="1.0" type="real" />
  </edge>
  <edge id="Q13507 (pp) Q9BRQ5" label="TRPC3_HUMAN (pp) ORAI3_HUMAN" source="Q13507" target="Q9BRQ5">
    <att name="confidence_score" value="1.0" type="real" />
    <att name="confidence_score_old" value="0.585" type="real" />
    <att name="initial_score" value="0.6815" type="real" />
    <att name="relevance_score" value="1.0" type="real" />
  </edge>
  <edge id="Q13507 (pp) Q9HCX4" label="TRPC3_HUMAN (pp) TRPC7_HUMAN" source="Q13507" target="Q9HCX4">
    <att name="confidence_score" value="1.0" type="real" />
    <att name="confidence_score_old" value="0.2886" type="real" />
    <att name="initial_score" value="0.3401" type="real" />
    <att name="relevance_score" value="1.0" type="real" />
  </edge>
  <edge id="Q13507 (pp) Q9NP85" label="TRPC3_HUMAN (pp) PODO_HUMAN" source="Q13507" target="Q9NP85">
    <att name="confidence_score" value="1.0" type="real" />
    <att name="confidence_score_old" value="0.2785" type="real" />
    <att name="initial_score" value="0.3229" type="real" />
    <att name="relevance_score" value="1.0" type="real" />
  </edge>
  <edge id="Q13507 (pp) Q9UBN4" label="TRPC3_HUMAN (pp) TRPC4_HUMAN" source="Q13507" target="Q9UBN4">
    <att name="confidence_score" value="1.0" type="real" />
    <att name="confidence_score_old" value="1.0" type="real" />
    <att name="initial_score" value="0.456" type="real" />
    <att name="relevance_score" value="1.0" type="real" />
  </edge>
  <edge id="Q13507 (pp) Q9UL62" label="TRPC3_HUMAN (pp) TRPC5_HUMAN" source="Q13507" target="Q9UL62">
    <att name="confidence_score" value="1.0" type="real" />
    <att name="confidence_score_old" value="1.0" type="real" />
    <att name="initial_score" value="0.4531" type="real" />
    <att name="relevance_score" value="1.0" type="real" />
  </edge>
  <edge id="Q13507 (pp) Q9Y210" label="TRPC3_HUMAN (pp) TRPC6_HUMAN" source="Q13507" target="Q9Y210">
    <att name="confidence_score" value="1.0" type="real" />
    <att name="confidence_score_old" value="1.0" type="real" />
    <att name="initial_score" value="0.4425" type="real" />
    <att name="relevance_score" value="1.0" type="real" />
  </edge>
  <edge id="Q14573 (pp) Q9HCX4" label="ITPR3_HUMAN (pp) TRPC7_HUMAN" source="Q14573" target="Q9HCX4">
    <att name="confidence_score" value="1.0" type="real" />
    <att name="confidence_score_old" value="0.2129" type="real" />
    <att name="initial_score" value="0.1931" type="real" />
    <att name="relevance_score" value="1.0" type="real" />
  </edge>
  <edge id="Q14573 (pp) Q9UBN4" label="ITPR3_HUMAN (pp) TRPC4_HUMAN" source="Q14573" target="Q9UBN4">
    <att name="confidence_score" value="1.0" type="real" />
    <att name="confidence_score_old" value="0.4345" type="real" />
    <att name="initial_score" value="0.5377" type="real" />
    <att name="relevance_score" value="1.0" type="real" />
  </edge>
  <edge id="Q14573 (pp) Q9UL62" label="ITPR3_HUMAN (pp) TRPC5_HUMAN" source="Q14573" target="Q9UL62">
    <att name="confidence_score" value="1.0" type="real" />
    <att name="confidence_score_old" value="0.2079" type="real" />
    <att name="initial_score" value="0.1816" type="real" />
    <att name="relevance_score" value="1.0" type="real" />
  </edge>
  <edge id="Q14573 (pp) Q9Y210" label="ITPR3_HUMAN (pp) TRPC6_HUMAN" source="Q14573" target="Q9Y210">
    <att name="confidence_score" value="1.0" type="real" />
    <att name="confidence_score_old" value="0.4042" type="real" />
    <att name="initial_score" value="0.5028" type="real" />
    <att name="relevance_score" value="1.0" type="real" />
  </edge>
  <edge id="Q96D31 (pp) Q9BRQ5" label="CRCM1_HUMAN (pp) ORAI3_HUMAN" source="Q96D31" target="Q9BRQ5">
    <att name="confidence_score" value="1.0" type="real" />
    <att name="confidence_score_old" value="0.7624" type="real" />
    <att name="initial_score" value="0.8095" type="real" />
    <att name="relevance_score" value="1.0" type="real" />
  </edge>
  <edge id="Q96D31 (pp) Q9Y210" label="CRCM1_HUMAN (pp) TRPC6_HUMAN" source="Q96D31" target="Q9Y210">
    <att name="confidence_score" value="1.0" type="real" />
    <att name="confidence_score_old" value="0.6618" type="real" />
    <att name="initial_score" value="0.7411" type="real" />
    <att name="relevance_score" value="1.0" type="real" />
  </edge>
  <edge id="Q9HCX4 (pp) Q9UBN4" label="TRPC7_HUMAN (pp) TRPC4_HUMAN" source="Q9HCX4" target="Q9UBN4">
    <att name="confidence_score" value="1.0" type="real" />
    <att name="confidence_score_old" value="1.0" type="real" />
    <att name="initial_score" value="0.3327" type="real" />
    <att name="relevance_score" value="1.0" type="real" />
  </edge>
  <edge id="Q9HCX4 (pp) Q9UL62" label="TRPC7_HUMAN (pp) TRPC5_HUMAN" source="Q9HCX4" target="Q9UL62">
    <att name="confidence_score" value="1.0" type="real" />
    <att name="confidence_score_old" value="1.0" type="real" />
    <att name="initial_score" value="0.3303" type="real" />
    <att name="relevance_score" value="1.0" type="real" />
  </edge>
  <edge id="Q9HCX4 (pp) Q9Y210" label="TRPC7_HUMAN (pp) TRPC6_HUMAN" source="Q9HCX4" target="Q9Y210">
    <att name="confidence_score" value="1.0" type="real" />
    <att name="confidence_score_old" value="0.2704" type="real" />
    <att name="initial_score" value="0.3086" type="real" />
    <att name="relevance_score" value="1.0" type="real" />
  </edge>
  <edge id="Q9NP85 (pp) Q9UBN4" label="PODO_HUMAN (pp) TRPC4_HUMAN" source="Q9NP85" target="Q9UBN4">
    <att name="confidence_score" value="1.0" type="real" />
    <att name="confidence_score_old" value="0.275" type="real" />
    <att name="initial_score" value="0.3168" type="real" />
    <att name="relevance_score" value="1.0" type="real" />
  </edge>
  <edge id="Q9NP85 (pp) Q9UL62" label="PODO_HUMAN (pp) TRPC5_HUMAN" source="Q9NP85" target="Q9UL62">
    <att name="confidence_score" value="1.0" type="real" />
    <att name="confidence_score_old" value="0.2738" type="real" />
    <att name="initial_score" value="0.3147" type="real" />
    <att name="relevance_score" value="1.0" type="real" />
  </edge>
  <edge id="Q9NP85 (pp) Q9Y210" label="PODO_HUMAN (pp) TRPC6_HUMAN" source="Q9NP85" target="Q9Y210">
    <att name="confidence_score" value="1.0" type="real" />
    <att name="confidence_score_old" value="0.6218" type="real" />
    <att name="initial_score" value="0.711" type="real" />
    <att name="relevance_score" value="1.0" type="real" />
  </edge>
  <edge id="Q9UBN4 (pp) Q9UL62" label="TRPC4_HUMAN (pp) TRPC5_HUMAN" source="Q9UBN4" target="Q9UL62">
    <att name="confidence_score" value="1.0" type="real" />
    <att name="confidence_score_old" value="0.6304" type="real" />
    <att name="initial_score" value="0.7176" type="real" />
    <att name="relevance_score" value="1.0" type="real" />
  </edge>
  <edge id="Q9UBN4 (pp) Q9Y210" label="TRPC4_HUMAN (pp) TRPC6_HUMAN" source="Q9UBN4" target="Q9Y210">
    <att name="confidence_score" value="1.0" type="real" />
    <att name="confidence_score_old" value="1.0" type="real" />
    <att name="initial_score" value="0.4446" type="real" />
    <att name="relevance_score" value="1.0" type="real" />
  </edge>
  <edge id="Q9UL62 (pp) Q9Y210" label="TRPC5_HUMAN (pp) TRPC6_HUMAN" source="Q9UL62" target="Q9Y210">
    <att name="confidence_score" value="1.0" type="real" />
    <att name="confidence_score_old" value="1.0" type="real" />
    <att name="initial_score" value="0.4427" type="real" />
    <att name="relevance_score" value="1.0" type="real" />
  </edge>
  <edge id="Q9Y210 (pp) Q9Y225" label="TRPC6_HUMAN (pp) RNF24_HUMAN" source="Q9Y210" target="Q9Y225">
    <att name="confidence_score" value="1.0" type="real" />
    <att name="confidence_score_old" value="0.5403" type="real" />
    <att name="initial_score" value="0.6431" type="real" />
    <att name="relevance_score" value="1.0" type="real" />
  </edge>
</graph>
