# Supplementary material for: New insights into the molecular biology of Alzheimer’s-like cerebral amyloidosis achieved through multi‐omics approaches
Source: PLoS One. 2025 Sep 3;20(9):e0330859. doi: 10.1371/journal.pone.0330859 (PMC12407441; doi:10.1371/journal.pone.0330859)
Supplement: S4 Appendix — (ZIP) [file pone.0330859.s014.zip › c1_3_126.xgmml]

<?xml version='1.0' encoding='utf-8'?>
<graph xmlns="http://www.cs.rpi.edu/XGMML" xmlns:dc="http://purl.org/dc/elements/1.1/" xmlns:rdf="http://www.w3.org/1999/02/22-rdf-syntax-ns#" label="[c1_3_126]@0.1" directed="0" vendor="Intomics A/S">
  <att name="layoutAlgorithm" value="Edge-weighted Spring Embedded" type="string" />
  <att name="networkMetadata"><rdf:RDF><rdf:Description rdf:about="https://www.intomics.com/"><dc:type>Protein-Protein Interaction</dc:type><dc:description>https://www.intomics.com/inbiomap/</dc:description><dc:identifier>[Q16595]@0.1</dc:identifier><dc:date>2024-01-31 21:21:58 UTC</dc:date><dc:title>inBio Map network</dc:title><dc:source>/unity/intomics/inhouse/software/inBio_Command_2023_08/share/data/interactions/network_0/inBio_Map_2023_08_10</dc:source><dc:format>Cytoscape-XGMML</dc:format></rdf:Description></rdf:RDF></att>
  <att name="_inBio_interactomeVersion" value="2023_08_10" type="string" />
  <att name="_inBio_formatVersion" value="1" type="integer" />
  <att name="_inBio_formatVersion" value="1" type="integer" />
  <att name="_inBio_interactomeVersion" value="2023_08_10" type="string" />
  <att name="layoutAlgorithm" value="Edge-weighted Spring Embedded" type="string" />
  <att name="order" value="1" type="integer" />
  <node id="P13804" label="ETFA_HUMAN">
    <att name="ac" value="P13804" type="string" />
    <att name="description" value="Electron transfer flavoprotein subunit alpha, mitochondrial" type="string" />
    <att name="gene" value="ETFA" type="string" />
    <att name="localization" value="" type="string" />
    <att name="order" value="1" type="integer" />
    <att name="relevance_score" value="0.11538461538461539" type="real" />
    <att name="localization" value="" type="string" />
    <att name="description" value="Electron transfer flavoprotein subunit alpha, mitochondrial" type="string" />
  </node>
  <node id="P21912" label="SDHB_HUMAN">
    <att name="ac" value="P21912" type="string" />
    <att name="description" value="Succinate dehydrogenase [ubiquinone] iron-sulfur subunit, mitochondrial" type="string" />
    <att name="gene" value="SDHB" type="string" />
    <att name="localization" value="Enzyme" type="string" />
    <att name="order" value="1" type="integer" />
    <att name="relevance_score" value="0.13333333333333333" type="real" />
    <att name="localization" value="Enzyme" type="string" />
    <att name="description" value="Succinate dehydrogenase [ubiquinone] iron-sulfur subunit, mitochondrial" type="string" />
  </node>
  <node id="Q16595" label="FRDA_HUMAN">
    <att name="ac" value="Q16595" type="string" />
    <att name="description" value="Frataxin, mitochondrial" type="string" />
    <att name="gene" value="FXN" type="string" />
    <att name="localization" value="Enzyme" type="string" />
    <att name="order" value="0" type="integer" />
    <att name="relevance_score" value="1.0" type="real" />
    <att name="localization" value="Enzyme" type="string" />
    <att name="description" value="Frataxin, mitochondrial" type="string" />
  </node>
  <node id="Q9H1K1" label="ISCU_HUMAN">
    <att name="ac" value="Q9H1K1" type="string" />
    <att name="description" value="Iron-sulfur cluster assembly enzyme ISCU" type="string" />
    <att name="gene" value="ISCU" type="string" />
    <att name="localization" value="" type="string" />
    <att name="order" value="1" type="integer" />
    <att name="relevance_score" value="0.16666666666666666" type="real" />
    <att name="localization" value="" type="string" />
    <att name="description" value="Iron-sulfur cluster assembly enzyme ISCU" type="string" />
  </node>
  <node id="Q9HD34" label="LYRM4_HUMAN">
    <att name="ac" value="Q9HD34" type="string" />
    <att name="description" value="LYR motif-containing protein 4" type="string" />
    <att name="gene" value="LYRM4" type="string" />
    <att name="localization" value="" type="string" />
    <att name="order" value="1" type="integer" />
    <att name="relevance_score" value="0.35714285714285715" type="real" />
    <att name="localization" value="" type="string" />
    <att name="description" value="LYR motif-containing protein 4" type="string" />
  </node>
  <node id="Q9UN19" label="DAPP1_HUMAN">
    <att name="ac" value="Q9UN19" type="string" />
    <att name="description" value="Dual adapter for phosphotyrosine and 3-phosphotyrosine and 3-phosphoinositide" type="string" />
    <att name="gene" value="DAPP1" type="string" />
    <att name="localization" value="" type="string" />
    <att name="order" value="1" type="integer" />
    <att name="relevance_score" value="0.25" type="real" />
    <att name="localization" value="" type="string" />
    <att name="description" value="Dual adapter for phosphotyrosine and 3-phosphotyrosine and 3-phosphoinositide" type="string" />
  </node>
  <node id="Q9Y697" label="NFS1_HUMAN">
    <att name="ac" value="Q9Y697" type="string" />
    <att name="description" value="Cysteine desulfurase" type="string" />
    <att name="gene" value="NFS1" type="string" />
    <att name="localization" value="Enzyme" type="string" />
    <att name="order" value="1" type="integer" />
    <att name="relevance_score" value="0.10256410256410256" type="real" />
    <att name="localization" value="Enzyme" type="string" />
    <att name="description" value="Cysteine desulfurase" type="string" />
  </node>
  <edge id="P13804 (pp) Q16595" label="ETFA_HUMAN (pp) FRDA_HUMAN" source="P13804" target="Q16595">
    <att name="confidence_score" value="1.0" type="real" />
    <att name="confidence_score_old" value="0.3303" type="real" />
    <att name="initial_score" value="0.4053" type="real" />
    <att name="relevance_score" value="0.11538461538461539" type="real" />
  </edge>
  <edge id="P21912 (pp) Q16595" label="SDHB_HUMAN (pp) FRDA_HUMAN" source="P21912" target="Q16595">
    <att name="confidence_score" value="1.0" type="real" />
    <att name="confidence_score_old" value="0.6131" type="real" />
    <att name="initial_score" value="0.7042" type="real" />
    <att name="relevance_score" value="0.13333333333333333" type="real" />
  </edge>
  <edge id="P21912 (pp) Q9H1K1" label="SDHB_HUMAN (pp) ISCU_HUMAN" source="P21912" target="Q9H1K1">
    <att name="confidence_score" value="1.0" type="real" />
    <att name="confidence_score_old" value="0.3832" type="real" />
    <att name="initial_score" value="0.4771" type="real" />
    <att name="relevance_score" value="0.13333333333333333" type="real" />
  </edge>
  <edge id="Q16595 (pp) Q9H1K1" label="FRDA_HUMAN (pp) ISCU_HUMAN" source="Q16595" target="Q9H1K1">
    <att name="confidence_score" value="1.0" type="real" />
    <att name="confidence_score_old" value="1.0" type="real" />
    <att name="initial_score" value="0.8127" type="real" />
    <att name="relevance_score" value="0.16666666666666666" type="real" />
  </edge>
  <edge id="Q16595 (pp) Q9HD34" label="FRDA_HUMAN (pp) LYRM4_HUMAN" source="Q16595" target="Q9HD34">
    <att name="confidence_score" value="1.0" type="real" />
    <att name="confidence_score_old" value="1.0" type="real" />
    <att name="initial_score" value="0.5076" type="real" />
    <att name="relevance_score" value="0.35714285714285715" type="real" />
  </edge>
  <edge id="Q16595 (pp) Q9UN19" label="FRDA_HUMAN (pp) DAPP1_HUMAN" source="Q16595" target="Q9UN19">
    <att name="confidence_score" value="1.0" type="real" />
    <att name="confidence_score_old" value="0.1737" type="real" />
    <att name="initial_score" value="0.0947" type="real" />
    <att name="relevance_score" value="0.25" type="real" />
  </edge>
  <edge id="Q16595 (pp) Q9Y697" label="FRDA_HUMAN (pp) NFS1_HUMAN" source="Q16595" target="Q9Y697">
    <att name="confidence_score" value="1.0" type="real" />
    <att name="confidence_score_old" value="1.0" type="real" />
    <att name="initial_score" value="0.796" type="real" />
    <att name="relevance_score" value="0.10256410256410256" type="real" />
  </edge>
  <edge id="Q9H1K1 (pp) Q9HD34" label="ISCU_HUMAN (pp) LYRM4_HUMAN" source="Q9H1K1" target="Q9HD34">
    <att name="confidence_score" value="1.0" type="real" />
    <att name="confidence_score_old" value="1.0" type="real" />
    <att name="initial_score" value="0.6602" type="real" />
    <att name="relevance_score" value="0.16666666666666666" type="real" />
  </edge>
  <edge id="Q9H1K1 (pp) Q9Y697" label="ISCU_HUMAN (pp) NFS1_HUMAN" source="Q9H1K1" target="Q9Y697">
    <att name="confidence_score" value="1.0" type="real" />
    <att name="confidence_score_old" value="1.0" type="real" />
    <att name="initial_score" value="0.7836" type="real" />
    <att name="relevance_score" value="0.10256410256410256" type="real" />
  </edge>
  <edge id="Q9HD34 (pp) Q9Y697" label="LYRM4_HUMAN (pp) NFS1_HUMAN" source="Q9HD34" target="Q9Y697">
    <att name="confidence_score" value="1.0" type="real" />
    <att name="confidence_score_old" value="1.0" type="real" />
    <att name="initial_score" value="0.7427" type="real" />
    <att name="relevance_score" value="0.10256410256410256" type="real" />
  </edge>
</graph>
