# Supplementary material for: New insights into the molecular biology of Alzheimer’s-like cerebral amyloidosis achieved through multi‐omics approaches
Source: PLoS One. 2025 Sep 3;20(9):e0330859. doi: 10.1371/journal.pone.0330859 (PMC12407441; doi:10.1371/journal.pone.0330859)
Supplement: S4 Appendix — (ZIP) [file pone.0330859.s014.zip › c1_3_138.xgmml]

<?xml version='1.0' encoding='utf-8'?>
<graph xmlns="http://www.cs.rpi.edu/XGMML" xmlns:dc="http://purl.org/dc/elements/1.1/" xmlns:rdf="http://www.w3.org/1999/02/22-rdf-syntax-ns#" label="[c1_3_138]@0.1" directed="0" vendor="Intomics A/S">
  <att name="layoutAlgorithm" value="Edge-weighted Spring Embedded" type="string" />
  <att name="networkMetadata"><rdf:RDF><rdf:Description rdf:about="https://www.intomics.com/"><dc:type>Protein-Protein Interaction</dc:type><dc:description>https://www.intomics.com/inbiomap/</dc:description><dc:identifier>[Q5K4L6]@0.1</dc:identifier><dc:date>2024-01-31 21:21:58 UTC</dc:date><dc:title>inBio Map network</dc:title><dc:source>/unity/intomics/inhouse/software/inBio_Command_2023_08/share/data/interactions/network_0/inBio_Map_2023_08_10</dc:source><dc:format>Cytoscape-XGMML</dc:format></rdf:Description></rdf:RDF></att>
  <att name="_inBio_interactomeVersion" value="2023_08_10" type="string" />
  <att name="_inBio_formatVersion" value="1" type="integer" />
  <att name="_inBio_formatVersion" value="1" type="integer" />
  <att name="_inBio_interactomeVersion" value="2023_08_10" type="string" />
  <att name="layoutAlgorithm" value="Edge-weighted Spring Embedded" type="string" />
  <att name="order" value="1" type="integer" />
  <node id="K7EJ46" label="SIM22_HUMAN">
    <att name="ac" value="K7EJ46" type="string" />
    <att name="description" value="Small integral membrane protein 22" type="string" />
    <att name="gene" value="SMIM22" type="string" />
    <att name="localization" value="" type="string" />
    <att name="order" value="1" type="integer" />
    <att name="relevance_score" value="0.16666666666666666" type="real" />
    <att name="localization" value="" type="string" />
    <att name="description" value="Small integral membrane protein 22" type="string" />
  </node>
  <node id="P78348" label="ASIC1_HUMAN">
    <att name="ac" value="P78348" type="string" />
    <att name="description" value="Acid-sensing ion channel 1" type="string" />
    <att name="gene" value="ASIC1" type="string" />
    <att name="localization" value="Plasma membrane bound" type="string" />
    <att name="order" value="1" type="integer" />
    <att name="relevance_score" value="0.1" type="real" />
    <att name="localization" value="Plasma membrane bound" type="string" />
    <att name="description" value="Acid-sensing ion channel 1" type="string" />
  </node>
  <node id="Q5K4L6" label="S27A3_HUMAN">
    <att name="ac" value="Q5K4L6" type="string" />
    <att name="description" value="Long-chain fatty acid transport protein 3" type="string" />
    <att name="gene" value="SLC27A3" type="string" />
    <att name="localization" value="Enzyme" type="string" />
    <att name="order" value="0" type="integer" />
    <att name="relevance_score" value="1.0" type="real" />
    <att name="localization" value="Enzyme" type="string" />
    <att name="description" value="Long-chain fatty acid transport protein 3" type="string" />
  </node>
  <edge id="K7EJ46 (pp) Q5K4L6" label="SIM22_HUMAN (pp) S27A3_HUMAN" source="K7EJ46" target="Q5K4L6">
    <att name="confidence_score" value="1.0" type="real" />
    <att name="confidence_score_old" value="0.2435" type="real" />
    <att name="initial_score" value="0.2579" type="real" />
    <att name="relevance_score" value="0.16666666666666666" type="real" />
  </edge>
  <edge id="P78348 (pp) Q5K4L6" label="ASIC1_HUMAN (pp) S27A3_HUMAN" source="P78348" target="Q5K4L6">
    <att name="confidence_score" value="1.0" type="real" />
    <att name="confidence_score_old" value="0.1595" type="real" />
    <att name="initial_score" value="0.0535" type="real" />
    <att name="relevance_score" value="0.1" type="real" />
  </edge>
</graph>
