# Supplementary material for: New insights into the molecular biology of Alzheimer’s-like cerebral amyloidosis achieved through multi‐omics approaches
Source: PLoS One. 2025 Sep 3;20(9):e0330859. doi: 10.1371/journal.pone.0330859 (PMC12407441; doi:10.1371/journal.pone.0330859)
Supplement: S4 Appendix — (ZIP) [file pone.0330859.s014.zip › c1_3_141.xgmml]

<?xml version='1.0' encoding='utf-8'?>
<graph xmlns="http://www.cs.rpi.edu/XGMML" xmlns:dc="http://purl.org/dc/elements/1.1/" xmlns:rdf="http://www.w3.org/1999/02/22-rdf-syntax-ns#" label="[c1_3_141]@0.1" directed="0" vendor="Intomics A/S">
  <att name="layoutAlgorithm" value="Edge-weighted Spring Embedded" type="string" />
  <att name="networkMetadata"><rdf:RDF><rdf:Description rdf:about="https://www.intomics.com/"><dc:type>Protein-Protein Interaction</dc:type><dc:description>https://www.intomics.com/inbiomap/</dc:description><dc:identifier>[Q5T1C6]@0.1</dc:identifier><dc:date>2024-01-31 21:21:58 UTC</dc:date><dc:title>inBio Map network</dc:title><dc:source>/unity/intomics/inhouse/software/inBio_Command_2023_08/share/data/interactions/network_0/inBio_Map_2023_08_10</dc:source><dc:format>Cytoscape-XGMML</dc:format></rdf:Description></rdf:RDF></att>
  <att name="_inBio_interactomeVersion" value="2023_08_10" type="string" />
  <att name="_inBio_formatVersion" value="1" type="integer" />
  <att name="_inBio_formatVersion" value="1" type="integer" />
  <att name="_inBio_interactomeVersion" value="2023_08_10" type="string" />
  <att name="layoutAlgorithm" value="Edge-weighted Spring Embedded" type="string" />
  <att name="order" value="1" type="integer" />
  <node id="O15091" label="MRPP3_HUMAN">
    <att name="ac" value="O15091" type="string" />
    <att name="description" value="Mitochondrial ribonuclease P catalytic subunit" type="string" />
    <att name="gene" value="PRORP" type="string" />
    <att name="localization" value="Enzyme" type="string" />
    <att name="order" value="1" type="integer" />
    <att name="relevance_score" value="0.13333333333333333" type="real" />
    <att name="localization" value="Enzyme" type="string" />
    <att name="description" value="Mitochondrial ribonuclease P catalytic subunit" type="string" />
  </node>
  <node id="P0CG29" label="GST2_HUMAN">
    <att name="ac" value="P0CG29" type="string" />
    <att name="description" value="Glutathione S-transferase theta-2" type="string" />
    <att name="gene" value="GSTT2" type="string" />
    <att name="localization" value="Enzyme" type="string" />
    <att name="order" value="1" type="integer" />
    <att name="relevance_score" value="1.0" type="real" />
    <att name="localization" value="Enzyme" type="string" />
    <att name="description" value="Glutathione S-transferase theta-2" type="string" />
  </node>
  <node id="P56856" label="CLD18_HUMAN">
    <att name="ac" value="P56856" type="string" />
    <att name="description" value="Claudin-18" type="string" />
    <att name="gene" value="CLDN18" type="string" />
    <att name="localization" value="Plasma membrane bound" type="string" />
    <att name="order" value="1" type="integer" />
    <att name="relevance_score" value="0.25" type="real" />
    <att name="localization" value="Plasma membrane bound" type="string" />
    <att name="description" value="Claudin-18" type="string" />
  </node>
  <node id="Q5T1C6" label="THEM4_HUMAN">
    <att name="ac" value="Q5T1C6" type="string" />
    <att name="description" value="Acyl-coenzyme A thioesterase THEM4" type="string" />
    <att name="gene" value="THEM4" type="string" />
    <att name="localization" value="Enzyme" type="string" />
    <att name="order" value="0" type="integer" />
    <att name="relevance_score" value="1.0" type="real" />
    <att name="localization" value="Enzyme" type="string" />
    <att name="description" value="Acyl-coenzyme A thioesterase THEM4" type="string" />
  </node>
  <node id="Q5T2R2" label="DPS1_HUMAN">
    <att name="ac" value="Q5T2R2" type="string" />
    <att name="description" value="All trans-polyprenyl-diphosphate synthase PDSS1" type="string" />
    <att name="gene" value="PDSS1" type="string" />
    <att name="localization" value="Enzyme" type="string" />
    <att name="order" value="1" type="integer" />
    <att name="relevance_score" value="0.2222222222222222" type="real" />
    <att name="localization" value="Enzyme" type="string" />
    <att name="description" value="All trans-polyprenyl-diphosphate synthase PDSS1" type="string" />
  </node>
  <node id="Q86YH6" label="DLP1_HUMAN">
    <att name="ac" value="Q86YH6" type="string" />
    <att name="description" value="All trans-polyprenyl-diphosphate synthase PDSS2" type="string" />
    <att name="gene" value="PDSS2" type="string" />
    <att name="localization" value="Enzyme" type="string" />
    <att name="order" value="1" type="integer" />
    <att name="relevance_score" value="0.3333333333333333" type="real" />
    <att name="localization" value="Enzyme" type="string" />
    <att name="description" value="All trans-polyprenyl-diphosphate synthase PDSS2" type="string" />
  </node>
  <node id="Q8TD30" label="ALAT2_HUMAN">
    <att name="ac" value="Q8TD30" type="string" />
    <att name="description" value="Alanine aminotransferase 2" type="string" />
    <att name="gene" value="GPT2" type="string" />
    <att name="localization" value="Enzyme" type="string" />
    <att name="order" value="1" type="integer" />
    <att name="relevance_score" value="0.2857142857142857" type="real" />
    <att name="localization" value="Enzyme" type="string" />
    <att name="description" value="Alanine aminotransferase 2" type="string" />
  </node>
  <node id="Q9UHY7" label="ENOPH_HUMAN">
    <att name="ac" value="Q9UHY7" type="string" />
    <att name="description" value="Enolase-phosphatase E1" type="string" />
    <att name="gene" value="ENOPH1" type="string" />
    <att name="localization" value="Enzyme" type="string" />
    <att name="order" value="1" type="integer" />
    <att name="relevance_score" value="0.125" type="real" />
    <att name="localization" value="Enzyme" type="string" />
    <att name="description" value="Enolase-phosphatase E1" type="string" />
  </node>
  <edge id="O15091 (pp) Q5T1C6" label="MRPP3_HUMAN (pp) THEM4_HUMAN" source="O15091" target="Q5T1C6">
    <att name="confidence_score" value="1.0" type="real" />
    <att name="confidence_score_old" value="0.1602" type="real" />
    <att name="initial_score" value="0.0557" type="real" />
    <att name="relevance_score" value="0.13333333333333333" type="real" />
  </edge>
  <edge id="P0CG29 (pp) Q5T1C6" label="GST2_HUMAN (pp) THEM4_HUMAN" source="P0CG29" target="Q5T1C6">
    <att name="confidence_score" value="1.0" type="real" />
    <att name="confidence_score_old" value="0.1613" type="real" />
    <att name="initial_score" value="0.0591" type="real" />
    <att name="relevance_score" value="1.0" type="real" />
  </edge>
  <edge id="P56856 (pp) Q5T1C6" label="CLD18_HUMAN (pp) THEM4_HUMAN" source="P56856" target="Q5T1C6">
    <att name="confidence_score" value="1.0" type="real" />
    <att name="confidence_score_old" value="0.1607" type="real" />
    <att name="initial_score" value="0.0573" type="real" />
    <att name="relevance_score" value="0.25" type="real" />
  </edge>
  <edge id="Q5T1C6 (pp) Q5T2R2" label="THEM4_HUMAN (pp) DPS1_HUMAN" source="Q5T1C6" target="Q5T2R2">
    <att name="confidence_score" value="1.0" type="real" />
    <att name="confidence_score_old" value="0.16" type="real" />
    <att name="initial_score" value="0.0551" type="real" />
    <att name="relevance_score" value="0.2222222222222222" type="real" />
  </edge>
  <edge id="Q5T1C6 (pp) Q86YH6" label="THEM4_HUMAN (pp) DLP1_HUMAN" source="Q5T1C6" target="Q86YH6">
    <att name="confidence_score" value="1.0" type="real" />
    <att name="confidence_score_old" value="0.1599" type="real" />
    <att name="initial_score" value="0.0549" type="real" />
    <att name="relevance_score" value="0.3333333333333333" type="real" />
  </edge>
  <edge id="Q5T1C6 (pp) Q8TD30" label="THEM4_HUMAN (pp) ALAT2_HUMAN" source="Q5T1C6" target="Q8TD30">
    <att name="confidence_score" value="1.0" type="real" />
    <att name="confidence_score_old" value="0.1594" type="real" />
    <att name="initial_score" value="0.0533" type="real" />
    <att name="relevance_score" value="0.2857142857142857" type="real" />
  </edge>
  <edge id="Q5T1C6 (pp) Q9UHY7" label="THEM4_HUMAN (pp) ENOPH_HUMAN" source="Q5T1C6" target="Q9UHY7">
    <att name="confidence_score" value="1.0" type="real" />
    <att name="confidence_score_old" value="0.1602" type="real" />
    <att name="initial_score" value="0.0557" type="real" />
    <att name="relevance_score" value="0.125" type="real" />
  </edge>
  <edge id="Q5T2R2 (pp) Q86YH6" label="DPS1_HUMAN (pp) DLP1_HUMAN" source="Q5T2R2" target="Q86YH6">
    <att name="confidence_score" value="1.0" type="real" />
    <att name="confidence_score_old" value="1.0" type="real" />
    <att name="initial_score" value="0.0499" type="real" />
    <att name="relevance_score" value="0.2222222222222222" type="real" />
  </edge>
</graph>
