# Supplementary material for: New insights into the molecular biology of Alzheimer’s-like cerebral amyloidosis achieved through multi‐omics approaches
Source: PLoS One. 2025 Sep 3;20(9):e0330859. doi: 10.1371/journal.pone.0330859 (PMC12407441; doi:10.1371/journal.pone.0330859)
Supplement: S4 Appendix — (ZIP) [file pone.0330859.s014.zip › c1_3_143.xgmml]

<?xml version='1.0' encoding='utf-8'?>
<graph xmlns="http://www.cs.rpi.edu/XGMML" xmlns:dc="http://purl.org/dc/elements/1.1/" xmlns:rdf="http://www.w3.org/1999/02/22-rdf-syntax-ns#" label="[c1_3_143]@0.1" directed="0" vendor="Intomics A/S">
  <att name="layoutAlgorithm" value="Edge-weighted Spring Embedded" type="string" />
  <att name="networkMetadata"><rdf:RDF><rdf:Description rdf:about="https://www.intomics.com/"><dc:type>Protein-Protein Interaction</dc:type><dc:description>https://www.intomics.com/inbiomap/</dc:description><dc:identifier>([Q5VT25]@0.1+[Q9Y5S2]@0.1)</dc:identifier><dc:date>2024-01-31 21:21:58 UTC</dc:date><dc:title>inBio Map network</dc:title><dc:source>/unity/intomics/inhouse/software/inBio_Command_2023_08/share/data/interactions/network_0/inBio_Map_2023_08_10</dc:source><dc:format>Cytoscape-XGMML</dc:format></rdf:Description></rdf:RDF></att>
  <att name="_inBio_interactomeVersion" value="2023_08_10" type="string" />
  <att name="_inBio_formatVersion" value="1" type="integer" />
  <att name="order" value="1" type="integer" />
  <node id="Q16667" label="CDKN3_HUMAN">
    <att name="ac" value="Q16667" type="string" />
    <att name="gene" value="CDKN3" type="string" />
    <att name="multiplicity" value="1" type="integer" />
    <att name="order" value="1" type="integer" />
    <att name="relevance_score" value="1.0" type="real" />
    <att name="localization" value="Enzyme" type="string" />
    <att name="description" value="Cyclin-dependent kinase inhibitor 3" type="string" />
  </node>
  <node id="Q5VT25" label="MRCKA_HUMAN">
    <att name="ac" value="Q5VT25" type="string" />
    <att name="gene" value="CDC42BPA" type="string" />
    <att name="multiplicity" value="2" type="integer" />
    <att name="order" value="0" type="integer" />
    <att name="relevance_score" value="1.0" type="real" />
    <att name="localization" value="Kinase" type="string" />
    <att name="description" value="Serine/threonine-protein kinase MRCK alpha" type="string" />
  </node>
  <node id="Q8IV03" label="LUR1L_HUMAN">
    <att name="ac" value="Q8IV03" type="string" />
    <att name="gene" value="LURAP1L" type="string" />
    <att name="multiplicity" value="2" type="integer" />
    <att name="order" value="1" type="integer" />
    <att name="relevance_score" value="1.0" type="real" />
    <att name="localization" value="" type="string" />
    <att name="description" value="Leucine rich adaptor protein 1-like" type="string" />
  </node>
  <node id="Q92614" label="MY18A_HUMAN">
    <att name="ac" value="Q92614" type="string" />
    <att name="gene" value="MYO18A" type="string" />
    <att name="multiplicity" value="2" type="integer" />
    <att name="order" value="1" type="integer" />
    <att name="relevance_score" value="1.0" type="real" />
    <att name="localization" value="" type="string" />
    <att name="description" value="Unconventional myosin-XVIIIa" type="string" />
  </node>
  <node id="Q96LR2" label="LURA1_HUMAN">
    <att name="ac" value="Q96LR2" type="string" />
    <att name="gene" value="LURAP1" type="string" />
    <att name="multiplicity" value="2" type="integer" />
    <att name="order" value="1" type="integer" />
    <att name="relevance_score" value="1.0" type="real" />
    <att name="localization" value="" type="string" />
    <att name="description" value="Leucine rich adaptor protein 1" type="string" />
  </node>
  <node id="Q9NTI7" label="INKA2_HUMAN">
    <att name="ac" value="Q9NTI7" type="string" />
    <att name="gene" value="INKA2" type="string" />
    <att name="multiplicity" value="2" type="integer" />
    <att name="order" value="1" type="integer" />
    <att name="relevance_score" value="1.0" type="real" />
    <att name="localization" value="" type="string" />
    <att name="description" value="PAK4-inhibitor INKA2" type="string" />
  </node>
  <node id="Q9Y5S2" label="MRCKB_HUMAN">
    <att name="ac" value="Q9Y5S2" type="string" />
    <att name="gene" value="CDC42BPB" type="string" />
    <att name="multiplicity" value="2" type="integer" />
    <att name="order" value="0" type="integer" />
    <att name="relevance_score" value="1.0" type="real" />
    <att name="localization" value="Kinase" type="string" />
    <att name="description" value="Serine/threonine-protein kinase MRCK beta" type="string" />
  </node>
  <edge id="Q16667 (pp) Q9Y5S2" label="CDKN3_HUMAN (pp) MRCKB_HUMAN" source="Q16667" target="Q9Y5S2">
    <att name="confidence_score" value="1.0" type="real" />
    <att name="confidence_score_old" value="0.205" type="real" />
    <att name="initial_score" value="0.1748" type="real" />
    <att name="relevance_score" value="1.0" type="real" />
  </edge>
  <edge id="Q5VT25 (pp) Q8IV03" label="MRCKA_HUMAN (pp) LUR1L_HUMAN" source="Q5VT25" target="Q8IV03">
    <att name="confidence_score" value="1.0" type="real" />
    <att name="confidence_score_old" value="0.1649" type="real" />
    <att name="initial_score" value="0.0696" type="real" />
    <att name="relevance_score" value="1.0" type="real" />
  </edge>
  <edge id="Q5VT25 (pp) Q92614" label="MRCKA_HUMAN (pp) MY18A_HUMAN" source="Q5VT25" target="Q92614">
    <att name="confidence_score" value="1.0" type="real" />
    <att name="confidence_score_old" value="0.3307" type="real" />
    <att name="initial_score" value="0.4059" type="real" />
    <att name="relevance_score" value="1.0" type="real" />
  </edge>
  <edge id="Q5VT25 (pp) Q96LR2" label="MRCKA_HUMAN (pp) LURA1_HUMAN" source="Q5VT25" target="Q96LR2">
    <att name="confidence_score" value="1.0" type="real" />
    <att name="confidence_score_old" value="0.637" type="real" />
    <att name="initial_score" value="0.7227" type="real" />
    <att name="relevance_score" value="1.0" type="real" />
  </edge>
  <edge id="Q5VT25 (pp) Q9NTI7" label="MRCKA_HUMAN (pp) INKA2_HUMAN" source="Q5VT25" target="Q9NTI7">
    <att name="confidence_score" value="1.0" type="real" />
    <att name="confidence_score_old" value="0.1649" type="real" />
    <att name="initial_score" value="0.0698" type="real" />
    <att name="relevance_score" value="1.0" type="real" />
  </edge>
  <edge id="Q5VT25 (pp) Q9Y5S2" label="MRCKA_HUMAN (pp) MRCKB_HUMAN" source="Q5VT25" target="Q9Y5S2">
    <att name="confidence_score" value="1.0" type="real" />
    <att name="confidence_score_old" value="0.3701" type="real" />
    <att name="initial_score" value="0.4602" type="real" />
    <att name="relevance_score" value="1.0" type="real" />
  </edge>
  <edge id="Q8IV03 (pp) Q9Y5S2" label="LUR1L_HUMAN (pp) MRCKB_HUMAN" source="Q8IV03" target="Q9Y5S2">
    <att name="confidence_score" value="1.0" type="real" />
    <att name="confidence_score_old" value="0.1649" type="real" />
    <att name="initial_score" value="0.0696" type="real" />
    <att name="relevance_score" value="1.0" type="real" />
  </edge>
  <edge id="Q92614 (pp) Q96LR2" label="MY18A_HUMAN (pp) LURA1_HUMAN" source="Q92614" target="Q96LR2">
    <att name="confidence_score" value="1.0" type="real" />
    <att name="confidence_score_old" value="0.3293" type="real" />
    <att name="initial_score" value="0.4039" type="real" />
    <att name="relevance_score" value="1.0" type="real" />
  </edge>
  <edge id="Q92614 (pp) Q9Y5S2" label="MY18A_HUMAN (pp) MRCKB_HUMAN" source="Q92614" target="Q9Y5S2">
    <att name="confidence_score" value="1.0" type="real" />
    <att name="confidence_score_old" value="0.3459" type="real" />
    <att name="initial_score" value="0.4276" type="real" />
    <att name="relevance_score" value="1.0" type="real" />
  </edge>
  <edge id="Q96LR2 (pp) Q9Y5S2" label="LURA1_HUMAN (pp) MRCKB_HUMAN" source="Q96LR2" target="Q9Y5S2">
    <att name="confidence_score" value="1.0" type="real" />
    <att name="confidence_score_old" value="0.6397" type="real" />
    <att name="initial_score" value="0.7247" type="real" />
    <att name="relevance_score" value="1.0" type="real" />
  </edge>
  <edge id="Q9NTI7 (pp) Q9Y5S2" label="INKA2_HUMAN (pp) MRCKB_HUMAN" source="Q9NTI7" target="Q9Y5S2">
    <att name="confidence_score" value="1.0" type="real" />
    <att name="confidence_score_old" value="0.165" type="real" />
    <att name="initial_score" value="0.0699" type="real" />
    <att name="relevance_score" value="1.0" type="real" />
  </edge>
</graph>
