# Supplementary material for: New insights into the molecular biology of Alzheimer’s-like cerebral amyloidosis achieved through multi‐omics approaches
Source: PLoS One. 2025 Sep 3;20(9):e0330859. doi: 10.1371/journal.pone.0330859 (PMC12407441; doi:10.1371/journal.pone.0330859)
Supplement: S4 Appendix — (ZIP) [file pone.0330859.s014.zip › c1_3_145.xgmml]

<?xml version='1.0' encoding='utf-8'?>
<graph xmlns="http://www.cs.rpi.edu/XGMML" xmlns:dc="http://purl.org/dc/elements/1.1/" xmlns:rdf="http://www.w3.org/1999/02/22-rdf-syntax-ns#" label="[c1_3_145]@0.1" directed="0" vendor="Intomics A/S">
  <att name="layoutAlgorithm" value="Edge-weighted Spring Embedded" type="string" />
  <att name="networkMetadata"><rdf:RDF><rdf:Description rdf:about="https://www.intomics.com/"><dc:type>Protein-Protein Interaction</dc:type><dc:description>https://www.intomics.com/inbiomap/</dc:description><dc:identifier>([Q63HR2]@0.1+[Q9NSN8]@0.1)</dc:identifier><dc:date>2024-01-31 21:21:58 UTC</dc:date><dc:title>inBio Map network</dc:title><dc:source>/unity/intomics/inhouse/software/inBio_Command_2023_08/share/data/interactions/network_0/inBio_Map_2023_08_10</dc:source><dc:format>Cytoscape-XGMML</dc:format></rdf:Description></rdf:RDF></att>
  <att name="_inBio_interactomeVersion" value="2023_08_10" type="string" />
  <att name="_inBio_formatVersion" value="1" type="integer" />
  <att name="order" value="1" type="integer" />
  <node id="O60941" label="DTNB_HUMAN">
    <att name="ac" value="O60941" type="string" />
    <att name="gene" value="DTNB" type="string" />
    <att name="multiplicity" value="2" type="integer" />
    <att name="order" value="1" type="integer" />
    <att name="relevance_score" value="1.0" type="real" />
    <att name="localization" value="" type="string" />
    <att name="description" value="Dystrobrevin beta" type="string" />
  </node>
  <node id="P11532" label="DMD_HUMAN">
    <att name="ac" value="P11532" type="string" />
    <att name="gene" value="DMD" type="string" />
    <att name="multiplicity" value="2" type="integer" />
    <att name="order" value="1" type="integer" />
    <att name="relevance_score" value="1.0" type="real" />
    <att name="_Secreted" value="true" type="boolean" />
    <att name="localization" value="Structural protein" type="string" />
    <att name="description" value="Dystrophin" type="string" />
  </node>
  <node id="P46939" label="UTRN_HUMAN">
    <att name="ac" value="P46939" type="string" />
    <att name="gene" value="UTRN" type="string" />
    <att name="multiplicity" value="2" type="integer" />
    <att name="order" value="1" type="integer" />
    <att name="relevance_score" value="1.0" type="real" />
    <att name="localization" value="" type="string" />
    <att name="description" value="Utrophin" type="string" />
  </node>
  <node id="P59991" label="KR122_HUMAN">
    <att name="ac" value="P59991" type="string" />
    <att name="gene" value="KRTAP12-2" type="string" />
    <att name="multiplicity" value="1" type="integer" />
    <att name="order" value="1" type="integer" />
    <att name="relevance_score" value="1.0" type="real" />
    <att name="localization" value="" type="string" />
    <att name="description" value="Keratin-associated protein 12-2" type="string" />
  </node>
  <node id="Q13424" label="SNTA1_HUMAN">
    <att name="ac" value="Q13424" type="string" />
    <att name="gene" value="SNTA1" type="string" />
    <att name="multiplicity" value="2" type="integer" />
    <att name="order" value="1" type="integer" />
    <att name="relevance_score" value="1.0" type="real" />
    <att name="localization" value="" type="string" />
    <att name="description" value="Alpha-1-syntrophin" type="string" />
  </node>
  <node id="Q13425" label="SNTB2_HUMAN">
    <att name="ac" value="Q13425" type="string" />
    <att name="gene" value="SNTB2" type="string" />
    <att name="multiplicity" value="2" type="integer" />
    <att name="order" value="1" type="integer" />
    <att name="relevance_score" value="1.0" type="real" />
    <att name="localization" value="" type="string" />
    <att name="description" value="Beta-2-syntrophin" type="string" />
  </node>
  <node id="Q13884" label="SNTB1_HUMAN">
    <att name="ac" value="Q13884" type="string" />
    <att name="gene" value="SNTB1" type="string" />
    <att name="multiplicity" value="2" type="integer" />
    <att name="order" value="1" type="integer" />
    <att name="relevance_score" value="1.0" type="real" />
    <att name="localization" value="" type="string" />
    <att name="description" value="Beta-1-syntrophin" type="string" />
  </node>
  <node id="Q63HR2" label="TENS2_HUMAN">
    <att name="ac" value="Q63HR2" type="string" />
    <att name="gene" value="TNS2" type="string" />
    <att name="multiplicity" value="1" type="integer" />
    <att name="order" value="0" type="integer" />
    <att name="relevance_score" value="1.0" type="real" />
    <att name="localization" value="Enzyme" type="string" />
    <att name="description" value="Tensin-2" type="string" />
  </node>
  <node id="Q8IUC0" label="KR131_HUMAN">
    <att name="ac" value="Q8IUC0" type="string" />
    <att name="gene" value="KRTAP13-1" type="string" />
    <att name="multiplicity" value="1" type="integer" />
    <att name="order" value="1" type="integer" />
    <att name="relevance_score" value="1.0" type="real" />
    <att name="localization" value="" type="string" />
    <att name="description" value="Keratin-associated protein 13-1" type="string" />
  </node>
  <node id="Q8IUG1" label="KRA13_HUMAN">
    <att name="ac" value="Q8IUG1" type="string" />
    <att name="gene" value="KRTAP1-3" type="string" />
    <att name="multiplicity" value="1" type="integer" />
    <att name="order" value="1" type="integer" />
    <att name="relevance_score" value="1.0" type="real" />
    <att name="localization" value="" type="string" />
    <att name="description" value="Keratin-associated protein 1-3" type="string" />
  </node>
  <node id="Q96M29" label="TEKT5_HUMAN">
    <att name="ac" value="Q96M29" type="string" />
    <att name="gene" value="TEKT5" type="string" />
    <att name="multiplicity" value="1" type="integer" />
    <att name="order" value="1" type="integer" />
    <att name="relevance_score" value="1.0" type="real" />
    <att name="localization" value="" type="string" />
    <att name="description" value="Tektin-5" type="string" />
  </node>
  <node id="Q9NSN8" label="SNTG1_HUMAN">
    <att name="ac" value="Q9NSN8" type="string" />
    <att name="gene" value="SNTG1" type="string" />
    <att name="multiplicity" value="1" type="integer" />
    <att name="order" value="0" type="integer" />
    <att name="relevance_score" value="1.0" type="real" />
    <att name="localization" value="" type="string" />
    <att name="description" value="Gamma-1-syntrophin" type="string" />
  </node>
  <node id="Q9UBT7" label="CTNL1_HUMAN">
    <att name="ac" value="Q9UBT7" type="string" />
    <att name="gene" value="CTNNAL1" type="string" />
    <att name="multiplicity" value="1" type="integer" />
    <att name="order" value="1" type="integer" />
    <att name="relevance_score" value="1.0" type="real" />
    <att name="localization" value="" type="string" />
    <att name="description" value="Alpha-catulin" type="string" />
  </node>
  <node id="Q9Y4J8" label="DTNA_HUMAN">
    <att name="ac" value="Q9Y4J8" type="string" />
    <att name="gene" value="DTNA" type="string" />
    <att name="multiplicity" value="2" type="integer" />
    <att name="order" value="1" type="integer" />
    <att name="relevance_score" value="1.0" type="real" />
    <att name="localization" value="" type="string" />
    <att name="description" value="Dystrobrevin alpha" type="string" />
  </node>
  <edge id="O60941 (pp) P11532" label="DTNB_HUMAN (pp) DMD_HUMAN" source="O60941" target="P11532">
    <att name="confidence_score" value="1.0" type="real" />
    <att name="confidence_score_old" value="0.4417" type="real" />
    <att name="initial_score" value="0.5457" type="real" />
    <att name="relevance_score" value="1.0" type="real" />
  </edge>
  <edge id="O60941 (pp) P46939" label="DTNB_HUMAN (pp) UTRN_HUMAN" source="O60941" target="P46939">
    <att name="confidence_score" value="1.0" type="real" />
    <att name="confidence_score_old" value="0.2186" type="real" />
    <att name="initial_score" value="0.2059" type="real" />
    <att name="relevance_score" value="1.0" type="real" />
  </edge>
  <edge id="O60941 (pp) Q13424" label="DTNB_HUMAN (pp) SNTA1_HUMAN" source="O60941" target="Q13424">
    <att name="confidence_score" value="1.0" type="real" />
    <att name="confidence_score_old" value="0.228" type="real" />
    <att name="initial_score" value="0.2263" type="real" />
    <att name="relevance_score" value="1.0" type="real" />
  </edge>
  <edge id="O60941 (pp) Q13425" label="DTNB_HUMAN (pp) SNTB2_HUMAN" source="O60941" target="Q13425">
    <att name="confidence_score" value="1.0" type="real" />
    <att name="confidence_score_old" value="0.4105" type="real" />
    <att name="initial_score" value="0.5104" type="real" />
    <att name="relevance_score" value="1.0" type="real" />
  </edge>
  <edge id="O60941 (pp) Q13884" label="DTNB_HUMAN (pp) SNTB1_HUMAN" source="O60941" target="Q13884">
    <att name="confidence_score" value="1.0" type="real" />
    <att name="confidence_score_old" value="0.1818" type="real" />
    <att name="initial_score" value="0.1168" type="real" />
    <att name="relevance_score" value="1.0" type="real" />
  </edge>
  <edge id="O60941 (pp) Q63HR2" label="DTNB_HUMAN (pp) TENS2_HUMAN" source="O60941" target="Q63HR2">
    <att name="confidence_score" value="1.0" type="real" />
    <att name="confidence_score_old" value="0.1732" type="real" />
    <att name="initial_score" value="0.0934" type="real" />
    <att name="relevance_score" value="1.0" type="real" />
  </edge>
  <edge id="O60941 (pp) Q9NSN8" label="DTNB_HUMAN (pp) SNTG1_HUMAN" source="O60941" target="Q9NSN8">
    <att name="confidence_score" value="1.0" type="real" />
    <att name="confidence_score_old" value="0.2089" type="real" />
    <att name="initial_score" value="0.1839" type="real" />
    <att name="relevance_score" value="1.0" type="real" />
  </edge>
  <edge id="P11532 (pp) P46939" label="DMD_HUMAN (pp) UTRN_HUMAN" source="P11532" target="P46939">
    <att name="confidence_score" value="1.0" type="real" />
    <att name="confidence_score_old" value="0.2139" type="real" />
    <att name="initial_score" value="0.1955" type="real" />
    <att name="relevance_score" value="1.0" type="real" />
  </edge>
  <edge id="P11532 (pp) Q13424" label="DMD_HUMAN (pp) SNTA1_HUMAN" source="P11532" target="Q13424">
    <att name="confidence_score" value="1.0" type="real" />
    <att name="confidence_score_old" value="0.7248" type="real" />
    <att name="initial_score" value="0.785" type="real" />
    <att name="relevance_score" value="1.0" type="real" />
  </edge>
  <edge id="P11532 (pp) Q13425" label="DMD_HUMAN (pp) SNTB2_HUMAN" source="P11532" target="Q13425">
    <att name="confidence_score" value="1.0" type="real" />
    <att name="confidence_score_old" value="0.441" type="real" />
    <att name="initial_score" value="0.545" type="real" />
    <att name="relevance_score" value="1.0" type="real" />
  </edge>
  <edge id="P11532 (pp) Q13884" label="DMD_HUMAN (pp) SNTB1_HUMAN" source="P11532" target="Q13884">
    <att name="confidence_score" value="1.0" type="real" />
    <att name="confidence_score_old" value="0.7448" type="real" />
    <att name="initial_score" value="0.7982" type="real" />
    <att name="relevance_score" value="1.0" type="real" />
  </edge>
  <edge id="P11532 (pp) Q63HR2" label="DMD_HUMAN (pp) TENS2_HUMAN" source="P11532" target="Q63HR2">
    <att name="confidence_score" value="1.0" type="real" />
    <att name="confidence_score_old" value="0.1717" type="real" />
    <att name="initial_score" value="0.0891" type="real" />
    <att name="relevance_score" value="1.0" type="real" />
  </edge>
  <edge id="P11532 (pp) Q9NSN8" label="DMD_HUMAN (pp) SNTG1_HUMAN" source="P11532" target="Q9NSN8">
    <att name="confidence_score" value="1.0" type="real" />
    <att name="confidence_score_old" value="0.2077" type="real" />
    <att name="initial_score" value="0.1813" type="real" />
    <att name="relevance_score" value="1.0" type="real" />
  </edge>
  <edge id="P11532 (pp) Q9UBT7" label="DMD_HUMAN (pp) CTNL1_HUMAN" source="P11532" target="Q9UBT7">
    <att name="confidence_score" value="1.0" type="real" />
    <att name="confidence_score_old" value="0.2195" type="real" />
    <att name="initial_score" value="0.2078" type="real" />
    <att name="relevance_score" value="1.0" type="real" />
  </edge>
  <edge id="P11532 (pp) Q9Y4J8" label="DMD_HUMAN (pp) DTNA_HUMAN" source="P11532" target="Q9Y4J8">
    <att name="confidence_score" value="1.0" type="real" />
    <att name="confidence_score_old" value="0.5956" type="real" />
    <att name="initial_score" value="0.6902" type="real" />
    <att name="relevance_score" value="1.0" type="real" />
  </edge>
  <edge id="P46939 (pp) Q13424" label="UTRN_HUMAN (pp) SNTA1_HUMAN" source="P46939" target="Q13424">
    <att name="confidence_score" value="1.0" type="real" />
    <att name="confidence_score_old" value="0.242" type="real" />
    <att name="initial_score" value="0.255" type="real" />
    <att name="relevance_score" value="1.0" type="real" />
  </edge>
  <edge id="P46939 (pp) Q13425" label="UTRN_HUMAN (pp) SNTB2_HUMAN" source="P46939" target="Q13425">
    <att name="confidence_score" value="1.0" type="real" />
    <att name="confidence_score_old" value="0.2483" type="real" />
    <att name="initial_score" value="0.2675" type="real" />
    <att name="relevance_score" value="1.0" type="real" />
  </edge>
  <edge id="P46939 (pp) Q13884" label="UTRN_HUMAN (pp) SNTB1_HUMAN" source="P46939" target="Q13884">
    <att name="confidence_score" value="1.0" type="real" />
    <att name="confidence_score_old" value="0.2354" type="real" />
    <att name="initial_score" value="0.2416" type="real" />
    <att name="relevance_score" value="1.0" type="real" />
  </edge>
  <edge id="P46939 (pp) Q63HR2" label="UTRN_HUMAN (pp) TENS2_HUMAN" source="P46939" target="Q63HR2">
    <att name="confidence_score" value="1.0" type="real" />
    <att name="confidence_score_old" value="0.1771" type="real" />
    <att name="initial_score" value="0.1043" type="real" />
    <att name="relevance_score" value="1.0" type="real" />
  </edge>
  <edge id="P46939 (pp) Q9NSN8" label="UTRN_HUMAN (pp) SNTG1_HUMAN" source="P46939" target="Q9NSN8">
    <att name="confidence_score" value="1.0" type="real" />
    <att name="confidence_score_old" value="0.1763" type="real" />
    <att name="initial_score" value="0.1021" type="real" />
    <att name="relevance_score" value="1.0" type="real" />
  </edge>
  <edge id="P46939 (pp) Q9UBT7" label="UTRN_HUMAN (pp) CTNL1_HUMAN" source="P46939" target="Q9UBT7">
    <att name="confidence_score" value="1.0" type="real" />
    <att name="confidence_score_old" value="0.2153" type="real" />
    <att name="initial_score" value="0.1985" type="real" />
    <att name="relevance_score" value="1.0" type="real" />
  </edge>
  <edge id="P46939 (pp) Q9Y4J8" label="UTRN_HUMAN (pp) DTNA_HUMAN" source="P46939" target="Q9Y4J8">
    <att name="confidence_score" value="1.0" type="real" />
    <att name="confidence_score_old" value="0.423" type="real" />
    <att name="initial_score" value="0.5248" type="real" />
    <att name="relevance_score" value="1.0" type="real" />
  </edge>
  <edge id="P59991 (pp) Q63HR2" label="KR122_HUMAN (pp) TENS2_HUMAN" source="P59991" target="Q63HR2">
    <att name="confidence_score" value="1.0" type="real" />
    <att name="confidence_score_old" value="0.1689" type="real" />
    <att name="initial_score" value="0.0812" type="real" />
    <att name="relevance_score" value="1.0" type="real" />
  </edge>
  <edge id="Q13424 (pp) Q13425" label="SNTA1_HUMAN (pp) SNTB2_HUMAN" source="Q13424" target="Q13425">
    <att name="confidence_score" value="1.0" type="real" />
    <att name="confidence_score_old" value="0.2008" type="real" />
    <att name="initial_score" value="0.1648" type="real" />
    <att name="relevance_score" value="1.0" type="real" />
  </edge>
  <edge id="Q13424 (pp) Q13884" label="SNTA1_HUMAN (pp) SNTB1_HUMAN" source="Q13424" target="Q13884">
    <att name="confidence_score" value="1.0" type="real" />
    <att name="confidence_score_old" value="0.1987" type="real" />
    <att name="initial_score" value="0.1598" type="real" />
    <att name="relevance_score" value="1.0" type="real" />
  </edge>
  <edge id="Q13424 (pp) Q63HR2" label="SNTA1_HUMAN (pp) TENS2_HUMAN" source="Q13424" target="Q63HR2">
    <att name="confidence_score" value="1.0" type="real" />
    <att name="confidence_score_old" value="0.1668" type="real" />
    <att name="initial_score" value="0.0752" type="real" />
    <att name="relevance_score" value="1.0" type="real" />
  </edge>
  <edge id="Q13424 (pp) Q9NSN8" label="SNTA1_HUMAN (pp) SNTG1_HUMAN" source="Q13424" target="Q9NSN8">
    <att name="confidence_score" value="1.0" type="real" />
    <att name="confidence_score_old" value="0.3517" type="real" />
    <att name="initial_score" value="0.4357" type="real" />
    <att name="relevance_score" value="1.0" type="real" />
  </edge>
  <edge id="Q13424 (pp) Q9Y4J8" label="SNTA1_HUMAN (pp) DTNA_HUMAN" source="Q13424" target="Q9Y4J8">
    <att name="confidence_score" value="1.0" type="real" />
    <att name="confidence_score_old" value="0.4411" type="real" />
    <att name="initial_score" value="0.5451" type="real" />
    <att name="relevance_score" value="1.0" type="real" />
  </edge>
  <edge id="Q13425 (pp) Q13884" label="SNTB2_HUMAN (pp) SNTB1_HUMAN" source="Q13425" target="Q13884">
    <att name="confidence_score" value="1.0" type="real" />
    <att name="confidence_score_old" value="0.1625" type="real" />
    <att name="initial_score" value="0.0626" type="real" />
    <att name="relevance_score" value="1.0" type="real" />
  </edge>
  <edge id="Q13425 (pp) Q63HR2" label="SNTB2_HUMAN (pp) TENS2_HUMAN" source="Q13425" target="Q63HR2">
    <att name="confidence_score" value="1.0" type="real" />
    <att name="confidence_score_old" value="0.1774" type="real" />
    <att name="initial_score" value="0.1049" type="real" />
    <att name="relevance_score" value="1.0" type="real" />
  </edge>
  <edge id="Q13425 (pp) Q9NSN8" label="SNTB2_HUMAN (pp) SNTG1_HUMAN" source="Q13425" target="Q9NSN8">
    <att name="confidence_score" value="1.0" type="real" />
    <att name="confidence_score_old" value="0.3544" type="real" />
    <att name="initial_score" value="0.4394" type="real" />
    <att name="relevance_score" value="1.0" type="real" />
  </edge>
  <edge id="Q13425 (pp) Q9UBT7" label="SNTB2_HUMAN (pp) CTNL1_HUMAN" source="Q13425" target="Q9UBT7">
    <att name="confidence_score" value="1.0" type="real" />
    <att name="confidence_score_old" value="0.215" type="real" />
    <att name="initial_score" value="0.1979" type="real" />
    <att name="relevance_score" value="1.0" type="real" />
  </edge>
  <edge id="Q13425 (pp) Q9Y4J8" label="SNTB2_HUMAN (pp) DTNA_HUMAN" source="Q13425" target="Q9Y4J8">
    <att name="confidence_score" value="1.0" type="real" />
    <att name="confidence_score_old" value="0.2077" type="real" />
    <att name="initial_score" value="0.1812" type="real" />
    <att name="relevance_score" value="1.0" type="real" />
  </edge>
  <edge id="Q13884 (pp) Q63HR2" label="SNTB1_HUMAN (pp) TENS2_HUMAN" source="Q13884" target="Q63HR2">
    <att name="confidence_score" value="1.0" type="real" />
    <att name="confidence_score_old" value="0.1674" type="real" />
    <att name="initial_score" value="0.0769" type="real" />
    <att name="relevance_score" value="1.0" type="real" />
  </edge>
  <edge id="Q13884 (pp) Q9NSN8" label="SNTB1_HUMAN (pp) SNTG1_HUMAN" source="Q13884" target="Q9NSN8">
    <att name="confidence_score" value="1.0" type="real" />
    <att name="confidence_score_old" value="0.359" type="real" />
    <att name="initial_score" value="0.4456" type="real" />
    <att name="relevance_score" value="1.0" type="real" />
  </edge>
  <edge id="Q13884 (pp) Q9Y4J8" label="SNTB1_HUMAN (pp) DTNA_HUMAN" source="Q13884" target="Q9Y4J8">
    <att name="confidence_score" value="1.0" type="real" />
    <att name="confidence_score_old" value="0.4426" type="real" />
    <att name="initial_score" value="0.5467" type="real" />
    <att name="relevance_score" value="1.0" type="real" />
  </edge>
  <edge id="Q63HR2 (pp) Q8IUC0" label="TENS2_HUMAN (pp) KR131_HUMAN" source="Q63HR2" target="Q8IUC0">
    <att name="confidence_score" value="1.0" type="real" />
    <att name="confidence_score_old" value="0.1675" type="real" />
    <att name="initial_score" value="0.0771" type="real" />
    <att name="relevance_score" value="1.0" type="real" />
  </edge>
  <edge id="Q63HR2 (pp) Q8IUG1" label="TENS2_HUMAN (pp) KRA13_HUMAN" source="Q63HR2" target="Q8IUG1">
    <att name="confidence_score" value="1.0" type="real" />
    <att name="confidence_score_old" value="0.1759" type="real" />
    <att name="initial_score" value="0.1009" type="real" />
    <att name="relevance_score" value="1.0" type="real" />
  </edge>
  <edge id="Q63HR2 (pp) Q96M29" label="TENS2_HUMAN (pp) TEKT5_HUMAN" source="Q63HR2" target="Q96M29">
    <att name="confidence_score" value="1.0" type="real" />
    <att name="confidence_score_old" value="0.1689" type="real" />
    <att name="initial_score" value="0.0814" type="real" />
    <att name="relevance_score" value="1.0" type="real" />
  </edge>
  <edge id="Q63HR2 (pp) Q9UBT7" label="TENS2_HUMAN (pp) CTNL1_HUMAN" source="Q63HR2" target="Q9UBT7">
    <att name="confidence_score" value="1.0" type="real" />
    <att name="confidence_score_old" value="0.1673" type="real" />
    <att name="initial_score" value="0.0767" type="real" />
    <att name="relevance_score" value="1.0" type="real" />
  </edge>
  <edge id="Q63HR2 (pp) Q9Y4J8" label="TENS2_HUMAN (pp) DTNA_HUMAN" source="Q63HR2" target="Q9Y4J8">
    <att name="confidence_score" value="1.0" type="real" />
    <att name="confidence_score_old" value="0.1669" type="real" />
    <att name="initial_score" value="0.0755" type="real" />
    <att name="relevance_score" value="1.0" type="real" />
  </edge>
  <edge id="Q9NSN8 (pp) Q9Y4J8" label="SNTG1_HUMAN (pp) DTNA_HUMAN" source="Q9NSN8" target="Q9Y4J8">
    <att name="confidence_score" value="1.0" type="real" />
    <att name="confidence_score_old" value="0.208" type="real" />
    <att name="initial_score" value="0.1818" type="real" />
    <att name="relevance_score" value="1.0" type="real" />
  </edge>
</graph>
