# Supplementary material for: New insights into the molecular biology of Alzheimer’s-like cerebral amyloidosis achieved through multi‐omics approaches
Source: PLoS One. 2025 Sep 3;20(9):e0330859. doi: 10.1371/journal.pone.0330859 (PMC12407441; doi:10.1371/journal.pone.0330859)
Supplement: S4 Appendix — (ZIP) [file pone.0330859.s014.zip › c1_3_146.xgmml]

<?xml version='1.0' encoding='utf-8'?>
<graph xmlns="http://www.cs.rpi.edu/XGMML" xmlns:dc="http://purl.org/dc/elements/1.1/" xmlns:rdf="http://www.w3.org/1999/02/22-rdf-syntax-ns#" label="[c1_3_146]@0.1" directed="0" vendor="Intomics A/S">
  <att name="layoutAlgorithm" value="Edge-weighted Spring Embedded" type="string" />
  <att name="networkMetadata"><rdf:RDF><rdf:Description rdf:about="https://www.intomics.com/"><dc:type>Protein-Protein Interaction</dc:type><dc:description>https://www.intomics.com/inbiomap/</dc:description><dc:identifier>[Q68D91]@0.1</dc:identifier><dc:date>2024-01-31 21:21:58 UTC</dc:date><dc:title>inBio Map network</dc:title><dc:source>/unity/intomics/inhouse/software/inBio_Command_2023_08/share/data/interactions/network_0/inBio_Map_2023_08_10</dc:source><dc:format>Cytoscape-XGMML</dc:format></rdf:Description></rdf:RDF></att>
  <att name="_inBio_interactomeVersion" value="2023_08_10" type="string" />
  <att name="_inBio_formatVersion" value="1" type="integer" />
  <att name="_inBio_formatVersion" value="1" type="integer" />
  <att name="_inBio_interactomeVersion" value="2023_08_10" type="string" />
  <att name="layoutAlgorithm" value="Edge-weighted Spring Embedded" type="string" />
  <att name="order" value="1" type="integer" />
  <node id="P51798" label="CLCN7_HUMAN">
    <att name="ac" value="P51798" type="string" />
    <att name="description" value="H(+)/Cl(-) exchange transporter 7" type="string" />
    <att name="gene" value="CLCN7" type="string" />
    <att name="localization" value="" type="string" />
    <att name="order" value="1" type="integer" />
    <att name="relevance_score" value="0.1" type="real" />
    <att name="localization" value="" type="string" />
    <att name="description" value="H(+)/Cl(-) exchange transporter 7" type="string" />
  </node>
  <node id="Q14982" label="OPCM_HUMAN">
    <att name="ac" value="Q14982" type="string" />
    <att name="description" value="Opioid-binding protein/cell adhesion molecule" type="string" />
    <att name="gene" value="OPCML" type="string" />
    <att name="localization" value="" type="string" />
    <att name="order" value="1" type="integer" />
    <att name="relevance_score" value="0.16666666666666666" type="real" />
    <att name="localization" value="" type="string" />
    <att name="description" value="Opioid-binding protein/cell adhesion molecule" type="string" />
  </node>
  <node id="Q5W0Z9" label="ZDH20_HUMAN">
    <att name="ac" value="Q5W0Z9" type="string" />
    <att name="description" value="Palmitoyltransferase ZDHHC20" type="string" />
    <att name="gene" value="ZDHHC20" type="string" />
    <att name="localization" value="Plasma membrane bound" type="string" />
    <att name="order" value="1" type="integer" />
    <att name="relevance_score" value="0.3333333333333333" type="real" />
    <att name="localization" value="Plasma membrane bound" type="string" />
    <att name="description" value="Palmitoyltransferase ZDHHC20" type="string" />
  </node>
  <node id="Q68D91" label="MBLC2_HUMAN">
    <att name="ac" value="Q68D91" type="string" />
    <att name="description" value="Acyl-coenzyme A thioesterase MBLAC2" type="string" />
    <att name="gene" value="MBLAC2" type="string" />
    <att name="localization" value="Enzyme" type="string" />
    <att name="order" value="0" type="integer" />
    <att name="relevance_score" value="1.0" type="real" />
    <att name="localization" value="Enzyme" type="string" />
    <att name="description" value="Acyl-coenzyme A thioesterase MBLAC2" type="string" />
  </node>
  <node id="Q6QNY0" label="BL1S3_HUMAN">
    <att name="ac" value="Q6QNY0" type="string" />
    <att name="description" value="Biogenesis of lysosome-related organelles complex 1 subunit 3" type="string" />
    <att name="gene" value="BLOC1S3" type="string" />
    <att name="localization" value="" type="string" />
    <att name="order" value="1" type="integer" />
    <att name="relevance_score" value="0.14285714285714285" type="real" />
    <att name="localization" value="" type="string" />
    <att name="description" value="Biogenesis of lysosome-related organelles complex 1 subunit 3" type="string" />
  </node>
  <node id="Q96A57" label="TM230_HUMAN">
    <att name="ac" value="Q96A57" type="string" />
    <att name="description" value="Transmembrane protein 230" type="string" />
    <att name="gene" value="TMEM230" type="string" />
    <att name="localization" value="" type="string" />
    <att name="order" value="1" type="integer" />
    <att name="relevance_score" value="0.2" type="real" />
    <att name="localization" value="" type="string" />
    <att name="description" value="Transmembrane protein 230" type="string" />
  </node>
  <edge id="P51798 (pp) Q68D91" label="CLCN7_HUMAN (pp) MBLC2_HUMAN" source="P51798" target="Q68D91">
    <att name="confidence_score" value="1.0" type="real" />
    <att name="confidence_score_old" value="0.1594" type="real" />
    <att name="initial_score" value="0.0533" type="real" />
    <att name="relevance_score" value="0.1" type="real" />
  </edge>
  <edge id="Q14982 (pp) Q68D91" label="OPCM_HUMAN (pp) MBLC2_HUMAN" source="Q14982" target="Q68D91">
    <att name="confidence_score" value="1.0" type="real" />
    <att name="confidence_score_old" value="0.1595" type="real" />
    <att name="initial_score" value="0.0535" type="real" />
    <att name="relevance_score" value="0.16666666666666666" type="real" />
  </edge>
  <edge id="Q5W0Z9 (pp) Q68D91" label="ZDH20_HUMAN (pp) MBLC2_HUMAN" source="Q5W0Z9" target="Q68D91">
    <att name="confidence_score" value="1.0" type="real" />
    <att name="confidence_score_old" value="0.1595" type="real" />
    <att name="initial_score" value="0.0536" type="real" />
    <att name="relevance_score" value="0.3333333333333333" type="real" />
  </edge>
  <edge id="Q68D91 (pp) Q6QNY0" label="MBLC2_HUMAN (pp) BL1S3_HUMAN" source="Q68D91" target="Q6QNY0">
    <att name="confidence_score" value="1.0" type="real" />
    <att name="confidence_score_old" value="0.1601" type="real" />
    <att name="initial_score" value="0.0555" type="real" />
    <att name="relevance_score" value="0.14285714285714285" type="real" />
  </edge>
  <edge id="Q68D91 (pp) Q96A57" label="MBLC2_HUMAN (pp) TM230_HUMAN" source="Q68D91" target="Q96A57">
    <att name="confidence_score" value="1.0" type="real" />
    <att name="confidence_score_old" value="0.1597" type="real" />
    <att name="initial_score" value="0.0543" type="real" />
    <att name="relevance_score" value="0.2" type="real" />
  </edge>
</graph>
