# Supplementary material for: New insights into the molecular biology of Alzheimer’s-like cerebral amyloidosis achieved through multi‐omics approaches
Source: PLoS One. 2025 Sep 3;20(9):e0330859. doi: 10.1371/journal.pone.0330859 (PMC12407441; doi:10.1371/journal.pone.0330859)
Supplement: S4 Appendix — (ZIP) [file pone.0330859.s014.zip › c1_3_157.xgmml]

<?xml version='1.0' encoding='utf-8'?>
<graph xmlns="http://www.cs.rpi.edu/XGMML" xmlns:dc="http://purl.org/dc/elements/1.1/" xmlns:rdf="http://www.w3.org/1999/02/22-rdf-syntax-ns#" label="[c1_3_157]@0.1" directed="0" vendor="Intomics A/S">
  <att name="layoutAlgorithm" value="Edge-weighted Spring Embedded" type="string" />
  <att name="networkMetadata"><rdf:RDF><rdf:Description rdf:about="https://www.intomics.com/"><dc:type>Protein-Protein Interaction</dc:type><dc:description>https://www.intomics.com/inbiomap/</dc:description><dc:identifier>[Q6VAB6]@0.1</dc:identifier><dc:date>2024-01-31 21:21:58 UTC</dc:date><dc:title>inBio Map network</dc:title><dc:source>/unity/intomics/inhouse/software/inBio_Command_2023_08/share/data/interactions/network_0/inBio_Map_2023_08_10</dc:source><dc:format>Cytoscape-XGMML</dc:format></rdf:Description></rdf:RDF></att>
  <att name="_inBio_interactomeVersion" value="2023_08_10" type="string" />
  <att name="_inBio_formatVersion" value="1" type="integer" />
  <att name="_inBio_formatVersion" value="1" type="integer" />
  <att name="_inBio_interactomeVersion" value="2023_08_10" type="string" />
  <att name="layoutAlgorithm" value="Edge-weighted Spring Embedded" type="string" />
  <att name="order" value="1" type="integer" />
  <node id="O94763" label="RMP_HUMAN">
    <att name="ac" value="O94763" type="string" />
    <att name="description" value="Unconventional prefoldin RPB5 interactor 1" type="string" />
    <att name="gene" value="URI1" type="string" />
    <att name="localization" value="" type="string" />
    <att name="order" value="1" type="integer" />
    <att name="relevance_score" value="0.14035087719298245" type="real" />
    <att name="localization" value="" type="string" />
    <att name="description" value="Unconventional prefoldin RPB5 interactor 1" type="string" />
  </node>
  <node id="P15056" label="BRAF_HUMAN">
    <att name="ac" value="P15056" type="string" />
    <att name="description" value="Serine/threonine-protein kinase B-raf" type="string" />
    <att name="gene" value="BRAF" type="string" />
    <att name="localization" value="Kinase" type="string" />
    <att name="order" value="1" type="integer" />
    <att name="relevance_score" value="0.16666666666666666" type="real" />
    <att name="localization" value="Kinase" type="string" />
    <att name="description" value="Serine/threonine-protein kinase B-raf" type="string" />
  </node>
  <node id="P36507" label="MP2K2_HUMAN">
    <att name="ac" value="P36507" type="string" />
    <att name="description" value="Dual specificity mitogen-activated protein kinase kinase 2" type="string" />
    <att name="gene" value="MAP2K2" type="string" />
    <att name="localization" value="Kinase" type="string" />
    <att name="order" value="1" type="integer" />
    <att name="relevance_score" value="0.14864864864864866" type="real" />
    <att name="localization" value="Kinase" type="string" />
    <att name="description" value="Dual specificity mitogen-activated protein kinase kinase 2" type="string" />
  </node>
  <node id="P41279" label="M3K8_HUMAN">
    <att name="ac" value="P41279" type="string" />
    <att name="description" value="Mitogen-activated protein kinase kinase kinase 8" type="string" />
    <att name="gene" value="MAP3K8" type="string" />
    <att name="localization" value="Kinase" type="string" />
    <att name="order" value="1" type="integer" />
    <att name="relevance_score" value="0.15" type="real" />
    <att name="localization" value="Kinase" type="string" />
    <att name="description" value="Mitogen-activated protein kinase kinase kinase 8" type="string" />
  </node>
  <node id="Q02750" label="MP2K1_HUMAN">
    <att name="ac" value="Q02750" type="string" />
    <att name="description" value="Dual specificity mitogen-activated protein kinase kinase 1" type="string" />
    <att name="gene" value="MAP2K1" type="string" />
    <att name="localization" value="Kinase" type="string" />
    <att name="order" value="1" type="integer" />
    <att name="relevance_score" value="0.1134020618556701" type="real" />
    <att name="localization" value="Kinase" type="string" />
    <att name="description" value="Dual specificity mitogen-activated protein kinase kinase 1" type="string" />
  </node>
  <node id="Q6VAB6" label="KSR2_HUMAN">
    <att name="ac" value="Q6VAB6" type="string" />
    <att name="description" value="Kinase suppressor of Ras 2" type="string" />
    <att name="gene" value="KSR2" type="string" />
    <att name="localization" value="Kinase" type="string" />
    <att name="order" value="0" type="integer" />
    <att name="relevance_score" value="1.0" type="real" />
    <att name="localization" value="Kinase" type="string" />
    <att name="description" value="Kinase suppressor of Ras 2" type="string" />
  </node>
  <node id="Q96MX6" label="DAA10_HUMAN">
    <att name="ac" value="Q96MX6" type="string" />
    <att name="description" value="Dynein axonemal assembly factor 10" type="string" />
    <att name="gene" value="DNAAF10" type="string" />
    <att name="localization" value="" type="string" />
    <att name="order" value="1" type="integer" />
    <att name="relevance_score" value="0.14285714285714285" type="real" />
    <att name="localization" value="" type="string" />
    <att name="description" value="Dynein axonemal assembly factor 10" type="string" />
  </node>
  <node id="Q9H6T3" label="RPAP3_HUMAN">
    <att name="ac" value="Q9H6T3" type="string" />
    <att name="description" value="RNA polymerase II-associated protein 3" type="string" />
    <att name="gene" value="RPAP3" type="string" />
    <att name="localization" value="" type="string" />
    <att name="order" value="1" type="integer" />
    <att name="relevance_score" value="0.15384615384615385" type="real" />
    <att name="localization" value="" type="string" />
    <att name="description" value="RNA polymerase II-associated protein 3" type="string" />
  </node>
  <node id="Q9NUG6" label="PDRG1_HUMAN">
    <att name="ac" value="Q9NUG6" type="string" />
    <att name="description" value="p53 and DNA damage-regulated protein 1" type="string" />
    <att name="gene" value="PDRG1" type="string" />
    <att name="localization" value="" type="string" />
    <att name="order" value="1" type="integer" />
    <att name="relevance_score" value="0.1794871794871795" type="real" />
    <att name="localization" value="" type="string" />
    <att name="description" value="p53 and DNA damage-regulated protein 1" type="string" />
  </node>
  <node id="Q9NWS0" label="PIHD1_HUMAN">
    <att name="ac" value="Q9NWS0" type="string" />
    <att name="description" value="PIH1 domain-containing protein 1" type="string" />
    <att name="gene" value="PIH1D1" type="string" />
    <att name="localization" value="" type="string" />
    <att name="order" value="1" type="integer" />
    <att name="relevance_score" value="0.14285714285714285" type="real" />
    <att name="localization" value="" type="string" />
    <att name="description" value="PIH1 domain-containing protein 1" type="string" />
  </node>
  <edge id="O94763 (pp) Q6VAB6" label="RMP_HUMAN (pp) KSR2_HUMAN" source="O94763" target="Q6VAB6">
    <att name="confidence_score" value="1.0" type="real" />
    <att name="confidence_score_old" value="0.174" type="real" />
    <att name="initial_score" value="0.0957" type="real" />
    <att name="relevance_score" value="0.14035087719298245" type="real" />
  </edge>
  <edge id="O94763 (pp) Q96MX6" label="RMP_HUMAN (pp) DAA10_HUMAN" source="O94763" target="Q96MX6">
    <att name="confidence_score" value="1.0" type="real" />
    <att name="confidence_score_old" value="0.2449" type="real" />
    <att name="initial_score" value="0.2608" type="real" />
    <att name="relevance_score" value="0.14035087719298245" type="real" />
  </edge>
  <edge id="O94763 (pp) Q9H6T3" label="RMP_HUMAN (pp) RPAP3_HUMAN" source="O94763" target="Q9H6T3">
    <att name="confidence_score" value="1.0" type="real" />
    <att name="confidence_score_old" value="0.266" type="real" />
    <att name="initial_score" value="0.3008" type="real" />
    <att name="relevance_score" value="0.14035087719298245" type="real" />
  </edge>
  <edge id="O94763 (pp) Q9NUG6" label="RMP_HUMAN (pp) PDRG1_HUMAN" source="O94763" target="Q9NUG6">
    <att name="confidence_score" value="1.0" type="real" />
    <att name="confidence_score_old" value="0.2493" type="real" />
    <att name="initial_score" value="0.2693" type="real" />
    <att name="relevance_score" value="0.14035087719298245" type="real" />
  </edge>
  <edge id="O94763 (pp) Q9NWS0" label="RMP_HUMAN (pp) PIHD1_HUMAN" source="O94763" target="Q9NWS0">
    <att name="confidence_score" value="1.0" type="real" />
    <att name="confidence_score_old" value="0.2644" type="real" />
    <att name="initial_score" value="0.2978" type="real" />
    <att name="relevance_score" value="0.14035087719298245" type="real" />
  </edge>
  <edge id="P15056 (pp) P36507" label="BRAF_HUMAN (pp) MP2K2_HUMAN" source="P15056" target="P36507">
    <att name="confidence_score" value="1.0" type="real" />
    <att name="confidence_score_old" value="1.0" type="real" />
    <att name="initial_score" value="0.678" type="real" />
    <att name="relevance_score" value="0.14864864864864866" type="real" />
  </edge>
  <edge id="P15056 (pp) Q02750" label="BRAF_HUMAN (pp) MP2K1_HUMAN" source="P15056" target="Q02750">
    <att name="confidence_score" value="1.0" type="real" />
    <att name="confidence_score_old" value="1.0" type="real" />
    <att name="initial_score" value="0.7901" type="real" />
    <att name="relevance_score" value="0.1134020618556701" type="real" />
  </edge>
  <edge id="P15056 (pp) Q6VAB6" label="BRAF_HUMAN (pp) KSR2_HUMAN" source="P15056" target="Q6VAB6">
    <att name="confidence_score" value="1.0" type="real" />
    <att name="confidence_score_old" value="0.3318" type="real" />
    <att name="initial_score" value="0.4075" type="real" />
    <att name="relevance_score" value="0.16666666666666666" type="real" />
  </edge>
  <edge id="P36507 (pp) Q02750" label="MP2K2_HUMAN (pp) MP2K1_HUMAN" source="P36507" target="Q02750">
    <att name="confidence_score" value="1.0" type="real" />
    <att name="confidence_score_old" value="1.0" type="real" />
    <att name="initial_score" value="0.4471" type="real" />
    <att name="relevance_score" value="0.1134020618556701" type="real" />
  </edge>
  <edge id="P36507 (pp) Q6VAB6" label="MP2K2_HUMAN (pp) KSR2_HUMAN" source="P36507" target="Q6VAB6">
    <att name="confidence_score" value="1.0" type="real" />
    <att name="confidence_score_old" value="0.1758" type="real" />
    <att name="initial_score" value="0.1006" type="real" />
    <att name="relevance_score" value="0.14864864864864866" type="real" />
  </edge>
  <edge id="P41279 (pp) Q02750" label="M3K8_HUMAN (pp) MP2K1_HUMAN" source="P41279" target="Q02750">
    <att name="confidence_score" value="1.0" type="real" />
    <att name="confidence_score_old" value="1.0" type="real" />
    <att name="initial_score" value="0.6384" type="real" />
    <att name="relevance_score" value="0.1134020618556701" type="real" />
  </edge>
  <edge id="P41279 (pp) Q6VAB6" label="M3K8_HUMAN (pp) KSR2_HUMAN" source="P41279" target="Q6VAB6">
    <att name="confidence_score" value="1.0" type="real" />
    <att name="confidence_score_old" value="0.2256" type="real" />
    <att name="initial_score" value="0.2211" type="real" />
    <att name="relevance_score" value="0.15" type="real" />
  </edge>
  <edge id="Q02750 (pp) Q6VAB6" label="MP2K1_HUMAN (pp) KSR2_HUMAN" source="Q02750" target="Q6VAB6">
    <att name="confidence_score" value="1.0" type="real" />
    <att name="confidence_score_old" value="0.7137" type="real" />
    <att name="initial_score" value="0.7776" type="real" />
    <att name="relevance_score" value="0.1134020618556701" type="real" />
  </edge>
  <edge id="Q6VAB6 (pp) Q96MX6" label="KSR2_HUMAN (pp) DAA10_HUMAN" source="Q6VAB6" target="Q96MX6">
    <att name="confidence_score" value="1.0" type="real" />
    <att name="confidence_score_old" value="0.1729" type="real" />
    <att name="initial_score" value="0.0927" type="real" />
    <att name="relevance_score" value="0.14285714285714285" type="real" />
  </edge>
  <edge id="Q6VAB6 (pp) Q9H6T3" label="KSR2_HUMAN (pp) RPAP3_HUMAN" source="Q6VAB6" target="Q9H6T3">
    <att name="confidence_score" value="1.0" type="real" />
    <att name="confidence_score_old" value="0.1727" type="real" />
    <att name="initial_score" value="0.092" type="real" />
    <att name="relevance_score" value="0.15384615384615385" type="real" />
  </edge>
  <edge id="Q6VAB6 (pp) Q9NUG6" label="KSR2_HUMAN (pp) PDRG1_HUMAN" source="Q6VAB6" target="Q9NUG6">
    <att name="confidence_score" value="1.0" type="real" />
    <att name="confidence_score_old" value="0.1743" type="real" />
    <att name="initial_score" value="0.0965" type="real" />
    <att name="relevance_score" value="0.1794871794871795" type="real" />
  </edge>
  <edge id="Q6VAB6 (pp) Q9NWS0" label="KSR2_HUMAN (pp) PIHD1_HUMAN" source="Q6VAB6" target="Q9NWS0">
    <att name="confidence_score" value="1.0" type="real" />
    <att name="confidence_score_old" value="0.1729" type="real" />
    <att name="initial_score" value="0.0927" type="real" />
    <att name="relevance_score" value="0.14285714285714285" type="real" />
  </edge>
  <edge id="Q96MX6 (pp) Q9H6T3" label="DAA10_HUMAN (pp) RPAP3_HUMAN" source="Q96MX6" target="Q9H6T3">
    <att name="confidence_score" value="1.0" type="real" />
    <att name="confidence_score_old" value="0.6198" type="real" />
    <att name="initial_score" value="0.7094" type="real" />
    <att name="relevance_score" value="0.14285714285714285" type="real" />
  </edge>
  <edge id="Q96MX6 (pp) Q9NUG6" label="DAA10_HUMAN (pp) PDRG1_HUMAN" source="Q96MX6" target="Q9NUG6">
    <att name="confidence_score" value="1.0" type="real" />
    <att name="confidence_score_old" value="0.1693" type="real" />
    <att name="initial_score" value="0.0823" type="real" />
    <att name="relevance_score" value="0.14285714285714285" type="real" />
  </edge>
  <edge id="Q96MX6 (pp) Q9NWS0" label="DAA10_HUMAN (pp) PIHD1_HUMAN" source="Q96MX6" target="Q9NWS0">
    <att name="confidence_score" value="1.0" type="real" />
    <att name="confidence_score_old" value="0.3671" type="real" />
    <att name="initial_score" value="0.4563" type="real" />
    <att name="relevance_score" value="0.14285714285714285" type="real" />
  </edge>
  <edge id="Q9H6T3 (pp) Q9NUG6" label="RPAP3_HUMAN (pp) PDRG1_HUMAN" source="Q9H6T3" target="Q9NUG6">
    <att name="confidence_score" value="1.0" type="real" />
    <att name="confidence_score_old" value="0.2353" type="real" />
    <att name="initial_score" value="0.2414" type="real" />
    <att name="relevance_score" value="0.15384615384615385" type="real" />
  </edge>
  <edge id="Q9H6T3 (pp) Q9NWS0" label="RPAP3_HUMAN (pp) PIHD1_HUMAN" source="Q9H6T3" target="Q9NWS0">
    <att name="confidence_score" value="1.0" type="real" />
    <att name="confidence_score_old" value="0.6238" type="real" />
    <att name="initial_score" value="0.7125" type="real" />
    <att name="relevance_score" value="0.14285714285714285" type="real" />
  </edge>
  <edge id="Q9NUG6 (pp) Q9NWS0" label="PDRG1_HUMAN (pp) PIHD1_HUMAN" source="Q9NUG6" target="Q9NWS0">
    <att name="confidence_score" value="1.0" type="real" />
    <att name="confidence_score_old" value="0.1887" type="real" />
    <att name="initial_score" value="0.1349" type="real" />
    <att name="relevance_score" value="0.14285714285714285" type="real" />
  </edge>
</graph>
