# Supplementary material for: New insights into the molecular biology of Alzheimer’s-like cerebral amyloidosis achieved through multi‐omics approaches
Source: PLoS One. 2025 Sep 3;20(9):e0330859. doi: 10.1371/journal.pone.0330859 (PMC12407441; doi:10.1371/journal.pone.0330859)
Supplement: S4 Appendix — (ZIP) [file pone.0330859.s014.zip › c1_3_164.xgmml]

<?xml version='1.0' encoding='utf-8'?>
<graph xmlns="http://www.cs.rpi.edu/XGMML" xmlns:dc="http://purl.org/dc/elements/1.1/" xmlns:rdf="http://www.w3.org/1999/02/22-rdf-syntax-ns#" label="[c1_3_164]@0.1" directed="0" vendor="Intomics A/S">
  <att name="layoutAlgorithm" value="Edge-weighted Spring Embedded" type="string" />
  <att name="networkMetadata"><rdf:RDF><rdf:Description rdf:about="https://www.intomics.com/"><dc:type>Protein-Protein Interaction</dc:type><dc:description>https://www.intomics.com/inbiomap/</dc:description><dc:identifier>[Q7L5A8]@0.1</dc:identifier><dc:date>2024-01-31 21:21:58 UTC</dc:date><dc:title>inBio Map network</dc:title><dc:source>/unity/intomics/inhouse/software/inBio_Command_2023_08/share/data/interactions/network_0/inBio_Map_2023_08_10</dc:source><dc:format>Cytoscape-XGMML</dc:format></rdf:Description></rdf:RDF></att>
  <att name="_inBio_interactomeVersion" value="2023_08_10" type="string" />
  <att name="_inBio_formatVersion" value="1" type="integer" />
  <att name="_inBio_formatVersion" value="1" type="integer" />
  <att name="_inBio_interactomeVersion" value="2023_08_10" type="string" />
  <att name="layoutAlgorithm" value="Edge-weighted Spring Embedded" type="string" />
  <att name="order" value="1" type="integer" />
  <node id="O15116" label="LSM1_HUMAN">
    <att name="ac" value="O15116" type="string" />
    <att name="description" value="U6 snRNA-associated Sm-like protein LSm1" type="string" />
    <att name="gene" value="LSM1" type="string" />
    <att name="localization" value="" type="string" />
    <att name="order" value="1" type="integer" />
    <att name="relevance_score" value="0.112" type="real" />
    <att name="localization" value="" type="string" />
    <att name="description" value="U6 snRNA-associated Sm-like protein LSm1" type="string" />
  </node>
  <node id="O15258" label="RER1_HUMAN">
    <att name="ac" value="O15258" type="string" />
    <att name="description" value="Protein RER1" type="string" />
    <att name="gene" value="RER1" type="string" />
    <att name="localization" value="" type="string" />
    <att name="order" value="1" type="integer" />
    <att name="relevance_score" value="0.125" type="real" />
    <att name="localization" value="" type="string" />
    <att name="description" value="Protein RER1" type="string" />
  </node>
  <node id="O15260" label="SURF4_HUMAN">
    <att name="ac" value="O15260" type="string" />
    <att name="description" value="Surfeit locus protein 4" type="string" />
    <att name="gene" value="SURF4" type="string" />
    <att name="localization" value="Plasma membrane bound" type="string" />
    <att name="order" value="1" type="integer" />
    <att name="relevance_score" value="0.1956521739130435" type="real" />
    <att name="localization" value="Plasma membrane bound" type="string" />
    <att name="description" value="Surfeit locus protein 4" type="string" />
  </node>
  <node id="O15269" label="SPTC1_HUMAN">
    <att name="ac" value="O15269" type="string" />
    <att name="description" value="Serine palmitoyltransferase 1" type="string" />
    <att name="gene" value="SPTLC1" type="string" />
    <att name="localization" value="Enzyme" type="string" />
    <att name="order" value="1" type="integer" />
    <att name="relevance_score" value="0.1956521739130435" type="real" />
    <att name="localization" value="Enzyme" type="string" />
    <att name="description" value="Serine palmitoyltransferase 1" type="string" />
  </node>
  <node id="O43681" label="GET3_HUMAN">
    <att name="ac" value="O43681" type="string" />
    <att name="description" value="ATPase GET3" type="string" />
    <att name="gene" value="GET3" type="string" />
    <att name="localization" value="Enzyme" type="string" />
    <att name="order" value="1" type="integer" />
    <att name="relevance_score" value="0.2054794520547945" type="real" />
    <att name="localization" value="Enzyme" type="string" />
    <att name="description" value="ATPase GET3" type="string" />
  </node>
  <node id="O75396" label="SC22B_HUMAN">
    <att name="ac" value="O75396" type="string" />
    <att name="description" value="Vesicle-trafficking protein SEC22b" type="string" />
    <att name="gene" value="SEC22B" type="string" />
    <att name="localization" value="" type="string" />
    <att name="order" value="1" type="integer" />
    <att name="relevance_score" value="0.12087912087912088" type="real" />
    <att name="localization" value="" type="string" />
    <att name="description" value="Vesicle-trafficking protein SEC22b" type="string" />
  </node>
  <node id="O75845" label="SC5D_HUMAN">
    <att name="ac" value="O75845" type="string" />
    <att name="description" value="Lathosterol oxidase" type="string" />
    <att name="gene" value="SC5D" type="string" />
    <att name="localization" value="Enzyme" type="string" />
    <att name="order" value="1" type="integer" />
    <att name="relevance_score" value="0.10236220472440945" type="real" />
    <att name="localization" value="Enzyme" type="string" />
    <att name="description" value="Lathosterol oxidase" type="string" />
  </node>
  <node id="O95336" label="6PGL_HUMAN">
    <att name="ac" value="O95336" type="string" />
    <att name="description" value="6-phosphogluconolactonase" type="string" />
    <att name="gene" value="PGLS" type="string" />
    <att name="localization" value="Enzyme" type="string" />
    <att name="order" value="1" type="integer" />
    <att name="relevance_score" value="0.2" type="real" />
    <att name="localization" value="Enzyme" type="string" />
    <att name="description" value="6-phosphogluconolactonase" type="string" />
  </node>
  <node id="O95396" label="MOCS3_HUMAN">
    <att name="ac" value="O95396" type="string" />
    <att name="description" value="Adenylyltransferase and sulfurtransferase MOCS3" type="string" />
    <att name="gene" value="MOCS3" type="string" />
    <att name="localization" value="Enzyme" type="string" />
    <att name="order" value="1" type="integer" />
    <att name="relevance_score" value="0.16279069767441862" type="real" />
    <att name="localization" value="Enzyme" type="string" />
    <att name="description" value="Adenylyltransferase and sulfurtransferase MOCS3" type="string" />
  </node>
  <node id="O95749" label="GGPPS_HUMAN">
    <att name="ac" value="O95749" type="string" />
    <att name="description" value="Geranylgeranyl pyrophosphate synthase" type="string" />
    <att name="gene" value="GGPS1" type="string" />
    <att name="localization" value="Enzyme" type="string" />
    <att name="order" value="1" type="integer" />
    <att name="relevance_score" value="0.2753623188405797" type="real" />
    <att name="localization" value="Enzyme" type="string" />
    <att name="description" value="Geranylgeranyl pyrophosphate synthase" type="string" />
  </node>
  <node id="P04035" label="HMDH_HUMAN">
    <att name="ac" value="P04035" type="string" />
    <att name="description" value="3-hydroxy-3-methylglutaryl-coenzyme A reductase" type="string" />
    <att name="gene" value="HMGCR" type="string" />
    <att name="localization" value="Enzyme" type="string" />
    <att name="order" value="1" type="integer" />
    <att name="relevance_score" value="0.1276595744680851" type="real" />
    <att name="localization" value="Enzyme" type="string" />
    <att name="description" value="3-hydroxy-3-methylglutaryl-coenzyme A reductase" type="string" />
  </node>
  <node id="P46459" label="NSF_HUMAN">
    <att name="ac" value="P46459" type="string" />
    <att name="description" value="Vesicle-fusing ATPase" type="string" />
    <att name="gene" value="NSF" type="string" />
    <att name="localization" value="Enzyme" type="string" />
    <att name="order" value="1" type="integer" />
    <att name="relevance_score" value="0.10309278350515463" type="real" />
    <att name="localization" value="Enzyme" type="string" />
    <att name="description" value="Vesicle-fusing ATPase" type="string" />
  </node>
  <node id="P48444" label="COPD_HUMAN">
    <att name="ac" value="P48444" type="string" />
    <att name="description" value="Coatomer subunit delta" type="string" />
    <att name="gene" value="ARCN1" type="string" />
    <att name="localization" value="" type="string" />
    <att name="order" value="1" type="integer" />
    <att name="relevance_score" value="0.1568627450980392" type="real" />
    <att name="localization" value="" type="string" />
    <att name="description" value="Coatomer subunit delta" type="string" />
  </node>
  <node id="P62312" label="LSM6_HUMAN">
    <att name="ac" value="P62312" type="string" />
    <att name="description" value="U6 snRNA-associated Sm-like protein LSm6" type="string" />
    <att name="gene" value="LSM6" type="string" />
    <att name="localization" value="" type="string" />
    <att name="order" value="1" type="integer" />
    <att name="relevance_score" value="0.11764705882352941" type="real" />
    <att name="localization" value="" type="string" />
    <att name="description" value="U6 snRNA-associated Sm-like protein LSm6" type="string" />
  </node>
  <node id="Q3KRA6" label="CB076_HUMAN">
    <att name="ac" value="Q3KRA6" type="string" />
    <att name="description" value="UPF0538 protein C2orf76" type="string" />
    <att name="gene" value="C2orf76" type="string" />
    <att name="localization" value="" type="string" />
    <att name="order" value="1" type="integer" />
    <att name="relevance_score" value="1.0" type="real" />
    <att name="localization" value="" type="string" />
    <att name="description" value="UPF0538 protein C2orf76" type="string" />
  </node>
  <node id="Q7L5A8" label="FA2H_HUMAN">
    <att name="ac" value="Q7L5A8" type="string" />
    <att name="description" value="Fatty acid 2-hydroxylase" type="string" />
    <att name="gene" value="FA2H" type="string" />
    <att name="localization" value="Enzyme" type="string" />
    <att name="order" value="0" type="integer" />
    <att name="relevance_score" value="1.0" type="real" />
    <att name="localization" value="Enzyme" type="string" />
    <att name="description" value="Fatty acid 2-hydroxylase" type="string" />
  </node>
  <node id="Q7Z7A3" label="CTU1_HUMAN">
    <att name="ac" value="Q7Z7A3" type="string" />
    <att name="description" value="Cytoplasmic tRNA 2-thiolation protein 1" type="string" />
    <att name="gene" value="CTU1" type="string" />
    <att name="localization" value="Enzyme" type="string" />
    <att name="order" value="1" type="integer" />
    <att name="relevance_score" value="0.14634146341463414" type="real" />
    <att name="localization" value="Enzyme" type="string" />
    <att name="description" value="Cytoplasmic tRNA 2-thiolation protein 1" type="string" />
  </node>
  <node id="Q96EK9" label="KTI12_HUMAN">
    <att name="ac" value="Q96EK9" type="string" />
    <att name="description" value="Protein KTI12 homolog" type="string" />
    <att name="gene" value="KTI12" type="string" />
    <att name="localization" value="" type="string" />
    <att name="order" value="1" type="integer" />
    <att name="relevance_score" value="0.3" type="real" />
    <att name="localization" value="" type="string" />
    <att name="description" value="Protein KTI12 homolog" type="string" />
  </node>
  <node id="Q96FM1" label="PGAP3_HUMAN">
    <att name="ac" value="Q96FM1" type="string" />
    <att name="description" value="Post-GPI attachment to proteins factor 3" type="string" />
    <att name="gene" value="PGAP3" type="string" />
    <att name="localization" value="" type="string" />
    <att name="order" value="1" type="integer" />
    <att name="relevance_score" value="0.3157894736842105" type="real" />
    <att name="localization" value="" type="string" />
    <att name="description" value="Post-GPI attachment to proteins factor 3" type="string" />
  </node>
  <node id="Q96RQ1" label="ERGI2_HUMAN">
    <att name="ac" value="Q96RQ1" type="string" />
    <att name="description" value="Endoplasmic reticulum-Golgi intermediate compartment protein 2" type="string" />
    <att name="gene" value="ERGIC2" type="string" />
    <att name="localization" value="" type="string" />
    <att name="order" value="1" type="integer" />
    <att name="relevance_score" value="0.14285714285714285" type="real" />
    <att name="localization" value="" type="string" />
    <att name="description" value="Endoplasmic reticulum-Golgi intermediate compartment protein 2" type="string" />
  </node>
  <node id="Q9BV10" label="ALG12_HUMAN">
    <att name="ac" value="Q9BV10" type="string" />
    <att name="description" value="Dol-P-Man:Man(7)GlcNAc(2)-PP-Dol alpha-1,6-mannosyltransferase" type="string" />
    <att name="gene" value="ALG12" type="string" />
    <att name="localization" value="Enzyme" type="string" />
    <att name="order" value="1" type="integer" />
    <att name="relevance_score" value="0.3333333333333333" type="real" />
    <att name="localization" value="Enzyme" type="string" />
    <att name="description" value="Dol-P-Man:Man(7)GlcNAc(2)-PP-Dol alpha-1,6-mannosyltransferase" type="string" />
  </node>
  <node id="Q9H490" label="PIGU_HUMAN">
    <att name="ac" value="Q9H490" type="string" />
    <att name="description" value="Phosphatidylinositol glycan anchor biosynthesis class U protein" type="string" />
    <att name="gene" value="PIGU" type="string" />
    <att name="localization" value="Plasma membrane bound" type="string" />
    <att name="order" value="1" type="integer" />
    <att name="relevance_score" value="0.25" type="real" />
    <att name="localization" value="Plasma membrane bound" type="string" />
    <att name="description" value="Phosphatidylinositol glycan anchor biosynthesis class U protein" type="string" />
  </node>
  <node id="Q9HD20" label="AT131_HUMAN">
    <att name="ac" value="Q9HD20" type="string" />
    <att name="description" value="Endoplasmic reticulum transmembrane helix translocase" type="string" />
    <att name="gene" value="ATP13A1" type="string" />
    <att name="localization" value="Enzyme" type="string" />
    <att name="order" value="1" type="integer" />
    <att name="relevance_score" value="0.2826086956521739" type="real" />
    <att name="localization" value="Enzyme" type="string" />
    <att name="description" value="Endoplasmic reticulum transmembrane helix translocase" type="string" />
  </node>
  <node id="Q9NTJ5" label="SAC1_HUMAN">
    <att name="ac" value="Q9NTJ5" type="string" />
    <att name="description" value="Phosphatidylinositol-3-phosphatase SAC1" type="string" />
    <att name="gene" value="SACM1L" type="string" />
    <att name="localization" value="Enzyme" type="string" />
    <att name="order" value="1" type="integer" />
    <att name="relevance_score" value="0.19318181818181818" type="real" />
    <att name="localization" value="Enzyme" type="string" />
    <att name="description" value="Phosphatidylinositol-3-phosphatase SAC1" type="string" />
  </node>
  <node id="Q9P003" label="CNIH4_HUMAN">
    <att name="ac" value="Q9P003" type="string" />
    <att name="description" value="Protein cornichon homolog 4" type="string" />
    <att name="gene" value="CNIH4" type="string" />
    <att name="localization" value="" type="string" />
    <att name="order" value="1" type="integer" />
    <att name="relevance_score" value="0.34210526315789475" type="real" />
    <att name="localization" value="" type="string" />
    <att name="description" value="Protein cornichon homolog 4" type="string" />
  </node>
  <node id="Q9UG56" label="PISD_HUMAN">
    <att name="ac" value="Q9UG56" type="string" />
    <att name="description" value="Phosphatidylserine decarboxylase proenzyme, mitochondrial" type="string" />
    <att name="gene" value="PISD" type="string" />
    <att name="localization" value="Enzyme" type="string" />
    <att name="order" value="1" type="integer" />
    <att name="relevance_score" value="0.22727272727272727" type="real" />
    <att name="localization" value="Enzyme" type="string" />
    <att name="description" value="Phosphatidylserine decarboxylase proenzyme, mitochondrial" type="string" />
  </node>
  <node id="Q9UKY4" label="POMT2_HUMAN">
    <att name="ac" value="Q9UKY4" type="string" />
    <att name="description" value="Protein O-mannosyl-transferase 2" type="string" />
    <att name="gene" value="POMT2" type="string" />
    <att name="localization" value="Enzyme" type="string" />
    <att name="order" value="1" type="integer" />
    <att name="relevance_score" value="0.21875" type="real" />
    <att name="localization" value="Enzyme" type="string" />
    <att name="description" value="Protein O-mannosyl-transferase 2" type="string" />
  </node>
  <edge id="O15116 (pp) O75845" label="LSM1_HUMAN (pp) SC5D_HUMAN" source="O15116" target="O75845">
    <att name="confidence_score" value="1.0" type="real" />
    <att name="confidence_score_old" value="0.1718" type="real" />
    <att name="initial_score" value="0.0895" type="real" />
    <att name="relevance_score" value="0.10236220472440945" type="real" />
  </edge>
  <edge id="O15116 (pp) O95749" label="LSM1_HUMAN (pp) GGPPS_HUMAN" source="O15116" target="O95749">
    <att name="confidence_score" value="1.0" type="real" />
    <att name="confidence_score_old" value="0.1652" type="real" />
    <att name="initial_score" value="0.0704" type="real" />
    <att name="relevance_score" value="0.112" type="real" />
  </edge>
  <edge id="O15116 (pp) P62312" label="LSM1_HUMAN (pp) LSM6_HUMAN" source="O15116" target="P62312">
    <att name="confidence_score" value="1.0" type="real" />
    <att name="confidence_score_old" value="0.6306" type="real" />
    <att name="initial_score" value="0.7177" type="real" />
    <att name="relevance_score" value="0.112" type="real" />
  </edge>
  <edge id="O15116 (pp) Q7L5A8" label="LSM1_HUMAN (pp) FA2H_HUMAN" source="O15116" target="Q7L5A8">
    <att name="confidence_score" value="1.0" type="real" />
    <att name="confidence_score_old" value="0.1641" type="real" />
    <att name="initial_score" value="0.0674" type="real" />
    <att name="relevance_score" value="0.112" type="real" />
  </edge>
  <edge id="O15116 (pp) Q9H490" label="LSM1_HUMAN (pp) PIGU_HUMAN" source="O15116" target="Q9H490">
    <att name="confidence_score" value="1.0" type="real" />
    <att name="confidence_score_old" value="0.1615" type="real" />
    <att name="initial_score" value="0.0597" type="real" />
    <att name="relevance_score" value="0.112" type="real" />
  </edge>
  <edge id="O15116 (pp) Q9NTJ5" label="LSM1_HUMAN (pp) SAC1_HUMAN" source="O15116" target="Q9NTJ5">
    <att name="confidence_score" value="1.0" type="real" />
    <att name="confidence_score_old" value="0.164" type="real" />
    <att name="initial_score" value="0.067" type="real" />
    <att name="relevance_score" value="0.112" type="real" />
  </edge>
  <edge id="O15258 (pp) Q7L5A8" label="RER1_HUMAN (pp) FA2H_HUMAN" source="O15258" target="Q7L5A8">
    <att name="confidence_score" value="1.0" type="real" />
    <att name="confidence_score_old" value="0.167" type="real" />
    <att name="initial_score" value="0.0758" type="real" />
    <att name="relevance_score" value="0.125" type="real" />
  </edge>
  <edge id="O15258 (pp) Q9HD20" label="RER1_HUMAN (pp) AT131_HUMAN" source="O15258" target="Q9HD20">
    <att name="confidence_score" value="1.0" type="real" />
    <att name="confidence_score_old" value="0.1727" type="real" />
    <att name="initial_score" value="0.0919" type="real" />
    <att name="relevance_score" value="0.125" type="real" />
  </edge>
  <edge id="O15258 (pp) Q9NTJ5" label="RER1_HUMAN (pp) SAC1_HUMAN" source="O15258" target="Q9NTJ5">
    <att name="confidence_score" value="1.0" type="real" />
    <att name="confidence_score_old" value="0.1627" type="real" />
    <att name="initial_score" value="0.0632" type="real" />
    <att name="relevance_score" value="0.125" type="real" />
  </edge>
  <edge id="O15260 (pp) O43681" label="SURF4_HUMAN (pp) GET3_HUMAN" source="O15260" target="O43681">
    <att name="confidence_score" value="1.0" type="real" />
    <att name="confidence_score_old" value="0.1678" type="real" />
    <att name="initial_score" value="0.0782" type="real" />
    <att name="relevance_score" value="0.1956521739130435" type="real" />
  </edge>
  <edge id="O15260 (pp) O75396" label="SURF4_HUMAN (pp) SC22B_HUMAN" source="O15260" target="O75396">
    <att name="confidence_score" value="1.0" type="real" />
    <att name="confidence_score_old" value="0.1916" type="real" />
    <att name="initial_score" value="0.1423" type="real" />
    <att name="relevance_score" value="0.12087912087912088" type="real" />
  </edge>
  <edge id="O15260 (pp) P48444" label="SURF4_HUMAN (pp) COPD_HUMAN" source="O15260" target="P48444">
    <att name="confidence_score" value="1.0" type="real" />
    <att name="confidence_score_old" value="0.191" type="real" />
    <att name="initial_score" value="0.1406" type="real" />
    <att name="relevance_score" value="0.1568627450980392" type="real" />
  </edge>
  <edge id="O15260 (pp) Q7L5A8" label="SURF4_HUMAN (pp) FA2H_HUMAN" source="O15260" target="Q7L5A8">
    <att name="confidence_score" value="1.0" type="real" />
    <att name="confidence_score_old" value="0.1668" type="real" />
    <att name="initial_score" value="0.0752" type="real" />
    <att name="relevance_score" value="0.1956521739130435" type="real" />
  </edge>
  <edge id="O15260 (pp) Q96RQ1" label="SURF4_HUMAN (pp) ERGI2_HUMAN" source="O15260" target="Q96RQ1">
    <att name="confidence_score" value="1.0" type="real" />
    <att name="confidence_score_old" value="0.1823" type="real" />
    <att name="initial_score" value="0.1182" type="real" />
    <att name="relevance_score" value="0.14285714285714285" type="real" />
  </edge>
  <edge id="O15260 (pp) Q9P003" label="SURF4_HUMAN (pp) CNIH4_HUMAN" source="O15260" target="Q9P003">
    <att name="confidence_score" value="1.0" type="real" />
    <att name="confidence_score_old" value="0.3214" type="real" />
    <att name="initial_score" value="0.3921" type="real" />
    <att name="relevance_score" value="0.1956521739130435" type="real" />
  </edge>
  <edge id="O15269 (pp) O43681" label="SPTC1_HUMAN (pp) GET3_HUMAN" source="O15269" target="O43681">
    <att name="confidence_score" value="1.0" type="real" />
    <att name="confidence_score_old" value="0.1617" type="real" />
    <att name="initial_score" value="0.0602" type="real" />
    <att name="relevance_score" value="0.1956521739130435" type="real" />
  </edge>
  <edge id="O15269 (pp) O75845" label="SPTC1_HUMAN (pp) SC5D_HUMAN" source="O15269" target="O75845">
    <att name="confidence_score" value="1.0" type="real" />
    <att name="confidence_score_old" value="0.168" type="real" />
    <att name="initial_score" value="0.0786" type="real" />
    <att name="relevance_score" value="0.10236220472440945" type="real" />
  </edge>
  <edge id="O15269 (pp) O95749" label="SPTC1_HUMAN (pp) GGPPS_HUMAN" source="O15269" target="O95749">
    <att name="confidence_score" value="1.0" type="real" />
    <att name="confidence_score_old" value="0.1615" type="real" />
    <att name="initial_score" value="0.0595" type="real" />
    <att name="relevance_score" value="0.1956521739130435" type="real" />
  </edge>
  <edge id="O15269 (pp) P48444" label="SPTC1_HUMAN (pp) COPD_HUMAN" source="O15269" target="P48444">
    <att name="confidence_score" value="1.0" type="real" />
    <att name="confidence_score_old" value="0.165" type="real" />
    <att name="initial_score" value="0.0701" type="real" />
    <att name="relevance_score" value="0.1568627450980392" type="real" />
  </edge>
  <edge id="O15269 (pp) Q7L5A8" label="SPTC1_HUMAN (pp) FA2H_HUMAN" source="O15269" target="Q7L5A8">
    <att name="confidence_score" value="1.0" type="real" />
    <att name="confidence_score_old" value="0.318" type="real" />
    <att name="initial_score" value="0.387" type="real" />
    <att name="relevance_score" value="0.1956521739130435" type="real" />
  </edge>
  <edge id="O15269 (pp) Q9NTJ5" label="SPTC1_HUMAN (pp) SAC1_HUMAN" source="O15269" target="Q9NTJ5">
    <att name="confidence_score" value="1.0" type="real" />
    <att name="confidence_score_old" value="0.2482" type="real" />
    <att name="initial_score" value="0.2672" type="real" />
    <att name="relevance_score" value="0.19318181818181818" type="real" />
  </edge>
  <edge id="O15269 (pp) Q9P003" label="SPTC1_HUMAN (pp) CNIH4_HUMAN" source="O15269" target="Q9P003">
    <att name="confidence_score" value="1.0" type="real" />
    <att name="confidence_score_old" value="0.1602" type="real" />
    <att name="initial_score" value="0.0557" type="real" />
    <att name="relevance_score" value="0.1956521739130435" type="real" />
  </edge>
  <edge id="O43681 (pp) O75396" label="GET3_HUMAN (pp) SC22B_HUMAN" source="O43681" target="O75396">
    <att name="confidence_score" value="1.0" type="real" />
    <att name="confidence_score_old" value="0.7042" type="real" />
    <att name="initial_score" value="0.7711" type="real" />
    <att name="relevance_score" value="0.12087912087912088" type="real" />
  </edge>
  <edge id="O43681 (pp) P04035" label="GET3_HUMAN (pp) HMDH_HUMAN" source="O43681" target="P04035">
    <att name="confidence_score" value="1.0" type="real" />
    <att name="confidence_score_old" value="0.202" type="real" />
    <att name="initial_score" value="0.1678" type="real" />
    <att name="relevance_score" value="0.1276595744680851" type="real" />
  </edge>
  <edge id="O43681 (pp) P46459" label="GET3_HUMAN (pp) NSF_HUMAN" source="O43681" target="P46459">
    <att name="confidence_score" value="1.0" type="real" />
    <att name="confidence_score_old" value="0.1603" type="real" />
    <att name="initial_score" value="0.0559" type="real" />
    <att name="relevance_score" value="0.10309278350515463" type="real" />
  </edge>
  <edge id="O43681 (pp) P48444" label="GET3_HUMAN (pp) COPD_HUMAN" source="O43681" target="P48444">
    <att name="confidence_score" value="1.0" type="real" />
    <att name="confidence_score_old" value="0.17" type="real" />
    <att name="initial_score" value="0.0844" type="real" />
    <att name="relevance_score" value="0.1568627450980392" type="real" />
  </edge>
  <edge id="O43681 (pp) Q7L5A8" label="GET3_HUMAN (pp) FA2H_HUMAN" source="O43681" target="Q7L5A8">
    <att name="confidence_score" value="1.0" type="real" />
    <att name="confidence_score_old" value="0.1665" type="real" />
    <att name="initial_score" value="0.0743" type="real" />
    <att name="relevance_score" value="0.2054794520547945" type="real" />
  </edge>
  <edge id="O43681 (pp) Q9HD20" label="GET3_HUMAN (pp) AT131_HUMAN" source="O43681" target="Q9HD20">
    <att name="confidence_score" value="1.0" type="real" />
    <att name="confidence_score_old" value="0.1725" type="real" />
    <att name="initial_score" value="0.0915" type="real" />
    <att name="relevance_score" value="0.2054794520547945" type="real" />
  </edge>
  <edge id="O43681 (pp) Q9P003" label="GET3_HUMAN (pp) CNIH4_HUMAN" source="O43681" target="Q9P003">
    <att name="confidence_score" value="1.0" type="real" />
    <att name="confidence_score_old" value="0.1765" type="real" />
    <att name="initial_score" value="0.1025" type="real" />
    <att name="relevance_score" value="0.2054794520547945" type="real" />
  </edge>
  <edge id="O43681 (pp) Q9UKY4" label="GET3_HUMAN (pp) POMT2_HUMAN" source="O43681" target="Q9UKY4">
    <att name="confidence_score" value="1.0" type="real" />
    <att name="confidence_score_old" value="0.169" type="real" />
    <att name="initial_score" value="0.0815" type="real" />
    <att name="relevance_score" value="0.2054794520547945" type="real" />
  </edge>
  <edge id="O75396 (pp) O95396" label="SC22B_HUMAN (pp) MOCS3_HUMAN" source="O75396" target="O95396">
    <att name="confidence_score" value="1.0" type="real" />
    <att name="confidence_score_old" value="0.1672" type="real" />
    <att name="initial_score" value="0.0764" type="real" />
    <att name="relevance_score" value="0.12087912087912088" type="real" />
  </edge>
  <edge id="O75396 (pp) O95749" label="SC22B_HUMAN (pp) GGPPS_HUMAN" source="O75396" target="O95749">
    <att name="confidence_score" value="1.0" type="real" />
    <att name="confidence_score_old" value="0.1694" type="real" />
    <att name="initial_score" value="0.0828" type="real" />
    <att name="relevance_score" value="0.12087912087912088" type="real" />
  </edge>
  <edge id="O75396 (pp) P46459" label="SC22B_HUMAN (pp) NSF_HUMAN" source="O75396" target="P46459">
    <att name="confidence_score" value="1.0" type="real" />
    <att name="confidence_score_old" value="1.0" type="real" />
    <att name="initial_score" value="0.2266" type="real" />
    <att name="relevance_score" value="0.10309278350515463" type="real" />
  </edge>
  <edge id="O75396 (pp) P48444" label="SC22B_HUMAN (pp) COPD_HUMAN" source="O75396" target="P48444">
    <att name="confidence_score" value="1.0" type="real" />
    <att name="confidence_score_old" value="0.2379" type="real" />
    <att name="initial_score" value="0.2468" type="real" />
    <att name="relevance_score" value="0.12087912087912088" type="real" />
  </edge>
  <edge id="O75396 (pp) P62312" label="SC22B_HUMAN (pp) LSM6_HUMAN" source="O75396" target="P62312">
    <att name="confidence_score" value="1.0" type="real" />
    <att name="confidence_score_old" value="0.1708" type="real" />
    <att name="initial_score" value="0.0868" type="real" />
    <att name="relevance_score" value="0.11764705882352941" type="real" />
  </edge>
  <edge id="O75396 (pp) Q7L5A8" label="SC22B_HUMAN (pp) FA2H_HUMAN" source="O75396" target="Q7L5A8">
    <att name="confidence_score" value="1.0" type="real" />
    <att name="confidence_score_old" value="0.1716" type="real" />
    <att name="initial_score" value="0.0889" type="real" />
    <att name="relevance_score" value="0.12087912087912088" type="real" />
  </edge>
  <edge id="O75396 (pp) Q7Z7A3" label="SC22B_HUMAN (pp) CTU1_HUMAN" source="O75396" target="Q7Z7A3">
    <att name="confidence_score" value="1.0" type="real" />
    <att name="confidence_score_old" value="0.1602" type="real" />
    <att name="initial_score" value="0.0556" type="real" />
    <att name="relevance_score" value="0.12087912087912088" type="real" />
  </edge>
  <edge id="O75396 (pp) Q9HD20" label="SC22B_HUMAN (pp) AT131_HUMAN" source="O75396" target="Q9HD20">
    <att name="confidence_score" value="1.0" type="real" />
    <att name="confidence_score_old" value="0.1647" type="real" />
    <att name="initial_score" value="0.0691" type="real" />
    <att name="relevance_score" value="0.12087912087912088" type="real" />
  </edge>
  <edge id="O75396 (pp) Q9NTJ5" label="SC22B_HUMAN (pp) SAC1_HUMAN" source="O75396" target="Q9NTJ5">
    <att name="confidence_score" value="1.0" type="real" />
    <att name="confidence_score_old" value="0.1661" type="real" />
    <att name="initial_score" value="0.073" type="real" />
    <att name="relevance_score" value="0.12087912087912088" type="real" />
  </edge>
  <edge id="O75396 (pp) Q9P003" label="SC22B_HUMAN (pp) CNIH4_HUMAN" source="O75396" target="Q9P003">
    <att name="confidence_score" value="1.0" type="real" />
    <att name="confidence_score_old" value="0.1722" type="real" />
    <att name="initial_score" value="0.0907" type="real" />
    <att name="relevance_score" value="0.12087912087912088" type="real" />
  </edge>
  <edge id="O75396 (pp) Q9UG56" label="SC22B_HUMAN (pp) PISD_HUMAN" source="O75396" target="Q9UG56">
    <att name="confidence_score" value="1.0" type="real" />
    <att name="confidence_score_old" value="0.1873" type="real" />
    <att name="initial_score" value="0.1311" type="real" />
    <att name="relevance_score" value="0.12087912087912088" type="real" />
  </edge>
  <edge id="O75845 (pp) O95749" label="SC5D_HUMAN (pp) GGPPS_HUMAN" source="O75845" target="O95749">
    <att name="confidence_score" value="1.0" type="real" />
    <att name="confidence_score_old" value="0.1738" type="real" />
    <att name="initial_score" value="0.095" type="real" />
    <att name="relevance_score" value="0.10236220472440945" type="real" />
  </edge>
  <edge id="O75845 (pp) Q3KRA6" label="SC5D_HUMAN (pp) CB076_HUMAN" source="O75845" target="Q3KRA6">
    <att name="confidence_score" value="1.0" type="real" />
    <att name="confidence_score_old" value="0.169" type="real" />
    <att name="initial_score" value="0.0815" type="real" />
    <att name="relevance_score" value="0.10236220472440945" type="real" />
  </edge>
  <edge id="O75845 (pp) Q7L5A8" label="SC5D_HUMAN (pp) FA2H_HUMAN" source="O75845" target="Q7L5A8">
    <att name="confidence_score" value="1.0" type="real" />
    <att name="confidence_score_old" value="0.2234" type="real" />
    <att name="initial_score" value="0.2165" type="real" />
    <att name="relevance_score" value="0.10236220472440945" type="real" />
  </edge>
  <edge id="O75845 (pp) Q9BV10" label="SC5D_HUMAN (pp) ALG12_HUMAN" source="O75845" target="Q9BV10">
    <att name="confidence_score" value="1.0" type="real" />
    <att name="confidence_score_old" value="0.1689" type="real" />
    <att name="initial_score" value="0.0811" type="real" />
    <att name="relevance_score" value="0.10236220472440945" type="real" />
  </edge>
  <edge id="O75845 (pp) Q9NTJ5" label="SC5D_HUMAN (pp) SAC1_HUMAN" source="O75845" target="Q9NTJ5">
    <att name="confidence_score" value="1.0" type="real" />
    <att name="confidence_score_old" value="0.1762" type="real" />
    <att name="initial_score" value="0.1016" type="real" />
    <att name="relevance_score" value="0.10236220472440945" type="real" />
  </edge>
  <edge id="O75845 (pp) Q9UG56" label="SC5D_HUMAN (pp) PISD_HUMAN" source="O75845" target="Q9UG56">
    <att name="confidence_score" value="1.0" type="real" />
    <att name="confidence_score_old" value="0.168" type="real" />
    <att name="initial_score" value="0.0788" type="real" />
    <att name="relevance_score" value="0.10236220472440945" type="real" />
  </edge>
  <edge id="O95336 (pp) Q7L5A8" label="6PGL_HUMAN (pp) FA2H_HUMAN" source="O95336" target="Q7L5A8">
    <att name="confidence_score" value="1.0" type="real" />
    <att name="confidence_score_old" value="0.1603" type="real" />
    <att name="initial_score" value="0.056" type="real" />
    <att name="relevance_score" value="0.2" type="real" />
  </edge>
  <edge id="O95336 (pp) Q9NTJ5" label="6PGL_HUMAN (pp) SAC1_HUMAN" source="O95336" target="Q9NTJ5">
    <att name="confidence_score" value="1.0" type="real" />
    <att name="confidence_score_old" value="0.1603" type="real" />
    <att name="initial_score" value="0.0559" type="real" />
    <att name="relevance_score" value="0.19318181818181818" type="real" />
  </edge>
  <edge id="O95396 (pp) O95749" label="MOCS3_HUMAN (pp) GGPPS_HUMAN" source="O95396" target="O95749">
    <att name="confidence_score" value="1.0" type="real" />
    <att name="confidence_score_old" value="0.1603" type="real" />
    <att name="initial_score" value="0.056" type="real" />
    <att name="relevance_score" value="0.16279069767441862" type="real" />
  </edge>
  <edge id="O95396 (pp) Q7L5A8" label="MOCS3_HUMAN (pp) FA2H_HUMAN" source="O95396" target="Q7L5A8">
    <att name="confidence_score" value="1.0" type="real" />
    <att name="confidence_score_old" value="0.1898" type="real" />
    <att name="initial_score" value="0.1376" type="real" />
    <att name="relevance_score" value="0.16279069767441862" type="real" />
  </edge>
  <edge id="O95396 (pp) Q7Z7A3" label="MOCS3_HUMAN (pp) CTU1_HUMAN" source="O95396" target="Q7Z7A3">
    <att name="confidence_score" value="1.0" type="real" />
    <att name="confidence_score_old" value="0.2113" type="real" />
    <att name="initial_score" value="0.1894" type="real" />
    <att name="relevance_score" value="0.14634146341463414" type="real" />
  </edge>
  <edge id="O95396 (pp) Q9NTJ5" label="MOCS3_HUMAN (pp) SAC1_HUMAN" source="O95396" target="Q9NTJ5">
    <att name="confidence_score" value="1.0" type="real" />
    <att name="confidence_score_old" value="0.1664" type="real" />
    <att name="initial_score" value="0.0741" type="real" />
    <att name="relevance_score" value="0.16279069767441862" type="real" />
  </edge>
  <edge id="O95749 (pp) P04035" label="GGPPS_HUMAN (pp) HMDH_HUMAN" source="O95749" target="P04035">
    <att name="confidence_score" value="1.0" type="real" />
    <att name="confidence_score_old" value="0.5019" type="real" />
    <att name="initial_score" value="0.6075" type="real" />
    <att name="relevance_score" value="0.1276595744680851" type="real" />
  </edge>
  <edge id="O95749 (pp) P48444" label="GGPPS_HUMAN (pp) COPD_HUMAN" source="O95749" target="P48444">
    <att name="confidence_score" value="1.0" type="real" />
    <att name="confidence_score_old" value="0.1652" type="real" />
    <att name="initial_score" value="0.0705" type="real" />
    <att name="relevance_score" value="0.1568627450980392" type="real" />
  </edge>
  <edge id="O95749 (pp) Q7L5A8" label="GGPPS_HUMAN (pp) FA2H_HUMAN" source="O95749" target="Q7L5A8">
    <att name="confidence_score" value="1.0" type="real" />
    <att name="confidence_score_old" value="0.1638" type="real" />
    <att name="initial_score" value="0.0663" type="real" />
    <att name="relevance_score" value="0.2753623188405797" type="real" />
  </edge>
  <edge id="O95749 (pp) Q9BV10" label="GGPPS_HUMAN (pp) ALG12_HUMAN" source="O95749" target="Q9BV10">
    <att name="confidence_score" value="1.0" type="real" />
    <att name="confidence_score_old" value="0.1667" type="real" />
    <att name="initial_score" value="0.0748" type="real" />
    <att name="relevance_score" value="0.2753623188405797" type="real" />
  </edge>
  <edge id="O95749 (pp) Q9H490" label="GGPPS_HUMAN (pp) PIGU_HUMAN" source="O95749" target="Q9H490">
    <att name="confidence_score" value="1.0" type="real" />
    <att name="confidence_score_old" value="0.1616" type="real" />
    <att name="initial_score" value="0.0599" type="real" />
    <att name="relevance_score" value="0.25" type="real" />
  </edge>
  <edge id="O95749 (pp) Q9HD20" label="GGPPS_HUMAN (pp) AT131_HUMAN" source="O95749" target="Q9HD20">
    <att name="confidence_score" value="1.0" type="real" />
    <att name="confidence_score_old" value="0.3369" type="real" />
    <att name="initial_score" value="0.4149" type="real" />
    <att name="relevance_score" value="0.2753623188405797" type="real" />
  </edge>
  <edge id="O95749 (pp) Q9P003" label="GGPPS_HUMAN (pp) CNIH4_HUMAN" source="O95749" target="Q9P003">
    <att name="confidence_score" value="1.0" type="real" />
    <att name="confidence_score_old" value="0.1603" type="real" />
    <att name="initial_score" value="0.0559" type="real" />
    <att name="relevance_score" value="0.2753623188405797" type="real" />
  </edge>
  <edge id="O95749 (pp) Q9UG56" label="GGPPS_HUMAN (pp) PISD_HUMAN" source="O95749" target="Q9UG56">
    <att name="confidence_score" value="1.0" type="real" />
    <att name="confidence_score_old" value="0.1601" type="real" />
    <att name="initial_score" value="0.0555" type="real" />
    <att name="relevance_score" value="0.22727272727272727" type="real" />
  </edge>
  <edge id="P04035 (pp) Q7L5A8" label="HMDH_HUMAN (pp) FA2H_HUMAN" source="P04035" target="Q7L5A8">
    <att name="confidence_score" value="1.0" type="real" />
    <att name="confidence_score_old" value="0.1742" type="real" />
    <att name="initial_score" value="0.0963" type="real" />
    <att name="relevance_score" value="0.1276595744680851" type="real" />
  </edge>
  <edge id="P04035 (pp) Q9HD20" label="HMDH_HUMAN (pp) AT131_HUMAN" source="P04035" target="Q9HD20">
    <att name="confidence_score" value="1.0" type="real" />
    <att name="confidence_score_old" value="0.1724" type="real" />
    <att name="initial_score" value="0.0912" type="real" />
    <att name="relevance_score" value="0.1276595744680851" type="real" />
  </edge>
  <edge id="P04035 (pp) Q9UG56" label="HMDH_HUMAN (pp) PISD_HUMAN" source="P04035" target="Q9UG56">
    <att name="confidence_score" value="1.0" type="real" />
    <att name="confidence_score_old" value="0.3202" type="real" />
    <att name="initial_score" value="0.3904" type="real" />
    <att name="relevance_score" value="0.1276595744680851" type="real" />
  </edge>
  <edge id="P46459 (pp) P48444" label="NSF_HUMAN (pp) COPD_HUMAN" source="P46459" target="P48444">
    <att name="confidence_score" value="1.0" type="real" />
    <att name="confidence_score_old" value="0.16" type="real" />
    <att name="initial_score" value="0.0551" type="real" />
    <att name="relevance_score" value="0.10309278350515463" type="real" />
  </edge>
  <edge id="P46459 (pp) Q7L5A8" label="NSF_HUMAN (pp) FA2H_HUMAN" source="P46459" target="Q7L5A8">
    <att name="confidence_score" value="1.0" type="real" />
    <att name="confidence_score_old" value="0.1668" type="real" />
    <att name="initial_score" value="0.0751" type="real" />
    <att name="relevance_score" value="0.10309278350515463" type="real" />
  </edge>
  <edge id="P46459 (pp) Q9P003" label="NSF_HUMAN (pp) CNIH4_HUMAN" source="P46459" target="Q9P003">
    <att name="confidence_score" value="1.0" type="real" />
    <att name="confidence_score_old" value="0.1648" type="real" />
    <att name="initial_score" value="0.0692" type="real" />
    <att name="relevance_score" value="0.10309278350515463" type="real" />
  </edge>
  <edge id="P48444 (pp) Q7L5A8" label="COPD_HUMAN (pp) FA2H_HUMAN" source="P48444" target="Q7L5A8">
    <att name="confidence_score" value="1.0" type="real" />
    <att name="confidence_score_old" value="0.172" type="real" />
    <att name="initial_score" value="0.0902" type="real" />
    <att name="relevance_score" value="0.1568627450980392" type="real" />
  </edge>
  <edge id="P48444 (pp) Q96RQ1" label="COPD_HUMAN (pp) ERGI2_HUMAN" source="P48444" target="Q96RQ1">
    <att name="confidence_score" value="1.0" type="real" />
    <att name="confidence_score_old" value="0.1779" type="real" />
    <att name="initial_score" value="0.1064" type="real" />
    <att name="relevance_score" value="0.14285714285714285" type="real" />
  </edge>
  <edge id="P48444 (pp) Q9HD20" label="COPD_HUMAN (pp) AT131_HUMAN" source="P48444" target="Q9HD20">
    <att name="confidence_score" value="1.0" type="real" />
    <att name="confidence_score_old" value="0.1635" type="real" />
    <att name="initial_score" value="0.0656" type="real" />
    <att name="relevance_score" value="0.1568627450980392" type="real" />
  </edge>
  <edge id="P48444 (pp) Q9NTJ5" label="COPD_HUMAN (pp) SAC1_HUMAN" source="P48444" target="Q9NTJ5">
    <att name="confidence_score" value="1.0" type="real" />
    <att name="confidence_score_old" value="0.2103" type="real" />
    <att name="initial_score" value="0.1873" type="real" />
    <att name="relevance_score" value="0.1568627450980392" type="real" />
  </edge>
  <edge id="P48444 (pp) Q9P003" label="COPD_HUMAN (pp) CNIH4_HUMAN" source="P48444" target="Q9P003">
    <att name="confidence_score" value="1.0" type="real" />
    <att name="confidence_score_old" value="0.1701" type="real" />
    <att name="initial_score" value="0.0847" type="real" />
    <att name="relevance_score" value="0.1568627450980392" type="real" />
  </edge>
  <edge id="P48444 (pp) Q9UG56" label="COPD_HUMAN (pp) PISD_HUMAN" source="P48444" target="Q9UG56">
    <att name="confidence_score" value="1.0" type="real" />
    <att name="confidence_score_old" value="0.1656" type="real" />
    <att name="initial_score" value="0.0716" type="real" />
    <att name="relevance_score" value="0.1568627450980392" type="real" />
  </edge>
  <edge id="P62312 (pp) Q7L5A8" label="LSM6_HUMAN (pp) FA2H_HUMAN" source="P62312" target="Q7L5A8">
    <att name="confidence_score" value="1.0" type="real" />
    <att name="confidence_score_old" value="0.1602" type="real" />
    <att name="initial_score" value="0.0556" type="real" />
    <att name="relevance_score" value="0.11764705882352941" type="real" />
  </edge>
  <edge id="P62312 (pp) Q9UG56" label="LSM6_HUMAN (pp) PISD_HUMAN" source="P62312" target="Q9UG56">
    <att name="confidence_score" value="1.0" type="real" />
    <att name="confidence_score_old" value="0.1602" type="real" />
    <att name="initial_score" value="0.0557" type="real" />
    <att name="relevance_score" value="0.11764705882352941" type="real" />
  </edge>
  <edge id="Q3KRA6 (pp) Q7L5A8" label="CB076_HUMAN (pp) FA2H_HUMAN" source="Q3KRA6" target="Q7L5A8">
    <att name="confidence_score" value="1.0" type="real" />
    <att name="confidence_score_old" value="0.1608" type="real" />
    <att name="initial_score" value="0.0574" type="real" />
    <att name="relevance_score" value="1.0" type="real" />
  </edge>
  <edge id="Q7L5A8 (pp) Q7Z7A3" label="FA2H_HUMAN (pp) CTU1_HUMAN" source="Q7L5A8" target="Q7Z7A3">
    <att name="confidence_score" value="1.0" type="real" />
    <att name="confidence_score_old" value="0.1603" type="real" />
    <att name="initial_score" value="0.0559" type="real" />
    <att name="relevance_score" value="0.14634146341463414" type="real" />
  </edge>
  <edge id="Q7L5A8 (pp) Q96EK9" label="FA2H_HUMAN (pp) KTI12_HUMAN" source="Q7L5A8" target="Q96EK9">
    <att name="confidence_score" value="1.0" type="real" />
    <att name="confidence_score_old" value="0.1604" type="real" />
    <att name="initial_score" value="0.0564" type="real" />
    <att name="relevance_score" value="0.3" type="real" />
  </edge>
  <edge id="Q7L5A8 (pp) Q96FM1" label="FA2H_HUMAN (pp) PGAP3_HUMAN" source="Q7L5A8" target="Q96FM1">
    <att name="confidence_score" value="1.0" type="real" />
    <att name="confidence_score_old" value="0.1701" type="real" />
    <att name="initial_score" value="0.0846" type="real" />
    <att name="relevance_score" value="0.3157894736842105" type="real" />
  </edge>
  <edge id="Q7L5A8 (pp) Q96RQ1" label="FA2H_HUMAN (pp) ERGI2_HUMAN" source="Q7L5A8" target="Q96RQ1">
    <att name="confidence_score" value="1.0" type="real" />
    <att name="confidence_score_old" value="0.167" type="real" />
    <att name="initial_score" value="0.0757" type="real" />
    <att name="relevance_score" value="0.14285714285714285" type="real" />
  </edge>
  <edge id="Q7L5A8 (pp) Q9BV10" label="FA2H_HUMAN (pp) ALG12_HUMAN" source="Q7L5A8" target="Q9BV10">
    <att name="confidence_score" value="1.0" type="real" />
    <att name="confidence_score_old" value="0.1654" type="real" />
    <att name="initial_score" value="0.0712" type="real" />
    <att name="relevance_score" value="0.3333333333333333" type="real" />
  </edge>
  <edge id="Q7L5A8 (pp) Q9H490" label="FA2H_HUMAN (pp) PIGU_HUMAN" source="Q7L5A8" target="Q9H490">
    <att name="confidence_score" value="1.0" type="real" />
    <att name="confidence_score_old" value="0.1617" type="real" />
    <att name="initial_score" value="0.0602" type="real" />
    <att name="relevance_score" value="0.25" type="real" />
  </edge>
  <edge id="Q7L5A8 (pp) Q9HD20" label="FA2H_HUMAN (pp) AT131_HUMAN" source="Q7L5A8" target="Q9HD20">
    <att name="confidence_score" value="1.0" type="real" />
    <att name="confidence_score_old" value="0.1699" type="real" />
    <att name="initial_score" value="0.084" type="real" />
    <att name="relevance_score" value="0.2826086956521739" type="real" />
  </edge>
  <edge id="Q7L5A8 (pp) Q9NTJ5" label="FA2H_HUMAN (pp) SAC1_HUMAN" source="Q7L5A8" target="Q9NTJ5">
    <att name="confidence_score" value="1.0" type="real" />
    <att name="confidence_score_old" value="0.2492" type="real" />
    <att name="initial_score" value="0.2692" type="real" />
    <att name="relevance_score" value="0.19318181818181818" type="real" />
  </edge>
  <edge id="Q7L5A8 (pp) Q9P003" label="FA2H_HUMAN (pp) CNIH4_HUMAN" source="Q7L5A8" target="Q9P003">
    <att name="confidence_score" value="1.0" type="real" />
    <att name="confidence_score_old" value="0.1718" type="real" />
    <att name="initial_score" value="0.0896" type="real" />
    <att name="relevance_score" value="0.34210526315789475" type="real" />
  </edge>
  <edge id="Q7L5A8 (pp) Q9UG56" label="FA2H_HUMAN (pp) PISD_HUMAN" source="Q7L5A8" target="Q9UG56">
    <att name="confidence_score" value="1.0" type="real" />
    <att name="confidence_score_old" value="0.1664" type="real" />
    <att name="initial_score" value="0.0741" type="real" />
    <att name="relevance_score" value="0.22727272727272727" type="real" />
  </edge>
  <edge id="Q7L5A8 (pp) Q9UKY4" label="FA2H_HUMAN (pp) POMT2_HUMAN" source="Q7L5A8" target="Q9UKY4">
    <att name="confidence_score" value="1.0" type="real" />
    <att name="confidence_score_old" value="0.1671" type="real" />
    <att name="initial_score" value="0.0761" type="real" />
    <att name="relevance_score" value="0.21875" type="real" />
  </edge>
  <edge id="Q7Z7A3 (pp) Q96EK9" label="CTU1_HUMAN (pp) KTI12_HUMAN" source="Q7Z7A3" target="Q96EK9">
    <att name="confidence_score" value="1.0" type="real" />
    <att name="confidence_score_old" value="0.1608" type="real" />
    <att name="initial_score" value="0.0575" type="real" />
    <att name="relevance_score" value="0.14634146341463414" type="real" />
  </edge>
  <edge id="Q7Z7A3 (pp) Q9NTJ5" label="CTU1_HUMAN (pp) SAC1_HUMAN" source="Q7Z7A3" target="Q9NTJ5">
    <att name="confidence_score" value="1.0" type="real" />
    <att name="confidence_score_old" value="0.1603" type="real" />
    <att name="initial_score" value="0.0559" type="real" />
    <att name="relevance_score" value="0.14634146341463414" type="real" />
  </edge>
  <edge id="Q96FM1 (pp) Q9H490" label="PGAP3_HUMAN (pp) PIGU_HUMAN" source="Q96FM1" target="Q9H490">
    <att name="confidence_score" value="1.0" type="real" />
    <att name="confidence_score_old" value="0.1605" type="real" />
    <att name="initial_score" value="0.0566" type="real" />
    <att name="relevance_score" value="0.25" type="real" />
  </edge>
  <edge id="Q96FM1 (pp) Q9P003" label="PGAP3_HUMAN (pp) CNIH4_HUMAN" source="Q96FM1" target="Q9P003">
    <att name="confidence_score" value="1.0" type="real" />
    <att name="confidence_score_old" value="0.1747" type="real" />
    <att name="initial_score" value="0.0977" type="real" />
    <att name="relevance_score" value="0.3157894736842105" type="real" />
  </edge>
  <edge id="Q96FM1 (pp) Q9UKY4" label="PGAP3_HUMAN (pp) POMT2_HUMAN" source="Q96FM1" target="Q9UKY4">
    <att name="confidence_score" value="1.0" type="real" />
    <att name="confidence_score_old" value="0.1732" type="real" />
    <att name="initial_score" value="0.0933" type="real" />
    <att name="relevance_score" value="0.21875" type="real" />
  </edge>
  <edge id="Q9H490 (pp) Q9P003" label="PIGU_HUMAN (pp) CNIH4_HUMAN" source="Q9H490" target="Q9P003">
    <att name="confidence_score" value="1.0" type="real" />
    <att name="confidence_score_old" value="0.1604" type="real" />
    <att name="initial_score" value="0.0562" type="real" />
    <att name="relevance_score" value="0.25" type="real" />
  </edge>
  <edge id="Q9H490 (pp) Q9UKY4" label="PIGU_HUMAN (pp) POMT2_HUMAN" source="Q9H490" target="Q9UKY4">
    <att name="confidence_score" value="1.0" type="real" />
    <att name="confidence_score_old" value="0.1605" type="real" />
    <att name="initial_score" value="0.0565" type="real" />
    <att name="relevance_score" value="0.21875" type="real" />
  </edge>
  <edge id="Q9HD20 (pp) Q9NTJ5" label="AT131_HUMAN (pp) SAC1_HUMAN" source="Q9HD20" target="Q9NTJ5">
    <att name="confidence_score" value="1.0" type="real" />
    <att name="confidence_score_old" value="0.3713" type="real" />
    <att name="initial_score" value="0.4619" type="real" />
    <att name="relevance_score" value="0.19318181818181818" type="real" />
  </edge>
  <edge id="Q9HD20 (pp) Q9P003" label="AT131_HUMAN (pp) CNIH4_HUMAN" source="Q9HD20" target="Q9P003">
    <att name="confidence_score" value="1.0" type="real" />
    <att name="confidence_score_old" value="0.1763" type="real" />
    <att name="initial_score" value="0.1021" type="real" />
    <att name="relevance_score" value="0.2826086956521739" type="real" />
  </edge>
  <edge id="Q9HD20 (pp) Q9UG56" label="AT131_HUMAN (pp) PISD_HUMAN" source="Q9HD20" target="Q9UG56">
    <att name="confidence_score" value="1.0" type="real" />
    <att name="confidence_score_old" value="0.1657" type="real" />
    <att name="initial_score" value="0.072" type="real" />
    <att name="relevance_score" value="0.22727272727272727" type="real" />
  </edge>
  <edge id="Q9NTJ5 (pp) Q9UG56" label="SAC1_HUMAN (pp) PISD_HUMAN" source="Q9NTJ5" target="Q9UG56">
    <att name="confidence_score" value="1.0" type="real" />
    <att name="confidence_score_old" value="0.227" type="real" />
    <att name="initial_score" value="0.224" type="real" />
    <att name="relevance_score" value="0.19318181818181818" type="real" />
  </edge>
  <edge id="Q9NTJ5 (pp) Q9UKY4" label="SAC1_HUMAN (pp) POMT2_HUMAN" source="Q9NTJ5" target="Q9UKY4">
    <att name="confidence_score" value="1.0" type="real" />
    <att name="confidence_score_old" value="0.1855" type="real" />
    <att name="initial_score" value="0.1267" type="real" />
    <att name="relevance_score" value="0.19318181818181818" type="real" />
  </edge>
</graph>
