# Supplementary material for: New insights into the molecular biology of Alzheimer’s-like cerebral amyloidosis achieved through multi‐omics approaches
Source: PLoS One. 2025 Sep 3;20(9):e0330859. doi: 10.1371/journal.pone.0330859 (PMC12407441; doi:10.1371/journal.pone.0330859)
Supplement: S4 Appendix — (ZIP) [file pone.0330859.s014.zip › c1_3_170.xgmml]

<?xml version='1.0' encoding='utf-8'?>
<graph xmlns="http://www.cs.rpi.edu/XGMML" xmlns:dc="http://purl.org/dc/elements/1.1/" xmlns:rdf="http://www.w3.org/1999/02/22-rdf-syntax-ns#" label="[c1_3_170]@0.1" directed="0" vendor="Intomics A/S">
  <att name="layoutAlgorithm" value="Edge-weighted Spring Embedded" type="string" />
  <att name="networkMetadata"><rdf:RDF><rdf:Description rdf:about="https://www.intomics.com/"><dc:type>Protein-Protein Interaction</dc:type><dc:description>https://www.intomics.com/inbiomap/</dc:description><dc:identifier>[Q86XP0]@0.1</dc:identifier><dc:date>2024-01-31 21:21:58 UTC</dc:date><dc:title>inBio Map network</dc:title><dc:source>/unity/intomics/inhouse/software/inBio_Command_2023_08/share/data/interactions/network_0/inBio_Map_2023_08_10</dc:source><dc:format>Cytoscape-XGMML</dc:format></rdf:Description></rdf:RDF></att>
  <att name="_inBio_interactomeVersion" value="2023_08_10" type="string" />
  <att name="_inBio_formatVersion" value="1" type="integer" />
  <att name="_inBio_formatVersion" value="1" type="integer" />
  <att name="_inBio_interactomeVersion" value="2023_08_10" type="string" />
  <att name="layoutAlgorithm" value="Edge-weighted Spring Embedded" type="string" />
  <att name="order" value="1" type="integer" />
  <node id="Q86XP0" label="PA24D_HUMAN">
    <att name="ac" value="Q86XP0" type="string" />
    <att name="description" value="Cytosolic phospholipase A2 delta" type="string" />
    <att name="gene" value="PLA2G4D" type="string" />
    <att name="localization" value="Enzyme" type="string" />
    <att name="order" value="0" type="integer" />
    <att name="relevance_score" value="1.0" type="real" />
    <att name="localization" value="Enzyme" type="string" />
    <att name="description" value="Cytosolic phospholipase A2 delta" type="string" />
  </node>
  <node id="Q8IU89" label="CERS3_HUMAN">
    <att name="ac" value="Q8IU89" type="string" />
    <att name="description" value="Ceramide synthase 3" type="string" />
    <att name="gene" value="CERS3" type="string" />
    <att name="localization" value="Enzyme" type="string" />
    <att name="order" value="1" type="integer" />
    <att name="relevance_score" value="0.25" type="real" />
    <att name="localization" value="Enzyme" type="string" />
    <att name="description" value="Ceramide synthase 3" type="string" />
  </node>
  <edge id="Q86XP0 (pp) Q8IU89" label="PA24D_HUMAN (pp) CERS3_HUMAN" source="Q86XP0" target="Q8IU89">
    <att name="confidence_score" value="1.0" type="real" />
    <att name="confidence_score_old" value="0.1529" type="real" />
    <att name="initial_score" value="0.0331" type="real" />
    <att name="relevance_score" value="0.25" type="real" />
  </edge>
</graph>
