# Supplementary material for: New insights into the molecular biology of Alzheimer’s-like cerebral amyloidosis achieved through multi‐omics approaches
Source: PLoS One. 2025 Sep 3;20(9):e0330859. doi: 10.1371/journal.pone.0330859 (PMC12407441; doi:10.1371/journal.pone.0330859)
Supplement: S4 Appendix — (ZIP) [file pone.0330859.s014.zip › c1_3_173.xgmml]

<?xml version='1.0' encoding='utf-8'?>
<graph xmlns="http://www.cs.rpi.edu/XGMML" xmlns:dc="http://purl.org/dc/elements/1.1/" xmlns:rdf="http://www.w3.org/1999/02/22-rdf-syntax-ns#" label="[c1_3_173]@0.1" directed="0" vendor="Intomics A/S">
  <att name="layoutAlgorithm" value="Edge-weighted Spring Embedded" type="string" />
  <att name="networkMetadata"><rdf:RDF><rdf:Description rdf:about="https://www.intomics.com/"><dc:type>Protein-Protein Interaction</dc:type><dc:description>https://www.intomics.com/inbiomap/</dc:description><dc:identifier>[Q8IVT5]@0.1</dc:identifier><dc:date>2024-01-31 21:21:58 UTC</dc:date><dc:title>inBio Map network</dc:title><dc:source>/unity/intomics/inhouse/software/inBio_Command_2023_08/share/data/interactions/network_0/inBio_Map_2023_08_10</dc:source><dc:format>Cytoscape-XGMML</dc:format></rdf:Description></rdf:RDF></att>
  <att name="_inBio_interactomeVersion" value="2023_08_10" type="string" />
  <att name="_inBio_formatVersion" value="1" type="integer" />
  <att name="_inBio_formatVersion" value="1" type="integer" />
  <att name="_inBio_interactomeVersion" value="2023_08_10" type="string" />
  <att name="layoutAlgorithm" value="Edge-weighted Spring Embedded" type="string" />
  <att name="order" value="1" type="integer" />
  <node id="O43164" label="PJA2_HUMAN">
    <att name="ac" value="O43164" type="string" />
    <att name="description" value="E3 ubiquitin-protein ligase Praja-2" type="string" />
    <att name="gene" value="PJA2" type="string" />
    <att name="localization" value="Enzyme" type="string" />
    <att name="order" value="1" type="integer" />
    <att name="relevance_score" value="0.1111111111111111" type="real" />
    <att name="localization" value="Enzyme" type="string" />
    <att name="description" value="E3 ubiquitin-protein ligase Praja-2" type="string" />
  </node>
  <node id="P04049" label="RAF1_HUMAN">
    <att name="ac" value="P04049" type="string" />
    <att name="description" value="RAF proto-oncogene serine/threonine-protein kinase" type="string" />
    <att name="gene" value="RAF1" type="string" />
    <att name="localization" value="Kinase" type="string" />
    <att name="order" value="1" type="integer" />
    <att name="relevance_score" value="0.109375" type="real" />
    <att name="localization" value="Kinase" type="string" />
    <att name="description" value="RAF proto-oncogene serine/threonine-protein kinase" type="string" />
  </node>
  <node id="P15056" label="BRAF_HUMAN">
    <att name="ac" value="P15056" type="string" />
    <att name="description" value="Serine/threonine-protein kinase B-raf" type="string" />
    <att name="gene" value="BRAF" type="string" />
    <att name="localization" value="Kinase" type="string" />
    <att name="order" value="1" type="integer" />
    <att name="relevance_score" value="0.28205128205128205" type="real" />
    <att name="localization" value="Kinase" type="string" />
    <att name="description" value="Serine/threonine-protein kinase B-raf" type="string" />
  </node>
  <node id="P27448" label="MARK3_HUMAN">
    <att name="ac" value="P27448" type="string" />
    <att name="description" value="MAP/microtubule affinity-regulating kinase 3" type="string" />
    <att name="gene" value="MARK3" type="string" />
    <att name="localization" value="Kinase" type="string" />
    <att name="order" value="1" type="integer" />
    <att name="relevance_score" value="0.4090909090909091" type="real" />
    <att name="localization" value="Kinase" type="string" />
    <att name="description" value="MAP/microtubule affinity-regulating kinase 3" type="string" />
  </node>
  <node id="P33241" label="LSP1_HUMAN">
    <att name="ac" value="P33241" type="string" />
    <att name="description" value="Lymphocyte-specific protein 1" type="string" />
    <att name="gene" value="LSP1" type="string" />
    <att name="localization" value="" type="string" />
    <att name="order" value="1" type="integer" />
    <att name="relevance_score" value="0.15384615384615385" type="real" />
    <att name="localization" value="" type="string" />
    <att name="description" value="Lymphocyte-specific protein 1" type="string" />
  </node>
  <node id="P36507" label="MP2K2_HUMAN">
    <att name="ac" value="P36507" type="string" />
    <att name="description" value="Dual specificity mitogen-activated protein kinase kinase 2" type="string" />
    <att name="gene" value="MAP2K2" type="string" />
    <att name="localization" value="Kinase" type="string" />
    <att name="order" value="1" type="integer" />
    <att name="relevance_score" value="0.2972972972972973" type="real" />
    <att name="localization" value="Kinase" type="string" />
    <att name="description" value="Dual specificity mitogen-activated protein kinase kinase 2" type="string" />
  </node>
  <node id="P63215" label="GBG3_HUMAN">
    <att name="ac" value="P63215" type="string" />
    <att name="description" value="Guanine nucleotide-binding protein G(I)/G(S)/G(O) subunit gamma-3" type="string" />
    <att name="gene" value="GNG3" type="string" />
    <att name="localization" value="" type="string" />
    <att name="order" value="1" type="integer" />
    <att name="relevance_score" value="0.1111111111111111" type="real" />
    <att name="localization" value="" type="string" />
    <att name="description" value="Guanine nucleotide-binding protein G(I)/G(S)/G(O) subunit gamma-3" type="string" />
  </node>
  <node id="Q02750" label="MP2K1_HUMAN">
    <att name="ac" value="Q02750" type="string" />
    <att name="description" value="Dual specificity mitogen-activated protein kinase kinase 1" type="string" />
    <att name="gene" value="MAP2K1" type="string" />
    <att name="localization" value="Kinase" type="string" />
    <att name="order" value="1" type="integer" />
    <att name="relevance_score" value="0.2268041237113402" type="real" />
    <att name="localization" value="Kinase" type="string" />
    <att name="description" value="Dual specificity mitogen-activated protein kinase kinase 1" type="string" />
  </node>
  <node id="Q15172" label="2A5A_HUMAN">
    <att name="ac" value="Q15172" type="string" />
    <att name="description" value="Serine/threonine-protein phosphatase 2A 56 kDa regulatory subunit alpha isoform" type="string" />
    <att name="gene" value="PPP2R5A" type="string" />
    <att name="localization" value="" type="string" />
    <att name="order" value="1" type="integer" />
    <att name="relevance_score" value="0.11764705882352941" type="real" />
    <att name="localization" value="" type="string" />
    <att name="description" value="Serine/threonine-protein phosphatase 2A 56 kDa regulatory subunit alpha isoform" type="string" />
  </node>
  <node id="Q15173" label="2A5B_HUMAN">
    <att name="ac" value="Q15173" type="string" />
    <att name="description" value="Serine/threonine-protein phosphatase 2A 56 kDa regulatory subunit beta isoform" type="string" />
    <att name="gene" value="PPP2R5B" type="string" />
    <att name="localization" value="" type="string" />
    <att name="order" value="1" type="integer" />
    <att name="relevance_score" value="0.19047619047619047" type="real" />
    <att name="localization" value="" type="string" />
    <att name="description" value="Serine/threonine-protein phosphatase 2A 56 kDa regulatory subunit beta isoform" type="string" />
  </node>
  <node id="Q6PKG0" label="LARP1_HUMAN">
    <att name="ac" value="Q6PKG0" type="string" />
    <att name="description" value="La-related protein 1" type="string" />
    <att name="gene" value="LARP1" type="string" />
    <att name="localization" value="" type="string" />
    <att name="order" value="1" type="integer" />
    <att name="relevance_score" value="0.1206896551724138" type="real" />
    <att name="localization" value="" type="string" />
    <att name="description" value="La-related protein 1" type="string" />
  </node>
  <node id="Q7Z569" label="BRAP_HUMAN">
    <att name="ac" value="Q7Z569" type="string" />
    <att name="description" value="BRCA1-associated protein" type="string" />
    <att name="gene" value="BRAP" type="string" />
    <att name="localization" value="Enzyme" type="string" />
    <att name="order" value="1" type="integer" />
    <att name="relevance_score" value="0.2" type="real" />
    <att name="localization" value="Enzyme" type="string" />
    <att name="description" value="BRCA1-associated protein" type="string" />
  </node>
  <node id="Q8IVT5" label="KSR1_HUMAN">
    <att name="ac" value="Q8IVT5" type="string" />
    <att name="description" value="Kinase suppressor of Ras 1" type="string" />
    <att name="gene" value="KSR1" type="string" />
    <att name="localization" value="Kinase" type="string" />
    <att name="order" value="0" type="integer" />
    <att name="relevance_score" value="1.0" type="real" />
    <att name="localization" value="Kinase" type="string" />
    <att name="description" value="Kinase suppressor of Ras 1" type="string" />
  </node>
  <node id="Q92974" label="ARHG2_HUMAN">
    <att name="ac" value="Q92974" type="string" />
    <att name="description" value="Rho guanine nucleotide exchange factor 2" type="string" />
    <att name="gene" value="ARHGEF2" type="string" />
    <att name="localization" value="" type="string" />
    <att name="order" value="1" type="integer" />
    <att name="relevance_score" value="0.25" type="real" />
    <att name="localization" value="" type="string" />
    <att name="description" value="Rho guanine nucleotide exchange factor 2" type="string" />
  </node>
  <node id="Q9NNW5" label="WDR6_HUMAN">
    <att name="ac" value="Q9NNW5" type="string" />
    <att name="description" value="WD repeat-containing protein 6" type="string" />
    <att name="gene" value="WDR6" type="string" />
    <att name="localization" value="" type="string" />
    <att name="order" value="1" type="integer" />
    <att name="relevance_score" value="0.15384615384615385" type="real" />
    <att name="localization" value="" type="string" />
    <att name="description" value="WD repeat-containing protein 6" type="string" />
  </node>
  <node id="Q9NZ01" label="TECR_HUMAN">
    <att name="ac" value="Q9NZ01" type="string" />
    <att name="description" value="Very-long-chain enoyl-CoA reductase" type="string" />
    <att name="gene" value="TECR" type="string" />
    <att name="localization" value="Enzyme" type="string" />
    <att name="order" value="1" type="integer" />
    <att name="relevance_score" value="0.10526315789473684" type="real" />
    <att name="localization" value="Enzyme" type="string" />
    <att name="description" value="Very-long-chain enoyl-CoA reductase" type="string" />
  </node>
  <edge id="O43164 (pp) Q8IVT5" label="PJA2_HUMAN (pp) KSR1_HUMAN" source="O43164" target="Q8IVT5">
    <att name="confidence_score" value="1.0" type="real" />
    <att name="confidence_score_old" value="0.4987" type="real" />
    <att name="initial_score" value="0.6043" type="real" />
    <att name="relevance_score" value="0.1111111111111111" type="real" />
  </edge>
  <edge id="P04049 (pp) P15056" label="RAF1_HUMAN (pp) BRAF_HUMAN" source="P04049" target="P15056">
    <att name="confidence_score" value="1.0" type="real" />
    <att name="confidence_score_old" value="1.0" type="real" />
    <att name="initial_score" value="0.7857" type="real" />
    <att name="relevance_score" value="0.109375" type="real" />
  </edge>
  <edge id="P04049 (pp) P27448" label="RAF1_HUMAN (pp) MARK3_HUMAN" source="P04049" target="P27448">
    <att name="confidence_score" value="1.0" type="real" />
    <att name="confidence_score_old" value="1.0" type="real" />
    <att name="initial_score" value="0.2451" type="real" />
    <att name="relevance_score" value="0.109375" type="real" />
  </edge>
  <edge id="P04049 (pp) P36507" label="RAF1_HUMAN (pp) MP2K2_HUMAN" source="P04049" target="P36507">
    <att name="confidence_score" value="1.0" type="real" />
    <att name="confidence_score_old" value="1.0" type="real" />
    <att name="initial_score" value="0.6474" type="real" />
    <att name="relevance_score" value="0.109375" type="real" />
  </edge>
  <edge id="P04049 (pp) Q02750" label="RAF1_HUMAN (pp) MP2K1_HUMAN" source="P04049" target="Q02750">
    <att name="confidence_score" value="1.0" type="real" />
    <att name="confidence_score_old" value="1.0" type="real" />
    <att name="initial_score" value="0.7596" type="real" />
    <att name="relevance_score" value="0.109375" type="real" />
  </edge>
  <edge id="P04049 (pp) Q8IVT5" label="RAF1_HUMAN (pp) KSR1_HUMAN" source="P04049" target="Q8IVT5">
    <att name="confidence_score" value="1.0" type="real" />
    <att name="confidence_score_old" value="1.0" type="real" />
    <att name="initial_score" value="0.6465" type="real" />
    <att name="relevance_score" value="0.109375" type="real" />
  </edge>
  <edge id="P04049 (pp) Q9NNW5" label="RAF1_HUMAN (pp) WDR6_HUMAN" source="P04049" target="Q9NNW5">
    <att name="confidence_score" value="1.0" type="real" />
    <att name="confidence_score_old" value="0.1634" type="real" />
    <att name="initial_score" value="0.0654" type="real" />
    <att name="relevance_score" value="0.109375" type="real" />
  </edge>
  <edge id="P15056 (pp) P27448" label="BRAF_HUMAN (pp) MARK3_HUMAN" source="P15056" target="P27448">
    <att name="confidence_score" value="1.0" type="real" />
    <att name="confidence_score_old" value="1.0" type="real" />
    <att name="initial_score" value="0.2665" type="real" />
    <att name="relevance_score" value="0.28205128205128205" type="real" />
  </edge>
  <edge id="P15056 (pp) P36507" label="BRAF_HUMAN (pp) MP2K2_HUMAN" source="P15056" target="P36507">
    <att name="confidence_score" value="1.0" type="real" />
    <att name="confidence_score_old" value="1.0" type="real" />
    <att name="initial_score" value="0.678" type="real" />
    <att name="relevance_score" value="0.28205128205128205" type="real" />
  </edge>
  <edge id="P15056 (pp) Q02750" label="BRAF_HUMAN (pp) MP2K1_HUMAN" source="P15056" target="Q02750">
    <att name="confidence_score" value="1.0" type="real" />
    <att name="confidence_score_old" value="1.0" type="real" />
    <att name="initial_score" value="0.7901" type="real" />
    <att name="relevance_score" value="0.2268041237113402" type="real" />
  </edge>
  <edge id="P15056 (pp) Q8IVT5" label="BRAF_HUMAN (pp) KSR1_HUMAN" source="P15056" target="Q8IVT5">
    <att name="confidence_score" value="1.0" type="real" />
    <att name="confidence_score_old" value="1.0" type="real" />
    <att name="initial_score" value="0.6605" type="real" />
    <att name="relevance_score" value="0.28205128205128205" type="real" />
  </edge>
  <edge id="P27448 (pp) P36507" label="MARK3_HUMAN (pp) MP2K2_HUMAN" source="P27448" target="P36507">
    <att name="confidence_score" value="1.0" type="real" />
    <att name="confidence_score_old" value="1.0" type="real" />
    <att name="initial_score" value="0.248" type="real" />
    <att name="relevance_score" value="0.2972972972972973" type="real" />
  </edge>
  <edge id="P27448 (pp) Q02750" label="MARK3_HUMAN (pp) MP2K1_HUMAN" source="P27448" target="Q02750">
    <att name="confidence_score" value="1.0" type="real" />
    <att name="confidence_score_old" value="1.0" type="real" />
    <att name="initial_score" value="0.2481" type="real" />
    <att name="relevance_score" value="0.2268041237113402" type="real" />
  </edge>
  <edge id="P27448 (pp) Q7Z569" label="MARK3_HUMAN (pp) BRAP_HUMAN" source="P27448" target="Q7Z569">
    <att name="confidence_score" value="1.0" type="real" />
    <att name="confidence_score_old" value="1.0" type="real" />
    <att name="initial_score" value="0.1606" type="real" />
    <att name="relevance_score" value="0.2" type="real" />
  </edge>
  <edge id="P27448 (pp) Q8IVT5" label="MARK3_HUMAN (pp) KSR1_HUMAN" source="P27448" target="Q8IVT5">
    <att name="confidence_score" value="1.0" type="real" />
    <att name="confidence_score_old" value="1.0" type="real" />
    <att name="initial_score" value="0.6735" type="real" />
    <att name="relevance_score" value="0.4090909090909091" type="real" />
  </edge>
  <edge id="P27448 (pp) Q92974" label="MARK3_HUMAN (pp) ARHG2_HUMAN" source="P27448" target="Q92974">
    <att name="confidence_score" value="1.0" type="real" />
    <att name="confidence_score_old" value="0.1881" type="real" />
    <att name="initial_score" value="0.1332" type="real" />
    <att name="relevance_score" value="0.25" type="real" />
  </edge>
  <edge id="P33241 (pp) Q02750" label="LSP1_HUMAN (pp) MP2K1_HUMAN" source="P33241" target="Q02750">
    <att name="confidence_score" value="1.0" type="real" />
    <att name="confidence_score_old" value="0.207" type="real" />
    <att name="initial_score" value="0.1796" type="real" />
    <att name="relevance_score" value="0.15384615384615385" type="real" />
  </edge>
  <edge id="P33241 (pp) Q8IVT5" label="LSP1_HUMAN (pp) KSR1_HUMAN" source="P33241" target="Q8IVT5">
    <att name="confidence_score" value="1.0" type="real" />
    <att name="confidence_score_old" value="0.2075" type="real" />
    <att name="initial_score" value="0.1807" type="real" />
    <att name="relevance_score" value="0.15384615384615385" type="real" />
  </edge>
  <edge id="P36507 (pp) Q02750" label="MP2K2_HUMAN (pp) MP2K1_HUMAN" source="P36507" target="Q02750">
    <att name="confidence_score" value="1.0" type="real" />
    <att name="confidence_score_old" value="1.0" type="real" />
    <att name="initial_score" value="0.4471" type="real" />
    <att name="relevance_score" value="0.2268041237113402" type="real" />
  </edge>
  <edge id="P36507 (pp) Q8IVT5" label="MP2K2_HUMAN (pp) KSR1_HUMAN" source="P36507" target="Q8IVT5">
    <att name="confidence_score" value="1.0" type="real" />
    <att name="confidence_score_old" value="1.0" type="real" />
    <att name="initial_score" value="0.5105" type="real" />
    <att name="relevance_score" value="0.2972972972972973" type="real" />
  </edge>
  <edge id="P63215 (pp) Q8IVT5" label="GBG3_HUMAN (pp) KSR1_HUMAN" source="P63215" target="Q8IVT5">
    <att name="confidence_score" value="1.0" type="real" />
    <att name="confidence_score_old" value="0.3343" type="real" />
    <att name="initial_score" value="0.4111" type="real" />
    <att name="relevance_score" value="0.1111111111111111" type="real" />
  </edge>
  <edge id="Q02750 (pp) Q8IVT5" label="MP2K1_HUMAN (pp) KSR1_HUMAN" source="Q02750" target="Q8IVT5">
    <att name="confidence_score" value="1.0" type="real" />
    <att name="confidence_score_old" value="1.0" type="real" />
    <att name="initial_score" value="0.5344" type="real" />
    <att name="relevance_score" value="0.2268041237113402" type="real" />
  </edge>
  <edge id="Q15172 (pp) Q15173" label="2A5A_HUMAN (pp) 2A5B_HUMAN" source="Q15172" target="Q15173">
    <att name="confidence_score" value="1.0" type="real" />
    <att name="confidence_score_old" value="1.0" type="real" />
    <att name="relevance_score" value="0.11764705882352941" type="real" />
  </edge>
  <edge id="Q15172 (pp) Q8IVT5" label="2A5A_HUMAN (pp) KSR1_HUMAN" source="Q15172" target="Q8IVT5">
    <att name="confidence_score" value="1.0" type="real" />
    <att name="confidence_score_old" value="0.2094" type="real" />
    <att name="initial_score" value="0.185" type="real" />
    <att name="relevance_score" value="0.11764705882352941" type="real" />
  </edge>
  <edge id="Q15172 (pp) Q92974" label="2A5A_HUMAN (pp) ARHG2_HUMAN" source="Q15172" target="Q92974">
    <att name="confidence_score" value="1.0" type="real" />
    <att name="confidence_score_old" value="0.2181" type="real" />
    <att name="initial_score" value="0.2047" type="real" />
    <att name="relevance_score" value="0.11764705882352941" type="real" />
  </edge>
  <edge id="Q15173 (pp) Q8IVT5" label="2A5B_HUMAN (pp) KSR1_HUMAN" source="Q15173" target="Q8IVT5">
    <att name="confidence_score" value="1.0" type="real" />
    <att name="confidence_score_old" value="0.2094" type="real" />
    <att name="initial_score" value="0.1852" type="real" />
    <att name="relevance_score" value="0.19047619047619047" type="real" />
  </edge>
  <edge id="Q15173 (pp) Q92974" label="2A5B_HUMAN (pp) ARHG2_HUMAN" source="Q15173" target="Q92974">
    <att name="confidence_score" value="1.0" type="real" />
    <att name="confidence_score_old" value="0.2181" type="real" />
    <att name="initial_score" value="0.2048" type="real" />
    <att name="relevance_score" value="0.19047619047619047" type="real" />
  </edge>
  <edge id="Q6PKG0 (pp) Q8IVT5" label="LARP1_HUMAN (pp) KSR1_HUMAN" source="Q6PKG0" target="Q8IVT5">
    <att name="confidence_score" value="1.0" type="real" />
    <att name="confidence_score_old" value="0.1668" type="real" />
    <att name="initial_score" value="0.0752" type="real" />
    <att name="relevance_score" value="0.1206896551724138" type="real" />
  </edge>
  <edge id="Q7Z569 (pp) Q8IVT5" label="BRAP_HUMAN (pp) KSR1_HUMAN" source="Q7Z569" target="Q8IVT5">
    <att name="confidence_score" value="1.0" type="real" />
    <att name="confidence_score_old" value="1.0" type="real" />
    <att name="initial_score" value="0.5462" type="real" />
    <att name="relevance_score" value="0.2" type="real" />
  </edge>
  <edge id="Q8IVT5 (pp) Q92974" label="KSR1_HUMAN (pp) ARHG2_HUMAN" source="Q8IVT5" target="Q92974">
    <att name="confidence_score" value="1.0" type="real" />
    <att name="confidence_score_old" value="0.2825" type="real" />
    <att name="initial_score" value="0.3298" type="real" />
    <att name="relevance_score" value="0.25" type="real" />
  </edge>
  <edge id="Q8IVT5 (pp) Q9NNW5" label="KSR1_HUMAN (pp) WDR6_HUMAN" source="Q8IVT5" target="Q9NNW5">
    <att name="confidence_score" value="1.0" type="real" />
    <att name="confidence_score_old" value="0.1743" type="real" />
    <att name="initial_score" value="0.0964" type="real" />
    <att name="relevance_score" value="0.15384615384615385" type="real" />
  </edge>
  <edge id="Q8IVT5 (pp) Q9NZ01" label="KSR1_HUMAN (pp) TECR_HUMAN" source="Q8IVT5" target="Q9NZ01">
    <att name="confidence_score" value="1.0" type="real" />
    <att name="confidence_score_old" value="0.174" type="real" />
    <att name="initial_score" value="0.0955" type="real" />
    <att name="relevance_score" value="0.10526315789473684" type="real" />
  </edge>
</graph>
