# Supplementary material for: New insights into the molecular biology of Alzheimer’s-like cerebral amyloidosis achieved through multi‐omics approaches
Source: PLoS One. 2025 Sep 3;20(9):e0330859. doi: 10.1371/journal.pone.0330859 (PMC12407441; doi:10.1371/journal.pone.0330859)
Supplement: S4 Appendix — (ZIP) [file pone.0330859.s014.zip › c1_3_176.xgmml]

<?xml version='1.0' encoding='utf-8'?>
<graph xmlns="http://www.cs.rpi.edu/XGMML" xmlns:dc="http://purl.org/dc/elements/1.1/" xmlns:rdf="http://www.w3.org/1999/02/22-rdf-syntax-ns#" label="[c1_3_176]@0.1" directed="0" vendor="Intomics A/S">
  <att name="layoutAlgorithm" value="Edge-weighted Spring Embedded" type="string" />
  <att name="networkMetadata"><rdf:RDF><rdf:Description rdf:about="https://www.intomics.com/"><dc:type>Protein-Protein Interaction</dc:type><dc:description>https://www.intomics.com/inbiomap/</dc:description><dc:identifier>[Q8N1W1]@0.1</dc:identifier><dc:date>2024-01-31 21:21:58 UTC</dc:date><dc:title>inBio Map network</dc:title><dc:source>/unity/intomics/inhouse/software/inBio_Command_2023_08/share/data/interactions/network_0/inBio_Map_2023_08_10</dc:source><dc:format>Cytoscape-XGMML</dc:format></rdf:Description></rdf:RDF></att>
  <att name="_inBio_interactomeVersion" value="2023_08_10" type="string" />
  <att name="_inBio_formatVersion" value="1" type="integer" />
  <att name="_inBio_formatVersion" value="1" type="integer" />
  <att name="_inBio_interactomeVersion" value="2023_08_10" type="string" />
  <att name="layoutAlgorithm" value="Edge-weighted Spring Embedded" type="string" />
  <att name="order" value="1" type="integer" />
  <node id="O15197" label="EPHB6_HUMAN">
    <att name="ac" value="O15197" type="string" />
    <att name="description" value="Ephrin type-B receptor 6" type="string" />
    <att name="gene" value="EPHB6" type="string" />
    <att name="localization" value="Receptor" type="string" />
    <att name="order" value="1" type="integer" />
    <att name="relevance_score" value="0.18181818181818182" type="real" />
    <att name="_Receptor" value="true" type="boolean" />
    <att name="localization" value="Receptor" type="string" />
    <att name="description" value="Ephrin type-B receptor 6" type="string" />
  </node>
  <node id="P29323" label="EPHB2_HUMAN">
    <att name="ac" value="P29323" type="string" />
    <att name="description" value="Ephrin type-B receptor 2" type="string" />
    <att name="gene" value="EPHB2" type="string" />
    <att name="localization" value="Receptor" type="string" />
    <att name="order" value="1" type="integer" />
    <att name="relevance_score" value="0.16071428571428573" type="real" />
    <att name="_Receptor" value="true" type="boolean" />
    <att name="localization" value="Receptor" type="string" />
    <att name="description" value="Ephrin type-B receptor 2" type="string" />
  </node>
  <node id="P54753" label="EPHB3_HUMAN">
    <att name="ac" value="P54753" type="string" />
    <att name="description" value="Ephrin type-B receptor 3" type="string" />
    <att name="gene" value="EPHB3" type="string" />
    <att name="localization" value="Receptor" type="string" />
    <att name="order" value="1" type="integer" />
    <att name="relevance_score" value="0.18604651162790697" type="real" />
    <att name="_Receptor" value="true" type="boolean" />
    <att name="localization" value="Receptor" type="string" />
    <att name="description" value="Ephrin type-B receptor 3" type="string" />
  </node>
  <node id="P54760" label="EPHB4_HUMAN">
    <att name="ac" value="P54760" type="string" />
    <att name="description" value="Ephrin type-B receptor 4" type="string" />
    <att name="gene" value="EPHB4" type="string" />
    <att name="localization" value="Receptor" type="string" />
    <att name="order" value="1" type="integer" />
    <att name="relevance_score" value="0.14035087719298245" type="real" />
    <att name="_Receptor" value="true" type="boolean" />
    <att name="localization" value="Receptor" type="string" />
    <att name="description" value="Ephrin type-B receptor 4" type="string" />
  </node>
  <node id="P54762" label="EPHB1_HUMAN">
    <att name="ac" value="P54762" type="string" />
    <att name="description" value="Ephrin type-B receptor 1" type="string" />
    <att name="gene" value="EPHB1" type="string" />
    <att name="localization" value="Receptor" type="string" />
    <att name="order" value="1" type="integer" />
    <att name="relevance_score" value="0.1702127659574468" type="real" />
    <att name="_Receptor" value="true" type="boolean" />
    <att name="localization" value="Receptor" type="string" />
    <att name="description" value="Ephrin type-B receptor 1" type="string" />
  </node>
  <node id="P98172" label="EFNB1_HUMAN">
    <att name="ac" value="P98172" type="string" />
    <att name="description" value="Ephrin-B1" type="string" />
    <att name="gene" value="EFNB1" type="string" />
    <att name="localization" value="Plasma membrane bound" type="string" />
    <att name="order" value="1" type="integer" />
    <att name="relevance_score" value="0.11538461538461539" type="real" />
    <att name="localization" value="Plasma membrane bound" type="string" />
    <att name="description" value="Ephrin-B1" type="string" />
  </node>
  <node id="Q15768" label="EFNB3_HUMAN">
    <att name="ac" value="Q15768" type="string" />
    <att name="description" value="Ephrin-B3" type="string" />
    <att name="gene" value="EFNB3" type="string" />
    <att name="localization" value="Receptor" type="string" />
    <att name="order" value="1" type="integer" />
    <att name="relevance_score" value="0.125" type="real" />
    <att name="_Receptor" value="true" type="boolean" />
    <att name="localization" value="Receptor" type="string" />
    <att name="description" value="Ephrin-B3" type="string" />
  </node>
  <node id="Q8N1W1" label="ARG28_HUMAN">
    <att name="ac" value="Q8N1W1" type="string" />
    <att name="description" value="Rho guanine nucleotide exchange factor 28" type="string" />
    <att name="gene" value="ARHGEF28" type="string" />
    <att name="localization" value="" type="string" />
    <att name="order" value="0" type="integer" />
    <att name="relevance_score" value="1.0" type="real" />
    <att name="localization" value="" type="string" />
    <att name="description" value="Rho guanine nucleotide exchange factor 28" type="string" />
  </node>
  <edge id="O15197 (pp) P29323" label="EPHB6_HUMAN (pp) EPHB2_HUMAN" source="O15197" target="P29323">
    <att name="confidence_score" value="1.0" type="real" />
    <att name="confidence_score_old" value="0.2407" type="real" />
    <att name="initial_score" value="0.2524" type="real" />
    <att name="relevance_score" value="0.16071428571428573" type="real" />
  </edge>
  <edge id="O15197 (pp) P54753" label="EPHB6_HUMAN (pp) EPHB3_HUMAN" source="O15197" target="P54753">
    <att name="confidence_score" value="1.0" type="real" />
    <att name="confidence_score_old" value="0.1909" type="real" />
    <att name="initial_score" value="0.1404" type="real" />
    <att name="relevance_score" value="0.18181818181818182" type="real" />
  </edge>
  <edge id="O15197 (pp) P54760" label="EPHB6_HUMAN (pp) EPHB4_HUMAN" source="O15197" target="P54760">
    <att name="confidence_score" value="1.0" type="real" />
    <att name="confidence_score_old" value="0.3894" type="real" />
    <att name="initial_score" value="0.4848" type="real" />
    <att name="relevance_score" value="0.14035087719298245" type="real" />
  </edge>
  <edge id="O15197 (pp) P54762" label="EPHB6_HUMAN (pp) EPHB1_HUMAN" source="O15197" target="P54762">
    <att name="confidence_score" value="1.0" type="real" />
    <att name="confidence_score_old" value="0.1908" type="real" />
    <att name="initial_score" value="0.1401" type="real" />
    <att name="relevance_score" value="0.1702127659574468" type="real" />
  </edge>
  <edge id="O15197 (pp) P98172" label="EPHB6_HUMAN (pp) EFNB1_HUMAN" source="O15197" target="P98172">
    <att name="confidence_score" value="1.0" type="real" />
    <att name="confidence_score_old" value="0.1885" type="real" />
    <att name="initial_score" value="0.1344" type="real" />
    <att name="relevance_score" value="0.11538461538461539" type="real" />
  </edge>
  <edge id="O15197 (pp) Q15768" label="EPHB6_HUMAN (pp) EFNB3_HUMAN" source="O15197" target="Q15768">
    <att name="confidence_score" value="1.0" type="real" />
    <att name="confidence_score_old" value="0.1899" type="real" />
    <att name="initial_score" value="0.1379" type="real" />
    <att name="relevance_score" value="0.125" type="real" />
  </edge>
  <edge id="O15197 (pp) Q8N1W1" label="EPHB6_HUMAN (pp) ARG28_HUMAN" source="O15197" target="Q8N1W1">
    <att name="confidence_score" value="1.0" type="real" />
    <att name="confidence_score_old" value="0.3418" type="real" />
    <att name="initial_score" value="0.4219" type="real" />
    <att name="relevance_score" value="0.18181818181818182" type="real" />
  </edge>
  <edge id="P29323 (pp) P54753" label="EPHB2_HUMAN (pp) EPHB3_HUMAN" source="P29323" target="P54753">
    <att name="confidence_score" value="1.0" type="real" />
    <att name="confidence_score_old" value="0.1925" type="real" />
    <att name="initial_score" value="0.1445" type="real" />
    <att name="relevance_score" value="0.16071428571428573" type="real" />
  </edge>
  <edge id="P29323 (pp) P54760" label="EPHB2_HUMAN (pp) EPHB4_HUMAN" source="P29323" target="P54760">
    <att name="confidence_score" value="1.0" type="real" />
    <att name="confidence_score_old" value="0.1886" type="real" />
    <att name="initial_score" value="0.1345" type="real" />
    <att name="relevance_score" value="0.14035087719298245" type="real" />
  </edge>
  <edge id="P29323 (pp) P54762" label="EPHB2_HUMAN (pp) EPHB1_HUMAN" source="P29323" target="P54762">
    <att name="confidence_score" value="1.0" type="real" />
    <att name="confidence_score_old" value="0.1921" type="real" />
    <att name="initial_score" value="0.1434" type="real" />
    <att name="relevance_score" value="0.16071428571428573" type="real" />
  </edge>
  <edge id="P29323 (pp) P98172" label="EPHB2_HUMAN (pp) EFNB1_HUMAN" source="P29323" target="P98172">
    <att name="confidence_score" value="1.0" type="real" />
    <att name="confidence_score_old" value="0.2233" type="real" />
    <att name="initial_score" value="0.2162" type="real" />
    <att name="relevance_score" value="0.11538461538461539" type="real" />
  </edge>
  <edge id="P29323 (pp) Q15768" label="EPHB2_HUMAN (pp) EFNB3_HUMAN" source="P29323" target="Q15768">
    <att name="confidence_score" value="1.0" type="real" />
    <att name="confidence_score_old" value="0.1891" type="real" />
    <att name="initial_score" value="0.1357" type="real" />
    <att name="relevance_score" value="0.125" type="real" />
  </edge>
  <edge id="P29323 (pp) Q8N1W1" label="EPHB2_HUMAN (pp) ARG28_HUMAN" source="P29323" target="Q8N1W1">
    <att name="confidence_score" value="1.0" type="real" />
    <att name="confidence_score_old" value="0.3388" type="real" />
    <att name="initial_score" value="0.4176" type="real" />
    <att name="relevance_score" value="0.16071428571428573" type="real" />
  </edge>
  <edge id="P54753 (pp) P54760" label="EPHB3_HUMAN (pp) EPHB4_HUMAN" source="P54753" target="P54760">
    <att name="confidence_score" value="1.0" type="real" />
    <att name="confidence_score_old" value="0.1905" type="real" />
    <att name="initial_score" value="0.1395" type="real" />
    <att name="relevance_score" value="0.14035087719298245" type="real" />
  </edge>
  <edge id="P54753 (pp) P54762" label="EPHB3_HUMAN (pp) EPHB1_HUMAN" source="P54753" target="P54762">
    <att name="confidence_score" value="1.0" type="real" />
    <att name="confidence_score_old" value="0.1919" type="real" />
    <att name="initial_score" value="0.1429" type="real" />
    <att name="relevance_score" value="0.1702127659574468" type="real" />
  </edge>
  <edge id="P54753 (pp) P98172" label="EPHB3_HUMAN (pp) EFNB1_HUMAN" source="P54753" target="P98172">
    <att name="confidence_score" value="1.0" type="real" />
    <att name="confidence_score_old" value="0.2168" type="real" />
    <att name="initial_score" value="0.2019" type="real" />
    <att name="relevance_score" value="0.11538461538461539" type="real" />
  </edge>
  <edge id="P54753 (pp) Q15768" label="EPHB3_HUMAN (pp) EFNB3_HUMAN" source="P54753" target="Q15768">
    <att name="confidence_score" value="1.0" type="real" />
    <att name="confidence_score_old" value="0.4014" type="real" />
    <att name="initial_score" value="0.4995" type="real" />
    <att name="relevance_score" value="0.125" type="real" />
  </edge>
  <edge id="P54753 (pp) Q8N1W1" label="EPHB3_HUMAN (pp) ARG28_HUMAN" source="P54753" target="Q8N1W1">
    <att name="confidence_score" value="1.0" type="real" />
    <att name="confidence_score_old" value="0.3447" type="real" />
    <att name="initial_score" value="0.4259" type="real" />
    <att name="relevance_score" value="0.18604651162790697" type="real" />
  </edge>
  <edge id="P54760 (pp) P54762" label="EPHB4_HUMAN (pp) EPHB1_HUMAN" source="P54760" target="P54762">
    <att name="confidence_score" value="1.0" type="real" />
    <att name="confidence_score_old" value="0.1924" type="real" />
    <att name="initial_score" value="0.1442" type="real" />
    <att name="relevance_score" value="0.14035087719298245" type="real" />
  </edge>
  <edge id="P54760 (pp) P98172" label="EPHB4_HUMAN (pp) EFNB1_HUMAN" source="P54760" target="P98172">
    <att name="confidence_score" value="1.0" type="real" />
    <att name="confidence_score_old" value="0.1884" type="real" />
    <att name="initial_score" value="0.1342" type="real" />
    <att name="relevance_score" value="0.11538461538461539" type="real" />
  </edge>
  <edge id="P54760 (pp) Q15768" label="EPHB4_HUMAN (pp) EFNB3_HUMAN" source="P54760" target="Q15768">
    <att name="confidence_score" value="1.0" type="real" />
    <att name="confidence_score_old" value="0.1894" type="real" />
    <att name="initial_score" value="0.1367" type="real" />
    <att name="relevance_score" value="0.125" type="real" />
  </edge>
  <edge id="P54760 (pp) Q8N1W1" label="EPHB4_HUMAN (pp) ARG28_HUMAN" source="P54760" target="Q8N1W1">
    <att name="confidence_score" value="1.0" type="real" />
    <att name="confidence_score_old" value="0.3409" type="real" />
    <att name="initial_score" value="0.4206" type="real" />
    <att name="relevance_score" value="0.14035087719298245" type="real" />
  </edge>
  <edge id="P54762 (pp) P98172" label="EPHB1_HUMAN (pp) EFNB1_HUMAN" source="P54762" target="P98172">
    <att name="confidence_score" value="1.0" type="real" />
    <att name="confidence_score_old" value="0.2259" type="real" />
    <att name="initial_score" value="0.2217" type="real" />
    <att name="relevance_score" value="0.11538461538461539" type="real" />
  </edge>
  <edge id="P54762 (pp) Q15768" label="EPHB1_HUMAN (pp) EFNB3_HUMAN" source="P54762" target="Q15768">
    <att name="confidence_score" value="1.0" type="real" />
    <att name="confidence_score_old" value="0.1907" type="real" />
    <att name="initial_score" value="0.1399" type="real" />
    <att name="relevance_score" value="0.125" type="real" />
  </edge>
  <edge id="P54762 (pp) Q8N1W1" label="EPHB1_HUMAN (pp) ARG28_HUMAN" source="P54762" target="Q8N1W1">
    <att name="confidence_score" value="1.0" type="real" />
    <att name="confidence_score_old" value="0.3445" type="real" />
    <att name="initial_score" value="0.4257" type="real" />
    <att name="relevance_score" value="0.1702127659574468" type="real" />
  </edge>
  <edge id="P98172 (pp) Q15768" label="EFNB1_HUMAN (pp) EFNB3_HUMAN" source="P98172" target="Q15768">
    <att name="confidence_score" value="1.0" type="real" />
    <att name="confidence_score_old" value="1.0" type="real" />
    <att name="initial_score" value="0.1366" type="real" />
    <att name="relevance_score" value="0.11538461538461539" type="real" />
  </edge>
  <edge id="P98172 (pp) Q8N1W1" label="EFNB1_HUMAN (pp) ARG28_HUMAN" source="P98172" target="Q8N1W1">
    <att name="confidence_score" value="1.0" type="real" />
    <att name="confidence_score_old" value="1.0" type="real" />
    <att name="initial_score" value="0.4157" type="real" />
    <att name="relevance_score" value="0.11538461538461539" type="real" />
  </edge>
  <edge id="Q15768 (pp) Q8N1W1" label="EFNB3_HUMAN (pp) ARG28_HUMAN" source="Q15768" target="Q8N1W1">
    <att name="confidence_score" value="1.0" type="real" />
    <att name="confidence_score_old" value="1.0" type="real" />
    <att name="initial_score" value="0.423" type="real" />
    <att name="relevance_score" value="0.125" type="real" />
  </edge>
</graph>
