# Supplementary material for: New insights into the molecular biology of Alzheimer’s-like cerebral amyloidosis achieved through multi‐omics approaches
Source: PLoS One. 2025 Sep 3;20(9):e0330859. doi: 10.1371/journal.pone.0330859 (PMC12407441; doi:10.1371/journal.pone.0330859)
Supplement: S4 Appendix — (ZIP) [file pone.0330859.s014.zip › c1_3_189.xgmml]

<?xml version='1.0' encoding='utf-8'?>
<graph xmlns="http://www.cs.rpi.edu/XGMML" xmlns:dc="http://purl.org/dc/elements/1.1/" xmlns:rdf="http://www.w3.org/1999/02/22-rdf-syntax-ns#" label="[c1_3_189]@0.1" directed="0" vendor="Intomics A/S">
  <att name="layoutAlgorithm" value="Edge-weighted Spring Embedded" type="string" />
  <att name="networkMetadata"><rdf:RDF><rdf:Description rdf:about="https://www.intomics.com/"><dc:type>Protein-Protein Interaction</dc:type><dc:description>https://www.intomics.com/inbiomap/</dc:description><dc:identifier>([Q8WWW0]@0.1+[Q9NS23]@0.1)</dc:identifier><dc:date>2024-01-31 21:21:58 UTC</dc:date><dc:title>inBio Map network</dc:title><dc:source>/unity/intomics/inhouse/software/inBio_Command_2023_08/share/data/interactions/network_0/inBio_Map_2023_08_10</dc:source><dc:format>Cytoscape-XGMML</dc:format></rdf:Description></rdf:RDF></att>
  <att name="_inBio_interactomeVersion" value="2023_08_10" type="string" />
  <att name="_inBio_formatVersion" value="1" type="integer" />
  <att name="order" value="1" type="integer" />
  <node id="P26927" label="HGFL_HUMAN">
    <att name="ac" value="P26927" type="string" />
    <att name="gene" value="MST1" type="string" />
    <att name="multiplicity" value="1" type="integer" />
    <att name="order" value="1" type="integer" />
    <att name="relevance_score" value="1.0" type="real" />
    <att name="localization" value="" type="string" />
    <att name="description" value="Hepatocyte growth factor-like protein" type="string" />
  </node>
  <node id="P46821" label="MAP1B_HUMAN">
    <att name="ac" value="P46821" type="string" />
    <att name="gene" value="MAP1B" type="string" />
    <att name="multiplicity" value="2" type="integer" />
    <att name="order" value="1" type="integer" />
    <att name="relevance_score" value="1.0" type="real" />
    <att name="localization" value="" type="string" />
    <att name="description" value="Microtubule-associated protein 1B" type="string" />
  </node>
  <node id="P50749" label="RASF2_HUMAN">
    <att name="ac" value="P50749" type="string" />
    <att name="gene" value="RASSF2" type="string" />
    <att name="multiplicity" value="2" type="integer" />
    <att name="order" value="1" type="integer" />
    <att name="relevance_score" value="1.0" type="real" />
    <att name="localization" value="Kinase" type="string" />
    <att name="description" value="Ras association domain-containing protein 2" type="string" />
  </node>
  <node id="Q13043" label="STK4_HUMAN">
    <att name="ac" value="Q13043" type="string" />
    <att name="gene" value="STK4" type="string" />
    <att name="multiplicity" value="2" type="integer" />
    <att name="order" value="1" type="integer" />
    <att name="relevance_score" value="1.0" type="real" />
    <att name="localization" value="Kinase" type="string" />
    <att name="description" value="Serine/threonine-protein kinase 4" type="string" />
  </node>
  <node id="Q13188" label="STK3_HUMAN">
    <att name="ac" value="Q13188" type="string" />
    <att name="gene" value="STK3" type="string" />
    <att name="multiplicity" value="2" type="integer" />
    <att name="order" value="1" type="integer" />
    <att name="relevance_score" value="1.0" type="real" />
    <att name="localization" value="Kinase" type="string" />
    <att name="description" value="Serine/threonine-protein kinase 3" type="string" />
  </node>
  <node id="Q66K74" label="MAP1S_HUMAN">
    <att name="ac" value="Q66K74" type="string" />
    <att name="gene" value="MAP1S" type="string" />
    <att name="multiplicity" value="2" type="integer" />
    <att name="order" value="1" type="integer" />
    <att name="relevance_score" value="1.0" type="real" />
    <att name="localization" value="" type="string" />
    <att name="description" value="Microtubule-associated protein 1S" type="string" />
  </node>
  <node id="Q6P0Q8" label="MAST2_HUMAN">
    <att name="ac" value="Q6P0Q8" type="string" />
    <att name="gene" value="MAST2" type="string" />
    <att name="multiplicity" value="1" type="integer" />
    <att name="order" value="1" type="integer" />
    <att name="relevance_score" value="1.0" type="real" />
    <att name="localization" value="Kinase" type="string" />
    <att name="description" value="Microtubule-associated serine/threonine-protein kinase 2" type="string" />
  </node>
  <node id="Q8WWW0" label="RASF5_HUMAN">
    <att name="ac" value="Q8WWW0" type="string" />
    <att name="gene" value="RASSF5" type="string" />
    <att name="multiplicity" value="2" type="integer" />
    <att name="order" value="0" type="integer" />
    <att name="relevance_score" value="1.0" type="real" />
    <att name="localization" value="" type="string" />
    <att name="description" value="Ras association domain-containing protein 5" type="string" />
  </node>
  <node id="Q96BY2" label="MOAP1_HUMAN">
    <att name="ac" value="Q96BY2" type="string" />
    <att name="gene" value="MOAP1" type="string" />
    <att name="multiplicity" value="1" type="integer" />
    <att name="order" value="1" type="integer" />
    <att name="relevance_score" value="1.0" type="real" />
    <att name="localization" value="" type="string" />
    <att name="description" value="Modulator of apoptosis 1" type="string" />
  </node>
  <node id="Q9BVC6" label="TM109_HUMAN">
    <att name="ac" value="Q9BVC6" type="string" />
    <att name="gene" value="TMEM109" type="string" />
    <att name="multiplicity" value="1" type="integer" />
    <att name="order" value="1" type="integer" />
    <att name="relevance_score" value="1.0" type="real" />
    <att name="localization" value="" type="string" />
    <att name="description" value="Transmembrane protein 109" type="string" />
  </node>
  <node id="Q9H4B6" label="SAV1_HUMAN">
    <att name="ac" value="Q9H4B6" type="string" />
    <att name="gene" value="SAV1" type="string" />
    <att name="multiplicity" value="2" type="integer" />
    <att name="order" value="1" type="integer" />
    <att name="relevance_score" value="1.0" type="real" />
    <att name="localization" value="" type="string" />
    <att name="description" value="Protein salvador homolog 1" type="string" />
  </node>
  <node id="Q9NS23" label="RASF1_HUMAN">
    <att name="ac" value="Q9NS23" type="string" />
    <att name="gene" value="RASSF1" type="string" />
    <att name="multiplicity" value="2" type="integer" />
    <att name="order" value="0" type="integer" />
    <att name="relevance_score" value="1.0" type="real" />
    <att name="localization" value="" type="string" />
    <att name="description" value="Ras association domain-containing protein 1" type="string" />
  </node>
  <edge id="P26927 (pp) Q9H4B6" label="HGFL_HUMAN (pp) SAV1_HUMAN" source="P26927" target="Q9H4B6">
    <att name="confidence_score" value="1.0" type="real" />
    <att name="confidence_score_old" value="1.0" type="real" />
    <att name="relevance_score" value="1.0" type="real" />
  </edge>
  <edge id="P26927 (pp) Q9NS23" label="HGFL_HUMAN (pp) RASF1_HUMAN" source="P26927" target="Q9NS23">
    <att name="confidence_score" value="1.0" type="real" />
    <att name="confidence_score_old" value="0.3437" type="real" />
    <att name="initial_score" value="0.4245" type="real" />
    <att name="relevance_score" value="1.0" type="real" />
  </edge>
  <edge id="P46821 (pp) Q13043" label="MAP1B_HUMAN (pp) STK4_HUMAN" source="P46821" target="Q13043">
    <att name="confidence_score" value="1.0" type="real" />
    <att name="confidence_score_old" value="0.1772" type="real" />
    <att name="initial_score" value="0.1045" type="real" />
    <att name="relevance_score" value="1.0" type="real" />
  </edge>
  <edge id="P46821 (pp) Q13188" label="MAP1B_HUMAN (pp) STK3_HUMAN" source="P46821" target="Q13188">
    <att name="confidence_score" value="1.0" type="real" />
    <att name="confidence_score_old" value="0.1743" type="real" />
    <att name="initial_score" value="0.0965" type="real" />
    <att name="relevance_score" value="1.0" type="real" />
  </edge>
  <edge id="P46821 (pp) Q66K74" label="MAP1B_HUMAN (pp) MAP1S_HUMAN" source="P46821" target="Q66K74">
    <att name="confidence_score" value="1.0" type="real" />
    <att name="confidence_score_old" value="0.1719" type="real" />
    <att name="initial_score" value="0.0897" type="real" />
    <att name="relevance_score" value="1.0" type="real" />
  </edge>
  <edge id="P46821 (pp) Q8WWW0" label="MAP1B_HUMAN (pp) RASF5_HUMAN" source="P46821" target="Q8WWW0">
    <att name="confidence_score" value="1.0" type="real" />
    <att name="confidence_score_old" value="0.1704" type="real" />
    <att name="initial_score" value="0.0856" type="real" />
    <att name="relevance_score" value="1.0" type="real" />
  </edge>
  <edge id="P46821 (pp) Q9NS23" label="MAP1B_HUMAN (pp) RASF1_HUMAN" source="P46821" target="Q9NS23">
    <att name="confidence_score" value="1.0" type="real" />
    <att name="confidence_score_old" value="0.5179" type="real" />
    <att name="initial_score" value="0.6226" type="real" />
    <att name="relevance_score" value="1.0" type="real" />
  </edge>
  <edge id="P50749 (pp) Q13043" label="RASF2_HUMAN (pp) STK4_HUMAN" source="P50749" target="Q13043">
    <att name="confidence_score" value="1.0" type="real" />
    <att name="confidence_score_old" value="0.2453" type="real" />
    <att name="initial_score" value="0.2616" type="real" />
    <att name="relevance_score" value="1.0" type="real" />
  </edge>
  <edge id="P50749 (pp) Q13188" label="RASF2_HUMAN (pp) STK3_HUMAN" source="P50749" target="Q13188">
    <att name="confidence_score" value="1.0" type="real" />
    <att name="confidence_score_old" value="0.2191" type="real" />
    <att name="initial_score" value="0.2069" type="real" />
    <att name="relevance_score" value="1.0" type="real" />
  </edge>
  <edge id="P50749 (pp) Q8WWW0" label="RASF2_HUMAN (pp) RASF5_HUMAN" source="P50749" target="Q8WWW0">
    <att name="confidence_score" value="1.0" type="real" />
    <att name="confidence_score_old" value="0.2364" type="real" />
    <att name="initial_score" value="0.2437" type="real" />
    <att name="relevance_score" value="1.0" type="real" />
  </edge>
  <edge id="P50749 (pp) Q9H4B6" label="RASF2_HUMAN (pp) SAV1_HUMAN" source="P50749" target="Q9H4B6">
    <att name="confidence_score" value="1.0" type="real" />
    <att name="confidence_score_old" value="0.1561" type="real" />
    <att name="initial_score" value="0.043" type="real" />
    <att name="relevance_score" value="1.0" type="real" />
  </edge>
  <edge id="P50749 (pp) Q9NS23" label="RASF2_HUMAN (pp) RASF1_HUMAN" source="P50749" target="Q9NS23">
    <att name="confidence_score" value="1.0" type="real" />
    <att name="confidence_score_old" value="0.2046" type="real" />
    <att name="initial_score" value="0.174" type="real" />
    <att name="relevance_score" value="1.0" type="real" />
  </edge>
  <edge id="Q13043 (pp) Q13188" label="STK4_HUMAN (pp) STK3_HUMAN" source="Q13043" target="Q13188">
    <att name="confidence_score" value="1.0" type="real" />
    <att name="confidence_score_old" value="0.2253" type="real" />
    <att name="initial_score" value="0.2205" type="real" />
    <att name="relevance_score" value="1.0" type="real" />
  </edge>
  <edge id="Q13043 (pp) Q66K74" label="STK4_HUMAN (pp) MAP1S_HUMAN" source="Q13043" target="Q66K74">
    <att name="confidence_score" value="1.0" type="real" />
    <att name="confidence_score_old" value="0.1789" type="real" />
    <att name="initial_score" value="0.1089" type="real" />
    <att name="relevance_score" value="1.0" type="real" />
  </edge>
  <edge id="Q13043 (pp) Q8WWW0" label="STK4_HUMAN (pp) RASF5_HUMAN" source="Q13043" target="Q8WWW0">
    <att name="confidence_score" value="1.0" type="real" />
    <att name="confidence_score_old" value="0.7849" type="real" />
    <att name="initial_score" value="0.8235" type="real" />
    <att name="relevance_score" value="1.0" type="real" />
  </edge>
  <edge id="Q13043 (pp) Q9H4B6" label="STK4_HUMAN (pp) SAV1_HUMAN" source="Q13043" target="Q9H4B6">
    <att name="confidence_score" value="1.0" type="real" />
    <att name="confidence_score_old" value="1.0" type="real" />
    <att name="initial_score" value="0.809" type="real" />
    <att name="relevance_score" value="1.0" type="real" />
  </edge>
  <edge id="Q13043 (pp) Q9NS23" label="STK4_HUMAN (pp) RASF1_HUMAN" source="Q13043" target="Q9NS23">
    <att name="confidence_score" value="1.0" type="real" />
    <att name="confidence_score_old" value="0.6693" type="real" />
    <att name="initial_score" value="0.7465" type="real" />
    <att name="relevance_score" value="1.0" type="real" />
  </edge>
  <edge id="Q13188 (pp) Q66K74" label="STK3_HUMAN (pp) MAP1S_HUMAN" source="Q13188" target="Q66K74">
    <att name="confidence_score" value="1.0" type="real" />
    <att name="confidence_score_old" value="0.1787" type="real" />
    <att name="initial_score" value="0.1086" type="real" />
    <att name="relevance_score" value="1.0" type="real" />
  </edge>
  <edge id="Q13188 (pp) Q8WWW0" label="STK3_HUMAN (pp) RASF5_HUMAN" source="Q13188" target="Q8WWW0">
    <att name="confidence_score" value="1.0" type="real" />
    <att name="confidence_score_old" value="0.7624" type="real" />
    <att name="initial_score" value="0.8094" type="real" />
    <att name="relevance_score" value="1.0" type="real" />
  </edge>
  <edge id="Q13188 (pp) Q9H4B6" label="STK3_HUMAN (pp) SAV1_HUMAN" source="Q13188" target="Q9H4B6">
    <att name="confidence_score" value="1.0" type="real" />
    <att name="confidence_score_old" value="1.0" type="real" />
    <att name="initial_score" value="0.7492" type="real" />
    <att name="relevance_score" value="1.0" type="real" />
  </edge>
  <edge id="Q13188 (pp) Q9NS23" label="STK3_HUMAN (pp) RASF1_HUMAN" source="Q13188" target="Q9NS23">
    <att name="confidence_score" value="1.0" type="real" />
    <att name="confidence_score_old" value="0.6733" type="real" />
    <att name="initial_score" value="0.7494" type="real" />
    <att name="relevance_score" value="1.0" type="real" />
  </edge>
  <edge id="Q66K74 (pp) Q8WWW0" label="MAP1S_HUMAN (pp) RASF5_HUMAN" source="Q66K74" target="Q8WWW0">
    <att name="confidence_score" value="1.0" type="real" />
    <att name="confidence_score_old" value="0.1753" type="real" />
    <att name="initial_score" value="0.0993" type="real" />
    <att name="relevance_score" value="1.0" type="real" />
  </edge>
  <edge id="Q66K74 (pp) Q9NS23" label="MAP1S_HUMAN (pp) RASF1_HUMAN" source="Q66K74" target="Q9NS23">
    <att name="confidence_score" value="1.0" type="real" />
    <att name="confidence_score_old" value="0.7211" type="real" />
    <att name="initial_score" value="0.7826" type="real" />
    <att name="relevance_score" value="1.0" type="real" />
  </edge>
  <edge id="Q6P0Q8 (pp) Q9NS23" label="MAST2_HUMAN (pp) RASF1_HUMAN" source="Q6P0Q8" target="Q9NS23">
    <att name="confidence_score" value="1.0" type="real" />
    <att name="confidence_score_old" value="0.2192" type="real" />
    <att name="initial_score" value="0.2071" type="real" />
    <att name="relevance_score" value="1.0" type="real" />
  </edge>
  <edge id="Q8WWW0 (pp) Q9H4B6" label="RASF5_HUMAN (pp) SAV1_HUMAN" source="Q8WWW0" target="Q9H4B6">
    <att name="confidence_score" value="1.0" type="real" />
    <att name="confidence_score_old" value="0.2027" type="real" />
    <att name="initial_score" value="0.1694" type="real" />
    <att name="relevance_score" value="1.0" type="real" />
  </edge>
  <edge id="Q8WWW0 (pp) Q9NS23" label="RASF5_HUMAN (pp) RASF1_HUMAN" source="Q8WWW0" target="Q9NS23">
    <att name="confidence_score" value="1.0" type="real" />
    <att name="confidence_score_old" value="0.2956" type="real" />
    <att name="initial_score" value="0.3516" type="real" />
    <att name="relevance_score" value="1.0" type="real" />
  </edge>
  <edge id="Q96BY2 (pp) Q9NS23" label="MOAP1_HUMAN (pp) RASF1_HUMAN" source="Q96BY2" target="Q9NS23">
    <att name="confidence_score" value="1.0" type="real" />
    <att name="confidence_score_old" value="0.3399" type="real" />
    <att name="initial_score" value="0.4191" type="real" />
    <att name="relevance_score" value="1.0" type="real" />
  </edge>
  <edge id="Q9BVC6 (pp) Q9NS23" label="TM109_HUMAN (pp) RASF1_HUMAN" source="Q9BVC6" target="Q9NS23">
    <att name="confidence_score" value="1.0" type="real" />
    <att name="confidence_score_old" value="0.165" type="real" />
    <att name="initial_score" value="0.07" type="real" />
    <att name="relevance_score" value="1.0" type="real" />
  </edge>
  <edge id="Q9H4B6 (pp) Q9NS23" label="SAV1_HUMAN (pp) RASF1_HUMAN" source="Q9H4B6" target="Q9NS23">
    <att name="confidence_score" value="1.0" type="real" />
    <att name="confidence_score_old" value="0.4368" type="real" />
    <att name="initial_score" value="0.5404" type="real" />
    <att name="relevance_score" value="1.0" type="real" />
  </edge>
</graph>
