# Supplementary material for: New insights into the molecular biology of Alzheimer’s-like cerebral amyloidosis achieved through multi‐omics approaches
Source: PLoS One. 2025 Sep 3;20(9):e0330859. doi: 10.1371/journal.pone.0330859 (PMC12407441; doi:10.1371/journal.pone.0330859)
Supplement: S4 Appendix — (ZIP) [file pone.0330859.s014.zip › c1_3_190.xgmml]

<?xml version='1.0' encoding='utf-8'?>
<graph xmlns="http://www.cs.rpi.edu/XGMML" xmlns:dc="http://purl.org/dc/elements/1.1/" xmlns:rdf="http://www.w3.org/1999/02/22-rdf-syntax-ns#" label="[c1_3_190]@0.1" directed="0" vendor="Intomics A/S">
  <att name="layoutAlgorithm" value="Edge-weighted Spring Embedded" type="string" />
  <att name="networkMetadata"><rdf:RDF><rdf:Description rdf:about="https://www.intomics.com/"><dc:type>Protein-Protein Interaction</dc:type><dc:description>https://www.intomics.com/inbiomap/</dc:description><dc:identifier>[Q8WWY8]@0.1</dc:identifier><dc:date>2024-01-31 21:21:58 UTC</dc:date><dc:title>inBio Map network</dc:title><dc:source>/unity/intomics/inhouse/software/inBio_Command_2023_08/share/data/interactions/network_0/inBio_Map_2023_08_10</dc:source><dc:format>Cytoscape-XGMML</dc:format></rdf:Description></rdf:RDF></att>
  <att name="_inBio_interactomeVersion" value="2023_08_10" type="string" />
  <att name="_inBio_formatVersion" value="1" type="integer" />
  <att name="_inBio_formatVersion" value="1" type="integer" />
  <att name="_inBio_interactomeVersion" value="2023_08_10" type="string" />
  <att name="layoutAlgorithm" value="Edge-weighted Spring Embedded" type="string" />
  <att name="order" value="1" type="integer" />
  <node id="O75503" label="CLN5_HUMAN">
    <att name="ac" value="O75503" type="string" />
    <att name="description" value="Ceroid-lipofuscinosis neuronal protein 5" type="string" />
    <att name="gene" value="CLN5" type="string" />
    <att name="localization" value="" type="string" />
    <att name="order" value="1" type="integer" />
    <att name="relevance_score" value="0.2" type="real" />
    <att name="localization" value="" type="string" />
    <att name="description" value="Ceroid-lipofuscinosis neuronal protein 5" type="string" />
  </node>
  <node id="P54802" label="ANAG_HUMAN">
    <att name="ac" value="P54802" type="string" />
    <att name="description" value="Alpha-N-acetylglucosaminidase" type="string" />
    <att name="gene" value="NAGLU" type="string" />
    <att name="localization" value="Enzyme" type="string" />
    <att name="order" value="1" type="integer" />
    <att name="relevance_score" value="0.15384615384615385" type="real" />
    <att name="localization" value="Enzyme" type="string" />
    <att name="description" value="Alpha-N-acetylglucosaminidase" type="string" />
  </node>
  <node id="Q495W5" label="FUT11_HUMAN">
    <att name="ac" value="Q495W5" type="string" />
    <att name="description" value="Alpha-(1,3)-fucosyltransferase 11" type="string" />
    <att name="gene" value="FUT11" type="string" />
    <att name="localization" value="Enzyme" type="string" />
    <att name="order" value="1" type="integer" />
    <att name="relevance_score" value="0.1" type="real" />
    <att name="localization" value="Enzyme" type="string" />
    <att name="description" value="Alpha-(1,3)-fucosyltransferase 11" type="string" />
  </node>
  <node id="Q5BVD1" label="TTMP_HUMAN">
    <att name="ac" value="Q5BVD1" type="string" />
    <att name="description" value="TPA-induced transmembrane protein" type="string" />
    <att name="gene" value="TTMP" type="string" />
    <att name="localization" value="Plasma membrane bound" type="string" />
    <att name="order" value="1" type="integer" />
    <att name="relevance_score" value="0.1" type="real" />
    <att name="localization" value="Plasma membrane bound" type="string" />
    <att name="description" value="TPA-induced transmembrane protein" type="string" />
  </node>
  <node id="Q5T4B2" label="GT253_HUMAN">
    <att name="ac" value="Q5T4B2" type="string" />
    <att name="description" value="Inactive glycosyltransferase 25 family member 3" type="string" />
    <att name="gene" value="CERCAM" type="string" />
    <att name="localization" value="" type="string" />
    <att name="order" value="1" type="integer" />
    <att name="relevance_score" value="0.10526315789473684" type="real" />
    <att name="localization" value="" type="string" />
    <att name="description" value="Inactive glycosyltransferase 25 family member 3" type="string" />
  </node>
  <node id="Q7L7V1" label="DHX32_HUMAN">
    <att name="ac" value="Q7L7V1" type="string" />
    <att name="description" value="Putative pre-mRNA-splicing factor ATP-dependent RNA helicase DHX32" type="string" />
    <att name="gene" value="DHX32" type="string" />
    <att name="localization" value="Enzyme" type="string" />
    <att name="order" value="1" type="integer" />
    <att name="relevance_score" value="0.2857142857142857" type="real" />
    <att name="localization" value="Enzyme" type="string" />
    <att name="description" value="Putative pre-mRNA-splicing factor ATP-dependent RNA helicase DHX32" type="string" />
  </node>
  <node id="Q8WWY8" label="LIPH_HUMAN">
    <att name="ac" value="Q8WWY8" type="string" />
    <att name="description" value="Lipase member H" type="string" />
    <att name="gene" value="LIPH" type="string" />
    <att name="localization" value="Enzyme" type="string" />
    <att name="order" value="0" type="integer" />
    <att name="relevance_score" value="1.0" type="real" />
    <att name="localization" value="Enzyme" type="string" />
    <att name="description" value="Lipase member H" type="string" />
  </node>
  <node id="Q96BW5" label="PTER_HUMAN">
    <att name="ac" value="Q96BW5" type="string" />
    <att name="description" value="Phosphotriesterase-related protein" type="string" />
    <att name="gene" value="PTER" type="string" />
    <att name="localization" value="Enzyme" type="string" />
    <att name="order" value="1" type="integer" />
    <att name="relevance_score" value="0.125" type="real" />
    <att name="localization" value="Enzyme" type="string" />
    <att name="description" value="Phosphotriesterase-related protein" type="string" />
  </node>
  <node id="Q96RS6" label="NUDC1_HUMAN">
    <att name="ac" value="Q96RS6" type="string" />
    <att name="description" value="NudC domain-containing protein 1" type="string" />
    <att name="gene" value="NUDCD1" type="string" />
    <att name="localization" value="" type="string" />
    <att name="order" value="1" type="integer" />
    <att name="relevance_score" value="0.11764705882352941" type="real" />
    <att name="localization" value="" type="string" />
    <att name="description" value="NudC domain-containing protein 1" type="string" />
  </node>
  <edge id="O75503 (pp) Q8WWY8" label="CLN5_HUMAN (pp) LIPH_HUMAN" source="O75503" target="Q8WWY8">
    <att name="confidence_score" value="1.0" type="real" />
    <att name="confidence_score_old" value="0.1616" type="real" />
    <att name="initial_score" value="0.06" type="real" />
    <att name="relevance_score" value="0.2" type="real" />
  </edge>
  <edge id="P54802 (pp) Q8WWY8" label="ANAG_HUMAN (pp) LIPH_HUMAN" source="P54802" target="Q8WWY8">
    <att name="confidence_score" value="1.0" type="real" />
    <att name="confidence_score_old" value="0.1615" type="real" />
    <att name="initial_score" value="0.0597" type="real" />
    <att name="relevance_score" value="0.15384615384615385" type="real" />
  </edge>
  <edge id="Q495W5 (pp) Q8WWY8" label="FUT11_HUMAN (pp) LIPH_HUMAN" source="Q495W5" target="Q8WWY8">
    <att name="confidence_score" value="1.0" type="real" />
    <att name="confidence_score_old" value="0.1645" type="real" />
    <att name="initial_score" value="0.0686" type="real" />
    <att name="relevance_score" value="0.1" type="real" />
  </edge>
  <edge id="Q5BVD1 (pp) Q8WWY8" label="TTMP_HUMAN (pp) LIPH_HUMAN" source="Q5BVD1" target="Q8WWY8">
    <att name="confidence_score" value="1.0" type="real" />
    <att name="confidence_score_old" value="0.1639" type="real" />
    <att name="initial_score" value="0.0668" type="real" />
    <att name="relevance_score" value="0.1" type="real" />
  </edge>
  <edge id="Q5T4B2 (pp) Q8WWY8" label="GT253_HUMAN (pp) LIPH_HUMAN" source="Q5T4B2" target="Q8WWY8">
    <att name="confidence_score" value="1.0" type="real" />
    <att name="confidence_score_old" value="0.1644" type="real" />
    <att name="initial_score" value="0.0682" type="real" />
    <att name="relevance_score" value="0.10526315789473684" type="real" />
  </edge>
  <edge id="Q7L7V1 (pp) Q8WWY8" label="DHX32_HUMAN (pp) LIPH_HUMAN" source="Q7L7V1" target="Q8WWY8">
    <att name="confidence_score" value="1.0" type="real" />
    <att name="confidence_score_old" value="0.1649" type="real" />
    <att name="initial_score" value="0.0698" type="real" />
    <att name="relevance_score" value="0.2857142857142857" type="real" />
  </edge>
  <edge id="Q7L7V1 (pp) Q96RS6" label="DHX32_HUMAN (pp) NUDC1_HUMAN" source="Q7L7V1" target="Q96RS6">
    <att name="confidence_score" value="1.0" type="real" />
    <att name="confidence_score_old" value="0.1797" type="real" />
    <att name="initial_score" value="0.1111" type="real" />
    <att name="relevance_score" value="0.11764705882352941" type="real" />
  </edge>
  <edge id="Q8WWY8 (pp) Q96BW5" label="LIPH_HUMAN (pp) PTER_HUMAN" source="Q8WWY8" target="Q96BW5">
    <att name="confidence_score" value="1.0" type="real" />
    <att name="confidence_score_old" value="0.1649" type="real" />
    <att name="initial_score" value="0.0697" type="real" />
    <att name="relevance_score" value="0.125" type="real" />
  </edge>
  <edge id="Q8WWY8 (pp) Q96RS6" label="LIPH_HUMAN (pp) NUDC1_HUMAN" source="Q8WWY8" target="Q96RS6">
    <att name="confidence_score" value="1.0" type="real" />
    <att name="confidence_score_old" value="0.1612" type="real" />
    <att name="initial_score" value="0.0587" type="real" />
    <att name="relevance_score" value="0.11764705882352941" type="real" />
  </edge>
</graph>
