# Supplementary material for: New insights into the molecular biology of Alzheimer’s-like cerebral amyloidosis achieved through multi‐omics approaches
Source: PLoS One. 2025 Sep 3;20(9):e0330859. doi: 10.1371/journal.pone.0330859 (PMC12407441; doi:10.1371/journal.pone.0330859)
Supplement: S4 Appendix — (ZIP) [file pone.0330859.s014.zip › c1_3_192.xgmml]

<?xml version='1.0' encoding='utf-8'?>
<graph xmlns="http://www.cs.rpi.edu/XGMML" xmlns:dc="http://purl.org/dc/elements/1.1/" xmlns:rdf="http://www.w3.org/1999/02/22-rdf-syntax-ns#" label="[c1_3_192]@0.1" directed="0" vendor="Intomics A/S">
  <att name="layoutAlgorithm" value="Edge-weighted Spring Embedded" type="string" />
  <att name="networkMetadata"><rdf:RDF><rdf:Description rdf:about="https://www.intomics.com/"><dc:type>Protein-Protein Interaction</dc:type><dc:description>https://www.intomics.com/inbiomap/</dc:description><dc:identifier>[Q8WZA2]@0.1</dc:identifier><dc:date>2024-01-31 21:21:58 UTC</dc:date><dc:title>inBio Map network</dc:title><dc:source>/unity/intomics/inhouse/software/inBio_Command_2023_08/share/data/interactions/network_0/inBio_Map_2023_08_10</dc:source><dc:format>Cytoscape-XGMML</dc:format></rdf:Description></rdf:RDF></att>
  <att name="_inBio_interactomeVersion" value="2023_08_10" type="string" />
  <att name="_inBio_formatVersion" value="1" type="integer" />
  <att name="_inBio_formatVersion" value="1" type="integer" />
  <att name="_inBio_interactomeVersion" value="2023_08_10" type="string" />
  <att name="layoutAlgorithm" value="Edge-weighted Spring Embedded" type="string" />
  <att name="order" value="1" type="integer" />
  <node id="Q09428" label="ABCC8_HUMAN">
    <att name="ac" value="Q09428" type="string" />
    <att name="description" value="ATP-binding cassette sub-family C member 8" type="string" />
    <att name="gene" value="ABCC8" type="string" />
    <att name="localization" value="Receptor" type="string" />
    <att name="order" value="1" type="integer" />
    <att name="relevance_score" value="0.25" type="real" />
    <att name="_Receptor" value="true" type="boolean" />
    <att name="localization" value="Receptor" type="string" />
    <att name="description" value="ATP-binding cassette sub-family C member 8" type="string" />
  </node>
  <node id="Q8WZA2" label="RPGF4_HUMAN">
    <att name="ac" value="Q8WZA2" type="string" />
    <att name="description" value="Rap guanine nucleotide exchange factor 4" type="string" />
    <att name="gene" value="RAPGEF4" type="string" />
    <att name="localization" value="" type="string" />
    <att name="order" value="0" type="integer" />
    <att name="relevance_score" value="1.0" type="real" />
    <att name="localization" value="" type="string" />
    <att name="description" value="Rap guanine nucleotide exchange factor 4" type="string" />
  </node>
  <node id="Q9UH65" label="SWP70_HUMAN">
    <att name="ac" value="Q9UH65" type="string" />
    <att name="description" value="Switch-associated protein 70" type="string" />
    <att name="gene" value="SWAP70" type="string" />
    <att name="localization" value="" type="string" />
    <att name="order" value="1" type="integer" />
    <att name="relevance_score" value="0.3333333333333333" type="real" />
    <att name="localization" value="" type="string" />
    <att name="description" value="Switch-associated protein 70" type="string" />
  </node>
  <node id="Q9UQ26" label="RIMS2_HUMAN">
    <att name="ac" value="Q9UQ26" type="string" />
    <att name="description" value="Regulating synaptic membrane exocytosis protein 2" type="string" />
    <att name="gene" value="RIMS2" type="string" />
    <att name="localization" value="" type="string" />
    <att name="order" value="1" type="integer" />
    <att name="relevance_score" value="0.25" type="real" />
    <att name="localization" value="" type="string" />
    <att name="description" value="Regulating synaptic membrane exocytosis protein 2" type="string" />
  </node>
  <node id="Q9Y6V0" label="PCLO_HUMAN">
    <att name="ac" value="Q9Y6V0" type="string" />
    <att name="description" value="Protein piccolo" type="string" />
    <att name="gene" value="PCLO" type="string" />
    <att name="localization" value="" type="string" />
    <att name="order" value="1" type="integer" />
    <att name="relevance_score" value="0.2222222222222222" type="real" />
    <att name="localization" value="" type="string" />
    <att name="description" value="Protein piccolo" type="string" />
  </node>
  <edge id="Q09428 (pp) Q8WZA2" label="ABCC8_HUMAN (pp) RPGF4_HUMAN" source="Q09428" target="Q8WZA2">
    <att name="confidence_score" value="1.0" type="real" />
    <att name="confidence_score_old" value="0.2851" type="real" />
    <att name="initial_score" value="0.3342" type="real" />
    <att name="relevance_score" value="0.25" type="real" />
  </edge>
  <edge id="Q8WZA2 (pp) Q9UH65" label="RPGF4_HUMAN (pp) SWP70_HUMAN" source="Q8WZA2" target="Q9UH65">
    <att name="confidence_score" value="1.0" type="real" />
    <att name="confidence_score_old" value="0.1766" type="real" />
    <att name="initial_score" value="0.1027" type="real" />
    <att name="relevance_score" value="0.3333333333333333" type="real" />
  </edge>
  <edge id="Q8WZA2 (pp) Q9UQ26" label="RPGF4_HUMAN (pp) RIMS2_HUMAN" source="Q8WZA2" target="Q9UQ26">
    <att name="confidence_score" value="1.0" type="real" />
    <att name="confidence_score_old" value="0.6279" type="real" />
    <att name="initial_score" value="0.7157" type="real" />
    <att name="relevance_score" value="0.25" type="real" />
  </edge>
  <edge id="Q8WZA2 (pp) Q9Y6V0" label="RPGF4_HUMAN (pp) PCLO_HUMAN" source="Q8WZA2" target="Q9Y6V0">
    <att name="confidence_score" value="1.0" type="real" />
    <att name="confidence_score_old" value="0.3562" type="real" />
    <att name="initial_score" value="0.4417" type="real" />
    <att name="relevance_score" value="0.2222222222222222" type="real" />
  </edge>
  <edge id="Q9UQ26 (pp) Q9Y6V0" label="RIMS2_HUMAN (pp) PCLO_HUMAN" source="Q9UQ26" target="Q9Y6V0">
    <att name="confidence_score" value="1.0" type="real" />
    <att name="confidence_score_old" value="0.3574" type="real" />
    <att name="initial_score" value="0.4434" type="real" />
    <att name="relevance_score" value="0.2222222222222222" type="real" />
  </edge>
</graph>
