# Supplementary material for: New insights into the molecular biology of Alzheimer’s-like cerebral amyloidosis achieved through multi‐omics approaches
Source: PLoS One. 2025 Sep 3;20(9):e0330859. doi: 10.1371/journal.pone.0330859 (PMC12407441; doi:10.1371/journal.pone.0330859)
Supplement: S5 Appendix — (TXT) [file pone.0330859.s015.txt]

STANDARD_NAME	WP_INVOLVEMENT_OF_SECRETASE_IN_NEURODEGENERATIVE_DISEASES
SYSTEMATIC_NAME	M48085
COLLECTION	C2:CP:WIKIPATHWAYS
MSIGDB_URL	https://www.gsea-msigdb.org/gsea/msigdb/human/geneset/WP_INVOLVEMENT_OF_SECRETASE_IN_NEURODEGENERATIVE_DISEASES
NAMESPACE	Human_NCBI_Gene_ID
DESCRIPTION_BRIEF	Involvement of secretase in neurodegenerative diseases
DESCRIPTION_FULL
PMID
GEOID
AUTHORS
CONTRIBUTOR	WikiPathways
CONTRIBUTOR_ORG	WikiPathways
EXACT_SOURCE	WP5372
FILTERED_BY_SIMILARITY
EXTERNAL_NAMES_FOR_SIMILAR_TERMS
EXTERNAL_DETAILS_URL	https://www.wikipathways.org/instance/WP5372
SOURCE_MEMBERS	1,000,010,512,072,080,000,000,000,000,000,000,000,000,000,000,000,000,000,000,000,000,000
GENE_SYMBOLS	AKT3,CEBPB,AKT1,AKT2,TARDBP,BACE1,APP,MAOB,MAPT,NTRK2,PPP2CB,LGMN,BDNF,SET,SNCA,SRPK2,STAT1
FOUNDER_NAMES
STANDARD_NAME	LU_AGING_BRAIN_DN
SYSTEMATIC_NAME	M9112
COLLECTION	C2:CGP
MSIGDB_URL	https://www.gsea-msigdb.org/gsea/msigdb/human/geneset/LU_AGING_BRAIN_DN
NAMESPACE	AFFY_HG_U95
DESCRIPTION_BRIEF	Age down-regulated genes in the human frontal cortex.
DESCRIPTION_FULL	The ageing of the human brain is a cause of cognitive decline in the elderly and the major risk factor for Alzheimer's disease. The time in life when brain ageing begins is undefined. Here we show that transcriptional profiling of the human frontal cortex from individuals ranging from 26 to 106 years of age defines a set of genes with reduced expression after age 40. These genes play central role…
PMID	15190254
GEOID	GSE1572
AUTHORS	Lu T,Pan Y,Kao SY,Li C,Kohane I,Chan J,Yankner BA
CONTRIBUTOR	John Newman
CONTRIBUTOR_ORG	University of Washington
EXACT_SOURCE	Table 2S: Fold change =< -1.5
FILTERED_BY_SIMILARITY
EXTERNAL_NAMES_FOR_SIMILAR_TERMS
EXTERNAL_DETAILS_URL
SOURCE_MEMBERS	1011_s_at,1074_at,113_i_at,1158_s_at,1163_at,1164_at,1179_at,118_at,1190_at,1217_g_at,1318_at,1336_s_at,1421_at,1430_at,1519_at,1550_at,1557_at,1558_g_at,1581_s_at,1692_s_at,1703_g_at,1712_s_at,1753_s_at,1820_g_at,1839_at,183_at,1840_g_at,1921_at,1922_g_at,1972_s_at,2083_at,267_at,275_at,310_s_at,31503_at,31608_g_at,31737_at,31809_at,31813_at,31817_at,31827_s_at,31858_at,31946_s_at,31949_at,32141…
GENE_SYMBOLS	YWHAE,RAB1A,MAPT,CALM3,PIK3CB,UBE2D1,HSPA8,ITPKA,PTPRO,PRKCB,RBBP4,PRKCB,CAMK4,SST,ETS2,MRPL28,PAK1,PAK1,TOP2B,GFRA2,E2F4,MAP2K4,RAD23A,RAP2A,RAN,MAP2,RAN,RASGRF1,RASGRF1,MAP2,CCKBR,MTOR,DUSP3,MAPT,,VDAC1,ACTA1,CNTN1,CAMK2A,GABRB3,TGOLN2,NUTF2,FOXG1,RASGRF1,PPM1E,CLTB,RBP4,MAT2A,TAGLN3,TIMM17A,ATP6V1G2,TUBA4A,MRPS12,MBNL2,AZIN1,CAP2,CHGB,MACIR,ATP6V1H,VAMP1,UBE2M,ILRUN,NECTIN3,RGS4,RGS4,KCNJ9,YWH…
FOUNDER_NAMESSTANDARD_NAME	LU_AGING_BRAIN_UP
SYSTEMATIC_NAME	M5547
COLLECTION	C2:CGP
MSIGDB_URL	https://www.gsea-msigdb.org/gsea/msigdb/human/geneset/LU_AGING_BRAIN_UP
NAMESPACE	AFFY_HG_U95
DESCRIPTION_BRIEF	Age up-regulated genes in the human frontal cortex.
DESCRIPTION_FULL	The ageing of the human brain is a cause of cognitive decline in the elderly and the major risk factor for Alzheimer's disease. The time in life when brain ageing begins is undefined. Here we show that transcriptional profiling of the human frontal cortex from individuals ranging from 26 to 106 years of age defines a set of genes with reduced expression after age 40. These genes play central role…
PMID	15190254
GEOID	GSE1572
AUTHORS	Lu T,Pan Y,Kao SY,Li C,Kohane I,Chan J,Yankner BA
CONTRIBUTOR	John Newman
CONTRIBUTOR_ORG	University of Washington
EXACT_SOURCE	Table 2S: Fold change >= 1.5
FILTERED_BY_SIMILARITY
EXTERNAL_NAMES_FOR_SIMILAR_TERMS
EXTERNAL_DETAILS_URL
SOURCE_MEMBERS	1039_s_at,1052_s_at,1064_at,1327_s_at,1363_at,1456_s_at,1461_at,1495_at,1585_at,1593_at,1629_s_at,1674_at,1815_g_at,1825_at,1909_at,235_at,268_at,31508_at,31525_s_at,31687_f_at,31792_at,31794_at,31805_at,31883_at,31948_at,32052_at,32056_at,32083_at,32109_at,32119_at,32142_at,32166_at,32178_r_at,32185_at,32193_at,32215_i_at,32216_r_at,32242_at,32243_g_at,32249_at,32521_at,32527_at,32531_at,32537_a…
GENE_SYMBOLS	HIF1A,CEBPD,TWF1,MAP3K5,FGFR2,IFI16,NFKBIA,LTBP1,ERBB3,FGF2,PTPN13,YES1,TGFBR2,IQGAP1,BCL2,S100B,PECAM1,TXNIP,HBA1,HBB,ANXA3,NT5C2,FGFR3,MTRR,,HBB,SEPTIN4,GPR137B,FXYD1,ZBTB20,STK3,TLN1,SNAP23,WNK1,PLXNC1,RHOBTB3,RHOBTB3,CRYAB,CRYAB,CFH,SFRP1,ADIRF,GJA1,ACSBG1,EFEMP1,RBL2,GSN,COL4A5,ERBB3,ITGB1,CLK1,HCRTR2,ADD3,SEMA3B,INSR,NTRK2,WIPI1,MFAP3L,ADGRA3,SSPN,NIPBL,CAST,SPTSSA,MYL12A,TASOR,NKX2-2,NKX2-…
FOUNDER_NAMES
STANDARD_NAME	WP_ALZHEIMER_39_S_DISEASE
SYSTEMATIC_NAME	M42565
COLLECTION	C2:CP:WIKIPATHWAYS
MSIGDB_URL	https://www.gsea-msigdb.org/gsea/msigdb/human/geneset/WP_ALZHEIMER_39_S_DISEASE
NAMESPACE	Human_NCBI_Gene_ID
DESCRIPTION_BRIEF	Alzheimer 39 s disease
DESCRIPTION_FULL
PMID
GEOID
AUTHORS
CONTRIBUTOR	WikiPathways
CONTRIBUTOR_ORG	WikiPathways
EXACT_SOURCE	WP5124
FILTERED_BY_SIMILARITY
EXTERNAL_NAMES_FOR_SIMILAR_TERMS
EXTERNAL_DETAILS_URL	https://www.wikipathways.org/instance/WP5124
SOURCE_MEMBERS	10000,10023,100874369,10105,101929777,102,1020,10213,10297,10313,10376,10381,10382,10383,10888,11047,11211,112714,113457,1139,1147,122011,143471,1435,1452,1454,1457,1459,1460,147700,1499,1536,163688,1649,177,1855,1856,1857,1965,203068,207,208,2081,22863,22926,22943,23130,23236,23385,23401,23621,2475,2535,2597,26100,27035,27121,27123,2776,283106,2902,2903,2904,2905,2906,291,292,293,2932,29982,3028…
GENE_SYMBOLS	AKT3,FRAT1,,PPIF,,ADAM10,CDK5,PSMD14,APC2,RTN3,TUBA1B,TUBB3,TUBB4A,TUBB4B,GPR83,ADRM1,FZD10,TUBA3E,TUBA3D,CHRNA7,CHUK,CSNK1A1L,PSMA8,CSF1,CSNK1A1,CSNK1E,CSNK2A1,CSNK2A2,CSNK2B,KLC3,CTNNB1,CYBB,CALML6,DDIT3,AGER,DVL1,DVL2,DVL3,EIF2S1,TUBB,AKT1,AKT2,ERN1,ATG14,ATF6,DKK1,ATG2A,PLCB1,NCSTN,FRAT2,BACE1,MTOR,FZD2,GAPDH,WIPI2,NOX1,DKK4,DKK2,GNAQ,CSNK2A3,GRIN1,GRIN2A,GRIN2B,GRIN2C,GRIN2D,SLC25A4,SLC25A5,…
FOUNDER_NAMES
STANDARD_NAME	RAY_ALZHEIMERS_DISEASE
SYSTEMATIC_NAME	M11893
COLLECTION	C2:CGP
MSIGDB_URL	https://www.gsea-msigdb.org/gsea/msigdb/human/geneset/RAY_ALZHEIMERS_DISEASE
NAMESPACE	HUMAN_GENE_SYMBOL
DESCRIPTION_BRIEF	A biomarker of plasma signaling proteins that predicts clinical Alzheimer's diagnosis.
DESCRIPTION_FULL	A molecular test for Alzheimer's disease could lead to better treatment and therapies. We found 18 signaling proteins in blood plasma that can be used to classify blinded samples from Alzheimer's and control subjects with close to 90% accuracy and to identify patients who had mild cognitive impairment that progressed to Alzheimer's disease 2-6 years later. Biological analysis of the 18 proteins p…
PMID	17934472
GEOID
AUTHORS	Ray S,Britschgi M,Herbert C,Takeda-Uchimura Y,Boxer A,Blennow K,Friedman LF,Galasko DR,Jutel M,Karydas A,Kaye JA,Leszek J,Miller BL,Minthon L,Quinn JF,Rabinovici GD,Robinson WH,Sabbagh MN,So YT,Sparks DL,Tabaton M,Tinklenberg J,Yesavage JA,Tibshirani R,Wyss-Coray T
CONTRIBUTOR	Jessica Robertson
CONTRIBUTOR_ORG	MSigDB Team
EXACT_SOURCE	Table 1
FILTERED_BY_SIMILARITY
EXTERNAL_NAMES_FOR_SIMILAR_TERMS
EXTERNAL_DETAILS_URL
SOURCE_MEMBERS	ANG-2,CCL15,CCL18,CCL5,CCL7,CXCL8,EGF,G-CSF,GDNF,ICAM-1,IGFBP-6,IL-11,IL-3,IL1A,M-CSF,PDGF-BB,TNF-alpha,TRAIL-R4
GENE_SYMBOLS	,CCL15,CCL18,CCL5,CCL7,CXCL8,EGF,CSF3,GDNF,,,IL11,IL3,IL1A,CSF1,,TNF,
FOUNDER_NAMES
	STANDARD_NAME	WP_ALZHEIMER_39_S_DISEASE_AND_MIRNA_EFFECTS
SYSTEMATIC_NAME	M39379
COLLECTION	C2:CP:WIKIPATHWAYS
MSIGDB_URL	https://www.gsea-msigdb.org/gsea/msigdb/human/geneset/WP_ALZHEIMER_39_S_DISEASE_AND_MIRNA_EFFECTS
NAMESPACE	Human_NCBI_Gene_ID
DESCRIPTION_BRIEF	Alzheimer 39 s disease and miRNA effects
DESCRIPTION_FULL
PMID
GEOID
AUTHORS
CONTRIBUTOR	WikiPathways
CONTRIBUTOR_ORG	WikiPathways
EXACT_SOURCE	WP2059
FILTERED_BY_SIMILARITY
EXTERNAL_NAMES_FOR_SIMILAR_TERMS
EXTERNAL_DETAILS_URL	https://www.wikipathways.org/instance/WP2059
SOURCE_MEMBERS	10000,10023,100874369,10105,101929777,102,1020,10213,10297,10313,10376,10381,10382,10383,10888,11047,11211,112714,113457,1139,1147,122011,143471,1435,1452,1454,1457,1459,1460,147700,1499,1536,163688,1649,177,1855,1856,1857,1965,203068,207,208,2081,22863,22926,22943,23130,23236,23385,23401,23621,2475,2535,2597,26100,27035,27121,27123,2776,283106,2902,2903,2904,2905,2906,291,292,293,2932,29982,3028…
GENE_SYMBOLS	AKT3,FRAT1,,PPIF,,ADAM10,CDK5,PSMD14,APC2,RTN3,TUBA1B,TUBB3,TUBB4A,TUBB4B,GPR83,ADRM1,FZD10,TUBA3E,TUBA3D,CHRNA7,CHUK,CSNK1A1L,PSMA8,CSF1,CSNK1A1,CSNK1E,CSNK2A1,CSNK2A2,CSNK2B,KLC3,CTNNB1,CYBB,CALML6,DDIT3,AGER,DVL1,DVL2,DVL3,EIF2S1,TUBB,AKT1,AKT2,ERN1,ATG14,ATF6,DKK1,ATG2A,PLCB1,NCSTN,FRAT2,BACE1,MTOR,FZD2,GAPDH,WIPI2,NOX1,DKK4,DKK2,GNAQ,CSNK2A3,GRIN1,GRIN2A,GRIN2B,GRIN2C,GRIN2D,SLC25A4,SLC25A5,…
FOUNDER_NAMES
STANDARD_NAME	WP_INVOLVEMENT_OF_SECRETASE_IN_NEURODEGENERATIVE_DISEASES
SYSTEMATIC_NAME	M48085
COLLECTION	C2:CP:WIKIPATHWAYS
MSIGDB_URL	https://www.gsea-msigdb.org/gsea/msigdb/human/geneset/WP_INVOLVEMENT_OF_SECRETASE_IN_NEURODEGENERATIVE_DISEASES
NAMESPACE	Human_NCBI_Gene_ID
DESCRIPTION_BRIEF	Involvement of secretase in neurodegenerative diseases
DESCRIPTION_FULL
PMID
GEOID
AUTHORS
CONTRIBUTOR	WikiPathways
CONTRIBUTOR_ORG	WikiPathways
EXACT_SOURCE	WP5372
FILTERED_BY_SIMILARITY
EXTERNAL_NAMES_FOR_SIMILAR_TERMS
EXTERNAL_DETAILS_URL	https://www.wikipathways.org/instance/WP5372
SOURCE_MEMBERS	10000,1051,207,208,23435,23621,351,4129,4137,4915,5516,5641,627,6418,6622,6733,6772
GENE_SYMBOLS	AKT3,CEBPB,AKT1,AKT2,TARDBP,BACE1,APP,MAOB,MAPT,NTRK2,PPP2CB,LGMN,BDNF,SET,SNCA,SRPK2,STAT1
FOUNDER_NAMES
STANDARD_NAME	WU_ALZHEIMER_DISEASE_DN
SYSTEMATIC_NAME	M13334
COLLECTION	C2:CGP
MSIGDB_URL	https://www.gsea-msigdb.org/gsea/msigdb/human/geneset/WU_ALZHEIMER_DISEASE_DN
NAMESPACE	HUMAN_SEQ_ACCESSION
DESCRIPTION_BRIEF	Genes down-regulated in brain endothelial cells from patients with Alzheimer disease.
DESCRIPTION_FULL	Neurovascular dysfunction substantially contributes to Alzheimer disease. Here, we show that transcriptional profiling of human brain endothelial cells (BECs) defines a subset of genes whose expression is age-independent but is considerably altered in Alzheimer disease, including the homeobox gene MEOX2 (also known as GAX), a regulator of vascular differentiation, whose expression is low in Alzhe…
PMID	16116430
GEOID
AUTHORS	Wu Z,Guo H,Chow N,Sallstrom J,Bell RD,Deane R,Brooks AI,Kanagala S,Rubio A,Sagare A,Liu D,Li F,Armstrong D,Gasiewicz T,Zidovetzki R,Song X,Hofman F,Zlokovic BV
CONTRIBUTOR	Jessica Robertson
CONTRIBUTOR_ORG	MSigDB Team
EXACT_SOURCE	Table 2S
FILTERED_BY_SIMILARITY
EXTERNAL_NAMES_FOR_SIMILAR_TERMS
EXTERNAL_DETAILS_URL
SOURCE_MEMBERS	AF055376,AF071216,AF084465,AF104222,AI381790,AI557295,AJ003125,AL050118,D45370,J04164,L06499,L19161,L26336,S77154,U13616,U40370,U86078,X52896,X78342,Z54367
GENE_SYMBOLS	MAF,DEFB4A,REM1,CD2BP2,ADIRF,NUPR1,ADAMTS2,FADS2,ADIRF,IFITM1,RPL37A,EIF2S3,HSPA2,NR4A2,ANK3,PDE1A,PDE1B,ELN,CDK10,PLEC
FOUNDER_NAMES
STANDARD_NAME	BIOCARTA_P35ALZHEIMERS_PATHWAY
SYSTEMATIC_NAME	M12718
COLLECTION	C2:CP:BIOCARTA
MSIGDB_URL	https://www.gsea-msigdb.org/gsea/msigdb/human/geneset/BIOCARTA_P35ALZHEIMERS_PATHWAY
NAMESPACE	Human_RefSeq
DESCRIPTION_BRIEF	Deregulation of CDK5 in Alzheimers Disease
DESCRIPTION_FULL	Cyclin-dependent kinase 5 (cdk5), a multi-functional kinase, and its neuron-specific activator p35 are required for neurite outgrowth and cortical lamination. Proteolytic cleavage of p35 produces p25, which accumulates in the brains of patients with Alzheimer's disease. Conversion of p35 to p25 causes prolonged activation and mislocalization of cdk5 and the hyperphosphorylates tau, leading to the…
PMID
GEOID
AUTHORS
CONTRIBUTOR	BioCarta
CONTRIBUTOR_ORG	BioCarta
EXACT_SOURCE
FILTERED_BY_SIMILARITY
EXTERNAL_NAMES_FOR_SIMILAR_TERMS
EXTERNAL_DETAILS_URL	https://data.broadinstitute.org/gsea-msigdb/msigdb/biocarta/human/h_p35AlzheimersPathway.gif
SOURCE_MEMBERS	DC369297,NM_000484,NM_001003962,NM_001136016,NM_001136129,NM_001136130,NM_001136131,NM_001146156,NM_001164410,NM_001198868,NM_001198869,NM_001204301,NM_001204302,NM_001204303,NM_001749,NM_002093,NM_002715,NM_003885,NM_004935,NM_005186,NM_032330,NM_201413,NM_201414
GENE_SYMBOLS	,APP,CAPNS1,APP,APP,APP,APP,GSK3B,CDK5,CAPN1,CAPN1,APP,APP,APP,CAPNS1,GSK3B,PPP2CA,CDK5R1,CDK5,CAPN1,CAPNS2,APP,APP
FOUNDER_NAMES
STANDARD_NAME	BLALOCK_ALZHEIMERS_DISEASE_DN
SYSTEMATIC_NAME	M17728
COLLECTION	C2:CGP
MSIGDB_URL	https://www.gsea-msigdb.org/gsea/msigdb/human/geneset/BLALOCK_ALZHEIMERS_DISEASE_DN
NAMESPACE	AFFY_HG_U133
DESCRIPTION_BRIEF	Genes down-regulated in brain from patients with Alzheimer's disease.
DESCRIPTION_FULL	The pathogenesis of incipient Alzheimer's disease (AD) has been resistant to analysis because of the complexity of AD and the overlap of its early-stage markers with normal aging. Gene microarrays provide new tools for addressing complexity because they allow overviews of the simultaneous activity of multiple cellular pathways. However, microarray data interpretation is often hindered by low stat…
PMID	14769913
GEOID	GSE1297
AUTHORS	Blalock EM,Geddes JW,Chen KC,Porter NM,Markesbery WR,Landfield PW
CONTRIBUTOR	John Newman
CONTRIBUTOR_ORG	University of Washington
EXACT_SOURCE	Web Table 5: Downregulated
FILTERED_BY_SIMILARITY
EXTERNAL_NAMES_FOR_SIMILAR_TERMS
EXTERNAL_DETAILS_URL
SOURCE_MEMBERS	200001_at,200005_at,200011_s_at,200027_at,200030_s_at,200033_at,200034_s_at,200039_s_at,200040_at,200064_at,200065_s_at,200074_s_at,200075_s_at,200084_at,200086_s_at,200093_s_at,200097_s_at,200603_at,200605_s_at,200613_at,200614_at,200615_s_at,200622_x_at,200625_s_at,200626_s_at,200627_at,200638_s_at,200639_s_at,200640_at,200641_s_at,200648_s_at,200650_s_at,200657_at,200662_s_at,200668_s_at,20068…
GENE_SYMBOLS	CAPNS1,EIF3D,ARF3,NARS1,SLC25A3,DDX5,RPL6,PSMB2,KHDRBS1,HSP90AB1,ARF1,RPL14,GUK1,C11orf58,COX4I1,HINT1,HNRNPK,PRKAR1A,PRKAR1A,AP2M1,CLTC,AP2B1,CALM3,CAP1,MATR3,PTGES3,YWHAZ,YWHAZ,YWHAZ,YWHAZ,GLUL,LDHA,SLC25A5,TOMM20,UBE2D3,GLO1,HSPA9,KDELR2,DYNLL1,GOT2,ACTR1A,ACTR2,ACTR2,ARF3,PGK1,GNB1,GNB1,SRSF2,GNAS,ECH1,ACO2,TMBIM6,HSPD1,PAFAH1B1,ATP5PO,TPI1,HYOU1,SNRPD2,ZNF207,RPS21,RAB11A,CCT4,DNAJA1,DNAJA1,…
FOUNDER_NAMES
STANDARD_NAME	BLALOCK_ALZHEIMERS_DISEASE_INCIPIENT_DN
SYSTEMATIC_NAME	M6110
COLLECTION	C2:CGP
MSIGDB_URL	https://www.gsea-msigdb.org/gsea/msigdb/human/geneset/BLALOCK_ALZHEIMERS_DISEASE_INCIPIENT_DN
NAMESPACE	AFFY_HG_U133
DESCRIPTION_BRIEF	Genes down-regulated in patients at the incipient stage of Alzheimer's disease.
DESCRIPTION_FULL	The pathogenesis of incipient Alzheimer's disease (AD) has been resistant to analysis because of the complexity of AD and the overlap of its early-stage markers with normal aging. Gene microarrays provide new tools for addressing complexity because they allow overviews of the simultaneous activity of multiple cellular pathways. However, microarray data interpretation is often hindered by low stat…
PMID	14769913
GEOID	GSE1297
AUTHORS	Blalock EM,Geddes JW,Chen KC,Porter NM,Markesbery WR,Landfield PW
CONTRIBUTOR	John Newman
CONTRIBUTOR_ORG	University of Washington
EXACT_SOURCE	Web Table 6: Downregulated
FILTERED_BY_SIMILARITY
EXTERNAL_NAMES_FOR_SIMILAR_TERMS
EXTERNAL_DETAILS_URL
SOURCE_MEMBERS	200033_at,200034_s_at,200064_at,200074_s_at,200648_s_at,200734_s_at,200744_s_at,200789_at,200813_s_at,200828_s_at,200877_at,200881_s_at,200910_at,200945_s_at,200980_s_at,200983_x_at,200992_at,201068_s_at,201077_s_at,201093_x_at,201176_s_at,201226_at,201256_at,201381_x_at,201425_at,201475_x_at,201491_at,201583_s_at,201632_at,201652_at,201713_s_at,201837_s_at,201840_at,201856_s_at,201947_s_at,20198…
GENE_SYMBOLS	DDX5,RPL6,HSP90AB1,RPL14,GLUL,ARF3,GNB1,ECH1,PAFAH1B1,ZNF207,CCT4,DNAJA1,CCT3,SEC31A,PDHA1,CD59,IPO7,PSMC2,SNU13,SDHA,ARCN1,NDUFB8,COX7A2L,CACYBP,ALDH2,MARS1,AHSA1,SEC23B,EIF2B1,COPS5,RANBP2,SUPT7L,NEDD8,ZFR,CCT2,RSU1,RPL38,RB1CC1,ACTR1B,AP3S1,PPP3CA,TMEM147,GTF2A2,GET1,PALM2AKAP2,ROCK2,UROS,PDHX,CUL2,KIF5C,DRAP1,MAP2K4,NDUFB3,MPV17,APC,FAIM2,PCNT,TMOD1,UTP18,TUBG2,CKS2,ALOX5AP,FCER1G,RGS4,PPP3R1…
FOUNDER_NAMES
STANDARD_NAME	BLALOCK_ALZHEIMERS_DISEASE_INCIPIENT_UP
SYSTEMATIC_NAME	M6520
COLLECTION	C2:CGP
MSIGDB_URL	https://www.gsea-msigdb.org/gsea/msigdb/human/geneset/BLALOCK_ALZHEIMERS_DISEASE_INCIPIENT_UP
NAMESPACE	AFFY_HG_U133
DESCRIPTION_BRIEF	Genes up-regulated in patients at the incipient stage of Alzheimer's disease.
DESCRIPTION_FULL	The pathogenesis of incipient Alzheimer's disease (AD) has been resistant to analysis because of the complexity of AD and the overlap of its early-stage markers with normal aging. Gene microarrays provide new tools for addressing complexity because they allow overviews of the simultaneous activity of multiple cellular pathways. However, microarray data interpretation is often hindered by low stat…
PMID	14769913
GEOID	GSE1297
AUTHORS	Blalock EM,Geddes JW,Chen KC,Porter NM,Markesbery WR,Landfield PW
CONTRIBUTOR	John Newman
CONTRIBUTOR_ORG	University of Washington
EXACT_SOURCE	Web Table 6: Upregulated
FILTERED_BY_SIMILARITY
EXTERNAL_NAMES_FOR_SIMILAR_TERMS
EXTERNAL_DETAILS_URL
SOURCE_MEMBERS	200057_s_at,200652_at,200747_s_at,200771_at,200845_s_at,200914_x_at,201073_s_at,201087_at,201180_s_at,201261_x_at,201305_x_at,201320_at,201369_s_at,201424_s_at,201494_at,201567_s_at,201589_at,201623_s_at,201645_at,201656_at,201667_at,201691_s_at,201737_s_at,201739_at,201753_s_at,201774_s_at,201813_s_at,201843_s_at,201887_at,201914_s_at,201938_at,201954_at,201976_s_at,202035_s_at,202087_s_at,20211…
GENE_SYMBOLS	NONO,SSR2,NUMA1,LAMC1,PRDX6,KTN1,SMARCC1,PXN,GNAI3,BGN,ANP32B,SMARCC2,ZFP36L2,CUL4A,PRCP,GOLGA4,SMC1A,DARS1,TNC,ITGA6,GJA1,TPD52,MARCHF6,SGK1,ADD3,NCAPD2,TBC1D5,EFEMP1,IL13RA1,SEC63,CDK2AP1,ARPC1B,MYO10,SFRP1,CTSL,CPNE3,PRPF4B,WWTR1,LIMK2,LAMA4,GBP1,SREBF1,MATN2,TCOF1,USP1,KDSR,GTF2H1,ITPRID2,SYF2,NDST1,EPS8,PLOD2,CSDE1,FBN1,ZMYM2,INPP5K,PER1,CTSS,LSM5,NBAS,YES1,RNASEH2A,SEMA3B,SRPK2,FBN2,S100A4,…
FOUNDER_NAMES
STANDARD_NAME	BLALOCK_ALZHEIMERS_DISEASE_UP
SYSTEMATIC_NAME	M12921
COLLECTION	C2:CGP
MSIGDB_URL	https://www.gsea-msigdb.org/gsea/msigdb/human/geneset/BLALOCK_ALZHEIMERS_DISEASE_UP
NAMESPACE	AFFY_HG_U133
DESCRIPTION_BRIEF	Genes up-regulated in brain from patients with Alzheimer's disease.
DESCRIPTION_FULL	The pathogenesis of incipient Alzheimer's disease (AD) has been resistant to analysis because of the complexity of AD and the overlap of its early-stage markers with normal aging. Gene microarrays provide new tools for addressing complexity because they allow overviews of the simultaneous activity of multiple cellular pathways. However, microarray data interpretation is often hindered by low stat…
PMID	14769913
GEOID	GSE1297
AUTHORS	Blalock EM,Geddes JW,Chen KC,Porter NM,Markesbery WR,Landfield PW
CONTRIBUTOR	John Newman
CONTRIBUTOR_ORG	University of Washington
EXACT_SOURCE	Web Table 5: Upregulated
FILTERED_BY_SIMILARITY
EXTERNAL_NAMES_FOR_SIMILAR_TERMS
EXTERNAL_DETAILS_URL
SOURCE_MEMBERS	1316_at,200000_s_at,200003_s_at,200015_s_at,200022_at,200047_s_at,200051_at,200057_s_at,200072_s_at,200083_at,200089_s_at,200606_at,200635_s_at,200652_at,200665_s_at,200670_at,200676_s_at,200677_at,200688_at,200689_x_at,200704_at,200706_s_at,200715_x_at,200725_x_at,200726_at,200739_s_at,200747_s_at,200758_s_at,200759_x_at,200768_s_at,200771_at,200790_at,200797_s_at,200804_at,200827_at,200842_s_at…
GENE_SYMBOLS	THRA,PRPF8,RPL28,SEPTIN2,RPL18,YY1,SART1,NONO,HNRNPM,USP22,RPL4,DSP,PTPRF,SSR2,SPARC,,UBE2L3,PTTG1IP,SF3B3,EEF1G,LITAF,LITAF,RPL13A,RPL10,PPP1CC,SUMO3,NUMA1,NFE2L1,NFE2L1,MAT2A,LAMC1,ODC1,MCL1,TMBIM6,PLOD1,EPRS1,PRDX6,FLNA,NOP56,HDGF,PALLD,HLA-E,PALLD,RPLP2,KTN1,PHC2,LGALS3BP,HSBP1,SERPING1,CKAP4,ELF3,TXNIP,TXNIP,ANXA1,EIF5B,EIF5B,,PSMF1,GOLGB1,STOM,MMP2,SMARCC1,PXN,ITGB5,ITGB5,MGAT1,PUM1,GNAI3,S…
FOUNDER_NAMES	STANDARD_NAME	HP_DEMENTIA
SYSTEMATIC_NAME	M34904
COLLECTION	C5:HPO
MSIGDB_URL	https://www.gsea-msigdb.org/gsea/msigdb/human/geneset/HP_DEMENTIA
NAMESPACE	Human_NCBI_Gene_ID
DESCRIPTION_BRIEF	Dementia
DESCRIPTION_FULL	A loss of global cognitive ability of sufficient amount to interfere with normal social or occupational function. Dementia represents a loss of previously present cognitive abilities, generally in adults, and can affect memory, thinking, language, judgment, and behavior. [https://orcid.org/0000-0002-0736-9199]
PMID
GEOID
AUTHORS
CONTRIBUTOR	Human Phenotype Ontology Group
CONTRIBUTOR_ORG	The Jackson Laboratory (JAX)
EXACT_SOURCE	HP:0000726
FILTERED_BY_SIMILARITY
EXTERNAL_NAMES_FOR_SIMILAR_TERMS
EXTERNAL_DETAILS_URL	https://hpo.jax.org/app/browse/term/HP:0000726
SOURCE_MEMBERS	10059,100996717,10347,10382,10452,10558,10577,10715,10846,10908,11152,11277,1130,11315,1161,116442,1201,120892,126,126129,1282,1356,1436,144165,1471,1476,1540,154881,1593,16,1639,1678,1716,1737,1786,1822,1890,1981,203228,2055,2066,2072,215,219285,23230,23317,2332,23400,23435,23503,23545,2512,2521,25793,25814,25974,25978,26058,2629,2632,2639,27429,2747,2760,284111,2896,2908,29110,29978,3064,3073,3…
GENE_SYMBOLS	DNM1L,NOTCH2NLC,ABCA7,TUBB4A,TOMM40,SPTLC1,NPC2,CERS1,PDE10A,PNPLA6,WDR45,TREX1,LYST,PARK7,ERCC8,RAB39B,CLN3,LRRK2,ADH1C,CPT1C,COL4A1,CP,CSF1R,PRICKLE1,CST3,CSTB,CYLD,KCTD7,CYP27A1,AARS1,DCTN1,TIMM8A,DGUOK,DLAT,DNMT1,ATN1,TYMP,EIF4G1,C9orf72,CLN8,ERBB4,ERCC4,ABCD1,SAMD9L,VPS13A,DNAJC13,FMR1,ATP13A2,TARDBP,ZFYVE26,ATP6V0A2,FTL,FUS,FBXO7,ATXN10,MMACHC,CHMP2B,GIGYF2,GBA1,GBE1,GCDH,HTRA2,GLUD2,GM2A,S…
FOUNDER_NAMES
STANDARD_NAME	HP_DEPOSITS_IMMUNOREACTIVE_TO_BETA_AMYLOID_PROTEIN
SYSTEMATIC_NAME	M36416
COLLECTION	C5:HPO
MSIGDB_URL	https://www.gsea-msigdb.org/gsea/msigdb/human/geneset/HP_DEPOSITS_IMMUNOREACTIVE_TO_BETA_AMYLOID_PROTEIN
NAMESPACE	Human_NCBI_Gene_ID
DESCRIPTION_BRIEF	Deposits immunoreactive to beta-amyloid protein
DESCRIPTION_FULL
PMID
GEOID
AUTHORS
CONTRIBUTOR	Human Phenotype Ontology Group
CONTRIBUTOR_ORG	The Jackson Laboratory (JAX)
EXACT_SOURCE	HP:0003791
FILTERED_BY_SIMILARITY
EXTERNAL_NAMES_FOR_SIMILAR_TERMS
EXTERNAL_DETAILS_URL	https://hpo.jax.org/app/browse/term/HP:0003791
SOURCE_MEMBERS	10020,10347,10452,351,54209,5663,5664,6653,8291
GENE_SYMBOLS	GNE,ABCA7,TOMM40,APP,TREM2,PSEN1,PSEN2,SORL1,DYSF
FOUNDER_NAMES
STANDARD_NAME	HP_ALZHEIMER_DISEASE
SYSTEMATIC_NAME	M35868
COLLECTION	C5:HPO
MSIGDB_URL	https://www.gsea-msigdb.org/gsea/msigdb/human/geneset/HP_ALZHEIMER_DISEASE
NAMESPACE	Human_NCBI_Gene_ID
DESCRIPTION_BRIEF	Alzheimer disease
DESCRIPTION_FULL	A degenerative disease of the brain characterized by the insidious onset of dementia. Impairment of memory, judgment, attention span, and problem solving skills are followed by severe apraxia and a global loss of cognitive abilities. The condition primarily occurs after age 60, and is marked pathologically by severe cortical atrophy and the triad of senile plaques, neurofibrillary tangles, and ne…
PMID
GEOID
AUTHORS
CONTRIBUTOR	Human Phenotype Ontology Group
CONTRIBUTOR_ORG	The Jackson Laboratory (JAX)
EXACT_SOURCE	HP:0002511
FILTERED_BY_SIMILARITY
EXTERNAL_NAMES_FOR_SIMILAR_TERMS
EXTERNAL_DETAILS_URL	https://hpo.jax.org/app/browse/term/HP:0002511
SOURCE_MEMBERS	103,472,623,348,351,000,000,000,000,000,000,000,000
GENE_SYMBOLS	ABCA7,GATA1,APOE,APP,MPO,NOS3,PLAU,PSEN1,PSEN2,CACNA1G
FOUNDER_NAMES
STANDARD_NAME	HP_DEMENTIA
SYSTEMATIC_NAME	M34904
COLLECTION	C5:HPO
MSIGDB_URL	https://www.gsea-msigdb.org/gsea/msigdb/human/geneset/HP_DEMENTIA
NAMESPACE	Human_NCBI_Gene_ID
DESCRIPTION_BRIEF	Dementia
DESCRIPTION_FULL	A loss of global cognitive ability of sufficient amount to interfere with normal social or occupational function. Dementia represents a loss of previously present cognitive abilities, generally in adults, and can affect memory, thinking, language, judgment, and behavior. [https://orcid.org/0000-0002-0736-9199]
PMID
GEOID
AUTHORS
CONTRIBUTOR	Human Phenotype Ontology Group
CONTRIBUTOR_ORG	The Jackson Laboratory (JAX)
EXACT_SOURCE	HP:0000726
FILTERED_BY_SIMILARITY
EXTERNAL_NAMES_FOR_SIMILAR_TERMS
EXTERNAL_DETAILS_URL	https://hpo.jax.org/app/browse/term/HP:0000726
SOURCE_MEMBERS	10059,100996717,10347,10382,10452,10558,10577,10715,10846,10908,11152,11277,1130,11315,1161,116442,1201,120892,126,126129,1282,1356,1436,144165,1471,1476,1540,154881,1593,16,1639,1678,1716,1737,1786,1822,1890,1981,203228,2055,2066,2072,215,219285,23230,23317,2332,23400,23435,23503,23545,2512,2521,25793,25814,25974,25978,26058,2629,2632,2639,27429,2747,2760,284111,2896,2908,29110,29978,3064,3073,3…
GENE_SYMBOLS	DNM1L,NOTCH2NLC,ABCA7,TUBB4A,TOMM40,SPTLC1,NPC2,CERS1,PDE10A,PNPLA6,WDR45,TREX1,LYST,PARK7,ERCC8,RAB39B,CLN3,LRRK2,ADH1C,CPT1C,COL4A1,CP,CSF1R,PRICKLE1,CST3,CSTB,CYLD,KCTD7,CYP27A1,AARS1,DCTN1,TIMM8A,DGUOK,DLAT,DNMT1,ATN1,TYMP,EIF4G1,C9orf72,CLN8,ERBB4,ERCC4,ABCD1,SAMD9L,VPS13A,DNAJC13,FMR1,ATP13A2,TARDBP,ZFYVE26,ATP6V0A2,FTL,FUS,FBXO7,ATXN10,MMACHC,CHMP2B,GIGYF2,GBA1,GBE1,GCDH,HTRA2,GLUD2,GM2A,S…
FOUNDER_NAMES
STANDARD_NAME	HP_DEPOSITS_IMMUNOREACTIVE_TO_BETA_AMYLOID_PROTEIN
SYSTEMATIC_NAME	M36416
COLLECTION	C5:HPO
MSIGDB_URL	https://www.gsea-msigdb.org/gsea/msigdb/human/geneset/HP_DEPOSITS_IMMUNOREACTIVE_TO_BETA_AMYLOID_PROTEIN
NAMESPACE	Human_NCBI_Gene_ID
DESCRIPTION_BRIEF	Deposits immunoreactive to beta-amyloid protein
DESCRIPTION_FULL
PMID
GEOID
AUTHORS
CONTRIBUTOR	Human Phenotype Ontology Group
CONTRIBUTOR_ORG	The Jackson Laboratory (JAX)
EXACT_SOURCE	HP:0003791
FILTERED_BY_SIMILARITY
EXTERNAL_NAMES_FOR_SIMILAR_TERMS
EXTERNAL_DETAILS_URL	https://hpo.jax.org/app/browse/term/HP:0003791
SOURCE_MEMBERS	10020,10347,10452,351,54209,5663,5664,6653,8291
GENE_SYMBOLS	GNE,ABCA7,TOMM40,APP,TREM2,PSEN1,PSEN2,SORL1,DYSF
FOUNDER_NAMES
STANDARD_NAME	KEGG_ALZHEIMERS_DISEASE
SYSTEMATIC_NAME	M16024
COLLECTION	C2:CP:KEGG_LEGACY
MSIGDB_URL	https://www.gsea-msigdb.org/gsea/msigdb/human/geneset/KEGG_ALZHEIMERS_DISEASE
NAMESPACE	Human_NCBI_Gene_ID
DESCRIPTION_BRIEF	Alzheimer's disease
DESCRIPTION_FULL	Alzheimer's disease (AD) is a chronic disorder that slowly destroys neurons and causes serious cognitive disability. AD is associated with senile plaques and neurofibrillary tangles (NFTs). Amyloid-beta (Abeta), a major component of senile plaques, has various pathological effects on cell and organelle function. The extracellular Abeta oligomers may activate caspases through activation of cell su…
PMID
GEOID
AUTHORS
CONTRIBUTOR	KEGG
CONTRIBUTOR_ORG	Kyoto Encyclopedia of Genes and Genomes
EXACT_SOURCE	hsa05010
FILTERED_BY_SIMILARITY
EXTERNAL_NAMES_FOR_SIMILAR_TERMS
EXTERNAL_DETAILS_URL	http://www.genome.jp/kegg/pathway/hsa/hsa05010.html
SOURCE_MEMBERS	100130247,100133737,102,1020,10476,10975,11261,125965,1327,1329,1337,1339,1340,1345,1346,1347,1349,1350,1351,1537,163688,170712,2081,22926,23236,23385,23621,25825,2597,27089,2776,2902,2903,2904,2905,2906,2932,29796,3028,317,322,3416,341947,348,351,355,3553,3708,3709,3710,374291,390424,4023,4035,4137,4311,440567,4508,4509,4512,4513,4514,4519,4694,4695,4696,4697,4698,4700,4701,4702,4704,4705,4706,4…
GENE_SYMBOLS	COX6CP3,,ADAM10,CDK5,ATP5PD,UQCR11,CHP1,COX6B2,COX4I1,COX5B,COX6A1,COX6A2,COX6B1,COX6C,COX7A1,COX7A2,COX7B,COX7C,COX8A,CYC1,CALML6,COX7B2,ERN1,ATF6,PLCB1,NCSTN,BACE1,BACE2,GAPDH,UQCRQ,GNAQ,GRIN1,GRIN2A,GRIN2B,GRIN2C,GRIN2D,GSK3B,UQCR10,HSD17B10,APAF1,APBB1,IDE,COX8C,APOE,APP,FAS,IL1B,ITPR1,ITPR2,ITPR3,NDUFS7,ATP5MC1P5,LPL,LRP1,MAPT,MME,UQCRHL,MT-ATP6,MT-ATP8,MT-CO1,MT-CO2,MT-CO3,MT-CYB,NDUFA1,NDU…
FOUNDER_NAMES
